# Supplementary material for: Whole-genome analysis of Lysinibacillus boronitolerans MSR1: A dairy-isolated multidrug-resistant and non-pathogenic strain
Source: PLoS One. 2025 Dec 12;20(12):e0333844. doi: 10.1371/journal.pone.0333844 (PMC12700380; doi:10.1371/journal.pone.0333844)
Supplement: S2 File — (CSV) [file pone.0333844.s008.csv]

CHROM	POS	TYPE	REF	ALT	EVIDENCE	FTYPE	STRAND	NT_POS	AA_POS	EFFECT	LOCUS_TAG	GENE	PRODUCT
NZ_JPVR01000081	1857	complex	AAT	TGG	TGG:12 AAT:0
NZ_JPVR01000081	1868	snp	C	T	T:12 C:0
NZ_JPVR01000081	1876	snp	G	A	A:14 G:0
NZ_JPVR01000081	2085	snp	A	G	G:20 A:0	CDS	-	273/429	91/142	synonymous_variant c.273T>C p.Ser91Ser	CD31_RS20395	msrB	peptide-methionine (R)-S-oxide reductase MsrB
NZ_JPVR01000081	2094	snp	T	C	C:20 T:0	CDS	-	264/429	88/142	synonymous_variant c.264A>G p.Glu88Glu	CD31_RS20395	msrB	peptide-methionine (R)-S-oxide reductase MsrB
NZ_JPVR01000081	2181	snp	A	G	G:20 A:0	CDS	-	177/429	59/142	synonymous_variant c.177T>C p.Gly59Gly	CD31_RS20395	msrB	peptide-methionine (R)-S-oxide reductase MsrB
NZ_JPVR01000081	2266	snp	T	A	A:20 T:0	CDS	-	92/429	31/142	missense_variant c.92A>T p.Tyr31Phe	CD31_RS20395	msrB	peptide-methionine (R)-S-oxide reductase MsrB
NZ_JPVR01000081	2289	snp	T	A	A:20 T:0	CDS	-	69/429	23/142	synonymous_variant c.69A>T p.Thr23Thr	CD31_RS20395	msrB	peptide-methionine (R)-S-oxide reductase MsrB
NZ_JPVR01000081	2659	snp	A	G	G:20 A:0	CDS	-	225/534	75/177	synonymous_variant c.225T>C p.Tyr75Tyr	CD31_RS20400	msrA	peptide-methionine (S)-S-oxide reductase MsrA
NZ_JPVR01000081	2704	snp	T	A	A:20 T:0	CDS	-	180/534	60/177	synonymous_variant c.180A>T p.Thr60Thr	CD31_RS20400	msrA	peptide-methionine (S)-S-oxide reductase MsrA
NZ_JPVR01000081	2851	snp	G	A	A:20 G:0	CDS	-	33/534	11/177	synonymous_variant c.33C>T p.Gly11Gly	CD31_RS20400	msrA	peptide-methionine (S)-S-oxide reductase MsrA
NZ_JPVR01000081	3013	snp	A	G	G:20 A:0	CDS	-	465/582	155/193	synonymous_variant c.465T>C p.Ala155Ala	CD31_RS20405		YpmS family protein
NZ_JPVR01000081	3061	snp	G	A	A:20 G:0	CDS	-	417/582	139/193	synonymous_variant c.417C>T p.Arg139Arg	CD31_RS20405		YpmS family protein
NZ_JPVR01000081	3103	snp	A	C	C:20 A:0	CDS	-	375/582	125/193	synonymous_variant c.375T>G p.Gly125Gly	CD31_RS20405		YpmS family protein
NZ_JPVR01000081	3253	snp	A	T	T:20 A:0	CDS	-	225/582	75/193	synonymous_variant c.225T>A p.Pro75Pro	CD31_RS20405		YpmS family protein
NZ_JPVR01000081	3259	snp	A	G	G:20 A:0	CDS	-	219/582	73/193	synonymous_variant c.219T>C p.Gly73Gly	CD31_RS20405		YpmS family protein
NZ_JPVR01000081	3295	snp	C	T	T:20 C:0	CDS	-	183/582	61/193	synonymous_variant c.183G>A p.Ser61Ser	CD31_RS20405		YpmS family protein
NZ_JPVR01000081	3442	snp	T	C	C:20 T:0	CDS	-	36/582	12/193	synonymous_variant c.36A>G p.Ala12Ala	CD31_RS20405		YpmS family protein
NZ_JPVR01000081	3623	snp	A	G	G:20 A:0	CDS	-	789/930	263/309	synonymous_variant c.789T>C p.Ser263Ser	CD31_RS20410		GDSL-type esterase/lipase family protein
NZ_JPVR01000081	3632	snp	T	C	C:20 T:0	CDS	-	780/930	260/309	synonymous_variant c.780A>G p.Leu260Leu	CD31_RS20410		GDSL-type esterase/lipase family protein
NZ_JPVR01000081	3746	snp	T	C	C:20 T:0	CDS	-	666/930	222/309	synonymous_variant c.666A>G p.Ser222Ser	CD31_RS20410		GDSL-type esterase/lipase family protein
NZ_JPVR01000081	3770	snp	G	A	A:20 G:0	CDS	-	642/930	214/309	synonymous_variant c.642C>T p.Leu214Leu	CD31_RS20410		GDSL-type esterase/lipase family protein
NZ_JPVR01000081	3800	snp	G	A	A:20 G:0	CDS	-	612/930	204/309	synonymous_variant c.612C>T p.Arg204Arg	CD31_RS20410		GDSL-type esterase/lipase family protein
NZ_JPVR01000081	3863	snp	G	A	A:20 G:0	CDS	-	549/930	183/309	synonymous_variant c.549C>T p.Asp183Asp	CD31_RS20410		GDSL-type esterase/lipase family protein
NZ_JPVR01000081	4004	snp	T	C	C:20 T:0	CDS	-	408/930	136/309	synonymous_variant c.408A>G p.Arg136Arg	CD31_RS20410		GDSL-type esterase/lipase family protein
NZ_JPVR01000081	4439	del	CTT	C	C:20 CTT:0
NZ_JPVR01000081	4623	complex	AT	GC	GC:18 AT:0
NZ_JPVR01000081	4663	complex	CC	AA	AA:20 CC:0
NZ_JPVR01000081	4712	snp	A	T	T:18 A:0
NZ_JPVR01000081	4733	snp	C	A	A:16 C:0
NZ_JPVR01000081	5051	complex	TAA	CAG	CAG:11 TAA:0	CDS	-	738/843	246/280	synonymous_variant c.736_738delTTAinsCTG p.247	CD31_RS20415		DegV family protein
NZ_JPVR01000081	5279	snp	A	C	C:20 A:0	CDS	-	510/843	170/280	synonymous_variant c.510T>G p.Gly170Gly	CD31_RS20415		DegV family protein
NZ_JPVR01000081	5336	snp	T	C	C:20 T:0	CDS	-	453/843	151/280	synonymous_variant c.453A>G p.Arg151Arg	CD31_RS20415		DegV family protein
NZ_JPVR01000081	5342	snp	C	T	T:20 C:0	CDS	-	447/843	149/280	synonymous_variant c.447G>A p.Lys149Lys	CD31_RS20415		DegV family protein
NZ_JPVR01000081	5438	snp	C	G	G:20 C:0	CDS	-	351/843	117/280	synonymous_variant c.351G>C p.Arg117Arg	CD31_RS20415		DegV family protein
NZ_JPVR01000081	5576	snp	C	T	T:20 C:0	CDS	-	213/843	71/280	synonymous_variant c.213G>A p.Lys71Lys	CD31_RS20415		DegV family protein
NZ_JPVR01000081	5816	del	AT	A	A:20 AT:0
NZ_JPVR01000081	6180	snp	C	A	A:20 C:0	CDS	+	117/636	39/211	synonymous_variant c.117C>A p.Val39Val	CD31_RS20420		hemolysin III family protein
NZ_JPVR01000081	6204	snp	T	A	A:20 T:0	CDS	+	141/636	47/211	synonymous_variant c.141T>A p.Ile47Ile	CD31_RS20420		hemolysin III family protein
NZ_JPVR01000081	6210	snp	T	C	C:20 T:0	CDS	+	147/636	49/211	synonymous_variant c.147T>C p.Thr49Thr	CD31_RS20420		hemolysin III family protein
NZ_JPVR01000081	6264	snp	G	A	A:20 G:0	CDS	+	201/636	67/211	synonymous_variant c.201G>A p.Leu67Leu	CD31_RS20420		hemolysin III family protein
NZ_JPVR01000081	6615	snp	A	C	C:20 A:0	CDS	+	552/636	184/211	synonymous_variant c.552A>C p.Ser184Ser	CD31_RS20420		hemolysin III family protein
NZ_JPVR01000081	7100	snp	C	T	T:20 C:0	CDS	-	121/477	41/158	missense_variant c.121G>A p.Val41Ile	CD31_RS20425		dihydrofolate reductase
NZ_JPVR01000081	7182	snp	G	A	A:20 G:0	CDS	-	39/477	13/158	synonymous_variant c.39C>T p.Val13Val	CD31_RS20425		dihydrofolate reductase
NZ_JPVR01000081	7456	snp	C	G	G:20 C:0	CDS	+	76/918	26/305	missense_variant c.76C>G p.Pro26Ala	CD31_RS20430		alpha/beta hydrolase
NZ_JPVR01000081	7524	snp	G	C	C:20 G:0	CDS	+	144/918	48/305	synonymous_variant c.144G>C p.Ser48Ser	CD31_RS20430		alpha/beta hydrolase
NZ_JPVR01000081	7651	snp	T	C	C:20 T:0	CDS	+	271/918	91/305	synonymous_variant c.271T>C p.Leu91Leu	CD31_RS20430		alpha/beta hydrolase
NZ_JPVR01000081	7800	snp	T	G	G:20 T:0	CDS	+	420/918	140/305	missense_variant c.420T>G p.Ile140Met	CD31_RS20430		alpha/beta hydrolase
NZ_JPVR01000081	7809	snp	G	A	A:20 G:0	CDS	+	429/918	143/305	synonymous_variant c.429G>A p.Leu143Leu	CD31_RS20430		alpha/beta hydrolase
NZ_JPVR01000081	7892	complex	TACTGGAG	CACGGGAA	CACGGGAA:19 TACTGGAG:0	CDS	+	512/918	171/305	missense_variant c.512_519delTACTGGAGinsCACGGGAA p.IleLeu171ThrArg	CD31_RS20430		alpha/beta hydrolase
NZ_JPVR01000081	7908	snp	G	A	A:20 G:0	CDS	+	528/918	176/305	synonymous_variant c.528G>A p.Thr176Thr	CD31_RS20430		alpha/beta hydrolase
NZ_JPVR01000081	8021	snp	T	C	C:20 T:0	CDS	+	641/918	214/305	missense_variant c.641T>C p.Phe214Ser	CD31_RS20430		alpha/beta hydrolase
NZ_JPVR01000081	8028	snp	T	C	C:20 T:0	CDS	+	648/918	216/305	synonymous_variant c.648T>C p.His216His	CD31_RS20430		alpha/beta hydrolase
NZ_JPVR01000081	8106	snp	A	G	G:20 A:0	CDS	+	726/918	242/305	synonymous_variant c.726A>G p.Thr242Thr	CD31_RS20430		alpha/beta hydrolase
NZ_JPVR01000081	8118	snp	A	C	C:20 A:0	CDS	+	738/918	246/305	synonymous_variant c.738A>C p.Ala246Ala	CD31_RS20430		alpha/beta hydrolase
NZ_JPVR01000081	8148	snp	A	T	T:20 A:0	CDS	+	768/918	256/305	synonymous_variant c.768A>T p.Gly256Gly	CD31_RS20430		alpha/beta hydrolase
NZ_JPVR01000081	8176	snp	A	G	G:20 A:0	CDS	+	796/918	266/305	missense_variant c.796A>G p.Thr266Ala	CD31_RS20430		alpha/beta hydrolase
NZ_JPVR01000081	8649	complex	GCG	ACA	ACA:19 GCG:0	CDS	+	290/1197	97/398	missense_variant c.290_292delGCGinsACA p.SerAsp97AsnAsn	CD31_RS20435		class I SAM-dependent rRNA methyltransferase
NZ_JPVR01000081	8734	snp	T	C	C:20 T:0	CDS	+	375/1197	125/398	synonymous_variant c.375T>C p.Tyr125Tyr	CD31_RS20435		class I SAM-dependent rRNA methyltransferase
NZ_JPVR01000081	8820	snp	T	C	C:20 T:0	CDS	+	461/1197	154/398	missense_variant c.461T>C p.Val154Ala	CD31_RS20435		class I SAM-dependent rRNA methyltransferase
NZ_JPVR01000081	8905	snp	T	A	A:20 T:0	CDS	+	546/1197	182/398	synonymous_variant c.546T>A p.Pro182Pro	CD31_RS20435		class I SAM-dependent rRNA methyltransferase
NZ_JPVR01000081	9316	snp	C	T	T:20 C:0	CDS	+	957/1197	319/398	synonymous_variant c.957C>T p.Tyr319Tyr	CD31_RS20435		class I SAM-dependent rRNA methyltransferase
NZ_JPVR01000081	9334	snp	T	C	C:20 T:0	CDS	+	975/1197	325/398	synonymous_variant c.975T>C p.Asp325Asp	CD31_RS20435		class I SAM-dependent rRNA methyltransferase
NZ_JPVR01000081	9358	snp	C	T	T:20 C:0	CDS	+	999/1197	333/398	synonymous_variant c.999C>T p.Asn333Asn	CD31_RS20435		class I SAM-dependent rRNA methyltransferase
NZ_JPVR01000081	9364	snp	T	G	G:20 T:0	CDS	+	1005/1197	335/398	missense_variant c.1005T>G p.Ile335Met	CD31_RS20435		class I SAM-dependent rRNA methyltransferase
NZ_JPVR01000081	9442	snp	C	T	T:20 C:0	CDS	+	1083/1197	361/398	synonymous_variant c.1083C>T p.Thr361Thr	CD31_RS20435		class I SAM-dependent rRNA methyltransferase
NZ_JPVR01000081	9578	snp	G	T	T:20 G:0
NZ_JPVR01000081	9585	ins	C	CT	CT:20 C:0
NZ_JPVR01000081	9712	del	GA	G	G:20 GA:0
NZ_JPVR01000081	9763	snp	C	T	T:20 C:0
NZ_JPVR01000081	9784	snp	G	T	T:20 G:0
NZ_JPVR01000081	9858	snp	C	T	T:20 C:0
NZ_JPVR01000081	9917	snp	C	T	T:20 C:0	CDS	-	1938/1989	646/662	synonymous_variant c.1938G>A p.Leu646Leu	CD31_RS20440		S9 family peptidase
NZ_JPVR01000081	10292	snp	T	A	A:20 T:0	CDS	-	1563/1989	521/662	synonymous_variant c.1563A>T p.Thr521Thr	CD31_RS20440		S9 family peptidase
NZ_JPVR01000081	10334	snp	C	G	G:20 C:0	CDS	-	1521/1989	507/662	synonymous_variant c.1521G>C p.Leu507Leu	CD31_RS20440		S9 family peptidase
NZ_JPVR01000081	10348	snp	T	C	C:20 T:0	CDS	-	1507/1989	503/662	missense_variant c.1507A>G p.Ile503Val	CD31_RS20440		S9 family peptidase
NZ_JPVR01000081	10388	snp	G	A	A:20 G:0	CDS	-	1467/1989	489/662	synonymous_variant c.1467C>T p.Gly489Gly	CD31_RS20440		S9 family peptidase
NZ_JPVR01000081	10834	snp	T	C	C:20 T:0	CDS	-	1021/1989	341/662	missense_variant c.1021A>G p.Ser341Gly	CD31_RS20440		S9 family peptidase
NZ_JPVR01000081	10844	complex	TCCGT	GCCGA	GCCGA:19 TCCGT:0	CDS	-	1011/1989	336/662	missense_variant c.1007_1011delACGGAinsTCGGC p.Tyr336Phe	CD31_RS20440		S9 family peptidase
NZ_JPVR01000081	10959	snp	A	T	T:20 A:0	CDS	-	896/1989	299/662	missense_variant c.896T>A p.Phe299Tyr	CD31_RS20440		S9 family peptidase
NZ_JPVR01000081	10967	snp	A	G	G:20 A:0	CDS	-	888/1989	296/662	synonymous_variant c.888T>C p.Val296Val	CD31_RS20440		S9 family peptidase
NZ_JPVR01000081	11128	snp	A	C	C:20 A:0	CDS	-	727/1989	243/662	missense_variant c.727T>G p.Ser243Ala	CD31_RS20440		S9 family peptidase
NZ_JPVR01000081	11260	snp	T	C	C:20 T:0	CDS	-	595/1989	199/662	missense_variant c.595A>G p.Ser199Gly	CD31_RS20440		S9 family peptidase
NZ_JPVR01000081	11279	snp	G	A	A:20 G:0	CDS	-	576/1989	192/662	synonymous_variant c.576C>T p.Gly192Gly	CD31_RS20440		S9 family peptidase
NZ_JPVR01000081	11310	snp	T	G	G:20 T:0	CDS	-	545/1989	182/662	missense_variant c.545A>C p.Glu182Ala	CD31_RS20440		S9 family peptidase
NZ_JPVR01000081	11495	snp	G	A	A:20 G:0	CDS	-	360/1989	120/662	synonymous_variant c.360C>T p.Cys120Cys	CD31_RS20440		S9 family peptidase
NZ_JPVR01000081	11516	snp	T	G	G:20 T:0	CDS	-	339/1989	113/662	synonymous_variant c.339A>C p.Thr113Thr	CD31_RS20440		S9 family peptidase
NZ_JPVR01000081	11565	snp	T	C	C:20 T:0	CDS	-	290/1989	97/662	missense_variant c.290A>G p.Lys97Arg	CD31_RS20440		S9 family peptidase
NZ_JPVR01000081	11729	snp	G	A	A:20 G:0	CDS	-	126/1989	42/662	synonymous_variant c.126C>T p.Asn42Asn	CD31_RS20440		S9 family peptidase
NZ_JPVR01000081	11750	snp	T	A	A:20 T:0	CDS	-	105/1989	35/662	synonymous_variant c.105A>T p.Thr35Thr	CD31_RS20440		S9 family peptidase
NZ_JPVR01000081	11879	snp	A	T	T:20 A:0
NZ_JPVR01000081	11924	del	TG	T	T:19 TG:0
NZ_JPVR01000081	11935	snp	C	T	T:20 C:0	CDS	-	669/678	223/225	synonymous_variant c.669G>A p.Ser223Ser	CD31_RS20445		precorrin-3B methylase
NZ_JPVR01000081	11965	snp	G	T	T:20 G:0	CDS	-	639/678	213/225	synonymous_variant c.639C>A p.Ser213Ser	CD31_RS20445		precorrin-3B methylase
NZ_JPVR01000081	12124	snp	C	T	T:20 C:0	CDS	-	480/678	160/225	synonymous_variant c.480G>A p.Gly160Gly	CD31_RS20445		precorrin-3B methylase
NZ_JPVR01000081	12220	snp	A	C	C:20 A:0	CDS	-	384/678	128/225	synonymous_variant c.384T>G p.Arg128Arg	CD31_RS20445		precorrin-3B methylase
NZ_JPVR01000081	12401	snp	A	G	G:20 A:0	CDS	-	203/678	68/225	missense_variant c.203T>C p.Ile68Thr	CD31_RS20445		precorrin-3B methylase
NZ_JPVR01000081	12431	snp	G	A	A:20 G:0	CDS	-	173/678	58/225	missense_variant c.173C>T p.Ala58Val	CD31_RS20445		precorrin-3B methylase
NZ_JPVR01000081	12481	snp	A	G	G:20 A:0	CDS	-	123/678	41/225	synonymous_variant c.123T>C p.Phe41Phe	CD31_RS20445		precorrin-3B methylase
NZ_JPVR01000081	12508	snp	G	A	A:20 G:0	CDS	-	96/678	32/225	synonymous_variant c.96C>T p.Ile32Ile	CD31_RS20445		precorrin-3B methylase
NZ_JPVR01000081	12523	complex	GACTGCA	AACGGCT	AACGGCT:19 GACTGCA:0	CDS	-	81/678	25/225	synonymous_variant c.75_81delTGCAGTCinsAGCCGTT p.28	CD31_RS20445		precorrin-3B methylase
NZ_JPVR01000081	12535	complex	TGTGAAT	GGTAAAC	GGTAAAC:18 TGTGAAT:0	CDS	-	69/678	21/225	synonymous_variant c.63_69delATTCACAinsGTTTACC p.24	CD31_RS20445		precorrin-3B methylase
NZ_JPVR01000081	12556	complex	TAA	CAG	CAG:18 TAA:0	CDS	-	48/678	16/225	synonymous_variant c.46_48delTTAinsCTG p.17	CD31_RS20445		precorrin-3B methylase
NZ_JPVR01000081	12568	snp	A	T	T:19 A:0	CDS	-	36/678	12/225	synonymous_variant c.36T>A p.Thr12Thr	CD31_RS20445		precorrin-3B methylase
NZ_JPVR01000081	12611	complex	GCT	ACC	ACC:18 GCT:0
NZ_JPVR01000081	12620	snp	A	G	G:19 A:0
NZ_JPVR01000081	12630	snp	A	C	C:19 A:0
NZ_JPVR01000081	12676	snp	A	G	G:19 A:0	CDS	-	972/993	324/330	synonymous_variant c.972T>C p.Gly324Gly	CD31_RS20450		ABC transporter substrate-binding protein
NZ_JPVR01000081	12739	complex	TAGA	CAGG	CAGG:19 TAGA:0	CDS	-	909/993	302/330	synonymous_variant c.906_909delTCTAinsCCTG p.304	CD31_RS20450		ABC transporter substrate-binding protein
NZ_JPVR01000081	12823	snp	T	C	C:20 T:0	CDS	-	825/993	275/330	synonymous_variant c.825A>G p.Thr275Thr	CD31_RS20450		ABC transporter substrate-binding protein
NZ_JPVR01000081	12844	snp	T	C	C:20 T:0	CDS	-	804/993	268/330	synonymous_variant c.804A>G p.Val268Val	CD31_RS20450		ABC transporter substrate-binding protein
NZ_JPVR01000081	12862	snp	A	G	G:20 A:0	CDS	-	786/993	262/330	synonymous_variant c.786T>C p.Asn262Asn	CD31_RS20450		ABC transporter substrate-binding protein
NZ_JPVR01000081	12871	snp	C	T	T:20 C:0	CDS	-	777/993	259/330	synonymous_variant c.777G>A p.Val259Val	CD31_RS20450		ABC transporter substrate-binding protein
NZ_JPVR01000081	12949	snp	T	A	A:20 T:0	CDS	-	699/993	233/330	synonymous_variant c.699A>T p.Leu233Leu	CD31_RS20450		ABC transporter substrate-binding protein
NZ_JPVR01000081	13006	snp	C	T	T:20 C:0	CDS	-	642/993	214/330	synonymous_variant c.642G>A p.Val214Val	CD31_RS20450		ABC transporter substrate-binding protein
NZ_JPVR01000081	13126	snp	A	G	G:20 A:0	CDS	-	522/993	174/330	synonymous_variant c.522T>C p.Asn174Asn	CD31_RS20450		ABC transporter substrate-binding protein
NZ_JPVR01000081	13402	snp	A	C	C:20 A:0	CDS	-	246/993	82/330	missense_variant c.246T>G p.Asp82Glu	CD31_RS20450		ABC transporter substrate-binding protein
NZ_JPVR01000081	13422	complex	GCATG	ACATA	ACATA:19 GCATG:0	CDS	-	226/993	74/330	synonymous_variant c.222_226delCATGCinsTATGT p.77	CD31_RS20450		ABC transporter substrate-binding protein
NZ_JPVR01000081	13435	snp	T	C	C:20 T:0	CDS	-	213/993	71/330	synonymous_variant c.213A>G p.Val71Val	CD31_RS20450		ABC transporter substrate-binding protein
NZ_JPVR01000081	13475	snp	T	G	G:20 T:0	CDS	-	173/993	58/330	missense_variant c.173A>C p.Lys58Thr	CD31_RS20450		ABC transporter substrate-binding protein
NZ_JPVR01000081	13486	snp	T	A	A:20 T:0	CDS	-	162/993	54/330	synonymous_variant c.162A>T p.Thr54Thr	CD31_RS20450		ABC transporter substrate-binding protein
NZ_JPVR01000081	13558	snp	T	C	C:20 T:0	CDS	-	90/993	30/330	synonymous_variant c.90A>G p.Ser30Ser	CD31_RS20450		ABC transporter substrate-binding protein
NZ_JPVR01000081	13777	snp	A	C	C:20 A:0
NZ_JPVR01000081	13975	snp	G	T	T:20 G:0	regulatory	-			intergenic_region n.13975G>T
NZ_JPVR01000081	13994	snp	A	T	T:20 A:0	regulatory	-			intergenic_region n.13994A>T
NZ_JPVR01000081	14080	snp	A	G	G:20 A:0
NZ_JPVR01000081	14440	snp	C	T	T:20 C:0	CDS	+	261/1938	87/645	synonymous_variant c.261C>T p.Ala87Ala	CD31_RS20455		TetM/TetW/TetO/TetS family tetracycline resistance ribosomal protection protein
NZ_JPVR01000081	14446	complex	AGTA	TGTG	TGTG:19 AGTA:0	CDS	+	267/1938	89/645	synonymous_variant c.267_270delAGTAinsTGTG p.91	CD31_RS20455		TetM/TetW/TetO/TetS family tetracycline resistance ribosomal protection protein
NZ_JPVR01000081	14539	snp	T	C	C:20 T:0	CDS	+	360/1938	120/645	synonymous_variant c.360T>C p.Val120Val	CD31_RS20455		TetM/TetW/TetO/TetS family tetracycline resistance ribosomal protection protein
NZ_JPVR01000081	14548	snp	T	C	C:20 T:0	CDS	+	369/1938	123/645	synonymous_variant c.369T>C p.Phe123Phe	CD31_RS20455		TetM/TetW/TetO/TetS family tetracycline resistance ribosomal protection protein
NZ_JPVR01000081	14557	snp	T	C	C:20 T:0	CDS	+	378/1938	126/645	synonymous_variant c.378T>C p.Ile126Ile	CD31_RS20455		TetM/TetW/TetO/TetS family tetracycline resistance ribosomal protection protein
NZ_JPVR01000081	14563	complex	GATT	AATG	AATG:20 GATT:0	CDS	+	384/1938	128/645	missense_variant c.384_387delGATTinsAATG p.Ile129Met	CD31_RS20455		TetM/TetW/TetO/TetS family tetracycline resistance ribosomal protection protein
NZ_JPVR01000081	14575	snp	A	G	G:20 A:0	CDS	+	396/1938	132/645	synonymous_variant c.396A>G p.Glu132Glu	CD31_RS20455		TetM/TetW/TetO/TetS family tetracycline resistance ribosomal protection protein
NZ_JPVR01000081	14585	snp	G	A	A:20 G:0	CDS	+	406/1938	136/645	missense_variant c.406G>A p.Val136Met	CD31_RS20455		TetM/TetW/TetO/TetS family tetracycline resistance ribosomal protection protein
NZ_JPVR01000081	14599	complex	GAGT	CAGA	CAGA:19 GAGT:0	CDS	+	420/1938	140/645	missense_variant c.420_423delGAGTinsCAGA p.MetSer140IleArg	CD31_RS20455		TetM/TetW/TetO/TetS family tetracycline resistance ribosomal protection protein
NZ_JPVR01000081	14610	snp	A	G	G:20 A:0	CDS	+	431/1938	144/645	missense_variant c.431A>G p.His144Arg	CD31_RS20455		TetM/TetW/TetO/TetS family tetracycline resistance ribosomal protection protein
NZ_JPVR01000081	14629	snp	A	T	T:20 A:0	CDS	+	450/1938	150/645	missense_variant c.450A>T p.Gln150His	CD31_RS20455		TetM/TetW/TetO/TetS family tetracycline resistance ribosomal protection protein
NZ_JPVR01000081	14639	snp	G	A	A:20 G:0	CDS	+	460/1938	154/645	missense_variant c.460G>A p.Val154Ile	CD31_RS20455		TetM/TetW/TetO/TetS family tetracycline resistance ribosomal protection protein
NZ_JPVR01000081	14650	snp	G	A	A:20 G:0	CDS	+	471/1938	157/645	synonymous_variant c.471G>A p.Pro157Pro	CD31_RS20455		TetM/TetW/TetO/TetS family tetracycline resistance ribosomal protection protein
NZ_JPVR01000081	14662	snp	T	C	C:20 T:0	CDS	+	483/1938	161/645	synonymous_variant c.483T>C p.Asp161Asp	CD31_RS20455		TetM/TetW/TetO/TetS family tetracycline resistance ribosomal protection protein
NZ_JPVR01000081	14676	complex	GCATC	ATATT	ATATT:18 GCATC:0	CDS	+	497/1938	166/645	missense_variant c.497_501delGCATCinsATATT p.Ser166Asn	CD31_RS20455		TetM/TetW/TetO/TetS family tetracycline resistance ribosomal protection protein
NZ_JPVR01000081	14704	complex	CGAAG	TGAAA	TGAAA:19 CGAAG:0	CDS	+	525/1938	175/645	missense_variant c.525_529delCGAAGinsTGAAA p.Glu177Lys	CD31_RS20455		TetM/TetW/TetO/TetS family tetracycline resistance ribosomal protection protein
NZ_JPVR01000081	14728	snp	G	A	A:20 G:0	CDS	+	549/1938	183/645	synonymous_variant c.549G>A p.Leu183Leu	CD31_RS20455		TetM/TetW/TetO/TetS family tetracycline resistance ribosomal protection protein
NZ_JPVR01000081	14764	complex	GTTAC	ATTAA	ATTAA:20 GTTAC:0	CDS	+	585/1938	195/645	missense_variant c.585_589delGTTACinsATTAA p.Gln197Lys	CD31_RS20455		TetM/TetW/TetO/TetS family tetracycline resistance ribosomal protection protein
NZ_JPVR01000081	14783	snp	C	A	A:20 C:0	CDS	+	604/1938	202/645	missense_variant c.604C>A p.His202Asn	CD31_RS20455		TetM/TetW/TetO/TetS family tetracycline resistance ribosomal protection protein
NZ_JPVR01000081	14789	snp	T	G	G:20 T:0	CDS	+	610/1938	204/645	missense_variant c.610T>G p.Cys204Gly	CD31_RS20455		TetM/TetW/TetO/TetS family tetracycline resistance ribosomal protection protein
NZ_JPVR01000081	14818	snp	C	A	A:20 C:0	CDS	+	639/1938	213/645	synonymous_variant c.639C>A p.Ala213Ala	CD31_RS20455		TetM/TetW/TetO/TetS family tetracycline resistance ribosomal protection protein
NZ_JPVR01000081	14860	snp	A	G	G:20 A:0	CDS	+	681/1938	227/645	synonymous_variant c.681A>G p.Pro227Pro	CD31_RS20455		TetM/TetW/TetO/TetS family tetracycline resistance ribosomal protection protein
NZ_JPVR01000081	14869	snp	A	G	G:20 A:0	CDS	+	690/1938	230/645	synonymous_variant c.690A>G p.Thr230Thr	CD31_RS20455		TetM/TetW/TetO/TetS family tetracycline resistance ribosomal protection protein
NZ_JPVR01000081	14938	snp	A	G	G:20 A:0	CDS	+	759/1938	253/645	synonymous_variant c.759A>G p.Gln253Gln	CD31_RS20455		TetM/TetW/TetO/TetS family tetracycline resistance ribosomal protection protein
NZ_JPVR01000081	15313	snp	T	A	A:20 T:0	CDS	+	1134/1938	378/645	synonymous_variant c.1134T>A p.Gly378Gly	CD31_RS20455		TetM/TetW/TetO/TetS family tetracycline resistance ribosomal protection protein
NZ_JPVR01000081	15343	snp	A	T	T:20 A:0	CDS	+	1164/1938	388/645	synonymous_variant c.1164A>T p.Val388Val	CD31_RS20455		TetM/TetW/TetO/TetS family tetracycline resistance ribosomal protection protein
NZ_JPVR01000081	15442	snp	G	A	A:20 G:0	CDS	+	1263/1938	421/645	synonymous_variant c.1263G>A p.Glu421Glu	CD31_RS20455		TetM/TetW/TetO/TetS family tetracycline resistance ribosomal protection protein
NZ_JPVR01000081	15466	snp	G	T	T:20 G:0	CDS	+	1287/1938	429/645	synonymous_variant c.1287G>T p.Val429Val	CD31_RS20455		TetM/TetW/TetO/TetS family tetracycline resistance ribosomal protection protein
NZ_JPVR01000081	15851	snp	G	A	A:20 G:0	CDS	+	1672/1938	558/645	missense_variant c.1672G>A p.Ala558Thr	CD31_RS20455		TetM/TetW/TetO/TetS family tetracycline resistance ribosomal protection protein
NZ_JPVR01000081	15934	snp	A	G	G:20 A:0	CDS	+	1755/1938	585/645	synonymous_variant c.1755A>G p.Lys585Lys	CD31_RS20455		TetM/TetW/TetO/TetS family tetracycline resistance ribosomal protection protein
NZ_JPVR01000081	16199	snp	C	T	T:13 C:0
NZ_JPVR01000081	16448	snp	A	T	T:20 A:0	CDS	-	657/756	219/251	synonymous_variant c.657T>A p.Gly219Gly	CD31_RS20460		hypothetical protein
NZ_JPVR01000081	16508	snp	G	A	A:20 G:0	CDS	-	597/756	199/251	synonymous_variant c.597C>T p.Asn199Asn	CD31_RS20460		hypothetical protein
NZ_JPVR01000081	16604	snp	A	G	G:20 A:0	CDS	-	501/756	167/251	synonymous_variant c.501T>C p.Asp167Asp	CD31_RS20460		hypothetical protein
NZ_JPVR01000081	16722	snp	T	C	C:20 T:0	CDS	-	383/756	128/251	missense_variant c.383A>G p.Asp128Gly	CD31_RS20460		hypothetical protein
NZ_JPVR01000081	16727	snp	T	G	G:20 T:0	CDS	-	378/756	126/251	missense_variant c.378A>C p.Lys126Asn	CD31_RS20460		hypothetical protein
NZ_JPVR01000081	16778	complex	TCCG	CCCA	CCCA:20 TCCG:0	CDS	-	327/756	108/251	synonymous_variant c.324_327delCGGAinsTGGG p.110	CD31_RS20460		hypothetical protein
NZ_JPVR01000081	16851	snp	T	C	C:20 T:0	CDS	-	254/756	85/251	missense_variant c.254A>G p.Asp85Gly	CD31_RS20460		hypothetical protein
NZ_JPVR01000081	16955	snp	T	A	A:20 T:0	CDS	-	150/756	50/251	synonymous_variant c.150A>T p.Ile50Ile	CD31_RS20460		hypothetical protein
NZ_JPVR01000081	17601	snp	G	A	A:20 G:0
NZ_JPVR01000081	17695	snp	G	C	C:20 G:0	CDS	-	608/612	203/203	missense_variant c.608C>G p.Ser203Cys	CD31_RS20465		C39 family peptidase
NZ_JPVR01000081	17853	snp	G	A	A:20 G:0	CDS	-	450/612	150/203	synonymous_variant c.450C>T p.Val150Val	CD31_RS20465		C39 family peptidase
NZ_JPVR01000081	18057	snp	C	T	T:20 C:0	CDS	-	246/612	82/203	synonymous_variant c.246G>A p.Lys82Lys	CD31_RS20465		C39 family peptidase
NZ_JPVR01000081	18072	snp	T	A	A:20 T:0	CDS	-	231/612	77/203	synonymous_variant c.231A>T p.Ser77Ser	CD31_RS20465		C39 family peptidase
NZ_JPVR01000081	18345	snp	A	G	G:20 A:0
NZ_JPVR01000081	18439	snp	G	A	A:20 G:0
NZ_JPVR01000081	18446	snp	C	A	A:20 C:0
NZ_JPVR01000081	18451	snp	G	A	A:20 G:0
NZ_JPVR01000081	18488	snp	C	T	T:20 C:0
NZ_JPVR01000081	18547	del	TC	T	T:19 TC:0
NZ_JPVR01000081	18568	snp	T	G	G:20 T:0
NZ_JPVR01000081	18595	ins	A	AAT	AAT:19 A:0
NZ_JPVR01000081	18642	snp	T	G	G:20 T:0
NZ_JPVR01000081	18710	complex	TC	AT	AT:19 TC:0
NZ_JPVR01000081	18721	snp	C	A	A:20 C:0
NZ_JPVR01000081	18729	snp	G	A	A:20 G:0
NZ_JPVR01000081	18740	snp	T	A	A:20 T:0
NZ_JPVR01000081	18785	complex	TA	CG	CG:19 TA:0
NZ_JPVR01000081	18792	snp	T	C	C:20 T:0
NZ_JPVR01000081	19334	snp	T	C	C:20 T:0	CDS	-	369/381	123/126	synonymous_variant c.369A>G p.Val123Val	CD31_RS20475		PH domain-containing protein
NZ_JPVR01000081	19412	snp	A	G	G:19 A:0	CDS	-	291/381	97/126	synonymous_variant c.291T>C p.Gly97Gly	CD31_RS20475		PH domain-containing protein
NZ_JPVR01000081	19430	snp	G	A	A:19 G:0	CDS	-	273/381	91/126	synonymous_variant c.273C>T p.Leu91Leu	CD31_RS20475		PH domain-containing protein
NZ_JPVR01000081	19454	snp	C	T	T:19 C:0	CDS	-	249/381	83/126	synonymous_variant c.249G>A p.Gly83Gly	CD31_RS20475		PH domain-containing protein
NZ_JPVR01000081	19463	complex	CTCT	TTCG	TTCG:18 CTCT:0	CDS	-	240/381	79/126	synonymous_variant c.237_240delAGAGinsCGAA p.81	CD31_RS20475		PH domain-containing protein
NZ_JPVR01000081	19511	snp	C	T	T:19 C:0	CDS	-	192/381	64/126	synonymous_variant c.192G>A p.Thr64Thr	CD31_RS20475		PH domain-containing protein
NZ_JPVR01000081	19550	snp	C	T	T:15 C:0	CDS	-	153/381	51/126	synonymous_variant c.153G>A p.Leu51Leu	CD31_RS20475		PH domain-containing protein
NZ_JPVR01000081	19556	snp	C	T	T:15 C:0	CDS	-	147/381	49/126	synonymous_variant c.147G>A p.Lys49Lys	CD31_RS20475		PH domain-containing protein
NZ_JPVR01000081	19577	snp	A	G	G:13 A:0	CDS	-	126/381	42/126	synonymous_variant c.126T>C p.Asp42Asp	CD31_RS20475		PH domain-containing protein
NZ_JPVR01000081	19598	snp	A	G	G:12 A:0	CDS	-	105/381	35/126	synonymous_variant c.105T>C p.Asn35Asn	CD31_RS20475		PH domain-containing protein
NZ_JPVR01000081	30531	snp	G	A	A:11 G:0
NZ_JPVR01000081	30938	snp	A	C	C:20 A:0	CDS	-	903/1245	301/414	synonymous_variant c.903T>G p.Ala301Ala	CD31_RS20545		HAMP domain-containing methyl-accepting chemotaxis protein
NZ_JPVR01000081	31232	snp	C	T	T:20 C:0	CDS	-	609/1245	203/414	synonymous_variant c.609G>A p.Lys203Lys	CD31_RS20545		HAMP domain-containing methyl-accepting chemotaxis protein
NZ_JPVR01000081	31310	snp	G	T	T:20 G:0	CDS	-	531/1245	177/414	synonymous_variant c.531C>A p.Ala177Ala	CD31_RS20545		HAMP domain-containing methyl-accepting chemotaxis protein
NZ_JPVR01000081	31379	snp	C	T	T:20 C:0	CDS	-	462/1245	154/414	synonymous_variant c.462G>A p.Ala154Ala	CD31_RS20545		HAMP domain-containing methyl-accepting chemotaxis protein
NZ_JPVR01000081	31648	snp	A	G	G:20 A:0	CDS	-	193/1245	65/414	synonymous_variant c.193T>C p.Leu65Leu	CD31_RS20545		HAMP domain-containing methyl-accepting chemotaxis protein
NZ_JPVR01000081	31658	snp	G	A	A:20 G:0	CDS	-	183/1245	61/414	synonymous_variant c.183C>T p.Pro61Pro	CD31_RS20545		HAMP domain-containing methyl-accepting chemotaxis protein
NZ_JPVR01000081	31681	snp	C	T	T:20 C:0	CDS	-	160/1245	54/414	missense_variant c.160G>A p.Val54Ile	CD31_RS20545		HAMP domain-containing methyl-accepting chemotaxis protein
NZ_JPVR01000081	31784	snp	G	A	A:20 G:0	CDS	-	57/1245	19/414	synonymous_variant c.57C>T p.Ile19Ile	CD31_RS20545		HAMP domain-containing methyl-accepting chemotaxis protein
NZ_JPVR01000081	31793	complex	GACG	AACA	AACA:20 GACG:0	CDS	-	48/1245	15/414	synonymous_variant c.45_48delCGTCinsTGTT p.17	CD31_RS20545		HAMP domain-containing methyl-accepting chemotaxis protein
NZ_JPVR01000081	31944	del	CA	C	C:20 CA:0
NZ_JPVR01000081	32176	snp	A	G	G:20 A:0	CDS	-	1245/1419	415/472	synonymous_variant c.1245T>C p.Ile415Ile	CD31_RS20550	aspA	aspartate ammonia-lyase
NZ_JPVR01000081	32203	snp	T	C	C:20 T:0	CDS	-	1218/1419	406/472	synonymous_variant c.1218A>G p.Gly406Gly	CD31_RS20550	aspA	aspartate ammonia-lyase
NZ_JPVR01000081	32272	snp	A	T	T:20 A:0	CDS	-	1149/1419	383/472	synonymous_variant c.1149T>A p.Thr383Thr	CD31_RS20550	aspA	aspartate ammonia-lyase
NZ_JPVR01000081	32467	snp	T	G	G:20 T:0	CDS	-	954/1419	318/472	synonymous_variant c.954A>C p.Ser318Ser	CD31_RS20550	aspA	aspartate ammonia-lyase
NZ_JPVR01000081	32791	snp	G	A	A:20 G:0	CDS	-	630/1419	210/472	synonymous_variant c.630C>T p.Asp210Asp	CD31_RS20550	aspA	aspartate ammonia-lyase
NZ_JPVR01000081	33055	snp	C	T	T:20 C:0	CDS	-	366/1419	122/472	synonymous_variant c.366G>A p.Lys122Lys	CD31_RS20550	aspA	aspartate ammonia-lyase
NZ_JPVR01000081	33879	snp	A	G	G:11 A:0	CDS	-	522/630	174/209	synonymous_variant c.522T>C p.Asp174Asp	CD31_RS20555		NAD(P)-dependent oxidoreductase
NZ_JPVR01000081	34002	snp	G	A	A:20 G:0	CDS	-	399/630	133/209	synonymous_variant c.399C>T p.Asn133Asn	CD31_RS20555		NAD(P)-dependent oxidoreductase
NZ_JPVR01000081	34008	snp	T	C	C:20 T:0	CDS	-	393/630	131/209	synonymous_variant c.393A>G p.Gly131Gly	CD31_RS20555		NAD(P)-dependent oxidoreductase
NZ_JPVR01000081	34173	snp	G	A	A:20 G:0	CDS	-	228/630	76/209	synonymous_variant c.228C>T p.His76His	CD31_RS20555		NAD(P)-dependent oxidoreductase
NZ_JPVR01000081	34203	snp	A	G	G:20 A:0	CDS	-	198/630	66/209	synonymous_variant c.198T>C p.Phe66Phe	CD31_RS20555		NAD(P)-dependent oxidoreductase
NZ_JPVR01000081	34299	snp	T	A	A:20 T:0	CDS	-	102/630	34/209	synonymous_variant c.102A>T p.Ala34Ala	CD31_RS20555		NAD(P)-dependent oxidoreductase
NZ_JPVR01000081	34329	snp	C	A	A:20 C:0	CDS	-	72/630	24/209	synonymous_variant c.72G>T p.Gly24Gly	CD31_RS20555		NAD(P)-dependent oxidoreductase
NZ_JPVR01000081	34702	snp	C	A	A:20 C:0	CDS	-	183/414	61/137	synonymous_variant c.183G>T p.Ala61Ala	CD31_RS20560		Rrf2 family transcriptional regulator
NZ_JPVR01000081	35085	snp	T	C	C:20 T:0	CDS	-	111/207	37/68	synonymous_variant c.111A>G p.Pro37Pro	CD31_RS20565		hypothetical protein
NZ_JPVR01000081	35124	snp	A	G	G:20 A:0	CDS	-	72/207	24/68	synonymous_variant c.72T>C p.Gly24Gly	CD31_RS20565		hypothetical protein
NZ_JPVR01000081	35659	snp	A	G	G:20 A:0	CDS	-	930/978	310/325	synonymous_variant c.930T>C p.Ile310Ile	CD31_RS20575		thymidylate synthase
NZ_JPVR01000081	35664	snp	A	T	T:20 A:0	CDS	-	925/978	309/325	missense_variant c.925T>A p.Ser309Thr	CD31_RS20575		thymidylate synthase
NZ_JPVR01000081	35710	snp	G	A	A:20 G:0	CDS	-	879/978	293/325	synonymous_variant c.879C>T p.Ile293Ile	CD31_RS20575		thymidylate synthase
NZ_JPVR01000081	35821	snp	C	T	T:20 C:0	CDS	-	768/978	256/325	synonymous_variant c.768G>A p.Glu256Glu	CD31_RS20575		thymidylate synthase
NZ_JPVR01000081	35902	snp	T	A	A:20 T:0	CDS	-	687/978	229/325	synonymous_variant c.687A>T p.Leu229Leu	CD31_RS20575		thymidylate synthase
NZ_JPVR01000081	36399	snp	G	A	A:20 G:0	CDS	-	190/978	64/325	synonymous_variant c.190C>T p.Leu64Leu	CD31_RS20575		thymidylate synthase
NZ_JPVR01000081	36684	snp	G	A	A:20 G:0	CDS	-	861/909	287/302	synonymous_variant c.861C>T p.Val287Val	CD31_RS20580		hypothetical protein
NZ_JPVR01000081	37017	snp	C	T	T:20 C:0	CDS	-	528/909	176/302	synonymous_variant c.528G>A p.Val176Val	CD31_RS20580		hypothetical protein
NZ_JPVR01000081	37086	snp	T	G	G:20 T:0	CDS	-	459/909	153/302	synonymous_variant c.459A>C p.Pro153Pro	CD31_RS20580		hypothetical protein
NZ_JPVR01000081	37140	snp	C	T	T:20 C:0	CDS	-	405/909	135/302	synonymous_variant c.405G>A p.Leu135Leu	CD31_RS20580		hypothetical protein
NZ_JPVR01000081	37221	snp	C	T	T:20 C:0	CDS	-	324/909	108/302	synonymous_variant c.324G>A p.Lys108Lys	CD31_RS20580		hypothetical protein
NZ_JPVR01000081	37234	snp	T	C	C:20 T:0	CDS	-	311/909	104/302	missense_variant c.311A>G p.Asp104Gly	CD31_RS20580		hypothetical protein
NZ_JPVR01000081	37266	snp	G	A	A:20 G:0	CDS	-	279/909	93/302	synonymous_variant c.279C>T p.Phe93Phe	CD31_RS20580		hypothetical protein
NZ_JPVR01000081	37299	snp	G	A	A:20 G:0	CDS	-	246/909	82/302	synonymous_variant c.246C>T p.Tyr82Tyr	CD31_RS20580		hypothetical protein
NZ_JPVR01000081	37311	snp	T	A	A:20 T:0	CDS	-	234/909	78/302	synonymous_variant c.234A>T p.Gly78Gly	CD31_RS20580		hypothetical protein
NZ_JPVR01000081	37338	snp	G	A	A:20 G:0	CDS	-	207/909	69/302	synonymous_variant c.207C>T p.Ala69Ala	CD31_RS20580		hypothetical protein
NZ_JPVR01000081	37404	snp	A	G	G:20 A:0	CDS	-	141/909	47/302	synonymous_variant c.141T>C p.Val47Val	CD31_RS20580		hypothetical protein
NZ_JPVR01000081	37419	complex	GCTCCCA	ACTACCT	ACTACCT:19 GCTCCCA:0	CDS	-	126/909	40/302	synonymous_variant c.120_126delTGGGAGCinsAGGTAGT p.43	CD31_RS20580		hypothetical protein
NZ_JPVR01000081	37434	snp	G	A	A:20 G:0	CDS	-	111/909	37/302	synonymous_variant c.111C>T p.Ile37Ile	CD31_RS20580		hypothetical protein
NZ_JPVR01000081	37446	snp	A	G	G:20 A:0	CDS	-	99/909	33/302	synonymous_variant c.99T>C p.Val33Val	CD31_RS20580		hypothetical protein
NZ_JPVR01000081	37518	complex	AAT	TAA	TAA:20 AAT:0	CDS	-	27/909	9/302	missense_variant c.25_27delATTinsTTA p.Ile9Leu	CD31_RS20580		hypothetical protein
NZ_JPVR01000081	37548	snp	A	G	G:20 A:0
NZ_JPVR01000081	37651	snp	C	T	T:20 C:0
NZ_JPVR01000081	37681	snp	T	A	A:20 T:0
NZ_JPVR01000081	37707	snp	A	T	T:20 A:0
NZ_JPVR01000081	37722	complex	TC	AA	AA:20 TC:0
NZ_JPVR01000081	37731	snp	C	T	T:20 C:0
NZ_JPVR01000081	37767	complex	TTAT	ATAC	ATAC:20 TTAT:0	CDS	+	33/2193	11/730	synonymous_variant c.33_36delTTATinsATAC p.13	CD31_RS20585		histidine kinase
NZ_JPVR01000081	37779	complex	TGGA	CGGT	CGGT:19 TGGA:0	CDS	+	45/2193	15/730	synonymous_variant c.45_48delTGGAinsCGGT p.17	CD31_RS20585		histidine kinase
NZ_JPVR01000081	37791	snp	A	G	G:20 A:0	CDS	+	57/2193	19/730	synonymous_variant c.57A>G p.Val19Val	CD31_RS20585		histidine kinase
NZ_JPVR01000081	37819	complex	ATT	GTG	GTG:20 ATT:0	CDS	+	85/2193	29/730	missense_variant c.85_87delATTinsGTG p.Ile29Val	CD31_RS20585		histidine kinase
NZ_JPVR01000081	37833	complex	TA	CG	CG:19 TA:0	CDS	+	99/2193	33/730	missense_variant c.99_100delTAinsCG p.Asn34Asp	CD31_RS20585		histidine kinase
NZ_JPVR01000081	37858	complex	ATTA	TTTG	TTTG:19 ATTA:0	CDS	+	124/2193	42/730	missense_variant c.124_127delATTAinsTTTG p.IleMet42PheVal	CD31_RS20585		histidine kinase
NZ_JPVR01000081	37866	snp	C	T	T:20 C:0	CDS	+	132/2193	44/730	synonymous_variant c.132C>T p.Asp44Asp	CD31_RS20585		histidine kinase
NZ_JPVR01000081	37877	complex	TGCA	CTCT	CTCT:18 TGCA:0	CDS	+	143/2193	48/730	missense_variant c.143_146delTGCAinsCTCT p.LeuGln48ProLeu	CD31_RS20585		histidine kinase
NZ_JPVR01000081	37911	complex	AGATGTG	GGATATT	GGATATT:19 AGATGTG:0	CDS	+	177/2193	59/730	missense_variant c.177_183delAGATGTGinsGGATATT p.Val61Ile	CD31_RS20585		histidine kinase
NZ_JPVR01000081	37941	snp	A	T	T:20 A:0	CDS	+	207/2193	69/730	synonymous_variant c.207A>T p.Pro69Pro	CD31_RS20585		histidine kinase
NZ_JPVR01000081	38030	snp	C	G	G:19 C:0	CDS	+	296/2193	99/730	missense_variant c.296C>G p.Thr99Ser	CD31_RS20585		histidine kinase
NZ_JPVR01000081	38159	snp	T	C	C:19 T:0	CDS	+	425/2193	142/730	missense_variant c.425T>C p.Met142Thr	CD31_RS20585		histidine kinase
NZ_JPVR01000081	38223	snp	A	T	T:19 A:0	CDS	+	489/2193	163/730	synonymous_variant c.489A>T p.Ala163Ala	CD31_RS20585		histidine kinase
NZ_JPVR01000081	38238	complex	CGGA	TGGG	TGGG:18 CGGA:0	CDS	+	504/2193	168/730	synonymous_variant c.504_507delCGGAinsTGGG p.170	CD31_RS20585		histidine kinase
NZ_JPVR01000081	38254	complex	GGCATT	AGTAGC	AGTAGC:16 GGCATT:0	CDS	+	520/2193	174/730	missense_variant c.520_525delGGCATTinsAGTAGC p.GlyIle174SerSer	CD31_RS20585		histidine kinase
NZ_JPVR01000081	38274	complex	TC	CA	CA:18 TC:0	CDS	+	540/2193	180/730	missense_variant c.540_541delTCinsCA p.Leu181Met	CD31_RS20585		histidine kinase
NZ_JPVR01000081	38389	snp	G	C	C:19 G:0	CDS	+	655/2193	219/730	missense_variant c.655G>C p.Val219Leu	CD31_RS20585		histidine kinase
NZ_JPVR01000081	38622	snp	T	C	C:20 T:0	CDS	+	888/2193	296/730	synonymous_variant c.888T>C p.Ile296Ile	CD31_RS20585		histidine kinase
NZ_JPVR01000081	39051	snp	A	T	T:20 A:0	CDS	+	1317/2193	439/730	missense_variant c.1317A>T p.Glu439Asp	CD31_RS20585		histidine kinase
NZ_JPVR01000081	39058	snp	A	C	C:20 A:0	CDS	+	1324/2193	442/730	missense_variant c.1324A>C p.Lys442Gln	CD31_RS20585		histidine kinase
NZ_JPVR01000081	39138	snp	T	G	G:20 T:0	CDS	+	1404/2193	468/730	synonymous_variant c.1404T>G p.Leu468Leu	CD31_RS20585		histidine kinase
NZ_JPVR01000081	39186	snp	G	A	A:20 G:0	CDS	+	1452/2193	484/730	synonymous_variant c.1452G>A p.Ser484Ser	CD31_RS20585		histidine kinase
NZ_JPVR01000081	39225	snp	A	C	C:20 A:0	CDS	+	1491/2193	497/730	synonymous_variant c.1491A>C p.Val497Val	CD31_RS20585		histidine kinase
NZ_JPVR01000081	39402	snp	T	G	G:20 T:0	CDS	+	1668/2193	556/730	synonymous_variant c.1668T>G p.Thr556Thr	CD31_RS20585		histidine kinase
NZ_JPVR01000081	39678	snp	T	A	A:20 T:0	CDS	+	1944/2193	648/730	synonymous_variant c.1944T>A p.Thr648Thr	CD31_RS20585		histidine kinase
NZ_JPVR01000081	39964	complex	ACAA	GCAG	GCAG:20 ACAA:0	CDS	+	63/627	21/208	synonymous_variant c.63_66delACAAinsGCAG p.23	CD31_RS20590		response regulator transcription factor
NZ_JPVR01000081	39994	snp	A	G	G:20 A:0	CDS	+	93/627	31/208	synonymous_variant c.93A>G p.Thr31Thr	CD31_RS20590		response regulator transcription factor
NZ_JPVR01000081	40129	snp	A	G	G:20 A:0	CDS	+	228/627	76/208	synonymous_variant c.228A>G p.Leu76Leu	CD31_RS20590		response regulator transcription factor
NZ_JPVR01000081	40213	snp	T	A	A:20 T:0	CDS	+	312/627	104/208	synonymous_variant c.312T>A p.Leu104Leu	CD31_RS20590		response regulator transcription factor
NZ_JPVR01000081	40339	snp	A	T	T:20 A:0	CDS	+	438/627	146/208	synonymous_variant c.438A>T p.Leu146Leu	CD31_RS20590		response regulator transcription factor
NZ_JPVR01000081	40399	snp	G	C	C:20 G:0	CDS	+	498/627	166/208	synonymous_variant c.498G>C p.Ala166Ala	CD31_RS20590		response regulator transcription factor
NZ_JPVR01000081	40417	snp	G	T	T:20 G:0	CDS	+	516/627	172/208	synonymous_variant c.516G>T p.Gly172Gly	CD31_RS20590		response regulator transcription factor
NZ_JPVR01000081	40483	snp	A	G	G:20 A:0	CDS	+	582/627	194/208	synonymous_variant c.582A>G p.Arg194Arg	CD31_RS20590		response regulator transcription factor
NZ_JPVR01000081	40530	snp	G	A	A:20 G:0
NZ_JPVR01000081	41139	snp	A	G	G:20 A:0	CDS	-	1221/1299	407/432	synonymous_variant c.1221T>C p.Asn407Asn	CD31_RS20600		hypothetical protein
NZ_JPVR01000081	41343	snp	C	T	T:20 C:0	CDS	-	1017/1299	339/432	synonymous_variant c.1017G>A p.Thr339Thr	CD31_RS20600		hypothetical protein
NZ_JPVR01000081	41354	snp	A	G	G:20 A:0	CDS	-	1006/1299	336/432	synonymous_variant c.1006T>C p.Leu336Leu	CD31_RS20600		hypothetical protein
NZ_JPVR01000081	41634	snp	A	G	G:20 A:0	CDS	-	726/1299	242/432	synonymous_variant c.726T>C p.Phe242Phe	CD31_RS20600		hypothetical protein
NZ_JPVR01000081	41865	snp	G	A	A:20 G:0	CDS	-	495/1299	165/432	synonymous_variant c.495C>T p.Arg165Arg	CD31_RS20600		hypothetical protein
NZ_JPVR01000081	41877	snp	T	C	C:20 T:0	CDS	-	483/1299	161/432	synonymous_variant c.483A>G p.Leu161Leu	CD31_RS20600		hypothetical protein
NZ_JPVR01000081	41981	snp	G	T	T:20 G:0	CDS	-	379/1299	127/432	missense_variant c.379C>A p.Pro127Thr	CD31_RS20600		hypothetical protein
NZ_JPVR01000081	42204	snp	A	C	C:20 A:0	CDS	-	156/1299	52/432	missense_variant c.156T>G p.Asp52Glu	CD31_RS20600		hypothetical protein
NZ_JPVR01000081	42557	snp	T	C	C:20 T:0	CDS	+	48/1530	16/509	synonymous_variant c.48T>C p.Asn16Asn	CD31_RS20605		AbgT family transporter
NZ_JPVR01000081	42695	snp	A	C	C:20 A:0	CDS	+	186/1530	62/509	missense_variant c.186A>C p.Glu62Asp	CD31_RS20605		AbgT family transporter
NZ_JPVR01000081	42755	snp	G	A	A:20 G:0	CDS	+	246/1530	82/509	synonymous_variant c.246G>A p.Gln82Gln	CD31_RS20605		AbgT family transporter
NZ_JPVR01000081	42839	snp	C	T	T:20 C:0	CDS	+	330/1530	110/509	synonymous_variant c.330C>T p.Gly110Gly	CD31_RS20605		AbgT family transporter
NZ_JPVR01000081	43043	snp	A	G	G:20 A:0	CDS	+	534/1530	178/509	synonymous_variant c.534A>G p.Gly178Gly	CD31_RS20605		AbgT family transporter
NZ_JPVR01000081	43121	snp	T	A	A:20 T:0	CDS	+	612/1530	204/509	synonymous_variant c.612T>A p.Ala204Ala	CD31_RS20605		AbgT family transporter
NZ_JPVR01000081	43142	snp	C	T	T:20 C:0	CDS	+	633/1530	211/509	synonymous_variant c.633C>T p.Arg211Arg	CD31_RS20605		AbgT family transporter
NZ_JPVR01000081	43157	snp	T	C	C:20 T:0	CDS	+	648/1530	216/509	synonymous_variant c.648T>C p.Tyr216Tyr	CD31_RS20605		AbgT family transporter
NZ_JPVR01000081	43226	snp	A	G	G:20 A:0	CDS	+	717/1530	239/509	synonymous_variant c.717A>G p.Glu239Glu	CD31_RS20605		AbgT family transporter
NZ_JPVR01000081	43385	snp	C	A	A:20 C:0	CDS	+	876/1530	292/509	synonymous_variant c.876C>A p.Ala292Ala	CD31_RS20605		AbgT family transporter
NZ_JPVR01000081	43487	snp	G	A	A:20 G:0	CDS	+	978/1530	326/509	synonymous_variant c.978G>A p.Glu326Glu	CD31_RS20605		AbgT family transporter
NZ_JPVR01000081	43544	snp	G	A	A:20 G:0	CDS	+	1035/1530	345/509	synonymous_variant c.1035G>A p.Ala345Ala	CD31_RS20605		AbgT family transporter
NZ_JPVR01000081	43634	snp	A	G	G:20 A:0	CDS	+	1125/1530	375/509	synonymous_variant c.1125A>G p.Ala375Ala	CD31_RS20605		AbgT family transporter
NZ_JPVR01000081	43773	complex	CTC	TTA	TTA:19 CTC:0	CDS	+	1264/1530	422/509	synonymous_variant c.1264_1266delCTCinsTTA p.423	CD31_RS20605		AbgT family transporter
NZ_JPVR01000081	43823	snp	T	G	G:20 T:0	CDS	+	1314/1530	438/509	synonymous_variant c.1314T>G p.Gly438Gly	CD31_RS20605		AbgT family transporter
NZ_JPVR01000081	43880	snp	G	T	T:20 G:0	CDS	+	1371/1530	457/509	synonymous_variant c.1371G>T p.Ser457Ser	CD31_RS20605		AbgT family transporter
NZ_JPVR01000081	43910	snp	T	C	C:20 T:0	CDS	+	1401/1530	467/509	synonymous_variant c.1401T>C p.Gly467Gly	CD31_RS20605		AbgT family transporter
NZ_JPVR01000081	44012	snp	T	C	C:20 T:0	CDS	+	1503/1530	501/509	synonymous_variant c.1503T>C p.Gly501Gly	CD31_RS20605		AbgT family transporter
NZ_JPVR01000081	44049	complex	TT	GA	GA:19 TT:0
NZ_JPVR01000081	44091	complex	GCAC	ACAT	ACAT:20 GCAC:0	CDS	+	39/1191	13/396	synonymous_variant c.39_42delGCACinsACAT p.15	CD31_RS20610		amidohydrolase
NZ_JPVR01000081	44109	snp	G	A	A:20 G:0	CDS	+	57/1191	19/396	synonymous_variant c.57G>A p.Thr19Thr	CD31_RS20610		amidohydrolase
NZ_JPVR01000081	44163	snp	A	T	T:20 A:0	CDS	+	111/1191	37/396	synonymous_variant c.111A>T p.Val37Val	CD31_RS20610		amidohydrolase
NZ_JPVR01000081	44172	complex	GAAGACA	AAAAACC	AAAAACC:19 GAAGACA:0	CDS	+	120/1191	40/396	synonymous_variant c.120_126delGAAGACAinsAAAAACC p.43	CD31_RS20610		amidohydrolase
NZ_JPVR01000081	44196	snp	C	T	T:20 C:0	CDS	+	144/1191	48/396	synonymous_variant c.144C>T p.Arg48Arg	CD31_RS20610		amidohydrolase
NZ_JPVR01000081	44253	snp	C	A	A:20 C:0	CDS	+	201/1191	67/396	synonymous_variant c.201C>A p.Leu67Leu	CD31_RS20610		amidohydrolase
NZ_JPVR01000081	44262	snp	G	A	A:20 G:0	CDS	+	210/1191	70/396	synonymous_variant c.210G>A p.Gly70Gly	CD31_RS20610		amidohydrolase
NZ_JPVR01000081	44271	snp	T	G	G:20 T:0	CDS	+	219/1191	73/396	synonymous_variant c.219T>G p.Gly73Gly	CD31_RS20610		amidohydrolase
NZ_JPVR01000081	44289	snp	T	A	A:20 T:0	CDS	+	237/1191	79/396	synonymous_variant c.237T>A p.Arg79Arg	CD31_RS20610		amidohydrolase
NZ_JPVR01000081	44295	snp	T	C	C:20 T:0	CDS	+	243/1191	81/396	synonymous_variant c.243T>C p.Asp81Asp	CD31_RS20610		amidohydrolase
NZ_JPVR01000081	44301	snp	C	T	T:20 C:0	CDS	+	249/1191	83/396	synonymous_variant c.249C>T p.Asp83Asp	CD31_RS20610		amidohydrolase
NZ_JPVR01000081	44316	snp	A	G	G:20 A:0	CDS	+	264/1191	88/396	synonymous_variant c.264A>G p.Thr88Thr	CD31_RS20610		amidohydrolase
NZ_JPVR01000081	44340	snp	G	A	A:20 G:0	CDS	+	288/1191	96/396	synonymous_variant c.288G>A p.Gln96Gln	CD31_RS20610		amidohydrolase
NZ_JPVR01000081	44370	snp	C	T	T:20 C:0	CDS	+	318/1191	106/396	synonymous_variant c.318C>T p.Cys106Cys	CD31_RS20610		amidohydrolase
NZ_JPVR01000081	44403	snp	T	C	C:19 T:0	CDS	+	351/1191	117/396	synonymous_variant c.351T>C p.Ile117Ile	CD31_RS20610		amidohydrolase
NZ_JPVR01000081	44415	complex	ATTCAAC	GTTTAAT	GTTTAAT:18 ATTCAAC:0	CDS	+	363/1191	121/396	synonymous_variant c.363_369delATTCAACinsGTTTAAT p.124	CD31_RS20610		amidohydrolase
NZ_JPVR01000081	44436	complex	CC	TT	TT:17 CC:0	CDS	+	384/1191	128/396	synonymous_variant c.384_385delCCinsTT p.130	CD31_RS20610		amidohydrolase
NZ_JPVR01000081	44451	snp	T	C	C:18 T:0	CDS	+	399/1191	133/396	synonymous_variant c.399T>C p.Ile133Ile	CD31_RS20610		amidohydrolase
NZ_JPVR01000081	44460	snp	C	T	T:18 C:0	CDS	+	408/1191	136/396	synonymous_variant c.408C>T p.Ile136Ile	CD31_RS20610		amidohydrolase
NZ_JPVR01000081	44478	snp	G	A	A:18 G:0	CDS	+	426/1191	142/396	synonymous_variant c.426G>A p.Glu142Glu	CD31_RS20610		amidohydrolase
NZ_JPVR01000081	44484	snp	C	G	G:18 C:0	CDS	+	432/1191	144/396	synonymous_variant c.432C>G p.Ala144Ala	CD31_RS20610		amidohydrolase
NZ_JPVR01000081	44511	snp	G	A	A:18 G:0	CDS	+	459/1191	153/396	synonymous_variant c.459G>A p.Arg153Arg	CD31_RS20610		amidohydrolase
NZ_JPVR01000081	44538	snp	G	T	T:18 G:0	CDS	+	486/1191	162/396	synonymous_variant c.486G>T p.Val162Val	CD31_RS20610		amidohydrolase
NZ_JPVR01000081	44544	complex	CGGT	TGGG	TGGG:18 CGGT:0	CDS	+	492/1191	164/396	synonymous_variant c.492_495delCGGTinsTGGG p.166	CD31_RS20610		amidohydrolase
NZ_JPVR01000081	44601	snp	C	A	A:18 C:0	CDS	+	549/1191	183/396	synonymous_variant c.549C>A p.Pro183Pro	CD31_RS20610		amidohydrolase
NZ_JPVR01000081	44625	snp	C	T	T:18 C:0	CDS	+	573/1191	191/396	synonymous_variant c.573C>T p.Ile191Ile	CD31_RS20610		amidohydrolase
NZ_JPVR01000081	44631	complex	TACAATC	AACGATA	AACGATA:16 TACAATC:0	CDS	+	579/1191	193/396	synonymous_variant c.579_585delTACAATCinsAACGATA p.196	CD31_RS20610		amidohydrolase
NZ_JPVR01000081	44643	complex	TAAAGGTGGTCAC	CAAGGGCGGCCAT	CAAGGGCGGCCAT:16 TAAAGGTGGTCAC:0	CDS	+	591/1191	197/396	synonymous_variant c.591_603delTAAAGGTGGTCACinsCAAGGGCGGCCAT p.202	CD31_RS20610		amidohydrolase
NZ_JPVR01000081	44682	snp	T	C	C:18 T:0	CDS	+	630/1191	210/396	synonymous_variant c.630T>C p.Asp210Asp	CD31_RS20610		amidohydrolase
NZ_JPVR01000081	44700	complex	ACAA	TCAG	TCAG:17 ACAA:0	CDS	+	648/1191	216/396	synonymous_variant c.648_651delACAAinsTCAG p.218	CD31_RS20610		amidohydrolase
NZ_JPVR01000081	44712	complex	GAAC	AAAT	AAAT:17 GAAC:0	CDS	+	660/1191	220/396	synonymous_variant c.660_663delGAACinsAAAT p.222	CD31_RS20610		amidohydrolase
NZ_JPVR01000081	44727	complex	CGTC	TGTG	TGTG:17 CGTC:0	CDS	+	675/1191	225/396	synonymous_variant c.675_678delCGTCinsTGTG p.227	CD31_RS20610		amidohydrolase
NZ_JPVR01000081	44775	snp	G	C	C:18 G:0	CDS	+	723/1191	241/396	synonymous_variant c.723G>C p.Gly241Gly	CD31_RS20610		amidohydrolase
NZ_JPVR01000081	45018	complex	TGTT	AGTC	AGTC:20 TGTT:0	CDS	+	966/1191	322/396	missense_variant c.966_969delTGTTinsAGTC p.Asp322Glu	CD31_RS20610		amidohydrolase
NZ_JPVR01000081	45057	snp	C	T	T:20 C:0	CDS	+	1005/1191	335/396	synonymous_variant c.1005C>T p.Gly335Gly	CD31_RS20610		amidohydrolase
NZ_JPVR01000081	45291	snp	G	A	A:20 G:0
NZ_JPVR01000081	45315	snp	G	A	A:20 G:0
NZ_JPVR01000081	45390	snp	G	A	A:20 G:0
NZ_JPVR01000081	45508	snp	A	T	T:20 A:0
NZ_JPVR01000081	45630	snp	T	G	G:20 T:0	CDS	-	1050/1170	350/389	synonymous_variant c.1050A>C p.Arg350Arg	CD31_RS20615	ccsB	c-type cytochrome biogenesis protein CcsB
NZ_JPVR01000081	45795	snp	T	A	A:20 T:0	CDS	-	885/1170	295/389	synonymous_variant c.885A>T p.Ile295Ile	CD31_RS20615	ccsB	c-type cytochrome biogenesis protein CcsB
NZ_JPVR01000081	45822	complex	ACGG	GCGA	GCGA:20 ACGG:0	CDS	-	858/1170	285/389	synonymous_variant c.855_858delCCGTinsTCGC p.287	CD31_RS20615	ccsB	c-type cytochrome biogenesis protein CcsB
NZ_JPVR01000081	45843	snp	C	T	T:20 C:0	CDS	-	837/1170	279/389	synonymous_variant c.837G>A p.Leu279Leu	CD31_RS20615	ccsB	c-type cytochrome biogenesis protein CcsB
NZ_JPVR01000081	45993	snp	T	G	G:20 T:0	CDS	-	687/1170	229/389	synonymous_variant c.687A>C p.Ala229Ala	CD31_RS20615	ccsB	c-type cytochrome biogenesis protein CcsB
NZ_JPVR01000081	46355	snp	A	G	G:20 A:0	CDS	-	325/1170	109/389	synonymous_variant c.325T>C p.Leu109Leu	CD31_RS20615	ccsB	c-type cytochrome biogenesis protein CcsB
NZ_JPVR01000081	46854	complex	ATAT	GTTA	GTTA:18 ATAT:0
NZ_JPVR01000081	47312	snp	C	A	A:20 C:0	CDS	+	291/738	97/245	synonymous_variant c.291C>A p.Ile97Ile	CD31_RS20620		class I SAM-dependent methyltransferase
NZ_JPVR01000081	47369	snp	T	C	C:20 T:0	CDS	+	348/738	116/245	synonymous_variant c.348T>C p.Leu116Leu	CD31_RS20620		class I SAM-dependent methyltransferase
NZ_JPVR01000081	47482	snp	C	T	T:20 C:0	CDS	+	461/738	154/245	missense_variant c.461C>T p.Thr154Met	CD31_RS20620		class I SAM-dependent methyltransferase
NZ_JPVR01000081	47488	snp	G	A	A:20 G:0	CDS	+	467/738	156/245	missense_variant c.467G>A p.Gly156Asp	CD31_RS20620		class I SAM-dependent methyltransferase
NZ_JPVR01000081	47562	snp	A	G	G:20 A:0	CDS	+	541/738	181/245	missense_variant c.541A>G p.Lys181Glu	CD31_RS20620		class I SAM-dependent methyltransferase
NZ_JPVR01000081	47597	snp	C	T	T:20 C:0	CDS	+	576/738	192/245	synonymous_variant c.576C>T p.Tyr192Tyr	CD31_RS20620		class I SAM-dependent methyltransferase
NZ_JPVR01000081	47609	snp	A	T	T:20 A:0	CDS	+	588/738	196/245	synonymous_variant c.588A>T p.Ile196Ile	CD31_RS20620		class I SAM-dependent methyltransferase
NZ_JPVR01000081	47654	snp	G	T	T:20 G:0	CDS	+	633/738	211/245	missense_variant c.633G>T p.Glu211Asp	CD31_RS20620		class I SAM-dependent methyltransferase
NZ_JPVR01000081	47660	snp	C	T	T:20 C:0	CDS	+	639/738	213/245	synonymous_variant c.639C>T p.Ile213Ile	CD31_RS20620		class I SAM-dependent methyltransferase
NZ_JPVR01000081	47837	snp	A	G	G:19 A:0	CDS	-	372/435	124/144	synonymous_variant c.372T>C p.Ile124Ile	CD31_RS20625		GNAT family N-acetyltransferase
NZ_JPVR01000081	47947	snp	T	C	C:19 T:0	CDS	-	262/435	88/144	missense_variant c.262A>G p.Thr88Ala	CD31_RS20625		GNAT family N-acetyltransferase
NZ_JPVR01000081	47966	snp	A	G	G:19 A:0	CDS	-	243/435	81/144	synonymous_variant c.243T>C p.Ile81Ile	CD31_RS20625		GNAT family N-acetyltransferase
NZ_JPVR01000081	47978	snp	G	A	A:19 G:0	CDS	-	231/435	77/144	synonymous_variant c.231C>T p.Arg77Arg	CD31_RS20625		GNAT family N-acetyltransferase
NZ_JPVR01000081	47991	snp	C	T	T:19 C:0	CDS	-	218/435	73/144	missense_variant c.218G>A p.Arg73Lys	CD31_RS20625		GNAT family N-acetyltransferase
NZ_JPVR01000081	47999	snp	G	A	A:19 G:0	CDS	-	210/435	70/144	synonymous_variant c.210C>T p.Val70Val	CD31_RS20625		GNAT family N-acetyltransferase
NZ_JPVR01000081	48050	complex	CCCTAA	ACCCCC	ACCCCC:18 CCCTAA:0	CDS	-	159/435	52/144	missense_variant c.154_159delTTAGGGinsGGGGGT p.Leu52Gly	CD31_RS20625		GNAT family N-acetyltransferase
NZ_JPVR01000081	48191	snp	G	A	A:20 G:0	CDS	-	18/435	6/144	synonymous_variant c.18C>T p.Ile6Ile	CD31_RS20625		GNAT family N-acetyltransferase
NZ_JPVR01000081	48353	snp	T	G	G:20 T:0	CDS	-	341/489	114/162	missense_variant c.341A>C p.Asn114Thr	CD31_RS20630		GNAT family protein
NZ_JPVR01000081	48358	snp	G	A	A:20 G:0	CDS	-	336/489	112/162	synonymous_variant c.336C>T p.His112His	CD31_RS20630		GNAT family protein
NZ_JPVR01000081	48376	snp	C	A	A:20 C:0	CDS	-	318/489	106/162	synonymous_variant c.318G>T p.Val106Val	CD31_RS20630		GNAT family protein
NZ_JPVR01000081	48386	snp	A	G	G:20 A:0	CDS	-	308/489	103/162	missense_variant c.308T>C p.Leu103Pro	CD31_RS20630		GNAT family protein
NZ_JPVR01000081	48400	snp	C	T	T:20 C:0	CDS	-	294/489	98/162	synonymous_variant c.294G>A p.Ala98Ala	CD31_RS20630		GNAT family protein
NZ_JPVR01000081	48520	snp	A	C	C:20 A:0	CDS	-	174/489	58/162	synonymous_variant c.174T>G p.Thr58Thr	CD31_RS20630		GNAT family protein
NZ_JPVR01000081	48678	complex	CCAGTA	TGAGCT	TGAGCT:18 CCAGTA:0	CDS	-	16/489	4/162	missense_variant c.11_16delTACTGGinsAGCTCA p.LeuLeuVal4GlnLeuMet	CD31_RS20630		GNAT family protein
NZ_JPVR01000081	48688	snp	C	A	A:19 C:0	CDS	-	6/489	2/162	synonymous_variant c.6G>T p.Thr2Thr	CD31_RS20630		GNAT family protein
NZ_JPVR01000081	48801	snp	C	G	G:19 C:0	CDS	-	477/588	159/195	synonymous_variant c.477G>C p.Val159Val	CD31_RS20635		SMI1/KNR4 family protein
NZ_JPVR01000081	48819	snp	A	G	G:19 A:0	CDS	-	459/588	153/195	synonymous_variant c.459T>C p.Gly153Gly	CD31_RS20635		SMI1/KNR4 family protein
NZ_JPVR01000081	48828	complex	CCCC	TCCT	TCCT:18 CCCC:0	CDS	-	450/588	149/195	synonymous_variant c.447_450delGGGGinsAGGA p.151	CD31_RS20635		SMI1/KNR4 family protein
NZ_JPVR01000081	48873	snp	A	C	C:19 A:0	CDS	-	405/588	135/195	synonymous_variant c.405T>G p.Gly135Gly	CD31_RS20635		SMI1/KNR4 family protein
NZ_JPVR01000081	48891	snp	C	T	T:19 C:0	CDS	-	387/588	129/195	synonymous_variant c.387G>A p.Ala129Ala	CD31_RS20635		SMI1/KNR4 family protein
NZ_JPVR01000081	48900	snp	T	G	G:19 T:0	CDS	-	378/588	126/195	synonymous_variant c.378A>C p.Leu126Leu	CD31_RS20635		SMI1/KNR4 family protein
NZ_JPVR01000081	48906	snp	G	T	T:19 G:0	CDS	-	372/588	124/195	missense_variant c.372C>A p.Asp124Glu	CD31_RS20635		SMI1/KNR4 family protein
NZ_JPVR01000081	48948	snp	A	C	C:20 A:0	CDS	-	330/588	110/195	synonymous_variant c.330T>G p.Val110Val	CD31_RS20635		SMI1/KNR4 family protein
NZ_JPVR01000081	48975	snp	T	C	C:20 T:0	CDS	-	303/588	101/195	synonymous_variant c.303A>G p.Glu101Glu	CD31_RS20635		SMI1/KNR4 family protein
NZ_JPVR01000081	48984	snp	C	T	T:20 C:0	CDS	-	294/588	98/195	synonymous_variant c.294G>A p.Thr98Thr	CD31_RS20635		SMI1/KNR4 family protein
NZ_JPVR01000081	48995	complex	GG	TA	TA:19 GG:0	CDS	-	283/588	94/195	missense_variant c.282_283delCCinsTA p.Gln95Lys	CD31_RS20635		SMI1/KNR4 family protein
NZ_JPVR01000081	49002	snp	G	A	A:19 G:0	CDS	-	276/588	92/195	synonymous_variant c.276C>T p.Tyr92Tyr	CD31_RS20635		SMI1/KNR4 family protein
NZ_JPVR01000081	49032	complex	AAG	TAA	TAA:19 AAG:0	CDS	-	246/588	82/195	synonymous_variant c.244_246delCTTinsTTA p.83	CD31_RS20635		SMI1/KNR4 family protein
NZ_JPVR01000081	49044	snp	G	A	A:20 G:0	CDS	-	234/588	78/195	synonymous_variant c.234C>T p.Tyr78Tyr	CD31_RS20635		SMI1/KNR4 family protein
NZ_JPVR01000081	49065	snp	C	T	T:20 C:0	CDS	-	213/588	71/195	synonymous_variant c.213G>A p.Leu71Leu	CD31_RS20635		SMI1/KNR4 family protein
NZ_JPVR01000081	49073	snp	G	A	A:20 G:0	CDS	-	205/588	69/195	synonymous_variant c.205C>T p.Leu69Leu	CD31_RS20635		SMI1/KNR4 family protein
NZ_JPVR01000081	49080	snp	T	G	G:20 T:0	CDS	-	198/588	66/195	synonymous_variant c.198A>C p.Ile66Ile	CD31_RS20635		SMI1/KNR4 family protein
NZ_JPVR01000081	49137	complex	AAT	CAC	CAC:19 AAT:0	CDS	-	141/588	47/195	missense_variant c.139_141delATTinsGTG p.Ile47Val	CD31_RS20635		SMI1/KNR4 family protein
NZ_JPVR01000081	49149	snp	C	T	T:20 C:0	CDS	-	129/588	43/195	synonymous_variant c.129G>A p.Pro43Pro	CD31_RS20635		SMI1/KNR4 family protein
NZ_JPVR01000081	49155	snp	C	G	G:20 C:0	CDS	-	123/588	41/195	missense_variant c.123G>C p.Lys41Asn	CD31_RS20635		SMI1/KNR4 family protein
NZ_JPVR01000081	49191	snp	A	C	C:20 A:0	CDS	-	87/588	29/195	missense_variant c.87T>G p.Asp29Glu	CD31_RS20635		SMI1/KNR4 family protein
NZ_JPVR01000081	49260	complex	GAAGTAAGG	AAAATATGT	AAAATATGT:19 GAAGTAAGG:0	CDS	-	18/588	4/195	missense_variant c.10_18delCCTTACTTCinsACATATTTT p.Pro4Thr	CD31_RS20635		SMI1/KNR4 family protein
NZ_JPVR01000081	49337	snp	C	A	A:20 C:0
NZ_JPVR01000081	49342	snp	T	C	C:20 T:0
NZ_JPVR01000081	49357	snp	T	A	A:20 T:0
NZ_JPVR01000081	49363	snp	T	G	G:20 T:0
NZ_JPVR01000081	49380	snp	G	A	A:20 G:0
NZ_JPVR01000081	49392	snp	G	A	A:20 G:0
NZ_JPVR01000081	49414	snp	G	A	A:20 G:0
NZ_JPVR01000081	49421	snp	G	C	C:20 G:0
NZ_JPVR01000081	49459	complex	AAC	TAT	TAT:19 AAC:0
NZ_JPVR01000081	49486	snp	C	T	T:20 C:0	CDS	+	9/552	3/183	synonymous_variant c.9C>T p.His3His	CD31_RS20640		GNAT family protein
NZ_JPVR01000081	49528	snp	G	A	A:20 G:0	CDS	+	51/552	17/183	synonymous_variant c.51G>A p.Gln17Gln	CD31_RS20640		GNAT family protein
NZ_JPVR01000081	49538	complex	GCTA	ACTG	ACTG:19 GCTA:0	CDS	+	61/552	21/183	missense_variant c.61_64delGCTAinsACTG p.AlaThr21ThrAla	CD31_RS20640		GNAT family protein
NZ_JPVR01000081	49606	snp	A	G	G:20 A:0	CDS	+	129/552	43/183	synonymous_variant c.129A>G p.Glu43Glu	CD31_RS20640		GNAT family protein
NZ_JPVR01000081	49625	snp	A	G	G:20 A:0	CDS	+	148/552	50/183	missense_variant c.148A>G p.Ile50Val	CD31_RS20640		GNAT family protein
NZ_JPVR01000081	49642	snp	A	T	T:20 A:0	CDS	+	165/552	55/183	synonymous_variant c.165A>T p.Ala55Ala	CD31_RS20640		GNAT family protein
NZ_JPVR01000081	49660	complex	TGGG	CGGA	CGGA:19 TGGG:0	CDS	+	183/552	61/183	synonymous_variant c.183_186delTGGGinsCGGA p.63	CD31_RS20640		GNAT family protein
NZ_JPVR01000081	49684	complex	TGGC	CGGT	CGGT:19 TGGC:0	CDS	+	207/552	69/183	synonymous_variant c.207_210delTGGCinsCGGT p.71	CD31_RS20640		GNAT family protein
NZ_JPVR01000081	49700	snp	A	G	G:20 A:0	CDS	+	223/552	75/183	missense_variant c.223A>G p.Thr75Ala	CD31_RS20640		GNAT family protein
NZ_JPVR01000081	49708	snp	T	A	A:20 T:0	CDS	+	231/552	77/183	missense_variant c.231T>A p.His77Gln	CD31_RS20640		GNAT family protein
NZ_JPVR01000081	49729	snp	T	C	C:20 T:0	CDS	+	252/552	84/183	synonymous_variant c.252T>C p.Gly84Gly	CD31_RS20640		GNAT family protein
NZ_JPVR01000081	49765	snp	T	A	A:20 T:0	CDS	+	288/552	96/183	synonymous_variant c.288T>A p.Ser96Ser	CD31_RS20640		GNAT family protein
NZ_JPVR01000081	49774	snp	A	T	T:20 A:0	CDS	+	297/552	99/183	synonymous_variant c.297A>T p.Ile99Ile	CD31_RS20640		GNAT family protein
NZ_JPVR01000081	49831	snp	C	T	T:20 C:0	CDS	+	354/552	118/183	synonymous_variant c.354C>T p.Leu118Leu	CD31_RS20640		GNAT family protein
NZ_JPVR01000081	49855	snp	C	A	A:20 C:0	CDS	+	378/552	126/183	synonymous_variant c.378C>A p.Ile126Ile	CD31_RS20640		GNAT family protein
NZ_JPVR01000081	49888	snp	C	T	T:20 C:0	CDS	+	411/552	137/183	synonymous_variant c.411C>T p.Ser137Ser	CD31_RS20640		GNAT family protein
NZ_JPVR01000081	49906	snp	C	T	T:20 C:0	CDS	+	429/552	143/183	synonymous_variant c.429C>T p.Ile143Ile	CD31_RS20640		GNAT family protein
NZ_JPVR01000081	49927	snp	T	C	C:20 T:0	CDS	+	450/552	150/183	synonymous_variant c.450T>C p.Gly150Gly	CD31_RS20640		GNAT family protein
NZ_JPVR01000081	49987	complex	GGTA	AGTT	AGTT:19 GGTA:0	CDS	+	510/552	170/183	synonymous_variant c.510_513delGGTAinsAGTT p.172	CD31_RS20640		GNAT family protein
NZ_JPVR01000081	50014	snp	A	T	T:20 A:0	CDS	+	537/552	179/183	missense_variant c.537A>T p.Glu179Asp	CD31_RS20640		GNAT family protein
NZ_JPVR01000081	50026	snp	A	T	T:20 A:0	CDS	+	549/552	183/183	missense_variant c.549A>T p.Lys183Asn	CD31_RS20640		GNAT family protein
NZ_JPVR01000081	50031	snp	T	A	A:20 T:0
NZ_JPVR01000081	50043	snp	C	G	G:20 C:0
NZ_JPVR01000081	50059	snp	A	G	G:20 A:0
NZ_JPVR01000081	50074	del	TTC	T	T:19 TTC:0
NZ_JPVR01000081	50105	complex	AC	GT	GT:19 AC:0	CDS	-	536/558	179/185	missense_variant c.535_536delGTinsAC p.Val179Thr	CD31_RS20645		histidine phosphatase family protein
NZ_JPVR01000081	50125	snp	C	A	A:20 C:0	CDS	-	516/558	172/185	synonymous_variant c.516G>T p.Gly172Gly	CD31_RS20645		histidine phosphatase family protein
NZ_JPVR01000081	50136	snp	T	C	C:20 T:0	CDS	-	505/558	169/185	missense_variant c.505A>G p.Thr169Ala	CD31_RS20645		histidine phosphatase family protein
NZ_JPVR01000081	50185	snp	A	G	G:19 A:0	CDS	-	456/558	152/185	synonymous_variant c.456T>C p.Tyr152Tyr	CD31_RS20645		histidine phosphatase family protein
NZ_JPVR01000081	50203	snp	G	T	T:19 G:0	CDS	-	438/558	146/185	missense_variant c.438C>A p.His146Gln	CD31_RS20645		histidine phosphatase family protein
NZ_JPVR01000081	50256	snp	C	G	G:18 C:0	CDS	-	385/558	129/185	missense_variant c.385G>C p.Glu129Gln	CD31_RS20645		histidine phosphatase family protein
NZ_JPVR01000081	50263	complex	AGCA	CGTG	CGTG:17 AGCA:0	CDS	-	378/558	125/185	missense_variant c.375_378delTGCTinsCACG p.Ala126Thr	CD31_RS20645		histidine phosphatase family protein
NZ_JPVR01000081	50278	snp	G	T	T:18 G:0	CDS	-	363/558	121/185	synonymous_variant c.363C>A p.Arg121Arg	CD31_RS20645		histidine phosphatase family protein
NZ_JPVR01000081	50303	complex	GTC	ATT	ATT:17 GTC:0	CDS	-	338/558	112/185	missense_variant c.336_338delGACinsAAT p.Thr113Met	CD31_RS20645		histidine phosphatase family protein
NZ_JPVR01000081	50323	snp	T	C	C:18 T:0	CDS	-	318/558	106/185	synonymous_variant c.318A>G p.Gly106Gly	CD31_RS20645		histidine phosphatase family protein
NZ_JPVR01000081	50329	snp	C	T	T:18 C:0	CDS	-	312/558	104/185	synonymous_variant c.312G>A p.Ala104Ala	CD31_RS20645		histidine phosphatase family protein
NZ_JPVR01000081	50350	snp	A	C	C:18 A:0	CDS	-	291/558	97/185	missense_variant c.291T>G p.His97Gln	CD31_RS20645		histidine phosphatase family protein
NZ_JPVR01000081	50363	snp	A	T	T:18 A:0	CDS	-	278/558	93/185	missense_variant c.278T>A p.Leu93Gln	CD31_RS20645		histidine phosphatase family protein
NZ_JPVR01000081	50400	complex	AAAGC	CAAGT	CAAGT:17 AAAGC:0	CDS	-	241/558	79/185	missense_variant c.237_241delGCTTTinsACTTG p.Ser81Ala	CD31_RS20645		histidine phosphatase family protein
NZ_JPVR01000081	50409	complex	GC	TT	TT:18 GC:0	CDS	-	232/558	77/185	synonymous_variant c.231_232delGCinsAA p.79	CD31_RS20645		histidine phosphatase family protein
NZ_JPVR01000081	50419	complex	GC	AG	AG:19 GC:0	CDS	-	222/558	74/185	missense_variant c.221_222delGCinsCT p.Gly74Ala	CD31_RS20645		histidine phosphatase family protein
NZ_JPVR01000081	50434	snp	G	A	A:19 G:0	CDS	-	207/558	69/185	synonymous_variant c.207C>T p.Val69Val	CD31_RS20645		histidine phosphatase family protein
NZ_JPVR01000081	50443	snp	G	A	A:19 G:0	CDS	-	198/558	66/185	synonymous_variant c.198C>T p.His66His	CD31_RS20645		histidine phosphatase family protein
NZ_JPVR01000081	50449	snp	A	C	C:19 A:0	CDS	-	192/558	64/185	synonymous_variant c.192T>G p.Ala64Ala	CD31_RS20645		histidine phosphatase family protein
NZ_JPVR01000081	50485	snp	T	A	A:19 T:0	CDS	-	156/558	52/185	synonymous_variant c.156A>T p.Arg52Arg	CD31_RS20645		histidine phosphatase family protein
NZ_JPVR01000081	50491	complex	GGGG	AGGA	AGGA:19 GGGG:0	CDS	-	150/558	49/185	synonymous_variant c.147_150delCCCCinsTCCT p.51	CD31_RS20645		histidine phosphatase family protein
NZ_JPVR01000081	50506	complex	CGCA	TGCG	TGCG:19 CGCA:0	CDS	-	135/558	44/185	synonymous_variant c.132_135delTGCGinsCGCA p.46	CD31_RS20645		histidine phosphatase family protein
NZ_JPVR01000081	50518	snp	T	A	A:20 T:0	CDS	-	123/558	41/185	missense_variant c.123A>T p.Gln41His	CD31_RS20645		histidine phosphatase family protein
NZ_JPVR01000081	50544	snp	G	A	A:20 G:0	CDS	-	97/558	33/185	missense_variant c.97C>T p.Arg33Cys	CD31_RS20645		histidine phosphatase family protein
NZ_JPVR01000081	50550	snp	T	C	C:20 T:0	CDS	-	91/558	31/185	missense_variant c.91A>G p.Thr31Ala	CD31_RS20645		histidine phosphatase family protein
NZ_JPVR01000081	50605	snp	G	A	A:20 G:0	CDS	-	36/558	12/185	synonymous_variant c.36C>T p.Ala12Ala	CD31_RS20645		histidine phosphatase family protein
NZ_JPVR01000081	50614	snp	A	G	G:20 A:0	CDS	-	27/558	9/185	synonymous_variant c.27T>C p.His9His	CD31_RS20645		histidine phosphatase family protein
NZ_JPVR01000081	50694	snp	A	G	G:20 A:0
NZ_JPVR01000081	50718	complex	CAAT	AAAC	AAAC:20 CAAT:0
NZ_JPVR01000081	50772	del	TAG	T	T:20 TAG:0
NZ_JPVR01000081	50802	del	AAAT	A	A:19 AAAT:0
NZ_JPVR01000081	51083	ins	C	CCTCTT	CCTCTT:18 C:0
NZ_JPVR01000081	51270	snp	C	A	A:20 C:0
NZ_JPVR01000081	51488	del	AT	A	A:19 AT:0
NZ_JPVR01000081	52558	snp	C	T	T:20 C:0	CDS	-	1882/1917	628/638	missense_variant c.1882G>A p.Val628Ile	CD31_RS20660	thrS	threonine--tRNA ligase
NZ_JPVR01000081	52590	snp	A	G	G:20 A:0	CDS	-	1850/1917	617/638	missense_variant c.1850T>C p.Ile617Thr	CD31_RS20660	thrS	threonine--tRNA ligase
NZ_JPVR01000081	52596	snp	T	C	C:20 T:0	CDS	-	1844/1917	615/638	missense_variant c.1844A>G p.Asn615Ser	CD31_RS20660	thrS	threonine--tRNA ligase
NZ_JPVR01000081	52624	snp	C	T	T:20 C:0	CDS	-	1816/1917	606/638	missense_variant c.1816G>A p.Val606Ile	CD31_RS20660	thrS	threonine--tRNA ligase
NZ_JPVR01000081	52649	snp	C	A	A:20 C:0	CDS	-	1791/1917	597/638	synonymous_variant c.1791G>T p.Gly597Gly	CD31_RS20660	thrS	threonine--tRNA ligase
NZ_JPVR01000081	52691	snp	C	A	A:20 C:0	CDS	-	1749/1917	583/638	synonymous_variant c.1749G>T p.Arg583Arg	CD31_RS20660	thrS	threonine--tRNA ligase
NZ_JPVR01000081	52717	snp	C	G	G:20 C:0	CDS	-	1723/1917	575/638	missense_variant c.1723G>C p.Glu575Gln	CD31_RS20660	thrS	threonine--tRNA ligase
NZ_JPVR01000081	52727	snp	T	G	G:20 T:0	CDS	-	1713/1917	571/638	missense_variant c.1713A>C p.Leu571Phe	CD31_RS20660	thrS	threonine--tRNA ligase
NZ_JPVR01000081	52791	snp	G	A	A:20 G:0	CDS	-	1649/1917	550/638	missense_variant c.1649C>T p.Ala550Val	CD31_RS20660	thrS	threonine--tRNA ligase
NZ_JPVR01000081	52838	snp	T	A	A:20 T:0	CDS	-	1602/1917	534/638	synonymous_variant c.1602A>T p.Pro534Pro	CD31_RS20660	thrS	threonine--tRNA ligase
NZ_JPVR01000081	52847	snp	A	G	G:20 A:0	CDS	-	1593/1917	531/638	synonymous_variant c.1593T>C p.Gly531Gly	CD31_RS20660	thrS	threonine--tRNA ligase
NZ_JPVR01000081	53063	snp	T	C	C:20 T:0	CDS	-	1377/1917	459/638	synonymous_variant c.1377A>G p.Gly459Gly	CD31_RS20660	thrS	threonine--tRNA ligase
NZ_JPVR01000081	53195	snp	A	T	T:20 A:0	CDS	-	1245/1917	415/638	synonymous_variant c.1245T>A p.Ala415Ala	CD31_RS20660	thrS	threonine--tRNA ligase
NZ_JPVR01000081	53242	snp	A	G	G:20 A:0	CDS	-	1198/1917	400/638	synonymous_variant c.1198T>C p.Leu400Leu	CD31_RS20660	thrS	threonine--tRNA ligase
NZ_JPVR01000081	53298	del	CA	C	C:20 CA:0	CDS	-	1141/1917	381/638	frameshift_variant c.1141delT p.Cys381fs	CD31_RS20660	thrS	threonine--tRNA ligase
NZ_JPVR01000081	53318	snp	T	C	C:20 T:0	CDS	-	1122/1917	374/638	synonymous_variant c.1122A>G p.Leu374Leu	CD31_RS20660	thrS	threonine--tRNA ligase
NZ_JPVR01000081	53432	snp	T	A	A:20 T:0	CDS	-	1008/1917	336/638	synonymous_variant c.1008A>T p.Pro336Pro	CD31_RS20660	thrS	threonine--tRNA ligase
NZ_JPVR01000081	53558	snp	T	A	A:20 T:0	CDS	-	882/1917	294/638	synonymous_variant c.882A>T p.Val294Val	CD31_RS20660	thrS	threonine--tRNA ligase
NZ_JPVR01000081	53580	snp	G	C	C:20 G:0	CDS	-	860/1917	287/638	missense_variant c.860C>G p.Ala287Gly	CD31_RS20660	thrS	threonine--tRNA ligase
NZ_JPVR01000081	53623	snp	T	C	C:20 T:0	CDS	-	817/1917	273/638	missense_variant c.817A>G p.Ile273Val	CD31_RS20660	thrS	threonine--tRNA ligase
NZ_JPVR01000081	53681	snp	A	C	C:20 A:0	CDS	-	759/1917	253/638	synonymous_variant c.759T>G p.Ser253Ser	CD31_RS20660	thrS	threonine--tRNA ligase
NZ_JPVR01000081	53861	snp	T	A	A:20 T:0	CDS	-	579/1917	193/638	missense_variant c.579A>T p.Lys193Asn	CD31_RS20660	thrS	threonine--tRNA ligase
NZ_JPVR01000081	54039	snp	G	T	T:20 G:0	CDS	-	401/1917	134/638	missense_variant c.401C>A p.Ala134Glu	CD31_RS20660	thrS	threonine--tRNA ligase
NZ_JPVR01000081	54212	snp	G	A	A:20 G:0	CDS	-	228/1917	76/638	synonymous_variant c.228C>T p.Arg76Arg	CD31_RS20660	thrS	threonine--tRNA ligase
NZ_JPVR01000081	54332	snp	A	G	G:20 A:0	CDS	-	108/1917	36/638	synonymous_variant c.108T>C p.Arg36Arg	CD31_RS20660	thrS	threonine--tRNA ligase
NZ_JPVR01000081	54497	ins	T	TA	TA:19 T:0
NZ_JPVR01000081	54573	snp	G	T	T:20 G:0
NZ_JPVR01000081	54695	snp	T	C	C:18 T:0
NZ_JPVR01000081	54724	snp	A	C	C:18 A:0
NZ_JPVR01000081	54802	snp	C	A	A:18 C:0
NZ_JPVR01000081	54816	snp	G	A	A:18 G:0
NZ_JPVR01000081	54874	snp	C	T	T:16 C:0	CDS	-	177/231	59/76	synonymous_variant c.177G>A p.Pro59Pro	CD31_RS20665		hypothetical protein
NZ_JPVR01000081	54885	del	ATGCCGCCTCTTGCCACTCATTACACATCG	A	A:14 ATGCCGCCTCTTGCCACTCATTACACATCG:0	CDS	-	165/231	46/76	frameshift_variant c.137_165delCGATGTGTAATGAGTGGCAAGAGGCGGCA p.Ala46fs	CD31_RS20665		hypothetical protein
NZ_JPVR01000081	55034	snp	G	C	C:18 G:0	CDS	-	17/231	6/76	missense_variant c.17C>G p.Pro6Arg	CD31_RS20665		hypothetical protein
NZ_JPVR01000081	55051	snp	T	A	A:18 T:0
NZ_JPVR01000081	55097	snp	C	T	T:18 C:0	CDS	-	325/357	109/118	missense_variant c.325G>A p.Gly109Arg	CD31_RS20670		hypothetical protein
NZ_JPVR01000081	55214	snp	T	G	G:20 T:0	CDS	-	208/357	70/118	missense_variant c.208A>C p.Lys70Gln	CD31_RS20670		hypothetical protein
NZ_JPVR01000081	55236	snp	C	T	T:20 C:0	CDS	-	186/357	62/118	synonymous_variant c.186G>A p.Thr62Thr	CD31_RS20670		hypothetical protein
NZ_JPVR01000081	55287	snp	C	T	T:20 C:0	CDS	-	135/357	45/118	synonymous_variant c.135G>A p.Leu45Leu	CD31_RS20670		hypothetical protein
NZ_JPVR01000081	55519	snp	A	G	G:20 A:0	CDS	-	511/597	171/198	synonymous_variant c.511T>C p.Leu171Leu	CD31_RS20675		hypothetical protein
NZ_JPVR01000081	55739	snp	C	A	A:20 C:0	CDS	-	291/597	97/198	synonymous_variant c.291G>T p.Thr97Thr	CD31_RS20675		hypothetical protein
NZ_JPVR01000081	56810	snp	T	C	C:20 T:0	CDS	-	435/465	145/154	synonymous_variant c.435A>G p.Thr145Thr	CD31_RS20685		hypothetical protein
NZ_JPVR01000081	56940	snp	G	A	A:20 G:0	CDS	-	305/465	102/154	missense_variant c.305C>T p.Thr102Met	CD31_RS20685		hypothetical protein
NZ_JPVR01000081	57026	snp	A	T	T:20 A:0	CDS	-	219/465	73/154	synonymous_variant c.219T>A p.Leu73Leu	CD31_RS20685		hypothetical protein
NZ_JPVR01000081	57036	snp	T	C	C:20 T:0	CDS	-	209/465	70/154	missense_variant c.209A>G p.Asn70Ser	CD31_RS20685		hypothetical protein
NZ_JPVR01000081	57092	snp	A	T	T:20 A:0	CDS	-	153/465	51/154	synonymous_variant c.153T>A p.Thr51Thr	CD31_RS20685		hypothetical protein
NZ_JPVR01000081	57121	snp	C	G	G:20 C:0	CDS	-	124/465	42/154	missense_variant c.124G>C p.Ala42Pro	CD31_RS20685		hypothetical protein
NZ_JPVR01000081	57384	snp	C	T	T:20 C:0	CDS	-	393/486	131/161	synonymous_variant c.393G>A p.Ala131Ala	CD31_RS20690		GNAT family N-acetyltransferase
NZ_JPVR01000081	57505	complex	AG	TT	TT:20 AG:0	CDS	-	272/486	91/161	missense_variant c.271_272delCTinsAA p.Leu91Lys	CD31_RS20690		GNAT family N-acetyltransferase
NZ_JPVR01000081	57511	snp	A	G	G:20 A:0	CDS	-	266/486	89/161	missense_variant c.266T>C p.Val89Ala	CD31_RS20690		GNAT family N-acetyltransferase
NZ_JPVR01000081	57733	snp	T	C	C:20 T:0	CDS	-	44/486	15/161	missense_variant c.44A>G p.His15Arg	CD31_RS20690		GNAT family N-acetyltransferase
NZ_JPVR01000081	57747	snp	T	A	A:20 T:0	CDS	-	30/486	10/161	synonymous_variant c.30A>T p.Pro10Pro	CD31_RS20690		GNAT family N-acetyltransferase
NZ_JPVR01000081	57758	snp	G	T	T:20 G:0	CDS	-	19/486	7/161	missense_variant c.19C>A p.His7Asn	CD31_RS20690		GNAT family N-acetyltransferase
NZ_JPVR01000081	57867	snp	A	T	T:20 A:0	CDS	-	273/348	91/115	synonymous_variant c.273T>A p.Gly91Gly	CD31_RS20695		DUF3147 family protein
NZ_JPVR01000081	57890	complex	CGGAG	AGGAC	AGGAC:20 CGGAG:0	CDS	-	250/348	82/115	missense_variant c.246_250delCTCCGinsGTCCT p.Val84Leu	CD31_RS20695		DUF3147 family protein
NZ_JPVR01000081	57951	snp	G	A	A:20 G:0	CDS	-	189/348	63/115	synonymous_variant c.189C>T p.Ile63Ile	CD31_RS20695		DUF3147 family protein
NZ_JPVR01000081	58035	snp	G	T	T:20 G:0	CDS	-	105/348	35/115	synonymous_variant c.105C>A p.Pro35Pro	CD31_RS20695		DUF3147 family protein
NZ_JPVR01000081	58421	snp	G	C	C:20 G:0	CDS	-	117/399	39/132	synonymous_variant c.117C>G p.Ala39Ala	CD31_RS20700		MarR family transcriptional regulator
NZ_JPVR01000081	58538	complex	TGTAA	CGTAT	CGTAT:20 TGTAA:0
NZ_JPVR01000081	58553	snp	A	G	G:20 A:0
NZ_JPVR01000081	58567	snp	A	C	C:20 A:0
NZ_JPVR01000081	58585	snp	A	T	T:20 A:0
NZ_JPVR01000081	58602	complex	GAC	TAA	TAA:19 GAC:0
NZ_JPVR01000081	58618	snp	T	A	A:20 T:0
NZ_JPVR01000081	58654	snp	C	T	T:20 C:0	CDS	-	186/216	62/71	synonymous_variant c.186G>A p.Gln62Gln	CD31_RS20705		hypothetical protein
NZ_JPVR01000081	58672	snp	T	G	G:20 T:0	CDS	-	168/216	56/71	missense_variant c.168A>C p.Leu56Phe	CD31_RS20705		hypothetical protein
NZ_JPVR01000081	58687	snp	T	C	C:20 T:0	CDS	-	153/216	51/71	synonymous_variant c.153A>G p.Lys51Lys	CD31_RS20705		hypothetical protein
NZ_JPVR01000081	58738	snp	A	G	G:20 A:0	CDS	-	102/216	34/71	synonymous_variant c.102T>C p.Thr34Thr	CD31_RS20705		hypothetical protein
NZ_JPVR01000081	58777	snp	C	T	T:20 C:0	CDS	-	63/216	21/71	synonymous_variant c.63G>A p.Gly21Gly	CD31_RS20705		hypothetical protein
NZ_JPVR01000081	58798	snp	T	A	A:20 T:0	CDS	-	42/216	14/71	synonymous_variant c.42A>T p.Arg14Arg	CD31_RS20705		hypothetical protein
NZ_JPVR01000081	58809	snp	A	T	T:20 A:0	CDS	-	31/216	11/71	missense_variant c.31T>A p.Tyr11Asn	CD31_RS20705		hypothetical protein
NZ_JPVR01000081	58840	complex	AATA	GATG	GATG:20 AATA:0
NZ_JPVR01000081	58869	snp	A	G	G:20 A:0
NZ_JPVR01000081	58984	snp	G	T	T:20 G:0	CDS	-	83/186	28/61	missense_variant c.83C>A p.Ala28Glu	CD31_RS20710		hypothetical protein
NZ_JPVR01000081	59055	snp	G	A	A:20 G:0	CDS	-	12/186	4/61	synonymous_variant c.12C>T p.Ser4Ser	CD31_RS20710		hypothetical protein
NZ_JPVR01000081	59208	snp	C	T	T:20 C:0
NZ_JPVR01000081	59265	complex	ACTT	GCTA	GCTA:20 ACTT:0	CDS	+	18/297	6/98	synonymous_variant c.18_21delACTTinsGCTA p.8	CD31_RS20715		hypothetical protein
NZ_JPVR01000081	59435	snp	C	T	T:20 C:0	CDS	+	188/297	63/98	missense_variant c.188C>T p.Ala63Val	CD31_RS20715		hypothetical protein
NZ_JPVR01000081	59590	snp	G	A	A:20 G:0	CDS	-	954/984	318/327	synonymous_variant c.954C>T p.Tyr318Tyr	CD31_RS20720		HD domain-containing protein
NZ_JPVR01000081	59596	snp	A	T	T:20 A:0	CDS	-	948/984	316/327	synonymous_variant c.948T>A p.Gly316Gly	CD31_RS20720		HD domain-containing protein
NZ_JPVR01000081	59818	snp	T	C	C:20 T:0	CDS	-	726/984	242/327	synonymous_variant c.726A>G p.Gln242Gln	CD31_RS20720		HD domain-containing protein
NZ_JPVR01000081	59989	snp	C	T	T:20 C:0	CDS	-	555/984	185/327	synonymous_variant c.555G>A p.Glu185Glu	CD31_RS20720		HD domain-containing protein
NZ_JPVR01000081	60009	snp	G	A	A:20 G:0	CDS	-	535/984	179/327	synonymous_variant c.535C>T p.Leu179Leu	CD31_RS20720		HD domain-containing protein
NZ_JPVR01000081	60153	snp	C	T	T:20 C:0	CDS	-	391/984	131/327	missense_variant c.391G>A p.Gly131Arg	CD31_RS20720		HD domain-containing protein
NZ_JPVR01000081	60163	snp	A	T	T:20 A:0	CDS	-	381/984	127/327	synonymous_variant c.381T>A p.Leu127Leu	CD31_RS20720		HD domain-containing protein
NZ_JPVR01000081	60352	snp	A	G	G:20 A:0	CDS	-	192/984	64/327	synonymous_variant c.192T>C p.Gly64Gly	CD31_RS20720		HD domain-containing protein
NZ_JPVR01000081	60453	complex	TT	CC	CC:19 TT:0	CDS	-	91/984	30/327	missense_variant c.90_91delAAinsGG p.Lys31Glu	CD31_RS20720		HD domain-containing protein
NZ_JPVR01000081	60508	complex	TTCA	CTCG	CTCG:20 TTCA:0	CDS	-	36/984	11/327	synonymous_variant c.33_36delTGAAinsCGAG p.13	CD31_RS20720		HD domain-containing protein
NZ_JPVR01000081	60517	snp	T	C	C:20 T:0	CDS	-	27/984	9/327	synonymous_variant c.27A>G p.Gly9Gly	CD31_RS20720		HD domain-containing protein
NZ_JPVR01000081	60560	snp	A	T	T:20 A:0	CDS	-	621/648	207/215	synonymous_variant c.621T>A p.Ile207Ile	CD31_RS20725		class I SAM-dependent methyltransferase
NZ_JPVR01000081	60719	snp	G	A	A:20 G:0	CDS	-	462/648	154/215	synonymous_variant c.462C>T p.Phe154Phe	CD31_RS20725		class I SAM-dependent methyltransferase
NZ_JPVR01000081	60847	complex	GCTGC	TCTGG	TCTGG:18 GCTGC:0	CDS	-	334/648	110/215	missense_variant c.330_334delGCAGCinsCCAGA p.GlnGlnPro110HisGlnThr	CD31_RS20725		class I SAM-dependent methyltransferase
NZ_JPVR01000081	60923	snp	T	G	G:20 T:0	CDS	-	258/648	86/215	synonymous_variant c.258A>C p.Ala86Ala	CD31_RS20725		class I SAM-dependent methyltransferase
NZ_JPVR01000081	61100	snp	C	T	T:18 C:0	CDS	-	81/648	27/215	synonymous_variant c.81G>A p.Gln27Gln	CD31_RS20725		class I SAM-dependent methyltransferase
NZ_JPVR01000081	61192	complex	CA	AG	AG:12 CA:0
NZ_JPVR01000081	64001	snp	G	A	A:20 G:0	CDS	+	444/654	148/217	synonymous_variant c.444G>A p.Gly148Gly	CD31_RS20740		elongation factor G-binding protein
NZ_JPVR01000081	64079	snp	T	C	C:20 T:0	CDS	+	522/654	174/217	synonymous_variant c.522T>C p.Ser174Ser	CD31_RS20740		elongation factor G-binding protein
NZ_JPVR01000081	64170	snp	A	C	C:20 A:0	CDS	+	613/654	205/217	missense_variant c.613A>C p.Asn205His	CD31_RS20740		elongation factor G-binding protein
NZ_JPVR01000081	64199	snp	T	A	A:20 T:0	CDS	+	642/654	214/217	synonymous_variant c.642T>A p.Ile214Ile	CD31_RS20740		elongation factor G-binding protein
NZ_JPVR01000081	64244	snp	A	C	C:20 A:0
NZ_JPVR01000081	64348	snp	C	G	G:20 C:0	CDS	-	324/378	108/125	synonymous_variant c.324G>C p.Val108Val	CD31_RS20745		hypothetical protein
NZ_JPVR01000081	64369	snp	T	C	C:20 T:0	CDS	-	303/378	101/125	synonymous_variant c.303A>G p.Glu101Glu	CD31_RS20745		hypothetical protein
NZ_JPVR01000081	64405	snp	C	T	T:20 C:0	CDS	-	267/378	89/125	synonymous_variant c.267G>A p.Glu89Glu	CD31_RS20745		hypothetical protein
NZ_JPVR01000081	64529	snp	T	C	C:20 T:0	CDS	-	143/378	48/125	missense_variant c.143A>G p.Asp48Gly	CD31_RS20745		hypothetical protein
NZ_JPVR01000081	64608	snp	C	T	T:20 C:0	CDS	-	64/378	22/125	missense_variant c.64G>A p.Val22Ile	CD31_RS20745		hypothetical protein
NZ_JPVR01000081	64627	snp	G	A	A:20 G:0	CDS	-	45/378	15/125	synonymous_variant c.45C>T p.Val15Val	CD31_RS20745		hypothetical protein
NZ_JPVR01000081	64702	snp	G	T	T:20 G:0
NZ_JPVR01000081	64707	snp	A	T	T:20 A:0
NZ_JPVR01000081	64715	snp	C	G	G:20 C:0
NZ_JPVR01000081	64762	snp	A	G	G:20 A:0
NZ_JPVR01000081	64961	snp	A	C	C:20 A:0	CDS	-	315/447	105/148	synonymous_variant c.315T>G p.Ala105Ala	CD31_RS20750		hypothetical protein
NZ_JPVR01000081	65010	snp	G	A	A:20 G:0	CDS	-	266/447	89/148	missense_variant c.266C>T p.Ala89Val	CD31_RS20750		hypothetical protein
NZ_JPVR01000081	65046	snp	A	C	C:20 A:0	CDS	-	230/447	77/148	missense_variant c.230T>G p.Phe77Cys	CD31_RS20750		hypothetical protein
NZ_JPVR01000081	65100	snp	G	C	C:20 G:0	CDS	-	176/447	59/148	missense_variant c.176C>G p.Ala59Gly	CD31_RS20750		hypothetical protein
NZ_JPVR01000081	65119	snp	C	T	T:20 C:0	CDS	-	157/447	53/148	missense_variant c.157G>A p.Gly53Ser	CD31_RS20750		hypothetical protein
NZ_JPVR01000081	65180	snp	C	T	T:20 C:0	CDS	-	96/447	32/148	synonymous_variant c.96G>A p.Lys32Lys	CD31_RS20750		hypothetical protein
NZ_JPVR01000081	65193	snp	T	G	G:20 T:0	CDS	-	83/447	28/148	missense_variant c.83A>C p.Glu28Ala	CD31_RS20750		hypothetical protein
NZ_JPVR01000081	65207	snp	T	G	G:20 T:0	CDS	-	69/447	23/148	missense_variant c.69A>C p.Lys23Asn	CD31_RS20750		hypothetical protein
NZ_JPVR01000081	65275	snp	C	T	T:20 C:0	CDS	-	1/447	1/148	initiator_codon_variant c.1G>A p.Val1?	CD31_RS20750		hypothetical protein
NZ_JPVR01000081	65321	snp	C	A	A:20 C:0
NZ_JPVR01000081	65348	snp	T	C	C:20 T:0	CDS	-	291/315	97/104	synonymous_variant c.291A>G p.Pro97Pro	CD31_RS20755		hypothetical protein
NZ_JPVR01000081	65356	snp	G	A	A:20 G:0	CDS	-	283/315	95/104	synonymous_variant c.283C>T p.Leu95Leu	CD31_RS20755		hypothetical protein
NZ_JPVR01000081	65368	snp	A	C	C:20 A:0	CDS	-	271/315	91/104	missense_variant c.271T>G p.Phe91Val	CD31_RS20755		hypothetical protein
NZ_JPVR01000081	65374	snp	T	C	C:20 T:0	CDS	-	265/315	89/104	missense_variant c.265A>G p.Ile89Val	CD31_RS20755		hypothetical protein
NZ_JPVR01000081	65383	snp	A	G	G:20 A:0	CDS	-	256/315	86/104	missense_variant c.256T>C p.Phe86Leu	CD31_RS20755		hypothetical protein
NZ_JPVR01000081	65435	complex	TCCC	CCCT	CCCT:20 TCCC:0	CDS	-	204/315	67/104	synonymous_variant c.201_204delGGGAinsAGGG p.69	CD31_RS20755		hypothetical protein
NZ_JPVR01000081	65473	snp	A	G	G:20 A:0	CDS	-	166/315	56/104	synonymous_variant c.166T>C p.Leu56Leu	CD31_RS20755		hypothetical protein
NZ_JPVR01000081	65495	snp	G	C	C:20 G:0	CDS	-	144/315	48/104	synonymous_variant c.144C>G p.Gly48Gly	CD31_RS20755		hypothetical protein
NZ_JPVR01000081	65518	snp	C	G	G:20 C:0	CDS	-	121/315	41/104	missense_variant c.121G>C p.Gly41Arg	CD31_RS20755		hypothetical protein
NZ_JPVR01000081	65532	snp	C	T	T:20 C:0	CDS	-	107/315	36/104	missense_variant c.107G>A p.Gly36Glu	CD31_RS20755		hypothetical protein
NZ_JPVR01000081	65657	snp	C	T	T:19 C:0
NZ_JPVR01000081	65665	ins	G	GCTCT	GCTCT:18 G:0
NZ_JPVR01000081	65786	snp	G	A	A:19 G:0
NZ_JPVR01000081	65820	snp	T	G	G:19 T:0
NZ_JPVR01000081	65834	snp	C	A	A:19 C:0
NZ_JPVR01000081	65877	snp	G	A	A:19 G:0
NZ_JPVR01000081	65937	snp	T	C	C:20 T:0
NZ_JPVR01000081	65962	snp	A	C	C:20 A:0
NZ_JPVR01000081	65977	ins	G	GA	GA:18 G:0
NZ_JPVR01000081	66037	snp	G	T	T:20 G:0	CDS	-	892/909	298/302	missense_variant c.892C>A p.Gln298Lys	CD31_RS20760		TetR/AcrR family transcriptional regulator
NZ_JPVR01000081	66238	snp	A	G	G:20 A:0	CDS	-	691/909	231/302	missense_variant c.691T>C p.Ser231Pro	CD31_RS20760		TetR/AcrR family transcriptional regulator
NZ_JPVR01000081	66426	snp	G	A	A:20 G:0	CDS	-	503/909	168/302	missense_variant c.503C>T p.Thr168Met	CD31_RS20760		TetR/AcrR family transcriptional regulator
NZ_JPVR01000081	66442	snp	G	A	A:20 G:0	CDS	-	487/909	163/302	synonymous_variant c.487C>T p.Leu163Leu	CD31_RS20760		TetR/AcrR family transcriptional regulator
NZ_JPVR01000081	66541	snp	T	G	G:20 T:0	CDS	-	388/909	130/302	synonymous_variant c.388A>C p.Arg130Arg	CD31_RS20760		TetR/AcrR family transcriptional regulator
NZ_JPVR01000081	66611	snp	G	A	A:20 G:0	CDS	-	318/909	106/302	synonymous_variant c.318C>T p.Phe106Phe	CD31_RS20760		TetR/AcrR family transcriptional regulator
NZ_JPVR01000081	66653	snp	T	C	C:20 T:0	CDS	-	276/909	92/302	synonymous_variant c.276A>G p.Lys92Lys	CD31_RS20760		TetR/AcrR family transcriptional regulator
NZ_JPVR01000081	66815	snp	A	C	C:20 A:0	CDS	-	114/909	38/302	synonymous_variant c.114T>G p.Gly38Gly	CD31_RS20760		TetR/AcrR family transcriptional regulator
NZ_JPVR01000081	67023	complex	TCT	CTC	CTC:19 TCT:0
NZ_JPVR01000081	67273	snp	A	T	T:20 A:0	CDS	+	163/414	55/137	missense_variant c.163A>T p.Thr55Ser	CD31_RS20765		gamma-type small acid-soluble spore protein
NZ_JPVR01000081	67432	snp	T	G	G:20 T:0	CDS	+	322/414	108/137	missense_variant c.322T>G p.Tyr108Asp	CD31_RS20765		gamma-type small acid-soluble spore protein
NZ_JPVR01000081	67497	snp	A	G	G:20 A:0	CDS	+	387/414	129/137	synonymous_variant c.387A>G p.Lys129Lys	CD31_RS20765		gamma-type small acid-soluble spore protein
NZ_JPVR01000081	67616	snp	C	T	T:20 C:0
NZ_JPVR01000081	67637	snp	T	G	G:20 T:0
NZ_JPVR01000081	67717	snp	A	G	G:19 A:0
NZ_JPVR01000081	67837	snp	T	C	C:16 T:0
NZ_JPVR01000081	67881	ins	G	GAGTAGGTTC	GAGTAGGTTC:12 G:0
NZ_JPVR01000081	71246	snp	G	A	A:20 G:0	CDS	-	187/609	63/202	synonymous_variant c.187C>T p.Leu63Leu	CD31_RS20775		YpjP family protein
NZ_JPVR01000081	71259	complex	GCTATC	ACTGTT	ACTGTT:19 GCTATC:0	CDS	-	174/609	57/202	missense_variant c.169_174delGATAGCinsAACAGT p.Asp57Asn	CD31_RS20775		YpjP family protein
NZ_JPVR01000081	71328	snp	A	G	G:20 A:0	CDS	-	105/609	35/202	synonymous_variant c.105T>C p.Pro35Pro	CD31_RS20775		YpjP family protein
NZ_JPVR01000081	71397	snp	C	T	T:20 C:0	CDS	-	36/609	12/202	missense_variant c.36G>A p.Met12Ile	CD31_RS20775		YpjP family protein
NZ_JPVR01000081	71693	snp	T	C	C:18 T:0
NZ_JPVR01000081	71703	snp	C	G	G:18 C:0
NZ_JPVR01000081	71731	snp	T	A	A:18 T:0
NZ_JPVR01000081	71778	complex	GCTTGTTGTGGCC	ACTATTTAGGAATTGTTGGGGCT	ACTATTTAGGAATTGTTGGGGCT:16 GCTTGTTGTGGCC:0
NZ_JPVR01000081	72065	snp	T	A	A:20 T:0
NZ_JPVR01000081	72121	complex	AATTC	CATCT	CATCT:19 AATTC:0
NZ_JPVR01000081	72139	snp	A	G	G:20 A:0
NZ_JPVR01000081	72177	snp	T	C	C:20 T:0
NZ_JPVR01000081	72529	snp	C	T	T:20 C:0	CDS	-	337/687	113/228	missense_variant c.337G>A p.Val113Ile	CD31_RS20780		hypothetical protein
NZ_JPVR01000081	72644	snp	T	C	C:20 T:0	CDS	-	222/687	74/228	synonymous_variant c.222A>G p.Ser74Ser	CD31_RS20780		hypothetical protein
NZ_JPVR01000081	73320	snp	A	G	G:10 A:0
NZ_JPVR01000081	73381	del	GA	G	G:14 GA:0
NZ_JPVR01000081	73412	snp	A	G	G:17 A:0
NZ_JPVR01000081	73465	del	AGGAAATTCAAT	A	A:18 AGGAAATTCAAT:0
NZ_JPVR01000081	73520	snp	C	A	A:20 C:0
NZ_JPVR01000081	73720	snp	G	A	A:20 G:0	CDS	+	129/210	43/69	synonymous_variant c.129G>A p.Leu43Leu	CD31_RS20785		hypothetical protein
NZ_JPVR01000081	73726	snp	T	C	C:20 T:0	CDS	+	135/210	45/69	synonymous_variant c.135T>C p.Asp45Asp	CD31_RS20785		hypothetical protein
NZ_JPVR01000081	73750	snp	A	T	T:20 A:0	CDS	+	159/210	53/69	synonymous_variant c.159A>T p.Pro53Pro	CD31_RS20785		hypothetical protein
NZ_JPVR01000081	73758	snp	T	C	C:20 T:0	CDS	+	167/210	56/69	missense_variant c.167T>C p.Ile56Thr	CD31_RS20785		hypothetical protein
NZ_JPVR01000081	73768	snp	T	C	C:20 T:0	CDS	+	177/210	59/69	synonymous_variant c.177T>C p.Val59Val	CD31_RS20785		hypothetical protein
NZ_JPVR01000081	73807	snp	A	C	C:20 A:0
NZ_JPVR01000081	73817	snp	A	C	C:20 A:0	CDS	+	4/363	2/120	missense_variant c.4A>C p.Lys2Gln	CD31_RS20790		spore coat protein
NZ_JPVR01000081	74297	snp	C	G	G:20 C:0	CDS	+	99/1137	33/378	synonymous_variant c.99C>G p.Thr33Thr	CD31_RS20795		zinc-dependent alcohol dehydrogenase
NZ_JPVR01000081	74438	snp	C	T	T:20 C:0	CDS	+	240/1137	80/378	synonymous_variant c.240C>T p.Asp80Asp	CD31_RS20795		zinc-dependent alcohol dehydrogenase
NZ_JPVR01000081	75345	snp	G	C	C:20 G:0
NZ_JPVR01000081	75359	snp	A	G	G:20 A:0
NZ_JPVR01000081	75615	ins	C	CTCAAAAGGTATTTT	CTCAAAAGGTATTTT:16 C:0
NZ_JPVR01000081	75657	snp	G	A	A:18 G:0
NZ_JPVR01000081	75726	snp	A	C	C:13 A:0
NZ_JPVR01000081	76081	del	AT	A	A:16 AT:0	CDS	-	700/720	234/239	frameshift_variant c.700delA p.Ile234fs	CD31_RS20800		hypothetical protein
NZ_JPVR01000081	76359	snp	T	G	G:20 T:0	CDS	-	423/720	141/239	synonymous_variant c.423A>C p.Pro141Pro	CD31_RS20800		hypothetical protein
NZ_JPVR01000081	76431	snp	T	C	C:20 T:0	CDS	-	351/720	117/239	synonymous_variant c.351A>G p.Gln117Gln	CD31_RS20800		hypothetical protein
NZ_JPVR01000081	76485	snp	A	G	G:20 A:0	CDS	-	297/720	99/239	synonymous_variant c.297T>C p.Ser99Ser	CD31_RS20800		hypothetical protein
NZ_JPVR01000081	76749	snp	C	A	A:20 C:0	CDS	-	33/720	11/239	missense_variant c.33G>T p.Met11Ile	CD31_RS20800		hypothetical protein
NZ_JPVR01000081	76778	snp	T	C	C:20 T:0	CDS	-	4/720	2/239	missense_variant c.4A>G p.Asn2Asp	CD31_RS20800		hypothetical protein
NZ_JPVR01000081	76823	snp	C	T	T:19 C:0
NZ_JPVR01000081	76888	snp	G	A	A:19 G:0
NZ_JPVR01000081	76963	snp	A	C	C:19 A:0
NZ_JPVR01000081	76983	complex	GG	TA	TA:18 GG:0
NZ_JPVR01000081	77026	complex	TA	CAG	CAG:18 TA:0	CDS	+	20/237	7/78	frameshift_variant&missense_variant c.20_21delTAinsCAG p.Ile7fs	CD31_RS20805		hypothetical protein
NZ_JPVR01000081	77034	snp	G	A	A:19 G:0	CDS	+	28/237	10/78	missense_variant c.28G>A p.Gly10Ser	CD31_RS20805		hypothetical protein
NZ_JPVR01000081	77076	snp	A	G	G:20 A:0	CDS	+	70/237	24/78	missense_variant c.70A>G p.Thr24Ala	CD31_RS20805		hypothetical protein
NZ_JPVR01000081	77081	snp	T	C	C:20 T:0	CDS	+	75/237	25/78	synonymous_variant c.75T>C p.Asp25Asp	CD31_RS20805		hypothetical protein
NZ_JPVR01000081	77088	snp	A	G	G:19 A:0	CDS	+	82/237	28/78	missense_variant c.82A>G p.Ile28Val	CD31_RS20805		hypothetical protein
NZ_JPVR01000081	77096	del	CCCAAT	C	C:18 CCCAAT:0	CDS	+	92/237	31/78	frameshift_variant c.92_96delCAATC p.Pro31fs	CD31_RS20805		hypothetical protein
NZ_JPVR01000081	77202	snp	G	A	A:19 G:0	CDS	+	196/237	66/78	missense_variant c.196G>A p.Ala66Thr	CD31_RS20805		hypothetical protein
NZ_JPVR01000081	77226	snp	G	A	A:19 G:0	CDS	+	220/237	74/78	missense_variant c.220G>A p.Val74Met	CD31_RS20805		hypothetical protein
NZ_JPVR01000081	77245	snp	T	A	A:19 T:0
NZ_JPVR01000081	77350	snp	T	G	G:20 T:0
NZ_JPVR01000081	77398	snp	A	G	G:20 A:0
NZ_JPVR01000081	77485	snp	A	G	G:20 A:0	CDS	-	297/360	99/119	synonymous_variant c.297T>C p.Ser99Ser	CD31_RS20810		DUF1304 domain-containing protein
NZ_JPVR01000081	77519	snp	A	C	C:20 A:0	CDS	-	263/360	88/119	missense_variant c.263T>G p.Ile88Ser	CD31_RS20810		DUF1304 domain-containing protein
NZ_JPVR01000081	77542	complex	GACC	AACA	AACA:19 GACC:0	CDS	-	240/360	79/119	missense_variant c.237_240delGGTCinsTGTT p.Met79Ile	CD31_RS20810		DUF1304 domain-containing protein
NZ_JPVR01000081	77561	snp	G	T	T:20 G:0	CDS	-	221/360	74/119	missense_variant c.221C>A p.Pro74His	CD31_RS20810		DUF1304 domain-containing protein
NZ_JPVR01000081	77581	snp	T	C	C:20 T:0	CDS	-	201/360	67/119	synonymous_variant c.201A>G p.Leu67Leu	CD31_RS20810		DUF1304 domain-containing protein
NZ_JPVR01000081	77662	snp	C	T	T:20 C:0	CDS	-	120/360	40/119	synonymous_variant c.120G>A p.Glu40Glu	CD31_RS20810		DUF1304 domain-containing protein
NZ_JPVR01000081	77668	complex	CAGAT	AAGAC	AAGAC:20 CAGAT:0	CDS	-	114/360	37/119	missense_variant c.110_114delATCTGinsGTCTT p.Asn37Ser	CD31_RS20810		DUF1304 domain-containing protein
NZ_JPVR01000081	77743	snp	A	T	T:20 A:0	CDS	-	39/360	13/119	synonymous_variant c.39T>A p.Ala13Ala	CD31_RS20810		DUF1304 domain-containing protein
NZ_JPVR01000081	77757	complex	AC	TT	TT:19 AC:0	CDS	-	25/360	8/119	missense_variant c.24_25delGTinsAA p.Cys9Ser	CD31_RS20810		DUF1304 domain-containing protein
NZ_JPVR01000081	77789	snp	A	C	C:20 A:0
NZ_JPVR01000081	77817	ins	G	GTCC	GTCC:18 G:1
NZ_JPVR01000081	77824	complex	CGTGA	AGTGT	AGTGT:19 CGTGA:0
NZ_JPVR01000081	77876	snp	T	A	A:20 T:0	CDS	-	600/627	200/208	synonymous_variant c.600A>T p.Ile200Ile	CD31_RS20815		nitroreductase family protein
NZ_JPVR01000081	77910	snp	A	G	G:20 A:0	CDS	-	566/627	189/208	missense_variant c.566T>C p.Val189Ala	CD31_RS20815		nitroreductase family protein
NZ_JPVR01000081	77966	snp	A	G	G:20 A:0	CDS	-	510/627	170/208	synonymous_variant c.510T>C p.Tyr170Tyr	CD31_RS20815		nitroreductase family protein
NZ_JPVR01000081	77984	snp	C	T	T:20 C:0	CDS	-	492/627	164/208	synonymous_variant c.492G>A p.Lys164Lys	CD31_RS20815		nitroreductase family protein
NZ_JPVR01000081	77993	snp	C	T	T:20 C:0	CDS	-	483/627	161/208	synonymous_variant c.483G>A p.Gly161Gly	CD31_RS20815		nitroreductase family protein
NZ_JPVR01000081	78008	snp	A	G	G:20 A:0	CDS	-	468/627	156/208	synonymous_variant c.468T>C p.Thr156Thr	CD31_RS20815		nitroreductase family protein
NZ_JPVR01000081	78094	snp	C	T	T:20 C:0	CDS	-	382/627	128/208	missense_variant c.382G>A p.Glu128Lys	CD31_RS20815		nitroreductase family protein
NZ_JPVR01000081	78110	snp	G	A	A:20 G:0	CDS	-	366/627	122/208	synonymous_variant c.366C>T p.Tyr122Tyr	CD31_RS20815		nitroreductase family protein
NZ_JPVR01000081	78167	snp	T	C	C:20 T:0	CDS	-	309/627	103/208	synonymous_variant c.309A>G p.Leu103Leu	CD31_RS20815		nitroreductase family protein
NZ_JPVR01000081	78176	snp	A	G	G:20 A:0	CDS	-	300/627	100/208	synonymous_variant c.300T>C p.Asn100Asn	CD31_RS20815		nitroreductase family protein
NZ_JPVR01000081	78230	snp	T	A	A:20 T:0	CDS	-	246/627	82/208	synonymous_variant c.246A>T p.Ala82Ala	CD31_RS20815		nitroreductase family protein
NZ_JPVR01000081	78358	snp	T	A	A:20 T:0	CDS	-	118/627	40/208	missense_variant c.118A>T p.Thr40Ser	CD31_RS20815		nitroreductase family protein
NZ_JPVR01000081	78373	snp	A	G	G:20 A:0	CDS	-	103/627	35/208	synonymous_variant c.103T>C p.Leu35Leu	CD31_RS20815		nitroreductase family protein
NZ_JPVR01000081	78412	snp	G	C	C:20 G:0	CDS	-	64/627	22/208	missense_variant c.64C>G p.Pro22Ala	CD31_RS20815		nitroreductase family protein
NZ_JPVR01000081	78465	complex	GTG	TTT	TTT:19 GTG:0	CDS	-	11/627	3/208	missense_variant c.9_11delCACinsAAA p.Thr4Asn	CD31_RS20815		nitroreductase family protein
NZ_JPVR01000081	78479	snp	C	G	G:20 C:0
NZ_JPVR01000081	78493	complex	GT	AC	AC:20 GT:0
NZ_JPVR01000081	78537	snp	G	T	T:20 G:0	CDS	-	366/405	122/134	synonymous_variant c.366C>A p.Ala122Ala	CD31_RS20820		Ohr family peroxiredoxin
NZ_JPVR01000081	78555	snp	C	T	T:20 C:0	CDS	-	348/405	116/134	synonymous_variant c.348G>A p.Val116Val	CD31_RS20820		Ohr family peroxiredoxin
NZ_JPVR01000081	78699	snp	T	A	A:20 T:0	CDS	-	204/405	68/134	synonymous_variant c.204A>T p.Leu68Leu	CD31_RS20820		Ohr family peroxiredoxin
NZ_JPVR01000081	78771	snp	C	T	T:20 C:0	CDS	-	132/405	44/134	synonymous_variant c.132G>A p.Glu44Glu	CD31_RS20820		Ohr family peroxiredoxin
NZ_JPVR01000081	78907	snp	A	G	G:20 A:0
NZ_JPVR01000081	78942	snp	A	G	G:20 A:0
NZ_JPVR01000081	78986	snp	T	C	C:20 T:0
NZ_JPVR01000081	79023	snp	G	A	A:20 G:0
NZ_JPVR01000081	79103	snp	A	T	T:20 A:0	CDS	+	51/444	17/147	synonymous_variant c.51A>T p.Ser17Ser	CD31_RS20825		MarR family transcriptional regulator
NZ_JPVR01000081	79353	snp	A	G	G:16 A:0	CDS	+	301/444	101/147	missense_variant c.301A>G p.Asn101Asp	CD31_RS20825		MarR family transcriptional regulator
NZ_JPVR01000081	79777	snp	T	C	C:11 T:0	CDS	+	81/450	27/149	synonymous_variant c.81T>C p.Asp27Asp	CD31_RS20830		SRPBCC family protein
NZ_JPVR01000081	79828	snp	G	A	A:15 G:0	CDS	+	132/450	44/149	synonymous_variant c.132G>A p.Thr44Thr	CD31_RS20830		SRPBCC family protein
NZ_JPVR01000081	79886	snp	G	A	A:20 G:0	CDS	+	190/450	64/149	missense_variant c.190G>A p.Ala64Thr	CD31_RS20830		SRPBCC family protein
NZ_JPVR01000081	79961	complex	CATA	AATT	AATT:20 CATA:0	CDS	+	265/450	89/149	missense_variant c.265_268delCATAinsAATT p.HisMet89AsnLeu	CD31_RS20830		SRPBCC family protein
NZ_JPVR01000081	79971	snp	C	A	A:20 C:0	CDS	+	275/450	92/149	missense_variant c.275C>A p.Ala92Glu	CD31_RS20830		SRPBCC family protein
NZ_JPVR01000081	80001	snp	T	C	C:20 T:0	CDS	+	305/450	102/149	missense_variant c.305T>C p.Ile102Thr	CD31_RS20830		SRPBCC family protein
NZ_JPVR01000081	80017	snp	C	T	T:20 C:0	CDS	+	321/450	107/149	synonymous_variant c.321C>T p.Thr107Thr	CD31_RS20830		SRPBCC family protein
NZ_JPVR01000081	80047	snp	G	C	C:20 G:0	CDS	+	351/450	117/149	synonymous_variant c.351G>C p.Ala117Ala	CD31_RS20830		SRPBCC family protein
NZ_JPVR01000081	80083	snp	T	A	A:20 T:0	CDS	+	387/450	129/149	synonymous_variant c.387T>A p.Ala129Ala	CD31_RS20830		SRPBCC family protein
NZ_JPVR01000081	80099	complex	GTTG	CTAC	CTAC:19 GTTG:0	CDS	+	403/450	135/149	missense_variant c.403_406delGTTGinsCTAC p.ValGlu135LeuGln	CD31_RS20830		SRPBCC family protein
NZ_JPVR01000081	80122	snp	G	A	A:20 G:0	CDS	+	426/450	142/149	synonymous_variant c.426G>A p.Lys142Lys	CD31_RS20830		SRPBCC family protein
NZ_JPVR01000081	80151	del	TA	T	T:19 TA:0
NZ_JPVR01000081	80173	complex	TCCCA	CCCCT	CCCCT:20 TCCCA:0
NZ_JPVR01000081	80393	snp	C	A	A:20 C:0	CDS	-	591/777	197/258	synonymous_variant c.591G>T p.Val197Val	CD31_RS20835		basic amino acid ABC transporter substrate-binding protein
NZ_JPVR01000081	80408	snp	A	T	T:20 A:0	CDS	-	576/777	192/258	synonymous_variant c.576T>A p.Gly192Gly	CD31_RS20835		basic amino acid ABC transporter substrate-binding protein
NZ_JPVR01000081	80507	snp	T	C	C:20 T:0	CDS	-	477/777	159/258	synonymous_variant c.477A>G p.Lys159Lys	CD31_RS20835		basic amino acid ABC transporter substrate-binding protein
NZ_JPVR01000081	80600	snp	T	C	C:20 T:0	CDS	-	384/777	128/258	synonymous_variant c.384A>G p.Val128Val	CD31_RS20835		basic amino acid ABC transporter substrate-binding protein
NZ_JPVR01000081	80624	snp	A	G	G:20 A:0	CDS	-	360/777	120/258	synonymous_variant c.360T>C p.Tyr120Tyr	CD31_RS20835		basic amino acid ABC transporter substrate-binding protein
NZ_JPVR01000081	80681	snp	C	A	A:20 C:0	CDS	-	303/777	101/258	synonymous_variant c.303G>T p.Gly101Gly	CD31_RS20835		basic amino acid ABC transporter substrate-binding protein
NZ_JPVR01000081	80699	snp	G	A	A:20 G:0	CDS	-	285/777	95/258	synonymous_variant c.285C>T p.Gly95Gly	CD31_RS20835		basic amino acid ABC transporter substrate-binding protein
NZ_JPVR01000081	80732	snp	T	A	A:20 T:0	CDS	-	252/777	84/258	synonymous_variant c.252A>T p.Gly84Gly	CD31_RS20835		basic amino acid ABC transporter substrate-binding protein
NZ_JPVR01000081	80771	snp	T	C	C:20 T:0	CDS	-	213/777	71/258	synonymous_variant c.213A>G p.Ala71Ala	CD31_RS20835		basic amino acid ABC transporter substrate-binding protein
NZ_JPVR01000081	80785	snp	G	A	A:20 G:0	CDS	-	199/777	67/258	synonymous_variant c.199C>T p.Leu67Leu	CD31_RS20835		basic amino acid ABC transporter substrate-binding protein
NZ_JPVR01000081	80810	snp	T	A	A:20 T:0	CDS	-	174/777	58/258	missense_variant c.174A>T p.Lys58Asn	CD31_RS20835		basic amino acid ABC transporter substrate-binding protein
NZ_JPVR01000081	80825	complex	GAGT	AAGA	AAGA:20 GAGT:0	CDS	-	159/777	52/258	synonymous_variant c.156_159delACTCinsTCTT p.54	CD31_RS20835		basic amino acid ABC transporter substrate-binding protein
NZ_JPVR01000081	80840	snp	G	T	T:20 G:0	CDS	-	144/777	48/258	synonymous_variant c.144C>A p.Ala48Ala	CD31_RS20835		basic amino acid ABC transporter substrate-binding protein
NZ_JPVR01000081	81177	complex	CGGAAGC	TAGATGA	TAGATGA:16 CGGAAGC:0
NZ_JPVR01000081	81187	del	AC	A	A:17 AC:0
NZ_JPVR01000081	81201	complex	TCCC	CCCT	CCCT:18 TCCC:0
NZ_JPVR01000081	81215	ins	C	CT	CT:18 C:0
NZ_JPVR01000081	81232	complex	TC	ATT	ATT:18 TC:0
NZ_JPVR01000081	81243	snp	T	A	A:19 T:0	CDS	-	499/507	167/168	missense_variant c.499A>T p.Ile167Leu	CD31_RS20840		hypothetical protein
NZ_JPVR01000081	81249	snp	T	G	G:19 T:0	CDS	-	493/507	165/168	missense_variant c.493A>C p.Asn165His	CD31_RS20840		hypothetical protein
NZ_JPVR01000081	81292	complex	GTG	ATT	ATT:18 GTG:0	CDS	-	450/507	150/168	missense_variant c.448_450delCACinsAAT p.His150Asn	CD31_RS20840		hypothetical protein
NZ_JPVR01000081	81319	snp	A	G	G:19 A:0	CDS	-	423/507	141/168	synonymous_variant c.423T>C p.Gly141Gly	CD31_RS20840		hypothetical protein
NZ_JPVR01000081	81409	snp	G	A	A:19 G:0	CDS	-	333/507	111/168	synonymous_variant c.333C>T p.Asp111Asp	CD31_RS20840		hypothetical protein
NZ_JPVR01000081	81466	snp	G	A	A:20 G:0	CDS	-	276/507	92/168	synonymous_variant c.276C>T p.Val92Val	CD31_RS20840		hypothetical protein
NZ_JPVR01000081	81472	snp	T	C	C:20 T:0	CDS	-	270/507	90/168	synonymous_variant c.270A>G p.Thr90Thr	CD31_RS20840		hypothetical protein
NZ_JPVR01000081	81588	snp	T	C	C:20 T:0	CDS	-	154/507	52/168	missense_variant c.154A>G p.Ile52Val	CD31_RS20840		hypothetical protein
NZ_JPVR01000081	81609	snp	T	C	C:20 T:0	CDS	-	133/507	45/168	missense_variant c.133A>G p.Ile45Val	CD31_RS20840		hypothetical protein
NZ_JPVR01000081	81616	complex	TCCC	CCCA	CCCA:19 TCCC:0	CDS	-	126/507	41/168	synonymous_variant c.123_126delGGGAinsTGGG p.43	CD31_RS20840		hypothetical protein
NZ_JPVR01000081	81633	snp	T	C	C:20 T:0	CDS	-	109/507	37/168	missense_variant c.109A>G p.Ile37Val	CD31_RS20840		hypothetical protein
NZ_JPVR01000081	81657	snp	T	C	C:20 T:0	CDS	-	85/507	29/168	missense_variant c.85A>G p.Lys29Glu	CD31_RS20840		hypothetical protein
NZ_JPVR01000081	81663	snp	C	T	T:20 C:0	CDS	-	79/507	27/168	missense_variant c.79G>A p.Glu27Lys	CD31_RS20840		hypothetical protein
NZ_JPVR01000081	81670	snp	C	A	A:20 C:0	CDS	-	72/507	24/168	missense_variant c.72G>T p.Glu24Asp	CD31_RS20840		hypothetical protein
NZ_JPVR01000081	81679	snp	T	C	C:20 T:0	CDS	-	63/507	21/168	missense_variant c.63A>G p.Ile21Met	CD31_RS20840		hypothetical protein
NZ_JPVR01000081	81727	snp	T	C	C:20 T:0	CDS	-	15/507	5/168	synonymous_variant c.15A>G p.Lys5Lys	CD31_RS20840		hypothetical protein
NZ_JPVR01000081	81745	snp	C	A	A:20 C:0	CDS	-	476/480	159/159	missense_variant c.476G>T p.Gly159Val	CD31_RS20845		RNA polymerase sigma factor
NZ_JPVR01000081	81816	snp	G	T	T:20 G:0	CDS	-	405/480	135/159	synonymous_variant c.405C>A p.Val135Val	CD31_RS20845		RNA polymerase sigma factor
NZ_JPVR01000081	81834	snp	A	C	C:20 A:0	CDS	-	387/480	129/159	missense_variant c.387T>G p.Asp129Glu	CD31_RS20845		RNA polymerase sigma factor
NZ_JPVR01000081	81840	snp	C	A	A:20 C:0	CDS	-	381/480	127/159	missense_variant c.381G>T p.Met127Ile	CD31_RS20845		RNA polymerase sigma factor
NZ_JPVR01000081	81960	snp	T	G	G:20 T:0	CDS	-	261/480	87/159	missense_variant c.261A>C p.Glu87Asp	CD31_RS20845		RNA polymerase sigma factor
NZ_JPVR01000081	81972	complex	CACT	TACC	TACC:20 CACT:0	CDS	-	249/480	82/159	synonymous_variant c.246_249delAGTGinsGGTA p.84	CD31_RS20845		RNA polymerase sigma factor
NZ_JPVR01000081	81993	complex	AGAC	GGAT	GGAT:19 AGAC:0	CDS	-	228/480	75/159	synonymous_variant c.225_228delGTCTinsATCC p.77	CD31_RS20845		RNA polymerase sigma factor
NZ_JPVR01000081	82008	snp	C	T	T:20 C:0	CDS	-	213/480	71/159	synonymous_variant c.213G>A p.Lys71Lys	CD31_RS20845		RNA polymerase sigma factor
NZ_JPVR01000081	82053	snp	A	T	T:20 A:0	CDS	-	168/480	56/159	synonymous_variant c.168T>A p.Ala56Ala	CD31_RS20845		RNA polymerase sigma factor
NZ_JPVR01000081	82065	snp	G	A	A:20 G:0	CDS	-	156/480	52/159	synonymous_variant c.156C>T p.Phe52Phe	CD31_RS20845		RNA polymerase sigma factor
NZ_JPVR01000081	82119	snp	C	T	T:17 C:0	CDS	-	102/480	34/159	synonymous_variant c.102G>A p.Ala34Ala	CD31_RS20845		RNA polymerase sigma factor
NZ_JPVR01000081	82161	snp	G	A	A:14 G:0	CDS	-	60/480	20/159	synonymous_variant c.60C>T p.Leu20Leu	CD31_RS20845		RNA polymerase sigma factor
NZ_JPVR01000081	82264	complex	CAG	TAT	TAT:11 CAG:0
NZ_JPVR01000081	82382	snp	T	C	C:11 T:0
NZ_JPVR01000081	82392	complex	AG	TA	TA:12 AG:0	CDS	-	786/795	262/264	missense_variant c.785_786delCTinsTA p.Ala262Val	CD31_RS20850		nucleotidyl transferase AbiEii/AbiGii toxin family protein
NZ_JPVR01000081	82446	snp	T	A	A:12 T:0	CDS	-	732/795	244/264	synonymous_variant c.732A>T p.Ile244Ile	CD31_RS20850		nucleotidyl transferase AbiEii/AbiGii toxin family protein
NZ_JPVR01000081	82464	snp	C	T	T:12 C:0	CDS	-	714/795	238/264	synonymous_variant c.714G>A p.Lys238Lys	CD31_RS20850		nucleotidyl transferase AbiEii/AbiGii toxin family protein
NZ_JPVR01000081	82478	snp	T	A	A:13 T:0	CDS	-	700/795	234/264	missense_variant c.700A>T p.Thr234Ser	CD31_RS20850		nucleotidyl transferase AbiEii/AbiGii toxin family protein
NZ_JPVR01000081	82518	snp	G	T	T:16 G:0	CDS	-	660/795	220/264	synonymous_variant c.660C>A p.Arg220Arg	CD31_RS20850		nucleotidyl transferase AbiEii/AbiGii toxin family protein
NZ_JPVR01000081	82530	snp	T	G	G:17 T:0	CDS	-	648/795	216/264	missense_variant c.648A>C p.Glu216Asp	CD31_RS20850		nucleotidyl transferase AbiEii/AbiGii toxin family protein
NZ_JPVR01000081	82542	snp	C	T	T:18 C:0	CDS	-	636/795	212/264	synonymous_variant c.636G>A p.Ala212Ala	CD31_RS20850		nucleotidyl transferase AbiEii/AbiGii toxin family protein
NZ_JPVR01000081	82580	snp	G	A	A:20 G:0	CDS	-	598/795	200/264	synonymous_variant c.598C>T p.Leu200Leu	CD31_RS20850		nucleotidyl transferase AbiEii/AbiGii toxin family protein
NZ_JPVR01000081	82611	snp	T	A	A:20 T:0	CDS	-	567/795	189/264	synonymous_variant c.567A>T p.Thr189Thr	CD31_RS20850		nucleotidyl transferase AbiEii/AbiGii toxin family protein
NZ_JPVR01000081	82629	complex	ATAT	GTAC	GTAC:20 ATAT:0	CDS	-	549/795	182/264	synonymous_variant c.546_549delATATinsGTAC p.184	CD31_RS20850		nucleotidyl transferase AbiEii/AbiGii toxin family protein
NZ_JPVR01000081	82695	complex	CA	AG	AG:20 CA:0	CDS	-	483/795	161/264	missense_variant c.482_483delTGinsCT p.Val161Ala	CD31_RS20850		nucleotidyl transferase AbiEii/AbiGii toxin family protein
NZ_JPVR01000081	82716	snp	A	C	C:20 A:0	CDS	-	462/795	154/264	synonymous_variant c.462T>G p.Pro154Pro	CD31_RS20850		nucleotidyl transferase AbiEii/AbiGii toxin family protein
NZ_JPVR01000081	82723	snp	T	A	A:20 T:0	CDS	-	455/795	152/264	missense_variant c.455A>T p.Asn152Ile	CD31_RS20850		nucleotidyl transferase AbiEii/AbiGii toxin family protein
NZ_JPVR01000081	82748	complex	TGT	ATC	ATC:19 TGT:0	CDS	-	430/795	143/264	missense_variant c.428_430delACAinsGAT p.AsnMet143ArgLeu	CD31_RS20850		nucleotidyl transferase AbiEii/AbiGii toxin family protein
NZ_JPVR01000081	82794	snp	A	G	G:20 A:0	CDS	-	384/795	128/264	synonymous_variant c.384T>C p.Gly128Gly	CD31_RS20850		nucleotidyl transferase AbiEii/AbiGii toxin family protein
NZ_JPVR01000081	82806	complex	GGGA	TGGT	TGGT:19 GGGA:0	CDS	-	372/795	123/264	synonymous_variant c.369_372delTCCCinsACCA p.125	CD31_RS20850		nucleotidyl transferase AbiEii/AbiGii toxin family protein
NZ_JPVR01000081	82827	snp	A	G	G:20 A:0	CDS	-	351/795	117/264	synonymous_variant c.351T>C p.Asp117Asp	CD31_RS20850		nucleotidyl transferase AbiEii/AbiGii toxin family protein
NZ_JPVR01000081	82847	snp	C	T	T:20 C:0	CDS	-	331/795	111/264	missense_variant c.331G>A p.Glu111Lys	CD31_RS20850		nucleotidyl transferase AbiEii/AbiGii toxin family protein
NZ_JPVR01000081	82853	snp	T	G	G:20 T:0	CDS	-	325/795	109/264	missense_variant c.325A>C p.Lys109Gln	CD31_RS20850		nucleotidyl transferase AbiEii/AbiGii toxin family protein
NZ_JPVR01000081	82862	snp	C	T	T:20 C:0	CDS	-	316/795	106/264	missense_variant c.316G>A p.Asp106Asn	CD31_RS20850		nucleotidyl transferase AbiEii/AbiGii toxin family protein
NZ_JPVR01000081	82872	snp	G	A	A:20 G:0	CDS	-	306/795	102/264	synonymous_variant c.306C>T p.Gly102Gly	CD31_RS20850		nucleotidyl transferase AbiEii/AbiGii toxin family protein
NZ_JPVR01000081	82905	snp	T	A	A:20 T:0	CDS	-	273/795	91/264	missense_variant c.273A>T p.Lys91Asn	CD31_RS20850		nucleotidyl transferase AbiEii/AbiGii toxin family protein
NZ_JPVR01000081	82929	snp	A	G	G:20 A:0	CDS	-	249/795	83/264	synonymous_variant c.249T>C p.His83His	CD31_RS20850		nucleotidyl transferase AbiEii/AbiGii toxin family protein
NZ_JPVR01000081	82977	snp	C	G	G:20 C:0	CDS	-	201/795	67/264	missense_variant c.201G>C p.Lys67Asn	CD31_RS20850		nucleotidyl transferase AbiEii/AbiGii toxin family protein
NZ_JPVR01000081	82986	snp	T	A	A:20 T:0	CDS	-	192/795	64/264	synonymous_variant c.192A>T p.Gly64Gly	CD31_RS20850		nucleotidyl transferase AbiEii/AbiGii toxin family protein
NZ_JPVR01000081	83007	snp	T	A	A:20 T:0	CDS	-	171/795	57/264	synonymous_variant c.171A>T p.Leu57Leu	CD31_RS20850		nucleotidyl transferase AbiEii/AbiGii toxin family protein
NZ_JPVR01000081	83052	snp	G	A	A:20 G:0	CDS	-	126/795	42/264	synonymous_variant c.126C>T p.Ser42Ser	CD31_RS20850		nucleotidyl transferase AbiEii/AbiGii toxin family protein
NZ_JPVR01000081	83100	snp	C	A	A:20 C:0	CDS	-	78/795	26/264	missense_variant c.78G>T p.Glu26Asp	CD31_RS20850		nucleotidyl transferase AbiEii/AbiGii toxin family protein
NZ_JPVR01000081	83107	snp	T	C	C:20 T:0	CDS	-	71/795	24/264	missense_variant c.71A>G p.Asn24Ser	CD31_RS20850		nucleotidyl transferase AbiEii/AbiGii toxin family protein
NZ_JPVR01000081	83122	snp	G	A	A:20 G:0	CDS	-	56/795	19/264	missense_variant c.56C>T p.Ala19Val	CD31_RS20850		nucleotidyl transferase AbiEii/AbiGii toxin family protein
NZ_JPVR01000081	83135	snp	G	A	A:20 G:0	CDS	-	43/795	15/264	synonymous_variant c.43C>T p.Leu15Leu	CD31_RS20850		nucleotidyl transferase AbiEii/AbiGii toxin family protein
NZ_JPVR01000081	83145	snp	T	G	G:20 T:0	CDS	-	33/795	11/264	synonymous_variant c.33A>C p.Val11Val	CD31_RS20850		nucleotidyl transferase AbiEii/AbiGii toxin family protein
NZ_JPVR01000081	83154	snp	A	C	C:20 A:0	CDS	-	24/795	8/264	synonymous_variant c.24T>G p.Ser8Ser	CD31_RS20850		nucleotidyl transferase AbiEii/AbiGii toxin family protein
NZ_JPVR01000081	83160	snp	C	T	T:20 C:0	CDS	-	18/795	6/264	synonymous_variant c.18G>A p.Thr6Thr	CD31_RS20850		nucleotidyl transferase AbiEii/AbiGii toxin family protein
NZ_JPVR01000081	83215	complex	ATGT	TGC	TGC:19 ATGT:0
NZ_JPVR01000081	83236	snp	T	C	C:20 T:0
NZ_JPVR01000081	83315	complex	GACC	AACA	AACA:20 GACC:0
NZ_JPVR01000081	83356	snp	A	G	G:20 A:0
NZ_JPVR01000081	83609	snp	C	T	T:20 C:0
NZ_JPVR01000081	83626	snp	G	T	T:20 G:0
NZ_JPVR01000081	83640	snp	C	T	T:20 C:0
NZ_JPVR01000081	83654	snp	A	T	T:20 A:0
NZ_JPVR01000081	83661	snp	G	C	C:20 G:0
NZ_JPVR01000081	83674	snp	C	T	T:20 C:0	CDS	-	761/762	254/253	splice_region_variant&stop_retained_variant c.761G>A p.Ter254Ter	CD31_RS20860		ANT(4')-I family aminoglycoside nucleotidyltransferase
NZ_JPVR01000081	83690	complex	CAAAA	TAGAG	TAGAG:19 CAAAA:0	CDS	-	745/762	247/253	missense_variant c.741_745delTTTTGinsCTCTA p.PheGlu248SerLys	CD31_RS20860		ANT(4')-I family aminoglycoside nucleotidyltransferase
NZ_JPVR01000081	83760	snp	C	A	A:20 C:0	CDS	-	675/762	225/253	synonymous_variant c.675G>T p.Ala225Ala	CD31_RS20860		ANT(4')-I family aminoglycoside nucleotidyltransferase
NZ_JPVR01000081	83777	snp	A	G	G:20 A:0	CDS	-	658/762	220/253	missense_variant c.658T>C p.Ser220Pro	CD31_RS20860		ANT(4')-I family aminoglycoside nucleotidyltransferase
NZ_JPVR01000081	83784	snp	A	T	T:20 A:0	CDS	-	651/762	217/253	synonymous_variant c.651T>A p.Leu217Leu	CD31_RS20860		ANT(4')-I family aminoglycoside nucleotidyltransferase
NZ_JPVR01000081	83793	snp	C	A	A:20 C:0	CDS	-	642/762	214/253	synonymous_variant c.642G>T p.Thr214Thr	CD31_RS20860		ANT(4')-I family aminoglycoside nucleotidyltransferase
NZ_JPVR01000081	83913	snp	A	G	G:20 A:0	CDS	-	522/762	174/253	synonymous_variant c.522T>C p.Ala174Ala	CD31_RS20860		ANT(4')-I family aminoglycoside nucleotidyltransferase
NZ_JPVR01000081	83937	complex	TGCCAA	CGCTAG	CGCTAG:19 TGCCAA:0	CDS	-	498/762	165/253	synonymous_variant c.493_498delTTGGCAinsCTAGCG p.167	CD31_RS20860		ANT(4')-I family aminoglycoside nucleotidyltransferase
NZ_JPVR01000081	83961	complex	CGGC	GGGA	GGGA:19 CGGC:0	CDS	-	474/762	157/253	synonymous_variant c.471_474delGCCGinsTCCC p.159	CD31_RS20860		ANT(4')-I family aminoglycoside nucleotidyltransferase
NZ_JPVR01000081	83975	snp	T	C	C:20 T:0	CDS	-	460/762	154/253	missense_variant c.460A>G p.Thr154Ala	CD31_RS20860		ANT(4')-I family aminoglycoside nucleotidyltransferase
NZ_JPVR01000081	83991	snp	C	T	T:20 C:0	CDS	-	444/762	148/253	synonymous_variant c.444G>A p.Gly148Gly	CD31_RS20860		ANT(4')-I family aminoglycoside nucleotidyltransferase
NZ_JPVR01000081	84086	snp	G	A	A:20 G:0	CDS	-	349/762	117/253	synonymous_variant c.349C>T p.Leu117Leu	CD31_RS20860		ANT(4')-I family aminoglycoside nucleotidyltransferase
NZ_JPVR01000081	84096	snp	A	G	G:20 A:0	CDS	-	339/762	113/253	synonymous_variant c.339T>C p.Ser113Ser	CD31_RS20860		ANT(4')-I family aminoglycoside nucleotidyltransferase
NZ_JPVR01000081	84122	snp	C	T	T:20 C:0	CDS	-	313/762	105/253	missense_variant c.313G>A p.Asp105Asn	CD31_RS20860		ANT(4')-I family aminoglycoside nucleotidyltransferase
NZ_JPVR01000081	84138	snp	G	A	A:20 G:0	CDS	-	297/762	99/253	synonymous_variant c.297C>T p.Thr99Thr	CD31_RS20860		ANT(4')-I family aminoglycoside nucleotidyltransferase
NZ_JPVR01000081	84156	snp	C	G	G:20 C:0	CDS	-	279/762	93/253	missense_variant c.279G>C p.Glu93Asp	CD31_RS20860		ANT(4')-I family aminoglycoside nucleotidyltransferase
NZ_JPVR01000081	84162	snp	T	C	C:20 T:0	CDS	-	273/762	91/253	synonymous_variant c.273A>G p.Thr91Thr	CD31_RS20860		ANT(4')-I family aminoglycoside nucleotidyltransferase
NZ_JPVR01000081	84168	snp	C	T	T:20 C:0	CDS	-	267/762	89/253	synonymous_variant c.267G>A p.Ala89Ala	CD31_RS20860		ANT(4')-I family aminoglycoside nucleotidyltransferase
NZ_JPVR01000081	84176	complex	GA	CG	CG:19 GA:0	CDS	-	259/762	86/253	missense_variant c.258_259delTCinsCG p.Gln87Glu	CD31_RS20860		ANT(4')-I family aminoglycoside nucleotidyltransferase
NZ_JPVR01000081	84252	snp	C	A	A:20 C:0	CDS	-	183/762	61/253	missense_variant c.183G>T p.Glu61Asp	CD31_RS20860		ANT(4')-I family aminoglycoside nucleotidyltransferase
NZ_JPVR01000081	84269	snp	C	T	T:20 C:0	CDS	-	166/762	56/253	missense_variant c.166G>A p.Val56Ile	CD31_RS20860		ANT(4')-I family aminoglycoside nucleotidyltransferase
NZ_JPVR01000081	84297	snp	A	G	G:20 A:0	CDS	-	138/762	46/253	synonymous_variant c.138T>C p.Gly46Gly	CD31_RS20860		ANT(4')-I family aminoglycoside nucleotidyltransferase
NZ_JPVR01000081	84303	snp	C	T	T:20 C:0	CDS	-	132/762	44/253	synonymous_variant c.132G>A p.Thr44Thr	CD31_RS20860		ANT(4')-I family aminoglycoside nucleotidyltransferase
NZ_JPVR01000081	84317	snp	A	G	G:20 A:0	CDS	-	118/762	40/253	synonymous_variant c.118T>C p.Leu40Leu	CD31_RS20860		ANT(4')-I family aminoglycoside nucleotidyltransferase
NZ_JPVR01000081	84366	snp	T	A	A:20 T:0	CDS	-	69/762	23/253	synonymous_variant c.69A>T p.Val23Val	CD31_RS20860		ANT(4')-I family aminoglycoside nucleotidyltransferase
NZ_JPVR01000081	84386	snp	G	A	A:20 G:0	CDS	-	49/762	17/253	missense_variant c.49C>T p.His17Tyr	CD31_RS20860		ANT(4')-I family aminoglycoside nucleotidyltransferase
NZ_JPVR01000081	84399	snp	A	G	G:20 A:0	CDS	-	36/762	12/253	synonymous_variant c.36T>C p.Arg12Arg	CD31_RS20860		ANT(4')-I family aminoglycoside nucleotidyltransferase
NZ_JPVR01000081	84453	snp	C	A	A:20 C:0
NZ_JPVR01000081	84514	snp	A	G	G:20 A:0
NZ_JPVR01000081	84519	snp	T	C	C:20 T:0
NZ_JPVR01000081	84561	snp	G	A	A:20 G:0	CDS	-	468/492	156/163	synonymous_variant c.468C>T p.Cys156Cys	CD31_RS20865		immunity 22 family protein
NZ_JPVR01000081	84582	snp	T	C	C:20 T:0	CDS	-	447/492	149/163	synonymous_variant c.447A>G p.Ala149Ala	CD31_RS20865		immunity 22 family protein
NZ_JPVR01000081	84614	snp	T	C	C:20 T:0	CDS	-	415/492	139/163	missense_variant c.415A>G p.Lys139Glu	CD31_RS20865		immunity 22 family protein
NZ_JPVR01000081	84639	snp	C	T	T:20 C:0	CDS	-	390/492	130/163	missense_variant c.390G>A p.Met130Ile	CD31_RS20865		immunity 22 family protein
NZ_JPVR01000081	84644	snp	T	C	C:20 T:0	CDS	-	385/492	129/163	missense_variant c.385A>G p.Thr129Ala	CD31_RS20865		immunity 22 family protein
NZ_JPVR01000081	84669	snp	C	G	G:20 C:0	CDS	-	360/492	120/163	synonymous_variant c.360G>C p.Gly120Gly	CD31_RS20865		immunity 22 family protein
NZ_JPVR01000081	84714	snp	G	A	A:20 G:0	CDS	-	315/492	105/163	synonymous_variant c.315C>T p.Phe105Phe	CD31_RS20865		immunity 22 family protein
NZ_JPVR01000081	84828	snp	T	C	C:20 T:0	CDS	-	201/492	67/163	synonymous_variant c.201A>G p.Glu67Glu	CD31_RS20865		immunity 22 family protein
NZ_JPVR01000081	84859	snp	T	C	C:20 T:0	CDS	-	170/492	57/163	missense_variant c.170A>G p.Tyr57Cys	CD31_RS20865		immunity 22 family protein
NZ_JPVR01000081	84864	snp	A	T	T:20 A:0	CDS	-	165/492	55/163	synonymous_variant c.165T>A p.Arg55Arg	CD31_RS20865		immunity 22 family protein
NZ_JPVR01000081	84900	snp	T	C	C:20 T:0	CDS	-	129/492	43/163	synonymous_variant c.129A>G p.Lys43Lys	CD31_RS20865		immunity 22 family protein
NZ_JPVR01000081	84991	snp	G	A	A:20 G:0	CDS	-	38/492	13/163	missense_variant c.38C>T p.Ala13Val	CD31_RS20865		immunity 22 family protein
NZ_JPVR01000081	85036	snp	T	C	C:20 T:0	CDS	-	552/555	184/184	synonymous_variant c.552A>G p.Gly184Gly	CD31_RS20870		hypothetical protein
NZ_JPVR01000081	85110	snp	A	C	C:20 A:0	CDS	-	478/555	160/184	missense_variant c.478T>G p.Cys160Gly	CD31_RS20870		hypothetical protein
NZ_JPVR01000081	85178	snp	A	G	G:20 A:0	CDS	-	410/555	137/184	missense_variant c.410T>C p.Ile137Thr	CD31_RS20870		hypothetical protein
NZ_JPVR01000081	85183	snp	A	T	T:20 A:0	CDS	-	405/555	135/184	synonymous_variant c.405T>A p.Leu135Leu	CD31_RS20870		hypothetical protein
NZ_JPVR01000081	85243	snp	A	G	G:20 A:0	CDS	-	345/555	115/184	synonymous_variant c.345T>C p.Gly115Gly	CD31_RS20870		hypothetical protein
NZ_JPVR01000081	85299	complex	TCCG	ACCC	ACCC:19 TCCG:0	CDS	-	289/555	96/184	missense_variant c.286_289delCGGAinsGGGT p.ArgThr96GlySer	CD31_RS20870		hypothetical protein
NZ_JPVR01000081	85309	snp	C	T	T:20 C:0	CDS	-	279/555	93/184	synonymous_variant c.279G>A p.Leu93Leu	CD31_RS20870		hypothetical protein
NZ_JPVR01000081	85318	complex	TGT	CGA	CGA:20 TGT:0	CDS	-	270/555	90/184	missense_variant c.268_270delACAinsTCG p.Thr90Ser	CD31_RS20870		hypothetical protein
NZ_JPVR01000081	85330	snp	A	T	T:20 A:0	CDS	-	258/555	86/184	missense_variant c.258T>A p.Asp86Glu	CD31_RS20870		hypothetical protein
NZ_JPVR01000081	85345	snp	G	A	A:20 G:0	CDS	-	243/555	81/184	synonymous_variant c.243C>T p.Tyr81Tyr	CD31_RS20870		hypothetical protein
NZ_JPVR01000081	85358	snp	G	A	A:20 G:0	CDS	-	230/555	77/184	missense_variant c.230C>T p.Ala77Val	CD31_RS20870		hypothetical protein
NZ_JPVR01000081	85368	snp	C	G	G:20 C:0	CDS	-	220/555	74/184	missense_variant c.220G>C p.Glu74Gln	CD31_RS20870		hypothetical protein
NZ_JPVR01000081	85378	snp	A	T	T:20 A:0	CDS	-	210/555	70/184	synonymous_variant c.210T>A p.Arg70Arg	CD31_RS20870		hypothetical protein
NZ_JPVR01000081	85396	snp	C	T	T:20 C:0	CDS	-	192/555	64/184	synonymous_variant c.192G>A p.Glu64Glu	CD31_RS20870		hypothetical protein
NZ_JPVR01000081	85429	snp	C	T	T:20 C:0	CDS	-	159/555	53/184	synonymous_variant c.159G>A p.Val53Val	CD31_RS20870		hypothetical protein
NZ_JPVR01000081	85446	snp	C	G	G:20 C:0	CDS	-	142/555	48/184	missense_variant c.142G>C p.Asp48His	CD31_RS20870		hypothetical protein
NZ_JPVR01000081	85479	snp	T	C	C:20 T:0	CDS	-	109/555	37/184	missense_variant c.109A>G p.Thr37Ala	CD31_RS20870		hypothetical protein
NZ_JPVR01000081	85516	snp	T	C	C:20 T:0	CDS	-	72/555	24/184	synonymous_variant c.72A>G p.Thr24Thr	CD31_RS20870		hypothetical protein
NZ_JPVR01000081	85549	snp	C	T	T:20 C:0	CDS	-	39/555	13/184	synonymous_variant c.39G>A p.Glu13Glu	CD31_RS20870		hypothetical protein
NZ_JPVR01000081	85570	snp	T	C	C:20 T:0	CDS	-	18/555	6/184	synonymous_variant c.18A>G p.Arg6Arg	CD31_RS20870		hypothetical protein
NZ_JPVR01000081	85596	del	AC	A	A:19 AC:0
NZ_JPVR01000081	85775	snp	C	T	T:20 C:0	CDS	-	666/789	222/262	synonymous_variant c.666G>A p.Lys222Lys	CD31_RS20875		class I SAM-dependent methyltransferase
NZ_JPVR01000081	85786	snp	A	G	G:20 A:0	CDS	-	655/789	219/262	missense_variant c.655T>C p.Tyr219His	CD31_RS20875		class I SAM-dependent methyltransferase
NZ_JPVR01000081	85834	snp	C	A	A:20 C:0	CDS	-	607/789	203/262	missense_variant c.607G>T p.Ala203Ser	CD31_RS20875		class I SAM-dependent methyltransferase
NZ_JPVR01000081	85861	snp	C	T	T:20 C:0	CDS	-	580/789	194/262	missense_variant c.580G>A p.Val194Ile	CD31_RS20875		class I SAM-dependent methyltransferase
NZ_JPVR01000081	85882	complex	TATAGACT	AATAAACC	AATAAACC:19 TATAGACT:0	CDS	-	559/789	184/262	missense_variant c.552_559delAGTCTATAinsGGTTTATT p.Met187Leu	CD31_RS20875		class I SAM-dependent methyltransferase
NZ_JPVR01000081	85912	complex	GGGTTTTC	AGGTGTTT	AGGTGTTT:19 GGGTTTTC:0	CDS	-	529/789	174/262	missense_variant c.522_529delGAAAACCCinsAAACACCT p.Lys175Asn	CD31_RS20875		class I SAM-dependent methyltransferase
NZ_JPVR01000081	85937	snp	A	T	T:20 A:0	CDS	-	504/789	168/262	synonymous_variant c.504T>A p.Ser168Ser	CD31_RS20875		class I SAM-dependent methyltransferase
NZ_JPVR01000081	85948	complex	TT	CC	CC:19 TT:0	CDS	-	493/789	164/262	missense_variant c.492_493delAAinsGG p.Ile165Val	CD31_RS20875		class I SAM-dependent methyltransferase
NZ_JPVR01000081	86045	snp	C	T	T:19 C:0	CDS	-	396/789	132/262	synonymous_variant c.396G>A p.Leu132Leu	CD31_RS20875		class I SAM-dependent methyltransferase
NZ_JPVR01000081	86051	snp	C	G	G:19 C:0	CDS	-	390/789	130/262	synonymous_variant c.390G>C p.Val130Val	CD31_RS20875		class I SAM-dependent methyltransferase
NZ_JPVR01000081	86068	snp	C	T	T:19 C:0	CDS	-	373/789	125/262	missense_variant c.373G>A p.Glu125Lys	CD31_RS20875		class I SAM-dependent methyltransferase
NZ_JPVR01000081	86102	snp	A	C	C:19 A:0	CDS	-	339/789	113/262	synonymous_variant c.339T>G p.Ala113Ala	CD31_RS20875		class I SAM-dependent methyltransferase
NZ_JPVR01000081	86114	snp	T	C	C:19 T:0	CDS	-	327/789	109/262	synonymous_variant c.327A>G p.Thr109Thr	CD31_RS20875		class I SAM-dependent methyltransferase
NZ_JPVR01000081	86123	snp	C	T	T:19 C:0	CDS	-	318/789	106/262	synonymous_variant c.318G>A p.Leu106Leu	CD31_RS20875		class I SAM-dependent methyltransferase
NZ_JPVR01000081	86129	snp	C	A	A:19 C:0	CDS	-	312/789	104/262	synonymous_variant c.312G>T p.Ser104Ser	CD31_RS20875		class I SAM-dependent methyltransferase
NZ_JPVR01000081	86138	snp	C	T	T:19 C:0	CDS	-	303/789	101/262	synonymous_variant c.303G>A p.Leu101Leu	CD31_RS20875		class I SAM-dependent methyltransferase
NZ_JPVR01000081	86180	snp	T	A	A:19 T:0	CDS	-	261/789	87/262	synonymous_variant c.261A>T p.Arg87Arg	CD31_RS20875		class I SAM-dependent methyltransferase
NZ_JPVR01000081	86186	snp	C	A	A:19 C:0	CDS	-	255/789	85/262	synonymous_variant c.255G>T p.Val85Val	CD31_RS20875		class I SAM-dependent methyltransferase
NZ_JPVR01000081	86242	snp	C	T	T:19 C:0	CDS	-	199/789	67/262	missense_variant c.199G>A p.Ala67Thr	CD31_RS20875		class I SAM-dependent methyltransferase
NZ_JPVR01000081	86273	complex	GCCCGCCACG	CCCAGCGACC	CCCAGCGACC:18 GCCCGCCACG:0	CDS	-	168/789	53/262	missense_variant c.159_168delCGTGGCGGGCinsGGTCGCTGGG p.Ile53Met	CD31_RS20875		class I SAM-dependent methyltransferase
NZ_JPVR01000081	86294	complex	TTGT	CTGC	CTGC:20 TTGT:0	CDS	-	147/789	48/262	synonymous_variant c.144_147delACAAinsGCAG p.50	CD31_RS20875		class I SAM-dependent methyltransferase
NZ_JPVR01000081	86306	snp	T	C	C:20 T:0	CDS	-	135/789	45/262	synonymous_variant c.135A>G p.Ser45Ser	CD31_RS20875		class I SAM-dependent methyltransferase
NZ_JPVR01000081	86312	snp	C	T	T:20 C:0	CDS	-	129/789	43/262	synonymous_variant c.129G>A p.Lys43Lys	CD31_RS20875		class I SAM-dependent methyltransferase
NZ_JPVR01000081	86333	snp	T	C	C:20 T:0	CDS	-	108/789	36/262	synonymous_variant c.108A>G p.Arg36Arg	CD31_RS20875		class I SAM-dependent methyltransferase
NZ_JPVR01000081	86347	snp	C	T	T:20 C:0	CDS	-	94/789	32/262	missense_variant c.94G>A p.Ala32Thr	CD31_RS20875		class I SAM-dependent methyltransferase
NZ_JPVR01000081	86396	snp	G	A	A:20 G:0	CDS	-	45/789	15/262	synonymous_variant c.45C>T p.Asp15Asp	CD31_RS20875		class I SAM-dependent methyltransferase
NZ_JPVR01000081	86405	snp	C	G	G:20 C:0	CDS	-	36/789	12/262	synonymous_variant c.36G>C p.Gly12Gly	CD31_RS20875		class I SAM-dependent methyltransferase
NZ_JPVR01000081	86420	snp	A	T	T:20 A:0	CDS	-	21/789	7/262	synonymous_variant c.21T>A p.Ile7Ile	CD31_RS20875		class I SAM-dependent methyltransferase
NZ_JPVR01000081	86431	snp	A	G	G:20 A:0	CDS	-	10/789	4/262	synonymous_variant c.10T>C p.Leu4Leu	CD31_RS20880		BrxA/BrxB family bacilliredoxin
NZ_JPVR01000081	86545	snp	T	C	C:20 T:0	CDS	-	315/432	105/143	synonymous_variant c.315A>G p.Ala105Ala	CD31_RS20880		BrxA/BrxB family bacilliredoxin
NZ_JPVR01000081	86611	snp	A	G	G:20 A:0	CDS	-	249/432	83/143	synonymous_variant c.249T>C p.Asp83Asp	CD31_RS20880		BrxA/BrxB family bacilliredoxin
NZ_JPVR01000081	86671	snp	C	T	T:20 C:0	CDS	-	189/432	63/143	synonymous_variant c.189G>A p.Ala63Ala	CD31_RS20880		BrxA/BrxB family bacilliredoxin
NZ_JPVR01000081	86731	snp	T	A	A:20 T:0	CDS	-	129/432	43/143	synonymous_variant c.129A>T p.Thr43Thr	CD31_RS20880		BrxA/BrxB family bacilliredoxin
NZ_JPVR01000081	86860	snp	G	A	A:12 G:0
NZ_JPVR01000081	86876	snp	G	A	A:11 G:0
NZ_JPVR01000081	90529	snp	G	A	A:10 G:0
NZ_JPVR01000081	90540	snp	C	A	A:11 C:0
NZ_JPVR01000081	90562	complex	AAAG	TAGA	TAGA:12 AAAG:0
NZ_JPVR01000081	90603	snp	G	A	A:16 G:0	CDS	+	5/258	2/85	missense_variant c.5G>A p.Ser2Asn	CD31_RS20915		hypothetical protein
NZ_JPVR01000081	90613	snp	A	T	T:16 A:0	CDS	+	15/258	5/85	synonymous_variant c.15A>T p.Val5Val	CD31_RS20915		hypothetical protein
NZ_JPVR01000081	90620	snp	A	G	G:17 A:0	CDS	+	22/258	8/85	missense_variant c.22A>G p.Thr8Ala	CD31_RS20915		hypothetical protein
NZ_JPVR01000081	90631	snp	A	G	G:17 A:0	CDS	+	33/258	11/85	synonymous_variant c.33A>G p.Glu11Glu	CD31_RS20915		hypothetical protein
NZ_JPVR01000081	90689	snp	C	T	T:19 C:0	CDS	+	91/258	31/85	synonymous_variant c.91C>T p.Leu31Leu	CD31_RS20915		hypothetical protein
NZ_JPVR01000081	90696	snp	G	C	C:19 G:0	CDS	+	98/258	33/85	missense_variant c.98G>C p.Ser33Thr	CD31_RS20915		hypothetical protein
NZ_JPVR01000081	90709	snp	A	T	T:19 A:0	CDS	+	111/258	37/85	missense_variant c.111A>T p.Glu37Asp	CD31_RS20915		hypothetical protein
NZ_JPVR01000081	90736	snp	G	T	T:19 G:0	CDS	+	138/258	46/85	synonymous_variant c.138G>T p.Gly46Gly	CD31_RS20915		hypothetical protein
NZ_JPVR01000081	90751	complex	CTCG	TTCT	TTCT:18 CTCG:0	CDS	+	153/258	51/85	synonymous_variant c.153_156delCTCGinsTTCT p.53	CD31_RS20915		hypothetical protein
NZ_JPVR01000081	90794	snp	T	A	A:17 T:0	CDS	+	196/258	66/85	missense_variant c.196T>A p.Ser66Thr	CD31_RS20915		hypothetical protein
NZ_JPVR01000081	90800	snp	T	G	G:17 T:0	CDS	+	202/258	68/85	missense_variant c.202T>G p.Ser68Ala	CD31_RS20915		hypothetical protein
NZ_JPVR01000081	90832	snp	G	A	A:17 G:0	CDS	+	234/258	78/85	synonymous_variant c.234G>A p.Leu78Leu	CD31_RS20915		hypothetical protein
NZ_JPVR01000081	90846	snp	A	G	G:16 A:0	CDS	+	248/258	83/85	missense_variant c.248A>G p.Asn83Ser	CD31_RS20915		hypothetical protein
NZ_JPVR01000081	90858	complex	TTTT	ATGTATTAGCA	ATGTATTAGCA:14 TTTT:0
NZ_JPVR01000081	90877	snp	T	A	A:16 T:0
NZ_JPVR01000081	90888	del	GT	G	G:15 GT:0
NZ_JPVR01000081	90903	complex	ACA	GCT	GCT:14 ACA:0
NZ_JPVR01000081	90963	snp	C	T	T:15 C:0
NZ_JPVR01000081	90981	snp	T	G	G:15 T:0
NZ_JPVR01000081	90985	ins	A	ACTAT	ACTAT:14 A:0
NZ_JPVR01000081	90998	ins	A	AC	AC:16 A:0
NZ_JPVR01000081	91003	complex	ATAA	CTAT	CTAT:15 ATAA:0
NZ_JPVR01000081	91052	snp	T	C	C:15 T:0	CDS	-	174/201	58/66	synonymous_variant c.174A>G p.Lys58Lys	CD31_RS20920		hypothetical protein
NZ_JPVR01000081	91112	snp	T	C	C:11 T:0	CDS	-	114/201	38/66	synonymous_variant c.114A>G p.Ala38Ala	CD31_RS20920		hypothetical protein
NZ_JPVR01000081	91118	complex	AATC	GATT	GATT:10 AATC:0	CDS	-	108/201	35/66	synonymous_variant c.105_108delGATTinsAATC p.37	CD31_RS20920		hypothetical protein
NZ_JPVR01000081	91127	snp	A	T	T:10 A:0	CDS	-	99/201	33/66	synonymous_variant c.99T>A p.Ile33Ile	CD31_RS20920		hypothetical protein
NZ_JPVR01000081	91133	complex	TCG	CCT	CCT:10 TCG:0	CDS	-	93/201	31/66	synonymous_variant c.91_93delCGAinsAGG p.32	CD31_RS20920		hypothetical protein
NZ_JPVR01000081	91145	snp	T	C	C:10 T:0	CDS	-	81/201	27/66	synonymous_variant c.81A>G p.Gln27Gln	CD31_RS20920		hypothetical protein
NZ_JPVR01000081	91808	complex	GC	AA	AA:10 GC:0	CDS	-	34/141	11/46	synonymous_variant c.33_34delGCinsTT p.13	CD31_RS24090		DUF3953 domain-containing protein
NZ_JPVR01000081	91821	complex	GAA	AAG	AAG:10 GAA:0	CDS	-	21/141	7/46	missense_variant c.19_21delTTCinsCTT p.Phe7Leu	CD31_RS24090		DUF3953 domain-containing protein
NZ_JPVR01000081	91865	snp	T	G	G:14 T:0
NZ_JPVR01000081	91871	snp	T	C	C:15 T:0
NZ_JPVR01000081	91920	snp	T	C	C:19 T:0
NZ_JPVR01000081	91937	complex	CTT	TTC	TTC:20 CTT:0
NZ_JPVR01000081	91949	snp	A	C	C:20 A:0
NZ_JPVR01000081	91972	complex	CTC	ATA	ATA:19 CTC:0
NZ_JPVR01000081	91988	snp	C	A	A:20 C:0
NZ_JPVR01000081	92005	snp	A	C	C:20 A:0
NZ_JPVR01000081	92012	snp	C	T	T:20 C:0
NZ_JPVR01000081	92051	del	GA	G	G:19 GA:0
NZ_JPVR01000081	92102	snp	C	T	T:20 C:0	CDS	-	528/561	176/186	synonymous_variant c.528G>A p.Ala176Ala	CD31_RS20930		DUF4256 domain-containing protein
NZ_JPVR01000081	92120	snp	C	T	T:20 C:0	CDS	-	510/561	170/186	synonymous_variant c.510G>A p.Gly170Gly	CD31_RS20930		DUF4256 domain-containing protein
NZ_JPVR01000081	92210	snp	A	G	G:20 A:0	CDS	-	420/561	140/186	synonymous_variant c.420T>C p.Ser140Ser	CD31_RS20930		DUF4256 domain-containing protein
NZ_JPVR01000081	92249	snp	T	C	C:20 T:0	CDS	-	381/561	127/186	synonymous_variant c.381A>G p.Gln127Gln	CD31_RS20930		DUF4256 domain-containing protein
NZ_JPVR01000081	92279	snp	T	A	A:20 T:0	CDS	-	351/561	117/186	synonymous_variant c.351A>T p.Ile117Ile	CD31_RS20930		DUF4256 domain-containing protein
NZ_JPVR01000081	92300	snp	G	A	A:20 G:0	CDS	-	330/561	110/186	synonymous_variant c.330C>T p.Asp110Asp	CD31_RS20930		DUF4256 domain-containing protein
NZ_JPVR01000081	92306	snp	A	T	T:20 A:0	CDS	-	324/561	108/186	synonymous_variant c.324T>A p.Ala108Ala	CD31_RS20930		DUF4256 domain-containing protein
NZ_JPVR01000081	92324	snp	G	A	A:20 G:0	CDS	-	306/561	102/186	synonymous_variant c.306C>T p.His102His	CD31_RS20930		DUF4256 domain-containing protein
NZ_JPVR01000081	92338	snp	C	A	A:20 C:0	CDS	-	292/561	98/186	missense_variant c.292G>T p.Ala98Ser	CD31_RS20930		DUF4256 domain-containing protein
NZ_JPVR01000081	92345	snp	C	T	T:20 C:0	CDS	-	285/561	95/186	synonymous_variant c.285G>A p.Ala95Ala	CD31_RS20930		DUF4256 domain-containing protein
NZ_JPVR01000081	92402	snp	G	A	A:19 G:0	CDS	-	228/561	76/186	synonymous_variant c.228C>T p.Tyr76Tyr	CD31_RS20930		DUF4256 domain-containing protein
NZ_JPVR01000081	92417	snp	G	A	A:18 G:0	CDS	-	213/561	71/186	synonymous_variant c.213C>T p.Asp71Asp	CD31_RS20930		DUF4256 domain-containing protein
NZ_JPVR01000081	92438	snp	A	T	T:17 A:0	CDS	-	192/561	64/186	synonymous_variant c.192T>A p.Val64Val	CD31_RS20930		DUF4256 domain-containing protein
NZ_JPVR01000081	92456	snp	G	A	A:17 G:0	CDS	-	174/561	58/186	synonymous_variant c.174C>T p.Gly58Gly	CD31_RS20930		DUF4256 domain-containing protein
NZ_JPVR01000081	92465	snp	T	C	C:17 T:0	CDS	-	165/561	55/186	synonymous_variant c.165A>G p.Glu55Glu	CD31_RS20930		DUF4256 domain-containing protein
NZ_JPVR01000081	92496	snp	T	C	C:17 T:0	CDS	-	134/561	45/186	missense_variant c.134A>G p.Lys45Arg	CD31_RS20930		DUF4256 domain-containing protein
NZ_JPVR01000081	92511	snp	C	T	T:17 C:0	CDS	-	119/561	40/186	missense_variant c.119G>A p.Arg40Lys	CD31_RS20930		DUF4256 domain-containing protein
NZ_JPVR01000081	92531	snp	G	A	A:17 G:0	CDS	-	99/561	33/186	synonymous_variant c.99C>T p.Asp33Asp	CD31_RS20930		DUF4256 domain-containing protein
NZ_JPVR01000081	92585	snp	A	G	G:17 A:0	CDS	-	45/561	15/186	synonymous_variant c.45T>C p.Ile15Ile	CD31_RS20930		DUF4256 domain-containing protein
NZ_JPVR01000081	92598	complex	CG	GT	GT:16 CG:0	CDS	-	32/561	11/186	missense_variant c.31_32delCGinsAC p.Arg11Thr	CD31_RS20930		DUF4256 domain-containing protein
NZ_JPVR01000081	92626	snp	T	A	A:16 T:0	CDS	-	4/561	2/186	missense_variant c.4A>T p.Thr2Ser	CD31_RS20930		DUF4256 domain-containing protein
NZ_JPVR01000081	92633	complex	CTATCCCTCT	TGTCTTCCCCCTCA	TGTCTTCCCCCTCA:15 CTATCCCTCT:0
NZ_JPVR01000081	92654	complex	GAT	AAC	AAC:17 GAT:0	CDS	-	278/288	92/95	missense_variant c.276_278delATCinsGTT p.Ser93Leu	CD31_RS20935		RNA polymerase alpha subunit C-terminal domain-containing protein
NZ_JPVR01000081	92670	snp	C	T	T:18 C:0	CDS	-	262/288	88/95	missense_variant c.262G>A p.Glu88Lys	CD31_RS20935		RNA polymerase alpha subunit C-terminal domain-containing protein
NZ_JPVR01000081	92718	snp	T	A	A:18 T:0	CDS	-	214/288	72/95	missense_variant c.214A>T p.Met72Leu	CD31_RS20935		RNA polymerase alpha subunit C-terminal domain-containing protein
NZ_JPVR01000081	92728	snp	G	A	A:18 G:0	CDS	-	204/288	68/95	synonymous_variant c.204C>T p.Asp68Asp	CD31_RS20935		RNA polymerase alpha subunit C-terminal domain-containing protein
NZ_JPVR01000081	92736	snp	C	G	G:18 C:0	CDS	-	196/288	66/95	missense_variant c.196G>C p.Glu66Gln	CD31_RS20935		RNA polymerase alpha subunit C-terminal domain-containing protein
NZ_JPVR01000081	92748	snp	C	A	A:17 C:0	CDS	-	184/288	62/95	missense_variant c.184G>T p.Ala62Ser	CD31_RS20935		RNA polymerase alpha subunit C-terminal domain-containing protein
NZ_JPVR01000081	92773	snp	G	T	T:15 G:0	CDS	-	159/288	53/95	synonymous_variant c.159C>A p.Ala53Ala	CD31_RS20935		RNA polymerase alpha subunit C-terminal domain-containing protein
NZ_JPVR01000081	92806	snp	C	T	T:12 C:0	CDS	-	126/288	42/95	synonymous_variant c.126G>A p.Leu42Leu	CD31_RS20935		RNA polymerase alpha subunit C-terminal domain-containing protein
NZ_JPVR01000081	92827	complex	AC	GT	GT:10 AC:0	CDS	-	105/288	35/95	missense_variant c.104_105delGTinsAC p.Ser35Asn	CD31_RS20935		RNA polymerase alpha subunit C-terminal domain-containing protein
NZ_JPVR01000081	96667	snp	A	T	T:11 A:0	CDS	-	369/471	123/156	synonymous_variant c.369T>A p.Leu123Leu	CD31_RS20960		peptide-methionine (S)-S-oxide reductase
NZ_JPVR01000081	96675	snp	G	A	A:12 G:0	CDS	-	361/471	121/156	synonymous_variant c.361C>T p.Leu121Leu	CD31_RS20960		peptide-methionine (S)-S-oxide reductase
NZ_JPVR01000081	96696	snp	C	T	T:13 C:0	CDS	-	340/471	114/156	missense_variant c.340G>A p.Glu114Lys	CD31_RS20960		peptide-methionine (S)-S-oxide reductase
NZ_JPVR01000081	96704	snp	C	T	T:14 C:0	CDS	-	332/471	111/156	missense_variant c.332G>A p.Ser111Asn	CD31_RS20960		peptide-methionine (S)-S-oxide reductase
NZ_JPVR01000081	96715	snp	A	T	T:15 A:0	CDS	-	321/471	107/156	synonymous_variant c.321T>A p.Leu107Leu	CD31_RS20960		peptide-methionine (S)-S-oxide reductase
NZ_JPVR01000081	96725	snp	T	C	C:16 T:0	CDS	-	311/471	104/156	missense_variant c.311A>G p.Lys104Arg	CD31_RS20960		peptide-methionine (S)-S-oxide reductase
NZ_JPVR01000081	96766	snp	C	T	T:19 C:0	CDS	-	270/471	90/156	synonymous_variant c.270G>A p.Thr90Thr	CD31_RS20960		peptide-methionine (S)-S-oxide reductase
NZ_JPVR01000081	96778	snp	C	T	T:20 C:0	CDS	-	258/471	86/156	synonymous_variant c.258G>A p.Glu86Glu	CD31_RS20960		peptide-methionine (S)-S-oxide reductase
NZ_JPVR01000081	96800	snp	T	C	C:20 T:0	CDS	-	236/471	79/156	missense_variant c.236A>G p.Lys79Arg	CD31_RS20960		peptide-methionine (S)-S-oxide reductase
NZ_JPVR01000081	96850	complex	TCG	CCT	CCT:19 TCG:0	CDS	-	186/471	62/156	synonymous_variant c.184_186delCGAinsAGG p.63	CD31_RS20960		peptide-methionine (S)-S-oxide reductase
NZ_JPVR01000081	96880	snp	T	C	C:19 T:0	CDS	-	156/471	52/156	synonymous_variant c.156A>G p.Thr52Thr	CD31_RS20960		peptide-methionine (S)-S-oxide reductase
NZ_JPVR01000081	96901	complex	CCCG	TCCA	TCCA:17 CCCG:0	CDS	-	135/471	44/156	synonymous_variant c.132_135delCGGGinsTGGA p.46	CD31_RS20960		peptide-methionine (S)-S-oxide reductase
NZ_JPVR01000081	96913	snp	A	G	G:16 A:0	CDS	-	123/471	41/156	synonymous_variant c.123T>C p.Gly41Gly	CD31_RS20960		peptide-methionine (S)-S-oxide reductase
NZ_JPVR01000081	96931	complex	AGTC	TGTT	TGTT:14 AGTC:0	CDS	-	105/471	34/156	synonymous_variant c.102_105delGACTinsAACA p.36	CD31_RS20960		peptide-methionine (S)-S-oxide reductase
NZ_JPVR01000081	96940	snp	A	C	C:14 A:0	CDS	-	96/471	32/156	synonymous_variant c.96T>G p.Ala32Ala	CD31_RS20960		peptide-methionine (S)-S-oxide reductase
NZ_JPVR01000081	96946	snp	A	T	T:14 A:0	CDS	-	90/471	30/156	synonymous_variant c.90T>A p.Gly30Gly	CD31_RS20960		peptide-methionine (S)-S-oxide reductase
NZ_JPVR01000081	96975	snp	G	A	A:11 G:0	CDS	-	61/471	21/156	synonymous_variant c.61C>T p.Leu21Leu	CD31_RS20960		peptide-methionine (S)-S-oxide reductase
NZ_JPVR01000081	97303	complex	GTAAG	ATAAA	ATAAA:10 GTAAG:0	CDS	-	1246/1362	414/453	synonymous_variant c.1242_1246delCTTACinsTTTAT p.417	CD31_RS20965		amino acid permease
NZ_JPVR01000081	97316	snp	C	A	A:11 C:0	CDS	-	1233/1362	411/453	synonymous_variant c.1233G>T p.Ala411Ala	CD31_RS20965		amino acid permease
NZ_JPVR01000081	97337	snp	A	G	G:12 A:0	CDS	-	1212/1362	404/453	synonymous_variant c.1212T>C p.Tyr404Tyr	CD31_RS20965		amino acid permease
NZ_JPVR01000081	97346	snp	T	A	A:13 T:0	CDS	-	1203/1362	401/453	synonymous_variant c.1203A>T p.Ile401Ile	CD31_RS20965		amino acid permease
NZ_JPVR01000081	97361	snp	C	T	T:14 C:0	CDS	-	1188/1362	396/453	synonymous_variant c.1188G>A p.Lys396Lys	CD31_RS20965		amino acid permease
NZ_JPVR01000081	97436	snp	T	A	A:19 T:0	CDS	-	1113/1362	371/453	synonymous_variant c.1113A>T p.Val371Val	CD31_RS20965		amino acid permease
NZ_JPVR01000081	97489	complex	TATAG	CATAA	CATAA:18 TATAG:0	CDS	-	1060/1362	352/453	missense_variant c.1056_1060delCTATAinsTTATG p.Ile354Val	CD31_RS20965		amino acid permease
NZ_JPVR01000081	97516	complex	GCATAGCT	ACACAGCA	ACACAGCA:18 GCATAGCT:0	CDS	-	1033/1362	342/453	missense_variant c.1026_1033delAGCTATGCinsTGCTGTGT p.Met344Val	CD31_RS20965		amino acid permease
NZ_JPVR01000081	97556	snp	G	A	A:19 G:0	CDS	-	993/1362	331/453	synonymous_variant c.993C>T p.Asn331Asn	CD31_RS20965		amino acid permease
NZ_JPVR01000081	97570	complex	CTT	TTC	TTC:18 CTT:0	CDS	-	979/1362	326/453	missense_variant c.977_979delAAGinsGAA p.LysAla326ArgThr	CD31_RS20965		amino acid permease
NZ_JPVR01000081	97580	complex	CG	TT	TT:18 CG:0	CDS	-	969/1362	323/453	missense_variant c.968_969delCGinsAA p.Ala323Glu	CD31_RS20965		amino acid permease
NZ_JPVR01000081	97601	snp	C	A	A:19 C:0	CDS	-	948/1362	316/453	synonymous_variant c.948G>T p.Ser316Ser	CD31_RS20965		amino acid permease
NZ_JPVR01000081	97606	snp	A	G	G:19 A:0	CDS	-	943/1362	315/453	synonymous_variant c.943T>C p.Leu315Leu	CD31_RS20965		amino acid permease
NZ_JPVR01000081	97664	snp	A	T	T:19 A:0	CDS	-	885/1362	295/453	synonymous_variant c.885T>A p.Thr295Thr	CD31_RS20965		amino acid permease
NZ_JPVR01000081	97673	snp	G	A	A:19 G:0	CDS	-	876/1362	292/453	synonymous_variant c.876C>T p.Val292Val	CD31_RS20965		amino acid permease
NZ_JPVR01000081	97691	complex	AGCC	GGCT	GGCT:18 AGCC:0	CDS	-	858/1362	285/453	synonymous_variant c.855_858delGGCTinsAGCC p.287	CD31_RS20965		amino acid permease
NZ_JPVR01000081	97700	snp	T	A	A:19 T:0	CDS	-	849/1362	283/453	synonymous_variant c.849A>T p.Pro283Pro	CD31_RS20965		amino acid permease
NZ_JPVR01000081	97718	snp	A	G	G:19 A:0	CDS	-	831/1362	277/453	synonymous_variant c.831T>C p.Phe277Phe	CD31_RS20965		amino acid permease
NZ_JPVR01000081	97748	snp	G	A	A:19 G:0	CDS	-	801/1362	267/453	synonymous_variant c.801C>T p.Gly267Gly	CD31_RS20965		amino acid permease
NZ_JPVR01000081	97789	complex	AT	GC	GC:18 AT:0	CDS	-	760/1362	253/453	synonymous_variant c.759_760delATinsGC p.255	CD31_RS20965		amino acid permease
NZ_JPVR01000081	97841	snp	A	T	T:20 A:0	CDS	-	708/1362	236/453	synonymous_variant c.708T>A p.Pro236Pro	CD31_RS20965		amino acid permease
NZ_JPVR01000081	97847	snp	G	A	A:20 G:0	CDS	-	702/1362	234/453	synonymous_variant c.702C>T p.Ser234Ser	CD31_RS20965		amino acid permease
NZ_JPVR01000081	97871	snp	C	T	T:20 C:0	CDS	-	678/1362	226/453	synonymous_variant c.678G>A p.Gly226Gly	CD31_RS20965		amino acid permease
NZ_JPVR01000081	97970	snp	G	A	A:20 G:0	CDS	-	579/1362	193/453	synonymous_variant c.579C>T p.His193His	CD31_RS20965		amino acid permease
NZ_JPVR01000081	98012	snp	A	G	G:20 A:0	CDS	-	537/1362	179/453	synonymous_variant c.537T>C p.Gly179Gly	CD31_RS20965		amino acid permease
NZ_JPVR01000081	98033	snp	C	G	G:20 C:0	CDS	-	516/1362	172/453	synonymous_variant c.516G>C p.Ala172Ala	CD31_RS20965		amino acid permease
NZ_JPVR01000081	98144	snp	A	C	C:20 A:0	CDS	-	405/1362	135/453	synonymous_variant c.405T>G p.Val135Val	CD31_RS20965		amino acid permease
NZ_JPVR01000081	98153	snp	G	C	C:20 G:0	CDS	-	396/1362	132/453	synonymous_variant c.396C>G p.Val132Val	CD31_RS20965		amino acid permease
NZ_JPVR01000081	98162	snp	C	A	A:20 C:0	CDS	-	387/1362	129/453	synonymous_variant c.387G>T p.Thr129Thr	CD31_RS20965		amino acid permease
NZ_JPVR01000081	98204	snp	G	T	T:20 G:0	CDS	-	345/1362	115/453	synonymous_variant c.345C>A p.Val115Val	CD31_RS20965		amino acid permease
NZ_JPVR01000081	98276	snp	T	C	C:20 T:0	CDS	-	273/1362	91/453	synonymous_variant c.273A>G p.Gly91Gly	CD31_RS20965		amino acid permease
NZ_JPVR01000081	98341	snp	T	C	C:20 T:0	CDS	-	208/1362	70/453	missense_variant c.208A>G p.Ile70Val	CD31_RS20965		amino acid permease
NZ_JPVR01000081	98351	snp	G	A	A:20 G:0	CDS	-	198/1362	66/453	synonymous_variant c.198C>T p.Gly66Gly	CD31_RS20965		amino acid permease
NZ_JPVR01000081	98378	snp	T	A	A:20 T:0	CDS	-	171/1362	57/453	synonymous_variant c.171A>T p.Val57Val	CD31_RS20965		amino acid permease
NZ_JPVR01000081	98444	snp	A	G	G:18 A:0	CDS	-	105/1362	35/453	synonymous_variant c.105T>C p.Gly35Gly	CD31_RS20965		amino acid permease
NZ_JPVR01000081	98495	snp	G	A	A:14 G:0	CDS	-	54/1362	18/453	synonymous_variant c.54C>T p.His18His	CD31_RS20965		amino acid permease
NZ_JPVR01000081	98504	snp	A	G	G:14 A:0	CDS	-	45/1362	15/453	synonymous_variant c.45T>C p.Ser15Ser	CD31_RS20965		amino acid permease
NZ_JPVR01000081	98757	snp	G	A	A:13 G:0	misc_binding	-			intergenic_region n.98757G>A
NZ_JPVR01000081	99158	snp	G	A	A:10 G:0	CDS	-	378/498	126/165	synonymous_variant c.378C>T p.Asn126Asn	CD31_RS20970		ATP-binding protein
NZ_JPVR01000081	99180	complex	CGT	ACC	ACC:12 CGT:0	CDS	-	356/498	118/165	missense_variant c.354_356delACGinsGGT p.Arg119Val	CD31_RS20970		ATP-binding protein
NZ_JPVR01000081	99198	snp	C	T	T:14 C:0	CDS	-	338/498	113/165	missense_variant c.338G>A p.Ser113Asn	CD31_RS20970		ATP-binding protein
NZ_JPVR01000081	99244	complex	TTAAATCT	CTATATCC	CTATATCC:17 TTAAATCT:0	CDS	-	292/498	95/165	missense_variant c.285_292delAGATTTAAinsGGATATAG p.LeuThr97IleAla	CD31_RS20970		ATP-binding protein
NZ_JPVR01000081	99260	snp	C	T	T:19 C:0	CDS	-	276/498	92/165	synonymous_variant c.276G>A p.Lys92Lys	CD31_RS20970		ATP-binding protein
NZ_JPVR01000081	99278	snp	G	A	A:20 G:0	CDS	-	258/498	86/165	synonymous_variant c.258C>T p.Asn86Asn	CD31_RS20970		ATP-binding protein
NZ_JPVR01000081	99304	snp	T	C	C:20 T:0	CDS	-	232/498	78/165	missense_variant c.232A>G p.Asn78Asp	CD31_RS20970		ATP-binding protein
NZ_JPVR01000081	99359	snp	T	C	C:18 T:0	CDS	-	177/498	59/165	synonymous_variant c.177A>G p.Ala59Ala	CD31_RS20970		ATP-binding protein
NZ_JPVR01000081	99365	complex	AA	TC	TC:16 AA:0	CDS	-	171/498	57/165	stop_gained c.170_171delTTinsGA p.Phe57*	CD31_RS20970		ATP-binding protein
NZ_JPVR01000081	99415	complex	CG	AA	AA:12 CG:0	CDS	-	121/498	40/165	missense_variant c.120_121delCGinsTT p.Ala41Ser	CD31_RS20970		ATP-binding protein
NZ_JPVR01000081	99422	snp	T	C	C:12 T:0	CDS	-	114/498	38/165	synonymous_variant c.114A>G p.Glu38Glu	CD31_RS20970		ATP-binding protein
NZ_JPVR01000081	99440	snp	T	G	G:11 T:0	CDS	-	96/498	32/165	synonymous_variant c.96A>C p.Val32Val	CD31_RS20970		ATP-binding protein
NZ_JPVR01000081	99458	snp	C	A	A:10 C:0	CDS	-	78/498	26/165	synonymous_variant c.78G>T p.Ala26Ala	CD31_RS20970		ATP-binding protein
NZ_JPVR01000081	99844	snp	C	A	A:15 C:0	CDS	-	846/906	282/301	synonymous_variant c.846G>T p.Ala282Ala	CD31_RS20975		NAD(P)/FAD-dependent oxidoreductase
NZ_JPVR01000081	99861	snp	A	T	T:17 A:0	CDS	-	829/906	277/301	missense_variant c.829T>A p.Ser277Thr	CD31_RS20975		NAD(P)/FAD-dependent oxidoreductase
NZ_JPVR01000081	99871	snp	G	A	A:17 G:0	CDS	-	819/906	273/301	synonymous_variant c.819C>T p.Ser273Ser	CD31_RS20975		NAD(P)/FAD-dependent oxidoreductase
NZ_JPVR01000081	99886	snp	T	C	C:19 T:0	CDS	-	804/906	268/301	synonymous_variant c.804A>G p.Gly268Gly	CD31_RS20975		NAD(P)/FAD-dependent oxidoreductase
NZ_JPVR01000081	99898	snp	G	T	T:19 G:0	CDS	-	792/906	264/301	synonymous_variant c.792C>A p.Val264Val	CD31_RS20975		NAD(P)/FAD-dependent oxidoreductase
NZ_JPVR01000081	99959	snp	G	T	T:19 G:0	CDS	-	731/906	244/301	missense_variant c.731C>A p.Ala244Asp	CD31_RS20975		NAD(P)/FAD-dependent oxidoreductase
NZ_JPVR01000081	99984	snp	G	T	T:20 G:0	CDS	-	706/906	236/301	missense_variant c.706C>A p.Gln236Lys	CD31_RS20975		NAD(P)/FAD-dependent oxidoreductase
NZ_JPVR01000081	99991	snp	A	G	G:20 A:0	CDS	-	699/906	233/301	synonymous_variant c.699T>C p.Arg233Arg	CD31_RS20975		NAD(P)/FAD-dependent oxidoreductase
NZ_JPVR01000081	100029	snp	A	T	T:20 A:0	CDS	-	661/906	221/301	missense_variant c.661T>A p.Leu221Ile	CD31_RS20975		NAD(P)/FAD-dependent oxidoreductase
NZ_JPVR01000081	100044	complex	ATTC	TTTG	TTTG:20 ATTC:0	CDS	-	646/906	215/301	missense_variant c.643_646delGAATinsCAAA p.GluSer215GlnThr	CD31_RS20975		NAD(P)/FAD-dependent oxidoreductase
NZ_JPVR01000081	100081	snp	T	G	G:20 T:0	CDS	-	609/906	203/301	synonymous_variant c.609A>C p.Ile203Ile	CD31_RS20975		NAD(P)/FAD-dependent oxidoreductase
NZ_JPVR01000081	100099	complex	TTCTA	CTCTG	CTCTG:19 TTCTA:0	CDS	-	591/906	196/301	missense_variant c.587_591delTAGAAinsCAGAG p.Leu196Ser	CD31_RS20975		NAD(P)/FAD-dependent oxidoreductase
NZ_JPVR01000081	100108	complex	TATTC	AACTT	AACTT:18 TATTC:0	CDS	-	582/906	193/301	missense_variant c.578_582delGAATAinsAAGTT p.ArgIle193LysVal	CD31_RS20975		NAD(P)/FAD-dependent oxidoreductase
NZ_JPVR01000081	100129	snp	C	T	T:19 C:0	CDS	-	561/906	187/301	synonymous_variant c.561G>A p.Leu187Leu	CD31_RS20975		NAD(P)/FAD-dependent oxidoreductase
NZ_JPVR01000081	100147	complex	GT	TC	TC:18 GT:0	CDS	-	543/906	181/301	missense_variant c.542_543delACinsGA p.Asn181Arg	CD31_RS20975		NAD(P)/FAD-dependent oxidoreductase
NZ_JPVR01000081	100157	snp	G	T	T:19 G:0	CDS	-	533/906	178/301	missense_variant c.533C>A p.Pro178His	CD31_RS20975		NAD(P)/FAD-dependent oxidoreductase
NZ_JPVR01000081	100189	snp	C	T	T:19 C:0	CDS	-	501/906	167/301	synonymous_variant c.501G>A p.Ser167Ser	CD31_RS20975		NAD(P)/FAD-dependent oxidoreductase
NZ_JPVR01000081	100207	snp	T	C	C:19 T:0	CDS	-	483/906	161/301	synonymous_variant c.483A>G p.Lys161Lys	CD31_RS20975		NAD(P)/FAD-dependent oxidoreductase
NZ_JPVR01000081	100245	complex	TA	AC	AC:19 TA:0	CDS	-	445/906	148/301	missense_variant c.444_445delTAinsGT p.Met149Leu	CD31_RS20975		NAD(P)/FAD-dependent oxidoreductase
NZ_JPVR01000081	100276	snp	G	A	A:19 G:0	CDS	-	414/906	138/301	synonymous_variant c.414C>T p.Gly138Gly	CD31_RS20975		NAD(P)/FAD-dependent oxidoreductase
NZ_JPVR01000081	100288	snp	A	C	C:19 A:0	CDS	-	402/906	134/301	synonymous_variant c.402T>G p.Pro134Pro	CD31_RS20975		NAD(P)/FAD-dependent oxidoreductase
NZ_JPVR01000081	100357	snp	A	G	G:20 A:0	CDS	-	333/906	111/301	synonymous_variant c.333T>C p.Thr111Thr	CD31_RS20975		NAD(P)/FAD-dependent oxidoreductase
NZ_JPVR01000081	100395	snp	C	T	T:20 C:0	CDS	-	295/906	99/301	missense_variant c.295G>A p.Gly99Ser	CD31_RS20975		NAD(P)/FAD-dependent oxidoreductase
NZ_JPVR01000081	100441	snp	A	T	T:20 A:0	CDS	-	249/906	83/301	synonymous_variant c.249T>A p.Ile83Ile	CD31_RS20975		NAD(P)/FAD-dependent oxidoreductase
NZ_JPVR01000081	100456	snp	C	A	A:20 C:0	CDS	-	234/906	78/301	synonymous_variant c.234G>T p.Ala78Ala	CD31_RS20975		NAD(P)/FAD-dependent oxidoreductase
NZ_JPVR01000081	100464	snp	G	T	T:20 G:0	CDS	-	226/906	76/301	missense_variant c.226C>A p.Leu76Ile	CD31_RS20975		NAD(P)/FAD-dependent oxidoreductase
NZ_JPVR01000081	100471	complex	GACG	CACA	CACA:19 GACG:0	CDS	-	219/906	72/301	synonymous_variant c.216_219delCGTCinsTGTG p.74	CD31_RS20975		NAD(P)/FAD-dependent oxidoreductase
NZ_JPVR01000081	100487	snp	C	T	T:20 C:0	CDS	-	203/906	68/301	missense_variant c.203G>A p.Gly68Glu	CD31_RS20975		NAD(P)/FAD-dependent oxidoreductase
NZ_JPVR01000081	100507	snp	T	A	A:20 T:0	CDS	-	183/906	61/301	missense_variant c.183A>T p.Glu61Asp	CD31_RS20975		NAD(P)/FAD-dependent oxidoreductase
NZ_JPVR01000081	100527	snp	C	T	T:20 C:0	CDS	-	163/906	55/301	missense_variant c.163G>A p.Glu55Lys	CD31_RS20975		NAD(P)/FAD-dependent oxidoreductase
NZ_JPVR01000081	100558	snp	C	T	T:20 C:0	CDS	-	132/906	44/301	synonymous_variant c.132G>A p.Ala44Ala	CD31_RS20975		NAD(P)/FAD-dependent oxidoreductase
NZ_JPVR01000081	100648	snp	T	A	A:14 T:0	CDS	-	42/906	14/301	synonymous_variant c.42A>T p.Ser14Ser	CD31_RS20975		NAD(P)/FAD-dependent oxidoreductase
NZ_JPVR01000081	105558	snp	C	A	A:10 C:0	CDS	-	689/801	230/266	missense_variant c.689G>T p.Ser230Ile	CD31_RS21010		alpha/beta hydrolase
NZ_JPVR01000081	105564	snp	G	T	T:10 G:0	CDS	-	683/801	228/266	missense_variant c.683C>A p.Thr228Asn	CD31_RS21010		alpha/beta hydrolase
NZ_JPVR01000081	105581	snp	C	A	A:12 C:0	CDS	-	666/801	222/266	missense_variant c.666G>T p.Met222Ile	CD31_RS21010		alpha/beta hydrolase
NZ_JPVR01000081	105611	snp	C	A	A:14 C:0	CDS	-	636/801	212/266	synonymous_variant c.636G>T p.Thr212Thr	CD31_RS21010		alpha/beta hydrolase
NZ_JPVR01000081	105662	snp	T	C	C:18 T:0	CDS	-	585/801	195/266	synonymous_variant c.585A>G p.Ala195Ala	CD31_RS21010		alpha/beta hydrolase
NZ_JPVR01000081	105667	snp	G	T	T:19 G:0	CDS	-	580/801	194/266	missense_variant c.580C>A p.Gln194Lys	CD31_RS21010		alpha/beta hydrolase
NZ_JPVR01000081	105680	snp	C	T	T:20 C:0	CDS	-	567/801	189/266	synonymous_variant c.567G>A p.Ala189Ala	CD31_RS21010		alpha/beta hydrolase
NZ_JPVR01000081	105770	snp	A	G	G:20 A:0	CDS	-	477/801	159/266	synonymous_variant c.477T>C p.Asp159Asp	CD31_RS21010		alpha/beta hydrolase
NZ_JPVR01000081	105788	snp	C	T	T:20 C:0	CDS	-	459/801	153/266	synonymous_variant c.459G>A p.Lys153Lys	CD31_RS21010		alpha/beta hydrolase
NZ_JPVR01000081	105806	snp	C	T	T:20 C:0	CDS	-	441/801	147/266	synonymous_variant c.441G>A p.Ser147Ser	CD31_RS21010		alpha/beta hydrolase
NZ_JPVR01000081	105812	snp	A	T	T:20 A:0	CDS	-	435/801	145/266	missense_variant c.435T>A p.Asn145Lys	CD31_RS21010		alpha/beta hydrolase
NZ_JPVR01000081	105883	complex	CTAA	ATAT	ATAT:20 CTAA:0	CDS	-	364/801	121/266	missense_variant c.361_364delTTAGinsATAT p.LeuAla121IleSer	CD31_RS21010		alpha/beta hydrolase
NZ_JPVR01000081	105955	snp	T	G	G:20 T:0	CDS	-	292/801	98/266	missense_variant c.292A>C p.Lys98Gln	CD31_RS21010		alpha/beta hydrolase
NZ_JPVR01000081	105963	snp	C	T	T:20 C:0	CDS	-	284/801	95/266	missense_variant c.284G>A p.Arg95Lys	CD31_RS21010		alpha/beta hydrolase
NZ_JPVR01000081	105971	snp	C	T	T:20 C:0	CDS	-	276/801	92/266	synonymous_variant c.276G>A p.Glu92Glu	CD31_RS21010		alpha/beta hydrolase
NZ_JPVR01000081	106082	snp	A	T	T:20 A:0	CDS	-	165/801	55/266	synonymous_variant c.165T>A p.Thr55Thr	CD31_RS21010		alpha/beta hydrolase
NZ_JPVR01000081	106157	snp	T	A	A:20 T:0	CDS	-	90/801	30/266	synonymous_variant c.90A>T p.Ser30Ser	CD31_RS21010		alpha/beta hydrolase
NZ_JPVR01000081	106190	complex	GCCG	ACCA	ACCA:19 GCCG:0	CDS	-	57/801	18/266	synonymous_variant c.54_57delCGGCinsTGGT p.20	CD31_RS21010		alpha/beta hydrolase
NZ_JPVR01000081	106259	snp	T	A	A:20 T:0
NZ_JPVR01000081	106291	complex	ATA	GTC	GTC:19 ATA:0
NZ_JPVR01000081	106352	snp	A	C	C:20 A:0
NZ_JPVR01000081	106363	complex	AG	TA	TA:19 AG:0
NZ_JPVR01000081	106384	snp	C	A	A:20 C:0
NZ_JPVR01000081	106423	snp	C	A	A:20 C:0
NZ_JPVR01000081	106452	snp	A	T	T:19 A:0
NZ_JPVR01000081	106463	complex	TAAA	AAT	AAT:18 TAAA:0
NZ_JPVR01000081	106478	snp	G	A	A:20 G:0
NZ_JPVR01000081	106484	complex	ACACA	GCACC	GCACC:20 ACACA:0
NZ_JPVR01000081	106493	snp	C	T	T:20 C:0
NZ_JPVR01000081	106499	snp	A	C	C:20 A:0
NZ_JPVR01000081	106509	snp	A	G	G:20 A:0
NZ_JPVR01000081	106546	snp	G	T	T:20 G:0	CDS	-	417/423	139/140	missense_variant c.417C>A p.Asp139Glu	CD31_RS21015		hypothetical protein
NZ_JPVR01000081	106553	snp	A	C	C:20 A:0	CDS	-	410/423	137/140	missense_variant c.410T>G p.Met137Arg	CD31_RS21015		hypothetical protein
NZ_JPVR01000081	106596	complex	CGAG	TGAA	TGAA:19 CGAG:0	CDS	-	367/423	122/140	missense_variant c.364_367delCTCGinsTTCA p.LeuVal122PheIle	CD31_RS21015		hypothetical protein
NZ_JPVR01000081	106615	snp	C	T	T:20 C:0	CDS	-	348/423	116/140	synonymous_variant c.348G>A p.Leu116Leu	CD31_RS21015		hypothetical protein
NZ_JPVR01000081	106625	complex	ACCT	TCCA	TCCA:19 ACCT:0	CDS	-	338/423	112/140	missense_variant c.335_338delAGGTinsTGGA p.LysVal112MetGlu	CD31_RS21015		hypothetical protein
NZ_JPVR01000081	106638	snp	A	G	G:20 A:0	CDS	-	325/423	109/140	missense_variant c.325T>C p.Tyr109His	CD31_RS21015		hypothetical protein
NZ_JPVR01000081	106658	snp	A	T	T:20 A:0	CDS	-	305/423	102/140	missense_variant c.305T>A p.Phe102Tyr	CD31_RS21015		hypothetical protein
NZ_JPVR01000081	106693	snp	A	T	T:20 A:0	CDS	-	270/423	90/140	missense_variant c.270T>A p.His90Gln	CD31_RS21015		hypothetical protein
NZ_JPVR01000081	106750	snp	C	A	A:20 C:0	CDS	-	213/423	71/140	synonymous_variant c.213G>T p.Gly71Gly	CD31_RS21015		hypothetical protein
NZ_JPVR01000081	106771	complex	GTAG	CAAA	CAAA:18 GTAG:0	CDS	-	192/423	63/140	missense_variant c.189_192delCTACinsTTTG p.Tyr64Leu	CD31_RS21015		hypothetical protein
NZ_JPVR01000081	106792	snp	T	A	A:20 T:0	CDS	-	171/423	57/140	synonymous_variant c.171A>T p.Gly57Gly	CD31_RS21015		hypothetical protein
NZ_JPVR01000081	106801	snp	G	A	A:20 G:0	CDS	-	162/423	54/140	synonymous_variant c.162C>T p.Phe54Phe	CD31_RS21015		hypothetical protein
NZ_JPVR01000081	106810	snp	G	T	T:20 G:0	CDS	-	153/423	51/140	synonymous_variant c.153C>A p.Thr51Thr	CD31_RS21015		hypothetical protein
NZ_JPVR01000081	106816	complex	AA	CG	CG:18 AA:0	CDS	-	147/423	49/140	missense_variant c.146_147delTTinsCG p.Val49Ala	CD31_RS21015		hypothetical protein
NZ_JPVR01000081	106824	snp	G	A	A:19 G:0	CDS	-	139/423	47/140	missense_variant c.139C>T p.Pro47Ser	CD31_RS21015		hypothetical protein
NZ_JPVR01000081	106833	complex	CAA	TAG	TAG:20 CAA:0	CDS	-	130/423	43/140	missense_variant c.128_130delTTGinsCTA p.IleVal43ThrMet	CD31_RS21015		hypothetical protein
NZ_JPVR01000081	106852	snp	C	T	T:20 C:0	CDS	-	111/423	37/140	synonymous_variant c.111G>A p.Pro37Pro	CD31_RS21015		hypothetical protein
NZ_JPVR01000081	106876	snp	C	T	T:20 C:0	CDS	-	87/423	29/140	synonymous_variant c.87G>A p.Gly29Gly	CD31_RS21015		hypothetical protein
NZ_JPVR01000081	106912	snp	A	T	T:20 A:0	CDS	-	51/423	17/140	missense_variant c.51T>A p.Phe17Leu	CD31_RS21015		hypothetical protein
NZ_JPVR01000081	106927	snp	G	C	C:20 G:0	CDS	-	36/423	12/140	missense_variant c.36C>G p.Phe12Leu	CD31_RS21015		hypothetical protein
NZ_JPVR01000081	106972	snp	T	A	A:20 T:0
NZ_JPVR01000081	106991	snp	T	C	C:20 T:0	CDS	-	324/336	108/111	synonymous_variant c.324A>G p.Arg108Arg	CD31_RS21020		hypothetical protein
NZ_JPVR01000081	106998	del	TTC	T	T:19 TTC:0	CDS	-	316/336	105/111	frameshift_variant c.315_316delGA p.Asn106fs	CD31_RS21020		hypothetical protein
NZ_JPVR01000081	107010	complex	TCTAT	GCTAA	GCTAA:20 TCTAT:0	CDS	-	305/336	101/111	missense_variant c.301_305delATAGAinsTTAGC p.IleGlu101LeuAla	CD31_RS21020		hypothetical protein
NZ_JPVR01000081	107051	snp	G	A	A:20 G:0	CDS	-	264/336	88/111	synonymous_variant c.264C>T p.Phe88Phe	CD31_RS21020		hypothetical protein
NZ_JPVR01000081	107098	snp	G	C	C:20 G:0	CDS	-	217/336	73/111	missense_variant c.217C>G p.Arg73Gly	CD31_RS21020		hypothetical protein
NZ_JPVR01000081	107116	snp	A	G	G:19 A:0	CDS	-	199/336	67/111	missense_variant c.199T>C p.Phe67Leu	CD31_RS21020		hypothetical protein
NZ_JPVR01000081	107129	snp	C	A	A:17 C:0	CDS	-	186/336	62/111	synonymous_variant c.186G>T p.Gly62Gly	CD31_RS21020		hypothetical protein
NZ_JPVR01000081	107149	snp	T	C	C:16 T:0	CDS	-	166/336	56/111	missense_variant c.166A>G p.Asn56Asp	CD31_RS21020		hypothetical protein
NZ_JPVR01000081	107158	complex	AGTTT	TGTTG	TGTTG:15 AGTTT:0	CDS	-	157/336	51/111	missense_variant c.153_157delAAACTinsCAACA p.Ser53Thr	CD31_RS21020		hypothetical protein
NZ_JPVR01000081	107175	snp	G	T	T:14 G:0	CDS	-	140/336	47/111	missense_variant c.140C>A p.Pro47His	CD31_RS21020		hypothetical protein
NZ_JPVR01000081	107548	snp	A	G	G:11 A:0	CDS	+	28/123	10/40	missense_variant c.28A>G p.Asn10Asp	CD31_RS23125		YjcZ family sporulation protein
NZ_JPVR01000081	107595	snp	T	C	C:12 T:0	CDS	+	75/123	25/40	synonymous_variant c.75T>C p.Val25Val	CD31_RS23125		YjcZ family sporulation protein
NZ_JPVR01000081	107652	ins	A	AT	AT:14 A:0
NZ_JPVR01000081	107676	complex	GT	CC	CC:12 GT:0
NZ_JPVR01000081	107683	complex	CCA	TT	TT:12 CCA:0
NZ_JPVR01000081	107697	snp	T	A	A:14 T:0
NZ_JPVR01000081	107718	complex	GCT	AC	AC:13 GCT:0
NZ_JPVR01000081	107775	complex	TGACATGGGAAA	AGAAAAGGTAAAT	AGAAAAGGTAAAT:11 TGACATGGGAAA:0
NZ_JPVR01000081	107796	snp	T	A	A:11 T:0
NZ_JPVR01000081	107805	ins	G	GTTGAGAGTAATTAAA	GTTGAGAGTAATTAAA:11 G:0	CDS	+	4/177	2/58	conservative_inframe_insertion c.3_4insTTGAGAGTAATTAAA p.Met1_Ala2insLeuArgValIleLys	CD31_RS23620		hypothetical protein
NZ_JPVR01000081	107814	snp	T	A	A:11 T:0	CDS	+	12/177	4/58	synonymous_variant c.12T>A p.Leu4Leu	CD31_RS23620		hypothetical protein
NZ_JPVR01000081	107838	complex	TCCTA	CCCTT	CCCTT:10 TCCTA:0	CDS	+	36/177	12/58	missense_variant c.36_40delTCCTAinsCCCTT p.Met14Leu	CD31_RS23620		hypothetical protein
NZ_JPVR01000081	108071	snp	C	A	A:10 C:0	CDS	-	780/882	260/293	missense_variant c.780G>T p.Lys260Asn	CD31_RS21025		hypothetical protein
NZ_JPVR01000081	108108	snp	C	T	T:12 C:0	CDS	-	743/882	248/293	missense_variant c.743G>A p.Ser248Asn	CD31_RS21025		hypothetical protein
NZ_JPVR01000081	108125	snp	T	A	A:14 T:0	CDS	-	726/882	242/293	synonymous_variant c.726A>T p.Val242Val	CD31_RS21025		hypothetical protein
NZ_JPVR01000081	108142	complex	TT	GC	GC:15 TT:0	CDS	-	709/882	236/293	missense_variant c.708_709delAAinsGC p.Lys237Gln	CD31_RS21025		hypothetical protein
NZ_JPVR01000081	108164	complex	GATC	TATA	TATA:17 GATC:0	CDS	-	687/882	228/293	missense_variant c.684_687delGATCinsTATA p.Gln228His	CD31_RS21025		hypothetical protein
NZ_JPVR01000081	108188	snp	A	G	G:19 A:0	CDS	-	663/882	221/293	synonymous_variant c.663T>C p.Tyr221Tyr	CD31_RS21025		hypothetical protein
NZ_JPVR01000081	108196	snp	T	C	C:20 T:0	CDS	-	655/882	219/293	missense_variant c.655A>G p.Asn219Asp	CD31_RS21025		hypothetical protein
NZ_JPVR01000081	108202	snp	G	A	A:20 G:0	CDS	-	649/882	217/293	synonymous_variant c.649C>T p.Leu217Leu	CD31_RS21025		hypothetical protein
NZ_JPVR01000081	108207	snp	G	T	T:20 G:0	CDS	-	644/882	215/293	missense_variant c.644C>A p.Thr215Lys	CD31_RS21025		hypothetical protein
NZ_JPVR01000081	108218	snp	A	T	T:20 A:0	CDS	-	633/882	211/293	synonymous_variant c.633T>A p.Ala211Ala	CD31_RS21025		hypothetical protein
NZ_JPVR01000081	108247	snp	G	T	T:20 G:0	CDS	-	604/882	202/293	missense_variant c.604C>A p.Leu202Met	CD31_RS21025		hypothetical protein
NZ_JPVR01000081	108252	snp	T	C	C:20 T:0	CDS	-	599/882	200/293	missense_variant c.599A>G p.Gln200Arg	CD31_RS21025		hypothetical protein
NZ_JPVR01000081	108259	snp	C	G	G:20 C:0	CDS	-	592/882	198/293	missense_variant c.592G>C p.Glu198Gln	CD31_RS21025		hypothetical protein
NZ_JPVR01000081	108334	snp	T	A	A:18 T:0	CDS	-	517/882	173/293	missense_variant c.517A>T p.Ile173Leu	CD31_RS21025		hypothetical protein
NZ_JPVR01000081	108399	snp	C	T	T:17 C:0	CDS	-	452/882	151/293	missense_variant c.452G>A p.Gly151Asp	CD31_RS21025		hypothetical protein
NZ_JPVR01000081	108428	snp	C	T	T:17 C:0	CDS	-	423/882	141/293	synonymous_variant c.423G>A p.Thr141Thr	CD31_RS21025		hypothetical protein
NZ_JPVR01000081	108497	snp	A	T	T:16 A:0	CDS	-	354/882	118/293	synonymous_variant c.354T>A p.Leu118Leu	CD31_RS21025		hypothetical protein
NZ_JPVR01000081	108507	snp	G	A	A:16 G:0	CDS	-	344/882	115/293	missense_variant c.344C>T p.Thr115Ile	CD31_RS21025		hypothetical protein
NZ_JPVR01000081	108512	complex	ATCTTGAACGCCAAC	TTCATTAACACCAGT	TTCATTAACACCAGT:15 ATCTTGAACGCCAAC:0	CDS	-	339/882	109/293	missense_variant c.325_339delGTTGGCGTTCAAGATinsACTGGTGTTAATGAA p.ValGlyValGlnAsp109ThrGlyValAsnGlu	CD31_RS21025		hypothetical protein
NZ_JPVR01000081	108578	complex	TATATTT	CACGTTA	CACGTTA:16 TATATTT:0	CDS	-	273/882	89/293	missense_variant c.267_273delAAATATAinsTAACGTG p.Ile91Val	CD31_RS21025		hypothetical protein
NZ_JPVR01000081	108593	snp	G	A	A:18 G:0	CDS	-	258/882	86/293	synonymous_variant c.258C>T p.Ser86Ser	CD31_RS21025		hypothetical protein
NZ_JPVR01000081	108674	snp	T	A	A:18 T:0	CDS	-	177/882	59/293	missense_variant c.177A>T p.Glu59Asp	CD31_RS21025		hypothetical protein
NZ_JPVR01000081	108679	snp	G	T	T:18 G:0	CDS	-	172/882	58/293	missense_variant c.172C>A p.Gln58Lys	CD31_RS21025		hypothetical protein
NZ_JPVR01000081	108715	complex	CT	TC	TC:17 CT:0	CDS	-	136/882	45/293	missense_variant c.135_136delAGinsGA p.Val46Ile	CD31_RS21025		hypothetical protein
NZ_JPVR01000081	108731	snp	T	G	G:18 T:0	CDS	-	120/882	40/293	synonymous_variant c.120A>C p.Val40Val	CD31_RS21025		hypothetical protein
NZ_JPVR01000081	108737	snp	A	C	C:17 A:0	CDS	-	114/882	38/293	missense_variant c.114T>G p.Ile38Met	CD31_RS21025		hypothetical protein
NZ_JPVR01000081	108753	complex	TT	CG	CG:18 TT:0	CDS	-	98/882	33/293	missense_variant c.97_98delAAinsCG p.Lys33Arg	CD31_RS21025		hypothetical protein
NZ_JPVR01000081	108783	snp	G	A	A:19 G:0	CDS	-	68/882	23/293	missense_variant c.68C>T p.Ala23Val	CD31_RS21025		hypothetical protein
NZ_JPVR01000081	108791	snp	T	C	C:19 T:0	CDS	-	60/882	20/293	synonymous_variant c.60A>G p.Ala20Ala	CD31_RS21025		hypothetical protein
NZ_JPVR01000081	108808	complex	ACAGT	GTAGC	GTAGC:17 ACAGT:0	CDS	-	43/882	13/293	synonymous_variant c.39_43delACTGTinsGCTAC p.16	CD31_RS21025		hypothetical protein
NZ_JPVR01000081	108821	snp	T	A	A:19 T:0	CDS	-	30/882	10/293	synonymous_variant c.30A>T p.Leu10Leu	CD31_RS21025		hypothetical protein
NZ_JPVR01000081	108861	ins	T	TA	TA:18 T:0
NZ_JPVR01000081	108891	snp	T	A	A:19 T:0
NZ_JPVR01000081	108928	ins	G	GA	GA:18 G:0
NZ_JPVR01000081	108955	snp	T	G	G:19 T:0
NZ_JPVR01000081	108963	complex	CTAGGA	TAAGGC	TAAGGC:18 CTAGGA:0
NZ_JPVR01000081	108976	complex	AGGT	GGGA	GGGA:19 AGGT:0
NZ_JPVR01000081	108997	complex	CATG	ACTA	ACTA:18 CATG:0	CDS	+	14/639	5/212	missense_variant c.14_17delCATGinsACTA p.ThrCys5AsnTyr	CD31_RS21030		hypothetical protein
NZ_JPVR01000081	109032	snp	T	C	C:16 T:0	CDS	+	49/639	17/212	synonymous_variant c.49T>C p.Leu17Leu	CD31_RS21030		hypothetical protein
NZ_JPVR01000081	109039	snp	A	G	G:16 A:0	CDS	+	56/639	19/212	missense_variant c.56A>G p.Asn19Ser	CD31_RS21030		hypothetical protein
NZ_JPVR01000081	109052	snp	A	G	G:15 A:0	CDS	+	69/639	23/212	synonymous_variant c.69A>G p.Leu23Leu	CD31_RS21030		hypothetical protein
NZ_JPVR01000081	109079	snp	G	A	A:13 G:0	CDS	+	96/639	32/212	synonymous_variant c.96G>A p.Gln32Gln	CD31_RS21030		hypothetical protein
NZ_JPVR01000081	109109	snp	G	A	A:11 G:0	CDS	+	126/639	42/212	synonymous_variant c.126G>A p.Gly42Gly	CD31_RS21030		hypothetical protein
NZ_JPVR01000081	109145	snp	T	A	A:11 T:0	CDS	+	162/639	54/212	synonymous_variant c.162T>A p.Ala54Ala	CD31_RS21030		hypothetical protein
NZ_JPVR01000081	109171	complex	CG	TT	TT:11 CG:0	CDS	+	188/639	63/212	missense_variant c.188_189delCGinsTT p.Ser63Phe	CD31_RS21030		hypothetical protein
NZ_JPVR01000081	109181	snp	A	C	C:11 A:0	CDS	+	198/639	66/212	synonymous_variant c.198A>C p.Ala66Ala	CD31_RS21030		hypothetical protein
NZ_JPVR01000081	109271	snp	C	T	T:10 C:0	CDS	+	288/639	96/212	synonymous_variant c.288C>T p.Ile96Ile	CD31_RS21030		hypothetical protein
NZ_JPVR01000081	109276	complex	CAAAC	AAAGA	AAAGA:10 CAAAC:0	CDS	+	293/639	98/212	missense_variant c.293_297delCAAACinsAAAGA p.AlaAsn98GluArg	CD31_RS21030		hypothetical protein
NZ_JPVR01000081	109295	complex	TATCG	CCTAC	CCTAC:11 TATCG:0	CDS	+	312/639	104/212	missense_variant c.312_316delTATCGinsCCTAC p.IleGlu105LeuGln	CD31_RS21030		hypothetical protein
NZ_JPVR01000081	109309	snp	A	G	G:13 A:0	CDS	+	326/639	109/212	missense_variant c.326A>G p.His109Arg	CD31_RS21030		hypothetical protein
NZ_JPVR01000081	109317	snp	C	T	T:14 C:0	CDS	+	334/639	112/212	missense_variant c.334C>T p.Pro112Ser	CD31_RS21030		hypothetical protein
NZ_JPVR01000081	109322	snp	G	T	T:14 G:0	CDS	+	339/639	113/212	synonymous_variant c.339G>T p.Gly113Gly	CD31_RS21030		hypothetical protein
NZ_JPVR01000081	109333	snp	G	A	A:15 G:0	CDS	+	350/639	117/212	missense_variant c.350G>A p.Arg117His	CD31_RS21030		hypothetical protein
NZ_JPVR01000081	109434	snp	A	G	G:16 A:0	CDS	+	451/639	151/212	missense_variant c.451A>G p.Lys151Glu	CD31_RS21030		hypothetical protein
NZ_JPVR01000081	109517	snp	T	C	C:20 T:0	CDS	+	534/639	178/212	synonymous_variant c.534T>C p.Leu178Leu	CD31_RS21030		hypothetical protein
NZ_JPVR01000081	109529	snp	G	A	A:20 G:0	CDS	+	546/639	182/212	synonymous_variant c.546G>A p.Leu182Leu	CD31_RS21030		hypothetical protein
NZ_JPVR01000081	109998	snp	C	T	T:11 C:0	CDS	+	18/411	6/136	synonymous_variant c.18C>T p.Leu6Leu	CD31_RS21035		DUF3888 domain-containing protein
NZ_JPVR01000081	110009	complex	TT	GC	GC:11 TT:0	CDS	+	29/411	10/136	missense_variant c.29_30delTTinsGC p.Phe10Cys	CD31_RS21035		DUF3888 domain-containing protein
NZ_JPVR01000081	110029	complex	GT	TC	TC:13 GT:0	CDS	+	49/411	17/136	missense_variant c.49_50delGTinsTC p.Val17Ser	CD31_RS21035		DUF3888 domain-containing protein
NZ_JPVR01000081	110058	snp	C	T	T:15 C:0	CDS	+	78/411	26/136	synonymous_variant c.78C>T p.Ala26Ala	CD31_RS21035		DUF3888 domain-containing protein
NZ_JPVR01000081	110136	snp	G	T	T:20 G:0	CDS	+	156/411	52/136	missense_variant c.156G>T p.Glu52Asp	CD31_RS21035		DUF3888 domain-containing protein
NZ_JPVR01000081	110162	snp	T	G	G:20 T:0	CDS	+	182/411	61/136	missense_variant c.182T>G p.Ile61Arg	CD31_RS21035		DUF3888 domain-containing protein
NZ_JPVR01000081	110205	snp	G	A	A:20 G:0	CDS	+	225/411	75/136	synonymous_variant c.225G>A p.Val75Val	CD31_RS21035		DUF3888 domain-containing protein
NZ_JPVR01000081	110211	snp	A	C	C:20 A:0	CDS	+	231/411	77/136	missense_variant c.231A>C p.Glu77Asp	CD31_RS21035		DUF3888 domain-containing protein
NZ_JPVR01000081	110217	snp	A	G	G:20 A:0	CDS	+	237/411	79/136	synonymous_variant c.237A>G p.Lys79Lys	CD31_RS21035		DUF3888 domain-containing protein
NZ_JPVR01000081	110513	snp	T	A	A:20 T:0
NZ_JPVR01000081	110609	snp	T	C	C:20 T:0	CDS	-	53/141	18/46	missense_variant c.53A>G p.Asn18Ser	CD31_RS23625		hypothetical protein
NZ_JPVR01000081	110658	snp	C	A	A:20 C:0	CDS	-	4/141	2/46	missense_variant c.4G>T p.Asp2Tyr	CD31_RS23625		hypothetical protein
NZ_JPVR01000081	110678	snp	C	T	T:20 C:0
NZ_JPVR01000081	110706	snp	T	C	C:20 T:0
NZ_JPVR01000081	110909	snp	C	T	T:20 C:0	CDS	-	895/999	299/332	missense_variant c.895G>A p.Ala299Thr	CD31_RS21040		hypothetical protein
NZ_JPVR01000081	111156	snp	C	T	T:20 C:0	CDS	-	648/999	216/332	synonymous_variant c.648G>A p.Lys216Lys	CD31_RS21040		hypothetical protein
NZ_JPVR01000081	111175	snp	T	C	C:20 T:0	CDS	-	629/999	210/332	missense_variant c.629A>G p.Asp210Gly	CD31_RS21040		hypothetical protein
NZ_JPVR01000081	111215	snp	A	G	G:20 A:0	CDS	-	589/999	197/332	missense_variant c.589T>C p.Phe197Leu	CD31_RS21040		hypothetical protein
NZ_JPVR01000081	111264	snp	C	G	G:20 C:0	CDS	-	540/999	180/332	synonymous_variant c.540G>C p.Thr180Thr	CD31_RS21040		hypothetical protein
NZ_JPVR01000081	111273	snp	T	C	C:20 T:0	CDS	-	531/999	177/332	synonymous_variant c.531A>G p.Lys177Lys	CD31_RS21040		hypothetical protein
NZ_JPVR01000081	111284	snp	G	A	A:20 G:0	CDS	-	520/999	174/332	missense_variant c.520C>T p.Pro174Ser	CD31_RS21040		hypothetical protein
NZ_JPVR01000081	111489	snp	A	G	G:20 A:0	CDS	-	315/999	105/332	synonymous_variant c.315T>C p.Gly105Gly	CD31_RS21040		hypothetical protein
NZ_JPVR01000081	111566	snp	A	G	G:20 A:0	CDS	-	238/999	80/332	synonymous_variant c.238T>C p.Leu80Leu	CD31_RS21040		hypothetical protein
NZ_JPVR01000081	111597	snp	G	A	A:20 G:0	CDS	-	207/999	69/332	synonymous_variant c.207C>T p.Ile69Ile	CD31_RS21040		hypothetical protein
NZ_JPVR01000081	111639	snp	T	C	C:20 T:0	CDS	-	165/999	55/332	synonymous_variant c.165A>G p.Ala55Ala	CD31_RS21040		hypothetical protein
NZ_JPVR01000081	111721	snp	C	T	T:20 C:0	CDS	-	83/999	28/332	missense_variant c.83G>A p.Arg28Gln	CD31_RS21040		hypothetical protein
NZ_JPVR01000081	111735	snp	G	A	A:20 G:0	CDS	-	69/999	23/332	synonymous_variant c.69C>T p.Ile23Ile	CD31_RS21040		hypothetical protein
NZ_JPVR01000081	111828	snp	G	A	A:20 G:0	CDS	-	313/351	105/116	synonymous_variant c.313C>T p.Leu105Leu	CD31_RS21045		PadR family transcriptional regulator
NZ_JPVR01000081	111835	snp	G	A	A:20 G:0	CDS	-	306/351	102/116	synonymous_variant c.306C>T p.Leu102Leu	CD31_RS21045		PadR family transcriptional regulator
NZ_JPVR01000081	111874	snp	T	C	C:20 T:0	CDS	-	267/351	89/116	synonymous_variant c.267A>G p.Leu89Leu	CD31_RS21045		PadR family transcriptional regulator
NZ_JPVR01000081	111910	complex	GTAT	ATAC	ATAC:19 GTAT:0	CDS	-	231/351	76/116	synonymous_variant c.228_231delATACinsGTAT p.78	CD31_RS21045		PadR family transcriptional regulator
NZ_JPVR01000081	112081	snp	G	T	T:14 G:0	CDS	-	60/351	20/116	synonymous_variant c.60C>A p.Ala20Ala	CD31_RS21045		PadR family transcriptional regulator
NZ_JPVR01000081	112111	snp	A	T	T:12 A:0	CDS	-	30/351	10/116	synonymous_variant c.30T>A p.Thr10Thr	CD31_RS21045		PadR family transcriptional regulator
NZ_JPVR01000081	112446	snp	G	T	T:10 G:0
NZ_JPVR01000081	112460	snp	G	C	C:10 G:0
NZ_JPVR01000081	112470	complex	G	TT	TT:10 G:0
NZ_JPVR01000081	112491	snp	A	G	G:10 A:0
NZ_JPVR01000081	112510	snp	G	T	T:10 G:0
NZ_JPVR01000081	112516	complex	G	TA	TA:10 G:0
NZ_JPVR01000081	112540	ins	T	TA	TA:11 T:0
NZ_JPVR01000081	112567	snp	A	T	T:12 A:0
NZ_JPVR01000081	112589	snp	A	G	G:11 A:0
NZ_JPVR01000081	112598	complex	ACAG	CAT	CAT:10 ACAG:0
NZ_JPVR01000081	112613	snp	T	C	C:10 T:0
NZ_JPVR01000081	112792	snp	G	A	A:11 G:0	CDS	+	51/510	17/169	synonymous_variant c.51G>A p.Gly17Gly	CD31_RS21050		YwhD family protein
NZ_JPVR01000081	112798	snp	C	A	A:11 C:0	CDS	+	57/510	19/169	synonymous_variant c.57C>A p.Gly19Gly	CD31_RS21050		YwhD family protein
NZ_JPVR01000081	112885	snp	A	C	C:14 A:0	CDS	+	144/510	48/169	missense_variant c.144A>C p.Glu48Asp	CD31_RS21050		YwhD family protein
NZ_JPVR01000081	112942	snp	T	C	C:18 T:0	CDS	+	201/510	67/169	synonymous_variant c.201T>C p.Ala67Ala	CD31_RS21050		YwhD family protein
NZ_JPVR01000081	112953	complex	AT	GC	GC:19 AT:0	CDS	+	212/510	71/169	missense_variant c.212_213delATinsGC p.Asn71Ser	CD31_RS21050		YwhD family protein
NZ_JPVR01000081	113032	snp	T	A	A:20 T:0	CDS	+	291/510	97/169	synonymous_variant c.291T>A p.Ala97Ala	CD31_RS21050		YwhD family protein
NZ_JPVR01000081	113053	snp	A	G	G:20 A:0	CDS	+	312/510	104/169	synonymous_variant c.312A>G p.Lys104Lys	CD31_RS21050		YwhD family protein
NZ_JPVR01000081	113062	snp	C	T	T:20 C:0	CDS	+	321/510	107/169	synonymous_variant c.321C>T p.Arg107Arg	CD31_RS21050		YwhD family protein
NZ_JPVR01000081	113071	snp	A	G	G:20 A:0	CDS	+	330/510	110/169	synonymous_variant c.330A>G p.Lys110Lys	CD31_RS21050		YwhD family protein
NZ_JPVR01000081	113095	snp	A	G	G:20 A:0	CDS	+	354/510	118/169	synonymous_variant c.354A>G p.Glu118Glu	CD31_RS21050		YwhD family protein
NZ_JPVR01000081	113106	snp	A	T	T:20 A:0	CDS	+	365/510	122/169	missense_variant c.365A>T p.Tyr122Phe	CD31_RS21050		YwhD family protein
NZ_JPVR01000081	113125	snp	A	G	G:20 A:0	CDS	+	384/510	128/169	synonymous_variant c.384A>G p.Lys128Lys	CD31_RS21050		YwhD family protein
NZ_JPVR01000081	113149	snp	A	G	G:20 A:0	CDS	+	408/510	136/169	missense_variant c.408A>G p.Ile136Met	CD31_RS21050		YwhD family protein
NZ_JPVR01000081	113195	snp	G	A	A:20 G:0	CDS	+	454/510	152/169	missense_variant c.454G>A p.Asp152Asn	CD31_RS21050		YwhD family protein
NZ_JPVR01000081	113261	complex	GC	TA	TA:19 GC:0
NZ_JPVR01000081	113274	snp	C	A	A:20 C:0	CDS	+	12/237	4/78	synonymous_variant c.12C>A p.Val4Val	CD31_RS21055		ferredoxin family protein
NZ_JPVR01000081	113289	snp	T	C	C:20 T:0	CDS	+	27/237	9/78	synonymous_variant c.27T>C p.Cys9Cys	CD31_RS21055		ferredoxin family protein
NZ_JPVR01000081	113394	snp	A	C	C:17 A:0	CDS	+	132/237	44/78	synonymous_variant c.132A>C p.Gly44Gly	CD31_RS21055		ferredoxin family protein
NZ_JPVR01000081	113439	snp	T	C	C:17 T:0	CDS	+	177/237	59/78	synonymous_variant c.177T>C p.Asp59Asp	CD31_RS21055		ferredoxin family protein
NZ_JPVR01000081	113448	snp	A	T	T:17 A:0	CDS	+	186/237	62/78	synonymous_variant c.186A>T p.Pro62Pro	CD31_RS21055		ferredoxin family protein
NZ_JPVR01000081	113466	complex	AACCCTT	TACACTG	TACACTG:16 AACCCTT:0	CDS	+	204/237	68/78	synonymous_variant c.204_210delAACCCTTinsTACACTG p.71	CD31_RS21055		ferredoxin family protein
NZ_JPVR01000081	113477	snp	T	C	C:17 T:0	CDS	+	215/237	72/78	missense_variant c.215T>C p.Val72Ala	CD31_RS21055		ferredoxin family protein
NZ_JPVR01000081	113514	snp	A	C	C:17 A:0
NZ_JPVR01000081	113538	snp	C	A	A:17 C:0
NZ_JPVR01000081	113549	snp	C	T	T:16 C:0
NZ_JPVR01000081	113555	snp	C	T	T:16 C:0
NZ_JPVR01000081	113572	snp	G	T	T:15 G:0
NZ_JPVR01000081	113578	ins	A	ATGGCTTACTTGATAATGACGAAT	ATGGCTTACTTGATAATGACGAAT:13 A:0
NZ_JPVR01000081	113658	snp	A	G	G:16 A:0	CDS	-	671/750	224/249	missense_variant c.671T>C p.Leu224Pro	CD31_RS21060		ABC transporter permease
NZ_JPVR01000081	113675	snp	A	C	C:16 A:0	CDS	-	654/750	218/249	synonymous_variant c.654T>G p.Val218Val	CD31_RS21060		ABC transporter permease
NZ_JPVR01000081	113696	complex	AGCA	GGCG	GGCG:15 AGCA:0	CDS	-	633/750	210/249	synonymous_variant c.630_633delTGCTinsCGCC p.212	CD31_RS21060		ABC transporter permease
NZ_JPVR01000081	113705	snp	C	T	T:16 C:0	CDS	-	624/750	208/249	synonymous_variant c.624G>A p.Ala208Ala	CD31_RS21060		ABC transporter permease
NZ_JPVR01000081	113747	complex	TCGA	ACGG	ACGG:15 TCGA:0	CDS	-	582/750	193/249	synonymous_variant c.579_582delTCGAinsCCGT p.195	CD31_RS21060		ABC transporter permease
NZ_JPVR01000081	113757	snp	T	G	G:16 T:0	CDS	-	572/750	191/249	missense_variant c.572A>C p.Lys191Thr	CD31_RS21060		ABC transporter permease
NZ_JPVR01000081	113786	snp	T	C	C:18 T:0	CDS	-	543/750	181/249	synonymous_variant c.543A>G p.Ser181Ser	CD31_RS21060		ABC transporter permease
NZ_JPVR01000081	113803	complex	AA	GG	GG:18 AA:0	CDS	-	526/750	175/249	synonymous_variant c.525_526delTTinsCC p.177	CD31_RS21060		ABC transporter permease
NZ_JPVR01000081	113813	snp	T	C	C:20 T:0	CDS	-	516/750	172/249	synonymous_variant c.516A>G p.Pro172Pro	CD31_RS21060		ABC transporter permease
NZ_JPVR01000081	113825	snp	G	A	A:20 G:0	CDS	-	504/750	168/249	synonymous_variant c.504C>T p.Ala168Ala	CD31_RS21060		ABC transporter permease
NZ_JPVR01000081	113884	snp	A	G	G:20 A:0	CDS	-	445/750	149/249	synonymous_variant c.445T>C p.Leu149Leu	CD31_RS21060		ABC transporter permease
NZ_JPVR01000081	113921	snp	G	A	A:20 G:0	CDS	-	408/750	136/249	synonymous_variant c.408C>T p.Phe136Phe	CD31_RS21060		ABC transporter permease
NZ_JPVR01000081	113929	complex	CC	TA	TA:19 CC:0	CDS	-	400/750	133/249	missense_variant c.399_400delGGinsTA p.LeuAsp133PheAsn	CD31_RS21060		ABC transporter permease
NZ_JPVR01000081	113942	snp	G	A	A:20 G:0	CDS	-	387/750	129/249	synonymous_variant c.387C>T p.Ser129Ser	CD31_RS21060		ABC transporter permease
NZ_JPVR01000081	113963	snp	G	C	C:20 G:0	CDS	-	366/750	122/249	missense_variant c.366C>G p.Phe122Leu	CD31_RS21060		ABC transporter permease
NZ_JPVR01000081	113981	snp	G	A	A:20 G:0	CDS	-	348/750	116/249	synonymous_variant c.348C>T p.Val116Val	CD31_RS21060		ABC transporter permease
NZ_JPVR01000081	114044	snp	A	G	G:20 A:0	CDS	-	285/750	95/249	synonymous_variant c.285T>C p.Arg95Arg	CD31_RS21060		ABC transporter permease
NZ_JPVR01000081	114061	snp	T	C	C:20 T:0	CDS	-	268/750	90/249	missense_variant c.268A>G p.Thr90Ala	CD31_RS21060		ABC transporter permease
NZ_JPVR01000081	114071	snp	C	T	T:20 C:0	CDS	-	258/750	86/249	synonymous_variant c.258G>A p.Ala86Ala	CD31_RS21060		ABC transporter permease
NZ_JPVR01000081	114103	snp	G	A	A:20 G:0	CDS	-	226/750	76/249	synonymous_variant c.226C>T p.Leu76Leu	CD31_RS21060		ABC transporter permease
NZ_JPVR01000081	114137	snp	G	T	T:20 G:0	CDS	-	192/750	64/249	synonymous_variant c.192C>A p.Ala64Ala	CD31_RS21060		ABC transporter permease
NZ_JPVR01000081	114145	complex	AT	GC	GC:20 AT:0	CDS	-	184/750	61/249	synonymous_variant c.183_184delATinsGC p.63	CD31_RS21060		ABC transporter permease
NZ_JPVR01000081	114170	snp	G	A	A:20 G:0	CDS	-	159/750	53/249	synonymous_variant c.159C>T p.Val53Val	CD31_RS21060		ABC transporter permease
NZ_JPVR01000081	114180	snp	T	G	G:20 T:0	CDS	-	149/750	50/249	missense_variant c.149A>C p.Asp50Ala	CD31_RS21060		ABC transporter permease
NZ_JPVR01000081	114185	snp	G	A	A:20 G:0	CDS	-	144/750	48/249	synonymous_variant c.144C>T p.Gly48Gly	CD31_RS21060		ABC transporter permease
NZ_JPVR01000081	114191	snp	C	T	T:20 C:0	CDS	-	138/750	46/249	synonymous_variant c.138G>A p.Glu46Glu	CD31_RS21060		ABC transporter permease
NZ_JPVR01000081	114200	snp	A	G	G:20 A:0	CDS	-	129/750	43/249	synonymous_variant c.129T>C p.Gly43Gly	CD31_RS21060		ABC transporter permease
NZ_JPVR01000081	114224	snp	A	T	T:20 A:0	CDS	-	105/750	35/249	synonymous_variant c.105T>A p.Leu35Leu	CD31_RS21060		ABC transporter permease
NZ_JPVR01000081	114233	snp	C	G	G:20 C:0	CDS	-	96/750	32/249	missense_variant c.96G>C p.Met32Ile	CD31_RS21060		ABC transporter permease
NZ_JPVR01000081	114242	snp	T	C	C:20 T:0	CDS	-	87/750	29/249	synonymous_variant c.87A>G p.Thr29Thr	CD31_RS21060		ABC transporter permease
NZ_JPVR01000081	114269	complex	TGGG	AGGA	AGGA:20 TGGG:0	CDS	-	60/750	19/249	synonymous_variant c.57_60delCCCAinsTCCT p.21	CD31_RS21060		ABC transporter permease
NZ_JPVR01000081	114299	snp	A	C	C:20 A:0	CDS	-	30/750	10/249	synonymous_variant c.30T>G p.Gly10Gly	CD31_RS21060		ABC transporter permease
NZ_JPVR01000081	114319	snp	G	T	T:20 G:0	CDS	-	10/750	4/249	missense_variant c.10C>A p.Gln4Lys	CD31_RS21060		ABC transporter permease
NZ_JPVR01000081	114332	snp	T	A	A:20 T:0	CDS	-	759/762	253/253	synonymous_variant c.759A>T p.Ile253Ile	CD31_RS21065		ATP-binding cassette domain-containing protein
NZ_JPVR01000081	114347	snp	G	A	A:20 G:0	CDS	-	744/762	248/253	synonymous_variant c.744C>T p.Gly248Gly	CD31_RS21065		ATP-binding cassette domain-containing protein
NZ_JPVR01000081	114374	snp	A	C	C:20 A:0	CDS	-	717/762	239/253	synonymous_variant c.717T>G p.Leu239Leu	CD31_RS21065		ATP-binding cassette domain-containing protein
NZ_JPVR01000081	114392	snp	G	A	A:20 G:0	CDS	-	699/762	233/253	synonymous_variant c.699C>T p.Ile233Ile	CD31_RS21065		ATP-binding cassette domain-containing protein
NZ_JPVR01000081	114416	snp	A	G	G:20 A:0	CDS	-	675/762	225/253	synonymous_variant c.675T>C p.Phe225Phe	CD31_RS21065		ATP-binding cassette domain-containing protein
NZ_JPVR01000081	114436	snp	G	A	A:20 G:0	CDS	-	655/762	219/253	synonymous_variant c.655C>T p.Leu219Leu	CD31_RS21065		ATP-binding cassette domain-containing protein
NZ_JPVR01000081	114455	snp	A	C	C:20 A:0	CDS	-	636/762	212/253	missense_variant c.636T>G p.Ile212Met	CD31_RS21065		ATP-binding cassette domain-containing protein
NZ_JPVR01000081	114494	snp	T	C	C:20 T:0	CDS	-	597/762	199/253	synonymous_variant c.597A>G p.Gln199Gln	CD31_RS21065		ATP-binding cassette domain-containing protein
NZ_JPVR01000081	114515	snp	C	T	T:20 C:0	CDS	-	576/762	192/253	synonymous_variant c.576G>A p.Gln192Gln	CD31_RS21065		ATP-binding cassette domain-containing protein
NZ_JPVR01000081	114530	snp	G	A	A:20 G:0	CDS	-	561/762	187/253	synonymous_variant c.561C>T p.Ile187Ile	CD31_RS21065		ATP-binding cassette domain-containing protein
NZ_JPVR01000081	114548	snp	C	T	T:20 C:0	CDS	-	543/762	181/253	synonymous_variant c.543G>A p.Ala181Ala	CD31_RS21065		ATP-binding cassette domain-containing protein
NZ_JPVR01000081	114593	snp	A	G	G:20 A:0	CDS	-	498/762	166/253	synonymous_variant c.498T>C p.Asp166Asp	CD31_RS21065		ATP-binding cassette domain-containing protein
NZ_JPVR01000081	114605	snp	C	A	A:20 C:0	CDS	-	486/762	162/253	synonymous_variant c.486G>T p.Thr162Thr	CD31_RS21065		ATP-binding cassette domain-containing protein
NZ_JPVR01000081	114629	snp	C	T	T:20 C:0	CDS	-	462/762	154/253	synonymous_variant c.462G>A p.Ala154Ala	CD31_RS21065		ATP-binding cassette domain-containing protein
NZ_JPVR01000081	114637	snp	A	T	T:20 A:0	CDS	-	454/762	152/253	missense_variant c.454T>A p.Ser152Thr	CD31_RS21065		ATP-binding cassette domain-containing protein
NZ_JPVR01000081	114644	snp	C	T	T:20 C:0	CDS	-	447/762	149/253	missense_variant c.447G>A p.Met149Ile	CD31_RS21065		ATP-binding cassette domain-containing protein
NZ_JPVR01000081	114656	snp	A	G	G:20 A:0	CDS	-	435/762	145/253	synonymous_variant c.435T>C p.Ile145Ile	CD31_RS21065		ATP-binding cassette domain-containing protein
NZ_JPVR01000081	114710	snp	T	C	C:20 T:0	CDS	-	381/762	127/253	synonymous_variant c.381A>G p.Ala127Ala	CD31_RS21065		ATP-binding cassette domain-containing protein
NZ_JPVR01000081	114770	snp	T	C	C:20 T:0	CDS	-	321/762	107/253	synonymous_variant c.321A>G p.Gly107Gly	CD31_RS21065		ATP-binding cassette domain-containing protein
NZ_JPVR01000081	114779	complex	TTTA	CTTG	CTTG:20 TTTA:0	CDS	-	312/762	103/253	synonymous_variant c.309_312delTAAAinsCAAG p.105	CD31_RS21065		ATP-binding cassette domain-containing protein
NZ_JPVR01000081	114791	snp	G	A	A:20 G:0	CDS	-	300/762	100/253	synonymous_variant c.300C>T p.Ile100Ile	CD31_RS21065		ATP-binding cassette domain-containing protein
NZ_JPVR01000081	114797	snp	A	G	G:20 A:0	CDS	-	294/762	98/253	synonymous_variant c.294T>C p.Asn98Asn	CD31_RS21065		ATP-binding cassette domain-containing protein
NZ_JPVR01000081	114845	snp	T	C	C:20 T:0	CDS	-	246/762	82/253	synonymous_variant c.246A>G p.Leu82Leu	CD31_RS21065		ATP-binding cassette domain-containing protein
NZ_JPVR01000081	114868	snp	A	G	G:20 A:0	CDS	-	223/762	75/253	missense_variant c.223T>C p.Tyr75His	CD31_RS21065		ATP-binding cassette domain-containing protein
NZ_JPVR01000081	114896	snp	G	A	A:18 G:0	CDS	-	195/762	65/253	synonymous_variant c.195C>T p.Cys65Cys	CD31_RS21065		ATP-binding cassette domain-containing protein
NZ_JPVR01000081	114903	snp	C	G	G:18 C:0	CDS	-	188/762	63/253	missense_variant c.188G>C p.Gly63Ala	CD31_RS21065		ATP-binding cassette domain-containing protein
NZ_JPVR01000081	114922	complex	AT	CC	CC:17 AT:0	CDS	-	169/762	56/253	missense_variant c.168_169delATinsGG p.Ser57Ala	CD31_RS21065		ATP-binding cassette domain-containing protein
NZ_JPVR01000081	114959	snp	T	C	C:18 T:0	CDS	-	132/762	44/253	synonymous_variant c.132A>G p.Lys44Lys	CD31_RS21065		ATP-binding cassette domain-containing protein
NZ_JPVR01000081	114986	complex	AC	TG	TG:17 AC:0	CDS	-	105/762	35/253	missense_variant c.104_105delGTinsCA p.Gly35Ala	CD31_RS21065		ATP-binding cassette domain-containing protein
NZ_JPVR01000081	114998	snp	A	G	G:18 A:0	CDS	-	93/762	31/253	synonymous_variant c.93T>C p.Gly31Gly	CD31_RS21065		ATP-binding cassette domain-containing protein
NZ_JPVR01000081	115022	snp	G	T	T:18 G:0	CDS	-	69/762	23/253	synonymous_variant c.69C>A p.Gly23Gly	CD31_RS21065		ATP-binding cassette domain-containing protein
NZ_JPVR01000081	115094	snp	A	T	T:18 A:0
NZ_JPVR01000081	115109	complex	TC	AAAAATCTCTTT	AAAAATCTCTTT:16 TC:0
NZ_JPVR01000081	115129	snp	C	T	T:18 C:0
NZ_JPVR01000081	115140	snp	C	T	T:18 C:0
NZ_JPVR01000081	115154	snp	A	T	T:18 A:0
NZ_JPVR01000081	115173	complex	ATT	GTA	GTA:17 ATT:0
NZ_JPVR01000081	115209	del	AAC	A	A:18 AAC:0
NZ_JPVR01000081	115239	snp	C	T	T:18 C:0
NZ_JPVR01000081	115292	snp	A	G	G:18 A:0	CDS	-	294/342	98/113	synonymous_variant c.294T>C p.Tyr98Tyr	CD31_RS21070		DUF1048 domain-containing protein
NZ_JPVR01000081	115385	snp	T	A	A:20 T:0	CDS	-	201/342	67/113	synonymous_variant c.201A>T p.Ala67Ala	CD31_RS21070		DUF1048 domain-containing protein
NZ_JPVR01000081	115914	snp	T	G	G:20 T:0	CDS	-	49/321	17/106	missense_variant c.49A>C p.Met17Leu	CD31_RS21075		PadR family transcriptional regulator
NZ_JPVR01000081	115930	snp	G	A	A:20 G:0	CDS	-	33/321	11/106	synonymous_variant c.33C>T p.Ser11Ser	CD31_RS21075		PadR family transcriptional regulator
NZ_JPVR01000081	115948	snp	T	C	C:20 T:0	CDS	-	15/321	5/106	synonymous_variant c.15A>G p.Thr5Thr	CD31_RS21075		PadR family transcriptional regulator
NZ_JPVR01000081	116065	snp	T	C	C:20 T:0
NZ_JPVR01000081	116085	snp	A	T	T:20 A:0
NZ_JPVR01000081	116098	ins	C	CT	CT:19 C:0
NZ_JPVR01000081	116149	complex	TTAT	CTAC	CTAC:19 TTAT:0
NZ_JPVR01000081	116188	snp	T	A	A:20 T:0
NZ_JPVR01000081	116211	snp	A	C	C:20 A:0
NZ_JPVR01000081	116259	snp	T	G	G:20 T:0
NZ_JPVR01000081	116277	snp	G	A	A:20 G:0
NZ_JPVR01000081	116282	snp	T	C	C:20 T:0
NZ_JPVR01000081	116292	snp	T	C	C:20 T:0
NZ_JPVR01000081	116307	ins	T	TC	TC:20 T:0
NZ_JPVR01000081	116369	snp	A	G	G:20 A:0	CDS	-	615/624	205/207	synonymous_variant c.615T>C p.Ile205Ile	CD31_RS21080		HAD family hydrolase
NZ_JPVR01000081	116374	snp	T	C	C:20 T:0	CDS	-	610/624	204/207	missense_variant c.610A>G p.Thr204Ala	CD31_RS21080		HAD family hydrolase
NZ_JPVR01000081	116396	snp	G	A	A:20 G:0	CDS	-	588/624	196/207	synonymous_variant c.588C>T p.Phe196Phe	CD31_RS21080		HAD family hydrolase
NZ_JPVR01000081	116435	snp	G	A	A:20 G:0	CDS	-	549/624	183/207	synonymous_variant c.549C>T p.Ala183Ala	CD31_RS21080		HAD family hydrolase
NZ_JPVR01000081	116464	snp	T	C	C:20 T:0	CDS	-	520/624	174/207	missense_variant c.520A>G p.Thr174Ala	CD31_RS21080		HAD family hydrolase
NZ_JPVR01000081	116533	snp	T	C	C:20 T:0	CDS	-	451/624	151/207	missense_variant c.451A>G p.Ile151Val	CD31_RS21080		HAD family hydrolase
NZ_JPVR01000081	116561	snp	T	C	C:20 T:0	CDS	-	423/624	141/207	synonymous_variant c.423A>G p.Pro141Pro	CD31_RS21080		HAD family hydrolase
NZ_JPVR01000081	116570	complex	ATG	GTT	GTT:19 ATG:0	CDS	-	414/624	138/207	missense_variant c.412_414delCATinsAAC p.His138Asn	CD31_RS21080		HAD family hydrolase
NZ_JPVR01000081	116586	snp	G	T	T:20 G:0	CDS	-	398/624	133/207	missense_variant c.398C>A p.Ala133Glu	CD31_RS21080		HAD family hydrolase
NZ_JPVR01000081	116612	snp	G	T	T:20 G:0	CDS	-	372/624	124/207	missense_variant c.372C>A p.His124Gln	CD31_RS21080		HAD family hydrolase
NZ_JPVR01000081	116645	snp	C	T	T:18 C:0	CDS	-	339/624	113/207	synonymous_variant c.339G>A p.Glu113Glu	CD31_RS21080		HAD family hydrolase
NZ_JPVR01000081	116696	snp	C	T	T:18 C:0	CDS	-	288/624	96/207	synonymous_variant c.288G>A p.Pro96Pro	CD31_RS21080		HAD family hydrolase
NZ_JPVR01000081	116704	snp	C	T	T:18 C:0	CDS	-	280/624	94/207	missense_variant c.280G>A p.Ala94Thr	CD31_RS21080		HAD family hydrolase
NZ_JPVR01000081	116816	snp	G	A	A:18 G:0	CDS	-	168/624	56/207	synonymous_variant c.168C>T p.Leu56Leu	CD31_RS21080		HAD family hydrolase
NZ_JPVR01000081	116828	snp	C	T	T:18 C:0	CDS	-	156/624	52/207	synonymous_variant c.156G>A p.Ala52Ala	CD31_RS21080		HAD family hydrolase
NZ_JPVR01000081	116853	snp	G	A	A:18 G:0	CDS	-	131/624	44/207	missense_variant c.131C>T p.Ala44Val	CD31_RS21080		HAD family hydrolase
NZ_JPVR01000081	116863	complex	GCGT	ATGC	ATGC:17 GCGT:0	CDS	-	121/624	40/207	missense_variant c.118_121delACGCinsGCAT p.Thr40Ala	CD31_RS21080		HAD family hydrolase
NZ_JPVR01000081	116873	snp	C	G	G:18 C:0	CDS	-	111/624	37/207	synonymous_variant c.111G>C p.Pro37Pro	CD31_RS21080		HAD family hydrolase
NZ_JPVR01000081	116882	complex	TATTTT	CTTTTG	CTTTTG:19 TATTTT:0	CDS	-	102/624	33/207	missense_variant c.97_102delAAAATAinsCAAAAG p.LysIle33GlnLys	CD31_RS21080		HAD family hydrolase
NZ_JPVR01000081	116932	snp	T	G	G:20 T:0	CDS	-	52/624	18/207	missense_variant c.52A>C p.Lys18Gln	CD31_RS21080		HAD family hydrolase
NZ_JPVR01000081	117008	snp	T	C	C:20 T:0	CDS	-	386/396	129/131	missense_variant c.386A>G p.Asn129Ser	CD31_RS21085		pyrimidine dimer DNA glycosylase/endonuclease V
NZ_JPVR01000081	117161	snp	T	C	C:20 T:0	CDS	-	233/396	78/131	missense_variant c.233A>G p.Asp78Gly	CD31_RS21085		pyrimidine dimer DNA glycosylase/endonuclease V
NZ_JPVR01000081	117215	snp	T	C	C:20 T:0	CDS	-	179/396	60/131	missense_variant c.179A>G p.Lys60Arg	CD31_RS21085		pyrimidine dimer DNA glycosylase/endonuclease V
NZ_JPVR01000081	117367	snp	T	A	A:20 T:0	CDS	-	27/396	9/131	synonymous_variant c.27A>T p.Ile9Ile	CD31_RS21085		pyrimidine dimer DNA glycosylase/endonuclease V
NZ_JPVR01000081	117372	snp	C	A	A:20 C:0	CDS	-	22/396	8/131	missense_variant c.22G>T p.Val8Leu	CD31_RS21085		pyrimidine dimer DNA glycosylase/endonuclease V
NZ_JPVR01000081	117480	snp	C	A	A:20 C:0	CDS	+	9/462	3/153	synonymous_variant c.9C>A p.Ile3Ile	CD31_RS21090		GNAT family N-acetyltransferase
NZ_JPVR01000081	117507	snp	A	G	G:20 A:0	CDS	+	36/462	12/153	synonymous_variant c.36A>G p.Pro12Pro	CD31_RS21090		GNAT family N-acetyltransferase
NZ_JPVR01000081	117540	snp	A	T	T:20 A:0	CDS	+	69/462	23/153	missense_variant c.69A>T p.Leu23Phe	CD31_RS21090		GNAT family N-acetyltransferase
NZ_JPVR01000081	117612	snp	T	C	C:20 T:0	CDS	+	141/462	47/153	synonymous_variant c.141T>C p.Ile47Ile	CD31_RS21090		GNAT family N-acetyltransferase
NZ_JPVR01000081	117621	snp	G	T	T:20 G:0	CDS	+	150/462	50/153	missense_variant c.150G>T p.Glu50Asp	CD31_RS21090		GNAT family N-acetyltransferase
NZ_JPVR01000081	117717	snp	G	A	A:20 G:0	CDS	+	246/462	82/153	synonymous_variant c.246G>A p.Glu82Glu	CD31_RS21090		GNAT family N-acetyltransferase
NZ_JPVR01000081	117744	complex	AATC	GATT	GATT:20 AATC:0	CDS	+	273/462	91/153	synonymous_variant c.273_276delAATCinsGATT p.93	CD31_RS21090		GNAT family N-acetyltransferase
NZ_JPVR01000081	117753	complex	TAAA	CAAG	CAAG:20 TAAA:0	CDS	+	282/462	94/153	synonymous_variant c.282_285delTAAAinsCAAG p.96	CD31_RS21090		GNAT family N-acetyltransferase
NZ_JPVR01000081	117762	snp	T	C	C:20 T:0	CDS	+	291/462	97/153	synonymous_variant c.291T>C p.Tyr97Tyr	CD31_RS21090		GNAT family N-acetyltransferase
NZ_JPVR01000081	117768	snp	T	C	C:20 T:0	CDS	+	297/462	99/153	synonymous_variant c.297T>C p.Asn99Asn	CD31_RS21090		GNAT family N-acetyltransferase
NZ_JPVR01000081	117780	snp	T	G	G:20 T:0	CDS	+	309/462	103/153	synonymous_variant c.309T>G p.Gly103Gly	CD31_RS21090		GNAT family N-acetyltransferase
NZ_JPVR01000081	117835	snp	T	C	C:20 T:0	CDS	+	364/462	122/153	synonymous_variant c.364T>C p.Leu122Leu	CD31_RS21090		GNAT family N-acetyltransferase
NZ_JPVR01000081	117840	snp	G	A	A:20 G:0	CDS	+	369/462	123/153	synonymous_variant c.369G>A p.Glu123Glu	CD31_RS21090		GNAT family N-acetyltransferase
NZ_JPVR01000081	117867	snp	T	C	C:20 T:0	CDS	+	396/462	132/153	synonymous_variant c.396T>C p.Gly132Gly	CD31_RS21090		GNAT family N-acetyltransferase
NZ_JPVR01000081	117912	complex	GACA	AACG	AACG:19 GACA:0	CDS	+	441/462	147/153	synonymous_variant c.441_444delGACAinsAACG p.149	CD31_RS21090		GNAT family N-acetyltransferase
NZ_JPVR01000081	117944	snp	A	G	G:20 A:0
NZ_JPVR01000081	117972	snp	G	A	A:20 G:0
NZ_JPVR01000081	117984	snp	A	C	C:20 A:0
NZ_JPVR01000081	117993	snp	A	C	C:20 A:0
NZ_JPVR01000081	118000	snp	G	A	A:20 G:0
NZ_JPVR01000081	118026	snp	A	G	G:20 A:0
NZ_JPVR01000081	118041	complex	TGGA	CGGT	CGGT:19 TGGA:0
NZ_JPVR01000081	118065	snp	T	C	C:20 T:0
NZ_JPVR01000081	118075	del	AG	A	A:19 AG:0
NZ_JPVR01000081	118081	del	GT	G	G:19 GT:0
NZ_JPVR01000081	118111	snp	A	C	C:20 A:0
NZ_JPVR01000081	118130	snp	A	G	G:20 A:0	CDS	-	1765/1773	589/590	synonymous_variant c.1765T>C p.Leu589Leu	CD31_RS21095		oleate hydratase
NZ_JPVR01000081	118206	snp	A	G	G:20 A:0	CDS	-	1689/1773	563/590	synonymous_variant c.1689T>C p.Ile563Ile	CD31_RS21095		oleate hydratase
NZ_JPVR01000081	118248	snp	T	C	C:20 T:0	CDS	-	1647/1773	549/590	synonymous_variant c.1647A>G p.Leu549Leu	CD31_RS21095		oleate hydratase
NZ_JPVR01000081	118269	snp	T	C	C:20 T:0	CDS	-	1626/1773	542/590	synonymous_variant c.1626A>G p.Leu542Leu	CD31_RS21095		oleate hydratase
NZ_JPVR01000081	118280	snp	C	T	T:20 C:0	CDS	-	1615/1773	539/590	missense_variant c.1615G>A p.Val539Ile	CD31_RS21095		oleate hydratase
NZ_JPVR01000081	118461	snp	C	T	T:20 C:0	CDS	-	1434/1773	478/590	synonymous_variant c.1434G>A p.Gly478Gly	CD31_RS21095		oleate hydratase
NZ_JPVR01000081	118497	snp	T	A	A:20 T:0	CDS	-	1398/1773	466/590	synonymous_variant c.1398A>T p.Pro466Pro	CD31_RS21095		oleate hydratase
NZ_JPVR01000081	118773	snp	G	A	A:20 G:0	CDS	-	1122/1773	374/590	synonymous_variant c.1122C>T p.Val374Val	CD31_RS21095		oleate hydratase
NZ_JPVR01000081	118827	snp	T	A	A:20 T:0	CDS	-	1068/1773	356/590	synonymous_variant c.1068A>T p.Arg356Arg	CD31_RS21095		oleate hydratase
NZ_JPVR01000081	119081	snp	C	T	T:20 C:0	CDS	-	814/1773	272/590	missense_variant c.814G>A p.Asp272Asn	CD31_RS21095		oleate hydratase
NZ_JPVR01000081	119125	snp	C	T	T:20 C:0	CDS	-	770/1773	257/590	missense_variant c.770G>A p.Arg257Lys	CD31_RS21095		oleate hydratase
NZ_JPVR01000081	119145	snp	G	T	T:20 G:0	CDS	-	750/1773	250/590	synonymous_variant c.750C>A p.Val250Val	CD31_RS21095		oleate hydratase
NZ_JPVR01000081	119180	snp	C	T	T:20 C:0	CDS	-	715/1773	239/590	missense_variant c.715G>A p.Gly239Ser	CD31_RS21095		oleate hydratase
NZ_JPVR01000081	119241	snp	C	T	T:19 C:0	CDS	-	654/1773	218/590	synonymous_variant c.654G>A p.Leu218Leu	CD31_RS21095		oleate hydratase
NZ_JPVR01000081	119283	snp	G	A	A:19 G:0	CDS	-	612/1773	204/590	synonymous_variant c.612C>T p.Arg204Arg	CD31_RS21095		oleate hydratase
NZ_JPVR01000081	119304	snp	T	C	C:19 T:0	CDS	-	591/1773	197/590	synonymous_variant c.591A>G p.Glu197Glu	CD31_RS21095		oleate hydratase
NZ_JPVR01000081	119340	snp	C	T	T:19 C:0	CDS	-	555/1773	185/590	synonymous_variant c.555G>A p.Thr185Thr	CD31_RS21095		oleate hydratase
NZ_JPVR01000081	119361	snp	G	A	A:19 G:0	CDS	-	534/1773	178/590	synonymous_variant c.534C>T p.Asn178Asn	CD31_RS21095		oleate hydratase
NZ_JPVR01000081	119406	snp	A	G	G:19 A:0	CDS	-	489/1773	163/590	synonymous_variant c.489T>C p.Asp163Asp	CD31_RS21095		oleate hydratase
NZ_JPVR01000081	119462	complex	GA	TG	TG:19 GA:0	CDS	-	433/1773	144/590	missense_variant c.432_433delTCinsCA p.Gln145Lys	CD31_RS21095		oleate hydratase
NZ_JPVR01000081	119472	complex	GGTA	AGTG	AGTG:19 GGTA:0	CDS	-	423/1773	140/590	synonymous_variant c.420_423delTACCinsCACT p.142	CD31_RS21095		oleate hydratase
NZ_JPVR01000081	119493	snp	T	A	A:20 T:0	CDS	-	402/1773	134/590	synonymous_variant c.402A>T p.Leu134Leu	CD31_RS21095		oleate hydratase
NZ_JPVR01000081	119553	snp	G	A	A:20 G:0	CDS	-	342/1773	114/590	synonymous_variant c.342C>T p.Leu114Leu	CD31_RS21095		oleate hydratase
NZ_JPVR01000081	119577	complex	CGAT	GGAA	GGAA:19 CGAT:0	CDS	-	318/1773	105/590	synonymous_variant c.315_318delATCGinsTTCC p.107	CD31_RS21095		oleate hydratase
NZ_JPVR01000081	119586	snp	G	T	T:20 G:0	CDS	-	309/1773	103/590	missense_variant c.309C>A p.Asp103Glu	CD31_RS21095		oleate hydratase
NZ_JPVR01000081	119598	snp	T	C	C:20 T:0	CDS	-	297/1773	99/590	synonymous_variant c.297A>G p.Ser99Ser	CD31_RS21095		oleate hydratase
NZ_JPVR01000081	119652	snp	T	C	C:20 T:0	CDS	-	243/1773	81/590	synonymous_variant c.243A>G p.Arg81Arg	CD31_RS21095		oleate hydratase
NZ_JPVR01000081	119658	snp	G	A	A:20 G:0	CDS	-	237/1773	79/590	synonymous_variant c.237C>T p.Gly79Gly	CD31_RS21095		oleate hydratase
NZ_JPVR01000081	119723	snp	G	A	A:20 G:0	CDS	-	172/1773	58/590	synonymous_variant c.172C>T p.Leu58Leu	CD31_RS21095		oleate hydratase
NZ_JPVR01000081	119747	snp	C	T	T:19 C:0	CDS	-	148/1773	50/590	missense_variant c.148G>A p.Glu50Lys	CD31_RS21095		oleate hydratase
NZ_JPVR01000081	119808	snp	G	A	A:19 G:0	CDS	-	87/1773	29/590	synonymous_variant c.87C>T p.Gly29Gly	CD31_RS21095		oleate hydratase
NZ_JPVR01000081	120347	snp	A	G	G:14 A:0	CDS	+	82/534	28/177	missense_variant c.82A>G p.Ile28Val	CD31_RS21100		HXXEE domain-containing protein
NZ_JPVR01000081	120364	complex	TC	AA	AA:15 TC:0	CDS	+	99/534	33/177	missense_variant c.99_100delTCinsAA p.HisHis33GlnAsn	CD31_RS21100		HXXEE domain-containing protein
NZ_JPVR01000081	120397	complex	CCA	TCC	TCC:18 CCA:0	CDS	+	132/534	44/177	missense_variant c.132_134delCCAinsTCC p.Gln45Pro	CD31_RS21100		HXXEE domain-containing protein
NZ_JPVR01000081	120409	snp	T	C	C:19 T:0	CDS	+	144/534	48/177	synonymous_variant c.144T>C p.Ala48Ala	CD31_RS21100		HXXEE domain-containing protein
NZ_JPVR01000081	120438	complex	CCACAGCC	GCACCGCA	GCACCGCA:19 CCACAGCC:0	CDS	+	173/534	58/177	missense_variant c.173_180delCCACAGCCinsGCACCGCA p.Thr58Ser	CD31_RS21100		HXXEE domain-containing protein
NZ_JPVR01000081	120460	snp	C	T	T:20 C:0	CDS	+	195/534	65/177	synonymous_variant c.195C>T p.Ala65Ala	CD31_RS21100		HXXEE domain-containing protein
NZ_JPVR01000081	120475	snp	T	C	C:20 T:0	CDS	+	210/534	70/177	synonymous_variant c.210T>C p.Phe70Phe	CD31_RS21100		HXXEE domain-containing protein
NZ_JPVR01000081	120517	snp	C	T	T:19 C:0	CDS	+	252/534	84/177	synonymous_variant c.252C>T p.Phe84Phe	CD31_RS21100		HXXEE domain-containing protein
NZ_JPVR01000081	120539	complex	CTC	ATT	ATT:18 CTC:0	CDS	+	274/534	92/177	missense_variant c.274_276delCTCinsATT p.Leu92Ile	CD31_RS21100		HXXEE domain-containing protein
NZ_JPVR01000081	120554	snp	T	G	G:19 T:0	CDS	+	289/534	97/177	missense_variant c.289T>G p.Ser97Ala	CD31_RS21100		HXXEE domain-containing protein
NZ_JPVR01000081	120610	snp	A	T	T:19 A:0	CDS	+	345/534	115/177	missense_variant c.345A>T p.Leu115Phe	CD31_RS21100		HXXEE domain-containing protein
NZ_JPVR01000081	120631	complex	TGCTATC	AGCGATA	AGCGATA:18 TGCTATC:0	CDS	+	366/534	122/177	synonymous_variant c.366_372delTGCTATCinsAGCGATA p.125	CD31_RS21100		HXXEE domain-containing protein
NZ_JPVR01000081	120652	snp	C	T	T:19 C:0	CDS	+	387/534	129/177	synonymous_variant c.387C>T p.Ile129Ile	CD31_RS21100		HXXEE domain-containing protein
NZ_JPVR01000081	120658	complex	CCCT	TCCC	TCCC:18 CCCT:0	CDS	+	393/534	131/177	synonymous_variant c.393_396delCCCTinsTCCC p.133	CD31_RS21100		HXXEE domain-containing protein
NZ_JPVR01000081	120692	snp	T	A	A:19 T:0	CDS	+	427/534	143/177	missense_variant c.427T>A p.Ser143Thr	CD31_RS21100		HXXEE domain-containing protein
NZ_JPVR01000081	120721	complex	GTTGA	TTTAC	TTTAC:18 GTTGA:0	CDS	+	456/534	152/177	missense_variant c.456_460delGTTGAinsTTTAC p.Ile154Leu	CD31_RS21100		HXXEE domain-containing protein
NZ_JPVR01000081	120733	snp	C	G	G:19 C:0	CDS	+	468/534	156/177	synonymous_variant c.468C>G p.Leu156Leu	CD31_RS21100		HXXEE domain-containing protein
NZ_JPVR01000081	120742	snp	C	T	T:20 C:0	CDS	+	477/534	159/177	synonymous_variant c.477C>T p.Gly159Gly	CD31_RS21100		HXXEE domain-containing protein
NZ_JPVR01000081	120757	snp	C	A	A:20 C:0	CDS	+	492/534	164/177	synonymous_variant c.492C>A p.Pro164Pro	CD31_RS21100		HXXEE domain-containing protein
NZ_JPVR01000081	120779	snp	C	A	A:20 C:0	CDS	+	514/534	172/177	missense_variant c.514C>A p.Leu172Ile	CD31_RS21100		HXXEE domain-containing protein
NZ_JPVR01000081	120800	complex	CTA	ATT	ATT:20 CTA:0
NZ_JPVR01000081	120819	snp	T	C	C:20 T:0
NZ_JPVR01000081	120833	complex	GAGAG	TAGAA	TAGAA:19 GAGAG:0
NZ_JPVR01000081	120863	snp	G	A	A:20 G:0	CDS	+	27/192	9/63	synonymous_variant c.27G>A p.Lys9Lys	CD31_RS21105		hypothetical protein
NZ_JPVR01000081	120874	complex	CT	GG	GG:20 CT:0	CDS	+	38/192	13/63	missense_variant c.38_39delCTinsGG p.Ala13Gly	CD31_RS21105		hypothetical protein
NZ_JPVR01000081	120885	snp	G	C	C:20 G:0	CDS	+	49/192	17/63	missense_variant c.49G>C p.Val17Leu	CD31_RS21105		hypothetical protein
NZ_JPVR01000081	120893	snp	C	T	T:20 C:0	CDS	+	57/192	19/63	synonymous_variant c.57C>T p.Ile19Ile	CD31_RS21105		hypothetical protein
NZ_JPVR01000081	120899	snp	T	C	C:20 T:0	CDS	+	63/192	21/63	synonymous_variant c.63T>C p.Ala21Ala	CD31_RS21105		hypothetical protein
NZ_JPVR01000081	120932	snp	T	C	C:20 T:0	CDS	+	96/192	32/63	synonymous_variant c.96T>C p.Tyr32Tyr	CD31_RS21105		hypothetical protein
NZ_JPVR01000081	120939	snp	A	G	G:20 A:0	CDS	+	103/192	35/63	missense_variant c.103A>G p.Ile35Val	CD31_RS21105		hypothetical protein
NZ_JPVR01000081	120965	complex	GATCG	CATCT	CATCT:19 GATCG:0	CDS	+	129/192	43/63	missense_variant c.129_133delGATCGinsCATCT p.LeuIleVal43PheIleLeu	CD31_RS21105		hypothetical protein
NZ_JPVR01000081	120981	snp	G	T	T:20 G:0	CDS	+	145/192	49/63	missense_variant c.145G>T p.Gly49Trp	CD31_RS21105		hypothetical protein
NZ_JPVR01000081	120986	snp	T	G	G:20 T:0	CDS	+	150/192	50/63	missense_variant c.150T>G p.Ile50Met	CD31_RS21105		hypothetical protein
NZ_JPVR01000081	121039	snp	T	C	C:20 T:0
NZ_JPVR01000081	121054	complex	TG	A	A:19 TG:0
NZ_JPVR01000081	121061	snp	G	A	A:20 G:0
NZ_JPVR01000081	121072	snp	G	T	T:20 G:0
NZ_JPVR01000081	121079	del	AT	A	A:20 AT:0
NZ_JPVR01000081	121099	del	TA	T	T:20 TA:0
NZ_JPVR01000081	121160	snp	A	G	G:20 A:0	CDS	+	42/951	14/316	synonymous_variant c.42A>G p.Ala14Ala	CD31_RS21110		bile acid:sodium symporter family protein
NZ_JPVR01000081	121178	snp	T	C	C:20 T:0	CDS	+	60/951	20/316	synonymous_variant c.60T>C p.Ser20Ser	CD31_RS21110		bile acid:sodium symporter family protein
NZ_JPVR01000081	121235	snp	C	A	A:20 C:0	CDS	+	117/951	39/316	synonymous_variant c.117C>A p.Ser39Ser	CD31_RS21110		bile acid:sodium symporter family protein
NZ_JPVR01000081	121272	snp	A	C	C:20 A:0	CDS	+	154/951	52/316	missense_variant c.154A>C p.Asn52His	CD31_RS21110		bile acid:sodium symporter family protein
NZ_JPVR01000081	121316	snp	T	A	A:20 T:0	CDS	+	198/951	66/316	synonymous_variant c.198T>A p.Val66Val	CD31_RS21110		bile acid:sodium symporter family protein
NZ_JPVR01000081	121327	snp	T	C	C:20 T:0	CDS	+	209/951	70/316	missense_variant c.209T>C p.Phe70Ser	CD31_RS21110		bile acid:sodium symporter family protein
NZ_JPVR01000081	121349	snp	T	C	C:20 T:0	CDS	+	231/951	77/316	synonymous_variant c.231T>C p.Leu77Leu	CD31_RS21110		bile acid:sodium symporter family protein
NZ_JPVR01000081	121367	snp	T	A	A:20 T:0	CDS	+	249/951	83/316	synonymous_variant c.249T>A p.Ala83Ala	CD31_RS21110		bile acid:sodium symporter family protein
NZ_JPVR01000081	121391	snp	C	T	T:20 C:0	CDS	+	273/951	91/316	synonymous_variant c.273C>T p.Phe91Phe	CD31_RS21110		bile acid:sodium symporter family protein
NZ_JPVR01000081	121410	snp	A	G	G:20 A:0	CDS	+	292/951	98/316	missense_variant c.292A>G p.Ile98Val	CD31_RS21110		bile acid:sodium symporter family protein
NZ_JPVR01000081	121436	snp	T	C	C:20 T:0	CDS	+	318/951	106/316	synonymous_variant c.318T>C p.Leu106Leu	CD31_RS21110		bile acid:sodium symporter family protein
NZ_JPVR01000081	121490	snp	A	G	G:20 A:0	CDS	+	372/951	124/316	synonymous_variant c.372A>G p.Pro124Pro	CD31_RS21110		bile acid:sodium symporter family protein
NZ_JPVR01000081	121520	snp	G	C	C:20 G:0	CDS	+	402/951	134/316	synonymous_variant c.402G>C p.Thr134Thr	CD31_RS21110		bile acid:sodium symporter family protein
NZ_JPVR01000081	121674	snp	C	A	A:20 C:0	CDS	+	556/951	186/316	missense_variant c.556C>A p.Leu186Ile	CD31_RS21110		bile acid:sodium symporter family protein
NZ_JPVR01000081	121688	snp	C	T	T:20 C:0	CDS	+	570/951	190/316	synonymous_variant c.570C>T p.Ile190Ile	CD31_RS21110		bile acid:sodium symporter family protein
NZ_JPVR01000081	121697	snp	A	G	G:20 A:0	CDS	+	579/951	193/316	synonymous_variant c.579A>G p.Lys193Lys	CD31_RS21110		bile acid:sodium symporter family protein
NZ_JPVR01000081	121737	snp	T	C	C:20 T:0	CDS	+	619/951	207/316	synonymous_variant c.619T>C p.Leu207Leu	CD31_RS21110		bile acid:sodium symporter family protein
NZ_JPVR01000081	121748	snp	T	C	C:20 T:0	CDS	+	630/951	210/316	synonymous_variant c.630T>C p.Ser210Ser	CD31_RS21110		bile acid:sodium symporter family protein
NZ_JPVR01000081	121817	snp	A	G	G:20 A:0	CDS	+	699/951	233/316	synonymous_variant c.699A>G p.Leu233Leu	CD31_RS21110		bile acid:sodium symporter family protein
NZ_JPVR01000081	121866	snp	T	C	C:20 T:0	CDS	+	748/951	250/316	synonymous_variant c.748T>C p.Leu250Leu	CD31_RS21110		bile acid:sodium symporter family protein
NZ_JPVR01000081	121925	snp	T	A	A:20 T:0	CDS	+	807/951	269/316	synonymous_variant c.807T>A p.Ala269Ala	CD31_RS21110		bile acid:sodium symporter family protein
NZ_JPVR01000081	121934	snp	C	T	T:20 C:0	CDS	+	816/951	272/316	synonymous_variant c.816C>T p.Val272Val	CD31_RS21110		bile acid:sodium symporter family protein
NZ_JPVR01000081	121940	snp	G	T	T:20 G:0	CDS	+	822/951	274/316	synonymous_variant c.822G>T p.Val274Val	CD31_RS21110		bile acid:sodium symporter family protein
NZ_JPVR01000081	122004	snp	G	A	A:20 G:0	CDS	+	886/951	296/316	missense_variant c.886G>A p.Val296Ile	CD31_RS21110		bile acid:sodium symporter family protein
NZ_JPVR01000081	122012	snp	C	T	T:20 C:0	CDS	+	894/951	298/316	synonymous_variant c.894C>T p.Ala298Ala	CD31_RS21110		bile acid:sodium symporter family protein
NZ_JPVR01000081	122039	snp	G	T	T:20 G:0	CDS	+	921/951	307/316	synonymous_variant c.921G>T p.Pro307Pro	CD31_RS21110		bile acid:sodium symporter family protein
NZ_JPVR01000081	122052	snp	G	A	A:20 G:0	CDS	+	934/951	312/316	missense_variant c.934G>A p.Asp312Asn	CD31_RS21110		bile acid:sodium symporter family protein
NZ_JPVR01000081	122112	snp	A	G	G:20 A:0
NZ_JPVR01000081	122125	snp	T	C	C:20 T:0
NZ_JPVR01000081	122148	snp	T	C	C:20 T:0	CDS	+	4/648	2/215	missense_variant c.4T>C p.Ser2Pro	CD31_RS21115		pentapeptide repeat-containing protein
NZ_JPVR01000081	122186	snp	A	G	G:20 A:0	CDS	+	42/648	14/215	synonymous_variant c.42A>G p.Pro14Pro	CD31_RS21115		pentapeptide repeat-containing protein
NZ_JPVR01000081	122200	snp	C	T	T:20 C:0	CDS	+	56/648	19/215	missense_variant c.56C>T p.Ala19Val	CD31_RS21115		pentapeptide repeat-containing protein
NZ_JPVR01000081	122211	snp	G	A	A:20 G:0	CDS	+	67/648	23/215	missense_variant c.67G>A p.Asp23Asn	CD31_RS21115		pentapeptide repeat-containing protein
NZ_JPVR01000081	122264	snp	G	C	C:20 G:0	CDS	+	120/648	40/215	synonymous_variant c.120G>C p.Thr40Thr	CD31_RS21115		pentapeptide repeat-containing protein
NZ_JPVR01000081	122283	snp	A	G	G:20 A:0	CDS	+	139/648	47/215	missense_variant c.139A>G p.Ile47Val	CD31_RS21115		pentapeptide repeat-containing protein
NZ_JPVR01000081	122300	complex	TTCG	CTCT	CTCT:20 TTCG:0	CDS	+	156/648	52/215	synonymous_variant c.156_159delTTCGinsCTCT p.54	CD31_RS21115		pentapeptide repeat-containing protein
NZ_JPVR01000081	122369	snp	T	C	C:20 T:0	CDS	+	225/648	75/215	synonymous_variant c.225T>C p.Val75Val	CD31_RS21115		pentapeptide repeat-containing protein
NZ_JPVR01000081	122384	snp	C	T	T:20 C:0	CDS	+	240/648	80/215	synonymous_variant c.240C>T p.Cys80Cys	CD31_RS21115		pentapeptide repeat-containing protein
NZ_JPVR01000081	122397	snp	G	A	A:20 G:0	CDS	+	253/648	85/215	missense_variant c.253G>A p.Ala85Thr	CD31_RS21115		pentapeptide repeat-containing protein
NZ_JPVR01000081	122408	snp	A	T	T:20 A:0	CDS	+	264/648	88/215	missense_variant c.264A>T p.Arg88Ser	CD31_RS21115		pentapeptide repeat-containing protein
NZ_JPVR01000081	122414	snp	G	C	C:20 G:0	CDS	+	270/648	90/215	synonymous_variant c.270G>C p.Gly90Gly	CD31_RS21115		pentapeptide repeat-containing protein
NZ_JPVR01000081	122424	snp	C	A	A:20 C:0	CDS	+	280/648	94/215	synonymous_variant c.280C>A p.Arg94Arg	CD31_RS21115		pentapeptide repeat-containing protein
NZ_JPVR01000081	122435	snp	T	C	C:20 T:0	CDS	+	291/648	97/215	synonymous_variant c.291T>C p.Phe97Phe	CD31_RS21115		pentapeptide repeat-containing protein
NZ_JPVR01000081	122441	snp	T	C	C:20 T:0	CDS	+	297/648	99/215	synonymous_variant c.297T>C p.Asn99Asn	CD31_RS21115		pentapeptide repeat-containing protein
NZ_JPVR01000081	122472	complex	GCA	TCG	TCG:19 GCA:0	CDS	+	328/648	110/215	missense_variant c.328_330delGCAinsTCG p.Ala110Ser	CD31_RS21115		pentapeptide repeat-containing protein
NZ_JPVR01000081	122483	snp	T	C	C:20 T:0	CDS	+	339/648	113/215	synonymous_variant c.339T>C p.Gly113Gly	CD31_RS21115		pentapeptide repeat-containing protein
NZ_JPVR01000081	122499	snp	C	A	A:20 C:0	CDS	+	355/648	119/215	missense_variant c.355C>A p.His119Asn	CD31_RS21115		pentapeptide repeat-containing protein
NZ_JPVR01000081	122525	complex	CCCG	TCCT	TCCT:20 CCCG:0	CDS	+	381/648	127/215	synonymous_variant c.381_384delCCCGinsTCCT p.129	CD31_RS21115		pentapeptide repeat-containing protein
NZ_JPVR01000081	122560	snp	G	A	A:20 G:0	CDS	+	416/648	139/215	missense_variant c.416G>A p.Ser139Asn	CD31_RS21115		pentapeptide repeat-containing protein
NZ_JPVR01000081	122570	snp	G	A	A:19 G:0	CDS	+	426/648	142/215	synonymous_variant c.426G>A p.Leu142Leu	CD31_RS21115		pentapeptide repeat-containing protein
NZ_JPVR01000081	122579	snp	G	A	A:18 G:0	CDS	+	435/648	145/215	synonymous_variant c.435G>A p.Ala145Ala	CD31_RS21115		pentapeptide repeat-containing protein
NZ_JPVR01000081	122600	snp	T	A	A:17 T:0	CDS	+	456/648	152/215	synonymous_variant c.456T>A p.Leu152Leu	CD31_RS21115		pentapeptide repeat-containing protein
NZ_JPVR01000081	122606	snp	G	A	A:17 G:0	CDS	+	462/648	154/215	synonymous_variant c.462G>A p.Lys154Lys	CD31_RS21115		pentapeptide repeat-containing protein
NZ_JPVR01000081	122624	snp	C	T	T:17 C:0	CDS	+	480/648	160/215	synonymous_variant c.480C>T p.Ser160Ser	CD31_RS21115		pentapeptide repeat-containing protein
NZ_JPVR01000081	122654	snp	C	T	T:17 C:0	CDS	+	510/648	170/215	synonymous_variant c.510C>T p.Thr170Thr	CD31_RS21115		pentapeptide repeat-containing protein
NZ_JPVR01000081	122708	snp	C	T	T:13 C:0	CDS	+	564/648	188/215	synonymous_variant c.564C>T p.Thr188Thr	CD31_RS21115		pentapeptide repeat-containing protein
NZ_JPVR01000081	123839	snp	G	T	T:10 G:0	CDS	-	330/510	110/169	synonymous_variant c.330C>A p.Arg110Arg	CD31_RS21120		GNAT family N-acetyltransferase
NZ_JPVR01000081	123867	snp	T	A	A:12 T:0	CDS	-	302/510	101/169	missense_variant c.302A>T p.Gln101Leu	CD31_RS21120		GNAT family N-acetyltransferase
NZ_JPVR01000081	123872	complex	AA	GT	GT:12 AA:0	CDS	-	297/510	99/169	missense_variant c.296_297delTTinsAC p.Phe99Tyr	CD31_RS21120		GNAT family N-acetyltransferase
NZ_JPVR01000081	123912	complex	CTTC	TTTT	TTTT:15 CTTC:0	CDS	-	257/510	85/169	missense_variant c.254_257delGAAGinsAAAA p.ArgArg85LysLys	CD31_RS21120		GNAT family N-acetyltransferase
NZ_JPVR01000081	123925	snp	C	T	T:16 C:0	CDS	-	244/510	82/169	missense_variant c.244G>A p.Ala82Thr	CD31_RS21120		GNAT family N-acetyltransferase
NZ_JPVR01000081	123938	snp	C	T	T:18 C:0	CDS	-	231/510	77/169	synonymous_variant c.231G>A p.Val77Val	CD31_RS21120		GNAT family N-acetyltransferase
NZ_JPVR01000081	123971	snp	T	C	C:20 T:0	CDS	-	198/510	66/169	synonymous_variant c.198A>G p.Gly66Gly	CD31_RS21120		GNAT family N-acetyltransferase
NZ_JPVR01000081	123983	complex	GATC	AATT	AATT:19 GATC:0	CDS	-	186/510	61/169	synonymous_variant c.183_186delGATCinsAATT p.63	CD31_RS21120		GNAT family N-acetyltransferase
NZ_JPVR01000081	124055	complex	TAG	GAT	GAT:14 TAG:0	CDS	-	114/510	38/169	missense_variant c.112_114delCTAinsATC p.Leu38Ile	CD31_RS21120		GNAT family N-acetyltransferase
NZ_JPVR01000081	124073	snp	T	C	C:13 T:0	CDS	-	96/510	32/169	synonymous_variant c.96A>G p.Glu32Glu	CD31_RS21120		GNAT family N-acetyltransferase
NZ_JPVR01000081	124085	snp	C	A	A:13 C:0	CDS	-	84/510	28/169	synonymous_variant c.84G>T p.Val28Val	CD31_RS21120		GNAT family N-acetyltransferase
NZ_JPVR01000081	124115	snp	C	T	T:12 C:0	CDS	-	54/510	18/169	synonymous_variant c.54G>A p.Glu18Glu	CD31_RS21120		GNAT family N-acetyltransferase
NZ_JPVR01000081	124133	snp	G	T	T:11 G:0	CDS	-	36/510	12/169	synonymous_variant c.36C>A p.Thr12Thr	CD31_RS21120		GNAT family N-acetyltransferase
NZ_JPVR01000081	124472	snp	A	G	G:10 A:0	CDS	-	387/486	129/161	synonymous_variant c.387T>C p.Ile129Ile	CD31_RS21125		DUF2975 domain-containing protein
NZ_JPVR01000081	124532	snp	G	T	T:13 G:0	CDS	-	327/486	109/161	synonymous_variant c.327C>A p.Pro109Pro	CD31_RS21125		DUF2975 domain-containing protein
NZ_JPVR01000081	124553	snp	G	A	A:15 G:0	CDS	-	306/486	102/161	synonymous_variant c.306C>T p.Gly102Gly	CD31_RS21125		DUF2975 domain-containing protein
NZ_JPVR01000081	124568	snp	T	C	C:16 T:0	CDS	-	291/486	97/161	synonymous_variant c.291A>G p.Ala97Ala	CD31_RS21125		DUF2975 domain-containing protein
NZ_JPVR01000081	124587	snp	T	C	C:17 T:0	CDS	-	272/486	91/161	missense_variant c.272A>G p.Lys91Arg	CD31_RS21125		DUF2975 domain-containing protein
NZ_JPVR01000081	124637	complex	CCT	TCG	TCG:18 CCT:0	CDS	-	222/486	74/161	synonymous_variant c.220_222delAGGinsCGA p.75	CD31_RS21125		DUF2975 domain-containing protein
NZ_JPVR01000081	124646	snp	T	A	A:19 T:0	CDS	-	213/486	71/161	missense_variant c.213A>T p.Lys71Asn	CD31_RS21125		DUF2975 domain-containing protein
NZ_JPVR01000081	124709	complex	CAGAGAA	GAGATCG	GAGATCG:18 CAGAGAA:0	CDS	-	150/486	48/161	missense_variant c.144_150delTTCTCTGinsCGATCTC p.Ser49Asp	CD31_RS21125		DUF2975 domain-containing protein
NZ_JPVR01000081	124739	complex	CAAAC	TAAAT	TAAAT:19 CAAAC:0	CDS	-	120/486	39/161	missense_variant c.116_120delGTTTGinsATTTA p.Ser39Asn	CD31_RS21125		DUF2975 domain-containing protein
NZ_JPVR01000081	124763	snp	A	T	T:18 A:0	CDS	-	96/486	32/161	synonymous_variant c.96T>A p.Pro32Pro	CD31_RS21125		DUF2975 domain-containing protein
NZ_JPVR01000081	124792	snp	G	A	A:15 G:0	CDS	-	67/486	23/161	missense_variant c.67C>T p.Leu23Phe	CD31_RS21125		DUF2975 domain-containing protein
NZ_JPVR01000081	124797	complex	GCAATG	ACCATC	ACCATC:14 GCAATG:0	CDS	-	62/486	19/161	missense_variant c.57_62delCATTGCinsGATGGT p.IleAla20MetVal	CD31_RS21125		DUF2975 domain-containing protein
NZ_JPVR01000081	124808	snp	C	T	T:14 C:0	CDS	-	51/486	17/161	synonymous_variant c.51G>A p.Leu17Leu	CD31_RS21125		DUF2975 domain-containing protein
NZ_JPVR01000081	124820	complex	TC	CA	CA:12 TC:0	CDS	-	39/486	13/161	missense_variant c.38_39delGAinsTG p.Gly13Val	CD31_RS21125		DUF2975 domain-containing protein
NZ_JPVR01000081	124841	snp	A	T	T:11 A:0	CDS	-	18/486	6/161	synonymous_variant c.18T>A p.Gly6Gly	CD31_RS21125		DUF2975 domain-containing protein
NZ_JPVR01000081	124858	complex	TAG	CAT	CAT:10 TAG:0	CDS	-	1/486	1/161	initiator_codon_variant c.-2_1delCTAinsATG p.Met1?	CD31_RS21125		DUF2975 domain-containing protein
NZ_JPVR01000081	125098	snp	C	A	A:10 C:0
NZ_JPVR01000081	125115	snp	T	C	C:11 T:0	CDS	+	15/819	5/272	synonymous_variant c.15T>C p.Ser5Ser	CD31_RS21130		MerR family transcriptional regulator
NZ_JPVR01000081	125142	complex	CTTG	TTTA	TTTA:13 CTTG:0	CDS	+	42/819	14/272	synonymous_variant c.42_45delCTTGinsTTTA p.16	CD31_RS21130		MerR family transcriptional regulator
NZ_JPVR01000081	125187	snp	G	A	A:16 G:0	CDS	+	87/819	29/272	synonymous_variant c.87G>A p.Pro29Pro	CD31_RS21130		MerR family transcriptional regulator
NZ_JPVR01000081	125247	snp	C	T	T:16 C:0	CDS	+	147/819	49/272	synonymous_variant c.147C>T p.Leu49Leu	CD31_RS21130		MerR family transcriptional regulator
NZ_JPVR01000081	125253	snp	G	A	A:16 G:0	CDS	+	153/819	51/272	synonymous_variant c.153G>A p.Arg51Arg	CD31_RS21130		MerR family transcriptional regulator
NZ_JPVR01000081	125292	snp	A	G	G:13 A:0	CDS	+	192/819	64/272	synonymous_variant c.192A>G p.Gln64Gln	CD31_RS21130		MerR family transcriptional regulator
NZ_JPVR01000081	125301	complex	TTTG	CTTA	CTTA:12 TTTG:0	CDS	+	201/819	67/272	synonymous_variant c.201_204delTTTGinsCTTA p.69	CD31_RS21130		MerR family transcriptional regulator
NZ_JPVR01000081	130554	snp	G	A	A:11 G:0	CDS	-	228/335	76/110	synonymous_variant c.228C>T p.Ser76Ser	CD31_RS21165		GNAT family N-acetyltransferase
NZ_JPVR01000081	130600	snp	G	A	A:15 G:0	CDS	-	182/335	61/110	missense_variant c.182C>T p.Ser61Phe	CD31_RS21165		GNAT family N-acetyltransferase
NZ_JPVR01000081	130631	complex	GG	TC	TC:17 GG:0	CDS	-	151/335	50/110	missense_variant c.150_151delCCinsGA p.AsnPro50LysThr	CD31_RS21165		GNAT family N-acetyltransferase
NZ_JPVR01000081	130675	del	ATCTGACAAAGC	A	A:18 ATCTGACAAAGC:0	CDS	-	106/335	32/110	frameshift_variant c.96_106delGCTTTGTCAGA p.Glu32fs	CD31_RS21165		GNAT family N-acetyltransferase
NZ_JPVR01000081	130798	snp	A	T	T:20 A:0
NZ_JPVR01000081	130811	snp	C	T	T:20 C:0
NZ_JPVR01000081	130827	snp	G	C	C:20 G:0
NZ_JPVR01000081	130841	complex	TTCTTT	CTATTC	CTATTC:19 TTCTTT:0
NZ_JPVR01000081	130886	snp	T	C	C:20 T:0
NZ_JPVR01000081	131063	snp	C	T	T:20 C:0	CDS	+	21/873	7/290	synonymous_variant c.21C>T p.Gly7Gly	CD31_RS21170		DMT family transporter
NZ_JPVR01000081	131090	snp	C	T	T:20 C:0	CDS	+	48/873	16/290	synonymous_variant c.48C>T p.Ser16Ser	CD31_RS21170		DMT family transporter
NZ_JPVR01000081	131171	snp	G	A	A:20 G:0	CDS	+	129/873	43/290	synonymous_variant c.129G>A p.Leu43Leu	CD31_RS21170		DMT family transporter
NZ_JPVR01000081	131192	snp	G	T	T:20 G:0	CDS	+	150/873	50/290	synonymous_variant c.150G>T p.Gly50Gly	CD31_RS21170		DMT family transporter
NZ_JPVR01000081	131219	snp	C	T	T:20 C:0	CDS	+	177/873	59/290	synonymous_variant c.177C>T p.Ser59Ser	CD31_RS21170		DMT family transporter
NZ_JPVR01000081	131231	snp	A	T	T:20 A:0	CDS	+	189/873	63/290	synonymous_variant c.189A>T p.Ala63Ala	CD31_RS21170		DMT family transporter
NZ_JPVR01000081	131250	snp	C	A	A:20 C:0	CDS	+	208/873	70/290	missense_variant c.208C>A p.Leu70Ile	CD31_RS21170		DMT family transporter
NZ_JPVR01000081	131285	snp	C	A	A:20 C:0	CDS	+	243/873	81/290	synonymous_variant c.243C>A p.Ser81Ser	CD31_RS21170		DMT family transporter
NZ_JPVR01000081	131333	snp	G	A	A:20 G:0	CDS	+	291/873	97/290	synonymous_variant c.291G>A p.Gly97Gly	CD31_RS21170		DMT family transporter
NZ_JPVR01000081	131345	complex	GGCG	TGCT	TGCT:20 GGCG:0	CDS	+	303/873	101/290	synonymous_variant c.303_306delGGCGinsTGCT p.103	CD31_RS21170		DMT family transporter
NZ_JPVR01000081	131399	snp	C	T	T:20 C:0	CDS	+	357/873	119/290	synonymous_variant c.357C>T p.Ser119Ser	CD31_RS21170		DMT family transporter
NZ_JPVR01000081	131414	snp	G	A	A:20 G:0	CDS	+	372/873	124/290	synonymous_variant c.372G>A p.Lys124Lys	CD31_RS21170		DMT family transporter
NZ_JPVR01000081	131423	snp	T	C	C:20 T:0	CDS	+	381/873	127/290	synonymous_variant c.381T>C p.Ser127Ser	CD31_RS21170		DMT family transporter
NZ_JPVR01000081	131444	complex	CGTGGGG	TGTTGGA	TGTTGGA:19 CGTGGGG:0	CDS	+	402/873	134/290	synonymous_variant c.402_408delCGTGGGGinsTGTTGGA p.137	CD31_RS21170		DMT family transporter
NZ_JPVR01000081	131465	complex	CGGAA	TGGTC	TGGTC:19 CGGAA:0	CDS	+	423/873	141/290	missense_variant c.423_427delCGGAAinsTGGTC p.Lys143Gln	CD31_RS21170		DMT family transporter
NZ_JPVR01000081	131477	snp	C	T	T:20 C:0	CDS	+	435/873	145/290	synonymous_variant c.435C>T p.Asp145Asp	CD31_RS21170		DMT family transporter
NZ_JPVR01000081	131546	snp	A	C	C:20 A:0	CDS	+	504/873	168/290	missense_variant c.504A>C p.Leu168Phe	CD31_RS21170		DMT family transporter
NZ_JPVR01000081	131556	snp	G	A	A:20 G:0	CDS	+	514/873	172/290	missense_variant c.514G>A p.Val172Ile	CD31_RS21170		DMT family transporter
NZ_JPVR01000081	131601	snp	C	A	A:20 C:0	CDS	+	559/873	187/290	missense_variant c.559C>A p.Leu187Met	CD31_RS21170		DMT family transporter
NZ_JPVR01000081	131616	complex	TTA	CTG	CTG:19 TTA:0	CDS	+	574/873	192/290	synonymous_variant c.574_576delTTAinsCTG p.193	CD31_RS21170		DMT family transporter
NZ_JPVR01000081	131646	snp	A	C	C:20 A:0	CDS	+	604/873	202/290	missense_variant c.604A>C p.Lys202Gln	CD31_RS21170		DMT family transporter
NZ_JPVR01000081	131675	snp	A	G	G:20 A:0	CDS	+	633/873	211/290	synonymous_variant c.633A>G p.Gln211Gln	CD31_RS21170		DMT family transporter
NZ_JPVR01000081	131681	snp	T	C	C:20 T:0	CDS	+	639/873	213/290	synonymous_variant c.639T>C p.Thr213Thr	CD31_RS21170		DMT family transporter
NZ_JPVR01000081	131750	snp	A	G	G:20 A:0	CDS	+	708/873	236/290	synonymous_variant c.708A>G p.Gly236Gly	CD31_RS21170		DMT family transporter
NZ_JPVR01000081	131783	snp	G	A	A:20 G:0	CDS	+	741/873	247/290	synonymous_variant c.741G>A p.Leu247Leu	CD31_RS21170		DMT family transporter
NZ_JPVR01000081	131801	snp	G	T	T:20 G:0	CDS	+	759/873	253/290	synonymous_variant c.759G>T p.Pro253Pro	CD31_RS21170		DMT family transporter
NZ_JPVR01000081	131835	snp	G	A	A:20 G:0	CDS	+	793/873	265/290	missense_variant c.793G>A p.Gly265Arg	CD31_RS21170		DMT family transporter
NZ_JPVR01000081	131849	snp	A	G	G:20 A:0	CDS	+	807/873	269/290	synonymous_variant c.807A>G p.Gly269Gly	CD31_RS21170		DMT family transporter
NZ_JPVR01000081	131885	snp	C	T	T:20 C:0	CDS	+	843/873	281/290	synonymous_variant c.843C>T p.Ser281Ser	CD31_RS21170		DMT family transporter
NZ_JPVR01000081	131983	complex	CGT	TGA	TGA:18 CGT:0
NZ_JPVR01000081	131992	snp	T	G	G:19 T:0
NZ_JPVR01000081	132006	snp	A	C	C:20 A:0
NZ_JPVR01000081	132021	snp	C	T	T:20 C:0
NZ_JPVR01000081	132045	complex	TG	AT	AT:19 TG:0
NZ_JPVR01000081	132092	snp	G	A	A:20 G:0
NZ_JPVR01000081	132132	snp	G	A	A:20 G:0
NZ_JPVR01000081	132160	snp	C	T	T:20 C:0
NZ_JPVR01000081	132172	snp	T	G	G:20 T:0
NZ_JPVR01000081	132194	complex	GTG	ATT	ATT:19 GTG:0
NZ_JPVR01000081	132220	snp	A	T	T:20 A:0
NZ_JPVR01000081	132305	snp	A	T	T:20 A:0	CDS	+	41/504	14/167	missense_variant c.41A>T p.Tyr14Phe	CD31_RS21175		DinB family protein
NZ_JPVR01000081	132312	snp	T	C	C:20 T:0	CDS	+	48/504	16/167	synonymous_variant c.48T>C p.Ala16Ala	CD31_RS21175		DinB family protein
NZ_JPVR01000081	132375	complex	CGAG	TGAA	TGAA:20 CGAG:0	CDS	+	111/504	37/167	synonymous_variant c.111_114delCGAGinsTGAA p.39	CD31_RS21175		DinB family protein
NZ_JPVR01000081	132442	snp	A	T	T:20 A:0	CDS	+	178/504	60/167	missense_variant c.178A>T p.Thr60Ser	CD31_RS21175		DinB family protein
NZ_JPVR01000081	132497	snp	G	A	A:20 G:0	CDS	+	233/504	78/167	missense_variant c.233G>A p.Arg78Gln	CD31_RS21175		DinB family protein
NZ_JPVR01000081	132510	snp	C	T	T:20 C:0	CDS	+	246/504	82/167	synonymous_variant c.246C>T p.Asp82Asp	CD31_RS21175		DinB family protein
NZ_JPVR01000081	132541	snp	G	C	C:20 G:0	CDS	+	277/504	93/167	missense_variant c.277G>C p.Glu93Gln	CD31_RS21175		DinB family protein
NZ_JPVR01000081	132574	snp	A	C	C:20 A:0	CDS	+	310/504	104/167	missense_variant c.310A>C p.Met104Leu	CD31_RS21175		DinB family protein
NZ_JPVR01000081	132585	snp	A	G	G:20 A:0	CDS	+	321/504	107/167	synonymous_variant c.321A>G p.Thr107Thr	CD31_RS21175		DinB family protein
NZ_JPVR01000081	132612	snp	G	C	C:20 G:0	CDS	+	348/504	116/167	synonymous_variant c.348G>C p.Pro116Pro	CD31_RS21175		DinB family protein
NZ_JPVR01000081	132636	snp	G	A	A:20 G:0	CDS	+	372/504	124/167	synonymous_variant c.372G>A p.Leu124Leu	CD31_RS21175		DinB family protein
NZ_JPVR01000081	132698	snp	G	C	C:20 G:0	CDS	+	434/504	145/167	missense_variant c.434G>C p.Ser145Thr	CD31_RS21175		DinB family protein
NZ_JPVR01000081	132753	snp	A	G	G:20 A:0	CDS	+	489/504	163/167	synonymous_variant c.489A>G p.Glu163Glu	CD31_RS21175		DinB family protein
NZ_JPVR01000081	132775	complex	CTGTA	TTGTG	TTGTG:20 CTGTA:0
NZ_JPVR01000081	132786	complex	ATA	TATC	TATC:18 ATA:0
NZ_JPVR01000081	132795	snp	C	T	T:20 C:0
NZ_JPVR01000081	132800	snp	C	T	T:20 C:0
NZ_JPVR01000081	132881	snp	A	G	G:20 A:0	CDS	-	750/801	250/266	synonymous_variant c.750T>C p.Tyr250Tyr	CD31_RS21180		SDR family NAD(P)-dependent oxidoreductase
NZ_JPVR01000081	132904	snp	G	A	A:20 G:0	CDS	-	727/801	243/266	synonymous_variant c.727C>T p.Leu243Leu	CD31_RS21180		SDR family NAD(P)-dependent oxidoreductase
NZ_JPVR01000081	132977	snp	C	T	T:20 C:0	CDS	-	654/801	218/266	synonymous_variant c.654G>A p.Gly218Gly	CD31_RS21180		SDR family NAD(P)-dependent oxidoreductase
NZ_JPVR01000081	132986	snp	G	T	T:20 G:0	CDS	-	645/801	215/266	synonymous_variant c.645C>A p.Pro215Pro	CD31_RS21180		SDR family NAD(P)-dependent oxidoreductase
NZ_JPVR01000081	133013	snp	G	T	T:20 G:0	CDS	-	618/801	206/266	synonymous_variant c.618C>A p.Ala206Ala	CD31_RS21180		SDR family NAD(P)-dependent oxidoreductase
NZ_JPVR01000081	133088	snp	A	G	G:20 A:0	CDS	-	543/801	181/266	synonymous_variant c.543T>C p.Ile181Ile	CD31_RS21180		SDR family NAD(P)-dependent oxidoreductase
NZ_JPVR01000081	133118	snp	A	G	G:20 A:0	CDS	-	513/801	171/266	synonymous_variant c.513T>C p.Asn171Asn	CD31_RS21180		SDR family NAD(P)-dependent oxidoreductase
NZ_JPVR01000081	133166	complex	ACGA	TCGG	TCGG:19 ACGA:0	CDS	-	465/801	154/266	synonymous_variant c.462_465delTCGTinsCCGA p.156	CD31_RS21180		SDR family NAD(P)-dependent oxidoreductase
NZ_JPVR01000081	133187	snp	T	C	C:20 T:0	CDS	-	444/801	148/266	synonymous_variant c.444A>G p.Ala148Ala	CD31_RS21180		SDR family NAD(P)-dependent oxidoreductase
NZ_JPVR01000081	133223	complex	GCCC	ACCA	ACCA:20 GCCC:0	CDS	-	408/801	135/266	synonymous_variant c.405_408delGGGCinsTGGT p.137	CD31_RS21180		SDR family NAD(P)-dependent oxidoreductase
NZ_JPVR01000081	133259	complex	ACCC	TCCT	TCCT:19 ACCC:0	CDS	-	372/801	123/266	synonymous_variant c.369_372delGGGTinsAGGA p.125	CD31_RS21180		SDR family NAD(P)-dependent oxidoreductase
NZ_JPVR01000081	133267	complex	GAATC	ATATG	ATATG:18 GAATC:0	CDS	-	364/801	120/266	synonymous_variant c.360_364delGATTCinsCATAT p.123	CD31_RS21180		SDR family NAD(P)-dependent oxidoreductase
NZ_JPVR01000081	133295	snp	A	G	G:19 A:0	CDS	-	336/801	112/266	synonymous_variant c.336T>C p.Arg112Arg	CD31_RS21180		SDR family NAD(P)-dependent oxidoreductase
NZ_JPVR01000081	133304	snp	T	C	C:19 T:0	CDS	-	327/801	109/266	synonymous_variant c.327A>G p.Glu109Glu	CD31_RS21180		SDR family NAD(P)-dependent oxidoreductase
NZ_JPVR01000081	133345	snp	G	A	A:19 G:0	CDS	-	286/801	96/266	synonymous_variant c.286C>T p.Leu96Leu	CD31_RS21180		SDR family NAD(P)-dependent oxidoreductase
NZ_JPVR01000081	133389	complex	TATT	AATC	AATC:18 TATT:0	CDS	-	242/801	80/266	missense_variant c.239_242delAATAinsGATT p.GlnTyr80ArgPhe	CD31_RS21180		SDR family NAD(P)-dependent oxidoreductase
NZ_JPVR01000081	133412	complex	GGCC	AGCT	AGCT:18 GGCC:0	CDS	-	219/801	72/266	synonymous_variant c.216_219delGGCCinsAGCT p.74	CD31_RS21180		SDR family NAD(P)-dependent oxidoreductase
NZ_JPVR01000081	133454	snp	C	G	G:19 C:0	CDS	-	177/801	59/266	synonymous_variant c.177G>C p.Ala59Ala	CD31_RS21180		SDR family NAD(P)-dependent oxidoreductase
NZ_JPVR01000081	133493	complex	TG	AA	AA:18 TG:0	CDS	-	138/801	46/266	missense_variant c.137_138delCAinsTT p.Ala46Val	CD31_RS21180		SDR family NAD(P)-dependent oxidoreductase
NZ_JPVR01000081	133502	snp	C	A	A:18 C:0	CDS	-	129/801	43/266	synonymous_variant c.129G>T p.Ala43Ala	CD31_RS21180		SDR family NAD(P)-dependent oxidoreductase
NZ_JPVR01000081	133507	snp	C	A	A:18 C:0	CDS	-	124/801	42/266	missense_variant c.124G>T p.Gly42Cys	CD31_RS21180		SDR family NAD(P)-dependent oxidoreductase
NZ_JPVR01000081	133541	snp	A	G	G:16 A:0	CDS	-	90/801	30/266	synonymous_variant c.90T>C p.Gly30Gly	CD31_RS21180		SDR family NAD(P)-dependent oxidoreductase
NZ_JPVR01000081	133568	snp	C	T	T:13 C:0	CDS	-	63/801	21/266	synonymous_variant c.63G>A p.Ser21Ser	CD31_RS21180		SDR family NAD(P)-dependent oxidoreductase
NZ_JPVR01000081	133586	complex	AGCC	TGCT	TGCT:12 AGCC:0	CDS	-	45/801	14/266	synonymous_variant c.42_45delGGCTinsAGCA p.16	CD31_RS21180		SDR family NAD(P)-dependent oxidoreductase
NZ_JPVR01000081	133598	snp	T	C	C:11 T:0	CDS	-	33/801	11/266	synonymous_variant c.33A>G p.Val11Val	CD31_RS21180		SDR family NAD(P)-dependent oxidoreductase
NZ_JPVR01000081	134067	complex	TGAT	CGAG	CGAG:19 TGAT:0
NZ_JPVR01000081	134093	complex	ATATC	TTATA	TTATA:19 ATATC:0	CDS	+	15/192	5/63	missense_variant c.15_19delATATCinsTTATA p.Arg7Ser	CD31_RS21185		hypothetical protein
NZ_JPVR01000081	134121	snp	C	T	T:20 C:0	CDS	+	43/192	15/63	missense_variant c.43C>T p.Pro15Ser	CD31_RS21185		hypothetical protein
NZ_JPVR01000081	134135	snp	A	G	G:20 A:0	CDS	+	57/192	19/63	synonymous_variant c.57A>G p.Gly19Gly	CD31_RS21185		hypothetical protein
NZ_JPVR01000081	134176	snp	G	T	T:20 G:0	CDS	+	98/192	33/63	missense_variant c.98G>T p.Ser33Ile	CD31_RS21185		hypothetical protein
NZ_JPVR01000081	134184	snp	T	A	A:20 T:0	CDS	+	106/192	36/63	missense_variant c.106T>A p.Ser36Thr	CD31_RS21185		hypothetical protein
NZ_JPVR01000081	134189	complex	CTCAC	TTCAT	TTCAT:19 CTCAC:0	CDS	+	111/192	37/63	missense_variant c.111_115delCTCACinsTTCAT p.Pro39Ser	CD31_RS21185		hypothetical protein
NZ_JPVR01000081	134264	snp	T	C	C:20 T:0	CDS	+	186/192	62/63	synonymous_variant c.186T>C p.Phe62Phe	CD31_RS21185		hypothetical protein
NZ_JPVR01000081	134395	complex	AT	GA	GA:18 AT:0	CDS	-	134/213	45/70	missense_variant c.133_134delATinsTC p.Ile45Ser	CD31_RS21190		hypothetical protein
NZ_JPVR01000081	134418	complex	TGT	CGC	CGC:18 TGT:0	CDS	-	111/213	37/70	missense_variant c.109_111delACAinsGCG p.Thr37Ala	CD31_RS21190		hypothetical protein
NZ_JPVR01000081	134468	snp	T	C	C:19 T:0	CDS	-	61/213	21/70	missense_variant c.61A>G p.Met21Val	CD31_RS21190		hypothetical protein
NZ_JPVR01000081	134489	complex	GT	AA	AA:18 GT:0	CDS	-	40/213	13/70	missense_variant c.39_40delACinsTT p.Leu13Phe	CD31_RS21190		hypothetical protein
NZ_JPVR01000081	134520	snp	C	T	T:18 C:0	CDS	-	9/213	3/70	synonymous_variant c.9G>A p.Arg3Arg	CD31_RS21190		hypothetical protein
NZ_JPVR01000081	134525	snp	G	T	T:17 G:0	CDS	-	4/213	2/70	synonymous_variant c.4C>A p.Arg2Arg	CD31_RS21190		hypothetical protein
NZ_JPVR01000081	134533	complex	GAACGCCCC	ACATGCCT	ACATGCCT:16 GAACGCCCC:0
NZ_JPVR01000081	134554	snp	G	A	A:18 G:0
NZ_JPVR01000081	134568	snp	T	C	C:18 T:0	CDS	-	549/552	183/183	synonymous_variant c.549A>G p.Glu183Glu	CD31_RS21195		DUF1697 domain-containing protein
NZ_JPVR01000081	134580	complex	TGTCGC	CGTCTT	CGTCTT:17 TGTCGC:0	CDS	-	537/552	178/183	missense_variant c.532_537delGCGACAinsAAGACG p.Ala178Lys	CD31_RS21195		DUF1697 domain-containing protein
NZ_JPVR01000081	134638	snp	G	T	T:18 G:0	CDS	-	479/552	160/183	missense_variant c.479C>A p.Pro160His	CD31_RS21195		DUF1697 domain-containing protein
NZ_JPVR01000081	134736	snp	T	C	C:18 T:0	CDS	-	381/552	127/183	synonymous_variant c.381A>G p.Gln127Gln	CD31_RS21195		DUF1697 domain-containing protein
NZ_JPVR01000081	134764	snp	A	G	G:18 A:0	CDS	-	353/552	118/183	missense_variant c.353T>C p.Ile118Thr	CD31_RS21195		DUF1697 domain-containing protein
NZ_JPVR01000081	134772	snp	A	T	T:19 A:0	CDS	-	345/552	115/183	synonymous_variant c.345T>A p.Thr115Thr	CD31_RS21195		DUF1697 domain-containing protein
NZ_JPVR01000081	134814	complex	AGCCCG	TGCACT	TGCACT:18 AGCCCG:0	CDS	-	303/552	100/183	missense_variant c.298_303delCGGGCTinsAGTGCA p.Arg100Ser	CD31_RS21195		DUF1697 domain-containing protein
NZ_JPVR01000081	134868	snp	A	G	G:20 A:0	CDS	-	249/552	83/183	synonymous_variant c.249T>C p.Arg83Arg	CD31_RS21195		DUF1697 domain-containing protein
NZ_JPVR01000081	134895	snp	T	C	C:20 T:0	CDS	-	222/552	74/183	synonymous_variant c.222A>G p.Val74Val	CD31_RS21195		DUF1697 domain-containing protein
NZ_JPVR01000081	134907	snp	G	A	A:20 G:0	CDS	-	210/552	70/183	synonymous_variant c.210C>T p.Ile70Ile	CD31_RS21195		DUF1697 domain-containing protein
NZ_JPVR01000081	134916	snp	A	G	G:20 A:0	CDS	-	201/552	67/183	synonymous_variant c.201T>C p.Thr67Thr	CD31_RS21195		DUF1697 domain-containing protein
NZ_JPVR01000081	134925	snp	A	G	G:20 A:0	CDS	-	192/552	64/183	synonymous_variant c.192T>C p.Ile64Ile	CD31_RS21195		DUF1697 domain-containing protein
NZ_JPVR01000081	134956	complex	GCTT	TCTG	TCTG:20 GCTT:0	CDS	-	161/552	53/183	missense_variant c.158_161delAAGCinsCAGA p.GluAla53AlaGlu	CD31_RS21195		DUF1697 domain-containing protein
NZ_JPVR01000081	134979	snp	C	A	A:20 C:0	CDS	-	138/552	46/183	synonymous_variant c.138G>T p.Leu46Leu	CD31_RS21195		DUF1697 domain-containing protein
NZ_JPVR01000081	134997	snp	T	A	A:20 T:0	CDS	-	120/552	40/183	synonymous_variant c.120A>T p.Ile40Ile	CD31_RS21195		DUF1697 domain-containing protein
NZ_JPVR01000081	135021	snp	A	C	C:20 A:0	CDS	-	96/552	32/183	synonymous_variant c.96T>G p.Gly32Gly	CD31_RS21195		DUF1697 domain-containing protein
NZ_JPVR01000081	135060	snp	T	C	C:20 T:0	CDS	-	57/552	19/183	synonymous_variant c.57A>G p.Leu19Leu	CD31_RS21195		DUF1697 domain-containing protein
NZ_JPVR01000081	135087	snp	C	A	A:20 C:0	CDS	-	30/552	10/183	synonymous_variant c.30G>T p.Gly10Gly	CD31_RS21195		DUF1697 domain-containing protein
NZ_JPVR01000081	135118	complex	GAA	CGC	CGC:18 GAA:0
NZ_JPVR01000081	135246	snp	C	T	T:20 C:0	CDS	-	1003/1038	335/345	missense_variant c.1003G>A p.Asp335Asn	CD31_RS21200		aminotransferase class V-fold PLP-dependent enzyme
NZ_JPVR01000081	135412	snp	A	G	G:19 A:0	CDS	-	837/1038	279/345	synonymous_variant c.837T>C p.Phe279Phe	CD31_RS21200		aminotransferase class V-fold PLP-dependent enzyme
NZ_JPVR01000081	135448	snp	C	T	T:19 C:0	CDS	-	801/1038	267/345	synonymous_variant c.801G>A p.Ala267Ala	CD31_RS21200		aminotransferase class V-fold PLP-dependent enzyme
NZ_JPVR01000081	135463	snp	G	A	A:19 G:0	CDS	-	786/1038	262/345	synonymous_variant c.786C>T p.His262His	CD31_RS21200		aminotransferase class V-fold PLP-dependent enzyme
NZ_JPVR01000081	135571	snp	G	A	A:18 G:0	CDS	-	678/1038	226/345	synonymous_variant c.678C>T p.Phe226Phe	CD31_RS21200		aminotransferase class V-fold PLP-dependent enzyme
NZ_JPVR01000081	135583	complex	GTACGC	ATAAGA	ATAAGA:17 GTACGC:0	CDS	-	666/1038	221/345	missense_variant c.661_666delGCGTACinsTCTTAT p.Ala221Ser	CD31_RS21200		aminotransferase class V-fold PLP-dependent enzyme
NZ_JPVR01000081	135601	complex	CACA	GATG	GATG:17 CACA:0	CDS	-	648/1038	215/345	missense_variant c.645_648delTGTGinsCATC p.Val216Ile	CD31_RS21200		aminotransferase class V-fold PLP-dependent enzyme
NZ_JPVR01000081	135613	snp	C	G	G:18 C:0	CDS	-	636/1038	212/345	synonymous_variant c.636G>C p.Gly212Gly	CD31_RS21200		aminotransferase class V-fold PLP-dependent enzyme
NZ_JPVR01000081	135742	snp	T	C	C:18 T:0	CDS	-	507/1038	169/345	synonymous_variant c.507A>G p.Pro169Pro	CD31_RS21200		aminotransferase class V-fold PLP-dependent enzyme
NZ_JPVR01000081	135748	complex	GTCACAG	ACTACAT	ACTACAT:17 GTCACAG:0	CDS	-	501/1038	165/345	missense_variant c.495_501delCTGTGACinsATGTAGT p.AspCysAsp165GluCysSer	CD31_RS21200		aminotransferase class V-fold PLP-dependent enzyme
NZ_JPVR01000081	135760	snp	G	A	A:18 G:0	CDS	-	489/1038	163/345	synonymous_variant c.489C>T p.Cys163Cys	CD31_RS21200		aminotransferase class V-fold PLP-dependent enzyme
NZ_JPVR01000081	135814	snp	T	C	C:19 T:0	CDS	-	435/1038	145/345	synonymous_variant c.435A>G p.Thr145Thr	CD31_RS21200		aminotransferase class V-fold PLP-dependent enzyme
NZ_JPVR01000081	135872	snp	T	A	A:19 T:0	CDS	-	377/1038	126/345	missense_variant c.377A>T p.Gln126Leu	CD31_RS21200		aminotransferase class V-fold PLP-dependent enzyme
NZ_JPVR01000081	135880	snp	T	C	C:19 T:0	CDS	-	369/1038	123/345	synonymous_variant c.369A>G p.Ala123Ala	CD31_RS21200		aminotransferase class V-fold PLP-dependent enzyme
NZ_JPVR01000081	135933	complex	AT	GC	GC:19 AT:0	CDS	-	316/1038	105/345	missense_variant c.315_316delATinsGC p.Ser106Pro	CD31_RS21200		aminotransferase class V-fold PLP-dependent enzyme
NZ_JPVR01000081	135967	snp	A	G	G:19 A:0	CDS	-	282/1038	94/345	synonymous_variant c.282T>C p.Ala94Ala	CD31_RS21200		aminotransferase class V-fold PLP-dependent enzyme
NZ_JPVR01000081	136006	complex	TGC	AGA	AGA:20 TGC:0	CDS	-	243/1038	81/345	missense_variant c.241_243delGCAinsTCT p.Ala81Ser	CD31_RS21200		aminotransferase class V-fold PLP-dependent enzyme
NZ_JPVR01000081	136039	snp	T	C	C:20 T:0	CDS	-	210/1038	70/345	synonymous_variant c.210A>G p.Ala70Ala	CD31_RS21200		aminotransferase class V-fold PLP-dependent enzyme
NZ_JPVR01000081	136069	snp	T	A	A:18 T:0	CDS	-	180/1038	60/345	synonymous_variant c.180A>T p.Gly60Gly	CD31_RS21200		aminotransferase class V-fold PLP-dependent enzyme
NZ_JPVR01000081	136111	snp	T	C	C:15 T:0	CDS	-	138/1038	46/345	synonymous_variant c.138A>G p.Lys46Lys	CD31_RS21200		aminotransferase class V-fold PLP-dependent enzyme
NZ_JPVR01000081	136147	snp	A	G	G:12 A:0	CDS	-	102/1038	34/345	synonymous_variant c.102T>C p.Asp34Asp	CD31_RS21200		aminotransferase class V-fold PLP-dependent enzyme
NZ_JPVR01000081	137303	snp	A	G	G:12 A:0
NZ_JPVR01000081	137309	snp	G	T	T:12 G:0
NZ_JPVR01000081	137325	snp	A	T	T:13 A:0
NZ_JPVR01000081	137344	snp	T	C	C:15 T:0
NZ_JPVR01000081	137366	snp	C	T	T:17 C:0
NZ_JPVR01000081	137375	snp	C	T	T:17 C:0
NZ_JPVR01000081	137386	snp	T	A	A:19 T:0
NZ_JPVR01000081	137411	snp	G	T	T:20 G:0
NZ_JPVR01000081	137436	snp	A	T	T:20 A:0
NZ_JPVR01000081	137467	ins	A	AG	AG:20 A:0
NZ_JPVR01000081	137517	snp	A	G	G:20 A:0
NZ_JPVR01000081	137537	snp	G	T	T:20 G:0	CDS	-	164/183	55/60	missense_variant c.164C>A p.Thr55Lys	CD31_RS23630		hypothetical protein
NZ_JPVR01000081	137555	snp	C	G	G:20 C:0	CDS	-	146/183	49/60	missense_variant c.146G>C p.Arg49Pro	CD31_RS23630		hypothetical protein
NZ_JPVR01000081	137567	snp	T	C	C:20 T:0	CDS	-	134/183	45/60	missense_variant c.134A>G p.Asn45Ser	CD31_RS23630		hypothetical protein
NZ_JPVR01000081	137572	snp	G	A	A:20 G:0	CDS	-	129/183	43/60	synonymous_variant c.129C>T p.Asn43Asn	CD31_RS23630		hypothetical protein
NZ_JPVR01000081	137744	complex	TGCAACA	CGCGACG	CGCGACG:19 TGCAACA:0
NZ_JPVR01000081	137814	snp	T	A	A:20 T:0	CDS	-	513/555	171/184	synonymous_variant c.513A>T p.Ala171Ala	CD31_RS21215		hypothetical protein
NZ_JPVR01000081	137838	complex	TTT	ACG	ACG:19 TTT:0	CDS	-	489/555	163/184	missense_variant c.487_489delAAAinsCGT p.Lys163Arg	CD31_RS21215		hypothetical protein
NZ_JPVR01000081	137873	snp	A	T	T:20 A:0	CDS	-	454/555	152/184	missense_variant c.454T>A p.Tyr152Asn	CD31_RS21215		hypothetical protein
NZ_JPVR01000081	137885	snp	C	T	T:20 C:0	CDS	-	442/555	148/184	missense_variant c.442G>A p.Glu148Lys	CD31_RS21215		hypothetical protein
NZ_JPVR01000081	137897	complex	GGG	AGT	AGT:19 GGG:0	CDS	-	430/555	143/184	missense_variant c.428_430delCCCinsACT p.Pro143His	CD31_RS21215		hypothetical protein
NZ_JPVR01000081	137908	complex	CGG	TTA	TTA:19 CGG:0	CDS	-	419/555	139/184	missense_variant c.417_419delCCGinsTAA p.Arg140Asn	CD31_RS21215		hypothetical protein
NZ_JPVR01000081	137954	snp	T	G	G:20 T:0	CDS	-	373/555	125/184	missense_variant c.373A>C p.Ile125Leu	CD31_RS21215		hypothetical protein
NZ_JPVR01000081	137987	complex	AG	GT	GT:19 AG:0	CDS	-	340/555	113/184	synonymous_variant c.339_340delCTinsAC p.115	CD31_RS21215		hypothetical protein
NZ_JPVR01000081	138001	snp	T	C	C:20 T:0	CDS	-	326/555	109/184	missense_variant c.326A>G p.His109Arg	CD31_RS21215		hypothetical protein
NZ_JPVR01000081	138020	snp	T	C	C:20 T:0	CDS	-	307/555	103/184	missense_variant c.307A>G p.Thr103Ala	CD31_RS21215		hypothetical protein
NZ_JPVR01000081	138036	snp	C	T	T:20 C:0	CDS	-	291/555	97/184	synonymous_variant c.291G>A p.Thr97Thr	CD31_RS21215		hypothetical protein
NZ_JPVR01000081	138048	snp	A	T	T:20 A:0	CDS	-	279/555	93/184	synonymous_variant c.279T>A p.Ile93Ile	CD31_RS21215		hypothetical protein
NZ_JPVR01000081	138087	snp	T	C	C:20 T:0	CDS	-	240/555	80/184	synonymous_variant c.240A>G p.Val80Val	CD31_RS21215		hypothetical protein
NZ_JPVR01000081	138123	snp	T	G	G:20 T:0	CDS	-	204/555	68/184	synonymous_variant c.204A>C p.Val68Val	CD31_RS21215		hypothetical protein
NZ_JPVR01000081	138201	snp	G	A	A:20 G:0	CDS	-	126/555	42/184	synonymous_variant c.126C>T p.Asp42Asp	CD31_RS21215		hypothetical protein
NZ_JPVR01000081	138240	snp	A	G	G:20 A:0	CDS	-	87/555	29/184	synonymous_variant c.87T>C p.Asp29Asp	CD31_RS21215		hypothetical protein
NZ_JPVR01000081	138255	snp	G	A	A:20 G:0	CDS	-	72/555	24/184	synonymous_variant c.72C>T p.Val24Val	CD31_RS21215		hypothetical protein
NZ_JPVR01000081	138272	snp	C	T	T:20 C:0	CDS	-	55/555	19/184	missense_variant c.55G>A p.Ala19Thr	CD31_RS21215		hypothetical protein
NZ_JPVR01000081	138288	snp	A	T	T:20 A:0	CDS	-	39/555	13/184	synonymous_variant c.39T>A p.Ile13Ile	CD31_RS21215		hypothetical protein
NZ_JPVR01000081	138317	complex	TTTGC	GTTGT	GTTGT:20 TTTGC:0	CDS	-	10/555	2/184	missense_variant c.6_10delGCAAAinsACAAC p.Ile4Leu	CD31_RS21215		hypothetical protein
NZ_JPVR01000081	138333	snp	G	T	T:20 G:0
NZ_JPVR01000081	138346	snp	T	G	G:20 T:0
NZ_JPVR01000081	138357	snp	A	G	G:20 A:0
NZ_JPVR01000081	138374	ins	A	AT	AT:19 A:0
NZ_JPVR01000081	138913	del	AT	A	A:13 AT:0
NZ_JPVR01000081	139003	snp	T	G	G:20 T:0
NZ_JPVR01000081	139012	complex	ACTGAG	GCTGTT	GCTGTT:19 ACTGAG:0
NZ_JPVR01000081	139024	snp	A	G	G:20 A:0
NZ_JPVR01000081	139030	snp	C	T	T:20 C:0
NZ_JPVR01000081	139037	snp	G	A	A:20 G:0
NZ_JPVR01000081	139098	snp	G	T	T:20 G:0
NZ_JPVR01000081	139130	snp	T	G	G:20 T:0	CDS	+	9/621	3/206	synonymous_variant c.9T>G p.Thr3Thr	CD31_RS21225		hypothetical protein
NZ_JPVR01000081	139187	snp	T	C	C:20 T:0	CDS	+	66/621	22/206	synonymous_variant c.66T>C p.Ser22Ser	CD31_RS21225		hypothetical protein
NZ_JPVR01000081	139193	snp	T	A	A:20 T:0	CDS	+	72/621	24/206	synonymous_variant c.72T>A p.Ala24Ala	CD31_RS21225		hypothetical protein
NZ_JPVR01000081	139232	complex	TTAT	ATAC	ATAC:20 TTAT:0	CDS	+	111/621	37/206	missense_variant c.111_114delTTATinsATAC p.Asp37Glu	CD31_RS21225		hypothetical protein
NZ_JPVR01000081	139274	snp	G	A	A:20 G:0	CDS	+	153/621	51/206	synonymous_variant c.153G>A p.Gly51Gly	CD31_RS21225		hypothetical protein
NZ_JPVR01000081	139292	snp	G	A	A:20 G:0	CDS	+	171/621	57/206	synonymous_variant c.171G>A p.Glu57Glu	CD31_RS21225		hypothetical protein
NZ_JPVR01000081	139301	snp	G	T	T:20 G:0	CDS	+	180/621	60/206	missense_variant c.180G>T p.Leu60Phe	CD31_RS21225		hypothetical protein
NZ_JPVR01000081	139322	complex	TA	CC	CC:19 TA:0	CDS	+	201/621	67/206	missense_variant c.201_202delTAinsCC p.Ile68Leu	CD31_RS21225		hypothetical protein
NZ_JPVR01000081	139340	snp	T	A	A:20 T:0	CDS	+	219/621	73/206	synonymous_variant c.219T>A p.Leu73Leu	CD31_RS21225		hypothetical protein
NZ_JPVR01000081	139364	snp	G	A	A:20 G:0	CDS	+	243/621	81/206	synonymous_variant c.243G>A p.Gln81Gln	CD31_RS21225		hypothetical protein
NZ_JPVR01000081	139370	snp	T	C	C:20 T:0	CDS	+	249/621	83/206	synonymous_variant c.249T>C p.Ala83Ala	CD31_RS21225		hypothetical protein
NZ_JPVR01000081	139391	complex	CT	TG	TG:19 CT:0	CDS	+	270/621	90/206	missense_variant c.270_271delCTinsTG p.Leu91Val	CD31_RS21225		hypothetical protein
NZ_JPVR01000081	139421	snp	T	A	A:20 T:0	CDS	+	300/621	100/206	missense_variant c.300T>A p.Asp100Glu	CD31_RS21225		hypothetical protein
NZ_JPVR01000081	139442	complex	CTGT	TTGC	TTGC:19 CTGT:0	CDS	+	321/621	107/206	synonymous_variant c.321_324delCTGTinsTTGC p.109	CD31_RS21225		hypothetical protein
NZ_JPVR01000081	139460	complex	TCGG	GCGT	GCGT:20 TCGG:0	CDS	+	339/621	113/206	synonymous_variant c.339_342delTCGGinsGCGT p.115	CD31_RS21225		hypothetical protein
NZ_JPVR01000081	139478	snp	T	C	C:20 T:0	CDS	+	357/621	119/206	synonymous_variant c.357T>C p.Leu119Leu	CD31_RS21225		hypothetical protein
NZ_JPVR01000081	139493	snp	C	T	T:20 C:0	CDS	+	372/621	124/206	synonymous_variant c.372C>T p.Asp124Asp	CD31_RS21225		hypothetical protein
NZ_JPVR01000081	139506	snp	C	T	T:20 C:0	CDS	+	385/621	129/206	synonymous_variant c.385C>T p.Leu129Leu	CD31_RS21225		hypothetical protein
NZ_JPVR01000081	139574	snp	A	T	T:15 A:0	CDS	+	453/621	151/206	synonymous_variant c.453A>T p.Thr151Thr	CD31_RS21225		hypothetical protein
NZ_JPVR01000081	139596	snp	A	G	G:13 A:0	CDS	+	475/621	159/206	missense_variant c.475A>G p.Thr159Ala	CD31_RS21225		hypothetical protein
NZ_JPVR01000081	139620	complex	CAA	AAG	AAG:10 CAA:0	CDS	+	499/621	167/206	missense_variant c.499_501delCAAinsAAG p.Gln167Lys	CD31_RS21225		hypothetical protein
NZ_JPVR01000081	139628	snp	C	T	T:10 C:0	CDS	+	507/621	169/206	synonymous_variant c.507C>T p.Ala169Ala	CD31_RS21225		hypothetical protein
NZ_JPVR01000081	143762	snp	A	C	C:10 A:0	CDS	+	114/708	38/235	synonymous_variant c.114A>C p.Ala38Ala	CD31_RS21240		DNA alkylation repair protein
NZ_JPVR01000081	143798	complex	GG	AA	AA:13 GG:0	CDS	+	150/708	50/235	missense_variant c.150_151delGGinsAA p.Ala51Thr	CD31_RS21240		DNA alkylation repair protein
NZ_JPVR01000081	143825	complex	CGGT	TGGC	TGGC:16 CGGT:0	CDS	+	177/708	59/235	synonymous_variant c.177_180delCGGTinsTGGC p.61	CD31_RS21240		DNA alkylation repair protein
NZ_JPVR01000081	143840	snp	C	A	A:17 C:0	CDS	+	192/708	64/235	synonymous_variant c.192C>A p.Ala64Ala	CD31_RS21240		DNA alkylation repair protein
NZ_JPVR01000081	143861	snp	A	T	T:18 A:0	CDS	+	213/708	71/235	synonymous_variant c.213A>T p.Ile71Ile	CD31_RS21240		DNA alkylation repair protein
NZ_JPVR01000081	143951	snp	C	T	T:20 C:0	CDS	+	303/708	101/235	synonymous_variant c.303C>T p.Val101Val	CD31_RS21240		DNA alkylation repair protein
NZ_JPVR01000081	143960	snp	G	A	A:20 G:0	CDS	+	312/708	104/235	synonymous_variant c.312G>A p.Ala104Ala	CD31_RS21240		DNA alkylation repair protein
NZ_JPVR01000081	143966	complex	ACCG	CCCA	CCCA:20 ACCG:0	CDS	+	318/708	106/235	synonymous_variant c.318_321delACCGinsCCCA p.108	CD31_RS21240		DNA alkylation repair protein
NZ_JPVR01000081	144089	snp	T	C	C:20 T:0	CDS	+	441/708	147/235	synonymous_variant c.441T>C p.Ser147Ser	CD31_RS21240		DNA alkylation repair protein
NZ_JPVR01000081	144099	complex	CAA	AAC	AAC:19 CAA:0	CDS	+	451/708	151/235	missense_variant c.451_453delCAAinsAAC p.Gln151Asn	CD31_RS21240		DNA alkylation repair protein
NZ_JPVR01000081	144111	snp	A	G	G:20 A:0	CDS	+	463/708	155/235	missense_variant c.463A>G p.Ile155Val	CD31_RS21240		DNA alkylation repair protein
NZ_JPVR01000081	144128	snp	T	C	C:20 T:0	CDS	+	480/708	160/235	synonymous_variant c.480T>C p.Ile160Ile	CD31_RS21240		DNA alkylation repair protein
NZ_JPVR01000081	144134	complex	TGC	CGT	CGT:19 TGC:0	CDS	+	486/708	162/235	missense_variant c.486_488delTGCinsCGT p.Ala163Val	CD31_RS21240		DNA alkylation repair protein
NZ_JPVR01000081	144146	snp	C	T	T:20 C:0	CDS	+	498/708	166/235	synonymous_variant c.498C>T p.Arg166Arg	CD31_RS21240		DNA alkylation repair protein
NZ_JPVR01000081	144152	snp	A	G	G:20 A:0	CDS	+	504/708	168/235	synonymous_variant c.504A>G p.Lys168Lys	CD31_RS21240		DNA alkylation repair protein
NZ_JPVR01000081	144171	snp	T	C	C:20 T:0	CDS	+	523/708	175/235	synonymous_variant c.523T>C p.Leu175Leu	CD31_RS21240		DNA alkylation repair protein
NZ_JPVR01000081	144199	snp	T	C	C:19 T:0	CDS	+	551/708	184/235	missense_variant c.551T>C p.Leu184Pro	CD31_RS21240		DNA alkylation repair protein
NZ_JPVR01000081	144218	snp	G	A	A:19 G:0	CDS	+	570/708	190/235	synonymous_variant c.570G>A p.Val190Val	CD31_RS21240		DNA alkylation repair protein
NZ_JPVR01000081	144236	snp	A	T	T:19 A:0	CDS	+	588/708	196/235	synonymous_variant c.588A>T p.Ile196Ile	CD31_RS21240		DNA alkylation repair protein
NZ_JPVR01000081	144245	snp	G	A	A:19 G:0	CDS	+	597/708	199/235	synonymous_variant c.597G>A p.Val199Val	CD31_RS21240		DNA alkylation repair protein
NZ_JPVR01000081	144254	snp	A	G	G:19 A:0	CDS	+	606/708	202/235	synonymous_variant c.606A>G p.Lys202Lys	CD31_RS21240		DNA alkylation repair protein
NZ_JPVR01000081	144266	snp	A	G	G:19 A:0	CDS	+	618/708	206/235	synonymous_variant c.618A>G p.Lys206Lys	CD31_RS21240		DNA alkylation repair protein
NZ_JPVR01000081	144281	snp	C	A	A:19 C:0	CDS	+	633/708	211/235	synonymous_variant c.633C>A p.Leu211Leu	CD31_RS21240		DNA alkylation repair protein
NZ_JPVR01000081	144287	complex	GTA	TTC	TTC:17 GTA:0	CDS	+	639/708	213/235	missense_variant c.639_641delGTAinsTTC p.Tyr214Ser	CD31_RS21240		DNA alkylation repair protein
NZ_JPVR01000081	144295	complex	TG	CA	CA:17 TG:0	CDS	+	647/708	216/235	missense_variant c.647_648delTGinsCA p.Met216Thr	CD31_RS21240		DNA alkylation repair protein
NZ_JPVR01000081	144309	snp	G	A	A:19 G:0	CDS	+	661/708	221/235	missense_variant c.661G>A p.Val221Ile	CD31_RS21240		DNA alkylation repair protein
NZ_JPVR01000081	144314	snp	A	G	G:19 A:0	CDS	+	666/708	222/235	synonymous_variant c.666A>G p.Glu222Glu	CD31_RS21240		DNA alkylation repair protein
NZ_JPVR01000081	144335	snp	G	A	A:19 G:0	CDS	+	687/708	229/235	synonymous_variant c.687G>A p.Lys229Lys	CD31_RS21240		DNA alkylation repair protein
NZ_JPVR01000081	144365	complex	C	TT	TT:17 C:0
NZ_JPVR01000081	144377	snp	G	T	T:17 G:0
NZ_JPVR01000081	144382	snp	T	C	C:17 T:0
NZ_JPVR01000081	144403	complex	TTTACTC	AAAT	AAAT:14 TTTACTC:0
NZ_JPVR01000081	144416	snp	A	T	T:15 A:0
NZ_JPVR01000081	144425	snp	T	A	A:16 T:0
NZ_JPVR01000081	144477	complex	TAC	CAT	CAT:13 TAC:0
NZ_JPVR01000081	144497	complex	TAA	GT	GT:11 TAA:0
NZ_JPVR01000081	144538	complex	CGTC	TGTG	TGTG:11 CGTC:0	CDS	+	39/492	13/163	synonymous_variant c.39_42delCGTCinsTGTG p.15	CD31_RS21245		DUF2975 domain-containing protein
NZ_JPVR01000081	144547	snp	T	G	G:11 T:0	CDS	+	48/492	16/163	missense_variant c.48T>G p.Ile16Met	CD31_RS21245		DUF2975 domain-containing protein
NZ_JPVR01000081	144553	snp	T	A	A:11 T:0	CDS	+	54/492	18/163	synonymous_variant c.54T>A p.Leu18Leu	CD31_RS21245		DUF2975 domain-containing protein
NZ_JPVR01000081	144559	complex	ACCAGTT	CCCTGTA	CCCTGTA:10 ACCAGTT:0	CDS	+	60/492	20/163	synonymous_variant c.60_66delACCAGTTinsCCCTGTA p.23	CD31_RS21245		DUF2975 domain-containing protein
NZ_JPVR01000081	144643	snp	C	T	T:10 C:0	CDS	+	144/492	48/163	synonymous_variant c.144C>T p.Ser48Ser	CD31_RS21245		DUF2975 domain-containing protein
NZ_JPVR01000081	144656	snp	A	C	C:11 A:0	CDS	+	157/492	53/163	missense_variant c.157A>C p.Ile53Leu	CD31_RS21245		DUF2975 domain-containing protein
NZ_JPVR01000081	144742	snp	G	T	T:11 G:0	CDS	+	243/492	81/163	synonymous_variant c.243G>T p.Ala81Ala	CD31_RS21245		DUF2975 domain-containing protein
NZ_JPVR01000081	144748	snp	T	C	C:11 T:0	CDS	+	249/492	83/163	synonymous_variant c.249T>C p.Ser83Ser	CD31_RS21245		DUF2975 domain-containing protein
NZ_JPVR01000081	144772	complex	AACGA	TACGG	TACGG:11 AACGA:0	CDS	+	273/492	91/163	missense_variant c.273_277delAACGAinsTACGG p.ArgThrIle91SerThrVal	CD31_RS21245		DUF2975 domain-containing protein
NZ_JPVR01000081	144796	complex	TATTTTGCT	GATTGTAGC	GATTGTAGC:10 TATTTTGCT:0	CDS	+	297/492	99/163	missense_variant c.297_305delTATTTTGCTinsGATTGTAGC p.LeuLeu101ValAla	CD31_RS21245		DUF2975 domain-containing protein
NZ_JPVR01000081	144820	snp	C	T	T:10 C:0	CDS	+	321/492	107/163	synonymous_variant c.321C>T p.Gly107Gly	CD31_RS21245		DUF2975 domain-containing protein
NZ_JPVR01000081	144875	snp	G	A	A:12 G:0	CDS	+	376/492	126/163	missense_variant c.376G>A p.Ala126Thr	CD31_RS21245		DUF2975 domain-containing protein
NZ_JPVR01000081	144889	snp	C	A	A:12 C:0	CDS	+	390/492	130/163	synonymous_variant c.390C>A p.Ile130Ile	CD31_RS21245		DUF2975 domain-containing protein
NZ_JPVR01000081	144943	snp	G	A	A:15 G:0	CDS	+	444/492	148/163	synonymous_variant c.444G>A p.Leu148Leu	CD31_RS21245		DUF2975 domain-containing protein
NZ_JPVR01000081	144952	snp	G	A	A:15 G:0	CDS	+	453/492	151/163	synonymous_variant c.453G>A p.Lys151Lys	CD31_RS21245		DUF2975 domain-containing protein
NZ_JPVR01000081	144969	snp	G	A	A:15 G:0	CDS	+	470/492	157/163	missense_variant c.470G>A p.Ser157Asn	CD31_RS21245		DUF2975 domain-containing protein
NZ_JPVR01000081	145013	complex	GGACGGTTAGC	TGAATGGTAGT	TGAATGGTAGT:12 GGACGGTTAGC:0
NZ_JPVR01000081	145031	complex	TT	AA	AA:12 TT:0
NZ_JPVR01000081	145039	complex	AAAAATATCCGC	GATAGTATTTTT	GATAGTATTTTT:12 AAAAATATCCGC:0
NZ_JPVR01000081	145076	complex	GTCAT	ATCAA	ATCAA:16 GTCAT:0
NZ_JPVR01000081	145092	complex	TAAC	CAAT	CAAT:15 TAAC:0
NZ_JPVR01000081	145117	complex	AT	GA	GA:14 AT:0
NZ_JPVR01000081	145123	snp	A	T	T:14 A:0
NZ_JPVR01000081	145152	complex	ATTA	GTTG	GTTG:16 ATTA:0	CDS	+	18/609	6/202	synonymous_variant c.18_21delATTAinsGTTG p.8	CD31_RS21250		copper amine oxidase N-terminal domain-containing protein
NZ_JPVR01000081	145161	snp	A	G	G:16 A:0	CDS	+	27/609	9/202	synonymous_variant c.27A>G p.Ala9Ala	CD31_RS21250		copper amine oxidase N-terminal domain-containing protein
NZ_JPVR01000081	145230	snp	T	C	C:16 T:0	CDS	+	96/609	32/202	synonymous_variant c.96T>C p.Gly32Gly	CD31_RS21250		copper amine oxidase N-terminal domain-containing protein
NZ_JPVR01000081	145239	snp	T	C	C:16 T:0	CDS	+	105/609	35/202	synonymous_variant c.105T>C p.Asn35Asn	CD31_RS21250		copper amine oxidase N-terminal domain-containing protein
NZ_JPVR01000081	145275	snp	A	T	T:20 A:0	CDS	+	141/609	47/202	synonymous_variant c.141A>T p.Ser47Ser	CD31_RS21250		copper amine oxidase N-terminal domain-containing protein
NZ_JPVR01000081	145309	snp	A	G	G:20 A:0	CDS	+	175/609	59/202	missense_variant c.175A>G p.Asn59Asp	CD31_RS21250		copper amine oxidase N-terminal domain-containing protein
NZ_JPVR01000081	145345	snp	G	A	A:20 G:0	CDS	+	211/609	71/202	missense_variant c.211G>A p.Ala71Thr	CD31_RS21250		copper amine oxidase N-terminal domain-containing protein
NZ_JPVR01000081	145351	complex	ACA	GCC	GCC:19 ACA:0	CDS	+	217/609	73/202	missense_variant c.217_219delACAinsGCC p.Thr73Ala	CD31_RS21250		copper amine oxidase N-terminal domain-containing protein
NZ_JPVR01000081	145365	snp	T	G	G:20 T:0	CDS	+	231/609	77/202	synonymous_variant c.231T>G p.Thr77Thr	CD31_RS21250		copper amine oxidase N-terminal domain-containing protein
NZ_JPVR01000081	145383	snp	A	G	G:20 A:0	CDS	+	249/609	83/202	synonymous_variant c.249A>G p.Thr83Thr	CD31_RS21250		copper amine oxidase N-terminal domain-containing protein
NZ_JPVR01000081	145429	snp	G	A	A:20 G:0	CDS	+	295/609	99/202	missense_variant c.295G>A p.Gly99Ser	CD31_RS21250		copper amine oxidase N-terminal domain-containing protein
NZ_JPVR01000081	145854	snp	A	T	T:20 A:0	CDS	-	219/279	73/92	synonymous_variant c.219T>A p.Ala73Ala	CD31_RS21255		hypothetical protein
NZ_JPVR01000081	146037	snp	T	C	C:20 T:0	CDS	-	36/279	12/92	synonymous_variant c.36A>G p.Gln12Gln	CD31_RS21255		hypothetical protein
NZ_JPVR01000081	146067	snp	C	T	T:20 C:0	CDS	-	6/279	2/92	synonymous_variant c.6G>A p.Leu2Leu	CD31_RS21255		hypothetical protein
NZ_JPVR01000081	146264	snp	T	C	C:20 T:0	CDS	-	693/777	231/258	synonymous_variant c.693A>G p.Lys231Lys	CD31_RS21260		N-acetylmuramoyl-L-alanine amidase
NZ_JPVR01000081	146306	snp	C	T	T:20 C:0	CDS	-	651/777	217/258	synonymous_variant c.651G>A p.Glu217Glu	CD31_RS21260		N-acetylmuramoyl-L-alanine amidase
NZ_JPVR01000081	146442	snp	G	C	C:20 G:0	CDS	-	515/777	172/258	missense_variant c.515C>G p.Ala172Gly	CD31_RS21260		N-acetylmuramoyl-L-alanine amidase
NZ_JPVR01000081	146550	snp	T	C	C:20 T:0	CDS	-	407/777	136/258	missense_variant c.407A>G p.His136Arg	CD31_RS21260		N-acetylmuramoyl-L-alanine amidase
NZ_JPVR01000081	146605	snp	G	T	T:20 G:0	CDS	-	352/777	118/258	missense_variant c.352C>A p.Leu118Ile	CD31_RS21260		N-acetylmuramoyl-L-alanine amidase
NZ_JPVR01000081	146768	snp	G	A	A:20 G:0	CDS	-	189/777	63/258	synonymous_variant c.189C>T p.Gly63Gly	CD31_RS21260		N-acetylmuramoyl-L-alanine amidase
NZ_JPVR01000081	146990	snp	T	C	C:20 T:0
NZ_JPVR01000081	147001	snp	T	C	C:20 T:0
NZ_JPVR01000081	147350	snp	C	G	G:20 C:0	CDS	+	25/921	9/306	missense_variant c.25C>G p.Gln9Glu	CD31_RS21265		aminoglycoside phosphotransferase family protein
NZ_JPVR01000081	147465	snp	A	C	C:20 A:0	CDS	+	140/921	47/306	missense_variant c.140A>C p.Asp47Ala	CD31_RS21265		aminoglycoside phosphotransferase family protein
NZ_JPVR01000081	147513	snp	A	G	G:20 A:0	CDS	+	188/921	63/306	missense_variant c.188A>G p.Glu63Gly	CD31_RS21265		aminoglycoside phosphotransferase family protein
NZ_JPVR01000081	147523	snp	G	C	C:20 G:0	CDS	+	198/921	66/306	missense_variant c.198G>C p.Lys66Asn	CD31_RS21265		aminoglycoside phosphotransferase family protein
NZ_JPVR01000081	147558	snp	A	C	C:20 A:0	CDS	+	233/921	78/306	missense_variant c.233A>C p.Asn78Thr	CD31_RS21265		aminoglycoside phosphotransferase family protein
NZ_JPVR01000081	147639	snp	A	T	T:20 A:0	CDS	+	314/921	105/306	missense_variant c.314A>T p.His105Leu	CD31_RS21265		aminoglycoside phosphotransferase family protein
NZ_JPVR01000081	148150	snp	C	T	T:20 C:0	CDS	+	825/921	275/306	synonymous_variant c.825C>T p.Asp275Asp	CD31_RS21265		aminoglycoside phosphotransferase family protein
NZ_JPVR01000081	148182	snp	T	A	A:20 T:0	CDS	+	857/921	286/306	missense_variant c.857T>A p.Leu286Gln	CD31_RS21265		aminoglycoside phosphotransferase family protein
NZ_JPVR01000081	148213	snp	A	T	T:20 A:0	CDS	+	888/921	296/306	synonymous_variant c.888A>T p.Pro296Pro	CD31_RS21265		aminoglycoside phosphotransferase family protein
NZ_JPVR01000081	148343	snp	T	C	C:20 T:0	CDS	-	702/813	234/270	synonymous_variant c.702A>G p.Glu234Glu	CD31_RS21270		DnaD domain protein
NZ_JPVR01000081	148426	complex	AA	GG	GG:19 AA:0	CDS	-	619/813	206/270	missense_variant c.618_619delTTinsCC p.Phe207Leu	CD31_RS21270		DnaD domain protein
NZ_JPVR01000081	148793	snp	T	C	C:20 T:0	CDS	-	252/813	84/270	synonymous_variant c.252A>G p.Lys84Lys	CD31_RS21270		DnaD domain protein
NZ_JPVR01000081	149145	snp	C	T	T:20 C:0
NZ_JPVR01000081	149151	snp	C	A	A:20 C:0
NZ_JPVR01000081	149188	snp	T	A	A:20 T:0
NZ_JPVR01000081	149197	snp	G	A	A:20 G:0
NZ_JPVR01000081	149220	del	TG	T	T:19 TG:0
NZ_JPVR01000081	149240	snp	G	A	A:20 G:0
NZ_JPVR01000081	149299	snp	T	C	C:20 T:0	CDS	-	381/420	127/139	synonymous_variant c.381A>G p.Ala127Ala	CD31_RS21275		hypothetical protein
NZ_JPVR01000081	149383	snp	C	A	A:20 C:0	CDS	-	297/420	99/139	missense_variant c.297G>T p.Met99Ile	CD31_RS21275		hypothetical protein
NZ_JPVR01000081	149398	snp	G	T	T:20 G:0	CDS	-	282/420	94/139	synonymous_variant c.282C>A p.Thr94Thr	CD31_RS21275		hypothetical protein
NZ_JPVR01000081	149428	snp	C	T	T:20 C:0	CDS	-	252/420	84/139	synonymous_variant c.252G>A p.Thr84Thr	CD31_RS21275		hypothetical protein
NZ_JPVR01000081	149620	snp	A	C	C:20 A:0	CDS	-	60/420	20/139	synonymous_variant c.60T>G p.Gly20Gly	CD31_RS21275		hypothetical protein
NZ_JPVR01000081	149722	snp	C	T	T:20 C:0
NZ_JPVR01000081	149751	snp	G	A	A:20 G:0
NZ_JPVR01000081	149813	snp	C	T	T:20 C:0	CDS	-	282/309	94/102	synonymous_variant c.282G>A p.Val94Val	CD31_RS21280		hypothetical protein
NZ_JPVR01000081	149854	snp	C	T	T:20 C:0	CDS	-	241/309	81/102	missense_variant c.241G>A p.Ala81Thr	CD31_RS21280		hypothetical protein
NZ_JPVR01000081	150056	snp	A	G	G:20 A:0	CDS	-	39/309	13/102	synonymous_variant c.39T>C p.Asp13Asp	CD31_RS21280		hypothetical protein
NZ_JPVR01000081	150127	snp	T	A	A:20 T:0
NZ_JPVR01000081	150174	snp	A	T	T:20 A:0
NZ_JPVR01000081	150284	snp	A	C	C:13 A:0
NZ_JPVR01000081	150302	complex	ATCTAATC	GTCTTATT	GTCTTATT:11 ATCTAATC:0
NZ_JPVR01000081	150718	snp	A	T	T:12 A:1
NZ_JPVR01000081	150744	snp	G	A	A:14 G:0
NZ_JPVR01000081	150774	complex	CT	AA	AA:16 CT:0
NZ_JPVR01000081	150823	snp	T	G	G:19 T:0
NZ_JPVR01000081	150830	snp	G	A	A:20 G:0
NZ_JPVR01000081	150839	snp	T	C	C:20 T:0
NZ_JPVR01000081	150880	snp	A	G	G:20 A:0	CDS	-	252/285	84/94	synonymous_variant c.252T>C p.Asn84Asn	CD31_RS21285		DUF5316 family protein
NZ_JPVR01000081	150901	snp	C	T	T:20 C:0	CDS	-	231/285	77/94	synonymous_variant c.231G>A p.Ala77Ala	CD31_RS21285		DUF5316 family protein
NZ_JPVR01000081	151014	snp	T	C	C:20 T:0	CDS	-	118/285	40/94	missense_variant c.118A>G p.Ile40Val	CD31_RS21285		DUF5316 family protein
NZ_JPVR01000081	151044	snp	T	G	G:20 T:0	CDS	-	88/285	30/94	missense_variant c.88A>C p.Ile30Leu	CD31_RS21285		DUF5316 family protein
NZ_JPVR01000081	151105	snp	T	C	C:20 T:0	CDS	-	27/285	9/94	missense_variant c.27A>G p.Ile9Met	CD31_RS21285		DUF5316 family protein
NZ_JPVR01000081	151165	complex	GG	CA	CA:19 GG:0
NZ_JPVR01000081	151352	snp	C	T	T:20 C:0	CDS	+	99/336	33/111	synonymous_variant c.99C>T p.Asp33Asp	CD31_RS21290		hypothetical protein
NZ_JPVR01000081	151367	snp	G	A	A:20 G:0	CDS	+	114/336	38/111	synonymous_variant c.114G>A p.Leu38Leu	CD31_RS21290		hypothetical protein
NZ_JPVR01000081	151393	snp	C	T	T:20 C:0	CDS	+	140/336	47/111	missense_variant c.140C>T p.Thr47Ile	CD31_RS21290		hypothetical protein
NZ_JPVR01000081	151456	snp	A	G	G:20 A:0	CDS	+	203/336	68/111	missense_variant c.203A>G p.Asn68Ser	CD31_RS21290		hypothetical protein
NZ_JPVR01000081	151523	snp	T	C	C:20 T:0	CDS	+	270/336	90/111	synonymous_variant c.270T>C p.Cys90Cys	CD31_RS21290		hypothetical protein
NZ_JPVR01000081	152071	snp	T	A	A:20 T:0	CDS	+	139/333	47/110	missense_variant c.139T>A p.Ser47Thr	CD31_RS21300	csaA	chaperone CsaA
NZ_JPVR01000081	152190	snp	G	T	T:20 G:0	CDS	+	258/333	86/110	synonymous_variant c.258G>T p.Gly86Gly	CD31_RS21300	csaA	chaperone CsaA
NZ_JPVR01000081	152214	snp	A	G	G:20 A:0	CDS	+	282/333	94/110	synonymous_variant c.282A>G p.Val94Val	CD31_RS21300	csaA	chaperone CsaA
NZ_JPVR01000081	152304	snp	C	A	A:20 C:0	CDS	-	855/882	285/293	synonymous_variant c.855G>T p.Pro285Pro	CD31_RS21305		AraC family transcriptional regulator
NZ_JPVR01000081	152361	snp	C	T	T:20 C:0	CDS	-	798/882	266/293	synonymous_variant c.798G>A p.Val266Val	CD31_RS21305		AraC family transcriptional regulator
NZ_JPVR01000081	152463	snp	A	C	C:20 A:0	CDS	-	696/882	232/293	synonymous_variant c.696T>G p.Ala232Ala	CD31_RS21305		AraC family transcriptional regulator
NZ_JPVR01000081	152894	snp	T	A	A:20 T:0	CDS	-	265/882	89/293	missense_variant c.265A>T p.Thr89Ser	CD31_RS21305		AraC family transcriptional regulator
NZ_JPVR01000081	152913	snp	A	G	G:20 A:0	CDS	-	246/882	82/293	synonymous_variant c.246T>C p.Tyr82Tyr	CD31_RS21305		AraC family transcriptional regulator
NZ_JPVR01000081	153087	snp	C	T	T:20 C:0	CDS	-	72/882	24/293	synonymous_variant c.72G>A p.Val24Val	CD31_RS21305		AraC family transcriptional regulator
NZ_JPVR01000081	153396	snp	C	T	T:20 C:0
NZ_JPVR01000081	153629	snp	T	C	C:20 T:0	CDS	+	174/348	58/115	synonymous_variant c.174T>C p.Ala58Ala	CD31_RS21310		hypothetical protein
NZ_JPVR01000081	154180	snp	G	A	A:20 G:0	CDS	-	437/558	146/185	missense_variant c.437C>T p.Pro146Leu	CD31_RS21320		isochorismatase family protein
NZ_JPVR01000081	154391	snp	C	T	T:20 C:0	CDS	-	226/558	76/185	missense_variant c.226G>A p.Ala76Thr	CD31_RS21320		isochorismatase family protein
NZ_JPVR01000081	154402	snp	C	A	A:20 C:0	CDS	-	215/558	72/185	missense_variant c.215G>T p.Gly72Val	CD31_RS21320		isochorismatase family protein
NZ_JPVR01000081	154523	snp	T	G	G:20 T:0	CDS	-	94/558	32/185	missense_variant c.94A>C p.Lys32Gln	CD31_RS21320		isochorismatase family protein
NZ_JPVR01000081	154598	snp	T	C	C:20 T:0	CDS	-	19/558	7/185	missense_variant c.19A>G p.Ile7Val	CD31_RS21320		isochorismatase family protein
NZ_JPVR01000081	154633	snp	T	A	A:20 T:0
NZ_JPVR01000081	154667	complex	TTG	ATT	ATT:19 TTG:0
NZ_JPVR01000081	154702	snp	C	T	T:20 C:0	CDS	-	618/639	206/212	synonymous_variant c.618G>A p.Thr206Thr	CD31_RS21325		O-methyltransferase
NZ_JPVR01000081	154720	snp	T	G	G:20 T:0	CDS	-	600/639	200/212	synonymous_variant c.600A>C p.Pro200Pro	CD31_RS21325		O-methyltransferase
NZ_JPVR01000081	154741	complex	TTGG	CTGT	CTGT:19 TTGG:0	CDS	-	579/639	192/212	synonymous_variant c.576_579delCCAAinsACAG p.194	CD31_RS21325		O-methyltransferase
NZ_JPVR01000081	154759	complex	TGTA	GGTG	GGTG:20 TGTA:0	CDS	-	561/639	186/212	synonymous_variant c.558_561delTACAinsCACC p.188	CD31_RS21325		O-methyltransferase
NZ_JPVR01000081	154810	snp	G	A	A:20 G:0	CDS	-	510/639	170/212	synonymous_variant c.510C>T p.Pro170Pro	CD31_RS21325		O-methyltransferase
NZ_JPVR01000081	154836	snp	G	A	A:20 G:0	CDS	-	484/639	162/212	synonymous_variant c.484C>T p.Leu162Leu	CD31_RS21325		O-methyltransferase
NZ_JPVR01000081	154942	snp	A	T	T:20 A:0	CDS	-	378/639	126/212	synonymous_variant c.378T>A p.Arg126Arg	CD31_RS21325		O-methyltransferase
NZ_JPVR01000081	155005	snp	T	A	A:20 T:0	CDS	-	315/639	105/212	missense_variant c.315A>T p.Gln105His	CD31_RS21325		O-methyltransferase
NZ_JPVR01000081	155012	snp	G	C	C:20 G:0	CDS	-	308/639	103/212	missense_variant c.308C>G p.Ala103Gly	CD31_RS21325		O-methyltransferase
NZ_JPVR01000081	155017	snp	G	A	A:20 G:0	CDS	-	303/639	101/212	synonymous_variant c.303C>T p.Gly101Gly	CD31_RS21325		O-methyltransferase
NZ_JPVR01000081	155041	snp	A	G	G:20 A:0	CDS	-	279/639	93/212	synonymous_variant c.279T>C p.Ala93Ala	CD31_RS21325		O-methyltransferase
NZ_JPVR01000081	155073	snp	G	A	A:20 G:0	CDS	-	247/639	83/212	synonymous_variant c.247C>T p.Leu83Leu	CD31_RS21325		O-methyltransferase
NZ_JPVR01000081	155140	snp	G	A	A:20 G:0	CDS	-	180/639	60/212	synonymous_variant c.180C>T p.Gly60Gly	CD31_RS21325		O-methyltransferase
NZ_JPVR01000081	155176	snp	C	T	T:20 C:0	CDS	-	144/639	48/212	synonymous_variant c.144G>A p.Ala48Ala	CD31_RS21325		O-methyltransferase
NZ_JPVR01000081	155221	snp	A	C	C:20 A:0	CDS	-	99/639	33/212	synonymous_variant c.99T>G p.Ala33Ala	CD31_RS21325		O-methyltransferase
NZ_JPVR01000081	155540	snp	C	T	T:20 C:0	CDS	-	93/330	31/109	synonymous_variant c.93G>A p.Ala31Ala	CD31_RS21330		hypothetical protein
NZ_JPVR01000081	155678	snp	T	C	C:20 T:0
NZ_JPVR01000081	155761	snp	T	C	C:20 T:0
NZ_JPVR01000081	155809	snp	G	A	A:20 G:0
NZ_JPVR01000081	155932	snp	C	T	T:20 C:0
NZ_JPVR01000081	156046	snp	A	T	T:20 A:0
NZ_JPVR01000081	156079	snp	A	G	G:20 A:0
NZ_JPVR01000081	156143	snp	C	T	T:20 C:0
NZ_JPVR01000081	156149	ins	T	TC	TC:19 T:0
NZ_JPVR01000081	156159	complex	GA	AG	AG:20 GA:0
NZ_JPVR01000081	156456	snp	G	A	A:18 G:0
NZ_JPVR01000081	156472	snp	A	C	C:18 A:0
NZ_JPVR01000081	156549	complex	TGAT	AAGC	AAGC:16 TGAT:0	CDS	-	138/177	45/58	missense_variant c.135_138delATCAinsGCTT p.Ser46Leu	CD31_RS23640		hypothetical protein
NZ_JPVR01000081	156559	snp	A	G	G:17 A:0	CDS	-	128/177	43/58	missense_variant c.128T>C p.Phe43Ser	CD31_RS23640		hypothetical protein
NZ_JPVR01000081	156568	complex	ATACCT	CTAGCC	CTAGCC:17 ATACCT:0	CDS	-	119/177	38/58	missense_variant c.114_119delAGGTATinsGGCTAG p.GlyIle39AlaSer	CD31_RS23640		hypothetical protein
NZ_JPVR01000081	157154	snp	C	T	T:20 C:0	CDS	-	169/621	57/206	missense_variant c.169G>A p.Val57Ile	CD31_RS21340		SDR family oxidoreductase
NZ_JPVR01000081	157287	snp	G	A	A:20 G:0	CDS	-	36/621	12/206	synonymous_variant c.36C>T p.Val12Val	CD31_RS21340		SDR family oxidoreductase
NZ_JPVR01000081	157299	snp	T	C	C:20 T:0	CDS	-	24/621	8/206	synonymous_variant c.24A>G p.Ala8Ala	CD31_RS21340		SDR family oxidoreductase
NZ_JPVR01000081	157397	complex	TTCA	CT	CT:18 TTCA:0
NZ_JPVR01000081	158144	ins	T	TTGCAAA	TTGCAAA:17 T:0
[truncated: 39,499 more rows]
