# Supplementary material for: Whole-genome analysis of Lysinibacillus boronitolerans MSR1: A dairy-isolated multidrug-resistant and non-pathogenic strain
Source: PLoS One. 2025 Dec 12;20(12):e0333844. doi: 10.1371/journal.pone.0333844 (PMC12700380; doi:10.1371/journal.pone.0333844)
Supplement: S3 File — (XLSX) [file pone.0333844.s009.xlsx]

## Sheet: Sheet1
Name	Score	Phylum	Class	Order	Family	Genus	Species
CPEAGCLM_03245	0.445346	Bacillota	Bacilli	Bacillales	Paenibacillaceae	Brevibacillus	Brevibacillus daliensis
CPEAGCLM_00008	0.452908	Bacillota	Bacilli	Bacillales	Paenibacillaceae	N/A	N/A
CPEAGCLM_02165	0.441436	Bacillota	Bacilli	Bacillales	Paenibacillaceae	N/A	N/A
CPEAGCLM_02288	0.445475	Bacillota	Bacilli	Bacillales	Paenibacillaceae	N/A	N/A
CPEAGCLM_03259	0.319923	Bacillota	Bacilli	Bacillales	Paenibacillaceae	N/A	N/A
CPEAGCLM_03498	0.437966	Bacillota	Bacilli	Bacillales	Paenibacillaceae	N/A	N/A
CPEAGCLM_03882	0.446618	Bacillota	Bacilli	Bacillales	Paenibacillaceae	N/A	N/A
CPEAGCLM_01345	0.437257	Bacillota	Bacilli	Bacillales	Paenibacillaceae	Paenibacillus	N/A
CPEAGCLM_04412	0.446712	Bacillota	Bacilli	Bacillales	Paenibacillaceae	Paenibacillus	N/A
CPEAGCLM_02127	0.453553	Bacillota	Bacilli	Bacillales	Planococcaceae	Metasolibacillus	N/A
CPEAGCLM_02129	0.433301	Bacillota	Bacilli	Bacillales	Planococcaceae	Metasolibacillus	N/A
CPEAGCLM_02130	0.43323	Bacillota	Bacilli	Bacillales	Planococcaceae	Metasolibacillus	N/A
CPEAGCLM_02133	0.302814	Bacillota	Bacilli	Bacillales	Planococcaceae	Metasolibacillus	N/A
CPEAGCLM_02134	0.455586	Bacillota	Bacilli	Bacillales	Planococcaceae	Metasolibacillus	N/A
CPEAGCLM_02139	0.454837	Bacillota	Bacilli	Bacillales	Planococcaceae	Metasolibacillus	N/A
CPEAGCLM_00186	0.388987	Bacillota	Bacilli	Bacillales	Planococcaceae	N/A	N/A
CPEAGCLM_00570	0.394342	Bacillota	Bacilli	Bacillales	Planococcaceae	N/A	N/A
CPEAGCLM_00598	0.439911	Bacillota	Bacilli	Bacillales	Planococcaceae	N/A	N/A
CPEAGCLM_01056	0.34826	Bacillota	Bacilli	Bacillales	Planococcaceae	N/A	N/A
CPEAGCLM_01283	0.457581	Bacillota	Bacilli	Bacillales	Planococcaceae	N/A	N/A
CPEAGCLM_01285	0.445289	Bacillota	Bacilli	Bacillales	Planococcaceae	N/A	N/A
CPEAGCLM_01333	0.34267	Bacillota	Bacilli	Bacillales	Planococcaceae	N/A	N/A
CPEAGCLM_01527	0.283614	Bacillota	Bacilli	Bacillales	Planococcaceae	N/A	N/A
CPEAGCLM_01607	0.437535	Bacillota	Bacilli	Bacillales	Planococcaceae	N/A	N/A
CPEAGCLM_01696	0.425954	Bacillota	Bacilli	Bacillales	Planococcaceae	N/A	N/A
CPEAGCLM_01748	0.452646	Bacillota	Bacilli	Bacillales	Planococcaceae	N/A	N/A
CPEAGCLM_01778	0.348232	Bacillota	Bacilli	Bacillales	Planococcaceae	N/A	N/A
CPEAGCLM_02014	0.432055	Bacillota	Bacilli	Bacillales	Planococcaceae	N/A	N/A
CPEAGCLM_02658	0.33575	Bacillota	Bacilli	Bacillales	Planococcaceae	N/A	N/A
CPEAGCLM_02673	0.355192	Bacillota	Bacilli	Bacillales	Planococcaceae	N/A	N/A
CPEAGCLM_02674	0.331029	Bacillota	Bacilli	Bacillales	Planococcaceae	N/A	N/A
CPEAGCLM_03100	0.377984	Bacillota	Bacilli	Bacillales	Planococcaceae	N/A	N/A
CPEAGCLM_03194	0.45542	Bacillota	Bacilli	Bacillales	Planococcaceae	N/A	N/A
CPEAGCLM_03385	0.366325	Bacillota	Bacilli	Bacillales	Planococcaceae	N/A	N/A
CPEAGCLM_03409	0.306807	Bacillota	Bacilli	Bacillales	Planococcaceae	N/A	N/A
CPEAGCLM_03413	0.360226	Bacillota	Bacilli	Bacillales	Planococcaceae	N/A	N/A
CPEAGCLM_03494	0.429866	Bacillota	Bacilli	Bacillales	Planococcaceae	N/A	N/A
CPEAGCLM_03813	0.359472	Bacillota	Bacilli	Bacillales	Planococcaceae	N/A	N/A
CPEAGCLM_03924	0.252808	Bacillota	Bacilli	Bacillales	Planococcaceae	N/A	N/A
CPEAGCLM_04055	0.248396	Bacillota	Bacilli	Bacillales	Planococcaceae	N/A	N/A
CPEAGCLM_04056	0.433198	Bacillota	Bacilli	Bacillales	Planococcaceae	N/A	N/A
CPEAGCLM_04208	0.440792	Bacillota	Bacilli	Bacillales	Planococcaceae	N/A	N/A
CPEAGCLM_02600	0.35911	Bacillota	Bacilli	Bacillales	Planococcaceae	Rummeliibacillus	Rummeliibacillus pycnus
CPEAGCLM_01130	0.341786	Bacillota	Bacilli	Bacillales	Planococcaceae	Sporosarcina	N/A
CPEAGCLM_00233	0.298209	Bacillota	Bacilli	Bacillales	Planococcaceae	Ureibacillus	N/A
CPEAGCLM_01353	0.455998	Bacillota	Bacilli	Bacillales	Planococcaceae	Ureibacillus	Ureibacillus xyleni
CPEAGCLM_02542	0.460955	Bacillota	Bacilli	Bacillales	Planococcaceae	Ureibacillus	Ureibacillus xyleni
CPEAGCLM_00048	0.449167	Bacillota	Bacilli	Bacillales	Planococcaceae	Viridibacillus	N/A
CPEAGCLM_01721	0.404086	Bacillota	Bacilli	Bacillales	Planococcaceae	Viridibacillus	N/A
CPEAGCLM_02604	0.283831	Bacillota	Bacilli	Bacillales	Planococcaceae	Viridibacillus	N/A
CPEAGCLM_02676	0.463117	Bacillota	Bacilli	Bacillales	Planococcaceae	Viridibacillus	N/A
