# Supplementary material for: Whole-genome analysis of Lysinibacillus boronitolerans MSR1: A dairy-isolated multidrug-resistant and non-pathogenic strain
Source: PLoS One. 2025 Dec 12;20(12):e0333844. doi: 10.1371/journal.pone.0333844 (PMC12700380; doi:10.1371/journal.pone.0333844)
Supplement: S7 File — (ZIP) [file pone.0333844.s013.zip]

Archive with 32 entries (30 files):
- COG/
- COG/ACCESSORY_COG_hits.txt
- COG/ACCESSORY_COG_hits3.txt
- COG/ACCESSORY_kegg_hits.txt
- COG/ACCESSORY_kegg_hits3.txt
- COG/Cog_Category1.txt
- COG/Cog_Category1.xlsx
- COG/COG_DISTRIBUTION.pdf
- COG/COG_DISTRIBUTION_DETAILS.pdf
- COG/cog_plots.plt
- COG/CORE_COG_hits3.txt
- COG/Major_Cog_Category1.txt
- COG/UNIQUE_COG_hits.txt
- COG/UNIQUE_COG_hits3.txt
- KEGG/
- KEGG/CORE_kegg_hits.txt
- KEGG/CORE_kegg_hits3.txt
- KEGG/kegg_accessory_id.txt
- KEGG/kegg_accessory_out.txt
- KEGG/kegg_core_id.txt
- KEGG/kegg_core_out.txt
- KEGG/Kegg_count_details1.txt
- KEGG/KEGG_DISTRIBUTION.pdf
- KEGG/KEGG_DISTRIBUTION_DETAILS.pdf
- KEGG/kegg_histogram1.txt
- KEGG/kegg_histogram1.xlsx
- KEGG/kegg_plots.plt
- KEGG/kegg_ref
- KEGG/kegg_unique_id.txt
- KEGG/kegg_unique_out.txt
- KEGG/UNIQUE_kegg_hits.txt
- KEGG/UNIQUE_kegg_hits3.txt
