# Supplementary material for: Whole-genome analysis of Lysinibacillus boronitolerans MSR1: A dairy-isolated multidrug-resistant and non-pathogenic strain
Source: PLoS One. 2025 Dec 12;20(12):e0333844. doi: 10.1371/journal.pone.0333844 (PMC12700380; doi:10.1371/journal.pone.0333844)
Supplement: S7 File — (ZIP) [file pone.0333844.s013.zip › COG/ACCESSORY_COG_hits.txt]

ACCESSORY_REP|Org7_Gene503#	COG3291_R#	36.9	168	1.4e-40
ACCESSORY_REP|Org7_Gene503#	COG3291_R#	38.1	154	3.56e-36
ACCESSORY_REP|Org7_Gene503#	COG3291_R#	33.1	132	1.11e-29
ACCESSORY_REP|Org7_Gene503#	COG3291_R#	43.6	98	2.32e-19
ACCESSORY_REP|Org7_Gene503#	COG3291_R#	33.7	59	1.56e-07
ACCESSORY_REP|Org7_Gene503#	COG4886_S#	19.6	43	0.00678
ACCESSORY_REP|Org1_Gene2550#	COG1404_O#	35.8	372	4.47e-102
ACCESSORY_REP|Org1_Gene2550#	COG1404_O#	35.2	359	3.91e-98
ACCESSORY_REP|Org1_Gene2550#	COG1404_O#	34.9	283	2.73e-75
ACCESSORY_REP|Org1_Gene2550#	COG1404_O#	24.0	131	2.26e-29
ACCESSORY_REP|Org1_Gene2550#	COG1404_O#	26.1	131	2.96e-29
ACCESSORY_REP|Org1_Gene2550#	COG1404_O#	30.0	121	2.34e-26
ACCESSORY_REP|Org1_Gene2550#	COG1404_O#	26.8	103	5.06e-21
ACCESSORY_REP|Org1_Gene2550#	COG1404_O#	28.1	90	4.43e-17
ACCESSORY_REP|Org1_Gene2550#	COG1404_O#	35.0	83	5.41e-15
ACCESSORY_REP|Org1_Gene2550#	COG1404_O#	29.5	79	1.02e-13
ACCESSORY_REP|Org1_Gene2550#	COG1404_O#	38.7	77	3.88e-13
ACCESSORY_REP|Org1_Gene2550#	COG1404_O#	33.5	75	1.13e-12
ACCESSORY_REP|Org1_Gene2550#	COG1404_O#	33.5	75	1.93e-12
ACCESSORY_REP|Org1_Gene2550#	COG1404_O#	25.6	73	7.32e-12
ACCESSORY_REP|Org1_Gene2550#	COG1404_O#	27.5	71	2.13e-11
ACCESSORY_REP|Org1_Gene2550#	COG1404_O#	31.0	70	6.19e-11
ACCESSORY_REP|Org1_Gene2550#	COG2234_R#	25.0	63	5.8e-09
ACCESSORY_REP|Org1_Gene2550#	COG1404_O#	23.6	61	2.2e-08
ACCESSORY_REP|Org1_Gene2550#	COG1404_O#	40.5	61	2.2e-08
ACCESSORY_REP|Org1_Gene2550#	COG1404_O#	27.9	61	2.88e-08
ACCESSORY_REP|Org1_Gene2550#	COG1404_O#	33.6	54	3.52e-06
ACCESSORY_REP|Org1_Gene2550#	COG1404_O#	23.0	52	1.75e-05
ACCESSORY_REP|Org1_Gene2550#	COG5473_S#	51.1	49	0.000113
ACCESSORY_REP|Org1_Gene2550#	COG2234_R#	25.5	47	0.00043
ACCESSORY_REP|Org1_Gene2550#	COG1404_O#	51.4	45	0.00125
ACCESSORY_REP|Org1_Gene2550#	COG0553_KL#	26.9	44	0.00364
ACCESSORY_REP|Org1_Gene2550#	COG0513_LKJ#	35.8	44	0.00364
ACCESSORY_REP|Org1_Gene2550#	COG1404_O#	37.8	43	0.00811
ACCESSORY_REP|Org8_Gene3331#	COG2374_R#	40.4	478	1.08e-133
ACCESSORY_REP|Org8_Gene3331#	COG2374_R#	30.7	243	5.85e-63
ACCESSORY_REP|Org8_Gene3331#	COG4085_R#	39.7	211	2.46e-53
ACCESSORY_REP|Org8_Gene3331#	COG4085_R#	31.3	142	1.08e-32
ACCESSORY_REP|Org8_Gene3331#	COG2374_R#	25.1	87	3.15e-16
ACCESSORY_REP|Org8_Gene3331#	COG4085_R#	40.3	75	1.62e-12
ACCESSORY_REP|Org8_Gene3331#	COG1501_G#	31.3	62	1.42e-08
ACCESSORY_REP|Org8_Gene3331#	COG1501_G#	41.7	60	4.12e-08
ACCESSORY_REP|Org8_Gene3331#	COG1501_G#	27.9	59	1.56e-07
ACCESSORY_REP|Org8_Gene3331#	COG3291_R#	27.2	55	2.26e-06
ACCESSORY_REP|Org8_Gene3331#	COG1501_G#	28.7	51	3.26e-05
ACCESSORY_REP|Org7_Gene3491#	COG3209_M#	29.4	367	3.16e-100
ACCESSORY_REP|Org7_Gene3491#	COG3209_M#	32.2	347	3.39e-94
ACCESSORY_REP|Org7_Gene3491#	COG3209_M#	22.5	158	1.71e-37
ACCESSORY_REP|Org7_Gene3491#	COG3209_M#	22.1	143	7.43e-33
ACCESSORY_REP|Org7_Gene3491#	COG3209_M#	24.6	125	1.6e-27
ACCESSORY_REP|Org7_Gene3491#	COG3209_M#	25.3	120	6.74e-26
ACCESSORY_REP|Org7_Gene3491#	COG3209_M#	22.4	106	1.01e-21
ACCESSORY_REP|Org7_Gene3491#	COG3209_M#	21.1	104	3.83e-21
ACCESSORY_REP|Org7_Gene3491#	COG3209_M#	25.3	98	2.74e-19
ACCESSORY_REP|Org7_Gene3491#	COG3209_M#	26.4	96	1.36e-18
ACCESSORY_REP|Org7_Gene3491#	COG3209_M#	23.7	93	8.82e-18
ACCESSORY_REP|Org7_Gene3491#	COG3209_M#	23.3	86	1.08e-15
ACCESSORY_REP|Org7_Gene3491#	COG3209_M#	22.6	83	6.99e-15
ACCESSORY_REP|Org7_Gene3491#	COG3209_M#	23.4	82	2.03e-14
ACCESSORY_REP|Org7_Gene3491#	COG3209_M#	23.3	79	1.01e-13
ACCESSORY_REP|Org7_Gene3491#	COG3209_M#	23.4	78	2.94e-13
ACCESSORY_REP|Org7_Gene3491#	COG3209_M#	23.1	77	5.01e-13
ACCESSORY_REP|Org7_Gene3491#	COG3209_M#	23.1	77	5.01e-13
ACCESSORY_REP|Org7_Gene3491#	COG3209_M#	23.4	77	6.54e-13
ACCESSORY_REP|Org7_Gene3491#	COG3209_M#	22.5	76	1.12e-12
ACCESSORY_REP|Org7_Gene3491#	COG3209_M#	31.2	75	1.9e-12
ACCESSORY_REP|Org7_Gene3491#	COG3209_M#	24.1	72	1.61e-11
ACCESSORY_REP|Org7_Gene3491#	COG3209_M#	30.4	72	2.1e-11
ACCESSORY_REP|Org7_Gene3491#	COG3209_M#	23.3	69	1.04e-10
ACCESSORY_REP|Org7_Gene3491#	COG3209_M#	27.7	68	2.33e-10
ACCESSORY_REP|Org7_Gene3491#	COG3209_M#	33.1	67	3.97e-10
ACCESSORY_REP|Org7_Gene3491#	COG3209_M#	28.5	67	3.97e-10
ACCESSORY_REP|Org7_Gene3491#	COG3209_M#	33.1	67	3.97e-10
ACCESSORY_REP|Org7_Gene3491#	COG3209_M#	32.3	67	6.77e-10
ACCESSORY_REP|Org7_Gene3491#	COG3209_M#	29.6	65	1.97e-09
ACCESSORY_REP|Org7_Gene3491#	COG3209_M#	32.7	64	5.73e-09
ACCESSORY_REP|Org7_Gene3491#	COG3209_M#	32.7	64	5.73e-09
ACCESSORY_REP|Org7_Gene3491#	COG3209_M#	29.6	64	5.73e-09
ACCESSORY_REP|Org7_Gene3491#	COG3209_M#	27.1	63	7.48e-09
ACCESSORY_REP|Org7_Gene3491#	COG3209_M#	35.7	63	9.77e-09
ACCESSORY_REP|Org7_Gene3491#	COG3209_M#	27.1	63	9.77e-09
ACCESSORY_REP|Org7_Gene3491#	COG0513_LKJ#	23.6	56	1.19e-06
ACCESSORY_REP|Org7_Gene3491#	COG0513_LKJ#	23.6	56	1.19e-06
ACCESSORY_REP|Org7_Gene3491#	COG3209_M#	31.7	55	1.56e-06
ACCESSORY_REP|Org7_Gene4076#	COG3209_M#	23.9	279	9.79e-74
ACCESSORY_REP|Org7_Gene4076#	COG3209_M#	24.0	273	7.02e-72
ACCESSORY_REP|Org7_Gene4076#	COG3209_M#	24.5	268	1.32e-70
ACCESSORY_REP|Org7_Gene4076#	COG3209_M#	23.5	240	3.86e-62
ACCESSORY_REP|Org7_Gene4076#	COG3209_M#	23.2	232	1.37e-59
ACCESSORY_REP|Org7_Gene4076#	COG3209_M#	24.9	215	1.33e-54
ACCESSORY_REP|Org7_Gene4076#	COG3209_M#	24.9	215	2.27e-54
ACCESSORY_REP|Org7_Gene4076#	COG3209_M#	25.3	203	8.92e-51
ACCESSORY_REP|Org7_Gene4076#	COG3209_M#	24.1	170	4.9e-41
ACCESSORY_REP|Org7_Gene4076#	COG3209_M#	23.5	156	9.57e-37
ACCESSORY_REP|Org7_Gene4076#	COG3209_M#	25.7	143	1.1e-32
ACCESSORY_REP|Org7_Gene4076#	COG3209_M#	30.7	137	4.6e-31
ACCESSORY_REP|Org7_Gene4076#	COG3209_M#	24.1	136	1.34e-30
ACCESSORY_REP|Org7_Gene4076#	COG3209_M#	24.8	129	9.59e-29
ACCESSORY_REP|Org7_Gene4076#	COG3209_M#	24.8	129	9.59e-29
ACCESSORY_REP|Org7_Gene4076#	COG3209_M#	23.6	119	9.93e-26
ACCESSORY_REP|Org7_Gene4076#	COG3209_M#	24.0	119	1.3e-25
ACCESSORY_REP|Org7_Gene4076#	COG3209_M#	21.6	118	2.89e-25
ACCESSORY_REP|Org7_Gene4076#	COG3209_M#	26.2	111	3.53e-23
ACCESSORY_REP|Org7_Gene4076#	COG3209_M#	26.2	111	3.53e-23
ACCESSORY_REP|Org7_Gene4076#	COG3209_M#	39.8	88	3.2e-16
ACCESSORY_REP|Org7_Gene4076#	COG3209_M#	24.4	86	9.31e-16
ACCESSORY_REP|Org7_Gene4076#	COG3209_M#	21.4	85	2.71e-15
ACCESSORY_REP|Org7_Gene4076#	COG3209_M#	46.0	84	3.54e-15
ACCESSORY_REP|Org7_Gene4076#	COG3209_M#	46.0	84	3.54e-15
ACCESSORY_REP|Org7_Gene4076#	COG3209_M#	36.4	82	2.29e-14
ACCESSORY_REP|Org7_Gene4076#	COG3209_M#	23.7	82	2.29e-14
ACCESSORY_REP|Org7_Gene4076#	COG3209_M#	43.4	78	2.54e-13
ACCESSORY_REP|Org7_Gene4076#	COG3209_M#	22.1	78	3.31e-13
ACCESSORY_REP|Org7_Gene4076#	COG3209_M#	24.7	77	7.38e-13
ACCESSORY_REP|Org7_Gene4076#	COG3209_M#	33.9	76	1.26e-12
ACCESSORY_REP|Org7_Gene4076#	COG3209_M#	37.7	76	1.26e-12
ACCESSORY_REP|Org7_Gene4076#	COG3209_M#	33.1	76	1.26e-12
ACCESSORY_REP|Org7_Gene4076#	COG3209_M#	33.9	76	1.26e-12
ACCESSORY_REP|Org7_Gene4076#	COG3209_M#	33.9	75	1.64e-12
ACCESSORY_REP|Org7_Gene4076#	COG3209_M#	37.6	74	3.66e-12
ACCESSORY_REP|Org7_Gene4076#	COG3209_M#	32.9	74	4.78e-12
ACCESSORY_REP|Org7_Gene4076#	COG3209_M#	32.9	73	1.07e-11
ACCESSORY_REP|Org7_Gene4076#	COG3209_M#	21.4	72	1.39e-11
ACCESSORY_REP|Org7_Gene4076#	COG3209_M#	37.3	71	3.1e-11
ACCESSORY_REP|Org7_Gene4076#	COG3209_M#	36.6	71	4.05e-11
ACCESSORY_REP|Org7_Gene4076#	COG3209_M#	36.8	71	4.05e-11
ACCESSORY_REP|Org7_Gene4076#	COG3209_M#	36.6	71	4.05e-11
ACCESSORY_REP|Org7_Gene4076#	COG3209_M#	36.8	71	4.05e-11
ACCESSORY_REP|Org7_Gene4076#	COG3209_M#	21.8	70	6.91e-11
ACCESSORY_REP|Org7_Gene4076#	COG3209_M#	21.3	67	4.48e-10
ACCESSORY_REP|Org7_Gene4076#	COG3209_M#	35.5	67	5.85e-10
ACCESSORY_REP|Org7_Gene4076#	COG3209_M#	35.8	67	7.64e-10
ACCESSORY_REP|Org7_Gene4076#	COG3209_M#	23.1	57	6.05e-07
ACCESSORY_REP|Org7_Gene4076#	COG3209_M#	29.0	56	1.35e-06
ACCESSORY_REP|Org7_Gene4076#	COG3209_M#	25.6	44	0.00406
ACCESSORY_REP|Org2_Gene1864#	COG0699_R#	30.4	460	1.56e-128
ACCESSORY_REP|Org2_Gene1864#	COG0699_R#	26.9	396	2.77e-109
ACCESSORY_REP|Org2_Gene1864#	COG0699_R#	38.8	229	7.65e-59
ACCESSORY_REP|Org2_Gene1864#	COG0699_R#	33.2	218	1.35e-55
ACCESSORY_REP|Org2_Gene1864#	COG0699_R#	20.1	66	8.57e-10
ACCESSORY_REP|Org2_Gene1864#	COG0699_R#	24.6	59	1.05e-07
ACCESSORY_REP|Org2_Gene1864#	COG0699_R#	22.1	54	2.58e-06
ACCESSORY_REP|Org2_Gene1864#	COG0699_R#	27.7	53	7.51e-06
ACCESSORY_REP|Org2_Gene1864#	COG1160_R#	25.1	49	0.000142
ACCESSORY_REP|Org2_Gene1864#	COG0699_R#	31.9	48	0.000185
ACCESSORY_REP|Org2_Gene1864#	COG0699_R#	30.7	47	0.000316
ACCESSORY_REP|Org2_Gene1864#	COG1160_R#	22.2	45	0.00157
ACCESSORY_REP|Org7_Gene1299#	COG4886_S#	25.4	146	6.08e-34
ACCESSORY_REP|Org7_Gene1299#	COG4886_S#	25.3	69	7.23e-11
ACCESSORY_REP|Org8_Gene2902#	COG3899_R#	25.3	289	1.16e-76
ACCESSORY_REP|Org8_Gene2902#	COG3899_R#	26.1	283	4.86e-75
ACCESSORY_REP|Org8_Gene2902#	COG3899_R#	24.2	281	1.85e-74
ACCESSORY_REP|Org8_Gene2902#	COG3899_R#	23.4	276	5.94e-73
ACCESSORY_REP|Org8_Gene2902#	COG3899_R#	24.4	268	1.24e-70
ACCESSORY_REP|Org8_Gene2902#	COG3899_R#	23.8	265	1.37e-69
ACCESSORY_REP|Org8_Gene2902#	COG3899_R#	24.1	262	8.88e-69
ACCESSORY_REP|Org8_Gene2902#	COG3899_R#	22.8	252	1.2e-65
ACCESSORY_REP|Org8_Gene2902#	COG3899_R#	24.4	251	2.05e-65
ACCESSORY_REP|Org8_Gene2902#	COG3899_R#	23.0	241	2.77e-62
ACCESSORY_REP|Org8_Gene2902#	COG3899_R#	21.7	236	8.9e-61
ACCESSORY_REP|Org8_Gene2902#	COG3899_R#	23.2	230	6.38e-59
ACCESSORY_REP|Org8_Gene2902#	COG3899_R#	21.8	206	9.87e-52
ACCESSORY_REP|Org8_Gene2902#	COG0515_RTKL#	32.6	171	3.52e-41
ACCESSORY_REP|Org8_Gene2902#	COG0515_RTKL#	31.7	164	3.29e-39
ACCESSORY_REP|Org8_Gene2902#	COG0515_RTKL#	33.2	149	1.1e-34
ACCESSORY_REP|Org8_Gene2902#	COG0642_T#	25.3	148	1.87e-34
ACCESSORY_REP|Org8_Gene2902#	COG0515_RTKL#	34.4	148	1.87e-34
ACCESSORY_REP|Org8_Gene2902#	COG2203_T#	29.7	148	3.19e-34
ACCESSORY_REP|Org8_Gene2902#	COG0642_T#	31.0	147	4.16e-34
ACCESSORY_REP|Org8_Gene2902#	COG2203_T#	28.8	146	7.1e-34
ACCESSORY_REP|Org8_Gene2902#	COG0515_RTKL#	30.4	145	1.58e-33
ACCESSORY_REP|Org8_Gene2902#	COG0515_RTKL#	32.2	145	1.58e-33
ACCESSORY_REP|Org8_Gene2902#	COG0515_RTKL#	32.2	142	1.34e-32
ACCESSORY_REP|Org8_Gene2902#	COG0642_T#	30.7	141	2.29e-32
ACCESSORY_REP|Org8_Gene2902#	COG2203_T#	26.9	141	2.29e-32
ACCESSORY_REP|Org8_Gene2902#	COG0515_RTKL#	30.8	141	2.98e-32
ACCESSORY_REP|Org8_Gene2902#	COG0515_RTKL#	30.5	140	5.09e-32
ACCESSORY_REP|Org8_Gene2902#	COG0642_T#	32.4	139	1.13e-31
ACCESSORY_REP|Org8_Gene2902#	COG0515_RTKL#	30.0	138	3.3e-31
ACCESSORY_REP|Org8_Gene2902#	COG0642_T#	31.8	136	7.35e-31
ACCESSORY_REP|Org8_Gene2902#	COG5002_T#	31.7	136	7.35e-31
ACCESSORY_REP|Org8_Gene2902#	COG0515_RTKL#	28.1	136	7.35e-31
ACCESSORY_REP|Org8_Gene2902#	COG0515_RTKL#	29.9	136	9.6e-31
ACCESSORY_REP|Org8_Gene2902#	COG0642_T#	30.3	136	9.6e-31
ACCESSORY_REP|Org8_Gene2902#	COG0642_T#	32.0	136	1.25e-30
ACCESSORY_REP|Org8_Gene2902#	COG0642_T#	30.4	133	6.22e-30
ACCESSORY_REP|Org8_Gene2902#	COG2203_T#	26.9	132	1.39e-29
ACCESSORY_REP|Org8_Gene2902#	COG5002_T#	30.3	132	1.81e-29
ACCESSORY_REP|Org8_Gene2902#	COG0515_RTKL#	28.6	132	1.81e-29
ACCESSORY_REP|Org8_Gene2902#	COG5002_T#	31.3	131	3.09e-29
ACCESSORY_REP|Org8_Gene2902#	COG0642_T#	31.5	129	1.17e-28
ACCESSORY_REP|Org8_Gene2902#	COG2203_T#	28.6	128	2e-28
ACCESSORY_REP|Org8_Gene2902#	COG0642_T#	28.6	128	2.61e-28
ACCESSORY_REP|Org8_Gene2902#	COG0642_T#	27.8	126	7.61e-28
ACCESSORY_REP|Org8_Gene2902#	COG5002_T#	34.6	126	9.94e-28
ACCESSORY_REP|Org8_Gene2902#	COG5002_T#	32.1	124	2.89e-27
ACCESSORY_REP|Org8_Gene2902#	COG0642_T#	26.0	124	3.78e-27
ACCESSORY_REP|Org8_Gene2902#	COG5002_T#	26.2	123	6.44e-27
ACCESSORY_REP|Org8_Gene2902#	COG0642_T#	30.8	123	8.41e-27
ACCESSORY_REP|Org8_Gene2902#	COG0642_T#	32.6	122	1.43e-26
ACCESSORY_REP|Org8_Gene2902#	COG0642_T#	29.2	121	3.2e-26
ACCESSORY_REP|Org8_Gene2902#	COG0642_T#	28.4	121	3.2e-26
ACCESSORY_REP|Org8_Gene2902#	COG0642_T#	25.2	119	1.21e-25
ACCESSORY_REP|Org8_Gene2902#	COG0642_T#	25.9	119	1.59e-25
ACCESSORY_REP|Org8_Gene2902#	COG0642_T#	25.9	119	1.59e-25
ACCESSORY_REP|Org8_Gene2902#	COG5002_T#	32.2	118	2.07e-25
ACCESSORY_REP|Org8_Gene2902#	COG0642_T#	29.9	117	3.53e-25
ACCESSORY_REP|Org8_Gene2902#	COG0642_T#	28.6	117	3.53e-25
ACCESSORY_REP|Org8_Gene2902#	COG0642_T#	31.3	117	6.03e-25
ACCESSORY_REP|Org8_Gene2902#	COG0642_T#	27.5	117	6.03e-25
ACCESSORY_REP|Org8_Gene2902#	COG0642_T#	31.1	116	1.03e-24
ACCESSORY_REP|Org8_Gene2902#	COG0642_T#	27.8	116	1.34e-24
ACCESSORY_REP|Org8_Gene2902#	COG0642_T#	30.3	115	1.75e-24
ACCESSORY_REP|Org8_Gene2902#	COG0642_T#	29.0	115	1.75e-24
ACCESSORY_REP|Org8_Gene2902#	COG2203_T#	26.9	115	2.29e-24
ACCESSORY_REP|Org8_Gene2902#	COG0642_T#	28.5	115	2.29e-24
ACCESSORY_REP|Org8_Gene2902#	COG4251_T#	25.4	113	8.7e-24
ACCESSORY_REP|Org8_Gene2902#	COG0642_T#	28.0	113	8.7e-24
ACCESSORY_REP|Org8_Gene2902#	COG0642_T#	24.7	112	1.14e-23
ACCESSORY_REP|Org8_Gene2902#	COG0642_T#	21.2	112	1.94e-23
ACCESSORY_REP|Org8_Gene2902#	COG0642_T#	29.0	111	3.31e-23
ACCESSORY_REP|Org8_Gene2902#	COG0642_T#	30.5	111	3.31e-23
ACCESSORY_REP|Org8_Gene2902#	COG0642_T#	27.8	111	4.32e-23
ACCESSORY_REP|Org8_Gene2902#	COG0642_T#	28.9	111	4.32e-23
ACCESSORY_REP|Org8_Gene2902#	COG0642_T#	32.1	110	5.64e-23
ACCESSORY_REP|Org8_Gene2902#	COG0642_T#	29.1	110	5.64e-23
ACCESSORY_REP|Org8_Gene2902#	COG0642_T#	28.1	110	5.64e-23
ACCESSORY_REP|Org8_Gene2902#	COG0642_T#	25.4	110	5.64e-23
ACCESSORY_REP|Org8_Gene2902#	COG0642_T#	29.8	110	5.64e-23
ACCESSORY_REP|Org8_Gene2902#	COG0642_T#	22.0	110	7.37e-23
ACCESSORY_REP|Org8_Gene2902#	COG0642_T#	27.1	110	7.37e-23
ACCESSORY_REP|Org8_Gene2902#	COG0642_T#	29.2	109	1.26e-22
ACCESSORY_REP|Org8_Gene2902#	COG0642_T#	29.5	109	1.64e-22
ACCESSORY_REP|Org8_Gene2902#	COG0642_T#	28.8	108	2.14e-22
ACCESSORY_REP|Org8_Gene2902#	COG0642_T#	29.8	108	2.8e-22
ACCESSORY_REP|Org8_Gene2902#	COG0642_T#	26.5	108	2.8e-22
ACCESSORY_REP|Org8_Gene2902#	COG0642_T#	28.9	107	3.66e-22
ACCESSORY_REP|Org8_Gene2902#	COG0642_T#	28.0	107	4.78e-22
ACCESSORY_REP|Org8_Gene2902#	COG0642_T#	28.2	107	6.24e-22
ACCESSORY_REP|Org8_Gene2902#	COG0642_T#	30.0	107	6.24e-22
ACCESSORY_REP|Org8_Gene2902#	COG0642_T#	27.9	106	8.15e-22
ACCESSORY_REP|Org8_Gene2902#	COG4251_T#	23.7	106	8.15e-22
ACCESSORY_REP|Org8_Gene2902#	COG2203_T#	27.2	106	8.15e-22
ACCESSORY_REP|Org8_Gene2902#	COG0642_T#	26.4	106	1.06e-21
ACCESSORY_REP|Org8_Gene2902#	COG0642_T#	26.4	106	1.06e-21
ACCESSORY_REP|Org8_Gene2902#	COG0642_T#	29.5	106	1.06e-21
ACCESSORY_REP|Org8_Gene2902#	COG0642_T#	29.2	106	1.06e-21
ACCESSORY_REP|Org8_Gene2902#	COG0642_T#	26.4	106	1.39e-21
ACCESSORY_REP|Org8_Gene2902#	COG0642_T#	28.6	105	1.81e-21
ACCESSORY_REP|Org8_Gene2902#	COG2205_T#	28.5	105	1.81e-21
ACCESSORY_REP|Org8_Gene2902#	COG0642_T#	28.2	105	1.81e-21
ACCESSORY_REP|Org8_Gene2902#	COG0642_T#	27.8	105	1.81e-21
ACCESSORY_REP|Org8_Gene2902#	COG0642_T#	26.7	105	2.37e-21
ACCESSORY_REP|Org8_Gene2902#	COG0642_T#	27.8	105	2.37e-21
ACCESSORY_REP|Org8_Gene2902#	COG0642_T#	26.4	105	2.37e-21
ACCESSORY_REP|Org8_Gene2902#	COG0642_T#	28.3	105	2.37e-21
ACCESSORY_REP|Org8_Gene2902#	COG0642_T#	31.5	105	2.37e-21
ACCESSORY_REP|Org8_Gene2902#	COG0642_T#	26.5	105	2.37e-21
ACCESSORY_REP|Org8_Gene2902#	COG0642_T#	28.7	104	3.1e-21
ACCESSORY_REP|Org8_Gene2902#	COG0642_T#	26.9	104	4.04e-21
ACCESSORY_REP|Org8_Gene2902#	COG0642_T#	30.2	104	4.04e-21
ACCESSORY_REP|Org8_Gene2902#	COG0642_T#	26.7	104	4.04e-21
ACCESSORY_REP|Org8_Gene2902#	COG0642_T#	28.8	104	4.04e-21
ACCESSORY_REP|Org8_Gene2902#	COG0642_T#	28.2	104	5.28e-21
ACCESSORY_REP|Org8_Gene2902#	COG0642_T#	24.8	103	6.9e-21
ACCESSORY_REP|Org8_Gene2902#	COG0642_T#	23.0	103	9.01e-21
ACCESSORY_REP|Org8_Gene2902#	COG0642_T#	24.0	103	9.01e-21
ACCESSORY_REP|Org8_Gene2902#	COG0642_T#	24.4	102	1.18e-20
ACCESSORY_REP|Org8_Gene2902#	COG0642_T#	23.4	102	1.18e-20
ACCESSORY_REP|Org8_Gene2902#	COG2205_T#	25.6	102	1.18e-20
ACCESSORY_REP|Org8_Gene2902#	COG0642_T#	27.4	102	1.54e-20
ACCESSORY_REP|Org8_Gene2902#	COG0642_T#	28.3	102	1.54e-20
ACCESSORY_REP|Org8_Gene2902#	COG0642_T#	26.4	102	1.54e-20
ACCESSORY_REP|Org8_Gene2902#	COG0642_T#	28.5	102	2.01e-20
ACCESSORY_REP|Org8_Gene2902#	COG0642_T#	24.0	102	2.01e-20
ACCESSORY_REP|Org8_Gene2902#	COG0642_T#	27.1	102	2.01e-20
ACCESSORY_REP|Org8_Gene2902#	COG0642_T#	27.8	102	2.01e-20
ACCESSORY_REP|Org8_Gene2902#	COG0642_T#	24.0	102	2.01e-20
ACCESSORY_REP|Org8_Gene2902#	COG0642_T#	28.6	102	2.01e-20
ACCESSORY_REP|Org8_Gene2902#	COG0642_T#	28.7	102	2.01e-20
ACCESSORY_REP|Org8_Gene2902#	COG0642_T#	27.5	102	2.01e-20
ACCESSORY_REP|Org8_Gene2902#	COG0642_T#	28.0	102	2.01e-20
ACCESSORY_REP|Org8_Gene2902#	COG0642_T#	27.4	101	2.62e-20
ACCESSORY_REP|Org8_Gene2902#	COG0642_T#	26.6	101	3.42e-20
ACCESSORY_REP|Org8_Gene2902#	COG0642_T#	26.0	101	3.42e-20
ACCESSORY_REP|Org8_Gene2902#	COG0642_T#	30.7	101	3.42e-20
ACCESSORY_REP|Org8_Gene2902#	COG0642_T#	28.3	101	3.42e-20
ACCESSORY_REP|Org8_Gene2902#	COG0642_T#	25.8	100	7.62e-20
ACCESSORY_REP|Org8_Gene2902#	COG0642_T#	26.7	100	7.62e-20
ACCESSORY_REP|Org8_Gene2902#	COG0642_T#	27.2	100	7.62e-20
ACCESSORY_REP|Org8_Gene2902#	COG0642_T#	28.9	100	7.62e-20
ACCESSORY_REP|Org8_Gene2902#	COG0642_T#	28.1	99	9.96e-20
ACCESSORY_REP|Org8_Gene2902#	COG0642_T#	28.5	99	9.96e-20
ACCESSORY_REP|Org8_Gene2902#	COG0642_T#	28.0	99	9.96e-20
ACCESSORY_REP|Org8_Gene2902#	COG0642_T#	26.6	99	1.3e-19
ACCESSORY_REP|Org8_Gene2902#	COG0642_T#	26.1	99	1.3e-19
ACCESSORY_REP|Org8_Gene2902#	COG0642_T#	29.1	99	1.3e-19
ACCESSORY_REP|Org8_Gene2902#	COG0642_T#	26.6	99	1.3e-19
ACCESSORY_REP|Org8_Gene2902#	COG0642_T#	29.7	99	1.7e-19
ACCESSORY_REP|Org8_Gene2902#	COG4251_T#	27.8	98	2.22e-19
ACCESSORY_REP|Org8_Gene2902#	COG2203_T#	24.8	98	2.22e-19
ACCESSORY_REP|Org8_Gene2902#	COG0642_T#	27.8	98	2.9e-19
ACCESSORY_REP|Org8_Gene2902#	COG0642_T#	27.2	97	3.78e-19
ACCESSORY_REP|Org8_Gene2902#	COG0642_T#	32.9	97	4.94e-19
ACCESSORY_REP|Org8_Gene2902#	COG0642_T#	27.1	97	4.94e-19
ACCESSORY_REP|Org8_Gene2902#	COG0642_T#	27.3	97	6.45e-19
ACCESSORY_REP|Org8_Gene2902#	COG0642_T#	27.1	97	6.45e-19
ACCESSORY_REP|Org8_Gene2902#	COG0642_T#	27.3	97	6.45e-19
ACCESSORY_REP|Org8_Gene2902#	COG0642_T#	27.2	97	6.45e-19
ACCESSORY_REP|Org8_Gene2902#	COG0642_T#	24.9	97	6.45e-19
ACCESSORY_REP|Org8_Gene2902#	COG0642_T#	26.7	96	8.43e-19
ACCESSORY_REP|Org8_Gene2902#	COG0642_T#	26.7	96	8.43e-19
ACCESSORY_REP|Org8_Gene2902#	COG0642_T#	26.7	96	8.43e-19
ACCESSORY_REP|Org8_Gene2902#	COG0642_T#	27.4	96	8.43e-19
ACCESSORY_REP|Org8_Gene2902#	COG0642_T#	26.1	96	1.44e-18
ACCESSORY_REP|Org8_Gene2902#	COG0642_T#	27.6	96	1.44e-18
ACCESSORY_REP|Org8_Gene2902#	COG0642_T#	27.3	95	1.88e-18
ACCESSORY_REP|Org8_Gene2902#	COG0642_T#	27.1	95	2.45e-18
ACCESSORY_REP|Org8_Gene2902#	COG2203_T#	25.7	94	4.18e-18
ACCESSORY_REP|Org8_Gene2902#	COG0642_T#	27.0	94	5.46e-18
ACCESSORY_REP|Org8_Gene2902#	COG0642_T#	26.4	94	5.46e-18
ACCESSORY_REP|Org8_Gene2902#	COG0642_T#	24.4	94	5.46e-18
ACCESSORY_REP|Org8_Gene2902#	COG0642_T#	27.3	93	7.14e-18
ACCESSORY_REP|Org8_Gene2902#	COG2205_T#	21.9	93	7.14e-18
ACCESSORY_REP|Org8_Gene2902#	COG2205_T#	21.9	93	7.14e-18
ACCESSORY_REP|Org8_Gene2902#	COG2205_T#	21.9	93	7.14e-18
ACCESSORY_REP|Org8_Gene2902#	COG0642_T#	26.7	93	7.14e-18
ACCESSORY_REP|Org8_Gene2902#	COG0642_T#	25.8	92	1.22e-17
ACCESSORY_REP|Org8_Gene2902#	COG0642_T#	24.0	92	2.08e-17
ACCESSORY_REP|Org8_Gene2902#	COG0642_T#	23.8	92	2.08e-17
ACCESSORY_REP|Org8_Gene2902#	COG0642_T#	27.0	92	2.08e-17
ACCESSORY_REP|Org8_Gene2902#	COG0642_T#	24.8	91	2.71e-17
ACCESSORY_REP|Org8_Gene2902#	COG0642_T#	25.9	91	2.71e-17
ACCESSORY_REP|Org8_Gene2902#	COG0642_T#	23.5	91	3.54e-17
ACCESSORY_REP|Org8_Gene2902#	COG0642_T#	25.2	91	3.54e-17
ACCESSORY_REP|Org8_Gene2902#	COG0642_T#	28.6	91	4.63e-17
ACCESSORY_REP|Org8_Gene2902#	COG0642_T#	28.9	91	4.63e-17
ACCESSORY_REP|Org8_Gene2902#	COG0642_T#	28.1	90	6.04e-17
ACCESSORY_REP|Org8_Gene2902#	COG0642_T#	27.6	90	6.04e-17
ACCESSORY_REP|Org8_Gene2902#	COG0642_T#	26.1	90	7.89e-17
ACCESSORY_REP|Org8_Gene2902#	COG0642_T#	28.1	89	1.03e-16
ACCESSORY_REP|Org8_Gene2902#	COG0642_T#	27.0	89	1.35e-16
ACCESSORY_REP|Org8_Gene2902#	COG0642_T#	23.8	88	3e-16
ACCESSORY_REP|Org8_Gene2902#	COG0642_T#	26.9	88	3e-16
ACCESSORY_REP|Org8_Gene2902#	COG0642_T#	26.9	87	3.92e-16
ACCESSORY_REP|Org8_Gene2902#	COG0642_T#	28.2	87	3.92e-16
ACCESSORY_REP|Org8_Gene2902#	COG0642_T#	22.7	87	6.68e-16
ACCESSORY_REP|Org8_Gene2902#	COG0642_T#	26.5	87	6.68e-16
ACCESSORY_REP|Org8_Gene2902#	COG0642_T#	24.3	86	8.72e-16
ACCESSORY_REP|Org8_Gene2902#	COG0642_T#	27.0	86	1.14e-15
ACCESSORY_REP|Org8_Gene2902#	COG2203_T#	27.1	86	1.49e-15
ACCESSORY_REP|Org8_Gene2902#	COG0642_T#	27.2	86	1.49e-15
ACCESSORY_REP|Org8_Gene2902#	COG2205_T#	26.4	86	1.49e-15
ACCESSORY_REP|Org8_Gene2902#	COG0642_T#	27.0	85	1.94e-15
ACCESSORY_REP|Org8_Gene2902#	COG0642_T#	27.0	85	1.94e-15
ACCESSORY_REP|Org8_Gene2902#	COG0642_T#	28.0	85	2.54e-15
ACCESSORY_REP|Org8_Gene2902#	COG0642_T#	26.4	83	7.39e-15
ACCESSORY_REP|Org8_Gene2902#	COG2203_T#	23.2	83	7.39e-15
ACCESSORY_REP|Org8_Gene2902#	COG0642_T#	21.9	83	9.65e-15
ACCESSORY_REP|Org8_Gene2902#	COG0642_T#	25.5	82	1.65e-14
ACCESSORY_REP|Org8_Gene2902#	COG0642_T#	22.5	82	1.65e-14
ACCESSORY_REP|Org8_Gene2902#	COG0642_T#	25.8	82	1.65e-14
ACCESSORY_REP|Org8_Gene2902#	COG0642_T#	25.2	81	2.81e-14
ACCESSORY_REP|Org8_Gene2902#	COG0642_T#	21.2	81	3.67e-14
ACCESSORY_REP|Org8_Gene2902#	COG0642_T#	26.6	78	3.1e-13
ACCESSORY_REP|Org8_Gene2902#	COG0515_RTKL#	29.1	75	1.54e-12
ACCESSORY_REP|Org8_Gene2902#	COG2203_T#	23.0	75	1.54e-12
ACCESSORY_REP|Org8_Gene2902#	COG2203_T#	32.8	74	3.43e-12
ACCESSORY_REP|Org8_Gene2902#	COG0642_T#	23.7	74	4.48e-12
ACCESSORY_REP|Org8_Gene2902#	COG0515_RTKL#	26.7	73	7.64e-12
ACCESSORY_REP|Org8_Gene2902#	COG0642_T#	24.2	72	1.3e-11
ACCESSORY_REP|Org8_Gene2902#	COG0515_RTKL#	26.3	72	2.22e-11
ACCESSORY_REP|Org8_Gene2902#	COG0642_T#	26.3	72	2.22e-11
ACCESSORY_REP|Org8_Gene2902#	COG0515_RTKL#	26.3	72	2.22e-11
ACCESSORY_REP|Org8_Gene2902#	COG0642_T#	25.9	71	2.9e-11
ACCESSORY_REP|Org8_Gene2902#	COG0642_T#	25.2	70	4.95e-11
ACCESSORY_REP|Org8_Gene2902#	COG0642_T#	28.0	70	6.47e-11
ACCESSORY_REP|Org8_Gene2902#	COG0642_T#	26.9	69	1.1e-10
ACCESSORY_REP|Org8_Gene2902#	COG0642_T#	24.4	68	2.46e-10
ACCESSORY_REP|Org8_Gene2902#	COG3290_T#	28.1	67	7.15e-10
ACCESSORY_REP|Org8_Gene2902#	COG0515_RTKL#	32.4	66	9.34e-10
ACCESSORY_REP|Org8_Gene2902#	COG0515_RTKL#	22.9	66	1.22e-09
ACCESSORY_REP|Org8_Gene2902#	COG0642_T#	24.0	65	2.08e-09
ACCESSORY_REP|Org8_Gene2902#	COG0515_RTKL#	24.8	65	2.72e-09
ACCESSORY_REP|Org8_Gene2902#	COG0515_RTKL#	20.9	63	1.03e-08
ACCESSORY_REP|Org8_Gene2902#	COG0642_T#	25.3	63	1.03e-08
ACCESSORY_REP|Org8_Gene2902#	COG0515_RTKL#	23.1	63	1.03e-08
ACCESSORY_REP|Org8_Gene2902#	COG0642_T#	29.3	62	1.35e-08
ACCESSORY_REP|Org8_Gene2902#	COG0642_T#	24.0	61	3.01e-08
ACCESSORY_REP|Org8_Gene2902#	COG0642_T#	45.1	58	2.54e-07
ACCESSORY_REP|Org8_Gene2902#	COG0642_T#	36.6	58	2.54e-07
ACCESSORY_REP|Org8_Gene2902#	COG0642_T#	31.8	58	3.32e-07
ACCESSORY_REP|Org8_Gene2902#	COG0515_RTKL#	26.2	54	6.27e-06
ACCESSORY_REP|Org8_Gene2902#	COG0642_T#	23.4	53	8.18e-06
ACCESSORY_REP|Org8_Gene2902#	COG0642_T#	24.2	50	5.3e-05
ACCESSORY_REP|Org8_Gene2902#	COG0642_T#	35.4	45	0.00223
ACCESSORY_REP|Org4_Gene3584#	COG0086_K#	80.4	1921	0
ACCESSORY_REP|Org4_Gene3584#	COG0086_K#	78.7	1891	0
ACCESSORY_REP|Org4_Gene3584#	COG0086_K#	76.9	1863	0
ACCESSORY_REP|Org4_Gene3584#	COG0086_K#	76.1	1841	0
ACCESSORY_REP|Org4_Gene3584#	COG0086_K#	71.5	921	2.53e-267
ACCESSORY_REP|Org4_Gene3584#	COG0086_K#	72.0	916	1.39e-265
ACCESSORY_REP|Org4_Gene3584#	COG0086_K#	70.0	896	1.49e-259
ACCESSORY_REP|Org4_Gene3584#	COG0086_K#	74.8	894	3.31e-259
ACCESSORY_REP|Org4_Gene3584#	COG0086_K#	44.7	882	1.3e-255
ACCESSORY_REP|Org4_Gene3584#	COG0086_K#	63.7	769	2.1e-221
ACCESSORY_REP|Org4_Gene3584#	COG0086_K#	64.1	769	2.1e-221
ACCESSORY_REP|Org4_Gene3584#	COG0086_K#	65.8	769	2.1e-221
ACCESSORY_REP|Org4_Gene3584#	COG0086_K#	64.4	767	6.11e-221
ACCESSORY_REP|Org4_Gene3584#	COG0086_K#	64.4	767	6.11e-221
ACCESSORY_REP|Org4_Gene3584#	COG0086_K#	64.4	767	6.11e-221
ACCESSORY_REP|Org4_Gene3584#	COG0086_K#	65.8	766	1.36e-220
ACCESSORY_REP|Org4_Gene3584#	COG0086_K#	63.6	761	4.38e-219
ACCESSORY_REP|Org4_Gene3584#	COG0086_K#	61.6	760	7.46e-219
ACCESSORY_REP|Org4_Gene3584#	COG0086_K#	61.9	760	9.75e-219
ACCESSORY_REP|Org4_Gene3584#	COG0086_K#	61.3	753	1.56e-216
ACCESSORY_REP|Org4_Gene3584#	COG0086_K#	60.9	750	1.32e-215
ACCESSORY_REP|Org4_Gene3584#	COG0086_K#	62.7	749	1.72e-215
ACCESSORY_REP|Org4_Gene3584#	COG0086_K#	54.3	748	5.01e-215
ACCESSORY_REP|Org4_Gene3584#	COG0086_K#	63.7	745	3.25e-214
ACCESSORY_REP|Org4_Gene3584#	COG0086_K#	53.4	740	1.36e-212
ACCESSORY_REP|Org4_Gene3584#	COG0086_K#	65.0	739	2.33e-212
ACCESSORY_REP|Org4_Gene3584#	COG0086_K#	60.4	736	1.97e-211
ACCESSORY_REP|Org4_Gene3584#	COG0086_K#	61.1	733	1.67e-210
ACCESSORY_REP|Org4_Gene3584#	COG0086_K#	58.9	731	3.71e-210
ACCESSORY_REP|Org4_Gene3584#	COG0086_K#	57.5	727	9.15e-209
ACCESSORY_REP|Org4_Gene3584#	COG0086_K#	57.2	725	4.54e-208
ACCESSORY_REP|Org4_Gene3584#	COG0086_K#	62.9	723	1.01e-207
ACCESSORY_REP|Org4_Gene3584#	COG0086_K#	56.5	706	1.28e-202
ACCESSORY_REP|Org4_Gene3584#	COG0086_K#	52.4	706	1.28e-202
ACCESSORY_REP|Org4_Gene3584#	COG0086_K#	58.5	681	7.52e-195
ACCESSORY_REP|Org4_Gene3584#	COG0086_K#	58.5	681	7.52e-195
ACCESSORY_REP|Org4_Gene3584#	COG0086_K#	58.7	671	7.78e-192
ACCESSORY_REP|Org4_Gene3584#	COG0086_K#	62.8	567	9.27e-161
ACCESSORY_REP|Org4_Gene3584#	COG0086_K#	62.8	567	1.58e-160
ACCESSORY_REP|Org4_Gene3584#	COG0086_K#	62.6	566	2.7e-160
ACCESSORY_REP|Org4_Gene3584#	COG0086_K#	61.4	551	8.98e-156
ACCESSORY_REP|Org4_Gene3584#	COG0086_K#	47.9	527	1.06e-148
ACCESSORY_REP|Org4_Gene3584#	COG0086_K#	42.9	503	2.81e-141
ACCESSORY_REP|Org4_Gene3584#	COG0086_K#	40.6	500	1.82e-140
ACCESSORY_REP|Org4_Gene3584#	COG0086_K#	62.6	481	1.14e-134
ACCESSORY_REP|Org4_Gene3584#	COG0086_K#	50.7	477	1.65e-133
ACCESSORY_REP|Org4_Gene3584#	COG0086_K#	47.6	475	4.8e-133
ACCESSORY_REP|Org4_Gene3584#	COG0086_K#	39.1	455	6.71e-127
ACCESSORY_REP|Org4_Gene3584#	COG0086_K#	52.7	454	1.49e-126
ACCESSORY_REP|Org4_Gene3584#	COG0086_K#	40.6	369	3.71e-101
ACCESSORY_REP|Org4_Gene3584#	COG0086_K#	39.2	369	6.32e-101
ACCESSORY_REP|Org4_Gene3584#	COG0086_K#	37.1	362	5.92e-99
ACCESSORY_REP|Org4_Gene3584#	COG0086_K#	46.1	358	1.12e-97
ACCESSORY_REP|Org4_Gene3584#	COG0086_K#	36.8	356	5.54e-97
ACCESSORY_REP|Org4_Gene3584#	COG0086_K#	36.1	352	6.12e-96
ACCESSORY_REP|Org4_Gene3584#	COG0086_K#	36.1	352	6.12e-96
ACCESSORY_REP|Org4_Gene3584#	COG0086_K#	40.2	351	1.78e-95
ACCESSORY_REP|Org4_Gene3584#	COG0086_K#	40.2	350	3.04e-95
ACCESSORY_REP|Org4_Gene3584#	COG0086_K#	43.8	349	3.97e-95
ACCESSORY_REP|Org4_Gene3584#	COG0086_K#	44.0	347	2.57e-94
ACCESSORY_REP|Org4_Gene3584#	COG0086_K#	42.8	339	4.11e-92
ACCESSORY_REP|Org4_Gene3584#	COG0086_K#	33.7	339	4.11e-92
ACCESSORY_REP|Org4_Gene3584#	COG0086_K#	33.5	339	7.01e-92
ACCESSORY_REP|Org4_Gene3584#	COG0086_K#	36.2	335	7.75e-91
ACCESSORY_REP|Org4_Gene3584#	COG0086_K#	44.5	332	5.02e-90
ACCESSORY_REP|Org4_Gene3584#	COG0086_K#	43.9	329	7.25e-89
ACCESSORY_REP|Org4_Gene3584#	COG0086_K#	41.5	312	5.38e-84
ACCESSORY_REP|Org4_Gene3584#	COG0086_K#	41.0	310	3.49e-83
ACCESSORY_REP|Org4_Gene3584#	COG0086_K#	28.8	277	3.27e-73
ACCESSORY_REP|Org4_Gene3584#	COG0086_K#	52.7	254	1.74e-66
ACCESSORY_REP|Org4_Gene3584#	COG0086_K#	52.7	254	1.74e-66
ACCESSORY_REP|Org4_Gene3584#	COG0086_K#	53.2	253	2.96e-66
ACCESSORY_REP|Org4_Gene3584#	COG0086_K#	40.9	248	9.54e-65
ACCESSORY_REP|Org4_Gene3584#	COG0086_K#	26.5	216	6.85e-55
ACCESSORY_REP|Org4_Gene3584#	COG0086_K#	34.0	211	1.69e-53
ACCESSORY_REP|Org4_Gene3584#	COG0086_K#	48.6	210	2.88e-53
ACCESSORY_REP|Org4_Gene3584#	COG0086_K#	29.9	202	7.84e-51
ACCESSORY_REP|Org4_Gene3584#	COG0086_K#	29.9	202	1.02e-50
ACCESSORY_REP|Org4_Gene3584#	COG0086_K#	49.8	199	8.67e-50
ACCESSORY_REP|Org4_Gene3584#	COG0086_K#	32.0	197	3.29e-49
ACCESSORY_REP|Org4_Gene3584#	COG0086_K#	37.5	171	1.93e-41
ACCESSORY_REP|Org4_Gene3584#	COG0086_K#	29.8	132	1.3e-29
ACCESSORY_REP|Org4_Gene3584#	COG0086_K#	34.8	127	4.18e-28
ACCESSORY_REP|Org4_Gene3584#	COG0086_K#	32.1	120	3.92e-26
ACCESSORY_REP|Org4_Gene3584#	COG0086_K#	30.5	111	2.38e-23
ACCESSORY_REP|Org4_Gene3584#	COG0086_K#	27.3	100	4.19e-20
ACCESSORY_REP|Org4_Gene3584#	COG0086_K#	27.6	99	7.15e-20
ACCESSORY_REP|Org4_Gene3584#	COG0086_K#	27.8	94	2.3e-18
ACCESSORY_REP|Org4_Gene3584#	COG0086_K#	27.8	91	2.54e-17
ACCESSORY_REP|Org4_Gene3584#	COG0086_K#	30.1	90	4.34e-17
ACCESSORY_REP|Org4_Gene3584#	COG0086_K#	25.2	85	1.4e-15
ACCESSORY_REP|Org4_Gene3584#	COG0086_K#	27.5	81	2.02e-14
ACCESSORY_REP|Org4_Gene3584#	COG0086_K#	30.3	77	4.97e-13
ACCESSORY_REP|Org4_Gene3584#	COG0086_K#	24.0	76	6.49e-13
ACCESSORY_REP|Org4_Gene3584#	COG0086_K#	29.5	75	1.11e-12
ACCESSORY_REP|Org4_Gene3584#	COG0086_K#	25.8	75	1.44e-12
ACCESSORY_REP|Org4_Gene3584#	COG0086_K#	24.1	72	9.37e-12
ACCESSORY_REP|Org4_Gene3584#	COG0086_K#	27.1	70	3.56e-11
ACCESSORY_REP|Org4_Gene3584#	COG0086_K#	64.8	70	3.56e-11
ACCESSORY_REP|Org4_Gene3584#	COG0086_K#	28.3	69	7.93e-11
ACCESSORY_REP|Org4_Gene3584#	COG0086_K#	23.7	69	7.93e-11
ACCESSORY_REP|Org4_Gene3584#	COG0086_K#	27.6	69	1.04e-10
ACCESSORY_REP|Org4_Gene3584#	COG0086_K#	21.7	69	1.35e-10
ACCESSORY_REP|Org4_Gene3584#	COG0086_K#	31.1	66	8.77e-10
ACCESSORY_REP|Org4_Gene3584#	COG0086_K#	27.9	65	1.14e-09
ACCESSORY_REP|Org4_Gene3584#	COG0086_K#	44.9	65	1.95e-09
ACCESSORY_REP|Org4_Gene3584#	COG0086_K#	54.7	63	5.68e-09
ACCESSORY_REP|Org4_Gene3584#	COG0086_K#	28.7	62	1.27e-08
ACCESSORY_REP|Org4_Gene3584#	COG0086_K#	28.8	61	2.82e-08
ACCESSORY_REP|Org4_Gene3584#	COG0086_K#	23.6	60	3.68e-08
ACCESSORY_REP|Org4_Gene3584#	COG0086_K#	24.5	60	6.28e-08
ACCESSORY_REP|Org4_Gene3584#	COG0086_K#	22.1	57	4.07e-07
ACCESSORY_REP|Org8_Gene3324#	COG5280_S#	27.0	230	2.6e-59
ACCESSORY_REP|Org8_Gene3324#	COG5280_S#	28.7	217	2.97e-55
ACCESSORY_REP|Org8_Gene3324#	COG5412_S#	34.3	199	6.41e-50
ACCESSORY_REP|Org8_Gene3324#	COG5412_S#	27.9	150	3.41e-35
ACCESSORY_REP|Org8_Gene3324#	COG5412_S#	23.2	119	8.43e-26
ACCESSORY_REP|Org8_Gene3324#	COG5412_S#	22.7	86	7.91e-16
ACCESSORY_REP|Org8_Gene3324#	COG5280_S#	28.8	59	1.35e-07
ACCESSORY_REP|Org4_Gene3585#	COG0085_K#	83.6	1997	0
ACCESSORY_REP|Org4_Gene3585#	COG0085_K#	83.1	1978	0
ACCESSORY_REP|Org4_Gene3585#	COG0085_K#	82.5	1967	0
ACCESSORY_REP|Org4_Gene3585#	COG0085_K#	77.9	1866	0
ACCESSORY_REP|Org4_Gene3585#	COG0085_K#	68.1	1639	0
ACCESSORY_REP|Org4_Gene3585#	COG0085_K#	67.4	1621	0
ACCESSORY_REP|Org4_Gene3585#	COG0085_K#	66.0	1591	0
ACCESSORY_REP|Org4_Gene3585#	COG0085_K#	65.3	1535	0
ACCESSORY_REP|Org4_Gene3585#	COG0085_K#	49.5	1109	0
ACCESSORY_REP|Org4_Gene3585#	COG0085_K#	44.9	1007	4.44e-293
ACCESSORY_REP|Org4_Gene3585#	COG0085_K#	56.2	991	1.93e-288
ACCESSORY_REP|Org4_Gene3585#	COG0085_K#	58.2	920	7.13e-267
ACCESSORY_REP|Org4_Gene3585#	COG0085_K#	57.2	914	3e-265
ACCESSORY_REP|Org4_Gene3585#	COG0085_K#	48.4	905	1.82e-262
ACCESSORY_REP|Org4_Gene3585#	COG0085_K#	44.9	698	3.38e-200
ACCESSORY_REP|Org4_Gene3585#	COG0085_K#	44.8	697	7.52e-200
ACCESSORY_REP|Org4_Gene3585#	COG0085_K#	55.4	625	4.74e-178
ACCESSORY_REP|Org4_Gene3585#	COG0085_K#	55.4	625	4.74e-178
ACCESSORY_REP|Org4_Gene3585#	COG0085_K#	57.2	624	8.09e-178
ACCESSORY_REP|Org4_Gene3585#	COG0085_K#	55.4	623	1.8e-177
ACCESSORY_REP|Org4_Gene3585#	COG0085_K#	54.6	620	1.53e-176
ACCESSORY_REP|Org4_Gene3585#	COG0085_K#	56.7	606	1.75e-172
ACCESSORY_REP|Org4_Gene3585#	COG0085_K#	56.4	603	1.93e-171
ACCESSORY_REP|Org4_Gene3585#	COG0085_K#	39.6	597	1.06e-169
ACCESSORY_REP|Org4_Gene3585#	COG0085_K#	46.7	531	7.14e-150
ACCESSORY_REP|Org4_Gene3585#	COG0085_K#	46.7	529	2.71e-149
ACCESSORY_REP|Org4_Gene3585#	COG0085_K#	44.3	328	1.2e-88
ACCESSORY_REP|Org4_Gene3585#	COG0085_K#	44.0	324	1.73e-87
ACCESSORY_REP|Org4_Gene3585#	COG0085_K#	42.7	314	1.79e-84
ACCESSORY_REP|Org4_Gene3585#	COG0085_K#	42.7	314	1.79e-84
ACCESSORY_REP|Org4_Gene3585#	COG0085_K#	42.7	312	8.89e-84
ACCESSORY_REP|Org4_Gene3585#	COG0085_K#	64.2	251	1.86e-65
ACCESSORY_REP|Org4_Gene3585#	COG0085_K#	65.6	247	3.51e-64
ACCESSORY_REP|Org4_Gene3585#	COG0085_K#	63.7	246	4.59e-64
ACCESSORY_REP|Org4_Gene3585#	COG0085_K#	62.7	245	1.02e-63
ACCESSORY_REP|Org4_Gene3585#	COG0085_K#	42.2	239	5.61e-62
ACCESSORY_REP|Org4_Gene3585#	COG0085_K#	36.2	239	5.61e-62
ACCESSORY_REP|Org4_Gene3585#	COG0085_K#	33.1	234	1.8e-60
ACCESSORY_REP|Org4_Gene3585#	COG0085_K#	37.5	228	1.69e-58
ACCESSORY_REP|Org4_Gene3585#	COG0085_K#	52.9	227	2.88e-58
ACCESSORY_REP|Org4_Gene3585#	COG0085_K#	32.9	227	2.88e-58
ACCESSORY_REP|Org4_Gene3585#	COG0085_K#	65.8	225	1.09e-57
ACCESSORY_REP|Org4_Gene3585#	COG0085_K#	61.2	224	2.44e-57
ACCESSORY_REP|Org4_Gene3585#	COG0085_K#	61.2	224	2.44e-57
ACCESSORY_REP|Org4_Gene3585#	COG0085_K#	50.9	223	4.16e-57
ACCESSORY_REP|Org4_Gene3585#	COG0085_K#	40.9	220	2.7e-56
ACCESSORY_REP|Org4_Gene3585#	COG0085_K#	40.5	219	6e-56
ACCESSORY_REP|Org4_Gene3585#	COG0085_K#	58.9	219	6e-56
ACCESSORY_REP|Org4_Gene3585#	COG0085_K#	65.2	219	7.84e-56
ACCESSORY_REP|Org4_Gene3585#	COG0085_K#	62.9	218	1.34e-55
ACCESSORY_REP|Org4_Gene3585#	COG0085_K#	39.2	216	3.89e-55
ACCESSORY_REP|Org4_Gene3585#	COG0085_K#	30.0	216	5.08e-55
ACCESSORY_REP|Org4_Gene3585#	COG0085_K#	39.5	215	8.67e-55
ACCESSORY_REP|Org4_Gene3585#	COG0085_K#	34.7	215	1.13e-54
ACCESSORY_REP|Org4_Gene3585#	COG0085_K#	35.4	215	1.13e-54
ACCESSORY_REP|Org4_Gene3585#	COG0085_K#	34.3	215	1.48e-54
ACCESSORY_REP|Org4_Gene3585#	COG0085_K#	36.6	214	2.52e-54
ACCESSORY_REP|Org4_Gene3585#	COG0085_K#	38.6	213	3.29e-54
ACCESSORY_REP|Org4_Gene3585#	COG0085_K#	38.6	213	3.29e-54
ACCESSORY_REP|Org4_Gene3585#	COG0085_K#	38.6	213	3.29e-54
ACCESSORY_REP|Org4_Gene3585#	COG0085_K#	64.2	213	5.62e-54
ACCESSORY_REP|Org4_Gene3585#	COG0085_K#	69.9	212	7.34e-54
ACCESSORY_REP|Org4_Gene3585#	COG0085_K#	40.4	212	7.34e-54
ACCESSORY_REP|Org4_Gene3585#	COG0085_K#	32.8	210	3.64e-53
ACCESSORY_REP|Org4_Gene3585#	COG0085_K#	37.8	210	4.76e-53
ACCESSORY_REP|Org4_Gene3585#	COG0085_K#	39.5	205	8.97e-52
ACCESSORY_REP|Org4_Gene3585#	COG0085_K#	33.1	200	3.77e-50
ACCESSORY_REP|Org4_Gene3585#	COG0085_K#	50.0	200	4.92e-50
ACCESSORY_REP|Org4_Gene3585#	COG0085_K#	37.9	199	6.43e-50
ACCESSORY_REP|Org4_Gene3585#	COG0085_K#	50.0	197	3.19e-49
ACCESSORY_REP|Org4_Gene3585#	COG0085_K#	31.9	197	3.19e-49
ACCESSORY_REP|Org4_Gene3585#	COG0085_K#	30.4	187	2.53e-46
ACCESSORY_REP|Org4_Gene3585#	COG0085_K#	27.5	170	3.2e-41
ACCESSORY_REP|Org4_Gene3585#	COG0085_K#	29.5	137	3.92e-31
ACCESSORY_REP|Org4_Gene3585#	COG0085_K#	36.4	133	4.33e-30
ACCESSORY_REP|Org4_Gene3585#	COG0085_K#	33.2	129	6.26e-29
ACCESSORY_REP|Org4_Gene3585#	COG0085_K#	58.6	125	1.54e-27
ACCESSORY_REP|Org4_Gene3585#	COG0085_K#	33.8	123	5.86e-27
ACCESSORY_REP|Org4_Gene3585#	COG0085_K#	27.3	102	1.4e-20
ACCESSORY_REP|Org4_Gene3585#	COG0085_K#	28.3	97	2.63e-19
ACCESSORY_REP|Org4_Gene3585#	COG0085_K#	28.5	97	3.44e-19
ACCESSORY_REP|Org4_Gene3585#	COG0085_K#	26.6	96	5.87e-19
ACCESSORY_REP|Org4_Gene3585#	COG0085_K#	25.1	93	4.97e-18
ACCESSORY_REP|Org4_Gene3585#	COG0085_K#	33.6	91	3.22e-17
ACCESSORY_REP|Org4_Gene3585#	COG0085_K#	28.3	89	7.18e-17
ACCESSORY_REP|Org4_Gene3585#	COG0085_K#	26.0	88	1.6e-16
ACCESSORY_REP|Org4_Gene3585#	COG0085_K#	35.0	88	2.09e-16
ACCESSORY_REP|Org4_Gene3585#	COG0085_K#	31.3	87	3.56e-16
ACCESSORY_REP|Org4_Gene3585#	COG0085_K#	31.3	83	5.14e-15
ACCESSORY_REP|Org4_Gene3585#	COG0085_K#	27.3	81	2.55e-14
ACCESSORY_REP|Org4_Gene3585#	COG0085_K#	28.2	80	5.69e-14
ACCESSORY_REP|Org4_Gene3585#	COG0085_K#	26.3	76	6.29e-13
ACCESSORY_REP|Org4_Gene3585#	COG0085_K#	46.1	75	1.4e-12
ACCESSORY_REP|Org4_Gene3585#	COG0085_K#	46.1	75	1.4e-12
ACCESSORY_REP|Org4_Gene3585#	COG0085_K#	24.6	75	1.4e-12
ACCESSORY_REP|Org4_Gene3585#	COG0085_K#	24.6	65	1.45e-09
ACCESSORY_REP|Org4_Gene3585#	COG0085_K#	22.6	64	3.23e-09
ACCESSORY_REP|Org4_Gene3585#	COG0085_K#	23.2	60	4.66e-08
ACCESSORY_REP|Org4_Gene3585#	COG0085_K#	21.2	59	1.04e-07
ACCESSORY_REP|Org7_Gene2270#	COG4644_L#	24.8	238	8.16e-62
ACCESSORY_REP|Org5_Gene3816#	COG0553_KL#	52.3	1079	0
ACCESSORY_REP|Org5_Gene3816#	COG0553_KL#	46.0	948	1.69e-275
ACCESSORY_REP|Org5_Gene3816#	COG0553_KL#	44.6	834	6.05e-241
ACCESSORY_REP|Org5_Gene3816#	COG0553_KL#	24.7	210	2.51e-53
ACCESSORY_REP|Org5_Gene3816#	COG0553_KL#	26.9	101	1.64e-20
ACCESSORY_REP|Org5_Gene3816#	COG0553_KL#	25.8	95	1.54e-18
ACCESSORY_REP|Org5_Gene3816#	COG0553_KL#	27.8	86	7.14e-16
ACCESSORY_REP|Org5_Gene3816#	COG0553_KL#	28.1	77	4.33e-13
ACCESSORY_REP|Org5_Gene3816#	COG0553_KL#	26.9	71	1.82e-11
ACCESSORY_REP|Org5_Gene3816#	COG0553_KL#	24.9	70	3.1e-11
ACCESSORY_REP|Org5_Gene3816#	COG0553_KL#	22.9	69	1.18e-10
ACCESSORY_REP|Org5_Gene3816#	COG0553_KL#	26.8	66	5.86e-10
ACCESSORY_REP|Org5_Gene3816#	COG0553_KL#	26.8	66	5.86e-10
ACCESSORY_REP|Org5_Gene3816#	COG0553_KL#	27.3	66	5.86e-10
ACCESSORY_REP|Org5_Gene3816#	COG0553_KL#	33.3	61	1.88e-08
ACCESSORY_REP|Org5_Gene3816#	COG0513_LKJ#	20.9	58	1.59e-07
ACCESSORY_REP|Org5_Gene3816#	COG0553_KL#	23.5	57	2.72e-07
ACCESSORY_REP|Org5_Gene3816#	COG0553_KL#	23.5	55	1.03e-06
ACCESSORY_REP|Org5_Gene3816#	COG0513_LKJ#	26.4	55	1.76e-06
ACCESSORY_REP|Org5_Gene3816#	COG1111_L#	26.2	54	2.3e-06
ACCESSORY_REP|Org5_Gene3816#	COG0553_KL#	26.5	54	2.3e-06
ACCESSORY_REP|Org5_Gene3816#	COG0513_LKJ#	19.7	51	2.55e-05
ACCESSORY_REP|Org5_Gene3816#	COG0513_LKJ#	24.3	50	4.34e-05
ACCESSORY_REP|Org5_Gene3816#	COG0513_LKJ#	24.0	49	7.41e-05
ACCESSORY_REP|Org5_Gene3816#	COG0513_LKJ#	26.5	48	0.000216
ACCESSORY_REP|Org5_Gene3816#	COG0513_LKJ#	23.6	46	0.000627
ACCESSORY_REP|Org5_Gene3816#	COG0513_LKJ#	19.3	46	0.000627
ACCESSORY_REP|Org5_Gene3816#	COG1111_L#	24.1	46	0.000627
ACCESSORY_REP|Org5_Gene3816#	COG0513_LKJ#	21.7	46	0.000819
ACCESSORY_REP|Org5_Gene3816#	COG0513_LKJ#	29.9	46	0.000819
ACCESSORY_REP|Org5_Gene3816#	COG0553_KL#	33.8	46	0.000819
ACCESSORY_REP|Org5_Gene3816#	COG0553_KL#	33.8	46	0.000819
ACCESSORY_REP|Org5_Gene3816#	COG0553_KL#	33.8	46	0.000819
ACCESSORY_REP|Org5_Gene3816#	COG0553_KL#	35.3	45	0.0014
ACCESSORY_REP|Org5_Gene3816#	COG0513_LKJ#	20.3	45	0.0014
ACCESSORY_REP|Org5_Gene3816#	COG0553_KL#	34.8	45	0.00182
ACCESSORY_REP|Org1_Gene4280#	COG1112_L#	27.9	178	1.18e-43
ACCESSORY_REP|Org1_Gene4280#	COG1112_L#	28.1	164	3e-39
ACCESSORY_REP|Org1_Gene4280#	COG1112_L#	29.1	161	1.49e-38
ACCESSORY_REP|Org1_Gene4280#	COG1112_L#	33.4	160	4.33e-38
ACCESSORY_REP|Org1_Gene4280#	COG1112_L#	30.0	154	1.82e-36
ACCESSORY_REP|Org1_Gene4280#	COG1112_L#	31.9	149	5.85e-35
ACCESSORY_REP|Org1_Gene4280#	COG1112_L#	34.2	147	2.9e-34
ACCESSORY_REP|Org1_Gene4280#	COG1112_L#	31.6	147	2.9e-34
ACCESSORY_REP|Org1_Gene4280#	COG1112_L#	32.8	146	4.95e-34
ACCESSORY_REP|Org1_Gene4280#	COG1112_L#	31.6	144	3.21e-33
ACCESSORY_REP|Org1_Gene4280#	COG1112_L#	28.4	143	4.19e-33
ACCESSORY_REP|Org1_Gene4280#	COG1112_L#	32.4	143	4.19e-33
ACCESSORY_REP|Org1_Gene4280#	COG1112_L#	28.2	143	7.15e-33
ACCESSORY_REP|Org1_Gene4280#	COG1112_L#	26.7	141	1.59e-32
ACCESSORY_REP|Org1_Gene4280#	COG1112_L#	29.5	140	4.63e-32
ACCESSORY_REP|Org1_Gene4280#	COG0515_RTKL#	27.4	138	1.35e-31
ACCESSORY_REP|Org1_Gene4280#	COG0515_RTKL#	32.6	138	1.76e-31
ACCESSORY_REP|Org1_Gene4280#	COG1112_L#	28.6	138	2.3e-31
ACCESSORY_REP|Org1_Gene4280#	COG1112_L#	24.4	134	3.32e-30
ACCESSORY_REP|Org1_Gene4280#	COG1112_L#	33.1	133	5.66e-30
ACCESSORY_REP|Org1_Gene4280#	COG1112_L#	28.3	130	4.79e-29
ACCESSORY_REP|Org1_Gene4280#	COG0515_RTKL#	31.4	128	1.4e-28
ACCESSORY_REP|Org1_Gene4280#	COG0515_RTKL#	33.3	126	9.04e-28
ACCESSORY_REP|Org1_Gene4280#	COG0515_RTKL#	33.1	122	7.65e-27
ACCESSORY_REP|Org1_Gene4280#	COG0515_RTKL#	33.1	122	7.65e-27
ACCESSORY_REP|Org1_Gene4280#	COG0515_RTKL#	27.8	121	2.23e-26
ACCESSORY_REP|Org1_Gene4280#	COG0515_RTKL#	29.0	118	1.89e-25
ACCESSORY_REP|Org1_Gene4280#	COG0515_RTKL#	28.9	116	5.49e-25
ACCESSORY_REP|Org1_Gene4280#	COG0515_RTKL#	34.2	114	3.56e-24
ACCESSORY_REP|Org1_Gene4280#	COG1112_L#	28.5	112	7.92e-24
ACCESSORY_REP|Org1_Gene4280#	COG1112_L#	30.8	112	1.03e-23
ACCESSORY_REP|Org1_Gene4280#	COG0515_RTKL#	31.7	111	1.76e-23
ACCESSORY_REP|Org1_Gene4280#	COG0515_RTKL#	31.2	110	3.93e-23
ACCESSORY_REP|Org1_Gene4280#	COG0515_RTKL#	31.1	106	7.41e-22
ACCESSORY_REP|Org1_Gene4280#	COG0515_RTKL#	30.9	105	1.26e-21
ACCESSORY_REP|Org1_Gene4280#	COG0515_RTKL#	30.9	105	1.26e-21
ACCESSORY_REP|Org1_Gene4280#	COG0515_RTKL#	35.1	103	6.28e-21
ACCESSORY_REP|Org1_Gene4280#	COG0515_RTKL#	26.4	102	8.2e-21
ACCESSORY_REP|Org1_Gene4280#	COG1112_L#	40.1	102	1.4e-20
ACCESSORY_REP|Org1_Gene4280#	COG0515_RTKL#	28.2	101	1.83e-20
ACCESSORY_REP|Org1_Gene4280#	COG0515_RTKL#	30.6	100	5.31e-20
ACCESSORY_REP|Org1_Gene4280#	COG0515_RTKL#	29.1	98	1.55e-19
ACCESSORY_REP|Org1_Gene4280#	COG0515_RTKL#	28.7	96	1e-18
ACCESSORY_REP|Org1_Gene4280#	COG0515_RTKL#	26.3	95	1.71e-18
ACCESSORY_REP|Org1_Gene4280#	COG0515_RTKL#	30.4	93	6.5e-18
ACCESSORY_REP|Org1_Gene4280#	COG0515_RTKL#	30.2	92	1.11e-17
ACCESSORY_REP|Org1_Gene4280#	COG0515_RTKL#	29.2	92	1.45e-17
ACCESSORY_REP|Org1_Gene4280#	COG1112_L#	25.7	91	1.89e-17
ACCESSORY_REP|Org1_Gene4280#	COG0515_RTKL#	27.9	91	2.47e-17
ACCESSORY_REP|Org1_Gene4280#	COG0515_RTKL#	24.3	90	4.21e-17
ACCESSORY_REP|Org1_Gene4280#	COG0515_RTKL#	30.5	90	5.5e-17
ACCESSORY_REP|Org1_Gene4280#	COG0515_RTKL#	30.5	90	5.5e-17
ACCESSORY_REP|Org1_Gene4280#	COG0515_RTKL#	32.7	89	7.18e-17
ACCESSORY_REP|Org1_Gene4280#	COG0515_RTKL#	27.4	89	9.38e-17
ACCESSORY_REP|Org1_Gene4280#	COG0515_RTKL#	28.5	89	1.22e-16
ACCESSORY_REP|Org1_Gene4280#	COG1112_L#	31.6	89	1.22e-16
ACCESSORY_REP|Org1_Gene4280#	COG0515_RTKL#	23.3	86	6.08e-16
ACCESSORY_REP|Org1_Gene4280#	COG0515_RTKL#	28.6	86	6.08e-16
ACCESSORY_REP|Org1_Gene4280#	COG0515_RTKL#	28.0	86	1.04e-15
ACCESSORY_REP|Org1_Gene4280#	COG0515_RTKL#	28.0	86	1.04e-15
ACCESSORY_REP|Org1_Gene4280#	COG0515_RTKL#	28.3	85	1.35e-15
ACCESSORY_REP|Org1_Gene4280#	COG0515_RTKL#	26.6	85	1.77e-15
ACCESSORY_REP|Org1_Gene4280#	COG0515_RTKL#	30.6	85	1.77e-15
ACCESSORY_REP|Org1_Gene4280#	COG0515_RTKL#	26.6	85	1.77e-15
ACCESSORY_REP|Org1_Gene4280#	COG0515_RTKL#	24.6	84	2.31e-15
ACCESSORY_REP|Org1_Gene4280#	COG0515_RTKL#	27.1	84	2.31e-15
ACCESSORY_REP|Org1_Gene4280#	COG0515_RTKL#	26.9	84	3.02e-15
ACCESSORY_REP|Org1_Gene4280#	COG0515_RTKL#	28.0	84	3.94e-15
ACCESSORY_REP|Org1_Gene4280#	COG0515_RTKL#	27.3	84	3.94e-15
ACCESSORY_REP|Org1_Gene4280#	COG0515_RTKL#	31.1	83	5.15e-15
ACCESSORY_REP|Org1_Gene4280#	COG0515_RTKL#	29.1	83	5.15e-15
ACCESSORY_REP|Org1_Gene4280#	COG0515_RTKL#	27.2	83	6.72e-15
ACCESSORY_REP|Org1_Gene4280#	COG0515_RTKL#	30.7	83	6.72e-15
ACCESSORY_REP|Org1_Gene4280#	COG0515_RTKL#	29.2	82	1.5e-14
ACCESSORY_REP|Org1_Gene4280#	COG0515_RTKL#	27.9	82	1.5e-14
ACCESSORY_REP|Org1_Gene4280#	COG0515_RTKL#	30.8	82	1.5e-14
ACCESSORY_REP|Org1_Gene4280#	COG0515_RTKL#	26.0	82	1.5e-14
ACCESSORY_REP|Org1_Gene4280#	COG0515_RTKL#	27.9	82	1.5e-14
ACCESSORY_REP|Org1_Gene4280#	COG0515_RTKL#	30.0	81	2.55e-14
ACCESSORY_REP|Org1_Gene4280#	COG0515_RTKL#	24.9	81	2.55e-14
ACCESSORY_REP|Org1_Gene4280#	COG0515_RTKL#	32.0	80	3.34e-14
ACCESSORY_REP|Org1_Gene4280#	COG0515_RTKL#	29.7	80	3.34e-14
ACCESSORY_REP|Org1_Gene4280#	COG0515_RTKL#	28.8	80	3.34e-14
ACCESSORY_REP|Org1_Gene4280#	COG0515_RTKL#	27.7	80	3.34e-14
ACCESSORY_REP|Org1_Gene4280#	COG0515_RTKL#	31.0	80	3.34e-14
ACCESSORY_REP|Org1_Gene4280#	COG0515_RTKL#	27.3	80	3.34e-14
ACCESSORY_REP|Org1_Gene4280#	COG0515_RTKL#	29.1	80	5.69e-14
ACCESSORY_REP|Org1_Gene4280#	COG0515_RTKL#	29.2	79	7.43e-14
ACCESSORY_REP|Org1_Gene4280#	COG0515_RTKL#	29.4	79	7.43e-14
ACCESSORY_REP|Org1_Gene4280#	COG0515_RTKL#	26.4	79	9.71e-14
ACCESSORY_REP|Org1_Gene4280#	COG0515_RTKL#	31.1	79	9.71e-14
ACCESSORY_REP|Org1_Gene4280#	COG0515_RTKL#	32.7	78	1.66e-13
ACCESSORY_REP|Org1_Gene4280#	COG0515_RTKL#	32.7	78	1.66e-13
ACCESSORY_REP|Org1_Gene4280#	COG0515_RTKL#	26.8	78	2.16e-13
ACCESSORY_REP|Org1_Gene4280#	COG0515_RTKL#	28.3	78	2.16e-13
ACCESSORY_REP|Org1_Gene4280#	COG0515_RTKL#	25.8	78	2.16e-13
ACCESSORY_REP|Org1_Gene4280#	COG0515_RTKL#	29.0	77	2.82e-13
ACCESSORY_REP|Org1_Gene4280#	COG0515_RTKL#	31.8	77	2.82e-13
ACCESSORY_REP|Org1_Gene4280#	COG0515_RTKL#	24.7	77	2.82e-13
ACCESSORY_REP|Org1_Gene4280#	COG0515_RTKL#	28.7	77	3.69e-13
ACCESSORY_REP|Org1_Gene4280#	COG0515_RTKL#	25.9	77	3.69e-13
ACCESSORY_REP|Org1_Gene4280#	COG0515_RTKL#	27.8	77	4.82e-13
ACCESSORY_REP|Org1_Gene4280#	COG1112_L#	25.9	77	4.82e-13
ACCESSORY_REP|Org1_Gene4280#	COG0515_RTKL#	26.6	76	6.29e-13
ACCESSORY_REP|Org1_Gene4280#	COG1112_L#	26.0	76	6.29e-13
ACCESSORY_REP|Org1_Gene4280#	COG0515_RTKL#	31.3	76	8.22e-13
ACCESSORY_REP|Org1_Gene4280#	COG0515_RTKL#	26.4	75	1.07e-12
ACCESSORY_REP|Org1_Gene4280#	COG0515_RTKL#	29.6	75	1.07e-12
ACCESSORY_REP|Org1_Gene4280#	COG0515_RTKL#	26.7	75	1.4e-12
ACCESSORY_REP|Org1_Gene4280#	COG0515_RTKL#	29.3	75	1.4e-12
ACCESSORY_REP|Org1_Gene4280#	COG0515_RTKL#	26.9	75	1.4e-12
ACCESSORY_REP|Org1_Gene4280#	COG0515_RTKL#	26.6	75	1.4e-12
ACCESSORY_REP|Org1_Gene4280#	COG1112_L#	25.4	75	1.83e-12
ACCESSORY_REP|Org1_Gene4280#	COG0515_RTKL#	31.5	75	1.83e-12
ACCESSORY_REP|Org1_Gene4280#	COG0515_RTKL#	27.4	74	2.39e-12
ACCESSORY_REP|Org1_Gene4280#	COG0515_RTKL#	43.5	74	2.39e-12
ACCESSORY_REP|Org1_Gene4280#	COG0515_RTKL#	29.1	74	3.12e-12
ACCESSORY_REP|Org1_Gene4280#	COG0515_RTKL#	29.1	74	3.12e-12
ACCESSORY_REP|Org1_Gene4280#	COG0515_RTKL#	29.2	74	3.12e-12
ACCESSORY_REP|Org1_Gene4280#	COG0515_RTKL#	29.9	74	4.08e-12
ACCESSORY_REP|Org1_Gene4280#	COG0515_RTKL#	27.2	74	4.08e-12
ACCESSORY_REP|Org1_Gene4280#	COG0515_RTKL#	26.6	74	4.08e-12
ACCESSORY_REP|Org1_Gene4280#	COG1112_L#	24.1	74	4.08e-12
ACCESSORY_REP|Org1_Gene4280#	COG0515_RTKL#	27.1	74	4.08e-12
ACCESSORY_REP|Org1_Gene4280#	COG0515_RTKL#	30.5	74	4.08e-12
ACCESSORY_REP|Org1_Gene4280#	COG0515_RTKL#	27.4	73	5.33e-12
ACCESSORY_REP|Org1_Gene4280#	COG0515_RTKL#	24.1	73	5.33e-12
ACCESSORY_REP|Org1_Gene4280#	COG0515_RTKL#	26.2	73	5.33e-12
ACCESSORY_REP|Org1_Gene4280#	COG0515_RTKL#	30.9	73	5.33e-12
ACCESSORY_REP|Org1_Gene4280#	COG0515_RTKL#	30.0	73	5.33e-12
ACCESSORY_REP|Org1_Gene4280#	COG0515_RTKL#	28.7	73	5.33e-12
ACCESSORY_REP|Org1_Gene4280#	COG0515_RTKL#	30.0	73	6.96e-12
ACCESSORY_REP|Org1_Gene4280#	COG0515_RTKL#	28.4	73	6.96e-12
ACCESSORY_REP|Org1_Gene4280#	COG0515_RTKL#	40.4	73	6.96e-12
ACCESSORY_REP|Org1_Gene4280#	COG0515_RTKL#	29.8	73	6.96e-12
ACCESSORY_REP|Org1_Gene4280#	COG0515_RTKL#	29.9	73	6.96e-12
ACCESSORY_REP|Org1_Gene4280#	COG1112_L#	30.8	73	6.96e-12
ACCESSORY_REP|Org1_Gene4280#	COG0515_RTKL#	24.2	72	9.08e-12
ACCESSORY_REP|Org1_Gene4280#	COG0515_RTKL#	26.5	72	1.19e-11
ACCESSORY_REP|Org1_Gene4280#	COG0515_RTKL#	27.9	72	1.19e-11
ACCESSORY_REP|Org1_Gene4280#	COG0515_RTKL#	29.1	72	1.19e-11
ACCESSORY_REP|Org1_Gene4280#	COG0515_RTKL#	29.1	72	1.19e-11
ACCESSORY_REP|Org1_Gene4280#	COG0515_RTKL#	32.0	72	1.55e-11
ACCESSORY_REP|Org1_Gene4280#	COG0515_RTKL#	27.1	72	1.55e-11
ACCESSORY_REP|Org1_Gene4280#	COG0515_RTKL#	29.4	72	1.55e-11
ACCESSORY_REP|Org1_Gene4280#	COG0515_RTKL#	32.9	72	1.55e-11
ACCESSORY_REP|Org1_Gene4280#	COG1112_L#	26.2	71	2.02e-11
ACCESSORY_REP|Org1_Gene4280#	COG0515_RTKL#	26.4	71	2.02e-11
ACCESSORY_REP|Org1_Gene4280#	COG1112_L#	22.6	71	2.02e-11
ACCESSORY_REP|Org1_Gene4280#	COG0515_RTKL#	30.0	71	2.64e-11
ACCESSORY_REP|Org1_Gene4280#	COG0515_RTKL#	26.4	71	2.64e-11
ACCESSORY_REP|Org1_Gene4280#	COG0515_RTKL#	26.2	70	4.51e-11
ACCESSORY_REP|Org1_Gene4280#	COG0515_RTKL#	25.0	70	4.51e-11
ACCESSORY_REP|Org1_Gene4280#	COG0515_RTKL#	28.9	70	5.89e-11
ACCESSORY_REP|Org1_Gene4280#	COG0515_RTKL#	25.4	70	5.89e-11
ACCESSORY_REP|Org1_Gene4280#	COG0515_RTKL#	25.0	70	5.89e-11
ACCESSORY_REP|Org1_Gene4280#	COG0515_RTKL#	25.9	69	7.69e-11
ACCESSORY_REP|Org1_Gene4280#	COG0515_RTKL#	26.9	69	7.69e-11
ACCESSORY_REP|Org1_Gene4280#	COG0515_RTKL#	24.6	69	7.69e-11
ACCESSORY_REP|Org1_Gene4280#	COG0515_RTKL#	25.5	69	1e-10
ACCESSORY_REP|Org1_Gene4280#	COG0515_RTKL#	27.2	69	1.31e-10
ACCESSORY_REP|Org1_Gene4280#	COG0515_RTKL#	28.4	68	1.71e-10
ACCESSORY_REP|Org1_Gene4280#	COG0515_RTKL#	25.6	68	1.71e-10
ACCESSORY_REP|Org1_Gene4280#	COG0515_RTKL#	25.4	68	1.71e-10
ACCESSORY_REP|Org1_Gene4280#	COG0515_RTKL#	30.8	68	1.71e-10
ACCESSORY_REP|Org1_Gene4280#	COG1112_L#	35.8	68	1.71e-10
ACCESSORY_REP|Org1_Gene4280#	COG0515_RTKL#	28.7	68	2.24e-10
ACCESSORY_REP|Org1_Gene4280#	COG0515_RTKL#	24.2	67	2.92e-10
ACCESSORY_REP|Org1_Gene4280#	COG0515_RTKL#	26.6	67	3.82e-10
ACCESSORY_REP|Org1_Gene4280#	COG0515_RTKL#	24.9	67	3.82e-10
ACCESSORY_REP|Org1_Gene4280#	COG0515_RTKL#	30.3	67	3.82e-10
ACCESSORY_REP|Org1_Gene4280#	COG0515_RTKL#	32.0	67	4.98e-10
ACCESSORY_REP|Org1_Gene4280#	COG0515_RTKL#	30.1	67	4.98e-10
ACCESSORY_REP|Org1_Gene4280#	COG0515_RTKL#	29.7	67	4.98e-10
ACCESSORY_REP|Org1_Gene4280#	COG0515_RTKL#	28.2	67	4.98e-10
ACCESSORY_REP|Org1_Gene4280#	COG0515_RTKL#	28.4	67	4.98e-10
ACCESSORY_REP|Org1_Gene4280#	COG0515_RTKL#	28.2	67	4.98e-10
ACCESSORY_REP|Org1_Gene4280#	COG1112_L#	30.6	66	6.51e-10
ACCESSORY_REP|Org1_Gene4280#	COG0515_RTKL#	33.1	66	8.5e-10
ACCESSORY_REP|Org1_Gene4280#	COG0515_RTKL#	27.3	66	8.5e-10
ACCESSORY_REP|Org1_Gene4280#	COG0515_RTKL#	24.6	66	8.5e-10
ACCESSORY_REP|Org1_Gene4280#	COG0515_RTKL#	28.1	66	8.5e-10
ACCESSORY_REP|Org1_Gene4280#	COG0515_RTKL#	28.8	65	1.11e-09
ACCESSORY_REP|Org1_Gene4280#	COG0515_RTKL#	28.2	65	1.45e-09
ACCESSORY_REP|Org1_Gene4280#	COG0515_RTKL#	26.4	65	1.45e-09
ACCESSORY_REP|Org1_Gene4280#	COG0515_RTKL#	27.4	65	1.45e-09
ACCESSORY_REP|Org1_Gene4280#	COG0515_RTKL#	31.8	65	1.89e-09
ACCESSORY_REP|Org1_Gene4280#	COG0515_RTKL#	26.1	64	3.23e-09
ACCESSORY_REP|Org1_Gene4280#	COG0515_RTKL#	24.6	64	4.22e-09
ACCESSORY_REP|Org1_Gene4280#	COG0515_RTKL#	27.0	63	5.51e-09
ACCESSORY_REP|Org1_Gene4280#	COG0515_RTKL#	28.6	63	5.51e-09
ACCESSORY_REP|Org1_Gene4280#	COG0515_RTKL#	25.9	63	5.51e-09
ACCESSORY_REP|Org1_Gene4280#	COG0515_RTKL#	26.0	63	5.51e-09
ACCESSORY_REP|Org1_Gene4280#	COG0515_RTKL#	22.3	63	5.51e-09
ACCESSORY_REP|Org1_Gene4280#	COG0515_RTKL#	24.8	62	9.4e-09
ACCESSORY_REP|Org1_Gene4280#	COG0515_RTKL#	29.7	62	9.4e-09
ACCESSORY_REP|Org1_Gene4280#	COG0515_RTKL#	24.8	62	9.4e-09
ACCESSORY_REP|Org1_Gene4280#	COG0515_RTKL#	30.3	62	9.4e-09
ACCESSORY_REP|Org1_Gene4280#	COG0515_RTKL#	30.8	62	1.23e-08
ACCESSORY_REP|Org1_Gene4280#	COG0515_RTKL#	26.1	62	1.23e-08
ACCESSORY_REP|Org1_Gene4280#	COG0515_RTKL#	35.7	61	2.09e-08
ACCESSORY_REP|Org1_Gene4280#	COG0515_RTKL#	25.0	61	2.09e-08
ACCESSORY_REP|Org1_Gene4280#	COG0515_RTKL#	24.1	61	2.74e-08
ACCESSORY_REP|Org1_Gene4280#	COG0515_RTKL#	25.6	60	4.67e-08
ACCESSORY_REP|Org1_Gene4280#	COG0515_RTKL#	24.7	60	4.67e-08
ACCESSORY_REP|Org1_Gene4280#	COG0515_RTKL#	36.2	60	6.09e-08
ACCESSORY_REP|Org1_Gene4280#	COG1112_L#	29.3	59	7.96e-08
ACCESSORY_REP|Org1_Gene4280#	COG0515_RTKL#	26.6	59	7.96e-08
ACCESSORY_REP|Org1_Gene4280#	COG0515_RTKL#	26.3	59	1.04e-07
ACCESSORY_REP|Org1_Gene4280#	COG0515_RTKL#	25.8	58	1.77e-07
ACCESSORY_REP|Org1_Gene4280#	COG0515_RTKL#	28.8	58	1.77e-07
ACCESSORY_REP|Org1_Gene4280#	COG0515_RTKL#	29.9	58	2.32e-07
ACCESSORY_REP|Org1_Gene4280#	COG0515_RTKL#	29.3	57	5.16e-07
ACCESSORY_REP|Org1_Gene4280#	COG0515_RTKL#	25.8	57	5.16e-07
ACCESSORY_REP|Org1_Gene4280#	COG0515_RTKL#	26.7	56	6.74e-07
ACCESSORY_REP|Org1_Gene4280#	COG0515_RTKL#	25.1	55	1.15e-06
ACCESSORY_REP|Org1_Gene4280#	COG0515_RTKL#	28.6	55	1.15e-06
ACCESSORY_REP|Org1_Gene4280#	COG0515_RTKL#	23.0	55	1.5e-06
ACCESSORY_REP|Org1_Gene4280#	COG0515_RTKL#	24.4	55	1.96e-06
ACCESSORY_REP|Org1_Gene4280#	COG1112_L#	23.5	55	1.96e-06
ACCESSORY_REP|Org1_Gene4280#	COG0515_RTKL#	33.3	54	2.56e-06
ACCESSORY_REP|Org1_Gene4280#	COG0515_RTKL#	33.3	54	2.56e-06
ACCESSORY_REP|Org1_Gene4280#	COG0515_RTKL#	24.4	54	3.34e-06
ACCESSORY_REP|Org1_Gene4280#	COG0515_RTKL#	37.5	54	3.34e-06
ACCESSORY_REP|Org1_Gene4280#	COG0515_RTKL#	23.3	54	4.37e-06
ACCESSORY_REP|Org1_Gene4280#	COG0515_RTKL#	22.4	54	4.37e-06
ACCESSORY_REP|Org1_Gene4280#	COG1112_L#	24.3	52	1.66e-05
ACCESSORY_REP|Org1_Gene4280#	COG0515_RTKL#	35.0	52	1.66e-05
ACCESSORY_REP|Org1_Gene4280#	COG0515_RTKL#	24.8	51	2.17e-05
ACCESSORY_REP|Org1_Gene4280#	COG0515_RTKL#	22.9	51	2.83e-05
ACCESSORY_REP|Org1_Gene4280#	COG0515_RTKL#	36.1	50	6.31e-05
ACCESSORY_REP|Org1_Gene4280#	COG0515_RTKL#	40.3	50	6.31e-05
ACCESSORY_REP|Org1_Gene4280#	COG0515_RTKL#	30.9	49	0.00014
ACCESSORY_REP|Org1_Gene4280#	COG0515_RTKL#	25.9	47	0.000409
ACCESSORY_REP|Org1_Gene4280#	COG0515_RTKL#	22.7	47	0.000534
ACCESSORY_REP|Org1_Gene4280#	COG0515_RTKL#	33.3	45	0.00119
ACCESSORY_REP|Org1_Gene4280#	COG0515_RTKL#	39.7	45	0.00155
ACCESSORY_REP|Org1_Gene4280#	COG0515_RTKL#	31.0	45	0.00203
ACCESSORY_REP|Org1_Gene4280#	COG0515_RTKL#	42.6	44	0.00452
ACCESSORY_REP|Org1_Gene4280#	COG0515_RTKL#	24.4	44	0.00452
ACCESSORY_REP|Org1_Gene4280#	COG0515_RTKL#	22.3	43	0.00771
ACCESSORY_REP|Org1_Gene4280#	COG0515_RTKL#	25.3	43	0.00771
ACCESSORY_REP|Org4_Gene5382#	COG1112_L#	30.6	174	2.23e-42
ACCESSORY_REP|Org4_Gene5382#	COG1112_L#	28.2	159	7.41e-38
ACCESSORY_REP|Org4_Gene5382#	COG1112_L#	27.1	153	6.94e-36
ACCESSORY_REP|Org4_Gene5382#	COG1112_L#	30.9	152	9.06e-36
ACCESSORY_REP|Org4_Gene5382#	COG1112_L#	32.1	148	2.23e-34
ACCESSORY_REP|Org4_Gene5382#	COG1112_L#	26.9	143	4.21e-33
ACCESSORY_REP|Org4_Gene5382#	COG1112_L#	31.4	141	1.6e-32
ACCESSORY_REP|Org4_Gene5382#	COG1112_L#	26.5	141	1.6e-32
ACCESSORY_REP|Org4_Gene5382#	COG0515_RTKL#	27.7	139	6.08e-32
ACCESSORY_REP|Org4_Gene5382#	COG1112_L#	28.0	138	2.31e-31
ACCESSORY_REP|Org4_Gene5382#	COG0515_RTKL#	31.0	131	2.82e-29
ACCESSORY_REP|Org4_Gene5382#	COG1112_L#	29.8	130	3.69e-29
ACCESSORY_REP|Org4_Gene5382#	COG0515_RTKL#	32.4	129	8.21e-29
ACCESSORY_REP|Org4_Gene5382#	COG0515_RTKL#	32.3	129	1.07e-28
ACCESSORY_REP|Org4_Gene5382#	COG1112_L#	30.8	126	5.32e-28
ACCESSORY_REP|Org4_Gene5382#	COG1112_L#	26.1	126	9.08e-28
ACCESSORY_REP|Org4_Gene5382#	COG0515_RTKL#	31.4	124	2.02e-27
ACCESSORY_REP|Org4_Gene5382#	COG0515_RTKL#	33.3	123	5.89e-27
ACCESSORY_REP|Org4_Gene5382#	COG1112_L#	27.7	122	1e-26
ACCESSORY_REP|Org4_Gene5382#	COG1112_L#	32.1	121	2.92e-26
ACCESSORY_REP|Org4_Gene5382#	COG0515_RTKL#	32.4	120	4.98e-26
ACCESSORY_REP|Org4_Gene5382#	COG0515_RTKL#	32.4	120	4.98e-26
ACCESSORY_REP|Org4_Gene5382#	COG0515_RTKL#	27.9	119	8.5e-26
ACCESSORY_REP|Org4_Gene5382#	COG0515_RTKL#	34.0	118	1.45e-25
ACCESSORY_REP|Org4_Gene5382#	COG0515_RTKL#	38.2	118	1.89e-25
ACCESSORY_REP|Org4_Gene5382#	COG0515_RTKL#	28.9	114	2.73e-24
ACCESSORY_REP|Org4_Gene5382#	COG0515_RTKL#	34.5	109	6.73e-23
ACCESSORY_REP|Org4_Gene5382#	COG0515_RTKL#	32.0	106	5.7e-22
ACCESSORY_REP|Org4_Gene5382#	COG1112_L#	30.2	106	7.45e-22
ACCESSORY_REP|Org4_Gene5382#	COG0515_RTKL#	30.3	106	9.72e-22
ACCESSORY_REP|Org4_Gene5382#	COG0515_RTKL#	26.7	106	9.72e-22
ACCESSORY_REP|Org4_Gene5382#	COG0515_RTKL#	32.2	105	1.27e-21
ACCESSORY_REP|Org4_Gene5382#	COG0515_RTKL#	32.2	105	1.27e-21
ACCESSORY_REP|Org4_Gene5382#	COG0515_RTKL#	30.3	102	1.08e-20
ACCESSORY_REP|Org4_Gene5382#	COG0515_RTKL#	33.2	101	2.4e-20
ACCESSORY_REP|Org4_Gene5382#	COG0515_RTKL#	32.3	101	3.13e-20
ACCESSORY_REP|Org4_Gene5382#	COG0515_RTKL#	31.2	99	6.97e-20
ACCESSORY_REP|Org4_Gene5382#	COG0515_RTKL#	31.6	98	1.55e-19
ACCESSORY_REP|Org4_Gene5382#	COG0515_RTKL#	35.2	98	1.55e-19
ACCESSORY_REP|Org4_Gene5382#	COG0515_RTKL#	26.7	98	2.03e-19
ACCESSORY_REP|Org4_Gene5382#	COG0515_RTKL#	33.3	97	3.46e-19
ACCESSORY_REP|Org4_Gene5382#	COG0515_RTKL#	28.0	97	4.52e-19
ACCESSORY_REP|Org4_Gene5382#	COG0515_RTKL#	30.0	95	1.31e-18
ACCESSORY_REP|Org4_Gene5382#	COG0515_RTKL#	31.7	94	2.24e-18
ACCESSORY_REP|Org4_Gene5382#	COG0515_RTKL#	31.7	94	3.82e-18
ACCESSORY_REP|Org4_Gene5382#	COG0515_RTKL#	28.7	94	3.82e-18
ACCESSORY_REP|Org4_Gene5382#	COG0515_RTKL#	30.7	92	8.52e-18
ACCESSORY_REP|Org4_Gene5382#	COG0515_RTKL#	30.7	92	8.52e-18
ACCESSORY_REP|Org4_Gene5382#	COG0515_RTKL#	30.3	92	1.11e-17
ACCESSORY_REP|Org4_Gene5382#	COG0515_RTKL#	30.9	92	1.11e-17
ACCESSORY_REP|Org4_Gene5382#	COG0515_RTKL#	31.2	92	1.45e-17
ACCESSORY_REP|Org4_Gene5382#	COG1112_L#	34.1	91	1.9e-17
ACCESSORY_REP|Org4_Gene5382#	COG0515_RTKL#	29.3	91	2.48e-17
ACCESSORY_REP|Org4_Gene5382#	COG0515_RTKL#	26.3	91	2.48e-17
ACCESSORY_REP|Org4_Gene5382#	COG0515_RTKL#	29.9	91	3.24e-17
ACCESSORY_REP|Org4_Gene5382#	COG0515_RTKL#	30.1	90	4.23e-17
ACCESSORY_REP|Org4_Gene5382#	COG0515_RTKL#	29.9	90	4.23e-17
ACCESSORY_REP|Org4_Gene5382#	COG0515_RTKL#	28.1	90	5.52e-17
ACCESSORY_REP|Org4_Gene5382#	COG0515_RTKL#	29.0	90	5.52e-17
ACCESSORY_REP|Org4_Gene5382#	COG0515_RTKL#	27.9	90	5.52e-17
ACCESSORY_REP|Org4_Gene5382#	COG0515_RTKL#	31.4	89	7.21e-17
ACCESSORY_REP|Org4_Gene5382#	COG0515_RTKL#	25.1	89	9.42e-17
ACCESSORY_REP|Org4_Gene5382#	COG0515_RTKL#	25.1	89	9.42e-17
ACCESSORY_REP|Org4_Gene5382#	COG0515_RTKL#	26.2	89	1.23e-16
ACCESSORY_REP|Org4_Gene5382#	COG0515_RTKL#	28.8	88	1.61e-16
ACCESSORY_REP|Org4_Gene5382#	COG0515_RTKL#	27.2	88	2.1e-16
ACCESSORY_REP|Org4_Gene5382#	COG1112_L#	40.9	87	3.58e-16
ACCESSORY_REP|Org4_Gene5382#	COG0515_RTKL#	29.1	87	4.67e-16
ACCESSORY_REP|Org4_Gene5382#	COG0515_RTKL#	25.4	87	4.67e-16
ACCESSORY_REP|Org4_Gene5382#	COG0515_RTKL#	26.7	87	4.67e-16
ACCESSORY_REP|Org4_Gene5382#	COG0515_RTKL#	25.4	87	4.67e-16
ACCESSORY_REP|Org4_Gene5382#	COG0515_RTKL#	29.6	86	7.97e-16
ACCESSORY_REP|Org4_Gene5382#	COG0515_RTKL#	26.9	86	7.97e-16
ACCESSORY_REP|Org4_Gene5382#	COG0515_RTKL#	28.5	86	7.97e-16
ACCESSORY_REP|Org4_Gene5382#	COG0515_RTKL#	29.5	85	1.78e-15
ACCESSORY_REP|Org4_Gene5382#	COG1112_L#	27.4	84	2.32e-15
ACCESSORY_REP|Org4_Gene5382#	COG0515_RTKL#	28.4	84	3.03e-15
ACCESSORY_REP|Org4_Gene5382#	COG0515_RTKL#	29.1	83	5.17e-15
ACCESSORY_REP|Org4_Gene5382#	COG0515_RTKL#	29.5	83	6.75e-15
ACCESSORY_REP|Org4_Gene5382#	COG1112_L#	23.6	83	6.75e-15
ACCESSORY_REP|Org4_Gene5382#	COG0515_RTKL#	26.9	82	8.82e-15
ACCESSORY_REP|Org4_Gene5382#	COG0515_RTKL#	29.1	82	8.82e-15
ACCESSORY_REP|Org4_Gene5382#	COG0515_RTKL#	29.3	82	1.15e-14
ACCESSORY_REP|Org4_Gene5382#	COG0515_RTKL#	34.7	82	1.15e-14
ACCESSORY_REP|Org4_Gene5382#	COG0515_RTKL#	28.8	82	1.5e-14
ACCESSORY_REP|Org4_Gene5382#	COG0515_RTKL#	29.0	82	1.5e-14
ACCESSORY_REP|Org4_Gene5382#	COG0515_RTKL#	28.4	81	2.56e-14
ACCESSORY_REP|Org4_Gene5382#	COG0515_RTKL#	28.2	81	2.56e-14
ACCESSORY_REP|Org4_Gene5382#	COG0515_RTKL#	29.6	80	3.35e-14
ACCESSORY_REP|Org4_Gene5382#	COG0515_RTKL#	29.9	80	4.37e-14
ACCESSORY_REP|Org4_Gene5382#	COG0515_RTKL#	20.7	80	5.71e-14
ACCESSORY_REP|Org4_Gene5382#	COG0515_RTKL#	26.0	80	5.71e-14
ACCESSORY_REP|Org4_Gene5382#	COG0515_RTKL#	23.2	80	5.71e-14
ACCESSORY_REP|Org4_Gene5382#	COG0515_RTKL#	29.7	80	5.71e-14
ACCESSORY_REP|Org4_Gene5382#	COG1112_L#	29.8	79	7.46e-14
ACCESSORY_REP|Org4_Gene5382#	COG0515_RTKL#	33.7	79	7.46e-14
ACCESSORY_REP|Org4_Gene5382#	COG0515_RTKL#	27.1	79	7.46e-14
ACCESSORY_REP|Org4_Gene5382#	COG1112_L#	21.7	79	9.75e-14
ACCESSORY_REP|Org4_Gene5382#	COG0515_RTKL#	30.0	79	9.75e-14
ACCESSORY_REP|Org4_Gene5382#	COG0515_RTKL#	26.8	79	1.27e-13
ACCESSORY_REP|Org4_Gene5382#	COG0515_RTKL#	29.1	79	1.27e-13
ACCESSORY_REP|Org4_Gene5382#	COG0515_RTKL#	29.0	78	1.66e-13
ACCESSORY_REP|Org4_Gene5382#	COG0515_RTKL#	26.5	77	2.84e-13
ACCESSORY_REP|Org4_Gene5382#	COG0515_RTKL#	33.2	77	2.84e-13
ACCESSORY_REP|Org4_Gene5382#	COG0515_RTKL#	26.5	77	2.84e-13
ACCESSORY_REP|Org4_Gene5382#	COG0515_RTKL#	44.4	77	2.84e-13
ACCESSORY_REP|Org4_Gene5382#	COG0515_RTKL#	29.2	77	3.7e-13
ACCESSORY_REP|Org4_Gene5382#	COG0515_RTKL#	29.1	77	3.7e-13
ACCESSORY_REP|Org4_Gene5382#	COG0515_RTKL#	31.0	77	4.84e-13
ACCESSORY_REP|Org4_Gene5382#	COG0515_RTKL#	30.8	76	6.32e-13
ACCESSORY_REP|Org4_Gene5382#	COG0515_RTKL#	29.3	76	6.32e-13
ACCESSORY_REP|Org4_Gene5382#	COG0515_RTKL#	30.0	76	8.25e-13
ACCESSORY_REP|Org4_Gene5382#	COG0515_RTKL#	23.4	75	1.08e-12
ACCESSORY_REP|Org4_Gene5382#	COG0515_RTKL#	30.7	75	1.08e-12
ACCESSORY_REP|Org4_Gene5382#	COG0515_RTKL#	27.3	75	1.08e-12
ACCESSORY_REP|Org4_Gene5382#	COG0515_RTKL#	28.4	75	1.08e-12
ACCESSORY_REP|Org4_Gene5382#	COG0515_RTKL#	25.9	75	1.41e-12
ACCESSORY_REP|Org4_Gene5382#	COG0515_RTKL#	24.4	75	1.41e-12
ACCESSORY_REP|Org4_Gene5382#	COG0515_RTKL#	27.4	75	1.41e-12
ACCESSORY_REP|Org4_Gene5382#	COG0515_RTKL#	27.8	75	1.84e-12
ACCESSORY_REP|Org4_Gene5382#	COG0515_RTKL#	26.4	74	3.14e-12
ACCESSORY_REP|Org4_Gene5382#	COG0515_RTKL#	26.0	74	3.14e-12
ACCESSORY_REP|Org4_Gene5382#	COG0515_RTKL#	24.8	73	5.35e-12
ACCESSORY_REP|Org4_Gene5382#	COG0515_RTKL#	26.2	73	5.35e-12
ACCESSORY_REP|Org4_Gene5382#	COG0515_RTKL#	25.7	73	5.35e-12
ACCESSORY_REP|Org4_Gene5382#	COG0515_RTKL#	25.1	73	6.98e-12
ACCESSORY_REP|Org4_Gene5382#	COG0515_RTKL#	25.1	73	6.98e-12
ACCESSORY_REP|Org4_Gene5382#	COG0515_RTKL#	31.9	73	6.98e-12
ACCESSORY_REP|Org4_Gene5382#	COG0515_RTKL#	30.0	73	6.98e-12
ACCESSORY_REP|Org4_Gene5382#	COG0515_RTKL#	24.7	72	9.12e-12
ACCESSORY_REP|Org4_Gene5382#	COG0515_RTKL#	29.4	72	9.12e-12
ACCESSORY_REP|Org4_Gene5382#	COG0515_RTKL#	22.8	72	9.12e-12
ACCESSORY_REP|Org4_Gene5382#	COG0515_RTKL#	31.6	72	1.19e-11
ACCESSORY_REP|Org4_Gene5382#	COG0515_RTKL#	32.6	72	1.19e-11
ACCESSORY_REP|Org4_Gene5382#	COG0515_RTKL#	24.3	72	1.19e-11
ACCESSORY_REP|Org4_Gene5382#	COG0515_RTKL#	26.9	72	1.19e-11
ACCESSORY_REP|Org4_Gene5382#	COG0515_RTKL#	26.7	72	1.19e-11
ACCESSORY_REP|Org4_Gene5382#	COG0515_RTKL#	23.2	72	1.19e-11
ACCESSORY_REP|Org4_Gene5382#	COG0515_RTKL#	25.2	72	1.56e-11
ACCESSORY_REP|Org4_Gene5382#	COG0515_RTKL#	24.9	71	2.03e-11
ACCESSORY_REP|Org4_Gene5382#	COG0515_RTKL#	27.6	71	2.03e-11
ACCESSORY_REP|Org4_Gene5382#	COG0515_RTKL#	23.8	71	2.03e-11
ACCESSORY_REP|Org4_Gene5382#	COG0515_RTKL#	27.1	71	2.65e-11
ACCESSORY_REP|Org4_Gene5382#	COG0515_RTKL#	31.1	70	3.47e-11
ACCESSORY_REP|Org4_Gene5382#	COG0515_RTKL#	27.4	70	4.53e-11
ACCESSORY_REP|Org4_Gene5382#	COG0515_RTKL#	24.6	70	4.53e-11
ACCESSORY_REP|Org4_Gene5382#	COG0515_RTKL#	27.5	70	4.53e-11
ACCESSORY_REP|Org4_Gene5382#	COG1112_L#	29.1	70	5.91e-11
ACCESSORY_REP|Org4_Gene5382#	COG0515_RTKL#	27.6	70	5.91e-11
ACCESSORY_REP|Org4_Gene5382#	COG0515_RTKL#	24.3	69	7.72e-11
ACCESSORY_REP|Org4_Gene5382#	COG0515_RTKL#	28.5	69	7.72e-11
ACCESSORY_REP|Org4_Gene5382#	COG0515_RTKL#	23.9	69	7.72e-11
ACCESSORY_REP|Org4_Gene5382#	COG0515_RTKL#	26.8	69	7.72e-11
ACCESSORY_REP|Org4_Gene5382#	COG0515_RTKL#	25.7	69	1.01e-10
ACCESSORY_REP|Org4_Gene5382#	COG1112_L#	23.0	69	1.01e-10
ACCESSORY_REP|Org4_Gene5382#	COG0515_RTKL#	24.9	69	1.01e-10
ACCESSORY_REP|Org4_Gene5382#	COG0515_RTKL#	27.7	69	1.32e-10
ACCESSORY_REP|Org4_Gene5382#	COG1112_L#	41.8	69	1.32e-10
ACCESSORY_REP|Org4_Gene5382#	COG1112_L#	21.0	69	1.32e-10
ACCESSORY_REP|Org4_Gene5382#	COG0515_RTKL#	25.5	69	1.32e-10
ACCESSORY_REP|Org4_Gene5382#	COG0515_RTKL#	23.5	69	1.32e-10
ACCESSORY_REP|Org4_Gene5382#	COG0515_RTKL#	26.9	69	1.32e-10
ACCESSORY_REP|Org4_Gene5382#	COG0515_RTKL#	26.9	68	1.72e-10
ACCESSORY_REP|Org4_Gene5382#	COG0515_RTKL#	26.9	68	1.72e-10
ACCESSORY_REP|Org4_Gene5382#	COG0515_RTKL#	22.6	68	2.25e-10
ACCESSORY_REP|Org4_Gene5382#	COG1112_L#	22.8	67	3.83e-10
ACCESSORY_REP|Org4_Gene5382#	COG0515_RTKL#	24.6	67	3.83e-10
ACCESSORY_REP|Org4_Gene5382#	COG0515_RTKL#	25.7	67	5.01e-10
ACCESSORY_REP|Org4_Gene5382#	COG0515_RTKL#	25.9	67	5.01e-10
ACCESSORY_REP|Org4_Gene5382#	COG1112_L#	27.1	66	8.54e-10
ACCESSORY_REP|Org4_Gene5382#	COG0515_RTKL#	28.8	66	8.54e-10
ACCESSORY_REP|Org4_Gene5382#	COG1112_L#	22.4	66	8.54e-10
ACCESSORY_REP|Org4_Gene5382#	COG1112_L#	24.1	65	1.12e-09
ACCESSORY_REP|Org4_Gene5382#	COG0515_RTKL#	27.6	65	1.12e-09
ACCESSORY_REP|Org4_Gene5382#	COG0515_RTKL#	24.0	65	1.46e-09
ACCESSORY_REP|Org4_Gene5382#	COG0515_RTKL#	25.3	65	1.46e-09
ACCESSORY_REP|Org4_Gene5382#	COG0515_RTKL#	26.1	65	1.46e-09
ACCESSORY_REP|Org4_Gene5382#	COG0515_RTKL#	22.7	65	1.46e-09
ACCESSORY_REP|Org4_Gene5382#	COG0515_RTKL#	23.7	64	4.24e-09
ACCESSORY_REP|Org4_Gene5382#	COG0515_RTKL#	25.4	64	4.24e-09
ACCESSORY_REP|Org4_Gene5382#	COG0515_RTKL#	24.1	63	5.53e-09
ACCESSORY_REP|Org4_Gene5382#	COG0515_RTKL#	25.5	63	5.53e-09
ACCESSORY_REP|Org4_Gene5382#	COG0515_RTKL#	27.2	63	5.53e-09
ACCESSORY_REP|Org4_Gene5382#	COG0515_RTKL#	29.1	63	5.53e-09
ACCESSORY_REP|Org4_Gene5382#	COG0515_RTKL#	27.2	63	5.53e-09
ACCESSORY_REP|Org4_Gene5382#	COG0515_RTKL#	25.5	63	5.53e-09
ACCESSORY_REP|Org4_Gene5382#	COG0515_RTKL#	23.2	63	7.23e-09
ACCESSORY_REP|Org4_Gene5382#	COG0515_RTKL#	26.5	62	9.44e-09
ACCESSORY_REP|Org4_Gene5382#	COG0515_RTKL#	23.5	62	9.44e-09
ACCESSORY_REP|Org4_Gene5382#	COG0515_RTKL#	30.6	62	1.61e-08
ACCESSORY_REP|Org4_Gene5382#	COG0515_RTKL#	27.6	61	2.1e-08
ACCESSORY_REP|Org4_Gene5382#	COG0515_RTKL#	23.5	61	2.1e-08
ACCESSORY_REP|Org4_Gene5382#	COG0515_RTKL#	29.1	60	6.12e-08
ACCESSORY_REP|Org4_Gene5382#	COG0515_RTKL#	28.5	60	6.12e-08
ACCESSORY_REP|Org4_Gene5382#	COG0515_RTKL#	22.3	59	7.99e-08
ACCESSORY_REP|Org4_Gene5382#	COG0515_RTKL#	26.7	59	7.99e-08
ACCESSORY_REP|Org4_Gene5382#	COG0515_RTKL#	27.7	59	7.99e-08
ACCESSORY_REP|Org4_Gene5382#	COG0515_RTKL#	23.0	59	1.36e-07
ACCESSORY_REP|Org4_Gene5382#	COG0515_RTKL#	28.9	58	1.78e-07
ACCESSORY_REP|Org4_Gene5382#	COG0515_RTKL#	29.6	58	2.33e-07
ACCESSORY_REP|Org4_Gene5382#	COG0515_RTKL#	32.0	56	6.77e-07
ACCESSORY_REP|Org4_Gene5382#	COG0515_RTKL#	27.7	56	6.77e-07
ACCESSORY_REP|Org4_Gene5382#	COG0515_RTKL#	29.0	55	1.15e-06
ACCESSORY_REP|Org4_Gene5382#	COG0515_RTKL#	27.2	55	1.15e-06
ACCESSORY_REP|Org4_Gene5382#	COG0515_RTKL#	24.6	55	1.51e-06
ACCESSORY_REP|Org4_Gene5382#	COG1112_L#	32.0	55	1.97e-06
ACCESSORY_REP|Org4_Gene5382#	COG0515_RTKL#	34.7	54	2.57e-06
ACCESSORY_REP|Org4_Gene5382#	COG0515_RTKL#	24.7	54	3.36e-06
ACCESSORY_REP|Org4_Gene5382#	COG0515_RTKL#	23.5	54	3.36e-06
ACCESSORY_REP|Org4_Gene5382#	COG0515_RTKL#	32.3	54	4.39e-06
ACCESSORY_REP|Org4_Gene5382#	COG0515_RTKL#	25.9	53	5.73e-06
ACCESSORY_REP|Org4_Gene5382#	COG0515_RTKL#	23.8	52	9.77e-06
ACCESSORY_REP|Org4_Gene5382#	COG0515_RTKL#	27.6	51	2.18e-05
ACCESSORY_REP|Org4_Gene5382#	COG0515_RTKL#	30.3	51	2.84e-05
ACCESSORY_REP|Org4_Gene5382#	COG0515_RTKL#	22.1	48	0.000184
ACCESSORY_REP|Org4_Gene5382#	COG0515_RTKL#	25.2	48	0.000241
ACCESSORY_REP|Org4_Gene5382#	COG0515_RTKL#	41.7	45	0.00119
ACCESSORY_REP|Org1_Gene3913#	COG1196_D#	20.6	64	2.21e-09
ACCESSORY_REP|Org2_Gene3352#	COG2409_R#	36.2	665	3.56e-190
ACCESSORY_REP|Org2_Gene3352#	COG2409_R#	34.0	640	1.23e-182
ACCESSORY_REP|Org2_Gene3352#	COG2409_R#	33.0	355	7.88e-97
ACCESSORY_REP|Org2_Gene3352#	COG2409_R#	32.0	231	1.31e-59
ACCESSORY_REP|Org2_Gene3352#	COG2409_R#	22.4	171	2.11e-41
ACCESSORY_REP|Org2_Gene3352#	COG2409_R#	22.4	171	2.11e-41
ACCESSORY_REP|Org2_Gene3352#	COG2409_R#	24.9	151	1.73e-35
ACCESSORY_REP|Org2_Gene3352#	COG2409_R#	22.9	149	8.58e-35
ACCESSORY_REP|Org2_Gene3352#	COG2409_R#	23.5	124	1.73e-27
ACCESSORY_REP|Org2_Gene3352#	COG2409_R#	25.4	110	3.38e-23
ACCESSORY_REP|Org2_Gene3352#	COG2409_R#	22.4	110	4.42e-23
ACCESSORY_REP|Org2_Gene3352#	COG2409_R#	22.4	110	4.42e-23
ACCESSORY_REP|Org2_Gene3352#	COG2409_R#	22.9	109	9.84e-23
ACCESSORY_REP|Org2_Gene3352#	COG2409_R#	21.0	106	4.88e-22
ACCESSORY_REP|Org2_Gene3352#	COG2409_R#	21.0	106	4.88e-22
ACCESSORY_REP|Org2_Gene3352#	COG2409_R#	22.8	105	1.09e-21
ACCESSORY_REP|Org2_Gene3352#	COG2409_R#	24.2	105	1.42e-21
ACCESSORY_REP|Org2_Gene3352#	COG2409_R#	22.9	104	2.42e-21
ACCESSORY_REP|Org2_Gene3352#	COG2409_R#	23.8	103	4.13e-21
ACCESSORY_REP|Org2_Gene3352#	COG2409_R#	23.8	103	4.13e-21
ACCESSORY_REP|Org2_Gene3352#	COG2409_R#	21.6	99	5.97e-20
ACCESSORY_REP|Org2_Gene3352#	COG2409_R#	21.6	99	1.02e-19
ACCESSORY_REP|Org2_Gene3352#	COG1511_S#	25.7	95	1.47e-18
ACCESSORY_REP|Org2_Gene3352#	COG2409_R#	27.0	94	3.27e-18
ACCESSORY_REP|Org2_Gene3352#	COG1511_S#	22.0	92	9.53e-18
ACCESSORY_REP|Org2_Gene3352#	COG2409_R#	28.5	91	1.63e-17
ACCESSORY_REP|Org2_Gene3352#	COG1511_S#	25.9	91	2.77e-17
ACCESSORY_REP|Org2_Gene3352#	COG2409_R#	20.3	89	1.05e-16
ACCESSORY_REP|Org2_Gene3352#	COG1511_S#	23.6	88	1.8e-16
ACCESSORY_REP|Org2_Gene3352#	COG1511_S#	23.2	87	2.35e-16
ACCESSORY_REP|Org2_Gene3352#	COG2409_R#	26.2	80	3.75e-14
ACCESSORY_REP|Org2_Gene3352#	COG1511_S#	24.6	78	1.86e-13
ACCESSORY_REP|Org2_Gene3352#	COG1511_S#	22.3	76	5.41e-13
ACCESSORY_REP|Org2_Gene3352#	COG2409_R#	21.3	75	9.23e-13
ACCESSORY_REP|Org2_Gene3352#	COG2409_R#	24.9	70	5.06e-11
ACCESSORY_REP|Org2_Gene3352#	COG2409_R#	24.9	70	5.06e-11
ACCESSORY_REP|Org2_Gene3352#	COG1033_R#	23.7	69	6.61e-11
ACCESSORY_REP|Org2_Gene3352#	COG1511_S#	21.0	69	1.13e-10
ACCESSORY_REP|Org2_Gene3352#	COG1033_R#	20.5	65	1.63e-09
ACCESSORY_REP|Org2_Gene3352#	COG1033_R#	24.6	62	8.08e-09
ACCESSORY_REP|Org2_Gene3352#	COG1033_R#	24.3	62	8.08e-09
ACCESSORY_REP|Org2_Gene3352#	COG1511_S#	24.9	62	1.38e-08
ACCESSORY_REP|Org2_Gene3352#	COG1033_R#	23.1	61	2.35e-08
ACCESSORY_REP|Org2_Gene3352#	COG1033_R#	22.2	59	1.17e-07
ACCESSORY_REP|Org2_Gene3352#	COG1511_S#	22.3	56	5.79e-07
ACCESSORY_REP|Org2_Gene3352#	COG2409_R#	24.3	56	5.79e-07
ACCESSORY_REP|Org2_Gene3352#	COG1033_R#	22.9	53	6.41e-06
ACCESSORY_REP|Org2_Gene3352#	COG1511_S#	20.5	46	0.000783
ACCESSORY_REP|Org7_Gene306#	COG4644_L#	53.2	750	8.1e-216
ACCESSORY_REP|Org7_Gene306#	COG4644_L#	36.0	340	1.93e-92
ACCESSORY_REP|Org7_Gene306#	COG4644_L#	32.6	328	9.92e-89
ACCESSORY_REP|Org7_Gene306#	COG4644_L#	24.1	272	8.44e-72
ACCESSORY_REP|Org7_Gene306#	COG4644_L#	38.4	239	4.64e-62
ACCESSORY_REP|Org7_Gene306#	COG4644_L#	25.8	239	4.64e-62
ACCESSORY_REP|Org7_Gene306#	COG4644_L#	25.8	199	5.32e-50
ACCESSORY_REP|Org7_Gene306#	COG4644_L#	42.4	111	1.91e-23
ACCESSORY_REP|Org7_Gene306#	COG4644_L#	35.4	106	4.7e-22
ACCESSORY_REP|Org7_Gene306#	COG4644_L#	37.6	70	2.86e-11
ACCESSORY_REP|Org5_Gene3813#	COG3587_V#	48.4	903	9.73e-262
ACCESSORY_REP|Org5_Gene3813#	COG3587_V#	37.3	630	1.22e-179
ACCESSORY_REP|Org5_Gene3813#	COG3587_V#	30.0	355	7.56e-97
ACCESSORY_REP|Org5_Gene3813#	COG3587_V#	30.0	349	3.18e-95
ACCESSORY_REP|Org5_Gene3813#	COG3587_V#	30.2	323	2.44e-87
ACCESSORY_REP|Org5_Gene3813#	COG3587_V#	30.2	319	3.52e-86
ACCESSORY_REP|Org5_Gene3813#	COG3587_V#	27.2	292	7.86e-78
ACCESSORY_REP|Org5_Gene3813#	COG3587_V#	27.2	256	3.66e-67
ACCESSORY_REP|Org5_Gene615#	COG2604_S#	24.9	111	1.87e-23
ACCESSORY_REP|Org1_Gene1838#	COG0610_V#	44.6	609	1.69e-173
ACCESSORY_REP|Org1_Gene1838#	COG0610_V#	31.4	469	3.56e-131
ACCESSORY_REP|Org1_Gene1838#	COG0610_V#	34.4	467	1.35e-130
ACCESSORY_REP|Org1_Gene1838#	COG0610_V#	33.1	447	1.11e-124
ACCESSORY_REP|Org1_Gene1838#	COG0610_V#	31.4	408	9.74e-113
ACCESSORY_REP|Org1_Gene1838#	COG0610_V#	29.9	406	3.7e-112
ACCESSORY_REP|Org1_Gene1838#	COG0610_V#	37.3	399	3.46e-110
ACCESSORY_REP|Org1_Gene1838#	COG0610_V#	30.4	384	1.51e-105
ACCESSORY_REP|Org1_Gene1838#	COG0610_V#	35.7	379	2.84e-104
ACCESSORY_REP|Org1_Gene1838#	COG0610_V#	28.8	375	5.35e-103
ACCESSORY_REP|Org1_Gene1838#	COG0610_V#	28.6	350	1.84e-95
ACCESSORY_REP|Org1_Gene1838#	COG0610_V#	28.7	329	3.37e-89
ACCESSORY_REP|Org1_Gene1838#	COG0610_V#	28.8	327	1.28e-88
ACCESSORY_REP|Org1_Gene1838#	COG0610_V#	26.4	266	4.58e-70
ACCESSORY_REP|Org1_Gene1838#	COG0610_V#	26.7	242	9.24e-63
ACCESSORY_REP|Org1_Gene1838#	COG0610_V#	24.2	198	8.97e-50
ACCESSORY_REP|Org1_Gene1838#	COG0610_V#	25.7	168	9.94e-41
ACCESSORY_REP|Org1_Gene1838#	COG0610_V#	24.9	165	8.42e-40
ACCESSORY_REP|Org1_Gene1838#	COG0610_V#	24.7	164	1.44e-39
ACCESSORY_REP|Org1_Gene1838#	COG0610_V#	26.5	164	1.87e-39
ACCESSORY_REP|Org1_Gene1838#	COG0610_V#	34.9	159	6.03e-38
ACCESSORY_REP|Org1_Gene1838#	COG0610_V#	22.1	157	2.99e-37
ACCESSORY_REP|Org1_Gene1838#	COG0610_V#	21.9	154	1.94e-36
ACCESSORY_REP|Org1_Gene1838#	COG0610_V#	23.7	149	6.24e-35
ACCESSORY_REP|Org1_Gene1838#	COG0610_V#	23.8	143	4.47e-33
ACCESSORY_REP|Org1_Gene1838#	COG0610_V#	28.6	124	1.65e-27
ACCESSORY_REP|Org1_Gene1838#	COG0610_V#	23.9	113	3.8e-24
ACCESSORY_REP|Org1_Gene1838#	COG0610_V#	26.0	102	8.75e-21
ACCESSORY_REP|Org1_Gene1838#	COG0610_V#	24.8	82	7.17e-15
ACCESSORY_REP|Org1_Gene1838#	COG0610_V#	22.5	72	1.27e-11
ACCESSORY_REP|Org1_Gene1838#	COG0610_V#	22.3	68	1.4e-10
ACCESSORY_REP|Org1_Gene1838#	COG0610_V#	25.3	62	7.68e-09
ACCESSORY_REP|Org6_Gene3304#	COG0642_T#	34.4	308	8.35e-83
ACCESSORY_REP|Org6_Gene3304#	COG2972_T#	53.1	235	1.17e-60
ACCESSORY_REP|Org6_Gene3304#	COG0642_T#	37.3	205	1.3e-51
ACCESSORY_REP|Org6_Gene3304#	COG2972_T#	44.1	196	3.54e-49
ACCESSORY_REP|Org6_Gene3304#	COG2972_T#	40.4	151	2.23e-35
ACCESSORY_REP|Org6_Gene3304#	COG3275_T#	38.8	139	6.71e-32
ACCESSORY_REP|Org6_Gene3304#	COG3275_T#	38.4	129	6.94e-29
ACCESSORY_REP|Org6_Gene3304#	COG0784_T#	50.9	128	1.18e-28
ACCESSORY_REP|Org6_Gene3304#	COG0784_T#	53.6	125	1.31e-27
ACCESSORY_REP|Org6_Gene3304#	COG0642_T#	28.0	124	1.71e-27
ACCESSORY_REP|Org6_Gene3304#	COG3275_T#	25.8	124	2.23e-27
ACCESSORY_REP|Org6_Gene3304#	COG3275_T#	25.8	124	2.23e-27
ACCESSORY_REP|Org6_Gene3304#	COG3275_T#	25.8	124	2.23e-27
ACCESSORY_REP|Org6_Gene3304#	COG0642_T#	30.7	123	4.98e-27
ACCESSORY_REP|Org6_Gene3304#	COG2972_T#	28.9	116	4.66e-25
ACCESSORY_REP|Org6_Gene3304#	COG0642_T#	28.1	115	1.04e-24
ACCESSORY_REP|Org6_Gene3304#	COG2972_T#	23.7	114	3.02e-24
ACCESSORY_REP|Org6_Gene3304#	COG0642_T#	30.4	113	3.94e-24
ACCESSORY_REP|Org6_Gene3304#	COG0642_T#	27.6	113	5.15e-24
ACCESSORY_REP|Org6_Gene3304#	COG3275_T#	31.0	112	1.15e-23
ACCESSORY_REP|Org6_Gene3304#	COG2972_T#	33.6	111	2.56e-23
ACCESSORY_REP|Org6_Gene3304#	COG0642_T#	27.3	110	4.36e-23
ACCESSORY_REP|Org6_Gene3304#	COG2972_T#	30.7	110	4.36e-23
ACCESSORY_REP|Org6_Gene3304#	COG0642_T#	29.0	108	1.66e-22
ACCESSORY_REP|Org6_Gene3304#	COG0642_T#	28.7	107	2.83e-22
ACCESSORY_REP|Org6_Gene3304#	COG0642_T#	28.0	107	2.83e-22
ACCESSORY_REP|Org6_Gene3304#	COG0642_T#	30.0	107	3.69e-22
ACCESSORY_REP|Org6_Gene3304#	COG0642_T#	25.5	106	6.3e-22
ACCESSORY_REP|Org6_Gene3304#	COG0642_T#	31.0	106	8.22e-22
ACCESSORY_REP|Org6_Gene3304#	COG0642_T#	24.7	105	1.07e-21
ACCESSORY_REP|Org6_Gene3304#	COG0642_T#	27.6	104	1.83e-21
ACCESSORY_REP|Org6_Gene3304#	COG0642_T#	25.5	104	2.39e-21
ACCESSORY_REP|Org6_Gene3304#	COG0642_T#	32.3	104	2.39e-21
ACCESSORY_REP|Org6_Gene3304#	COG2972_T#	29.9	103	4.08e-21
ACCESSORY_REP|Org6_Gene3304#	COG0642_T#	30.1	103	5.33e-21
ACCESSORY_REP|Org6_Gene3304#	COG0642_T#	27.1	102	6.96e-21
ACCESSORY_REP|Org6_Gene3304#	COG0642_T#	26.6	102	6.96e-21
ACCESSORY_REP|Org6_Gene3304#	COG0642_T#	26.4	102	9.09e-21
ACCESSORY_REP|Org6_Gene3304#	COG0642_T#	28.5	102	1.19e-20
ACCESSORY_REP|Org6_Gene3304#	COG0642_T#	30.1	102	1.19e-20
ACCESSORY_REP|Org6_Gene3304#	COG0642_T#	28.9	101	1.55e-20
ACCESSORY_REP|Org6_Gene3304#	COG0642_T#	25.3	100	3.45e-20
ACCESSORY_REP|Org6_Gene3304#	COG0642_T#	28.1	100	4.51e-20
ACCESSORY_REP|Org6_Gene3304#	COG2972_T#	25.1	100	4.51e-20
ACCESSORY_REP|Org6_Gene3304#	COG0642_T#	24.4	100	4.51e-20
ACCESSORY_REP|Org6_Gene3304#	COG0642_T#	23.9	99	5.89e-20
ACCESSORY_REP|Org6_Gene3304#	COG0642_T#	27.0	99	5.89e-20
ACCESSORY_REP|Org6_Gene3304#	COG0642_T#	28.1	99	1.01e-19
ACCESSORY_REP|Org6_Gene3304#	COG0642_T#	30.3	98	1.71e-19
ACCESSORY_REP|Org6_Gene3304#	COG3275_T#	32.1	97	2.24e-19
ACCESSORY_REP|Org6_Gene3304#	COG0642_T#	25.6	97	2.24e-19
ACCESSORY_REP|Org6_Gene3304#	COG0642_T#	25.6	97	2.92e-19
ACCESSORY_REP|Org6_Gene3304#	COG0642_T#	28.1	97	3.82e-19
ACCESSORY_REP|Org6_Gene3304#	COG0784_T#	36.2	97	3.82e-19
ACCESSORY_REP|Org6_Gene3304#	COG2972_T#	32.0	96	4.99e-19
ACCESSORY_REP|Org6_Gene3304#	COG0642_T#	25.3	96	4.99e-19
ACCESSORY_REP|Org6_Gene3304#	COG0642_T#	25.3	96	4.99e-19
ACCESSORY_REP|Org6_Gene3304#	COG0642_T#	24.6	96	4.99e-19
ACCESSORY_REP|Org6_Gene3304#	COG0642_T#	26.6	96	6.51e-19
ACCESSORY_REP|Org6_Gene3304#	COG0642_T#	27.2	95	1.45e-18
ACCESSORY_REP|Org6_Gene3304#	COG0642_T#	23.3	95	1.45e-18
ACCESSORY_REP|Org6_Gene3304#	COG0784_T#	34.5	94	2.48e-18
ACCESSORY_REP|Org6_Gene3304#	COG0642_T#	24.9	94	3.23e-18
ACCESSORY_REP|Org6_Gene3304#	COG0642_T#	27.2	93	4.22e-18
ACCESSORY_REP|Org6_Gene3304#	COG2972_T#	25.3	93	4.22e-18
ACCESSORY_REP|Org6_Gene3304#	COG0642_T#	24.9	93	5.52e-18
ACCESSORY_REP|Org6_Gene3304#	COG0642_T#	27.9	92	7.2e-18
ACCESSORY_REP|Org6_Gene3304#	COG0642_T#	24.3	92	7.2e-18
ACCESSORY_REP|Org6_Gene3304#	COG0784_T#	29.0	92	1.23e-17
ACCESSORY_REP|Org6_Gene3304#	COG0642_T#	24.9	92	1.23e-17
ACCESSORY_REP|Org6_Gene3304#	COG0642_T#	26.2	91	1.6e-17
ACCESSORY_REP|Org6_Gene3304#	COG0642_T#	26.6	91	1.6e-17
ACCESSORY_REP|Org6_Gene3304#	COG0642_T#	24.9	91	1.6e-17
ACCESSORY_REP|Org6_Gene3304#	COG0642_T#	27.9	91	2.1e-17
ACCESSORY_REP|Org6_Gene3304#	COG0642_T#	26.3	91	2.1e-17
ACCESSORY_REP|Org6_Gene3304#	COG0642_T#	25.4	90	4.67e-17
ACCESSORY_REP|Org6_Gene3304#	COG0642_T#	26.0	89	6.1e-17
ACCESSORY_REP|Org6_Gene3304#	COG0642_T#	25.7	89	7.96e-17
ACCESSORY_REP|Org6_Gene3304#	COG5002_T#	25.3	89	7.96e-17
ACCESSORY_REP|Org6_Gene3304#	COG0745_TK#	29.1	89	1.04e-16
ACCESSORY_REP|Org6_Gene3304#	COG0642_T#	25.0	88	1.36e-16
ACCESSORY_REP|Org6_Gene3304#	COG0642_T#	27.2	88	1.36e-16
ACCESSORY_REP|Org6_Gene3304#	COG0642_T#	24.8	88	1.77e-16
ACCESSORY_REP|Org6_Gene3304#	COG0642_T#	28.6	88	1.77e-16
ACCESSORY_REP|Org6_Gene3304#	COG3706_T#	30.6	88	1.77e-16
ACCESSORY_REP|Org6_Gene3304#	COG0642_T#	24.8	87	2.32e-16
ACCESSORY_REP|Org6_Gene3304#	COG0642_T#	26.2	87	2.32e-16
ACCESSORY_REP|Org6_Gene3304#	COG0642_T#	28.8	87	2.32e-16
ACCESSORY_REP|Org6_Gene3304#	COG0642_T#	26.9	87	3.03e-16
ACCESSORY_REP|Org6_Gene3304#	COG0642_T#	26.3	87	3.03e-16
ACCESSORY_REP|Org6_Gene3304#	COG2972_T#	21.0	87	3.03e-16
ACCESSORY_REP|Org6_Gene3304#	COG0642_T#	25.2	87	3.03e-16
ACCESSORY_REP|Org6_Gene3304#	COG0642_T#	27.0	87	3.95e-16
ACCESSORY_REP|Org6_Gene3304#	COG0642_T#	25.6	87	3.95e-16
ACCESSORY_REP|Org6_Gene3304#	COG0642_T#	26.7	86	5.16e-16
ACCESSORY_REP|Org6_Gene3304#	COG3437_KT#	27.5	86	6.74e-16
ACCESSORY_REP|Org6_Gene3304#	COG0642_T#	25.4	86	6.74e-16
ACCESSORY_REP|Org6_Gene3304#	COG0642_T#	25.4	86	6.74e-16
ACCESSORY_REP|Org6_Gene3304#	COG0642_T#	22.2	85	1.15e-15
ACCESSORY_REP|Org6_Gene3304#	COG0745_TK#	28.4	85	1.15e-15
ACCESSORY_REP|Org6_Gene3304#	COG0642_T#	27.9	85	1.15e-15
ACCESSORY_REP|Org6_Gene3304#	COG0642_T#	27.5	85	1.15e-15
ACCESSORY_REP|Org6_Gene3304#	COG0642_T#	23.8	85	1.5e-15
ACCESSORY_REP|Org6_Gene3304#	COG0642_T#	23.8	84	1.96e-15
ACCESSORY_REP|Org6_Gene3304#	COG0642_T#	25.8	84	2.56e-15
ACCESSORY_REP|Org6_Gene3304#	COG0642_T#	26.8	84	3.35e-15
ACCESSORY_REP|Org6_Gene3304#	COG3706_T#	29.2	83	4.37e-15
ACCESSORY_REP|Org6_Gene3304#	COG0745_TK#	30.4	83	4.37e-15
ACCESSORY_REP|Org6_Gene3304#	COG0642_T#	24.6	82	7.45e-15
ACCESSORY_REP|Org6_Gene3304#	COG3437_KT#	28.0	82	9.74e-15
ACCESSORY_REP|Org6_Gene3304#	COG2972_T#	27.1	82	9.74e-15
ACCESSORY_REP|Org6_Gene3304#	COG0745_TK#	38.6	82	9.74e-15
ACCESSORY_REP|Org6_Gene3304#	COG0642_T#	26.1	82	9.74e-15
ACCESSORY_REP|Org6_Gene3304#	COG0642_T#	27.0	82	1.27e-14
ACCESSORY_REP|Org6_Gene3304#	COG0642_T#	21.1	81	1.66e-14
ACCESSORY_REP|Org6_Gene3304#	COG0642_T#	25.2	81	2.17e-14
ACCESSORY_REP|Org6_Gene3304#	COG0745_TK#	28.7	81	2.17e-14
ACCESSORY_REP|Org6_Gene3304#	COG0642_T#	22.3	80	2.83e-14
ACCESSORY_REP|Org6_Gene3304#	COG5002_T#	24.6	80	2.83e-14
ACCESSORY_REP|Org6_Gene3304#	COG0784_T#	35.5	80	2.83e-14
ACCESSORY_REP|Org6_Gene3304#	COG0745_TK#	35.1	80	3.7e-14
ACCESSORY_REP|Org6_Gene3304#	COG0642_T#	26.6	80	3.7e-14
ACCESSORY_REP|Org6_Gene3304#	COG0642_T#	26.7	80	4.83e-14
ACCESSORY_REP|Org6_Gene3304#	COG0784_T#	33.9	80	4.83e-14
ACCESSORY_REP|Org6_Gene3304#	COG0745_TK#	34.5	80	4.83e-14
ACCESSORY_REP|Org6_Gene3304#	COG0642_T#	25.0	79	6.31e-14
ACCESSORY_REP|Org6_Gene3304#	COG2197_TK#	29.1	79	6.31e-14
ACCESSORY_REP|Org6_Gene3304#	COG0642_T#	22.2	79	8.24e-14
ACCESSORY_REP|Org6_Gene3304#	COG0745_TK#	34.7	79	8.24e-14
ACCESSORY_REP|Org6_Gene3304#	COG0745_TK#	29.8	79	8.24e-14
ACCESSORY_REP|Org6_Gene3304#	COG0784_T#	31.4	79	1.08e-13
ACCESSORY_REP|Org6_Gene3304#	COG0745_TK#	34.7	79	1.08e-13
ACCESSORY_REP|Org6_Gene3304#	COG0642_T#	25.8	79	1.08e-13
ACCESSORY_REP|Org6_Gene3304#	COG0745_TK#	39.3	78	1.84e-13
ACCESSORY_REP|Org6_Gene3304#	COG0784_T#	29.4	78	1.84e-13
ACCESSORY_REP|Org6_Gene3304#	COG0642_T#	23.2	78	1.84e-13
ACCESSORY_REP|Org6_Gene3304#	COG0745_TK#	39.3	78	1.84e-13
ACCESSORY_REP|Org6_Gene3304#	COG0642_T#	24.9	77	2.4e-13
ACCESSORY_REP|Org6_Gene3304#	COG0642_T#	23.9	77	2.4e-13
ACCESSORY_REP|Org6_Gene3304#	COG0642_T#	25.8	77	3.13e-13
ACCESSORY_REP|Org6_Gene3304#	COG0642_T#	21.3	77	3.13e-13
ACCESSORY_REP|Org6_Gene3304#	COG0642_T#	24.5	77	4.09e-13
ACCESSORY_REP|Org6_Gene3304#	COG0745_TK#	29.4	77	4.09e-13
ACCESSORY_REP|Org6_Gene3304#	COG4251_T#	23.4	77	4.09e-13
ACCESSORY_REP|Org6_Gene3304#	COG0745_TK#	32.8	76	5.34e-13
ACCESSORY_REP|Org6_Gene3304#	COG0642_T#	26.1	76	5.34e-13
ACCESSORY_REP|Org6_Gene3304#	COG3437_KT#	31.7	76	5.34e-13
ACCESSORY_REP|Org6_Gene3304#	COG0745_TK#	28.2	76	5.34e-13
ACCESSORY_REP|Org6_Gene3304#	COG0642_T#	24.7	76	5.34e-13
ACCESSORY_REP|Org6_Gene3304#	COG0642_T#	29.3	76	5.34e-13
ACCESSORY_REP|Org6_Gene3304#	COG0745_TK#	40.5	76	6.98e-13
ACCESSORY_REP|Org6_Gene3304#	COG0642_T#	26.1	76	6.98e-13
ACCESSORY_REP|Org6_Gene3304#	COG0642_T#	26.1	76	6.98e-13
ACCESSORY_REP|Org6_Gene3304#	COG3706_T#	29.5	76	6.98e-13
ACCESSORY_REP|Org6_Gene3304#	COG0745_TK#	25.7	76	6.98e-13
ACCESSORY_REP|Org6_Gene3304#	COG0642_T#	29.3	76	6.98e-13
ACCESSORY_REP|Org6_Gene3304#	COG0784_T#	35.1	76	6.98e-13
ACCESSORY_REP|Org6_Gene3304#	COG0745_TK#	29.7	75	9.11e-13
ACCESSORY_REP|Org6_Gene3304#	COG0745_TK#	25.2	75	9.11e-13
ACCESSORY_REP|Org6_Gene3304#	COG0745_TK#	28.2	75	1.19e-12
ACCESSORY_REP|Org6_Gene3304#	COG0642_T#	22.3	75	1.19e-12
ACCESSORY_REP|Org6_Gene3304#	COG3706_T#	28.6	75	1.19e-12
ACCESSORY_REP|Org6_Gene3304#	COG0784_T#	31.5	75	1.19e-12
ACCESSORY_REP|Org6_Gene3304#	COG0745_TK#	36.2	75	1.55e-12
ACCESSORY_REP|Org6_Gene3304#	COG0745_TK#	36.2	75	1.55e-12
ACCESSORY_REP|Org6_Gene3304#	COG0642_T#	24.5	75	1.55e-12
ACCESSORY_REP|Org6_Gene3304#	COG0745_TK#	26.1	74	2.03e-12
ACCESSORY_REP|Org6_Gene3304#	COG3706_T#	28.9	74	2.03e-12
ACCESSORY_REP|Org6_Gene3304#	COG0642_T#	24.0	74	2.03e-12
ACCESSORY_REP|Org6_Gene3304#	COG3706_T#	24.4	74	2.03e-12
ACCESSORY_REP|Org6_Gene3304#	COG0745_TK#	31.6	74	2.65e-12
ACCESSORY_REP|Org6_Gene3304#	COG0784_T#	26.9	74	2.65e-12
ACCESSORY_REP|Org6_Gene3304#	COG0784_T#	30.0	74	2.65e-12
ACCESSORY_REP|Org6_Gene3304#	COG0745_TK#	25.6	73	4.52e-12
ACCESSORY_REP|Org6_Gene3304#	COG0745_TK#	27.2	73	4.52e-12
ACCESSORY_REP|Org6_Gene3304#	COG0784_T#	33.0	73	4.52e-12
ACCESSORY_REP|Org6_Gene3304#	COG0745_TK#	37.6	73	5.91e-12
ACCESSORY_REP|Org6_Gene3304#	COG0745_TK#	29.0	73	5.91e-12
ACCESSORY_REP|Org6_Gene3304#	COG0642_T#	30.3	73	5.91e-12
ACCESSORY_REP|Org6_Gene3304#	COG0642_T#	22.7	73	5.91e-12
ACCESSORY_REP|Org6_Gene3304#	COG0745_TK#	29.5	72	7.71e-12
ACCESSORY_REP|Org6_Gene3304#	COG0745_TK#	34.5	72	7.71e-12
ACCESSORY_REP|Org6_Gene3304#	COG0642_T#	27.9	72	7.71e-12
ACCESSORY_REP|Org6_Gene3304#	COG3706_T#	24.6	72	1.01e-11
ACCESSORY_REP|Org6_Gene3304#	COG0784_T#	32.2	72	1.01e-11
ACCESSORY_REP|Org6_Gene3304#	COG0745_TK#	35.0	72	1.01e-11
ACCESSORY_REP|Org6_Gene3304#	COG0745_TK#	35.9	72	1.01e-11
ACCESSORY_REP|Org6_Gene3304#	COG0745_TK#	32.5	72	1.01e-11
ACCESSORY_REP|Org6_Gene3304#	COG0745_TK#	32.6	72	1.01e-11
ACCESSORY_REP|Org6_Gene3304#	COG0745_TK#	29.0	72	1.32e-11
ACCESSORY_REP|Org6_Gene3304#	COG0745_TK#	33.3	72	1.32e-11
ACCESSORY_REP|Org6_Gene3304#	COG0745_TK#	34.5	72	1.32e-11
ACCESSORY_REP|Org6_Gene3304#	COG0642_T#	23.3	72	1.32e-11
ACCESSORY_REP|Org6_Gene3304#	COG5002_T#	24.8	72	1.32e-11
ACCESSORY_REP|Org6_Gene3304#	COG0745_TK#	29.0	72	1.32e-11
ACCESSORY_REP|Org6_Gene3304#	COG0784_T#	31.0	71	1.72e-11
ACCESSORY_REP|Org6_Gene3304#	COG0745_TK#	29.3	71	1.72e-11
ACCESSORY_REP|Org6_Gene3304#	COG0745_TK#	33.3	71	1.72e-11
ACCESSORY_REP|Org6_Gene3304#	COG0745_TK#	26.0	71	1.72e-11
ACCESSORY_REP|Org6_Gene3304#	COG0745_TK#	31.9	71	1.72e-11
ACCESSORY_REP|Org6_Gene3304#	COG0745_TK#	31.4	71	1.72e-11
ACCESSORY_REP|Org6_Gene3304#	COG0745_TK#	36.7	71	2.24e-11
ACCESSORY_REP|Org6_Gene3304#	COG3706_T#	30.0	71	2.24e-11
ACCESSORY_REP|Org6_Gene3304#	COG0745_TK#	35.7	71	2.24e-11
ACCESSORY_REP|Org6_Gene3304#	COG0745_TK#	28.9	71	2.24e-11
ACCESSORY_REP|Org6_Gene3304#	COG2197_TK#	27.0	71	2.24e-11
ACCESSORY_REP|Org6_Gene3304#	COG0745_TK#	28.9	71	2.24e-11
ACCESSORY_REP|Org6_Gene3304#	COG0745_TK#	36.7	71	2.24e-11
ACCESSORY_REP|Org6_Gene3304#	COG0745_TK#	28.9	71	2.24e-11
ACCESSORY_REP|Org6_Gene3304#	COG0745_TK#	35.6	71	2.24e-11
ACCESSORY_REP|Org6_Gene3304#	COG0745_TK#	28.9	71	2.24e-11
ACCESSORY_REP|Org6_Gene3304#	COG0745_TK#	31.9	71	2.24e-11
ACCESSORY_REP|Org6_Gene3304#	COG0745_TK#	31.9	70	2.93e-11
ACCESSORY_REP|Org6_Gene3304#	COG0784_T#	25.0	70	2.93e-11
ACCESSORY_REP|Org6_Gene3304#	COG0784_T#	30.5	70	2.93e-11
ACCESSORY_REP|Org6_Gene3304#	COG0642_T#	23.2	70	3.83e-11
ACCESSORY_REP|Org6_Gene3304#	COG0642_T#	25.4	70	3.83e-11
ACCESSORY_REP|Org6_Gene3304#	COG0745_TK#	27.5	70	3.83e-11
ACCESSORY_REP|Org6_Gene3304#	COG0745_TK#	30.0	70	3.83e-11
ACCESSORY_REP|Org6_Gene3304#	COG0745_TK#	30.0	70	3.83e-11
ACCESSORY_REP|Org6_Gene3304#	COG0745_TK#	33.9	70	3.83e-11
ACCESSORY_REP|Org6_Gene3304#	COG0784_T#	33.6	70	3.83e-11
ACCESSORY_REP|Org6_Gene3304#	COG0784_T#	32.7	70	5e-11
ACCESSORY_REP|Org6_Gene3304#	COG0745_TK#	26.0	70	5e-11
ACCESSORY_REP|Org6_Gene3304#	COG0784_T#	27.3	70	5e-11
ACCESSORY_REP|Org6_Gene3304#	COG0745_TK#	29.6	70	5e-11
ACCESSORY_REP|Org6_Gene3304#	COG0745_TK#	30.1	70	5e-11
ACCESSORY_REP|Org6_Gene3304#	COG0642_T#	30.4	70	5e-11
ACCESSORY_REP|Org6_Gene3304#	COG3706_T#	25.4	70	5e-11
ACCESSORY_REP|Org6_Gene3304#	COG0745_TK#	30.5	70	5e-11
ACCESSORY_REP|Org6_Gene3304#	COG0745_TK#	25.5	70	5e-11
ACCESSORY_REP|Org6_Gene3304#	COG0745_TK#	29.9	70	5e-11
ACCESSORY_REP|Org6_Gene3304#	COG0745_TK#	34.7	69	6.53e-11
ACCESSORY_REP|Org6_Gene3304#	COG0745_TK#	29.6	69	6.53e-11
ACCESSORY_REP|Org6_Gene3304#	COG0745_TK#	25.8	69	6.53e-11
ACCESSORY_REP|Org6_Gene3304#	COG0745_TK#	29.9	69	6.53e-11
ACCESSORY_REP|Org6_Gene3304#	COG0745_TK#	24.5	69	6.53e-11
ACCESSORY_REP|Org6_Gene3304#	COG0745_TK#	24.5	69	6.53e-11
ACCESSORY_REP|Org6_Gene3304#	COG0745_TK#	29.6	69	6.53e-11
ACCESSORY_REP|Org6_Gene3304#	COG3437_KT#	28.1	69	6.53e-11
ACCESSORY_REP|Org6_Gene3304#	COG0745_TK#	24.5	69	6.53e-11
ACCESSORY_REP|Org6_Gene3304#	COG0784_T#	26.4	69	6.53e-11
ACCESSORY_REP|Org6_Gene3304#	COG0745_TK#	29.6	69	6.53e-11
ACCESSORY_REP|Org6_Gene3304#	COG0745_TK#	26.3	69	6.53e-11
ACCESSORY_REP|Org6_Gene3304#	COG0745_TK#	29.6	69	6.53e-11
ACCESSORY_REP|Org6_Gene3304#	COG0745_TK#	29.4	69	1.11e-10
ACCESSORY_REP|Org6_Gene3304#	COG0745_TK#	28.1	69	1.11e-10
ACCESSORY_REP|Org6_Gene3304#	COG0745_TK#	30.2	69	1.11e-10
ACCESSORY_REP|Org6_Gene3304#	COG0745_TK#	29.9	69	1.11e-10
ACCESSORY_REP|Org6_Gene3304#	COG0745_TK#	29.2	69	1.11e-10
ACCESSORY_REP|Org6_Gene3304#	COG0745_TK#	28.3	68	1.45e-10
ACCESSORY_REP|Org6_Gene3304#	COG0745_TK#	28.0	68	1.45e-10
ACCESSORY_REP|Org6_Gene3304#	COG4251_T#	26.7	68	1.9e-10
ACCESSORY_REP|Org6_Gene3304#	COG0745_TK#	32.5	68	1.9e-10
ACCESSORY_REP|Org6_Gene3304#	COG0745_TK#	25.9	68	1.9e-10
ACCESSORY_REP|Org6_Gene3304#	COG0745_TK#	29.0	67	2.48e-10
ACCESSORY_REP|Org6_Gene3304#	COG0745_TK#	33.6	67	2.48e-10
ACCESSORY_REP|Org6_Gene3304#	COG0745_TK#	29.0	67	2.48e-10
ACCESSORY_REP|Org6_Gene3304#	COG0745_TK#	28.4	67	2.48e-10
ACCESSORY_REP|Org6_Gene3304#	COG0784_T#	29.8	67	2.48e-10
ACCESSORY_REP|Org6_Gene3304#	COG0784_T#	31.9	67	3.24e-10
ACCESSORY_REP|Org6_Gene3304#	COG0745_TK#	27.6	67	3.24e-10
ACCESSORY_REP|Org6_Gene3304#	COG0745_TK#	31.3	67	3.24e-10
ACCESSORY_REP|Org6_Gene3304#	COG0745_TK#	27.6	67	3.24e-10
ACCESSORY_REP|Org6_Gene3304#	COG0745_TK#	30.8	67	3.24e-10
ACCESSORY_REP|Org6_Gene3304#	COG0745_TK#	30.5	67	3.24e-10
ACCESSORY_REP|Org6_Gene3304#	COG0745_TK#	28.5	67	3.24e-10
ACCESSORY_REP|Org6_Gene3304#	COG0642_T#	20.4	67	4.23e-10
ACCESSORY_REP|Org6_Gene3304#	COG0745_TK#	28.7	67	4.23e-10
ACCESSORY_REP|Org6_Gene3304#	COG0745_TK#	30.2	67	4.23e-10
ACCESSORY_REP|Org6_Gene3304#	COG0745_TK#	23.9	67	4.23e-10
ACCESSORY_REP|Org6_Gene3304#	COG0745_TK#	29.9	66	5.53e-10
ACCESSORY_REP|Org6_Gene3304#	COG0642_T#	23.2	66	5.53e-10
ACCESSORY_REP|Org6_Gene3304#	COG0745_TK#	28.0	66	5.53e-10
ACCESSORY_REP|Org6_Gene3304#	COG0745_TK#	28.6	66	5.53e-10
ACCESSORY_REP|Org6_Gene3304#	COG0745_TK#	29.4	66	5.53e-10
ACCESSORY_REP|Org6_Gene3304#	COG0784_T#	25.7	66	7.22e-10
ACCESSORY_REP|Org6_Gene3304#	COG0745_TK#	28.8	66	7.22e-10
ACCESSORY_REP|Org6_Gene3304#	COG0784_T#	26.4	66	7.22e-10
ACCESSORY_REP|Org6_Gene3304#	COG0745_TK#	31.0	66	7.22e-10
ACCESSORY_REP|Org6_Gene3304#	COG0642_T#	24.2	65	9.43e-10
ACCESSORY_REP|Org6_Gene3304#	COG3947_T#	28.4	65	9.43e-10
ACCESSORY_REP|Org6_Gene3304#	COG0784_T#	25.4	65	9.43e-10
ACCESSORY_REP|Org6_Gene3304#	COG0642_T#	24.5	65	9.43e-10
ACCESSORY_REP|Org6_Gene3304#	COG0784_T#	24.1	65	9.43e-10
ACCESSORY_REP|Org6_Gene3304#	COG3706_T#	27.1	65	1.23e-09
ACCESSORY_REP|Org6_Gene3304#	COG0745_TK#	29.9	65	1.23e-09
ACCESSORY_REP|Org6_Gene3304#	COG0745_TK#	27.5	65	1.23e-09
ACCESSORY_REP|Org6_Gene3304#	COG0784_T#	30.9	65	1.23e-09
ACCESSORY_REP|Org6_Gene3304#	COG0745_TK#	28.6	65	1.23e-09
ACCESSORY_REP|Org6_Gene3304#	COG0784_T#	24.8	65	1.61e-09
ACCESSORY_REP|Org6_Gene3304#	COG0642_T#	25.8	65	1.61e-09
ACCESSORY_REP|Org6_Gene3304#	COG0745_TK#	31.7	65	1.61e-09
ACCESSORY_REP|Org6_Gene3304#	COG0642_T#	24.8	65	1.61e-09
ACCESSORY_REP|Org6_Gene3304#	COG0784_T#	28.6	65	1.61e-09
ACCESSORY_REP|Org6_Gene3304#	COG0784_T#	30.0	64	2.1e-09
ACCESSORY_REP|Org6_Gene3304#	COG0784_T#	27.8	64	2.74e-09
ACCESSORY_REP|Org6_Gene3304#	COG0784_T#	28.5	64	2.74e-09
ACCESSORY_REP|Org6_Gene3304#	COG0745_TK#	28.1	64	2.74e-09
ACCESSORY_REP|Org6_Gene3304#	COG0745_TK#	28.4	64	2.74e-09
ACCESSORY_REP|Org6_Gene3304#	COG0745_TK#	27.6	64	2.74e-09
ACCESSORY_REP|Org6_Gene3304#	COG0745_TK#	33.9	64	3.58e-09
ACCESSORY_REP|Org6_Gene3304#	COG0784_T#	25.2	64	3.58e-09
ACCESSORY_REP|Org6_Gene3304#	COG0642_T#	36.3	64	3.58e-09
ACCESSORY_REP|Org6_Gene3304#	COG0745_TK#	31.2	64	3.58e-09
ACCESSORY_REP|Org6_Gene3304#	COG0784_T#	28.8	64	3.58e-09
ACCESSORY_REP|Org6_Gene3304#	COG0784_T#	25.5	64	3.58e-09
ACCESSORY_REP|Org6_Gene3304#	COG0745_TK#	32.5	64	3.58e-09
ACCESSORY_REP|Org6_Gene3304#	COG0745_TK#	31.4	64	3.58e-09
ACCESSORY_REP|Org6_Gene3304#	COG0642_T#	22.5	63	4.68e-09
ACCESSORY_REP|Org6_Gene3304#	COG0642_T#	23.2	63	4.68e-09
ACCESSORY_REP|Org6_Gene3304#	COG0745_TK#	23.4	63	4.68e-09
ACCESSORY_REP|Org6_Gene3304#	COG0745_TK#	33.3	63	4.68e-09
ACCESSORY_REP|Org6_Gene3304#	COG0745_TK#	31.4	63	6.11e-09
ACCESSORY_REP|Org6_Gene3304#	COG0745_TK#	31.4	63	6.11e-09
ACCESSORY_REP|Org6_Gene3304#	COG0745_TK#	31.4	63	6.11e-09
ACCESSORY_REP|Org6_Gene3304#	COG0745_TK#	32.5	63	6.11e-09
ACCESSORY_REP|Org6_Gene3304#	COG0745_TK#	30.8	63	6.11e-09
ACCESSORY_REP|Org6_Gene3304#	COG0784_T#	27.0	63	6.11e-09
ACCESSORY_REP|Org6_Gene3304#	COG0745_TK#	32.5	63	6.11e-09
ACCESSORY_REP|Org6_Gene3304#	COG0784_T#	28.9	63	6.11e-09
ACCESSORY_REP|Org6_Gene3304#	COG0784_T#	26.4	62	7.98e-09
ACCESSORY_REP|Org6_Gene3304#	COG0745_TK#	31.4	62	7.98e-09
ACCESSORY_REP|Org6_Gene3304#	COG0745_TK#	24.9	62	7.98e-09
ACCESSORY_REP|Org6_Gene3304#	COG0784_T#	29.0	62	7.98e-09
ACCESSORY_REP|Org6_Gene3304#	COG0745_TK#	26.8	62	7.98e-09
ACCESSORY_REP|Org6_Gene3304#	COG0745_TK#	33.3	62	1.04e-08
ACCESSORY_REP|Org6_Gene3304#	COG0642_T#	24.3	62	1.36e-08
ACCESSORY_REP|Org6_Gene3304#	COG0745_TK#	28.6	62	1.36e-08
ACCESSORY_REP|Org6_Gene3304#	COG0784_T#	30.0	62	1.36e-08
ACCESSORY_REP|Org6_Gene3304#	COG0784_T#	28.1	62	1.36e-08
ACCESSORY_REP|Org6_Gene3304#	COG0784_T#	27.0	61	1.78e-08
ACCESSORY_REP|Org6_Gene3304#	COG0784_T#	26.6	61	1.78e-08
ACCESSORY_REP|Org6_Gene3304#	COG0745_TK#	28.8	61	1.78e-08
ACCESSORY_REP|Org6_Gene3304#	COG0784_T#	26.1	61	1.78e-08
ACCESSORY_REP|Org6_Gene3304#	COG0642_T#	30.8	61	1.78e-08
ACCESSORY_REP|Org6_Gene3304#	COG0745_TK#	35.0	61	2.32e-08
ACCESSORY_REP|Org6_Gene3304#	COG0745_TK#	31.5	60	3.03e-08
ACCESSORY_REP|Org6_Gene3304#	COG0745_TK#	27.3	60	3.96e-08
ACCESSORY_REP|Org6_Gene3304#	COG0745_TK#	33.1	60	3.96e-08
ACCESSORY_REP|Org6_Gene3304#	COG0784_T#	26.6	60	3.96e-08
ACCESSORY_REP|Org6_Gene3304#	COG0784_T#	26.9	60	3.96e-08
ACCESSORY_REP|Org6_Gene3304#	COG0745_TK#	33.6	60	3.96e-08
ACCESSORY_REP|Org6_Gene3304#	COG0745_TK#	31.0	60	5.17e-08
ACCESSORY_REP|Org6_Gene3304#	COG3706_T#	26.5	60	5.17e-08
ACCESSORY_REP|Org6_Gene3304#	COG0745_TK#	28.8	60	5.17e-08
ACCESSORY_REP|Org6_Gene3304#	COG0784_T#	26.6	60	5.17e-08
ACCESSORY_REP|Org6_Gene3304#	COG0745_TK#	29.1	60	5.17e-08
ACCESSORY_REP|Org6_Gene3304#	COG0784_T#	29.2	60	5.17e-08
ACCESSORY_REP|Org6_Gene3304#	COG0745_TK#	31.6	60	5.17e-08
ACCESSORY_REP|Org6_Gene3304#	COG0784_T#	25.7	60	5.17e-08
ACCESSORY_REP|Org6_Gene3304#	COG3706_T#	25.1	59	6.76e-08
ACCESSORY_REP|Org6_Gene3304#	COG0745_TK#	33.1	59	8.83e-08
ACCESSORY_REP|Org6_Gene3304#	COG0745_TK#	26.5	59	8.83e-08
ACCESSORY_REP|Org6_Gene3304#	COG0745_TK#	26.8	59	8.83e-08
ACCESSORY_REP|Org6_Gene3304#	COG0784_T#	24.8	59	8.83e-08
ACCESSORY_REP|Org6_Gene3304#	COG0745_TK#	27.6	59	8.83e-08
ACCESSORY_REP|Org6_Gene3304#	COG0745_TK#	33.1	59	8.83e-08
ACCESSORY_REP|Org6_Gene3304#	COG0745_TK#	26.4	59	1.15e-07
ACCESSORY_REP|Org6_Gene3304#	COG0745_TK#	30.0	59	1.15e-07
ACCESSORY_REP|Org6_Gene3304#	COG0745_TK#	30.8	59	1.15e-07
ACCESSORY_REP|Org6_Gene3304#	COG0784_T#	28.1	58	1.51e-07
ACCESSORY_REP|Org6_Gene3304#	COG0784_T#	30.6	58	1.51e-07
ACCESSORY_REP|Org6_Gene3304#	COG0745_TK#	32.2	58	1.51e-07
ACCESSORY_REP|Org6_Gene3304#	COG0745_TK#	31.7	58	1.51e-07
ACCESSORY_REP|Org6_Gene3304#	COG0745_TK#	30.3	58	1.97e-07
ACCESSORY_REP|Org6_Gene3304#	COG0745_TK#	30.3	58	1.97e-07
ACCESSORY_REP|Org6_Gene3304#	COG0745_TK#	26.3	58	1.97e-07
ACCESSORY_REP|Org6_Gene3304#	COG0745_TK#	29.9	58	1.97e-07
ACCESSORY_REP|Org6_Gene3304#	COG0642_T#	24.8	58	1.97e-07
ACCESSORY_REP|Org6_Gene3304#	COG0642_T#	26.3	57	2.57e-07
ACCESSORY_REP|Org6_Gene3304#	COG0784_T#	26.7	57	2.57e-07
ACCESSORY_REP|Org6_Gene3304#	COG0745_TK#	28.3	57	2.57e-07
ACCESSORY_REP|Org6_Gene3304#	COG0784_T#	26.8	57	2.57e-07
ACCESSORY_REP|Org6_Gene3304#	COG0784_T#	25.5	57	2.57e-07
ACCESSORY_REP|Org6_Gene3304#	COG0784_T#	26.7	57	4.38e-07
ACCESSORY_REP|Org6_Gene3304#	COG0784_T#	26.2	57	4.38e-07
ACCESSORY_REP|Org6_Gene3304#	COG0642_T#	24.0	57	4.38e-07
ACCESSORY_REP|Org6_Gene3304#	COG0745_TK#	29.1	56	5.72e-07
ACCESSORY_REP|Org6_Gene3304#	COG0745_TK#	24.6	56	5.72e-07
ACCESSORY_REP|Org6_Gene3304#	COG3706_T#	29.1	56	5.72e-07
ACCESSORY_REP|Org6_Gene3304#	COG0784_T#	28.7	56	5.72e-07
ACCESSORY_REP|Org6_Gene3304#	COG0784_T#	22.7	56	7.47e-07
ACCESSORY_REP|Org6_Gene3304#	COG0784_T#	26.1	55	9.76e-07
ACCESSORY_REP|Org6_Gene3304#	COG0745_TK#	28.8	55	9.76e-07
ACCESSORY_REP|Org6_Gene3304#	COG0642_T#	23.1	55	9.76e-07
ACCESSORY_REP|Org6_Gene3304#	COG0784_T#	24.0	55	9.76e-07
ACCESSORY_REP|Org6_Gene3304#	COG0745_TK#	24.1	55	1.27e-06
ACCESSORY_REP|Org6_Gene3304#	COG0642_T#	22.0	55	1.27e-06
ACCESSORY_REP|Org6_Gene3304#	COG0784_T#	25.0	55	1.27e-06
ACCESSORY_REP|Org6_Gene3304#	COG0784_T#	29.3	55	1.66e-06
ACCESSORY_REP|Org6_Gene3304#	COG0642_T#	24.1	55	1.66e-06
ACCESSORY_REP|Org6_Gene3304#	COG0784_T#	26.4	55	1.66e-06
ACCESSORY_REP|Org6_Gene3304#	COG0745_TK#	29.1	55	1.66e-06
ACCESSORY_REP|Org6_Gene3304#	COG0745_TK#	29.1	55	1.66e-06
ACCESSORY_REP|Org6_Gene3304#	COG0784_T#	25.8	54	2.17e-06
ACCESSORY_REP|Org6_Gene3304#	COG0784_T#	24.8	54	2.84e-06
ACCESSORY_REP|Org6_Gene3304#	COG0784_T#	24.8	54	2.84e-06
ACCESSORY_REP|Org6_Gene3304#	COG0642_T#	24.4	54	3.71e-06
ACCESSORY_REP|Org6_Gene3304#	COG0642_T#	37.1	54	3.71e-06
ACCESSORY_REP|Org6_Gene3304#	COG0784_T#	24.8	53	4.84e-06
ACCESSORY_REP|Org6_Gene3304#	COG0784_T#	22.1	52	8.26e-06
ACCESSORY_REP|Org6_Gene3304#	COG0784_T#	25.5	52	8.26e-06
ACCESSORY_REP|Org6_Gene3304#	COG0642_T#	22.6	52	1.08e-05
ACCESSORY_REP|Org6_Gene3304#	COG0784_T#	25.0	52	1.08e-05
ACCESSORY_REP|Org6_Gene3304#	COG0784_T#	31.6	52	1.08e-05
ACCESSORY_REP|Org6_Gene3304#	COG0784_T#	24.8	52	1.08e-05
ACCESSORY_REP|Org6_Gene3304#	COG0745_TK#	25.8	51	1.84e-05
ACCESSORY_REP|Org6_Gene3304#	COG0745_TK#	25.8	51	1.84e-05
ACCESSORY_REP|Org6_Gene3304#	COG0784_T#	25.0	51	2.4e-05
ACCESSORY_REP|Org6_Gene3304#	COG0784_T#	24.6	50	3.14e-05
ACCESSORY_REP|Org6_Gene3304#	COG0642_T#	26.2	50	3.14e-05
ACCESSORY_REP|Org6_Gene3304#	COG0745_TK#	33.6	50	3.14e-05
ACCESSORY_REP|Org6_Gene3304#	COG3706_T#	22.4	50	3.14e-05
ACCESSORY_REP|Org6_Gene3304#	COG0784_T#	24.6	50	3.14e-05
ACCESSORY_REP|Org6_Gene3304#	COG0784_T#	20.8	50	3.14e-05
ACCESSORY_REP|Org6_Gene3304#	COG0784_T#	31.7	50	4.1e-05
ACCESSORY_REP|Org6_Gene3304#	COG0784_T#	24.6	50	4.1e-05
ACCESSORY_REP|Org6_Gene3304#	COG0784_T#	24.1	50	5.35e-05
ACCESSORY_REP|Org6_Gene3304#	COG0784_T#	24.1	50	5.35e-05
ACCESSORY_REP|Org6_Gene3304#	COG0745_TK#	25.0	50	5.35e-05
ACCESSORY_REP|Org6_Gene3304#	COG0784_T#	21.9	50	5.35e-05
ACCESSORY_REP|Org6_Gene3304#	COG0784_T#	24.1	50	5.35e-05
ACCESSORY_REP|Org6_Gene3304#	COG0642_T#	22.8	49	6.99e-05
ACCESSORY_REP|Org6_Gene3304#	COG0784_T#	29.6	49	6.99e-05
ACCESSORY_REP|Org6_Gene3304#	COG0784_T#	25.6	49	9.13e-05
ACCESSORY_REP|Org6_Gene3304#	COG0784_T#	24.1	49	9.13e-05
ACCESSORY_REP|Org6_Gene3304#	COG0784_T#	24.8	49	9.13e-05
ACCESSORY_REP|Org6_Gene3304#	COG0784_T#	27.3	49	0.000119
ACCESSORY_REP|Org6_Gene3304#	COG0784_T#	25.4	48	0.000156
ACCESSORY_REP|Org6_Gene3304#	COG0784_T#	29.1	47	0.000266
ACCESSORY_REP|Org6_Gene3304#	COG0642_T#	22.7	47	0.000266
ACCESSORY_REP|Org6_Gene3304#	COG0784_T#	26.5	47	0.000266
ACCESSORY_REP|Org6_Gene3304#	COG0784_T#	24.8	47	0.000347
ACCESSORY_REP|Org6_Gene3304#	COG0784_T#	25.5	47	0.000347
ACCESSORY_REP|Org6_Gene3304#	COG0784_T#	25.0	47	0.000347
ACCESSORY_REP|Org6_Gene3304#	COG0784_T#	21.4	46	0.000592
ACCESSORY_REP|Org6_Gene3304#	COG0784_T#	36.7	46	0.000773
ACCESSORY_REP|Org6_Gene3304#	COG0642_T#	24.9	46	0.000773
ACCESSORY_REP|Org6_Gene3304#	COG0642_T#	26.5	45	0.00101
ACCESSORY_REP|Org6_Gene3304#	COG0642_T#	32.2	45	0.00132
ACCESSORY_REP|Org6_Gene3304#	COG0784_T#	24.1	44	0.00294
ACCESSORY_REP|Org6_Gene3304#	COG3706_T#	23.7	44	0.00294
ACCESSORY_REP|Org6_Gene3304#	COG0784_T#	20.5	43	0.00501
ACCESSORY_REP|Org6_Gene3304#	COG0784_T#	22.3	43	0.00501
ACCESSORY_REP|Org6_Gene3304#	COG0642_T#	28.6	43	0.00655
ACCESSORY_REP|Org3_Gene867#	COG4717_S#	26.4	355	5.66e-97
ACCESSORY_REP|Org3_Gene867#	COG4717_S#	27.1	327	1.26e-88
ACCESSORY_REP|Org3_Gene867#	COG4717_S#	26.8	325	4.8e-88
ACCESSORY_REP|Org7_Gene3851#	COG0841_V#	44.8	907	4.08e-263
ACCESSORY_REP|Org7_Gene3851#	COG0841_V#	30.1	505	3.58e-142
ACCESSORY_REP|Org7_Gene3851#	COG0841_V#	29.1	496	2.17e-139
ACCESSORY_REP|Org7_Gene3851#	COG0841_V#	30.2	481	7.23e-135
ACCESSORY_REP|Org7_Gene3851#	COG0841_V#	31.0	478	6.12e-134
ACCESSORY_REP|Org7_Gene3851#	COG0841_V#	29.3	476	3.04e-133
ACCESSORY_REP|Org7_Gene3851#	COG0841_V#	29.6	474	1.15e-132
ACCESSORY_REP|Org7_Gene3851#	COG0841_V#	31.4	463	2.66e-129
ACCESSORY_REP|Org7_Gene3851#	COG0841_V#	28.5	459	3.84e-128
ACCESSORY_REP|Org7_Gene3851#	COG0841_V#	28.7	456	3.25e-127
ACCESSORY_REP|Org7_Gene3851#	COG0841_V#	28.8	455	4.25e-127
ACCESSORY_REP|Org7_Gene3851#	COG0841_V#	28.0	455	5.55e-127
ACCESSORY_REP|Org7_Gene3851#	COG0841_V#	28.5	453	1.61e-126
ACCESSORY_REP|Org7_Gene3851#	COG0841_V#	28.8	453	2.75e-126
ACCESSORY_REP|Org7_Gene3851#	COG0841_V#	30.7	449	3.04e-125
ACCESSORY_REP|Org7_Gene3851#	COG0841_V#	28.7	449	3.98e-125
ACCESSORY_REP|Org7_Gene3851#	COG0841_V#	28.6	448	5.19e-125
ACCESSORY_REP|Org7_Gene3851#	COG0841_V#	28.6	448	5.19e-125
ACCESSORY_REP|Org7_Gene3851#	COG0841_V#	27.4	445	5.74e-124
ACCESSORY_REP|Org7_Gene3851#	COG0841_V#	28.3	444	9.79e-124
ACCESSORY_REP|Org7_Gene3851#	COG0841_V#	28.4	444	9.79e-124
ACCESSORY_REP|Org7_Gene3851#	COG0841_V#	28.5	444	1.28e-123
ACCESSORY_REP|Org7_Gene3851#	COG0841_V#	28.2	443	2.85e-123
ACCESSORY_REP|Org7_Gene3851#	COG0841_V#	29.1	440	1.41e-122
ACCESSORY_REP|Org7_Gene3851#	COG0841_V#	28.9	440	1.85e-122
ACCESSORY_REP|Org7_Gene3851#	COG0841_V#	28.5	439	4.11e-122
ACCESSORY_REP|Org7_Gene3851#	COG0841_V#	27.5	439	4.11e-122
ACCESSORY_REP|Org7_Gene3851#	COG0841_V#	27.5	438	9.16e-122
ACCESSORY_REP|Org7_Gene3851#	COG0841_V#	27.5	437	1.2e-121
ACCESSORY_REP|Org7_Gene3851#	COG0841_V#	27.9	435	4.55e-121
ACCESSORY_REP|Org7_Gene3851#	COG0841_V#	27.6	432	3.85e-120
ACCESSORY_REP|Org7_Gene3851#	COG0841_V#	28.0	429	4.26e-119
ACCESSORY_REP|Org7_Gene3851#	COG0841_V#	28.5	427	1.62e-118
ACCESSORY_REP|Org7_Gene3851#	COG0841_V#	27.9	426	2.76e-118
ACCESSORY_REP|Org7_Gene3851#	COG0841_V#	27.3	426	3.6e-118
ACCESSORY_REP|Org7_Gene3851#	COG0841_V#	28.1	424	8.03e-118
ACCESSORY_REP|Org7_Gene3851#	COG0841_V#	28.3	423	3.05e-117
ACCESSORY_REP|Org7_Gene3851#	COG0841_V#	27.4	421	6.8e-117
ACCESSORY_REP|Org7_Gene3851#	COG0841_V#	27.7	419	2.58e-116
ACCESSORY_REP|Org7_Gene3851#	COG0841_V#	27.7	412	5.38e-114
ACCESSORY_REP|Org7_Gene3851#	COG0841_V#	27.5	408	5.95e-113
ACCESSORY_REP|Org7_Gene3851#	COG0841_V#	27.7	407	1.73e-112
ACCESSORY_REP|Org7_Gene3851#	COG0841_V#	27.6	404	8.6e-112
ACCESSORY_REP|Org7_Gene3851#	COG0841_V#	27.9	403	1.92e-111
ACCESSORY_REP|Org7_Gene3851#	COG0841_V#	28.3	403	1.92e-111
ACCESSORY_REP|Org7_Gene3851#	COG0841_V#	27.0	403	3.27e-111
ACCESSORY_REP|Org7_Gene3851#	COG0841_V#	29.9	401	1.24e-110
ACCESSORY_REP|Org7_Gene3851#	COG0841_V#	28.4	398	6.16e-110
ACCESSORY_REP|Org7_Gene3851#	COG0841_V#	27.6	395	6.81e-109
ACCESSORY_REP|Org7_Gene3851#	COG0841_V#	27.5	394	1.16e-108
ACCESSORY_REP|Org7_Gene3851#	COG0841_V#	27.5	388	6.38e-107
ACCESSORY_REP|Org7_Gene3851#	COG0841_V#	26.7	387	1.42e-106
ACCESSORY_REP|Org7_Gene3851#	COG0841_V#	26.9	387	1.86e-106
ACCESSORY_REP|Org7_Gene3851#	COG0841_V#	26.5	385	5.4e-106
ACCESSORY_REP|Org7_Gene3851#	COG0841_V#	27.3	385	7.05e-106
ACCESSORY_REP|Org7_Gene3851#	COG0841_V#	26.5	384	1.57e-105
ACCESSORY_REP|Org7_Gene3851#	COG0841_V#	27.2	382	3.5e-105
ACCESSORY_REP|Org7_Gene3851#	COG0841_V#	27.3	382	4.57e-105
ACCESSORY_REP|Org7_Gene3851#	COG3696_P#	26.1	381	7.79e-105
ACCESSORY_REP|Org7_Gene3851#	COG3696_P#	26.0	381	7.79e-105
ACCESSORY_REP|Org7_Gene3851#	COG0841_V#	26.9	381	7.79e-105
ACCESSORY_REP|Org7_Gene3851#	COG3696_P#	27.4	380	1.74e-104
ACCESSORY_REP|Org7_Gene3851#	COG0841_V#	26.3	377	1.92e-103
ACCESSORY_REP|Org7_Gene3851#	COG0841_V#	27.0	372	6.18e-102
ACCESSORY_REP|Org7_Gene3851#	COG0841_V#	26.5	367	1.16e-100
ACCESSORY_REP|Org7_Gene3851#	COG0841_V#	26.0	367	1.52e-100
ACCESSORY_REP|Org7_Gene3851#	COG0841_V#	26.0	366	3.39e-100
ACCESSORY_REP|Org7_Gene3851#	COG0841_V#	26.3	364	1.29e-99
ACCESSORY_REP|Org7_Gene3851#	COG0841_V#	26.6	364	1.68e-99
ACCESSORY_REP|Org7_Gene3851#	COG3696_P#	25.9	364	1.68e-99
ACCESSORY_REP|Org7_Gene3851#	COG0841_V#	26.0	363	2.2e-99
ACCESSORY_REP|Org7_Gene3851#	COG0841_V#	26.3	361	1.42e-98
ACCESSORY_REP|Org7_Gene3851#	COG0841_V#	26.0	359	5.41e-98
ACCESSORY_REP|Org7_Gene3851#	COG0841_V#	26.0	358	7.07e-98
ACCESSORY_REP|Org7_Gene3851#	COG0841_V#	26.0	358	7.07e-98
ACCESSORY_REP|Org7_Gene3851#	COG0841_V#	26.6	356	2.68e-97
ACCESSORY_REP|Org7_Gene3851#	COG3696_P#	25.0	356	2.68e-97
ACCESSORY_REP|Org7_Gene3851#	COG3696_P#	25.3	356	4.58e-97
ACCESSORY_REP|Org7_Gene3851#	COG0841_V#	27.2	354	1.02e-96
ACCESSORY_REP|Org7_Gene3851#	COG0841_V#	25.9	354	1.74e-96
ACCESSORY_REP|Org7_Gene3851#	COG0841_V#	26.0	352	3.88e-96
ACCESSORY_REP|Org7_Gene3851#	COG0841_V#	25.0	352	6.61e-96
ACCESSORY_REP|Org7_Gene3851#	COG0841_V#	25.9	351	8.64e-96
ACCESSORY_REP|Org7_Gene3851#	COG0841_V#	25.1	351	1.13e-95
ACCESSORY_REP|Org7_Gene3851#	COG0841_V#	26.2	351	1.13e-95
ACCESSORY_REP|Org7_Gene3851#	COG0841_V#	25.9	351	1.13e-95
ACCESSORY_REP|Org7_Gene3851#	COG0841_V#	25.8	351	1.47e-95
ACCESSORY_REP|Org7_Gene3851#	COG0841_V#	25.8	349	4.29e-95
ACCESSORY_REP|Org7_Gene3851#	COG0841_V#	25.4	349	5.6e-95
ACCESSORY_REP|Org7_Gene3851#	COG0841_V#	25.3	347	2.13e-94
ACCESSORY_REP|Org7_Gene3851#	COG3696_P#	24.8	345	6.19e-94
ACCESSORY_REP|Org7_Gene3851#	COG0841_V#	26.6	344	1.38e-93
ACCESSORY_REP|Org7_Gene3851#	COG0841_V#	25.7	344	1.8e-93
ACCESSORY_REP|Org7_Gene3851#	COG0841_V#	25.8	343	3.07e-93
ACCESSORY_REP|Org7_Gene3851#	COG0841_V#	26.4	342	4.01e-93
ACCESSORY_REP|Org7_Gene3851#	COG0841_V#	24.5	340	1.99e-92
ACCESSORY_REP|Org7_Gene3851#	COG0841_V#	25.3	340	2.6e-92
ACCESSORY_REP|Org7_Gene3851#	COG3696_P#	24.8	338	7.57e-92
ACCESSORY_REP|Org7_Gene3851#	COG0841_V#	25.5	336	2.88e-91
ACCESSORY_REP|Org7_Gene3851#	COG0841_V#	26.5	336	3.76e-91
ACCESSORY_REP|Org7_Gene3851#	COG0841_V#	25.9	334	1.43e-90
ACCESSORY_REP|Org7_Gene3851#	COG0841_V#	25.4	334	1.86e-90
ACCESSORY_REP|Org7_Gene3851#	COG0841_V#	25.0	331	9.25e-90
ACCESSORY_REP|Org7_Gene3851#	COG3696_P#	24.6	330	1.58e-89
ACCESSORY_REP|Org7_Gene3851#	COG0841_V#	25.1	329	3.51e-89
ACCESSORY_REP|Org7_Gene3851#	COG0841_V#	26.8	329	4.59e-89
ACCESSORY_REP|Org7_Gene3851#	COG0841_V#	25.0	328	7.83e-89
ACCESSORY_REP|Org7_Gene3851#	COG0841_V#	25.0	325	5.08e-88
ACCESSORY_REP|Org7_Gene3851#	COG0841_V#	24.8	324	1.13e-87
ACCESSORY_REP|Org7_Gene3851#	COG0841_V#	25.5	321	1.25e-86
ACCESSORY_REP|Org7_Gene3851#	COG0841_V#	25.5	321	1.25e-86
ACCESSORY_REP|Org7_Gene3851#	COG0841_V#	23.7	320	1.63e-86
ACCESSORY_REP|Org7_Gene3851#	COG0841_V#	25.5	320	1.63e-86
ACCESSORY_REP|Org7_Gene3851#	COG0841_V#	26.0	320	2.13e-86
ACCESSORY_REP|Org7_Gene3851#	COG0841_V#	23.7	319	3.64e-86
ACCESSORY_REP|Org7_Gene3851#	COG0841_V#	24.6	315	5.25e-85
ACCESSORY_REP|Org7_Gene3851#	COG0841_V#	25.9	315	6.86e-85
ACCESSORY_REP|Org7_Gene3851#	COG0841_V#	24.9	314	1.17e-84
ACCESSORY_REP|Org7_Gene3851#	COG0841_V#	23.6	309	3.76e-83
ACCESSORY_REP|Org7_Gene3851#	COG0841_V#	23.1	306	3.19e-82
ACCESSORY_REP|Org7_Gene3851#	COG3696_P#	26.4	305	5.44e-82
ACCESSORY_REP|Org7_Gene3851#	COG3696_P#	23.8	304	2.07e-81
ACCESSORY_REP|Org7_Gene3851#	COG3696_P#	23.1	302	7.85e-81
ACCESSORY_REP|Org7_Gene3851#	COG3696_P#	23.9	301	1.03e-80
ACCESSORY_REP|Org7_Gene3851#	COG0841_V#	24.6	299	6.64e-80
ACCESSORY_REP|Org7_Gene3851#	COG0841_V#	25.2	297	1.48e-79
ACCESSORY_REP|Org7_Gene3851#	COG0841_V#	25.2	297	1.48e-79
ACCESSORY_REP|Org7_Gene3851#	COG0841_V#	25.0	296	3.3e-79
ACCESSORY_REP|Org7_Gene3851#	COG0841_V#	24.7	295	9.59e-79
ACCESSORY_REP|Org7_Gene3851#	COG0841_V#	23.8	294	2.14e-78
ACCESSORY_REP|Org7_Gene3851#	COG0841_V#	23.0	293	2.79e-78
ACCESSORY_REP|Org7_Gene3851#	COG0841_V#	24.0	289	4.03e-77
ACCESSORY_REP|Org7_Gene3851#	COG3696_P#	23.0	289	5.26e-77
ACCESSORY_REP|Org7_Gene3851#	COG0841_V#	24.6	287	1.53e-76
ACCESSORY_REP|Org7_Gene3851#	COG0841_V#	23.4	287	2.61e-76
ACCESSORY_REP|Org7_Gene3851#	COG0841_V#	23.6	287	2.61e-76
ACCESSORY_REP|Org7_Gene3851#	COG0841_V#	24.6	283	2.89e-75
ACCESSORY_REP|Org7_Gene3851#	COG0841_V#	24.3	283	2.89e-75
ACCESSORY_REP|Org7_Gene3851#	COG3696_P#	23.1	269	5.64e-71
ACCESSORY_REP|Org7_Gene3851#	COG0841_V#	27.6	268	9.62e-71
ACCESSORY_REP|Org7_Gene3851#	COG0841_V#	22.6	268	9.62e-71
ACCESSORY_REP|Org7_Gene3851#	COG0841_V#	27.1	266	4.77e-70
ACCESSORY_REP|Org7_Gene3851#	COG0841_V#	30.8	224	1.59e-57
ACCESSORY_REP|Org7_Gene3851#	COG0841_V#	26.6	220	3e-56
ACCESSORY_REP|Org7_Gene3851#	COG0841_V#	26.6	220	3e-56
ACCESSORY_REP|Org7_Gene3851#	COG0841_V#	24.6	210	3.11e-53
ACCESSORY_REP|Org7_Gene3851#	COG0841_V#	24.6	210	3.11e-53
ACCESSORY_REP|Org7_Gene3851#	COG0841_V#	25.1	204	1.71e-51
ACCESSORY_REP|Org7_Gene3851#	COG0841_V#	31.9	154	1.55e-36
ACCESSORY_REP|Org7_Gene3851#	COG0841_V#	32.9	154	2.02e-36
ACCESSORY_REP|Org7_Gene3851#	COG0841_V#	28.5	136	7.45e-31
ACCESSORY_REP|Org7_Gene3851#	COG0841_V#	27.0	135	1.27e-30
ACCESSORY_REP|Org7_Gene3851#	COG0841_V#	27.4	134	1.66e-30
ACCESSORY_REP|Org7_Gene3851#	COG3696_P#	26.2	131	2.4e-29
ACCESSORY_REP|Org7_Gene3851#	COG3696_P#	26.5	130	3.13e-29
ACCESSORY_REP|Org7_Gene3851#	COG3696_P#	26.5	130	3.13e-29
ACCESSORY_REP|Org7_Gene3851#	COG3696_P#	24.9	129	6.97e-29
ACCESSORY_REP|Org7_Gene3851#	COG0841_V#	28.1	123	3.83e-27
ACCESSORY_REP|Org7_Gene3851#	COG0841_V#	26.6	121	1.45e-26
ACCESSORY_REP|Org7_Gene3851#	COG0841_V#	26.7	121	1.45e-26
ACCESSORY_REP|Org7_Gene3851#	COG0841_V#	37.4	114	1.78e-24
ACCESSORY_REP|Org7_Gene3851#	COG3696_P#	42.3	99	7.73e-20
ACCESSORY_REP|Org7_Gene3851#	COG0841_V#	22.9	91	2.1e-17
ACCESSORY_REP|Org7_Gene3851#	COG0841_V#	38.9	90	4.69e-17
ACCESSORY_REP|Org7_Gene3851#	COG3696_P#	46.5	69	8.56e-11
ACCESSORY_REP|Org7_Gene3851#	COG1033_R#	22.5	63	4.7e-09
ACCESSORY_REP|Org7_Gene3851#	COG1033_R#	21.4	57	2.58e-07
ACCESSORY_REP|Org7_Gene3851#	COG3696_P#	39.3	51	1.85e-05
ACCESSORY_REP|Org7_Gene3851#	COG0841_V#	40.0	44	0.00295
ACCESSORY_REP|Org5_Gene3600#	COG1048_C#	72.5	1335	0
ACCESSORY_REP|Org5_Gene3600#	COG1048_C#	71.4	1299	0
ACCESSORY_REP|Org5_Gene3600#	COG1048_C#	70.1	1286	0
ACCESSORY_REP|Org5_Gene3600#	COG1048_C#	60.6	1070	2.54e-312
ACCESSORY_REP|Org5_Gene3600#	COG1048_C#	57.1	1000	3.14e-291
ACCESSORY_REP|Org5_Gene3600#	COG1048_C#	55.8	997	2.66e-290
ACCESSORY_REP|Org5_Gene3600#	COG1048_C#	55.4	980	5.73e-285
ACCESSORY_REP|Org5_Gene3600#	COG1048_C#	55.7	980	5.73e-285
ACCESSORY_REP|Org5_Gene3600#	COG1048_C#	55.4	975	1.08e-283
ACCESSORY_REP|Org5_Gene3600#	COG1048_C#	55.2	969	7.75e-282
ACCESSORY_REP|Org5_Gene3600#	COG1048_C#	54.9	968	1.32e-281
ACCESSORY_REP|Org5_Gene3600#	COG1048_C#	54.9	961	1.62e-279
ACCESSORY_REP|Org5_Gene3600#	COG1048_C#	55.7	961	2.11e-279
ACCESSORY_REP|Org5_Gene3600#	COG1048_C#	54.7	961	2.11e-279
ACCESSORY_REP|Org5_Gene3600#	COG1048_C#	54.3	956	5.2e-278
ACCESSORY_REP|Org5_Gene3600#	COG1048_C#	54.1	954	2.58e-277
ACCESSORY_REP|Org5_Gene3600#	COG1048_C#	54.1	954	2.58e-277
ACCESSORY_REP|Org5_Gene3600#	COG1048_C#	55.3	953	4.4e-277
ACCESSORY_REP|Org5_Gene3600#	COG1048_C#	54.4	950	4.87e-276
ACCESSORY_REP|Org5_Gene3600#	COG1048_C#	50.9	948	1.42e-275
ACCESSORY_REP|Org5_Gene3600#	COG1048_C#	53.4	940	5.04e-273
ACCESSORY_REP|Org5_Gene3600#	COG1048_C#	49.7	911	3.27e-264
ACCESSORY_REP|Org5_Gene3600#	COG1048_C#	49.7	911	3.27e-264
ACCESSORY_REP|Org5_Gene3600#	COG1048_C#	52.9	902	1.16e-261
ACCESSORY_REP|Org5_Gene3600#	COG1048_C#	51.4	902	1.52e-261
ACCESSORY_REP|Org5_Gene3600#	COG1048_C#	52.1	899	9.85e-261
ACCESSORY_REP|Org5_Gene3600#	COG1048_C#	52.7	893	7.06e-259
ACCESSORY_REP|Org5_Gene3600#	COG1048_C#	48.5	847	5.8e-245
ACCESSORY_REP|Org5_Gene3600#	COG1048_C#	50.2	837	3.52e-242
ACCESSORY_REP|Org5_Gene3600#	COG1048_C#	43.9	726	8.75e-209
ACCESSORY_REP|Org5_Gene3600#	COG1048_C#	42.5	709	1.89e-203
ACCESSORY_REP|Org5_Gene3600#	COG1048_C#	43.5	706	1.6e-202
ACCESSORY_REP|Org5_Gene3600#	COG1048_C#	41.1	667	6.3e-191
ACCESSORY_REP|Org5_Gene3600#	COG1048_C#	41.1	666	1.83e-190
ACCESSORY_REP|Org5_Gene3600#	COG1048_C#	53.5	518	6.17e-146
ACCESSORY_REP|Org5_Gene3600#	COG1048_C#	53.0	434	8.98e-121
ACCESSORY_REP|Org5_Gene3600#	COG1048_C#	45.5	416	3.3e-115
ACCESSORY_REP|Org5_Gene3600#	COG1048_C#	29.9	158	1.62e-37
ACCESSORY_REP|Org5_Gene3600#	COG1048_C#	30.7	152	8.9e-36
ACCESSORY_REP|Org5_Gene3600#	COG1048_C#	31.3	151	1.52e-35
ACCESSORY_REP|Org5_Gene3600#	COG1048_C#	32.0	138	1.02e-31
ACCESSORY_REP|Org5_Gene3600#	COG1048_C#	30.6	138	1.02e-31
ACCESSORY_REP|Org5_Gene3600#	COG1048_C#	29.4	132	7.3e-30
ACCESSORY_REP|Org5_Gene3600#	COG0065_E#	26.5	121	1.29e-26
ACCESSORY_REP|Org5_Gene3600#	COG1048_C#	27.6	118	1.09e-25
ACCESSORY_REP|Org5_Gene3600#	COG1048_C#	25.9	114	2.06e-24
ACCESSORY_REP|Org5_Gene3600#	COG0065_E#	25.4	109	5.06e-23
ACCESSORY_REP|Org5_Gene3600#	COG0065_E#	27.0	106	7.31e-22
ACCESSORY_REP|Org5_Gene3600#	COG0065_E#	26.2	102	1.06e-20
ACCESSORY_REP|Org5_Gene3600#	COG0065_E#	29.4	101	1.8e-20
ACCESSORY_REP|Org5_Gene3600#	COG0065_E#	28.8	101	2.35e-20
ACCESSORY_REP|Org5_Gene3600#	COG0065_E#	24.5	100	3.07e-20
ACCESSORY_REP|Org5_Gene3600#	COG1048_C#	25.7	90	4.15e-17
ACCESSORY_REP|Org5_Gene3600#	COG0065_E#	24.1	84	2.98e-15
ACCESSORY_REP|Org5_Gene3600#	COG0065_E#	23.8	82	1.13e-14
ACCESSORY_REP|Org5_Gene3600#	COG0065_E#	27.3	80	2.52e-14
ACCESSORY_REP|Org5_Gene3600#	COG0065_E#	25.6	79	7.33e-14
ACCESSORY_REP|Org5_Gene3600#	COG0065_E#	25.2	75	8.1e-13
ACCESSORY_REP|Org5_Gene3600#	COG0065_E#	24.9	73	4.02e-12
ACCESSORY_REP|Org5_Gene3600#	COG1048_C#	26.9	72	8.96e-12
ACCESSORY_REP|Org5_Gene3600#	COG0065_E#	28.4	72	1.17e-11
ACCESSORY_REP|Org5_Gene3600#	COG1048_C#	27.0	67	2.88e-10
ACCESSORY_REP|Org5_Gene3600#	COG1048_C#	28.1	62	7.1e-09
ACCESSORY_REP|Org5_Gene3600#	COG1048_C#	29.6	62	9.27e-09
ACCESSORY_REP|Org5_Gene3600#	COG0066_E#	32.3	54	3.3e-06
ACCESSORY_REP|Org5_Gene3600#	COG0066_E#	32.8	52	9.6e-06
ACCESSORY_REP|Org5_Gene3600#	COG0066_E#	37.3	50	4.76e-05
ACCESSORY_REP|Org5_Gene3600#	COG0066_E#	31.0	50	4.76e-05
ACCESSORY_REP|Org5_Gene3600#	COG0066_E#	35.2	46	0.000527
ACCESSORY_REP|Org5_Gene3600#	COG0066_E#	31.6	46	0.000527
ACCESSORY_REP|Org5_Gene3600#	COG0066_E#	30.0	46	0.000688
ACCESSORY_REP|Org5_Gene3600#	COG0066_E#	39.0	46	0.000688
ACCESSORY_REP|Org5_Gene3600#	COG0066_E#	34.7	45	0.000898
ACCESSORY_REP|Org5_Gene3600#	COG0066_E#	31.2	45	0.000898
ACCESSORY_REP|Org5_Gene3600#	COG0066_E#	31.9	45	0.00117
ACCESSORY_REP|Org5_Gene3600#	COG0066_E#	25.6	44	0.002
ACCESSORY_REP|Org5_Gene3600#	COG0066_E#	27.2	44	0.00261
ACCESSORY_REP|Org5_Gene3600#	COG0066_E#	25.9	44	0.00261
ACCESSORY_REP|Org5_Gene3600#	COG0066_E#	31.1	44	0.00341
ACCESSORY_REP|Org5_Gene3600#	COG0066_E#	29.7	44	0.00341
ACCESSORY_REP|Org5_Gene3600#	COG0066_E#	27.2	43	0.00446
ACCESSORY_REP|Org5_Gene3600#	COG0066_E#	23.3	43	0.00446
ACCESSORY_REP|Org5_Gene3600#	COG0066_E#	29.6	42	0.00993
ACCESSORY_REP|Org6_Gene3911#	COG0642_T#	26.2	188	1.26e-46
ACCESSORY_REP|Org6_Gene3911#	COG0642_T#	35.4	165	1.15e-39
ACCESSORY_REP|Org6_Gene3911#	COG0642_T#	31.2	162	7.43e-39
ACCESSORY_REP|Org6_Gene3911#	COG2972_T#	38.9	146	4.22e-34
ACCESSORY_REP|Org6_Gene3911#	COG0642_T#	34.3	145	1.23e-33
ACCESSORY_REP|Org6_Gene3911#	COG0642_T#	32.3	144	2.74e-33
ACCESSORY_REP|Org6_Gene3911#	COG0642_T#	35.0	139	8.8e-32
ACCESSORY_REP|Org6_Gene3911#	COG2972_T#	33.6	138	1.15e-31
ACCESSORY_REP|Org6_Gene3911#	COG2972_T#	34.7	138	1.96e-31
ACCESSORY_REP|Org6_Gene3911#	COG0642_T#	33.2	137	2.56e-31
ACCESSORY_REP|Org6_Gene3911#	COG0642_T#	35.2	136	4.37e-31
ACCESSORY_REP|Org6_Gene3911#	COG0642_T#	32.9	136	4.37e-31
ACCESSORY_REP|Org6_Gene3911#	COG3275_T#	35.2	136	7.45e-31
ACCESSORY_REP|Org6_Gene3911#	COG0642_T#	35.5	134	2.17e-30
ACCESSORY_REP|Org6_Gene3911#	COG0642_T#	36.3	133	3.7e-30
ACCESSORY_REP|Org6_Gene3911#	COG0642_T#	36.0	132	6.31e-30
ACCESSORY_REP|Org6_Gene3911#	COG3275_T#	25.0	132	8.24e-30
ACCESSORY_REP|Org6_Gene3911#	COG3275_T#	25.0	132	8.24e-30
ACCESSORY_REP|Org6_Gene3911#	COG3275_T#	25.0	132	8.24e-30
ACCESSORY_REP|Org6_Gene3911#	COG0642_T#	35.4	131	1.4e-29
ACCESSORY_REP|Org6_Gene3911#	COG2972_T#	29.5	131	2.4e-29
ACCESSORY_REP|Org6_Gene3911#	COG0642_T#	36.0	131	2.4e-29
ACCESSORY_REP|Org6_Gene3911#	COG0642_T#	33.4	130	4.09e-29
ACCESSORY_REP|Org6_Gene3911#	COG0642_T#	32.1	129	9.11e-29
ACCESSORY_REP|Org6_Gene3911#	COG0642_T#	32.8	128	1.55e-28
ACCESSORY_REP|Org6_Gene3911#	COG0642_T#	34.3	128	1.55e-28
ACCESSORY_REP|Org6_Gene3911#	COG0642_T#	31.8	127	2.65e-28
ACCESSORY_REP|Org6_Gene3911#	COG0642_T#	32.4	126	5.9e-28
ACCESSORY_REP|Org6_Gene3911#	COG0642_T#	29.8	126	5.9e-28
ACCESSORY_REP|Org6_Gene3911#	COG0642_T#	33.2	126	7.71e-28
ACCESSORY_REP|Org6_Gene3911#	COG0642_T#	38.4	125	1.01e-27
ACCESSORY_REP|Org6_Gene3911#	COG2972_T#	33.2	125	1.01e-27
ACCESSORY_REP|Org6_Gene3911#	COG0642_T#	28.5	125	1.01e-27
ACCESSORY_REP|Org6_Gene3911#	COG0642_T#	33.6	125	1.31e-27
ACCESSORY_REP|Org6_Gene3911#	COG0642_T#	34.0	124	2.24e-27
ACCESSORY_REP|Org6_Gene3911#	COG0642_T#	32.4	123	5e-27
ACCESSORY_REP|Org6_Gene3911#	COG3275_T#	26.7	122	6.53e-27
ACCESSORY_REP|Org6_Gene3911#	COG2972_T#	37.0	122	6.53e-27
ACCESSORY_REP|Org6_Gene3911#	COG0642_T#	34.0	122	6.53e-27
ACCESSORY_REP|Org6_Gene3911#	COG0642_T#	33.9	122	8.52e-27
ACCESSORY_REP|Org6_Gene3911#	COG0642_T#	32.4	122	8.52e-27
ACCESSORY_REP|Org6_Gene3911#	COG0642_T#	31.5	122	1.11e-26
ACCESSORY_REP|Org6_Gene3911#	COG0642_T#	32.4	121	1.45e-26
ACCESSORY_REP|Org6_Gene3911#	COG0642_T#	31.3	121	1.45e-26
ACCESSORY_REP|Org6_Gene3911#	COG0642_T#	32.8	121	1.45e-26
ACCESSORY_REP|Org6_Gene3911#	COG0642_T#	35.0	121	1.45e-26
ACCESSORY_REP|Org6_Gene3911#	COG0642_T#	33.5	121	1.9e-26
ACCESSORY_REP|Org6_Gene3911#	COG0642_T#	32.4	121	1.9e-26
ACCESSORY_REP|Org6_Gene3911#	COG0642_T#	29.2	121	2.48e-26
ACCESSORY_REP|Org6_Gene3911#	COG0642_T#	31.8	120	3.24e-26
ACCESSORY_REP|Org6_Gene3911#	COG0642_T#	31.5	120	4.23e-26
ACCESSORY_REP|Org6_Gene3911#	COG0642_T#	34.6	120	4.23e-26
ACCESSORY_REP|Org6_Gene3911#	COG0642_T#	31.9	120	4.23e-26
ACCESSORY_REP|Org6_Gene3911#	COG0642_T#	31.2	120	4.23e-26
ACCESSORY_REP|Org6_Gene3911#	COG0642_T#	30.1	120	4.23e-26
ACCESSORY_REP|Org6_Gene3911#	COG0642_T#	28.6	120	4.23e-26
ACCESSORY_REP|Org6_Gene3911#	COG0642_T#	33.1	119	5.52e-26
ACCESSORY_REP|Org6_Gene3911#	COG0642_T#	30.7	119	5.52e-26
ACCESSORY_REP|Org6_Gene3911#	COG0642_T#	33.6	119	7.21e-26
ACCESSORY_REP|Org6_Gene3911#	COG0642_T#	34.8	119	7.21e-26
ACCESSORY_REP|Org6_Gene3911#	COG0642_T#	32.2	119	7.21e-26
ACCESSORY_REP|Org6_Gene3911#	COG0642_T#	32.8	119	9.42e-26
ACCESSORY_REP|Org6_Gene3911#	COG2972_T#	25.6	119	9.42e-26
ACCESSORY_REP|Org6_Gene3911#	COG0642_T#	32.8	119	9.42e-26
ACCESSORY_REP|Org6_Gene3911#	COG0642_T#	29.6	118	1.23e-25
ACCESSORY_REP|Org6_Gene3911#	COG0642_T#	35.6	118	1.23e-25
ACCESSORY_REP|Org6_Gene3911#	COG0642_T#	33.1	118	1.23e-25
ACCESSORY_REP|Org6_Gene3911#	COG0642_T#	32.3	118	1.23e-25
ACCESSORY_REP|Org6_Gene3911#	COG0642_T#	33.5	118	1.23e-25
ACCESSORY_REP|Org6_Gene3911#	COG0642_T#	30.8	118	1.23e-25
ACCESSORY_REP|Org6_Gene3911#	COG0642_T#	28.0	118	1.61e-25
ACCESSORY_REP|Org6_Gene3911#	COG0642_T#	34.2	118	1.61e-25
ACCESSORY_REP|Org6_Gene3911#	COG0642_T#	30.8	118	1.61e-25
ACCESSORY_REP|Org6_Gene3911#	COG0642_T#	29.3	118	1.61e-25
ACCESSORY_REP|Org6_Gene3911#	COG0642_T#	30.7	117	2.1e-25
ACCESSORY_REP|Org6_Gene3911#	COG0642_T#	34.3	117	2.1e-25
ACCESSORY_REP|Org6_Gene3911#	COG0642_T#	37.8	117	2.74e-25
ACCESSORY_REP|Org6_Gene3911#	COG0642_T#	32.5	117	2.74e-25
ACCESSORY_REP|Org6_Gene3911#	COG2972_T#	26.6	117	3.58e-25
ACCESSORY_REP|Org6_Gene3911#	COG0642_T#	29.3	117	3.58e-25
ACCESSORY_REP|Org6_Gene3911#	COG0642_T#	31.8	117	3.58e-25
ACCESSORY_REP|Org6_Gene3911#	COG0642_T#	29.3	117	3.58e-25
ACCESSORY_REP|Org6_Gene3911#	COG0642_T#	36.6	116	4.68e-25
ACCESSORY_REP|Org6_Gene3911#	COG0642_T#	32.3	116	4.68e-25
ACCESSORY_REP|Org6_Gene3911#	COG0642_T#	30.1	116	4.68e-25
ACCESSORY_REP|Org6_Gene3911#	COG0642_T#	35.2	116	7.98e-25
ACCESSORY_REP|Org6_Gene3911#	COG0642_T#	25.1	116	7.98e-25
ACCESSORY_REP|Org6_Gene3911#	COG0642_T#	35.1	116	7.98e-25
ACCESSORY_REP|Org6_Gene3911#	COG0642_T#	30.4	116	7.98e-25
[truncated: 113,054 more rows]
