# Supplementary material for: Whole-genome analysis of Lysinibacillus boronitolerans MSR1: A dairy-isolated multidrug-resistant and non-pathogenic strain
Source: PLoS One. 2025 Dec 12;20(12):e0333844. doi: 10.1371/journal.pone.0333844 (PMC12700380; doi:10.1371/journal.pone.0333844)
Supplement: S7 File — (ZIP) [file pone.0333844.s013.zip › COG/ACCESSORY_COG_hits3.txt]

ACCESSORY_REP|Org4_Gene3585#	COG0085_K#	83.6	1997	0
ACCESSORY_REP|Org4_Gene3584#	COG0086_K#	80.4	1921	0
ACCESSORY_REP|Org5_Gene3600#	COG1048_C#	72.5	1335	0
ACCESSORY_REP|Org3_Gene2336#	COG0480_J#	82.0	1147	0
ACCESSORY_REP|Org5_Gene3816#	COG0553_KL#	52.3	1079	0
ACCESSORY_REP|Org4_Gene2274#	COG2766_T#	82.9	1070	3.05e-312
ACCESSORY_REP|Org4_Gene1962#	COG0481_M#	86.2	1041	1.42e-303
ACCESSORY_REP|Org6_Gene3944#	COG2217_P#	64.0	1033	2.99e-301
ACCESSORY_REP|Org7_Gene2840#	COG0445_D#	78.6	1000	2.87e-291
ACCESSORY_REP|Org2_Gene704#	COG0249_L#	57.2	960	4.47e-279
ACCESSORY_REP|Org3_Gene4172#	COG0557_K#	60.3	949	7.59e-276
ACCESSORY_REP|Org3_Gene3367#	COG4096_V#	57.9	929	7.77e-270
ACCESSORY_REP|Org7_Gene3851#	COG0841_V#	44.8	907	4.08e-263
ACCESSORY_REP|Org5_Gene3813#	COG3587_V#	48.4	903	9.73e-262
ACCESSORY_REP|Org6_Gene659#	COG2216_P#	66.5	902	1.16e-261
ACCESSORY_REP|Org4_Gene3146#	COG1960_I#	72.9	867	2.1e-251
ACCESSORY_REP|Org3_Gene4780#	COG0449_M#	72.5	864	3.05e-250
ACCESSORY_REP|Org2_Gene3985#	COG0441_J#	62.8	844	2.04e-244
ACCESSORY_REP|Org4_Gene3167#	COG0719_O#	88.6	840	2.81e-243
ACCESSORY_REP|Org2_Gene840#	COG0550_L#	75.0	838	1.58e-242
ACCESSORY_REP|Org6_Gene727#	COG1003_E#	81.2	823	3.71e-238
ACCESSORY_REP|Org6_Gene1361#	COG0620_E#	54.4	820	3.78e-237
ACCESSORY_REP|Org8_Gene1668#	COG0474_P#	50.1	817	6.19e-236
ACCESSORY_REP|Org5_Gene3410#	COG0488_R#	75.6	807	3.02e-233
ACCESSORY_REP|Org4_Gene5699#	COG4716_S#	65.3	802	1.41e-231
ACCESSORY_REP|Org3_Gene1545#	COG0804_E#	66.9	800	3.95e-231
ACCESSORY_REP|Org6_Gene3536#	COG1190_J#	78.7	798	1.7e-230
ACCESSORY_REP|Org6_Gene3714#	COG0579_R#	76.3	785	1.13e-226
ACCESSORY_REP|Org3_Gene4472#	COG1368_M#	57.4	784	3.33e-226
ACCESSORY_REP|Org7_Gene585#	COG3666_L#	70.4	761	2.56e-219
ACCESSORY_REP|Org1_Gene2879#	COG1012_C#	71.0	753	3.81e-217
ACCESSORY_REP|Org7_Gene306#	COG4644_L#	53.2	750	8.1e-216
ACCESSORY_REP|Org6_Gene657#	COG2205_T#	44.4	750	9.65e-216
ACCESSORY_REP|Org7_Gene2201#	COG1835_I#	54.5	735	1.32e-211
ACCESSORY_REP|Org1_Gene938#	COG0154_J#	73.8	733	3.87e-211
ACCESSORY_REP|Org2_Gene394#	COG0653_U#	46.9	731	3.1e-210
ACCESSORY_REP|Org6_Gene3935#	COG2217_P#	55.5	728	3.05e-209
ACCESSORY_REP|Org3_Gene2612#	COG2060_P#	62.5	727	4.19e-209
ACCESSORY_REP|Org5_Gene4378#	COG0050_J#	89.6	721	2.1e-207
ACCESSORY_REP|Org2_Gene1148#	COG0148_G#	84.0	721	2.29e-207
ACCESSORY_REP|Org2_Gene4225#	COG0334_E#	80.0	697	2.61e-200
ACCESSORY_REP|Org7_Gene2107#	COG0536_R#	77.6	691	2.53e-198
ACCESSORY_REP|Org7_Gene1552#	COG1206_J#	78.0	688	2.18e-197
ACCESSORY_REP|Org2_Gene3392#	COG1203_R#	45.4	668	3.33e-191
ACCESSORY_REP|Org7_Gene1969#	COG1215_M#	74.0	665	1.47e-190
ACCESSORY_REP|Org2_Gene3352#	COG2409_R#	36.2	665	3.56e-190
ACCESSORY_REP|Org7_Gene3831#	COG0074_C#	64.1	664	3.06e-190
ACCESSORY_REP|Org4_Gene2529#	COG0209_F#	45.6	658	3.87e-188
ACCESSORY_REP|Org5_Gene3635#	COG4992_E#	77.8	646	6.62e-185
ACCESSORY_REP|Org1_Gene728#	COG2721_G#	61.0	637	3.87e-182
ACCESSORY_REP|Org5_Gene3622#	COG0659_P#	68.1	635	1.83e-181
ACCESSORY_REP|Org5_Gene1976#	COG0045_C#	81.6	626	6.9e-179
ACCESSORY_REP|Org4_Gene2434#	COG0403_E#	70.4	626	6.14e-179
ACCESSORY_REP|Org4_Gene12#	COG2317_E#	58.8	622	1.69e-177
ACCESSORY_REP|Org4_Gene3552#	COG0201_U#	71.3	616	6.11e-176
ACCESSORY_REP|Org1_Gene1838#	COG0610_V#	44.6	609	1.69e-173
ACCESSORY_REP|Org5_Gene3782#	COG0737_F#	49.6	608	3.73e-173
ACCESSORY_REP|Org4_Gene5470#	COG1063_ER#	74.7	605	1.24e-172
ACCESSORY_REP|Org4_Gene3165#	COG0520_E#	73.4	603	6.64e-172
ACCESSORY_REP|Org5_Gene3035#	COG0477_GEPR#	72.0	603	6.82e-172
ACCESSORY_REP|Org7_Gene2709#	COG2718_S#	73.5	599	9e-171
ACCESSORY_REP|Org6_Gene2201#	COG1533_L#	81.8	596	6.75e-170
ACCESSORY_REP|Org8_Gene1721#	COG0773_M#	65.0	594	2.52e-169
ACCESSORY_REP|Org3_Gene2760#	COG0003_P#	49.4	585	2.69e-166
ACCESSORY_REP|Org2_Gene2114#	COG1063_ER#	76.7	583	6.47e-166
ACCESSORY_REP|Org7_Gene506#	COG1914_P#	69.1	576	6.83e-164
ACCESSORY_REP|Org5_Gene3732#	COG1215_M#	56.2	576	7.68e-164
ACCESSORY_REP|Org3_Gene4493#	COG1132_V#	49.1	574	6.17e-163
ACCESSORY_REP|Org4_Gene3164#	COG0719_O#	66.0	571	2.28e-162
ACCESSORY_REP|Org5_Gene3992#	COG0372_C#	73.9	567	3.65e-161
ACCESSORY_REP|Org2_Gene828#	COG1157_NU#	66.7	561	3.11e-159
ACCESSORY_REP|Org3_Gene289#	COG1001_F#	48.0	561	4.1e-159
ACCESSORY_REP|Org7_Gene4338#	COG1109_G#	49.7	560	6.85e-159
ACCESSORY_REP|Org5_Gene761#	COG2936_R#	42.7	552	1.7e-156
ACCESSORY_REP|Org5_Gene3038#	COG1312_G#	73.2	550	3.38e-156
ACCESSORY_REP|Org4_Gene2827#	COG2851_C#	64.0	549	1.56e-155
ACCESSORY_REP|Org7_Gene697#	COG1171_E#	62.4	546	7.56e-155
ACCESSORY_REP|Org1_Gene976#	COG0286_V#	54.0	544	4.28e-154
ACCESSORY_REP|Org5_Gene4345#	COG0202_K#	86.9	542	8.16e-154
ACCESSORY_REP|Org1_Gene3476#	COG1123_R#	49.3	542	2.57e-153
ACCESSORY_REP|Org5_Gene3522#	COG0122_L#	83.5	541	1.75e-153
ACCESSORY_REP|Org3_Gene4501#	COG0747_E#	51.0	540	9.06e-153
ACCESSORY_REP|Org5_Gene3632#	COG1979_C#	68.2	539	8.51e-153
ACCESSORY_REP|Org1_Gene1841#	COG0286_V#	54.3	538	1.87e-152
ACCESSORY_REP|Org4_Gene5347#	COG1301_C#	65.4	537	6.11e-152
ACCESSORY_REP|Org7_Gene2724#	COG0477_GEPR#	59.5	533	8.69e-151
ACCESSORY_REP|Org3_Gene3322#	COG0074_C#	86.0	532	1.7e-150
ACCESSORY_REP|Org1_Gene4388#	COG0798_P#	74.7	532	1.24e-150
ACCESSORY_REP|Org1_Gene4551#	COG3385_L#	70.3	531	2.93e-150
ACCESSORY_REP|Org7_Gene3660#	COG1960_I#	66.5	531	3.21e-150
ACCESSORY_REP|Org7_Gene3076#	COG2898_S#	42.9	516	2.19e-145
ACCESSORY_REP|Org6_Gene1360#	COG0747_E#	46.3	505	2.47e-142
ACCESSORY_REP|Org2_Gene2794#	COG0477_GEPR#	54.5	503	1.05e-141
ACCESSORY_REP|Org7_Gene747#	COG1012_C#	51.9	501	3.28e-141
ACCESSORY_REP|Org7_Gene2123#	COG0342_U#	58.8	499	1.9e-140
ACCESSORY_REP|Org2_Gene3193#	COG1131_V#	84.4	497	3.6e-140
ACCESSORY_REP|Org4_Gene3574#	COG2056_R#	54.9	492	1.35e-138
ACCESSORY_REP|Org6_Gene158#	COG0447_H#	85.3	486	4.6e-137
ACCESSORY_REP|Org6_Gene3816#	COG0090_J#	83.3	484	2.32e-136
ACCESSORY_REP|Org5_Gene653#	COG0747_E#	49.6	480	1.09e-134
ACCESSORY_REP|Org5_Gene4374#	COG0577_V#	40.9	480	1.04e-134
ACCESSORY_REP|Org5_Gene215#	COG1518_L#	66.8	478	1.58e-134
ACCESSORY_REP|Org8_Gene3331#	COG2374_R#	40.4	478	1.08e-133
ACCESSORY_REP|Org7_Gene538#	COG0111_HE#	47.0	477	7.2e-134
ACCESSORY_REP|Org6_Gene2515#	COG0609_P#	67.9	475	1.76e-133
ACCESSORY_REP|Org4_Gene2874#	COG1167_KE#	48.4	475	2.47e-133
ACCESSORY_REP|Org1_Gene2067#	COG0508_C#	59.5	472	1.81e-132
ACCESSORY_REP|Org8_Gene968#	COG0733_R#	52.6	471	2.51e-132
ACCESSORY_REP|Org1_Gene828#	COG0404_E#	63.7	470	7.85e-132
ACCESSORY_REP|Org8_Gene584#	COG1167_KE#	58.2	469	1.29e-131
ACCESSORY_REP|Org5_Gene1034#	COG0275_M#	74.4	467	3.36e-131
ACCESSORY_REP|Org6_Gene4049#	COG1167_KE#	51.4	465	3.06e-130
ACCESSORY_REP|Org1_Gene1879#	COG3567_S#	50.0	465	1.79e-130
ACCESSORY_REP|Org5_Gene3997#	COG0825_I#	70.4	463	4.88e-130
ACCESSORY_REP|Org2_Gene1864#	COG0699_R#	30.4	460	1.56e-128
ACCESSORY_REP|Org5_Gene603#	COG0562_M#	56.0	456	9.28e-128
ACCESSORY_REP|Org5_Gene3814#	COG2189_L#	41.0	449	1.87e-125
ACCESSORY_REP|Org7_Gene3069#	COG0396_O#	86.8	446	5.02e-125
ACCESSORY_REP|Org4_Gene4379#	COG1868_N#	63.6	446	6.42e-125
ACCESSORY_REP|Org6_Gene113#	COG0306_P#	63.9	444	3.41e-124
ACCESSORY_REP|Org4_Gene2187#	COG0601_EP#	63.9	443	7.18e-124
ACCESSORY_REP|Org6_Gene1390#	COG0384_R#	75.9	442	1.04e-123
ACCESSORY_REP|Org1_Gene4053#	COG1113_E#	45.2	438	4.24e-122
ACCESSORY_REP|Org2_Gene2115#	COG0477_GEPR#	48.9	435	1.89e-121
ACCESSORY_REP|Org5_Gene616#	COG1004_M#	50.5	434	3.27e-121
ACCESSORY_REP|Org7_Gene3695#	COG0389_L#	51.8	433	7.12e-121
ACCESSORY_REP|Org4_Gene4804#	COG0191_G#	77.5	432	1.08e-120
ACCESSORY_REP|Org4_Gene2822#	COG3290_T#	44.8	430	7.64e-120
ACCESSORY_REP|Org4_Gene5691#	COG0842_V#	86.4	426	5.19e-119
ACCESSORY_REP|Org6_Gene687#	COG0840_NT#	32.9	425	3.22e-118
ACCESSORY_REP|Org2_Gene1354#	COG0318_IQ#	42.3	424	5.61e-118
ACCESSORY_REP|Org4_Gene506#	COG2804_NU#	39.8	424	5.74e-118
ACCESSORY_REP|Org2_Gene494#	COG1063_ER#	61.0	422	1.74e-117
ACCESSORY_REP|Org6_Gene2517#	COG0614_P#	61.3	420	5e-117
ACCESSORY_REP|Org2_Gene715#	COG1840_P#	57.0	420	7.04e-117
ACCESSORY_REP|Org6_Gene984#	COG1003_E#	42.4	419	1.75e-116
ACCESSORY_REP|Org6_Gene1667#	COG1131_V#	83.7	418	2.44e-116
ACCESSORY_REP|Org6_Gene4014#	COG0477_GEPR#	56.7	418	3.87e-116
ACCESSORY_REP|Org8_Gene1026#	COG4187_E#	38.7	417	9.05e-116
ACCESSORY_REP|Org2_Gene1957#	COG1290_C#	86.6	414	3.12e-115
ACCESSORY_REP|Org2_Gene2899#	COG1680_V#	60.0	414	2.77e-115
ACCESSORY_REP|Org1_Gene3813#	COG1228_Q#	51.2	414	3.47e-115
ACCESSORY_REP|Org7_Gene531#	COG3481_R#	61.3	413	5.66e-115
ACCESSORY_REP|Org8_Gene1669#	COG2814_G#	51.2	413	9.41e-115
ACCESSORY_REP|Org5_Gene618#	COG0451_MG#	63.3	412	1.26e-114
ACCESSORY_REP|Org8_Gene2069#	COG0677_M#	45.2	410	6.79e-114
ACCESSORY_REP|Org2_Gene4328#	COG1774_S#	74.2	408	2.71e-113
ACCESSORY_REP|Org5_Gene217#	COG3649_L#	71.4	407	4.74e-113
ACCESSORY_REP|Org2_Gene2601#	COG1192_D#	77.9	406	5.63e-113
ACCESSORY_REP|Org7_Gene2711#	COG0739_M#	57.5	403	8.14e-112
ACCESSORY_REP|Org7_Gene4337#	COG0166_G#	49.4	403	8.08e-112
ACCESSORY_REP|Org7_Gene508#	COG1131_V#	62.6	398	2.52e-110
ACCESSORY_REP|Org4_Gene1552#	COG0472_M#	55.5	396	1.07e-109
ACCESSORY_REP|Org4_Gene4603#	COG0477_GEPR#	50.6	396	1.24e-109
ACCESSORY_REP|Org4_Gene1331#	COG0747_E#	36.7	392	2.51e-108
ACCESSORY_REP|Org8_Gene3371#	COG0385_R#	59.9	391	4.13e-108
ACCESSORY_REP|Org5_Gene619#	COG1087_M#	55.8	389	9.15e-108
ACCESSORY_REP|Org5_Gene2283#	COG1511_S#	32.3	389	2.24e-107
ACCESSORY_REP|Org7_Gene244#	COG0531_E#	43.1	387	4.97e-107
ACCESSORY_REP|Org6_Gene4013#	COG2141_C#	57.6	386	1.11e-106
ACCESSORY_REP|Org6_Gene877#	COG3666_L#	49.2	386	1.82e-106
ACCESSORY_REP|Org1_Gene812#	COG0095_H#	65.0	383	5.79e-106
ACCESSORY_REP|Org4_Gene5005#	COG3315_Q#	59.7	382	1.37e-105
ACCESSORY_REP|Org1_Gene3539#	COG0476_H#	53.6	382	1.16e-105
ACCESSORY_REP|Org2_Gene1157#	COG1167_KE#	44.5	381	3.49e-105
ACCESSORY_REP|Org4_Gene2838#	COG1028_IQR#	68.0	380	4.69e-105
ACCESSORY_REP|Org2_Gene182#	COG1593_G#	43.4	380	9.48e-105
ACCESSORY_REP|Org3_Gene1648#	COG0092_J#	86.2	379	1.08e-104
ACCESSORY_REP|Org6_Gene2554#	COG2309_E#	44.9	379	1.18e-104
ACCESSORY_REP|Org3_Gene4642#	COG1961_L#	61.2	373	1.5e-102
ACCESSORY_REP|Org5_Gene407#	COG0609_P#	52.7	373	9.13e-103
ACCESSORY_REP|Org3_Gene3137#	COG1078_R#	55.4	372	1.99e-102
ACCESSORY_REP|Org1_Gene2550#	COG1404_O#	35.8	372	4.47e-102
ACCESSORY_REP|Org2_Gene3543#	COG5410_S#	59.8	371	3.87e-102
ACCESSORY_REP|Org8_Gene1192#	COG0549_E#	57.0	371	4.27e-102
ACCESSORY_REP|Org5_Gene4123#	COG0609_P#	55.7	371	2.78e-102
ACCESSORY_REP|Org5_Gene617#	COG1210_M#	62.2	370	6.81e-102
ACCESSORY_REP|Org2_Gene364#	COG2089_M#	51.0	369	1.38e-101
ACCESSORY_REP|Org6_Gene2738#	COG0601_EP#	56.7	368	2.16e-101
ACCESSORY_REP|Org1_Gene123#	COG2376_G#	55.3	367	3.81e-101
ACCESSORY_REP|Org6_Gene2710#	COG4187_E#	39.8	367	7.99e-101
ACCESSORY_REP|Org7_Gene3491#	COG3209_M#	29.4	367	3.16e-100
ACCESSORY_REP|Org6_Gene3813#	COG0087_J#	83.3	364	3.46e-100
ACCESSORY_REP|Org6_Gene26#	COG1250_I#	60.7	363	8.43e-100
ACCESSORY_REP|Org5_Gene3456#	COG1167_KE#	42.2	363	1.35e-99
ACCESSORY_REP|Org6_Gene1952#	COG0609_P#	55.6	362	1.6e-99
ACCESSORY_REP|Org2_Gene2676#	COG1953_FH#	36.3	360	9e-99
ACCESSORY_REP|Org1_Gene1012#	COG0580_G#	63.0	359	1.42e-98
ACCESSORY_REP|Org6_Gene272#	COG0777_I#	61.2	359	1.16e-98
ACCESSORY_REP|Org8_Gene585#	COG0506_E#	55.9	357	3.74e-98
ACCESSORY_REP|Org1_Gene1876#	COG3566_S#	49.7	357	4.25e-98
ACCESSORY_REP|Org1_Gene3864#	COG0477_GEPR#	41.5	357	7.2e-98
ACCESSORY_REP|Org8_Gene270#	COG0492_O#	52.6	356	1.2e-97
ACCESSORY_REP|Org1_Gene1382#	COG1203_R#	31.6	355	4.36e-97
ACCESSORY_REP|Org3_Gene867#	COG4717_S#	26.4	355	5.66e-97
ACCESSORY_REP|Org6_Gene2703#	COG1288_S#	37.8	353	1.04e-96
ACCESSORY_REP|Org4_Gene1577#	COG1086_MG#	56.0	352	2.1e-96
ACCESSORY_REP|Org2_Gene134#	COG0522_J#	84.0	351	2.22e-96
ACCESSORY_REP|Org4_Gene3896#	COG3966_M#	42.7	351	5.69e-96
ACCESSORY_REP|Org5_Gene3500#	COG1167_KE#	38.1	351	6.78e-96
ACCESSORY_REP|Org1_Gene2162#	COG0624_E#	45.5	349	1.33e-95
ACCESSORY_REP|Org6_Gene3040#	COG4098_L#	43.5	348	4.33e-95
ACCESSORY_REP|Org5_Gene24#	COG0747_E#	37.5	347	1.1e-94
ACCESSORY_REP|Org1_Gene4106#	COG1131_V#	57.2	346	1.44e-94
ACCESSORY_REP|Org5_Gene3359#	COG0642_T#	36.5	346	3.58e-94
ACCESSORY_REP|Org3_Gene4213#	COG1131_V#	58.3	344	4.12e-94
ACCESSORY_REP|Org6_Gene4042#	COG1131_V#	55.6	344	4.11e-94
ACCESSORY_REP|Org1_Gene2505#	COG1475_K#	60.3	342	1.18e-93
ACCESSORY_REP|Org4_Gene6262#	COG1752_R#	58.4	342	1.18e-93
ACCESSORY_REP|Org1_Gene4035#	COG0208_F#	53.4	342	2.17e-93
ACCESSORY_REP|Org2_Gene2096#	COG2805_NU#	52.2	342	2.35e-93
ACCESSORY_REP|Org2_Gene177#	COG3290_T#	40.0	342	2.07e-93
ACCESSORY_REP|Org3_Gene1357#	COG2084_I#	57.9	341	4.32e-93
ACCESSORY_REP|Org7_Gene696#	COG0861_P#	64.5	337	5.35e-92
ACCESSORY_REP|Org5_Gene3090#	COG1249_C#	40.7	336	1.54e-91
ACCESSORY_REP|Org6_Gene900#	COG3344_L#	35.1	335	2.93e-91
ACCESSORY_REP|Org4_Gene4398#	COG0313_R#	60.1	334	3.14e-91
ACCESSORY_REP|Org4_Gene1915#	COG0507_L#	55.2	334	5.64e-91
ACCESSORY_REP|Org4_Gene1629#	COG0399_M#	43.6	334	4.08e-91
ACCESSORY_REP|Org5_Gene345#	COG0531_E#	39.9	333	1.12e-90
ACCESSORY_REP|Org4_Gene2810#	COG1028_IQR#	56.2	332	1.22e-90
ACCESSORY_REP|Org6_Gene3582#	COG4123_R#	63.9	330	6.59e-90
ACCESSORY_REP|Org6_Gene1323#	COG0596_R#	55.8	330	7.86e-90
ACCESSORY_REP|Org7_Gene3687#	COG1028_IQR#	55.4	330	6.69e-90
ACCESSORY_REP|Org8_Gene3004#	COG1028_IQR#	68.3	328	1.89e-89
ACCESSORY_REP|Org1_Gene1338#	COG1131_V#	53.9	327	5.25e-89
ACCESSORY_REP|Org6_Gene3018#	COG1345_N#	38.1	326	1.55e-88
ACCESSORY_REP|Org1_Gene4054#	COG1168_E#	41.8	325	2.61e-88
ACCESSORY_REP|Org1_Gene2471#	COG0563_F#	70.5	320	3.48e-87
ACCESSORY_REP|Org7_Gene1613#	COG1173_EP#	55.0	320	6.33e-87
ACCESSORY_REP|Org8_Gene3159#	COG0025_P#	39.2	320	1.24e-86
ACCESSORY_REP|Org4_Gene2849#	COG2055_C#	50.0	319	2.04e-86
ACCESSORY_REP|Org7_Gene3773#	COG0601_EP#	48.4	318	3.23e-86
ACCESSORY_REP|Org5_Gene764#	COG0737_F#	38.0	318	5.67e-86
ACCESSORY_REP|Org4_Gene2147#	COG0357_M#	65.7	317	3.25e-86
ACCESSORY_REP|Org7_Gene3655#	COG0596_R#	55.9	317	3.82e-86
ACCESSORY_REP|Org1_Gene2462#	COG0094_J#	87.2	316	5.42e-86
ACCESSORY_REP|Org4_Gene4507#	COG0338_L#	57.6	315	1.4e-85
ACCESSORY_REP|Org1_Gene1437#	COG1178_P#	31.8	315	4.79e-85
ACCESSORY_REP|Org6_Gene3182#	COG1101_R#	60.6	314	3.06e-85
ACCESSORY_REP|Org7_Gene2346#	COG2610_GE#	40.7	314	6.49e-85
ACCESSORY_REP|Org2_Gene619#	COG0515_RTKL#	29.2	314	1.7e-84
ACCESSORY_REP|Org3_Gene502#	COG0840_NT#	34.5	313	1.45e-84
ACCESSORY_REP|Org1_Gene1384#	COG1518_L#	44.6	312	2.45e-84
ACCESSORY_REP|Org7_Gene2535#	COG0088_J#	73.4	311	2.02e-84
ACCESSORY_REP|Org1_Gene62#	COG2801_L#	52.5	310	7.93e-84
ACCESSORY_REP|Org8_Gene3295#	COG0488_R#	37.1	310	1.05e-83
ACCESSORY_REP|Org2_Gene2112#	COG1028_IQR#	59.2	309	1.61e-83
ACCESSORY_REP|Org7_Gene3360#	COG1401_V#	34.1	309	4.11e-83
ACCESSORY_REP|Org6_Gene3304#	COG0642_T#	34.4	308	8.35e-83
ACCESSORY_REP|Org8_Gene2977#	COG0601_EP#	46.9	307	4.46e-83
ACCESSORY_REP|Org7_Gene637#	COG0176_G#	73.2	306	8.84e-83
ACCESSORY_REP|Org5_Gene422#	COG1063_ER#	46.3	304	4.04e-82
ACCESSORY_REP|Org5_Gene4232#	COG0477_GEPR#	37.3	304	8.83e-82
ACCESSORY_REP|Org2_Gene1114#	COG1479_S#	32.9	304	1.34e-81
ACCESSORY_REP|Org1_Gene186#	COG3842_E#	50.6	303	8.83e-82
ACCESSORY_REP|Org7_Gene3943#	COG1344_N#	43.8	303	1.5e-81
ACCESSORY_REP|Org3_Gene3152#	COG0500_QR#	58.2	302	1.1e-81
ACCESSORY_REP|Org1_Gene121#	COG1494_G#	50.3	302	1.45e-81
ACCESSORY_REP|Org3_Gene680#	COG3919_R#	37.9	301	4.25e-81
ACCESSORY_REP|Org1_Gene1438#	COG3842_E#	43.2	300	1.06e-80
ACCESSORY_REP|Org5_Gene26#	COG0378_OK#	70.0	299	1.37e-80
ACCESSORY_REP|Org1_Gene2900#	COG1256_N#	40.7	299	3.63e-80
ACCESSORY_REP|Org4_Gene4096#	COG0642_T#	37.5	299	2.82e-80
ACCESSORY_REP|Org6_Gene943#	COG0477_GEPR#	39.6	298	3.4e-80
ACCESSORY_REP|Org8_Gene586#	COG0697_GER#	52.0	296	1.26e-79
ACCESSORY_REP|Org3_Gene4709#	COG1686_M#	47.4	296	1.65e-79
ACCESSORY_REP|Org8_Gene2388#	COG0210_L#	29.4	296	2.33e-79
ACCESSORY_REP|Org4_Gene2276#	COG0840_NT#	36.1	295	4.08e-79
ACCESSORY_REP|Org6_Gene3183#	COG4120_R#	50.6	294	4.21e-79
ACCESSORY_REP|Org6_Gene983#	COG0403_E#	37.7	294	5.69e-79
ACCESSORY_REP|Org7_Gene974#	COG0500_QR#	65.9	292	1.08e-78
ACCESSORY_REP|Org3_Gene3885#	COG1776_NT#	52.9	292	3.25e-78
ACCESSORY_REP|Org2_Gene4354#	COG2207_K#	46.5	292	1.57e-78
ACCESSORY_REP|Org3_Gene1138#	COG0745_TK#	84.6	290	4.14e-78
ACCESSORY_REP|Org4_Gene2730#	COG1028_IQR#	59.1	289	1.75e-77
ACCESSORY_REP|Org2_Gene3332#	COG2814_G#	35.4	289	2.04e-77
ACCESSORY_REP|Org8_Gene2902#	COG3899_R#	25.3	289	1.16e-76
ACCESSORY_REP|Org2_Gene2013#	COG1404_O#	47.5	288	3.38e-77
ACCESSORY_REP|Org4_Gene3294#	COG1136_V#	55.3	287	3.86e-77
ACCESSORY_REP|Org4_Gene5779#	COG1173_EP#	45.9	286	1.01e-76
ACCESSORY_REP|Org4_Gene3521#	COG1960_I#	43.0	286	1.25e-76
ACCESSORY_REP|Org8_Gene566#	COG0697_GER#	50.0	285	2.28e-76
ACCESSORY_REP|Org2_Gene1459#	COG0285_H#	39.8	285	4.2e-76
ACCESSORY_REP|Org3_Gene3315#	COG0840_NT#	32.4	285	5.48e-76
ACCESSORY_REP|Org3_Gene695#	COG2801_L#	49.8	284	3.38e-76
ACCESSORY_REP|Org4_Gene1502#	COG3611_L#	36.4	284	5.76e-76
ACCESSORY_REP|Org4_Gene1764#	COG0077_E#	52.3	283	8.32e-76
ACCESSORY_REP|Org2_Gene1858#	COG0840_NT#	32.3	282	4.81e-75
ACCESSORY_REP|Org4_Gene3581#	COG0049_J#	85.9	281	2.2e-75
ACCESSORY_REP|Org3_Gene5070#	COG0491_R#	52.7	281	3.03e-75
ACCESSORY_REP|Org5_Gene3705#	COG0454_KR#	72.3	280	3.19e-75
ACCESSORY_REP|Org3_Gene5036#	COG5438_S#	40.3	280	9.95e-75
ACCESSORY_REP|Org5_Gene3971#	COG0290_J#	83.6	279	6.85e-75
ACCESSORY_REP|Org1_Gene399#	COG1638_G#	42.1	279	1.41e-74
ACCESSORY_REP|Org4_Gene190#	COG0457_R#	36.6	279	1.73e-74
ACCESSORY_REP|Org2_Gene2097#	COG1459_NU#	34.6	279	2.15e-74
ACCESSORY_REP|Org7_Gene4076#	COG3209_M#	23.9	279	9.79e-74
ACCESSORY_REP|Org2_Gene473#	COG1595_K#	73.3	278	1.31e-74
ACCESSORY_REP|Org4_Gene4756#	COG0765_E#	59.7	278	2.02e-74
ACCESSORY_REP|Org3_Gene1639#	COG0098_J#	84.4	277	4.44e-74
ACCESSORY_REP|Org3_Gene2113#	COG0805_U#	52.7	277	7.71e-74
ACCESSORY_REP|Org5_Gene2970#	COG2207_K#	48.1	277	5.98e-74
ACCESSORY_REP|Org4_Gene5016#	COG3173_R#	42.3	277	5.42e-74
ACCESSORY_REP|Org5_Gene1276#	COG1250_I#	49.3	276	9.72e-74
ACCESSORY_REP|Org1_Gene4350#	COG0470_L#	42.1	276	1.16e-73
ACCESSORY_REP|Org5_Gene3627#	COG0582_L#	38.3	276	1.26e-73
ACCESSORY_REP|Org4_Gene4095#	COG0745_TK#	62.7	275	2.35e-73
ACCESSORY_REP|Org5_Gene4283#	COG2120_S#	58.3	275	2.31e-73
ACCESSORY_REP|Org1_Gene1874#	COG4834_S#	48.5	275	1.78e-73
ACCESSORY_REP|Org8_Gene740#	COG1063_ER#	43.5	275	1.98e-73
ACCESSORY_REP|Org4_Gene1748#	COG2244_R#	32.5	275	3e-73
ACCESSORY_REP|Org6_Gene981#	COG3829_KT#	43.4	274	7.98e-73
ACCESSORY_REP|Org7_Gene4520#	COG1680_V#	43.4	274	4.26e-73
ACCESSORY_REP|Org6_Gene4019#	COG1619_V#	38.7	274	5.91e-73
ACCESSORY_REP|Org1_Gene954#	COG2364_S#	65.3	273	5.94e-73
ACCESSORY_REP|Org4_Gene6171#	COG1515_L#	60.2	273	6.88e-73
ACCESSORY_REP|Org6_Gene2096#	COG0642_T#	49.3	273	2.02e-72
ACCESSORY_REP|Org6_Gene3395#	COG1335_Q#	70.0	272	1.57e-72
ACCESSORY_REP|Org5_Gene599#	COG0318_IQ#	37.9	272	2.95e-72
ACCESSORY_REP|Org3_Gene3795#	COG0596_R#	50.6	271	3.32e-72
ACCESSORY_REP|Org3_Gene1640#	COG0097_J#	72.1	270	3.41e-72
ACCESSORY_REP|Org7_Gene2542#	COG0745_TK#	58.6	270	5.62e-72
ACCESSORY_REP|Org6_Gene1134#	COG1277_R#	66.7	269	1.11e-71
ACCESSORY_REP|Org5_Gene2724#	COG0582_L#	40.2	269	1.71e-71
ACCESSORY_REP|Org5_Gene3626#	COG0582_L#	28.4	268	6.32e-71
ACCESSORY_REP|Org7_Gene2716#	COG0840_NT#	36.3	267	9.4e-71
ACCESSORY_REP|Org4_Gene1223#	COG0715_P#	67.2	264	5.9e-70
ACCESSORY_REP|Org7_Gene3970#	COG3829_KT#	33.3	263	1.77e-69
ACCESSORY_REP|Org4_Gene1368#	COG1834_E#	49.2	262	2.25e-69
ACCESSORY_REP|Org8_Gene2978#	COG1173_EP#	48.3	262	1.82e-69
ACCESSORY_REP|Org6_Gene2470#	COG1073_R#	46.3	262	2.87e-69
ACCESSORY_REP|Org6_Gene4195#	COG0477_GEPR#	40.2	262	3.36e-69
ACCESSORY_REP|Org7_Gene1759#	COG0840_NT#	32.1	260	1.45e-68
ACCESSORY_REP|Org8_Gene434#	COG0745_TK#	58.0	259	1.35e-68
ACCESSORY_REP|Org6_Gene1357#	COG0444_EP#	51.8	259	1.13e-68
ACCESSORY_REP|Org5_Gene638#	COG1316_K#	42.9	259	1.54e-68
ACCESSORY_REP|Org1_Gene2457#	COG0197_J#	86.1	258	1.41e-68
ACCESSORY_REP|Org4_Gene2294#	COG0388_R#	47.7	258	1.98e-68
ACCESSORY_REP|Org8_Gene1113#	COG0110_R#	72.4	257	3.92e-68
ACCESSORY_REP|Org5_Gene153#	COG0385_R#	45.4	257	5.27e-68
ACCESSORY_REP|Org5_Gene4376#	COG0642_T#	40.8	257	9.62e-68
ACCESSORY_REP|Org7_Gene3659#	COG1028_IQR#	49.6	256	1.25e-67
ACCESSORY_REP|Org4_Gene3275#	COG3947_T#	38.9	256	1.42e-67
ACCESSORY_REP|Org4_Gene4266#	COG1404_O#	44.4	255	3.33e-67
ACCESSORY_REP|Org7_Gene366#	COG0745_TK#	57.1	253	7.05e-67
ACCESSORY_REP|Org8_Gene3084#	COG3181_S#	43.0	253	1e-66
ACCESSORY_REP|Org1_Gene4531#	COG4584_L#	35.4	252	2.56e-66
ACCESSORY_REP|Org5_Gene1877#	COG0489_D#	55.4	250	4.75e-66
ACCESSORY_REP|Org5_Gene3079#	COG2132_Q#	33.5	250	1.36e-65
ACCESSORY_REP|Org5_Gene1071#	COG0461_F#	59.0	249	1.24e-65
ACCESSORY_REP|Org5_Gene4528#	COG0706_U#	50.2	249	1.16e-65
ACCESSORY_REP|Org4_Gene3582#	COG0048_J#	87.8	248	1.08e-65
ACCESSORY_REP|Org3_Gene1637#	COG0200_J#	84.9	248	1.13e-65
ACCESSORY_REP|Org5_Gene3328#	COG3391_S#	47.1	248	4.55e-65
ACCESSORY_REP|Org8_Gene3074#	COG0642_T#	31.5	248	3.61e-65
ACCESSORY_REP|Org1_Gene1916#	COG0582_L#	37.6	247	9e-65
ACCESSORY_REP|Org4_Gene4697#	COG4122_R#	55.6	246	1.12e-64
ACCESSORY_REP|Org3_Gene288#	COG1028_IQR#	46.2	246	1.02e-64
ACCESSORY_REP|Org1_Gene169#	COG0641_R#	31.7	246	1.81e-64
ACCESSORY_REP|Org4_Gene5369#	COG3829_KT#	31.7	245	2.93e-64
ACCESSORY_REP|Org1_Gene165#	COG1132_V#	29.3	245	6.31e-64
ACCESSORY_REP|Org3_Gene2448#	COG2984_R#	45.1	243	1.15e-63
ACCESSORY_REP|Org8_Gene919#	COG4948_MR#	40.1	243	1.56e-63
ACCESSORY_REP|Org4_Gene1257#	COG0584_C#	48.7	242	2.22e-63
ACCESSORY_REP|Org1_Gene395#	COG0477_GEPR#	35.0	242	2.92e-63
ACCESSORY_REP|Org6_Gene359#	COG1028_IQR#	50.0	239	1.52e-62
ACCESSORY_REP|Org7_Gene2512#	COG0100_J#	93.0	238	1.03e-62
ACCESSORY_REP|Org6_Gene12#	COG2801_L#	47.4	238	2.17e-62
ACCESSORY_REP|Org7_Gene2270#	COG4644_L#	24.8	238	8.16e-62
ACCESSORY_REP|Org6_Gene1587#	COG2128_S#	75.7	237	3.38e-62
ACCESSORY_REP|Org3_Gene674#	COG1524_R#	48.3	237	4.97e-62
ACCESSORY_REP|Org6_Gene941#	COG0444_EP#	45.1	237	5.18e-62
ACCESSORY_REP|Org5_Gene1485#	COG3238_S#	44.9	237	7.31e-62
ACCESSORY_REP|Org7_Gene824#	COG4283_S#	62.3	236	8.79e-62
ACCESSORY_REP|Org8_Gene3083#	COG4565_KT#	50.0	236	6.86e-62
ACCESSORY_REP|Org4_Gene2482#	COG0454_KR#	41.2	236	1.17e-61
ACCESSORY_REP|Org1_Gene398#	COG1638_G#	36.0	236	1.81e-61
ACCESSORY_REP|Org4_Gene2106#	COG1576_S#	71.3	235	1.85e-61
ACCESSORY_REP|Org6_Gene966#	COG0477_GEPR#	30.6	235	4.61e-61
ACCESSORY_REP|Org8_Gene1442#	COG0726_G#	52.4	234	4.64e-61
ACCESSORY_REP|Org3_Gene1920#	COG1131_V#	52.0	234	3.56e-61
ACCESSORY_REP|Org7_Gene2522#	COG0096_J#	85.6	233	4.45e-61
ACCESSORY_REP|Org6_Gene3377#	COG0503_F#	62.8	233	8.54e-61
ACCESSORY_REP|Org8_Gene2031#	COG1619_V#	40.4	233	1.16e-60
ACCESSORY_REP|Org8_Gene1035#	COG1508_K#	31.2	233	1.94e-60
ACCESSORY_REP|Org6_Gene919#	COG0491_R#	41.4	231	2.76e-60
ACCESSORY_REP|Org5_Gene2494#	COG1131_V#	39.7	231	3e-60
ACCESSORY_REP|Org4_Gene5569#	COG0582_L#	35.2	231	3.82e-60
ACCESSORY_REP|Org5_Gene3307#	COG1277_R#	48.5	230	5e-60
ACCESSORY_REP|Org6_Gene3460#	COG0834_ET#	43.8	230	5.77e-60
ACCESSORY_REP|Org8_Gene3324#	COG5280_S#	27.0	230	2.6e-59
ACCESSORY_REP|Org3_Gene1644#	COG0093_J#	93.4	228	1.32e-59
ACCESSORY_REP|Org3_Gene1543#	COG0830_O#	45.8	228	3.48e-59
ACCESSORY_REP|Org2_Gene693#	COG1131_V#	43.2	228	4.06e-59
ACCESSORY_REP|Org3_Gene675#	COG4132_R#	40.9	228	3.54e-59
ACCESSORY_REP|Org4_Gene5344#	COG0642_T#	32.7	227	7.77e-59
ACCESSORY_REP|Org4_Gene4084#	COG2909_K#	25.8	227	1.57e-58
ACCESSORY_REP|Org4_Gene1283#	COG2001_S#	72.9	226	7.75e-59
ACCESSORY_REP|Org2_Gene2976#	COG0242_J#	58.2	226	9.96e-59
ACCESSORY_REP|Org5_Gene216#	COG1468_L#	59.9	225	2.01e-58
ACCESSORY_REP|Org6_Gene598#	COG0654_HC#	32.8	225	4.56e-58
ACCESSORY_REP|Org6_Gene2356#	COG1309_K#	59.2	224	3.64e-58
ACCESSORY_REP|Org2_Gene4306#	COG1484_L#	47.7	224	5.15e-58
ACCESSORY_REP|Org4_Gene4261#	COG4268_V#	37.7	224	6.76e-58
ACCESSORY_REP|Org7_Gene4230#	COG0509_E#	87.3	223	4.4e-58
ACCESSORY_REP|Org2_Gene2867#	COG0840_NT#	34.2	223	1.44e-57
ACCESSORY_REP|Org7_Gene3825#	COG2807_P#	35.8	222	3.11e-57
ACCESSORY_REP|Org1_Gene127#	COG1349_KG#	45.9	221	2.63e-57
ACCESSORY_REP|Org1_Gene1110#	COG5438_S#	44.8	221	2.62e-57
ACCESSORY_REP|Org8_Gene3021#	COG4608_E#	43.1	221	2.74e-57
ACCESSORY_REP|Org6_Gene3964#	COG2072_P#	35.6	221	4.69e-57
ACCESSORY_REP|Org3_Gene124#	COG1028_IQR#	46.3	220	5.74e-57
ACCESSORY_REP|Org3_Gene3775#	COG0103_J#	83.8	219	8.55e-57
ACCESSORY_REP|Org6_Gene2506#	COG1131_V#	40.7	219	1.45e-56
ACCESSORY_REP|Org5_Gene3242#	COG5484_S#	52.0	218	3.03e-56
ACCESSORY_REP|Org4_Gene5903#	COG5662_K#	50.8	218	1.8e-56
ACCESSORY_REP|Org3_Gene4110#	COG1024_I#	42.4	218	3.06e-56
ACCESSORY_REP|Org1_Gene1483#	COG0492_O#	38.7	218	3.38e-56
ACCESSORY_REP|Org3_Gene1039#	COG1954_K#	53.0	217	3.54e-56
ACCESSORY_REP|Org5_Gene3843#	COG0697_GER#	41.1	217	7.62e-56
ACCESSORY_REP|Org4_Gene5395#	COG0394_T#	75.6	216	5.97e-56
ACCESSORY_REP|Org2_Gene1175#	COG0102_J#	73.1	216	8.08e-56
ACCESSORY_REP|Org7_Gene3938#	COG1345_N#	32.5	216	2.77e-55
ACCESSORY_REP|Org3_Gene1539#	COG0601_EP#	35.7	215	3.99e-55
ACCESSORY_REP|Org2_Gene3454#	COG0822_C#	70.0	214	2.28e-55
ACCESSORY_REP|Org1_Gene1155#	COG0723_C#	60.5	214	3.56e-55
ACCESSORY_REP|Org3_Gene2062#	COG0546_R#	51.4	214	3.48e-55
ACCESSORY_REP|Org1_Gene1232#	COG1028_IQR#	43.6	214	4.08e-55
ACCESSORY_REP|Org2_Gene622#	COG4585_T#	25.6	214	1.23e-54
ACCESSORY_REP|Org4_Gene4350#	COG0758_LU#	41.0	213	8.26e-55
ACCESSORY_REP|Org8_Gene739#	COG0246_G#	36.3	213	1.98e-54
ACCESSORY_REP|Org1_Gene4293#	COG5655_L#	41.9	212	1.61e-54
ACCESSORY_REP|Org7_Gene868#	COG5582_S#	56.2	211	2.54e-54
ACCESSORY_REP|Org2_Gene3771#	COG0614_P#	34.7	211	3.3e-54
ACCESSORY_REP|Org7_Gene1166#	COG0292_J#	88.2	210	3.64e-54
ACCESSORY_REP|Org5_Gene780#	COG1290_C#	79.5	210	6.01e-54
ACCESSORY_REP|Org5_Gene3797#	COG0464_O#	39.6	210	1.46e-53
ACCESSORY_REP|Org4_Gene3156#	COG1413_C#	32.3	210	1.39e-53
ACCESSORY_REP|Org5_Gene3299#	COG0642_T#	30.6	210	1.81e-53
ACCESSORY_REP|Org6_Gene1644#	COG0225_O#	62.7	209	1.06e-53
ACCESSORY_REP|Org2_Gene1183#	COG0099_J#	84.3	208	1.41e-53
ACCESSORY_REP|Org5_Gene22#	COG1173_EP#	38.8	208	4.09e-53
ACCESSORY_REP|Org5_Gene600#	COG1028_IQR#	46.7	207	6.34e-53
ACCESSORY_REP|Org4_Gene3295#	COG0745_TK#	43.2	206	7.94e-53
ACCESSORY_REP|Org1_Gene357#	COG1561_S#	40.8	206	1.68e-52
ACCESSORY_REP|Org5_Gene3039#	COG0800_G#	51.0	205	2.64e-52
ACCESSORY_REP|Org7_Gene1661#	COG1024_I#	43.1	204	4.28e-52
ACCESSORY_REP|Org1_Gene803#	COG0657_I#	35.5	204	5.16e-52
ACCESSORY_REP|Org2_Gene4305#	COG4584_L#	32.8	204	7.18e-52
ACCESSORY_REP|Org4_Gene1846#	COG0477_GEPR#	28.3	204	6.98e-52
ACCESSORY_REP|Org1_Gene2128#	COG4869_Q#	48.1	203	1.41e-51
ACCESSORY_REP|Org8_Gene3524#	COG1280_E#	47.6	203	1.02e-51
ACCESSORY_REP|Org7_Gene14#	COG0596_R#	41.8	203	1.57e-51
ACCESSORY_REP|Org3_Gene1905#	COG4464_GM#	41.3	203	1.27e-51
ACCESSORY_REP|Org1_Gene708#	COG1181_M#	38.1	203	1.47e-51
ACCESSORY_REP|Org3_Gene2609#	COG2156_P#	47.8	202	1.36e-51
ACCESSORY_REP|Org7_Gene1337#	COG0790_R#	32.8	202	5.38e-51
ACCESSORY_REP|Org4_Gene4757#	COG1126_E#	65.6	201	3.28e-51
ACCESSORY_REP|Org4_Gene807#	COG0329_EM#	35.9	201	3.14e-51
ACCESSORY_REP|Org1_Gene3757#	COG2323_S#	35.3	201	4.06e-51
ACCESSORY_REP|Org4_Gene3573#	COG0051_J#	99.0	200	4.21e-51
ACCESSORY_REP|Org6_Gene2939#	COG2353_S#	54.6	200	5.53e-51
ACCESSORY_REP|Org3_Gene3353#	COG0546_R#	51.7	200	8.55e-51
ACCESSORY_REP|Org4_Gene3939#	COG3467_R#	51.7	200	7.48e-51
ACCESSORY_REP|Org4_Gene5637#	COG0702_MG#	48.8	200	9.42e-51
ACCESSORY_REP|Org7_Gene2120#	COG2323_S#	46.0	200	6.67e-51
ACCESSORY_REP|Org4_Gene3963#	COG1028_IQR#	44.5	200	7.94e-51
ACCESSORY_REP|Org3_Gene3884#	COG0784_T#	84.2	198	1.88e-50
ACCESSORY_REP|Org1_Gene38#	COG1136_V#	44.8	198	2.32e-50
ACCESSORY_REP|Org1_Gene1435#	COG1609_K#	34.1	198	3.12e-50
ACCESSORY_REP|Org7_Gene903#	COG1953_FH#	28.9	198	6.06e-50
ACCESSORY_REP|Org7_Gene3212#	COG2606_S#	60.1	197	3.22e-50
ACCESSORY_REP|Org4_Gene566#	COG1177_E#	41.3	197	5.35e-50
ACCESSORY_REP|Org2_Gene2282#	COG1136_V#	43.7	196	1.35e-49
ACCESSORY_REP|Org1_Gene3743#	COG2323_S#	42.6	196	1.35e-49
ACCESSORY_REP|Org5_Gene2972#	COG4200_S#	42.5	196	1.12e-49
ACCESSORY_REP|Org1_Gene3099#	COG5146_H#	40.4	196	9.72e-50
ACCESSORY_REP|Org8_Gene2959#	COG0477_GEPR#	30.4	196	1.97e-49
ACCESSORY_REP|Org2_Gene1201#	COG0091_J#	82.5	195	1.16e-49
ACCESSORY_REP|Org2_Gene1919#	COG0105_F#	68.7	195	1.83e-49
ACCESSORY_REP|Org5_Gene2500#	COG0577_V#	24.4	195	6.78e-49
ACCESSORY_REP|Org4_Gene2282#	COG1028_IQR#	43.1	194	5.71e-49
ACCESSORY_REP|Org6_Gene3912#	COG0666_R#	47.5	193	7.77e-49
ACCESSORY_REP|Org8_Gene1212#	COG2819_R#	42.8	193	1.04e-48
ACCESSORY_REP|Org6_Gene747#	COG1131_V#	42.7	193	1.22e-48
ACCESSORY_REP|Org1_Gene528#	COG2801_L#	40.7	193	1.45e-48
ACCESSORY_REP|Org4_Gene4240#	COG4127_S#	37.3	192	2.16e-48
ACCESSORY_REP|Org5_Gene2497#	COG0642_T#	33.7	192	2.21e-48
ACCESSORY_REP|Org8_Gene3018#	COG0076_E#	28.3	192	3.09e-48
ACCESSORY_REP|Org7_Gene3143#	COG2337_T#	81.6	191	2.59e-48
ACCESSORY_REP|Org5_Gene2522#	COG1051_F#	42.3	191	5.1e-48
ACCESSORY_REP|Org4_Gene3969#	COG0583_K#	38.1	191	4.36e-48
ACCESSORY_REP|Org3_Gene344#	COG2807_P#	31.9	191	5.92e-48
ACCESSORY_REP|Org6_Gene4220#	COG2172_T#	74.6	190	3.66e-48
ACCESSORY_REP|Org7_Gene3873#	COG1514_J#	51.5	190	7.31e-48
ACCESSORY_REP|Org1_Gene1610#	COG0639_T#	41.7	190	6.04e-48
ACCESSORY_REP|Org4_Gene6037#	COG0402_FR#	36.5	189	2.11e-47
ACCESSORY_REP|Org7_Gene3132#	COG0582_L#	35.9	189	2.39e-47
ACCESSORY_REP|Org5_Gene3616#	COG1357_S#	48.4	188	3.3e-47
ACCESSORY_REP|Org6_Gene3911#	COG0642_T#	26.2	188	1.26e-46
ACCESSORY_REP|Org7_Gene2520#	COG0256_J#	79.8	187	3.3e-47
ACCESSORY_REP|Org3_Gene1544#	COG2371_O#	60.8	187	4.1e-47
ACCESSORY_REP|Org1_Gene4380#	COG1680_V#	28.1	187	1.32e-46
ACCESSORY_REP|Org4_Gene5210#	COG2364_S#	48.4	186	9.88e-47
ACCESSORY_REP|Org6_Gene982#	COG1028_IQR#	40.1	186	1.21e-46
ACCESSORY_REP|Org1_Gene400#	COG4565_KT#	39.5	185	1.79e-46
ACCESSORY_REP|Org7_Gene116#	COG1647_R#	35.1	185	2.56e-46
ACCESSORY_REP|Org2_Gene3979#	COG0454_KR#	56.0	184	2.21e-46
ACCESSORY_REP|Org2_Gene1439#	COG1827_R#	55.9	183	9.25e-46
ACCESSORY_REP|Org1_Gene4530#	COG1484_L#	41.6	183	1.25e-45
ACCESSORY_REP|Org1_Gene4129#	COG2427_S#	67.1	182	9.69e-46
ACCESSORY_REP|Org4_Gene5568#	COG0691_O#	65.6	181	3.65e-45
ACCESSORY_REP|Org4_Gene4579#	COG0745_TK#	43.7	181	4.41e-45
ACCESSORY_REP|Org1_Gene670#	COG4200_S#	39.8	181	3.59e-45
ACCESSORY_REP|Org5_Gene3304#	COG2909_K#	28.8	180	2.84e-44
ACCESSORY_REP|Org8_Gene3036#	COG3832_S#	61.5	179	8.09e-45
ACCESSORY_REP|Org7_Gene999#	COG4869_Q#	49.7	179	1.54e-44
ACCESSORY_REP|Org3_Gene2778#	COG2801_L#	41.7	179	9.86e-45
ACCESSORY_REP|Org5_Gene2789#	COG3299_S#	33.7	179	2.04e-44
ACCESSORY_REP|Org1_Gene3192#	COG3706_T#	32.9	179	2.31e-44
ACCESSORY_REP|Org4_Gene5556#	COG3299_S#	31.8	179	1.61e-44
ACCESSORY_REP|Org1_Gene4034#	COG0756_F#	63.6	178	2.44e-44
ACCESSORY_REP|Org5_Gene20#	COG4608_E#	43.4	178	3.1e-44
ACCESSORY_REP|Org7_Gene1971#	COG2199_T#	29.8	178	4.79e-44
ACCESSORY_REP|Org3_Gene4812#	COG3464_L#	28.1	178	5.7e-44
ACCESSORY_REP|Org1_Gene4280#	COG1112_L#	27.9	178	1.18e-43
ACCESSORY_REP|Org4_Gene5490#	COG0500_QR#	37.7	177	5.79e-44
ACCESSORY_REP|Org1_Gene3231#	COG0384_R#	33.9	177	6.56e-44
ACCESSORY_REP|Org3_Gene1650#	COG0185_J#	91.3	176	3.44e-44
ACCESSORY_REP|Org1_Gene4392#	COG1247_M#	50.3	176	1.03e-43
ACCESSORY_REP|Org3_Gene1537#	COG0444_EP#	37.1	176	1.22e-43
ACCESSORY_REP|Org4_Gene4144#	COG4675_S#	50.6	174	2.39e-43
ACCESSORY_REP|Org5_Gene4442#	COG0765_E#	40.4	174	3.34e-43
ACCESSORY_REP|Org6_Gene2360#	COG2207_K#	34.9	174	6.47e-43
ACCESSORY_REP|Org1_Gene251#	COG3344_L#	33.3	174	8.65e-43
ACCESSORY_REP|Org6_Gene858#	COG0583_K#	32.1	174	7.11e-43
ACCESSORY_REP|Org4_Gene5382#	COG1112_L#	30.6	174	2.23e-42
ACCESSORY_REP|Org4_Gene3561#	COG0198_J#	80.4	173	5.51e-43
ACCESSORY_REP|Org7_Gene3206#	COG1670_J#	54.1	173	9.08e-43
ACCESSORY_REP|Org8_Gene1030#	COG1028_IQR#	41.2	173	1.03e-42
ACCESSORY_REP|Org4_Gene5762#	COG2897_P#	37.1	173	1.47e-42
ACCESSORY_REP|Org3_Gene1865#	COG0524_G#	32.4	172	2.92e-42
ACCESSORY_REP|Org6_Gene56#	COG1215_M#	30.9	172	4.39e-42
ACCESSORY_REP|Org2_Gene1442#	COG4492_R#	56.5	171	1.82e-42
ACCESSORY_REP|Org1_Gene4552#	COG3607_R#	52.6	171	2.17e-42
ACCESSORY_REP|Org2_Gene3000#	COG4675_S#	50.0	171	3.45e-42
ACCESSORY_REP|Org4_Gene2954#	COG0350_L#	49.1	171	3.41e-42
ACCESSORY_REP|Org4_Gene2549#	COG0583_K#	34.4	171	3.58e-42
ACCESSORY_REP|Org2_Gene3772#	COG0614_P#	33.1	171	1.31e-41
ACCESSORY_REP|Org8_Gene742#	COG1609_K#	32.5	171	4e-42
ACCESSORY_REP|Org5_Gene2761#	COG1783_R#	29.9	171	6.84e-42
ACCESSORY_REP|Org7_Gene466#	COG4675_S#	47.4	170	4.67e-42
ACCESSORY_REP|Org3_Gene3889#	COG4786_N#	51.7	169	2.01e-41
ACCESSORY_REP|Org8_Gene2493#	COG1028_IQR#	38.1	169	1.61e-41
ACCESSORY_REP|Org4_Gene3982#	COG0583_K#	35.7	169	1.73e-41
ACCESSORY_REP|Org3_Gene4134#	COG3344_L#	31.1	169	4.98e-41
ACCESSORY_REP|Org4_Gene5704#	COG1357_S#	41.8	168	2.88e-41
ACCESSORY_REP|Org3_Gene3031#	COG0745_TK#	41.1	168	3.1e-41
ACCESSORY_REP|Org7_Gene503#	COG3291_R#	36.9	168	1.4e-40
ACCESSORY_REP|Org8_Gene3289#	COG1959_K#	49.7	167	4.92e-41
ACCESSORY_REP|Org1_Gene3064#	COG3547_L#	26.5	167	1.22e-40
ACCESSORY_REP|Org5_Gene654#	COG1414_K#	38.9	166	1.33e-40
ACCESSORY_REP|Org4_Gene1154#	COG0705_R#	38.3	166	1.05e-40
ACCESSORY_REP|Org4_Gene2923#	COG0583_K#	33.3	166	1.94e-40
ACCESSORY_REP|Org4_Gene3147#	COG1393_P#	68.7	165	1.71e-40
ACCESSORY_REP|Org7_Gene983#	COG1670_J#	46.6	165	2.09e-40
ACCESSORY_REP|Org3_Gene4350#	COG0594_J#	67.3	164	2.86e-40
ACCESSORY_REP|Org4_Gene573#	COG0745_TK#	39.3	164	3.61e-40
ACCESSORY_REP|Org8_Gene1029#	COG0834_ET#	36.3	164	6.91e-40
ACCESSORY_REP|Org5_Gene1339#	COG2206_T#	32.7	164	1.07e-39
ACCESSORY_REP|Org6_Gene3034#	COG1344_N#	28.2	164	6.4e-40
ACCESSORY_REP|Org5_Gene1368#	COG0515_RTKL#	38.6	163	1.91e-39
ACCESSORY_REP|Org5_Gene25#	COG0829_O#	34.0	161	5.76e-39
ACCESSORY_REP|Org1_Gene1325#	COG1742_S#	68.9	160	2.94e-39
ACCESSORY_REP|Org2_Gene3166#	COG0642_T#	30.3	160	1.15e-38
ACCESSORY_REP|Org8_Gene2289#	COG3947_T#	24.9	160	1.41e-38
ACCESSORY_REP|Org3_Gene4473#	COG2318_S#	49.7	159	8.34e-39
ACCESSORY_REP|Org2_Gene2118#	COG2376_G#	41.9	159	1.34e-38
ACCESSORY_REP|Org6_Gene2556#	COG1131_V#	33.0	159	1.48e-38
ACCESSORY_REP|Org6_Gene1622#	COG1764_O#	57.7	158	1.85e-38
ACCESSORY_REP|Org1_Gene1569#	COG0457_R#	46.3	158	1.7e-38
ACCESSORY_REP|Org1_Gene4543#	COG2801_L#	36.6	157	6.72e-38
ACCESSORY_REP|Org7_Gene4209#	COG1484_L#	35.6	157	6.28e-38
ACCESSORY_REP|Org6_Gene3822#	COG0186_J#	89.7	156	4.56e-38
ACCESSORY_REP|Org1_Gene2179#	COG0494_LR#	59.4	156	7.7e-38
ACCESSORY_REP|Org7_Gene1965#	COG0526_OC#	49.7	156	8.33e-38
ACCESSORY_REP|Org4_Gene4497#	COG5585_T#	31.9	156	2.35e-37
ACCESSORY_REP|Org8_Gene2348#	COG1695_K#	69.5	155	9.47e-38
ACCESSORY_REP|Org4_Gene2233#	COG3859_S#	48.1	155	2.18e-37
ACCESSORY_REP|Org2_Gene3674#	COG2002_K#	82.6	154	1.83e-37
ACCESSORY_REP|Org4_Gene3940#	COG4845_V#	35.9	154	5.61e-37
ACCESSORY_REP|Org1_Gene597#	COG0561_R#	32.2	153	1.14e-36
ACCESSORY_REP|Org4_Gene64#	COG0583_K#	31.3	152	2.9e-36
ACCESSORY_REP|Org8_Gene1808#	COG0596_R#	28.0	152	3.39e-36
ACCESSORY_REP|Org7_Gene2247#	COG3877_S#	59.3	151	2.66e-36
ACCESSORY_REP|Org6_Gene2563#	COG1309_K#	42.6	151	2.59e-36
ACCESSORY_REP|Org4_Gene4659#	COG0740_OU#	41.2	151	3.81e-36
ACCESSORY_REP|Org2_Gene3544#	COG3728_L#	39.5	151	4.08e-36
ACCESSORY_REP|Org8_Gene2849#	COG1192_D#	36.8	151	3.24e-36
ACCESSORY_REP|Org2_Gene480#	COG1680_V#	34.5	151	6.75e-36
ACCESSORY_REP|Org6_Gene3815#	COG0089_J#	78.3	150	2.7e-36
ACCESSORY_REP|Org5_Gene626#	COG1344_N#	40.2	150	9.68e-36
ACCESSORY_REP|Org1_Gene3697#	COG1970_M#	60.9	149	1.08e-35
ACCESSORY_REP|Org4_Gene5714#	COG0521_H#	46.0	149	1.05e-35
ACCESSORY_REP|Org8_Gene2469#	COG3947_T#	24.9	149	3.08e-35
ACCESSORY_REP|Org5_Gene86#	COG3759_S#	62.2	148	2.22e-35
ACCESSORY_REP|Org3_Gene762#	COG0607_P#	57.7	148	2.63e-35
ACCESSORY_REP|Org1_Gene1836#	COG1451_R#	36.2	148	3.44e-35
ACCESSORY_REP|Org1_Gene4059#	COG0596_R#	35.2	148	3.47e-35
ACCESSORY_REP|Org1_Gene1564#	COG0583_K#	31.8	148	3.24e-35
ACCESSORY_REP|Org1_Gene3208#	COG4470_S#	67.0	147	2.8e-35
ACCESSORY_REP|Org5_Gene776#	COG1694_R#	65.5	147	3.53e-35
ACCESSORY_REP|Org5_Gene89#	COG1846_K#	49.3	146	6.1e-35
ACCESSORY_REP|Org5_Gene268#	COG1670_J#	48.4	146	9.1e-35
ACCESSORY_REP|Org4_Gene1624#	COG1861_M#	34.9	146	1.31e-34
ACCESSORY_REP|Org6_Gene42#	COG3666_L#	30.6	146	1.91e-34
ACCESSORY_REP|Org7_Gene4507#	COG0477_GEPR#	27.0	146	2.99e-34
ACCESSORY_REP|Org7_Gene1299#	COG4886_S#	25.4	146	6.08e-34
ACCESSORY_REP|Org8_Gene3290#	COG1182_I#	38.2	145	2.57e-34
ACCESSORY_REP|Org1_Gene1401#	COG4122_R#	37.8	145	2.56e-34
ACCESSORY_REP|Org6_Gene1429#	COG0639_T#	35.0	145	2.21e-34
ACCESSORY_REP|Org6_Gene3942#	COG1145_C#	56.0	144	2.24e-34
ACCESSORY_REP|Org3_Gene307#	COG1961_L#	44.2	144	5.19e-34
ACCESSORY_REP|Org5_Gene612#	COG1212_M#	39.1	144	3.8e-34
ACCESSORY_REP|Org5_Gene2462#	COG1131_V#	38.4	144	4.65e-34
ACCESSORY_REP|Org5_Gene3821#	COG0582_L#	30.8	144	8.07e-34
ACCESSORY_REP|Org5_Gene325#	COG1595_K#	42.9	143	5.66e-34
ACCESSORY_REP|Org7_Gene4497#	COG1028_IQR#	36.5	143	1.47e-33
ACCESSORY_REP|Org5_Gene1157#	COG0591_ER#	24.8	143	2.97e-33
ACCESSORY_REP|Org3_Gene1634#	COG0361_J#	93.1	142	5.63e-34
ACCESSORY_REP|Org6_Gene2788#	COG1399_R#	43.8	142	2.07e-33
ACCESSORY_REP|Org6_Gene1693#	COG0561_R#	34.3	142	2.69e-33
ACCESSORY_REP|Org4_Gene3664#	COG0831_E#	66.3	141	1.76e-33
ACCESSORY_REP|Org1_Gene1017#	COG4807_S#	48.5	141	2.86e-33
ACCESSORY_REP|Org3_Gene4492#	COG2197_TK#	40.0	141	2.82e-33
ACCESSORY_REP|Org1_Gene1383#	COG1468_L#	44.2	140	5.06e-33
ACCESSORY_REP|Org1_Gene124#	COG0698_G#	50.6	139	1.35e-32
ACCESSORY_REP|Org6_Gene3958#	COG1349_KG#	38.7	139	1.26e-32
ACCESSORY_REP|Org6_Gene3980#	COG0614_P#	33.0	139	2.86e-32
ACCESSORY_REP|Org4_Gene3663#	COG0832_E#	59.3	138	1.82e-32
ACCESSORY_REP|Org3_Gene2889#	COG2240_H#	33.6	138	5.47e-32
ACCESSORY_REP|Org4_Gene1608#	COG0463_M#	30.8	138	5.48e-32
ACCESSORY_REP|Org5_Gene3215#	COG0784_T#	53.3	137	7.35e-32
ACCESSORY_REP|Org5_Gene156#	COG2153_R#	44.8	137	4.25e-32
ACCESSORY_REP|Org3_Gene4916#	COG2801_L#	32.6	137	1.46e-31
ACCESSORY_REP|Org2_Gene3765#	COG0614_P#	28.7	137	9.92e-32
ACCESSORY_REP|Org2_Gene1431#	COG0726_G#	33.3	135	3.66e-31
ACCESSORY_REP|Org7_Gene1833#	COG0697_GER#	29.6	134	4.85e-31
ACCESSORY_REP|Org4_Gene4670#	COG0582_L#	29.3	134	6.9e-31
ACCESSORY_REP|Org5_Gene608#	COG1442_M#	29.1	134	7.76e-31
ACCESSORY_REP|Org4_Gene563#	COG1349_KG#	32.8	133	1.24e-30
ACCESSORY_REP|Org1_Gene2483#	COG0590_FJ#	42.0	132	1.29e-30
ACCESSORY_REP|Org2_Gene3611#	COG1595_K#	38.5	132	1.42e-30
ACCESSORY_REP|Org5_Gene523#	COG0454_KR#	46.8	131	1.98e-30
ACCESSORY_REP|Org4_Gene3408#	COG3708_S#	41.7	131	6.31e-30
ACCESSORY_REP|Org6_Gene93#	COG1961_L#	42.5	130	5.94e-30
ACCESSORY_REP|Org4_Gene1589#	COG1778_R#	41.4	130	4.89e-30
ACCESSORY_REP|Org5_Gene1242#	COG3209_M#	32.4	130	1.06e-29
ACCESSORY_REP|Org8_Gene916#	COG0583_K#	31.5	130	1.15e-29
ACCESSORY_REP|Org6_Gene1502#	COG2323_S#	29.7	130	7.17e-30
ACCESSORY_REP|Org5_Gene3793#	COG1401_V#	27.4	130	3.08e-29
ACCESSORY_REP|Org2_Gene3386#	COG1343_L#	63.5	129	6.58e-30
ACCESSORY_REP|Org2_Gene727#	COG0642_T#	24.9	129	2.41e-29
ACCESSORY_REP|Org4_Gene4391#	COG1728_S#	43.8	128	2.24e-29
ACCESSORY_REP|Org6_Gene1086#	COG0454_KR#	42.6	128	1.73e-29
ACCESSORY_REP|Org2_Gene109#	COG2186_K#	37.6	128	3.25e-29
ACCESSORY_REP|Org8_Gene1214#	COG0778_C#	34.1	128	2.43e-29
ACCESSORY_REP|Org1_Gene4383#	COG2378_K#	29.8	128	3.68e-29
ACCESSORY_REP|Org8_Gene1952#	COG1396_K#	41.6	127	4.79e-29
ACCESSORY_REP|Org4_Gene5101#	COG2186_K#	38.2	127	5.01e-29
ACCESSORY_REP|Org1_Gene1828#	COG0582_L#	37.6	127	3.87e-29
ACCESSORY_REP|Org3_Gene4532#	COG1595_K#	35.6	127	5.05e-29
ACCESSORY_REP|Org5_Gene762#	COG1309_K#	32.3	127	5.65e-29
ACCESSORY_REP|Org8_Gene2070#	COG0726_G#	36.8	126	2.12e-28
ACCESSORY_REP|Org2_Gene1038#	COG5281_S#	24.2	126	6.36e-28
ACCESSORY_REP|Org5_Gene63#	COG1846_K#	50.8	125	1.31e-28
ACCESSORY_REP|Org2_Gene4327#	COG4467_S#	50.8	125	1.17e-28
ACCESSORY_REP|Org7_Gene104#	COG1857_L#	31.8	125	2.89e-28
ACCESSORY_REP|Org2_Gene624#	COG0142_H#	30.9	125	3.99e-28
ACCESSORY_REP|Org8_Gene2246#	COG0596_R#	30.8	124	7.37e-28
ACCESSORY_REP|Org4_Gene1086#	COG0142_H#	30.1	124	5.1e-28
ACCESSORY_REP|Org4_Gene1604#	COG1442_M#	29.1	124	6.62e-28
ACCESSORY_REP|Org4_Gene6183#	COG3547_L#	25.4	124	1.18e-27
ACCESSORY_REP|Org1_Gene2463#	COG0199_J#	93.4	123	3e-28
ACCESSORY_REP|Org4_Gene4190#	COG1846_K#	45.7	123	7.27e-28
ACCESSORY_REP|Org7_Gene1274#	COG2207_K#	32.1	123	3.17e-27
ACCESSORY_REP|Org4_Gene2118#	COG0745_TK#	79.7	122	6.79e-28
ACCESSORY_REP|Org4_Gene6206#	COG5444_S#	66.3	122	8.55e-28
ACCESSORY_REP|Org6_Gene2091#	COG0328_L#	50.4	122	1.22e-27
ACCESSORY_REP|Org5_Gene82#	COG5577_M#	47.9	122	1.31e-27
ACCESSORY_REP|Org7_Gene1539#	COG2882_NUO#	42.3	122	1.25e-27
ACCESSORY_REP|Org6_Gene816#	COG1280_E#	35.4	122	2.13e-27
ACCESSORY_REP|Org4_Gene6172#	COG0515_RTKL#	29.2	122	3.38e-27
ACCESSORY_REP|Org2_Gene741#	COG0438_M#	24.9	122	3.12e-27
ACCESSORY_REP|Org4_Gene6067#	COG0589_T#	47.1	121	2e-27
ACCESSORY_REP|Org4_Gene6035#	COG0590_FJ#	46.2	121	2.5e-27
ACCESSORY_REP|Org6_Gene3861#	COG3331_R#	41.7	121	2.62e-27
ACCESSORY_REP|Org5_Gene3908#	COG0582_L#	35.8	121	3.64e-27
ACCESSORY_REP|Org1_Gene3243#	COG2306_S#	33.5	121	4.39e-27
ACCESSORY_REP|Org5_Gene1946#	COG1987_NU#	61.8	120	2.83e-27
ACCESSORY_REP|Org6_Gene3032#	COG1699_S#	40.7	120	4.68e-27
ACCESSORY_REP|Org5_Gene3780#	COG4720_S#	34.7	120	7.65e-27
ACCESSORY_REP|Org4_Gene4764#	COG4675_S#	39.9	119	1.65e-26
ACCESSORY_REP|Org2_Gene2732#	COG1670_J#	34.9	119	1.26e-26
ACCESSORY_REP|Org4_Gene2372#	COG0639_T#	33.5	119	2.27e-26
ACCESSORY_REP|Org4_Gene3966#	COG0583_K#	30.3	119	2.75e-26
ACCESSORY_REP|Org4_Gene5009#	COG2207_K#	29.5	119	1.71e-26
ACCESSORY_REP|Org1_Gene1436#	COG1840_P#	29.1	119	2.5e-26
ACCESSORY_REP|Org5_Gene1141#	COG2076_P#	50.0	118	1.79e-26
ACCESSORY_REP|Org6_Gene4072#	COG0730_R#	31.0	118	3.19e-26
ACCESSORY_REP|Org1_Gene3162#	COG0583_K#	29.8	118	3.59e-26
ACCESSORY_REP|Org1_Gene2458#	COG0255_J#	92.4	117	2.32e-26
ACCESSORY_REP|Org5_Gene1956#	COG1843_N#	44.0	117	8.1e-26
ACCESSORY_REP|Org5_Gene173#	COG0494_LR#	43.0	117	3.2e-26
ACCESSORY_REP|Org7_Gene3299#	COG3547_L#	36.8	117	8.59e-26
ACCESSORY_REP|Org5_Gene602#	COG0463_M#	28.3	117	1.35e-25
ACCESSORY_REP|Org1_Gene1431#	COG0697_GER#	26.5	117	5.99e-26
ACCESSORY_REP|Org3_Gene4758#	COG2261_S#	60.2	116	3.91e-26
ACCESSORY_REP|Org5_Gene2739#	COG0863_L#	29.4	116	1.93e-25
ACCESSORY_REP|Org1_Gene1451#	COG1266_R#	28.1	116	2.01e-25
ACCESSORY_REP|Org8_Gene3027#	COG3871_R#	42.6	115	1.43e-25
ACCESSORY_REP|Org1_Gene184#	COG1387_ER#	33.2	115	3.44e-25
ACCESSORY_REP|Org1_Gene1494#	COG5492_N#	39.7	113	2.74e-24
ACCESSORY_REP|Org4_Gene4474#	COG5281_S#	22.9	113	2.84e-24
ACCESSORY_REP|Org2_Gene1351#	COG0824_R#	37.7	112	1.13e-24
ACCESSORY_REP|Org2_Gene4055#	COG2197_TK#	37.6	112	2.16e-24
ACCESSORY_REP|Org7_Gene4306#	COG2963_L#	35.8	112	1.14e-24
ACCESSORY_REP|Org6_Gene471#	COG1388_M#	32.1	112	4.04e-24
ACCESSORY_REP|Org5_Gene594#	COG3980_M#	31.5	112	2.78e-24
ACCESSORY_REP|Org5_Gene607#	COG1442_M#	30.3	112	4.21e-24
ACCESSORY_REP|Org6_Gene2505#	COG1725_K#	41.7	111	2.32e-24
ACCESSORY_REP|Org1_Gene1572#	COG1670_J#	34.8	111	2.83e-24
ACCESSORY_REP|Org5_Gene615#	COG2604_S#	24.9	111	1.87e-23
ACCESSORY_REP|Org1_Gene1643#	COG2076_P#	49.5	110	3.53e-24
ACCESSORY_REP|Org2_Gene2674#	COG0590_FJ#	47.3	109	1.46e-23
ACCESSORY_REP|Org2_Gene1810#	COG1595_K#	38.4	109	1.32e-23
ACCESSORY_REP|Org3_Gene4375#	COG1040_R#	35.4	109	1.44e-23
ACCESSORY_REP|Org4_Gene4520#	COG1484_L#	30.2	109	2.87e-23
ACCESSORY_REP|Org5_Gene3911#	COG3361_S#	39.4	108	3.79e-23
ACCESSORY_REP|Org4_Gene4296#	COG1595_K#	38.3	108	2.94e-23
ACCESSORY_REP|Org6_Gene3581#	COG2827_L#	58.5	107	3.17e-23
ACCESSORY_REP|Org6_Gene3421#	COG1733_K#	47.2	107	4.3e-23
ACCESSORY_REP|Org4_Gene2894#	COG1309_K#	32.0	107	4.14e-23
ACCESSORY_REP|Org1_Gene1233#	COG2207_K#	28.3	106	2.44e-22
ACCESSORY_REP|Org7_Gene2819#	COG2076_P#	47.7	105	1.72e-22
ACCESSORY_REP|Org3_Gene3144#	COG1309_K#	27.2	105	4.18e-22
ACCESSORY_REP|Org2_Gene2538#	COG0333_J#	78.9	103	3e-22
ACCESSORY_REP|Org4_Gene1509#	COG0291_J#	75.8	103	3.47e-22
ACCESSORY_REP|Org4_Gene2293#	COG0840_NT#	41.0	103	1.42e-21
ACCESSORY_REP|Org1_Gene1014#	COG0265_O#	39.3	103	2.38e-21
ACCESSORY_REP|Org5_Gene3451#	COG1396_K#	35.1	103	7.41e-22
ACCESSORY_REP|Org6_Gene3416#	COG0614_P#	27.0	103	1.75e-21
ACCESSORY_REP|Org1_Gene3741#	COG1961_L#	33.5	102	1.31e-21
ACCESSORY_REP|Org2_Gene1805#	COG1802_K#	30.9	102	1.53e-21
ACCESSORY_REP|Org2_Gene612#	COG1131_V#	30.6	102	2.79e-21
ACCESSORY_REP|Org4_Gene5535#	COG5585_T#	26.2	102	3.03e-21
ACCESSORY_REP|Org4_Gene2300#	COG2076_P#	54.1	101	1.96e-21
ACCESSORY_REP|Org4_Gene2588#	COG0406_G#	31.6	101	6.44e-21
ACCESSORY_REP|Org4_Gene6106#	COG0494_LR#	37.5	100	1.02e-20
ACCESSORY_REP|Org5_Gene2785#	COG1652_S#	29.0	100	7.74e-21
ACCESSORY_REP|Org8_Gene294#	COG0425_O#	58.7	99	1.12e-20
ACCESSORY_REP|Org6_Gene4018#	COG1670_J#	33.9	99	1.03e-20
ACCESSORY_REP|Org1_Gene1965#	COG1309_K#	31.9	99	1.12e-20
ACCESSORY_REP|Org1_Gene1652#	COG0791_M#	30.1	99	2.73e-20
ACCESSORY_REP|Org1_Gene764#	COG0584_C#	28.7	99	2.4e-20
ACCESSORY_REP|Org2_Gene3520#	COG3299_S#	27.7	99	3.89e-20
ACCESSORY_REP|Org4_Gene4622#	COG3320_Q#	25.4	99	3.6e-20
ACCESSORY_REP|Org5_Gene2749#	COG4508_S#	38.8	98	3.16e-20
ACCESSORY_REP|Org7_Gene264#	COG2320_S#	35.9	98	2.96e-20
ACCESSORY_REP|Org1_Gene4062#	COG1961_L#	33.7	98	2.7e-20
ACCESSORY_REP|Org3_Gene2044#	COG0730_R#	28.8	98	3.51e-20
ACCESSORY_REP|Org7_Gene2051#	COG2508_TQ#	21.1	98	1.14e-19
ACCESSORY_REP|Org4_Gene691#	COG0640_K#	42.4	97	3.06e-20
ACCESSORY_REP|Org6_Gene1967#	COG0346_E#	41.2	96	1.02e-19
ACCESSORY_REP|Org4_Gene4763#	COG0454_KR#	32.7	96	1.43e-19
ACCESSORY_REP|Org3_Gene3892#	COG3144_N#	26.5	96	2.08e-19
ACCESSORY_REP|Org7_Gene2118#	COG1862_U#	48.9	95	1.26e-19
ACCESSORY_REP|Org4_Gene5688#	COG1695_K#	47.2	95	1.66e-19
ACCESSORY_REP|Org4_Gene4378#	COG1580_N#	36.4	95	1.57e-19
ACCESSORY_REP|Org6_Gene3981#	COG2207_K#	36.0	95	7.97e-19
ACCESSORY_REP|Org5_Gene4229#	COG1396_K#	32.1	95	1.99e-19
ACCESSORY_REP|Org2_Gene1039#	COG1652_S#	29.7	95	3.37e-19
ACCESSORY_REP|Org2_Gene3770#	COG0614_P#	27.7	95	7.46e-19
ACCESSORY_REP|Org3_Gene2112#	COG1826_U#	80.7	94	1.49e-19
ACCESSORY_REP|Org1_Gene2127#	COG4576_QC#	52.3	94	3e-19
ACCESSORY_REP|Org2_Gene2774#	COG0454_KR#	40.3	94	4.95e-19
ACCESSORY_REP|Org4_Gene5693#	COG4817_S#	45.5	93	6.21e-19
ACCESSORY_REP|Org6_Gene1578#	COG0500_QR#	33.5	93	1.17e-18
ACCESSORY_REP|Org2_Gene28#	COG2771_K#	64.9	92	5.19e-19
ACCESSORY_REP|Org6_Gene3802#	COG1358_J#	61.0	92	5.83e-19
ACCESSORY_REP|Org4_Gene3284#	COG0614_P#	26.4	92	3.88e-18
ACCESSORY_REP|Org4_Gene5900#	COG0010_E#	50.5	91	2.7e-18
ACCESSORY_REP|Org6_Gene581#	COG3757_M#	29.7	91	4.58e-18
ACCESSORY_REP|Org1_Gene1958#	COG4427_S#	27.4	91	5.4e-18
ACCESSORY_REP|Org4_Gene150#	COG2155_S#	71.2	90	4.89e-18
ACCESSORY_REP|Org4_Gene2483#	COG0165_E#	70.7	90	2.72e-18
ACCESSORY_REP|Org4_Gene5483#	COG1595_K#	28.4	90	7.51e-18
ACCESSORY_REP|Org6_Gene3941#	COG0789_K#	35.6	89	1.02e-17
ACCESSORY_REP|Org1_Gene397#	COG3090_G#	32.5	89	1.3e-17
ACCESSORY_REP|Org7_Gene4087#	COG0631_T#	29.5	89	2.86e-17
ACCESSORY_REP|Org2_Gene3164#	COG1477_H#	26.6	89	3.09e-17
ACCESSORY_REP|Org2_Gene879#	COG2856_E#	32.9	88	3.12e-17
ACCESSORY_REP|Org7_Gene66#	COG1309_K#	27.8	88	3.56e-17
ACCESSORY_REP|Org7_Gene2274#	COG0247_C#	50.6	87	2.7e-17
ACCESSORY_REP|Org7_Gene3787#	COG2207_K#	41.0	87	1.09e-16
ACCESSORY_REP|Org3_Gene595#	COG3011_S#	39.1	87	5.35e-17
ACCESSORY_REP|Org8_Gene3002#	COG0614_P#	26.8	87	7.5e-17
ACCESSORY_REP|Org4_Gene1266#	COG3314_S#	24.8	87	1.27e-16
ACCESSORY_REP|Org7_Gene676#	COG1942_R#	67.7	86	4.13e-17
ACCESSORY_REP|Org8_Gene124#	COG1277_R#	29.8	86	1.78e-16
ACCESSORY_REP|Org1_Gene1441#	COG2364_S#	27.4	86	1.89e-16
ACCESSORY_REP|Org4_Gene2545#	COG1309_K#	25.0	86	9.68e-17
ACCESSORY_REP|Org2_Gene376#	COG1106_R#	23.7	86	2.38e-16
ACCESSORY_REP|Org8_Gene3322#	COG0327_S#	29.7	85	3.87e-16
ACCESSORY_REP|Org2_Gene1095#	COG2771_K#	26.1	85	2.76e-16
ACCESSORY_REP|Org4_Gene218#	COG0582_L#	24.1	85	5.13e-16
ACCESSORY_REP|Org5_Gene623#	COG1551_T#	58.3	84	2.41e-16
ACCESSORY_REP|Org6_Gene1665#	COG1146_C#	48.7	84	1.97e-16
ACCESSORY_REP|Org1_Gene3663#	COG1334_N#	39.1	84	3.26e-16
ACCESSORY_REP|Org5_Gene2760#	COG3728_L#	35.9	84	2.65e-16
ACCESSORY_REP|Org2_Gene1502#	COG1595_K#	32.0	84	3.41e-16
ACCESSORY_REP|Org7_Gene3164#	COG4753_T#	26.0	84	6.78e-16
ACCESSORY_REP|Org6_Gene3699#	COG1595_K#	24.7	84	4.65e-16
ACCESSORY_REP|Org4_Gene2154#	COG0230_J#	90.9	83	1.9e-16
ACCESSORY_REP|Org1_Gene3511#	COG3212_S#	33.6	83	9.62e-16
ACCESSORY_REP|Org5_Gene3662#	COG5444_S#	33.3	83	7.07e-16
ACCESSORY_REP|Org6_Gene3955#	COG2801_L#	22.3	83	3.09e-15
ACCESSORY_REP|Org3_Gene1638#	COG1841_J#	70.0	82	4.41e-16
ACCESSORY_REP|Org7_Gene1533#	COG1582_N#	56.2	82	9.16e-16
ACCESSORY_REP|Org1_Gene1355#	COG1846_K#	36.7	82	1.74e-15
ACCESSORY_REP|Org7_Gene11#	COG1595_K#	27.7	82	1.58e-15
ACCESSORY_REP|Org3_Gene364#	COG1780_F#	38.9	81	2.55e-15
ACCESSORY_REP|Org5_Gene3665#	COG5444_S#	26.3	81	5.69e-15
ACCESSORY_REP|Org4_Gene3549#	COG0257_J#	97.3	80	1.03e-15
ACCESSORY_REP|Org6_Gene3960#	COG4633_S#	44.2	80	8.22e-15
ACCESSORY_REP|Org1_Gene1332#	COG1925_G#	43.2	80	2.46e-15
ACCESSORY_REP|Org3_Gene3259#	COG4699_S#	41.8	80	4.31e-15
ACCESSORY_REP|Org8_Gene2385#	COG0500_QR#	28.3	80	1.1e-14
ACCESSORY_REP|Org4_Gene4371#	COG3334_S#	27.6	80	9.68e-15
ACCESSORY_REP|Org1_Gene3215#	COG0398_S#	27.0	80	8.54e-15
ACCESSORY_REP|Org4_Gene2812#	COG1476_K#	54.7	79	4.3e-15
ACCESSORY_REP|Org5_Gene2727#	COG1396_K#	53.5	79	4.55e-15
ACCESSORY_REP|Org1_Gene1540#	COG1028_IQR#	30.1	79	1.74e-14
ACCESSORY_REP|Org1_Gene4420#	COG1595_K#	29.9	79	1.93e-14
ACCESSORY_REP|Org5_Gene3890#	COG5585_T#	48.8	78	1.47e-14
ACCESSORY_REP|Org6_Gene1859#	COG1476_K#	58.0	77	1.73e-14
ACCESSORY_REP|Org4_Gene3443#	COG2214_O#	55.4	77	3.6e-14
ACCESSORY_REP|Org1_Gene4055#	COG1846_K#	37.9	77	3.65e-14
ACCESSORY_REP|Org1_Gene1440#	COG0613_R#	24.3	77	1.11e-13
ACCESSORY_REP|Org6_Gene1288#	COG1316_K#	21.2	77	8e-14
ACCESSORY_REP|Org3_Gene3487#	COG5546_S#	43.0	76	5.92e-14
ACCESSORY_REP|Org7_Gene2727#	COG1309_K#	28.5	76	1.34e-13
ACCESSORY_REP|Org8_Gene1273#	COG1266_R#	26.1	76	1.28e-13
ACCESSORY_REP|Org1_Gene3953#	COG1476_K#	53.2	75	1.04e-13
ACCESSORY_REP|Org1_Gene802#	COG3279_KT#	33.6	75	2.24e-13
ACCESSORY_REP|Org6_Gene3694#	COG2310_T#	31.5	75	6.37e-13
ACCESSORY_REP|Org5_Gene3539#	COG1595_K#	29.4	75	2.73e-13
ACCESSORY_REP|Org7_Gene99#	COG1343_L#	42.5	74	2.28e-13
ACCESSORY_REP|Org7_Gene3501#	COG1695_K#	36.1	74	2.8e-13
ACCESSORY_REP|Org6_Gene1968#	COG0791_M#	31.1	74	1.18e-12
ACCESSORY_REP|Org5_Gene3809#	COG1484_L#	28.6	74	4.55e-13
ACCESSORY_REP|Org8_Gene1443#	COG1309_K#	26.2	74	3.91e-13
ACCESSORY_REP|Org4_Gene6181#	COG1961_L#	34.5	73	1.27e-12
ACCESSORY_REP|Org1_Gene4164#	COG0346_E#	33.0	73	5.13e-13
ACCESSORY_REP|Org1_Gene1450#	COG1309_K#	24.7	73	9.78e-13
ACCESSORY_REP|Org5_Gene3438#	COG0640_K#	42.2	72	1.22e-12
ACCESSORY_REP|Org1_Gene1850#	COG5546_S#	40.7	72	8.65e-13
ACCESSORY_REP|Org1_Gene1111#	COG0477_GEPR#	37.8	72	9.25e-13
ACCESSORY_REP|Org4_Gene348#	COG1725_K#	35.0	72	1.32e-12
ACCESSORY_REP|Org1_Gene4282#	COG4469_R#	26.3	72	4.18e-12
ACCESSORY_REP|Org7_Gene3557#	COG1396_K#	38.3	71	3.01e-12
ACCESSORY_REP|Org6_Gene58#	COG3858_R#	26.5	71	5.9e-12
ACCESSORY_REP|Org4_Gene5397#	COG0640_K#	37.0	69	1.2e-11
ACCESSORY_REP|Org8_Gene3583#	COG1309_K#	30.3	69	1.35e-11
ACCESSORY_REP|Org8_Gene2850#	COG1475_K#	27.0	69	2.09e-11
ACCESSORY_REP|Org5_Gene589#	COG1334_N#	34.7	68	1.8e-11
ACCESSORY_REP|Org1_Gene1447#	COG2445_S#	33.9	68	2.59e-11
ACCESSORY_REP|Org1_Gene1865#	COG5280_S#	32.3	68	1.09e-10
ACCESSORY_REP|Org6_Gene1333#	COG1670_J#	26.9	68	2.69e-11
ACCESSORY_REP|Org3_Gene3478#	COG0582_L#	50.9	67	3.3e-11
ACCESSORY_REP|Org5_Gene3362#	COG0640_K#	40.9	67	2.94e-11
ACCESSORY_REP|Org6_Gene1881#	COG4577_QC#	36.8	67	4.01e-11
ACCESSORY_REP|Org7_Gene4079#	COG1357_S#	31.0	67	1.53e-10
ACCESSORY_REP|Org5_Gene3267#	COG5444_S#	29.8	67	9.11e-11
ACCESSORY_REP|Org6_Gene57#	COG0726_G#	26.8	67	1.87e-10
ACCESSORY_REP|Org3_Gene1304#	COG1476_K#	44.6	66	5.13e-11
ACCESSORY_REP|Org8_Gene637#	COG5279_D#	24.8	66	2.06e-10
ACCESSORY_REP|Org6_Gene2555#	COG0842_V#	22.7	66	1.78e-10
ACCESSORY_REP|Org5_Gene3081#	COG4990_S#	29.0	65	3.76e-10
ACCESSORY_REP|Org1_Gene2898#	COG2747_KNU#	43.7	64	3.04e-10
ACCESSORY_REP|Org1_Gene2259#	COG0732_V#	38.8	64	2.79e-10
ACCESSORY_REP|Org4_Gene1285#	COG4839_D#	34.8	64	3.33e-10
ACCESSORY_REP|Org1_Gene4393#	COG5279_D#	27.2	64	1.68e-09
ACCESSORY_REP|Org1_Gene3913#	COG1196_D#	20.6	64	2.21e-09
ACCESSORY_REP|Org5_Gene3905#	COG3209_M#	36.4	63	8.18e-10
ACCESSORY_REP|Org2_Gene17#	COG0582_L#	22.8	63	1.97e-09
ACCESSORY_REP|Org1_Gene3870#	COG0463_M#	34.7	62	2.6e-09
ACCESSORY_REP|Org1_Gene1381#	COG1688_L#	23.1	62	2.51e-09
ACCESSORY_REP|Org2_Gene1579#	COG0810_M#	37.4	61	1.78e-08
ACCESSORY_REP|Org3_Gene849#	COG1309_K#	28.9	61	4.54e-09
ACCESSORY_REP|Org5_Gene508#	COG1396_K#	28.4	61	4.16e-09
ACCESSORY_REP|Org7_Gene4411#	COG1396_K#	47.7	60	2.19e-09
ACCESSORY_REP|Org1_Gene70#	COG3467_R#	28.2	60	6.49e-09
ACCESSORY_REP|Org3_Gene3479#	COG3593_L#	26.9	60	1.36e-08
ACCESSORY_REP|Org4_Gene6087#	COG0739_M#	26.4	60	1.2e-08
ACCESSORY_REP|Org5_Gene2495#	COG1277_R#	25.8	60	9.54e-09
ACCESSORY_REP|Org5_Gene3623#	COG1961_L#	25.4	60	9.4e-09
ACCESSORY_REP|Org2_Gene1377#	COG2110_R#	35.2	59	2.91e-08
ACCESSORY_REP|Org7_Gene760#	COG1846_K#	29.3	59	1.29e-08
ACCESSORY_REP|Org4_Gene2539#	COG2318_S#	27.3	59	1.45e-08
ACCESSORY_REP|Org7_Gene4297#	COG1309_K#	23.4	59	2.38e-08
ACCESSORY_REP|Org7_Gene115#	COG0577_V#	22.7	59	7.18e-08
ACCESSORY_REP|Org4_Gene6228#	COG5632_M#	37.3	58	3.34e-08
ACCESSORY_REP|Org5_Gene3085#	COG1251_C#	25.3	58	3.05e-08
ACCESSORY_REP|Org4_Gene4275#	COG0745_TK#	43.7	57	2.22e-08
ACCESSORY_REP|Org4_Gene6190#	COG1357_S#	31.3	57	1.25e-07
ACCESSORY_REP|Org7_Gene67#	COG4912_L#	25.6	57	5.96e-08
ACCESSORY_REP|Org7_Gene3144#	COG0864_K#	44.6	55	1.09e-07
ACCESSORY_REP|Org1_Gene1821#	COG0466_O#	24.1	55	3.56e-07
ACCESSORY_REP|Org1_Gene3742#	COG1502_I#	37.7	54	2.16e-07
ACCESSORY_REP|Org3_Gene535#	COG2771_K#	33.0	54	6.47e-07
ACCESSORY_REP|Org3_Gene4676#	COG1396_K#	32.1	54	3.31e-07
ACCESSORY_REP|Org5_Gene2948#	COG0596_R#	30.1	54	7.54e-07
ACCESSORY_REP|Org4_Gene5697#	COG0454_KR#	28.7	54	5.64e-07
ACCESSORY_REP|Org2_Gene3036#	COG3212_S#	26.0	54	4.88e-07
ACCESSORY_REP|Org4_Gene2361#	COG1215_M#	82.1	53	2.43e-06
ACCESSORY_REP|Org6_Gene3711#	COG1595_K#	26.4	53	1.16e-06
ACCESSORY_REP|Org4_Gene4673#	COG4509_S#	44.7	52	1.5e-06
ACCESSORY_REP|Org6_Gene2494#	COG4969_NU#	39.7	52	1.27e-06
ACCESSORY_REP|Org5_Gene3323#	COG1396_K#	37.8	52	1.26e-06
ACCESSORY_REP|Org1_Gene4381#	COG0494_LR#	37.2	52	1.75e-06
ACCESSORY_REP|Org4_Gene2368#	COG0457_R#	25.2	52	3.24e-06
ACCESSORY_REP|Org6_Gene398#	COG2910_R#	23.8	52	1.73e-06
ACCESSORY_REP|Org1_Gene1445#	COG2865_K#	43.7	51	1.99e-06
ACCESSORY_REP|Org5_Gene3319#	COG3950_R#	24.3	51	1.58e-05
ACCESSORY_REP|Org4_Gene2527#	COG0695_O#	38.6	50	2.99e-06
ACCESSORY_REP|Org4_Gene1613#	COG0236_IQ#	36.5	50	2.45e-06
ACCESSORY_REP|Org6_Gene1686#	COG1708_R#	32.7	50	5.5e-06
ACCESSORY_REP|Org1_Gene1576#	COG0346_E#	28.6	50	7.35e-06
ACCESSORY_REP|Org6_Gene3965#	COG1846_K#	27.7	50	7.82e-06
ACCESSORY_REP|Org6_Gene3961#	COG2020_O#	27.0	50	6.32e-06
ACCESSORY_REP|Org1_Gene132#	COG4977_K#	25.9	50	7.16e-06
ACCESSORY_REP|Org2_Gene2051#	COG0454_KR#	35.6	49	5.52e-06
ACCESSORY_REP|Org6_Gene2495#	COG2165_NU#	31.2	49	1.86e-05
ACCESSORY_REP|Org1_Gene1834#	COG1396_K#	31.1	49	7.8e-06
ACCESSORY_REP|Org4_Gene5631#	COG1335_Q#	26.2	49	2.19e-05
ACCESSORY_REP|Org4_Gene5150#	COG0582_L#	51.0	48	1.06e-05
ACCESSORY_REP|Org5_Gene3315#	COG1715_V#	33.3	47	8.55e-05
ACCESSORY_REP|Org1_Gene3867#	COG1090_R#	27.4	47	0.000164
ACCESSORY_REP|Org7_Gene985#	COG2834_M#	25.7	46	0.000272
ACCESSORY_REP|Org5_Gene611#	COG0827_L#	34.5	45	0.00045
ACCESSORY_REP|Org1_Gene4386#	COG2816_L#	28.6	45	0.000146
ACCESSORY_REP|Org7_Gene2731#	COG0454_KR#	28.1	45	0.000253
ACCESSORY_REP|Org7_Gene3328#	COG1396_K#	25.3	45	0.000194
ACCESSORY_REP|Org7_Gene1881#	COG3206_M#	40.8	44	0.000487
ACCESSORY_REP|Org8_Gene2840#	COG1318_K#	34.1	44	0.000842
ACCESSORY_REP|Org6_Gene1103#	COG0553_KL#	29.9	44	0.000818
ACCESSORY_REP|Org1_Gene797#	COG2963_L#	28.5	44	0.000655
ACCESSORY_REP|Org1_Gene4391#	COG1232_H#	26.2	44	0.00171
ACCESSORY_REP|Org5_Gene3819#	COG0497_L#	20.4	44	0.00143
ACCESSORY_REP|Org4_Gene5468#	COG5577_M#	34.8	43	0.000452
ACCESSORY_REP|Org6_Gene375#	COG1396_K#	24.7	43	0.00103
ACCESSORY_REP|Org7_Gene1905#	COG1498_J#	45.6	42	0.00496
ACCESSORY_REP|Org8_Gene1458#	COG1942_R#	34.5	42	0.00142
ACCESSORY_REP|Org2_Gene722#	COG4886_S#	29.2	42	0.000882
ACCESSORY_REP|Org5_Gene2730#	COG1396_K#	37.7	41	0.00238
ACCESSORY_REP|Org2_Gene2014#	COG1191_K#	29.3	41	0.00385
ACCESSORY_REP|Org4_Gene6201#	COG3655_K#	28.6	41	0.00162
ACCESSORY_REP|Org6_Gene4505#	COG0614_P#	25.6	41	0.0057
ACCESSORY_REP|Org3_Gene850#	COG0346_E#	39.6	40	0.00498
ACCESSORY_REP|Org2_Gene2017#	COG0695_O#	31.7	40	0.00443
ACCESSORY_REP|Org4_Gene5681#	COG1463_Q#	29.0	40	0.00943
ACCESSORY_REP|Org4_Gene4114#	COG2200_T#	27.6	40	0.00449
ACCESSORY_REP|Org4_Gene6078#	COG1917_S#	23.8	40	0.0041
