# Supplementary material for: Whole-genome analysis of Lysinibacillus boronitolerans MSR1: A dairy-isolated multidrug-resistant and non-pathogenic strain
Source: PLoS One. 2025 Dec 12;20(12):e0333844. doi: 10.1371/journal.pone.0333844 (PMC12700380; doi:10.1371/journal.pone.0333844)
Supplement: S7 File — (ZIP) [file pone.0333844.s013.zip › COG/ACCESSORY_kegg_hits.txt]

ACCESSORY_REP|Org2_Gene724#	gi|15806144|gi|15806144_NA	29.7	53	2.13e-05
ACCESSORY_REP|Org2_Gene724#	gi|15807560|gi|15807560_NA	37.7	52	2.78e-05
ACCESSORY_REP|Org7_Gene503#	gi|29347306|gi|29347306_NA	24.2	74	9.57e-12
ACCESSORY_REP|Org7_Gene503#	gi|15673599|gi|15673599_NA	24.8	62	3.77e-08
ACCESSORY_REP|Org6_Gene3446#	gi|6324372|gi|6324372_NA	22.3	101	7.81e-20
ACCESSORY_REP|Org1_Gene2550#	gi|16080860|gi|16080860_K14647	35.8	372	1.19e-101
ACCESSORY_REP|Org1_Gene2550#	gi|hmm37692053|gi|hmm37692053_NA	25.8	154	5.11e-36
ACCESSORY_REP|Org1_Gene2550#	gi|hmm10512014|gi|hmm10512014_NA	26.8	154	6.67e-36
ACCESSORY_REP|Org1_Gene2550#	gi|hmm908013|gi|hmm908013_NA	27.8	152	3.31e-35
ACCESSORY_REP|Org1_Gene2550#	gi|hmm9198054|gi|hmm9198054_NA	26.7	148	4.78e-34
ACCESSORY_REP|Org1_Gene2550#	gi|hmm31630053|gi|hmm31630053_NA	24.2	146	1.82e-33
ACCESSORY_REP|Org1_Gene2550#	gi|hmm30932043|gi|hmm30932043_NA	24.9	144	9.01e-33
ACCESSORY_REP|Org1_Gene2550#	gi|hmm44060053|gi|hmm44060053_NA	25.4	141	7.63e-32
ACCESSORY_REP|Org1_Gene2550#	gi|hmm906013|gi|hmm906013_NA	28.0	137	8.44e-31
ACCESSORY_REP|Org1_Gene2550#	gi|hmm37698053|gi|hmm37698053_NA	26.5	135	4.19e-30
ACCESSORY_REP|Org1_Gene2550#	gi|hmm8204044|gi|hmm8204044_NA	23.5	134	5.47e-30
ACCESSORY_REP|Org1_Gene2550#	gi|hmm43990053|gi|hmm43990053_NA	26.0	133	1.22e-29
ACCESSORY_REP|Org1_Gene2550#	gi|hmm51076053|gi|hmm51076053_NA	25.6	131	4.63e-29
ACCESSORY_REP|Org1_Gene2550#	gi|hmm12002033|gi|hmm12002033_NA	26.4	131	4.63e-29
ACCESSORY_REP|Org1_Gene2550#	gi|hmm43984053|gi|hmm43984053_NA	25.9	131	4.63e-29
ACCESSORY_REP|Org1_Gene2550#	gi|hmm10890023|gi|hmm10890023_NA	24.9	131	6.05e-29
ACCESSORY_REP|Org1_Gene2550#	gi|15805838|gi|15805838_NA	26.1	131	7.9e-29
ACCESSORY_REP|Org1_Gene2550#	gi|hmm27120013|gi|hmm27120013_NA	23.7	130	1.03e-28
ACCESSORY_REP|Org1_Gene2550#	gi|hmm13634054|gi|hmm13634054_NA	25.3	129	3e-28
ACCESSORY_REP|Org1_Gene2550#	gi|hmm9268044|gi|hmm9268044_NA	25.7	129	3e-28
ACCESSORY_REP|Org1_Gene2550#	gi|hmm8690044|gi|hmm8690044_NA	23.8	128	3.92e-28
ACCESSORY_REP|Org1_Gene2550#	gi|hmm13622054|gi|hmm13622054_NA	24.0	127	6.68e-28
ACCESSORY_REP|Org1_Gene2550#	gi|hmm13618054|gi|hmm13618054_NA	23.4	126	1.94e-27
ACCESSORY_REP|Org1_Gene2550#	gi|hmm146043|gi|hmm146043_NA	23.8	125	3.32e-27
ACCESSORY_REP|Org1_Gene2550#	gi|hmm7734043|gi|hmm7734043_NA	26.6	125	4.33e-27
ACCESSORY_REP|Org1_Gene2550#	gi|16078384|gi|16078384_K13275	30.0	121	6.26e-26
ACCESSORY_REP|Org1_Gene2550#	gi|hmm51352053|gi|hmm51352053_NA	25.6	118	4.06e-25
ACCESSORY_REP|Org1_Gene2550#	gi|hmm14994014|gi|hmm14994014_NA	23.8	117	1.18e-24
ACCESSORY_REP|Org1_Gene2550#	gi|hmm11798033|gi|hmm11798033_NA	26.2	117	1.18e-24
ACCESSORY_REP|Org1_Gene2550#	gi|hmm7836044|gi|hmm7836044_NA	26.5	115	4.48e-24
ACCESSORY_REP|Org1_Gene2550#	gi|hmm8894053|gi|hmm8894053_NA	25.6	114	5.86e-24
ACCESSORY_REP|Org1_Gene2550#	gi|hmm29016013|gi|hmm29016013_NA	24.8	114	7.65e-24
ACCESSORY_REP|Org1_Gene2550#	gi|hmm17638013|gi|hmm17638013_NA	22.3	114	7.65e-24
ACCESSORY_REP|Org1_Gene2550#	gi|hmm29026013|gi|hmm29026013_NA	24.7	112	2.91e-23
ACCESSORY_REP|Org1_Gene2550#	gi|hmm7832044|gi|hmm7832044_NA	23.9	107	1.22e-21
ACCESSORY_REP|Org1_Gene2550#	gi|hmm7838044|gi|hmm7838044_NA	24.0	105	3.55e-21
ACCESSORY_REP|Org1_Gene2550#	gi|hmm17992043|gi|hmm17992043_NA	24.2	101	8.75e-20
ACCESSORY_REP|Org1_Gene2550#	gi|hmm8796044|gi|hmm8796044_NA	25.4	96	2.16e-18
ACCESSORY_REP|Org1_Gene2550#	gi|383323767|gi|383323767_K14645	35.0	83	1.45e-14
ACCESSORY_REP|Org1_Gene2550#	gi|hmm8830044|gi|hmm8830044_NA	26.0	81	7.18e-14
ACCESSORY_REP|Org1_Gene2550#	gi|hmm48226013|gi|hmm48226013_NA	27.5	77	1.35e-12
ACCESSORY_REP|Org1_Gene2550#	gi|16080891|gi|16080891_K13277	33.5	75	5.14e-12
ACCESSORY_REP|Org1_Gene2550#	gi|16078141|gi|16078141_K13274	25.6	73	1.95e-11
ACCESSORY_REP|Org1_Gene2550#	gi|hmm18036043|gi|hmm18036043_NA	26.7	70	9.7e-11
ACCESSORY_REP|Org1_Gene2550#	gi|255767238|gi|255767238_K01342	27.5	70	9.7e-11
ACCESSORY_REP|Org1_Gene2550#	gi|hmm29010013|gi|hmm29010013_NA	28.5	70	9.7e-11
ACCESSORY_REP|Org1_Gene2550#	gi|hmm45064013|gi|hmm45064013_NA	29.9	69	2.16e-10
ACCESSORY_REP|Org1_Gene2550#	gi|66358252|gi|66358252_NA	62.7	66	1.83e-09
ACCESSORY_REP|Org1_Gene2550#	gi|126649261|gi|126649261_K08884	47.4	64	1.19e-08
ACCESSORY_REP|Org1_Gene2550#	gi|768002844|gi|768002844_K08671	25.2	64	1.19e-08
ACCESSORY_REP|Org1_Gene2550#	gi|76443679|gi|76443679_K08671	25.2	64	1.19e-08
ACCESSORY_REP|Org1_Gene2550#	gi|768002853|gi|768002853_NA	25.2	64	1.19e-08
ACCESSORY_REP|Org1_Gene2550#	gi|768002850|gi|768002850_NA	25.2	64	1.19e-08
ACCESSORY_REP|Org1_Gene2550#	gi|768002848|gi|768002848_K08671	25.2	64	1.19e-08
ACCESSORY_REP|Org1_Gene2550#	gi|768002868|gi|768002868_NA	25.2	64	1.19e-08
ACCESSORY_REP|Org1_Gene2550#	gi|768002862|gi|768002862_NA	25.2	64	1.19e-08
ACCESSORY_REP|Org1_Gene2550#	gi|768002865|gi|768002865_NA	25.2	64	1.19e-08
ACCESSORY_REP|Org1_Gene2550#	gi|16080898|gi|16080898_NA	25.0	63	1.55e-08
ACCESSORY_REP|Org1_Gene2550#	gi|71994629|gi|71994629_NA	41.4	62	4.5e-08
ACCESSORY_REP|Org1_Gene2550#	gi|24650058|gi|24650058_K01349	26.7	60	1.71e-07
ACCESSORY_REP|Org1_Gene2550#	gi|24650060|gi|24650060_K01349	26.7	60	1.71e-07
ACCESSORY_REP|Org1_Gene2550#	gi|17864552|gi|17864552_NA	26.7	60	1.71e-07
ACCESSORY_REP|Org1_Gene2550#	gi|24650056|gi|24650056_K01349	26.7	60	1.71e-07
ACCESSORY_REP|Org1_Gene2550#	gi|4505579|gi|4505579_K01349	29.7	60	1.71e-07
ACCESSORY_REP|Org1_Gene2550#	gi|45553513|gi|45553513_K01349	26.7	60	1.71e-07
ACCESSORY_REP|Org1_Gene2550#	gi|442621108|gi|442621108_NA	26.7	60	1.71e-07
ACCESSORY_REP|Org1_Gene2550#	gi|577019578|gi|577019578_K01349	29.7	60	1.71e-07
ACCESSORY_REP|Org1_Gene2550#	gi|577019580|gi|577019580_K01349	29.7	60	1.71e-07
ACCESSORY_REP|Org1_Gene2550#	gi|442621106|gi|442621106_K01349	26.7	60	1.71e-07
ACCESSORY_REP|Org1_Gene2550#	gi|442621104|gi|442621104_K01349	26.7	60	1.71e-07
ACCESSORY_REP|Org1_Gene2550#	gi|hmm6448044|gi|hmm6448044_NA	53.8	57	8.5e-07
ACCESSORY_REP|Org1_Gene2550#	gi|71994629|gi|71994629_NA	36.7	55	4.22e-06
ACCESSORY_REP|Org1_Gene2550#	gi|hmm26492043|gi|hmm26492043_NA	53.5	55	4.22e-06
ACCESSORY_REP|Org1_Gene2550#	gi|20336188|gi|20336188_NA	25.7	55	5.51e-06
ACCESSORY_REP|Org1_Gene2550#	gi|4505577|gi|4505577_NA	25.7	55	5.51e-06
ACCESSORY_REP|Org1_Gene2550#	gi|20336180|gi|20336180_NA	25.7	55	5.51e-06
ACCESSORY_REP|Org1_Gene2550#	gi|20336186|gi|20336186_NA	25.7	55	5.51e-06
ACCESSORY_REP|Org1_Gene2550#	gi|604723363|gi|604723363_K08672	25.7	55	5.51e-06
ACCESSORY_REP|Org1_Gene2550#	gi|27894285|gi|27894285_NA	25.7	55	5.51e-06
ACCESSORY_REP|Org1_Gene2550#	gi|20336190|gi|20336190_NA	25.7	55	5.51e-06
ACCESSORY_REP|Org1_Gene2550#	gi|24645448|gi|24645448_NA	46.4	54	1.23e-05
ACCESSORY_REP|Org1_Gene2550#	gi|320545164|gi|320545164_NA	54.7	52	3.57e-05
ACCESSORY_REP|Org1_Gene2550#	gi|21355865|gi|21355865_K18080	50.0	52	4.66e-05
ACCESSORY_REP|Org1_Gene2550#	gi|hmm29062013|gi|hmm29062013_NA	29.3	52	4.66e-05
ACCESSORY_REP|Org1_Gene2550#	gi|281361450|gi|281361450_K18080	50.0	52	4.66e-05
ACCESSORY_REP|Org1_Gene2550#	gi|281361452|gi|281361452_K18080	50.0	52	4.66e-05
ACCESSORY_REP|Org1_Gene2550#	gi|578838539|gi|578838539_K17446	33.8	51	6.09e-05
ACCESSORY_REP|Org1_Gene2550#	gi|768038296|gi|768038296_K17446	33.8	51	6.09e-05
ACCESSORY_REP|Org1_Gene2550#	gi|530422231|gi|530422231_K17446	33.8	51	6.09e-05
ACCESSORY_REP|Org1_Gene2550#	gi|4504733|gi|4504733_K17446	33.8	51	6.09e-05
ACCESSORY_REP|Org1_Gene2550#	gi|18859833|gi|18859833_NA	56.3	51	6.09e-05
ACCESSORY_REP|Org1_Gene2550#	gi|24659517|gi|24659517_NA	51.1	50	0.000177
ACCESSORY_REP|Org1_Gene2550#	gi|24659525|gi|24659525_NA	51.1	50	0.000177
ACCESSORY_REP|Org1_Gene2550#	gi|21357609|gi|21357609_NA	51.1	50	0.000177
ACCESSORY_REP|Org1_Gene2550#	gi|24659504|gi|24659504_NA	51.1	50	0.000177
ACCESSORY_REP|Org1_Gene2550#	gi|hmm9186044|gi|hmm9186044_K01592	71.0	49	0.000302
ACCESSORY_REP|Org1_Gene2550#	gi|hmm23200053|gi|hmm23200053_NA	44.9	49	0.000395
ACCESSORY_REP|Org1_Gene2550#	gi|hmm31374013|gi|hmm31374013_NA	39.7	48	0.000515
ACCESSORY_REP|Org1_Gene2550#	gi|768002859|gi|768002859_NA	30.7	47	0.0015
ACCESSORY_REP|Org1_Gene2550#	gi|hmm1274053|gi|hmm1274053_K12881	54.3	47	0.0015
ACCESSORY_REP|Org1_Gene2550#	gi|161081560|gi|161081560_NA	42.6	47	0.0015
ACCESSORY_REP|Org1_Gene2550#	gi|24658397|gi|24658397_NA	42.6	47	0.0015
ACCESSORY_REP|Org1_Gene2550#	gi|768002886|gi|768002886_NA	30.7	47	0.0015
ACCESSORY_REP|Org1_Gene2550#	gi|221330870|gi|221330870_NA	42.6	47	0.0015
ACCESSORY_REP|Org1_Gene2550#	gi|768002876|gi|768002876_NA	30.7	47	0.0015
ACCESSORY_REP|Org1_Gene2550#	gi|768002856|gi|768002856_NA	30.7	47	0.0015
ACCESSORY_REP|Org1_Gene2550#	gi|24658391|gi|24658391_NA	42.6	47	0.0015
ACCESSORY_REP|Org1_Gene2550#	gi|24640017|gi|24640017_NA	44.2	45	0.00334
ACCESSORY_REP|Org1_Gene2550#	gi|hmm33534053|gi|hmm33534053_NA	32.9	44	0.00744
ACCESSORY_REP|Org1_Gene2550#	gi|hmm33528053|gi|hmm33528053_NA	32.9	44	0.00744
ACCESSORY_REP|Org1_Gene2550#	gi|442616614|gi|442616614_K17095	47.2	44	0.00744
ACCESSORY_REP|Org1_Gene2550#	gi|24642523|gi|24642523_K17095	47.2	44	0.00744
ACCESSORY_REP|Org1_Gene2550#	gi|442616610|gi|442616610_K17095	47.2	44	0.00744
ACCESSORY_REP|Org8_Gene3331#	gi|16077984|gi|16077984_NA	31.3	142	2.87e-32
ACCESSORY_REP|Org8_Gene3331#	gi|15896144|gi|15896144_K01187	31.3	62	3.78e-08
ACCESSORY_REP|Org8_Gene3331#	gi|15895520|gi|15895520_NA	41.7	60	1.1e-07
ACCESSORY_REP|Org8_Gene3331#	gi|15895520|gi|15895520_NA	27.9	59	4.18e-07
ACCESSORY_REP|Org8_Gene3331#	gi|15896144|gi|15896144_K01187	28.7	51	8.71e-05
ACCESSORY_REP|Org8_Gene3331#	gi|29346461|gi|29346461_K12373	30.6	44	0.00815
ACCESSORY_REP|Org7_Gene4076#	gi|255767831|gi|255767831_NA	24.1	136	3.58e-30
ACCESSORY_REP|Org7_Gene4076#	gi|16128481|gi|16128481_NA	39.8	88	8.55e-16
ACCESSORY_REP|Org7_Gene4076#	gi|49176361|gi|49176361_NA	37.7	76	3.36e-12
ACCESSORY_REP|Org7_Gene4076#	gi|16128676|gi|16128676_NA	32.9	74	1.28e-11
ACCESSORY_REP|Org7_Gene4076#	gi|16131464|gi|16131464_NA	37.3	71	8.28e-11
ACCESSORY_REP|Org7_Gene4076#	gi|15894344|gi|15894344_NA	29.0	56	3.6e-06
ACCESSORY_REP|Org7_Gene3491#	gi|255767831|gi|255767831_NA	32.2	347	9.05e-94
ACCESSORY_REP|Org7_Gene3491#	gi|16128676|gi|16128676_NA	22.1	143	1.98e-32
ACCESSORY_REP|Org7_Gene3491#	gi|49176361|gi|49176361_NA	22.6	83	1.87e-14
ACCESSORY_REP|Org7_Gene3491#	gi|16131464|gi|16131464_NA	23.3	79	2.69e-13
ACCESSORY_REP|Org7_Gene3491#	gi|16128481|gi|16128481_NA	30.4	72	5.62e-11
ACCESSORY_REP|Org7_Gene3491#	gi|530405878|gi|530405878_K15293	20.9	63	2e-08
ACCESSORY_REP|Org7_Gene3491#	gi|530405876|gi|530405876_K15293	20.9	63	2e-08
ACCESSORY_REP|Org7_Gene3491#	gi|122937514|gi|122937514_K15293	20.9	63	2e-08
ACCESSORY_REP|Org5_Gene3133#	gi|15896630|gi|15896630_NA	21.8	82	3.98e-14
ACCESSORY_REP|Org8_Gene2902#	gi|15896466|gi|15896466_NA	25.3	148	4.99e-34
ACCESSORY_REP|Org8_Gene2902#	gi|15893609|gi|15893609_NA	30.7	141	6.1e-32
ACCESSORY_REP|Org8_Gene2902#	gi|29347243|gi|29347243_NA	33.6	138	6.75e-31
ACCESSORY_REP|Org8_Gene2902#	gi|16079368|gi|16079368_K07651	31.8	136	1.96e-30
ACCESSORY_REP|Org8_Gene2902#	gi|383323765|gi|383323765_NA	32.0	136	3.35e-30
ACCESSORY_REP|Org8_Gene2902#	gi|29349465|gi|29349465_NA	32.3	135	4.37e-30
ACCESSORY_REP|Org8_Gene2902#	gi|16081092|gi|16081092_K07652	30.3	132	4.84e-29
ACCESSORY_REP|Org8_Gene2902#	gi|16079962|gi|16079962_K07636	27.8	129	2.4e-28
ACCESSORY_REP|Org8_Gene2902#	gi|15896016|gi|15896016_NA	28.6	128	6.98e-28
ACCESSORY_REP|Org8_Gene2902#	gi|15672378|gi|15672378_K07652	34.6	126	2.65e-27
ACCESSORY_REP|Org8_Gene2902#	gi|29347950|gi|29347950_NA	28.7	126	3.47e-27
ACCESSORY_REP|Org8_Gene2902#	gi|29347433|gi|29347433_NA	30.5	124	1.32e-26
ACCESSORY_REP|Org8_Gene2902#	gi|29348458|gi|29348458_NA	31.2	124	1.32e-26
ACCESSORY_REP|Org8_Gene2902#	gi|29346408|gi|29346408_NA	32.7	121	8.54e-26
ACCESSORY_REP|Org8_Gene2902#	gi|383322557|gi|383322557_K02486	29.2	121	8.54e-26
ACCESSORY_REP|Org8_Gene2902#	gi|29349213|gi|29349213_NA	30.0	121	8.54e-26
ACCESSORY_REP|Org8_Gene2902#	gi|29346857|gi|29346857_NA	32.3	120	1.9e-25
ACCESSORY_REP|Org8_Gene2902#	gi|29347071|gi|29347071_NA	30.8	119	2.48e-25
ACCESSORY_REP|Org8_Gene2902#	gi|15676499|gi|15676499_K02484	25.9	119	4.24e-25
ACCESSORY_REP|Org8_Gene2902#	gi|29345424|gi|29345424_NA	32.3	119	4.24e-25
ACCESSORY_REP|Org8_Gene2902#	gi|29346674|gi|29346674_NA	28.4	118	5.53e-25
ACCESSORY_REP|Org8_Gene2902#	gi|29346593|gi|29346593_NA	30.4	116	3.59e-24
ACCESSORY_REP|Org8_Gene2902#	gi|383322331|gi|383322331_K11527	28.4	113	1.78e-23
ACCESSORY_REP|Org8_Gene2902#	gi|383322531|gi|383322531_K11356	26.2	112	3.96e-23
ACCESSORY_REP|Org8_Gene2902#	gi|29348029|gi|29348029_NA	30.0	111	8.83e-23
ACCESSORY_REP|Org8_Gene2902#	gi|29345677|gi|29345677_NA	28.6	111	8.83e-23
ACCESSORY_REP|Org8_Gene2902#	gi|383321894|gi|383321894_NA	28.1	110	1.51e-22
ACCESSORY_REP|Org8_Gene2902#	gi|16077444|gi|16077444_NA	25.4	110	1.51e-22
ACCESSORY_REP|Org8_Gene2902#	gi|29349960|gi|29349960_NA	30.1	109	3.36e-22
ACCESSORY_REP|Org8_Gene2902#	gi|15896753|gi|15896753_NA	26.5	108	7.48e-22
ACCESSORY_REP|Org8_Gene2902#	gi|383323251|gi|383323251_K11354	23.7	106	2.18e-21
ACCESSORY_REP|Org8_Gene2902#	gi|383321703|gi|383321703_K00936	27.9	106	2.18e-21
ACCESSORY_REP|Org8_Gene2902#	gi|383323086|gi|383323086_K08479	26.4	106	2.84e-21
ACCESSORY_REP|Org8_Gene2902#	gi|383321544|gi|383321544_K00936	29.2	106	2.84e-21
ACCESSORY_REP|Org8_Gene2902#	gi|383322535|gi|383322535_K00936	23.5	106	3.71e-21
ACCESSORY_REP|Org8_Gene2902#	gi|15604100|gi|15604100_K07716	23.0	103	2.41e-20
ACCESSORY_REP|Org8_Gene2902#	gi|145698285|gi|145698285_K07677	24.0	103	2.41e-20
ACCESSORY_REP|Org8_Gene2902#	gi|15893742|gi|15893742_NA	28.3	102	4.1e-20
ACCESSORY_REP|Org8_Gene2902#	gi|15894118|gi|15894118_K00936	27.5	102	5.36e-20
ACCESSORY_REP|Org8_Gene2902#	gi|15893855|gi|15893855_NA	28.0	102	5.36e-20
ACCESSORY_REP|Org8_Gene2902#	gi|29346228|gi|29346228_NA	26.7	102	5.36e-20
ACCESSORY_REP|Org8_Gene2902#	gi|383323378|gi|383323378_K00936	28.7	102	5.36e-20
ACCESSORY_REP|Org8_Gene2902#	gi|16130302|gi|16130302_K07679	26.0	101	9.14e-20
ACCESSORY_REP|Org8_Gene2902#	gi|16078513|gi|16078513_K07698	25.0	99	2.66e-19
ACCESSORY_REP|Org8_Gene2902#	gi|383322420|gi|383322420_K11527	23.0	99	4.54e-19
ACCESSORY_REP|Org8_Gene2902#	gi|29346468|gi|29346468_K11527	26.3	97	1.32e-18
ACCESSORY_REP|Org8_Gene2902#	gi|15805886|gi|15805886_NA	27.1	97	1.72e-18
ACCESSORY_REP|Org8_Gene2902#	gi|16130693|gi|16130693_K07678	26.7	96	2.25e-18
ACCESSORY_REP|Org8_Gene2902#	gi|15895699|gi|15895699_NA	26.1	96	3.84e-18
ACCESSORY_REP|Org8_Gene2902#	gi|16132216|gi|16132216_K07641	27.3	95	5.02e-18
ACCESSORY_REP|Org8_Gene2902#	gi|16078417|gi|16078417_K13533	25.1	95	6.55e-18
ACCESSORY_REP|Org8_Gene2902#	gi|16128671|gi|16128671_K07646	21.9	93	1.91e-17
ACCESSORY_REP|Org8_Gene2902#	gi|383321286|gi|383321286_NA	27.1	92	5.55e-17
ACCESSORY_REP|Org8_Gene2902#	gi|383322260|gi|383322260_K02480	23.5	91	9.46e-17
ACCESSORY_REP|Org8_Gene2902#	gi|29350081|gi|29350081_NA	23.4	91	1.24e-16
ACCESSORY_REP|Org8_Gene2902#	gi|90111200|gi|90111200_K07647	27.6	89	2.75e-16
ACCESSORY_REP|Org8_Gene2902#	gi|383322409|gi|383322409_K00936	28.1	89	2.75e-16
ACCESSORY_REP|Org8_Gene2902#	gi|29346091|gi|29346091_NA	26.3	86	2.33e-15
ACCESSORY_REP|Org8_Gene2902#	gi|16078391|gi|16078391_K00936	27.2	86	3.97e-15
ACCESSORY_REP|Org8_Gene2902#	gi|29348506|gi|29348506_NA	25.1	83	1.97e-14
ACCESSORY_REP|Org8_Gene2902#	gi|29346265|gi|29346265_NA	25.0	81	7.49e-14
ACCESSORY_REP|Org8_Gene2902#	gi|383323625|gi|383323625_K02480	23.4	80	2.18e-13
ACCESSORY_REP|Org8_Gene2902#	gi|397672807|gi|397672807_K07653	25.3	78	6.34e-13
ACCESSORY_REP|Org8_Gene2902#	gi|383322419|gi|383322419_K11527	23.0	74	1.2e-11
ACCESSORY_REP|Org8_Gene2902#	gi|15595109|gi|15595109_K02482	25.6	73	2.67e-11
ACCESSORY_REP|Org8_Gene2902#	gi|397671794|gi|397671794_K08884	26.3	72	5.94e-11
ACCESSORY_REP|Org8_Gene2902#	gi|16080091|gi|16080091_K11629	24.4	68	6.57e-10
ACCESSORY_REP|Org8_Gene2902#	gi|hmm7886053|gi|hmm7886053_NA	43.8	63	2.11e-08
ACCESSORY_REP|Org8_Gene2902#	gi|15673869|gi|15673869_K08884	20.9	63	2.76e-08
ACCESSORY_REP|Org8_Gene2902#	gi|15807319|gi|15807319_NA	23.4	53	2.19e-05
ACCESSORY_REP|Org8_Gene2902#	gi|15807871|gi|15807871_NA	34.2	50	0.000242
ACCESSORY_REP|Org4_Gene3584#	gi|255767023|gi|255767023_K03046	80.8	1931	0
ACCESSORY_REP|Org4_Gene3584#	gi|15673781|gi|15673781_K03046	70.0	896	3.97e-259
ACCESSORY_REP|Org4_Gene3584#	gi|15896391|gi|15896391_K03046	74.8	894	8.85e-259
ACCESSORY_REP|Org4_Gene3584#	gi|16131818|gi|16131818_K03046	64.4	767	1.63e-220
ACCESSORY_REP|Org4_Gene3584#	gi|15673781|gi|15673781_K03046	61.9	760	2.6e-218
ACCESSORY_REP|Org4_Gene3584#	gi|15676061|gi|15676061_K03046	62.5	749	6e-215
ACCESSORY_REP|Org4_Gene3584#	gi|15594733|gi|15594733_K03046	54.3	748	1.34e-214
ACCESSORY_REP|Org4_Gene3584#	gi|383322600|gi|383322600_K03046	62.9	723	2.7e-207
ACCESSORY_REP|Org4_Gene3584#	gi|15604017|gi|15604017_K03046	58.9	711	1.81e-203
ACCESSORY_REP|Org4_Gene3584#	gi|15605035|gi|15605035_K03046	52.4	706	3.42e-202
ACCESSORY_REP|Org4_Gene3584#	gi|29348142|gi|29348142_K03046	58.9	701	1.44e-200
ACCESSORY_REP|Org4_Gene3584#	gi|15645812|gi|15645812_K13797	58.5	681	2.01e-194
ACCESSORY_REP|Org4_Gene3584#	gi|15896391|gi|15896391_K03046	58.7	671	2.08e-191
ACCESSORY_REP|Org4_Gene3584#	gi|397672475|gi|397672475_K03046	62.8	567	2.48e-160
ACCESSORY_REP|Org4_Gene3584#	gi|397672475|gi|397672475_K03046	51.5	551	2.4e-155
ACCESSORY_REP|Org4_Gene3584#	gi|15805936|gi|15805936_K03046	47.9	527	2.84e-148
ACCESSORY_REP|Org4_Gene3584#	gi|15606950|gi|15606950_K03046	53.8	503	7.49e-141
ACCESSORY_REP|Org4_Gene3584#	gi|108885105|gi|108885105_K03046	40.4	497	5.37e-139
ACCESSORY_REP|Org4_Gene3584#	gi|15805936|gi|15805936_K03046	62.6	481	3.05e-134
ACCESSORY_REP|Org4_Gene3584#	gi|108885105|gi|108885105_K03046	52.7	454	3.99e-126
ACCESSORY_REP|Org4_Gene3584#	gi|29348142|gi|29348142_K03046	39.4	353	9.59e-96
ACCESSORY_REP|Org4_Gene3584#	gi|15606950|gi|15606950_K03046	39.4	353	9.59e-96
ACCESSORY_REP|Org4_Gene3584#	gi|15676061|gi|15676061_K03046	36.1	352	1.64e-95
ACCESSORY_REP|Org4_Gene3584#	gi|15645812|gi|15645812_K13797	40.2	350	8.12e-95
ACCESSORY_REP|Org4_Gene3584#	gi|383321699|gi|383321699_K03046	43.8	349	1.06e-94
ACCESSORY_REP|Org4_Gene3584#	gi|16131818|gi|16131818_K03046	38.0	342	1.69e-92
ACCESSORY_REP|Org4_Gene3584#	gi|15605035|gi|15605035_K03046	33.5	339	1.87e-91
ACCESSORY_REP|Org4_Gene3584#	gi|15594733|gi|15594733_K03046	37.5	335	1.58e-90
ACCESSORY_REP|Org4_Gene3584#	gi|15604017|gi|15604017_K03046	41.5	312	1.44e-83
ACCESSORY_REP|Org4_Gene3584#	gi|397672475|gi|397672475_K03046	52.7	254	4.64e-66
ACCESSORY_REP|Org4_Gene3584#	gi|15676061|gi|15676061_K03046	46.3	221	3.33e-56
ACCESSORY_REP|Org4_Gene3584#	gi|15604017|gi|15604017_K03046	50.0	220	1.27e-55
ACCESSORY_REP|Org4_Gene3584#	gi|15594733|gi|15594733_K03046	34.7	218	2.82e-55
ACCESSORY_REP|Org4_Gene3584#	gi|16131818|gi|16131818_K03046	47.6	217	8.21e-55
ACCESSORY_REP|Org4_Gene3584#	gi|6324690|gi|6324690_K03018	26.5	216	1.83e-54
ACCESSORY_REP|Org4_Gene3584#	gi|15605035|gi|15605035_K03046	43.4	212	2.02e-53
ACCESSORY_REP|Org4_Gene3584#	gi|15606950|gi|15606950_K03046	48.6	210	7.69e-53
ACCESSORY_REP|Org4_Gene3584#	gi|15805936|gi|15805936_K03046	58.4	205	4.22e-51
ACCESSORY_REP|Org4_Gene3584#	gi|383321699|gi|383321699_K03046	35.1	201	4.66e-50
ACCESSORY_REP|Org4_Gene3584#	gi|118431618|gi|118431618_K03041	27.9	186	2.03e-45
ACCESSORY_REP|Org4_Gene3584#	gi|15606950|gi|15606950_K03046	44.7	184	7.7e-45
ACCESSORY_REP|Org4_Gene3584#	gi|66359288|gi|66359288_K03046	36.2	178	4.23e-43
ACCESSORY_REP|Org4_Gene3584#	gi|6320061|gi|6320061_K03006	32.5	174	6.1e-42
ACCESSORY_REP|Org4_Gene3584#	gi|hmm9548044|gi|hmm9548044_K03006	33.1	173	1.04e-41
ACCESSORY_REP|Org4_Gene3584#	gi|29348142|gi|29348142_K03046	30.6	171	3.96e-41
ACCESSORY_REP|Org4_Gene3584#	gi|108885105|gi|108885105_K03046	42.1	170	1.15e-40
ACCESSORY_REP|Org4_Gene3584#	gi|4505939|gi|4505939_K03006	35.2	170	1.15e-40
ACCESSORY_REP|Org4_Gene3584#	gi|15669231|gi|15669231_K03041	27.8	94	6.15e-18
ACCESSORY_REP|Org4_Gene3584#	gi|39725938|gi|39725938_K03018	25.1	83	1.42e-14
ACCESSORY_REP|Org4_Gene3584#	gi|103471997|gi|103471997_K02999	46.3	81	5.38e-14
ACCESSORY_REP|Org4_Gene3584#	gi|578802814|gi|578802814_NA	46.3	81	5.38e-14
ACCESSORY_REP|Org4_Gene3584#	gi|281360912|gi|281360912_K03018	27.2	81	7.03e-14
ACCESSORY_REP|Org4_Gene3584#	gi|17647875|gi|17647875_K02999	31.8	80	9.18e-14
ACCESSORY_REP|Org4_Gene3584#	gi|25145495|gi|25145495_K03018	26.9	80	1.57e-13
ACCESSORY_REP|Org4_Gene3584#	gi|66475716|gi|66475716_NA	25.8	77	1.02e-12
ACCESSORY_REP|Org4_Gene3584#	gi|hmm44862053|gi|hmm44862053_K03018	22.2	76	2.26e-12
ACCESSORY_REP|Org4_Gene3584#	gi|398366307|gi|398366307_K02999	23.6	76	2.26e-12
ACCESSORY_REP|Org4_Gene3584#	gi|6320061|gi|6320061_K03006	25.8	75	3.86e-12
ACCESSORY_REP|Org4_Gene3584#	gi|6324690|gi|6324690_K03018	31.3	75	5.04e-12
ACCESSORY_REP|Org4_Gene3584#	gi|hmm44862053|gi|hmm44862053_K03018	47.8	73	1.92e-11
ACCESSORY_REP|Org4_Gene3584#	gi|118431617|gi|118431617_K03042	29.8	71	5.57e-11
ACCESSORY_REP|Org4_Gene3584#	gi|66475716|gi|66475716_NA	30.1	70	9.5e-11
ACCESSORY_REP|Org4_Gene3584#	gi|71998295|gi|71998295_K02999	30.9	69	2.12e-10
ACCESSORY_REP|Org4_Gene3584#	gi|281360912|gi|281360912_K03018	30.3	68	4.72e-10
ACCESSORY_REP|Org4_Gene3584#	gi|4505939|gi|4505939_K03006	26.9	68	4.72e-10
ACCESSORY_REP|Org4_Gene3584#	gi|392898787|gi|392898787_K03006	24.9	68	4.72e-10
ACCESSORY_REP|Org4_Gene3584#	gi|17530899|gi|17530899_K03006	26.4	67	8.05e-10
ACCESSORY_REP|Org4_Gene3584#	gi|39725938|gi|39725938_K03018	42.2	65	3.99e-09
ACCESSORY_REP|Org4_Gene3584#	gi|hmm29736023|gi|hmm29736023_K16251	24.5	64	1.16e-08
ACCESSORY_REP|Org4_Gene3584#	gi|hmm12030034|gi|hmm12030034_K02999	35.9	63	1.98e-08
ACCESSORY_REP|Org4_Gene3584#	gi|126649169|gi|126649169_NA	22.5	54	7.05e-06
ACCESSORY_REP|Org4_Gene3584#	gi|hmm12028034|gi|hmm12028034_NA	28.8	53	2.05e-05
ACCESSORY_REP|Org2_Gene1864#	gi|16079261|gi|16079261_NA	29.4	507	5.07e-142
ACCESSORY_REP|Org2_Gene1864#	gi|15806254|gi|15806254_NA	24.6	59	2.8e-07
ACCESSORY_REP|Org2_Gene1864#	gi|15645582|gi|15645582_NA	22.1	54	6.89e-06
ACCESSORY_REP|Org2_Gene1864#	gi|15806254|gi|15806254_NA	31.9	48	0.000494
ACCESSORY_REP|Org2_Gene1864#	gi|15645453|gi|15645453_K03977	22.2	45	0.00418
ACCESSORY_REP|Org7_Gene1299#	gi|15806144|gi|15806144_NA	32.0	44	0.00665
ACCESSORY_REP|Org4_Gene3585#	gi|255767022|gi|255767022_K03043	83.9	2005	0
ACCESSORY_REP|Org4_Gene3585#	gi|15673782|gi|15673782_K03043	66.3	1599	0
ACCESSORY_REP|Org4_Gene3585#	gi|15896392|gi|15896392_K03043	65.3	1535	0
ACCESSORY_REP|Org4_Gene3585#	gi|383321700|gi|383321700_K03043	56.2	991	5.15e-288
ACCESSORY_REP|Org4_Gene3585#	gi|552542337|gi|552542337_K03043	57.2	914	8e-265
ACCESSORY_REP|Org4_Gene3585#	gi|397672474|gi|397672474_K03043	60.7	775	7.58e-223
ACCESSORY_REP|Org4_Gene3585#	gi|15805937|gi|15805937_K03043	57.4	731	1.64e-209
ACCESSORY_REP|Org4_Gene3585#	gi|12045200|gi|12045200_K03043	44.8	697	2.01e-199
ACCESSORY_REP|Org4_Gene3585#	gi|15604016|gi|15604016_K03043	50.7	635	9.37e-181
ACCESSORY_REP|Org4_Gene3585#	gi|16131817|gi|16131817_K03043	55.4	625	1.27e-177
ACCESSORY_REP|Org4_Gene3585#	gi|15676060|gi|15676060_K03043	59.0	607	2.09e-172
ACCESSORY_REP|Org4_Gene3585#	gi|15605036|gi|15605036_K03043	56.7	606	4.66e-172
ACCESSORY_REP|Org4_Gene3585#	gi|29348143|gi|29348143_K03043	47.5	589	7.7e-167
ACCESSORY_REP|Org4_Gene3585#	gi|15606949|gi|15606949_K03043	50.5	578	1.36e-163
ACCESSORY_REP|Org4_Gene3585#	gi|15645812|gi|15645812_K13797	46.7	531	1.91e-149
ACCESSORY_REP|Org4_Gene3585#	gi|29348143|gi|29348143_K03043	64.5	341	2.8e-92
ACCESSORY_REP|Org4_Gene3585#	gi|15605036|gi|15605036_K03043	41.8	341	3.65e-92
ACCESSORY_REP|Org4_Gene3585#	gi|397672474|gi|397672474_K03043	42.7	314	4.78e-84
ACCESSORY_REP|Org4_Gene3585#	gi|15606949|gi|15606949_K03043	65.6	247	9.38e-64
ACCESSORY_REP|Org4_Gene3585#	gi|397672474|gi|397672474_K03043	63.7	246	1.22e-63
ACCESSORY_REP|Org4_Gene3585#	gi|15676060|gi|15676060_K03043	61.2	224	6.51e-57
ACCESSORY_REP|Org4_Gene3585#	gi|12045200|gi|12045200_K03043	57.4	222	1.89e-56
ACCESSORY_REP|Org4_Gene3585#	gi|16131817|gi|16131817_K03043	66.5	222	2.47e-56
ACCESSORY_REP|Org4_Gene3585#	gi|15676060|gi|15676060_K03043	40.9	220	7.2e-56
ACCESSORY_REP|Org4_Gene3585#	gi|15604016|gi|15604016_K03043	65.2	218	3.57e-55
ACCESSORY_REP|Org4_Gene3585#	gi|15645812|gi|15645812_K13797	35.9	216	1.04e-54
ACCESSORY_REP|Org4_Gene3585#	gi|15669230|gi|15669230_K03044	35.4	215	3.02e-54
ACCESSORY_REP|Org4_Gene3585#	gi|16131817|gi|16131817_K03043	38.6	213	8.8e-54
ACCESSORY_REP|Org4_Gene3585#	gi|15805937|gi|15805937_K03043	69.9	212	1.96e-53
ACCESSORY_REP|Org4_Gene3585#	gi|15805937|gi|15805937_K03043	33.3	212	1.96e-53
ACCESSORY_REP|Org4_Gene3585#	gi|15604016|gi|15604016_K03043	50.0	200	1.31e-49
ACCESSORY_REP|Org4_Gene3585#	gi|14601675|gi|14601675_K13798	31.9	197	8.52e-49
ACCESSORY_REP|Org4_Gene3585#	gi|hmm18044043|gi|hmm18044043_K03010	30.0	189	1.78e-46
ACCESSORY_REP|Org4_Gene3585#	gi|66363138|gi|66363138_K03043	33.8	189	2.32e-46
ACCESSORY_REP|Org4_Gene3585#	gi|hmm32210053|gi|hmm32210053_K03021	26.6	186	1.5e-45
ACCESSORY_REP|Org4_Gene3585#	gi|17552304|gi|17552304_K03010	31.2	185	3.35e-45
ACCESSORY_REP|Org4_Gene3585#	gi|25144348|gi|25144348_K03021	31.7	184	5.72e-45
ACCESSORY_REP|Org4_Gene3585#	gi|740086795|gi|740086795_K03010	31.5	183	9.75e-45
ACCESSORY_REP|Org4_Gene3585#	gi|4505941|gi|4505941_K03010	31.5	183	9.75e-45
ACCESSORY_REP|Org4_Gene3585#	gi|740087257|gi|740087257_NA	31.5	183	9.75e-45
ACCESSORY_REP|Org4_Gene3585#	gi|15605036|gi|15605036_K03043	39.8	181	6.32e-44
ACCESSORY_REP|Org4_Gene3585#	gi|238908503|gi|238908503_K03021	31.4	178	3.14e-43
ACCESSORY_REP|Org4_Gene3585#	gi|238908505|gi|238908505_K03021	31.4	178	3.14e-43
ACCESSORY_REP|Org4_Gene3585#	gi|17136444|gi|17136444_K03010	30.6	178	3.14e-43
ACCESSORY_REP|Org4_Gene3585#	gi|398365417|gi|398365417_K03010	26.3	178	3.14e-43
ACCESSORY_REP|Org4_Gene3585#	gi|17647877|gi|17647877_K03021	31.5	176	1.19e-42
ACCESSORY_REP|Org4_Gene3585#	gi|6324781|gi|6324781_K03021	27.5	170	8.54e-41
ACCESSORY_REP|Org4_Gene3585#	gi|66356606|gi|66356606_K03043	29.4	169	1.9e-40
ACCESSORY_REP|Org4_Gene3585#	gi|15606949|gi|15606949_K03043	34.7	157	7.48e-37
ACCESSORY_REP|Org4_Gene3585#	gi|hmm8596034|gi|hmm8596034_K16252	28.5	157	9.77e-37
ACCESSORY_REP|Org4_Gene3585#	gi|hmm20632033|gi|hmm20632033_K16252	27.7	156	2.18e-36
ACCESSORY_REP|Org4_Gene3585#	gi|66362272|gi|66362272_NA	28.5	144	8.56e-33
ACCESSORY_REP|Org4_Gene3585#	gi|15676060|gi|15676060_K03043	33.0	142	3.25e-32
ACCESSORY_REP|Org4_Gene3585#	gi|33469941|gi|33469941_K03002	44.0	141	7.25e-32
ACCESSORY_REP|Org4_Gene3585#	gi|544346184|gi|544346184_NA	44.0	141	7.25e-32
ACCESSORY_REP|Org4_Gene3585#	gi|544346144|gi|544346144_NA	44.0	141	7.25e-32
ACCESSORY_REP|Org4_Gene3585#	gi|212286172|gi|212286172_K03002	44.0	141	7.25e-32
ACCESSORY_REP|Org4_Gene3585#	gi|544346191|gi|544346191_NA	44.0	141	7.25e-32
ACCESSORY_REP|Org4_Gene3585#	gi|544346215|gi|544346215_NA	44.0	141	7.25e-32
ACCESSORY_REP|Org4_Gene3585#	gi|544346213|gi|544346213_K03002	44.0	141	7.25e-32
ACCESSORY_REP|Org4_Gene3585#	gi|6325267|gi|6325267_K03002	36.4	133	1.16e-29
ACCESSORY_REP|Org4_Gene3585#	gi|17506623|gi|17506623_K03002	36.9	128	4.86e-28
ACCESSORY_REP|Org4_Gene3585#	gi|16131817|gi|16131817_K03043	31.3	125	4.12e-27
ACCESSORY_REP|Org4_Gene3585#	gi|17136446|gi|17136446_K03002	42.2	118	5.03e-25
ACCESSORY_REP|Org4_Gene3585#	gi|hmm26472013|gi|hmm26472013_K03002	34.6	117	1.12e-24
ACCESSORY_REP|Org4_Gene3585#	gi|12045200|gi|12045200_K03043	26.7	106	1.51e-21
ACCESSORY_REP|Org4_Gene3585#	gi|14601675|gi|14601675_K13798	31.8	87	7.28e-16
ACCESSORY_REP|Org4_Gene3585#	gi|15669229|gi|15669229_K03045	31.3	83	1.37e-14
ACCESSORY_REP|Org4_Gene3585#	gi|15605036|gi|15605036_K03043	42.0	79	2.59e-13
ACCESSORY_REP|Org4_Gene3585#	gi|66363138|gi|66363138_K03043	24.5	55	5.23e-06
ACCESSORY_REP|Org8_Gene3324#	gi|15807776|gi|15807776_NA	20.0	85	3.6e-15
ACCESSORY_REP|Org8_Gene3324#	gi|15893358|gi|15893358_NA	21.8	79	1.98e-13
ACCESSORY_REP|Org8_Gene3324#	gi|255767293|gi|255767293_NA	28.4	51	7.53e-05
ACCESSORY_REP|Org8_Gene3324#	gi|15894405|gi|15894405_NA	31.0	50	0.000168
ACCESSORY_REP|Org8_Gene3324#	gi|255767599|gi|255767599_NA	30.8	50	0.000168
ACCESSORY_REP|Org5_Gene3816#	gi|29350036|gi|29350036_NA	25.6	184	5.15e-45
ACCESSORY_REP|Org5_Gene3816#	gi|16079514|gi|16079514_NA	28.1	77	1.16e-12
ACCESSORY_REP|Org5_Gene3816#	gi|15668850|gi|15668850_K05592	26.4	55	4.71e-06
ACCESSORY_REP|Org5_Gene3816#	gi|66475988|gi|66475988_NA	23.3	50	8.88e-05
ACCESSORY_REP|Org5_Gene3816#	gi|15644875|gi|15644875_K05592	24.3	50	0.000116
ACCESSORY_REP|Org5_Gene3816#	gi|16128053|gi|16128053_K03580	33.8	46	0.00219
ACCESSORY_REP|Org5_Gene3816#	gi|71991518|gi|71991518_K10841	28.0	46	0.00219
ACCESSORY_REP|Org5_Gene3816#	gi|17507945|gi|17507945_K13116	24.0	44	0.00636
ACCESSORY_REP|Org2_Gene3352#	gi|16077632|gi|16077632_K06994	33.0	355	2.1e-96
ACCESSORY_REP|Org2_Gene3352#	gi|397675784|gi|397675784_K06994	22.5	243	1.17e-62
ACCESSORY_REP|Org2_Gene3352#	gi|16077632|gi|16077632_K06994	32.0	231	3.51e-59
ACCESSORY_REP|Org2_Gene3352#	gi|397673023|gi|397673023_K06994	22.4	171	5.63e-41
ACCESSORY_REP|Org2_Gene3352#	gi|397672241|gi|397672241_K06994	24.4	131	6.46e-29
ACCESSORY_REP|Org2_Gene3352#	gi|397672193|gi|397672193_K06994	26.8	121	3.92e-26
ACCESSORY_REP|Org2_Gene3352#	gi|15805148|gi|15805148_K06994	25.4	110	9.03e-23
ACCESSORY_REP|Org2_Gene3352#	gi|397672484|gi|397672484_K06994	22.4	110	1.18e-22
ACCESSORY_REP|Org2_Gene3352#	gi|397672241|gi|397672241_K06994	21.0	106	1.3e-21
ACCESSORY_REP|Org2_Gene3352#	gi|397673411|gi|397673411_K06994	23.8	103	1.1e-20
ACCESSORY_REP|Org2_Gene3352#	gi|397672305|gi|397672305_K06994	21.6	99	2.72e-19
ACCESSORY_REP|Org2_Gene3352#	gi|15805116|gi|15805116_K01421	25.7	95	3.93e-18
ACCESSORY_REP|Org2_Gene3352#	gi|16078080|gi|16078080_K01421	22.0	92	2.54e-17
ACCESSORY_REP|Org2_Gene3352#	gi|15805116|gi|15805116_K01421	25.9	91	7.4e-17
ACCESSORY_REP|Org2_Gene3352#	gi|15805116|gi|15805116_K01421	24.0	88	3.67e-16
ACCESSORY_REP|Org2_Gene3352#	gi|15672864|gi|15672864_K01421	23.2	87	6.27e-16
ACCESSORY_REP|Org2_Gene3352#	gi|15896823|gi|15896823_K01421	22.3	76	1.44e-12
ACCESSORY_REP|Org2_Gene3352#	gi|397672305|gi|397672305_K06994	21.3	75	2.46e-12
ACCESSORY_REP|Org2_Gene3352#	gi|397671993|gi|397671993_K06994	24.9	70	1.35e-10
ACCESSORY_REP|Org2_Gene3352#	gi|15805116|gi|15805116_K01421	25.3	50	0.000145
ACCESSORY_REP|Org7_Gene3851#	gi|29348095|gi|29348095_K03296	30.7	534	1.92e-150
ACCESSORY_REP|Org7_Gene3851#	gi|29345709|gi|29345709_K03296	30.6	494	2.88e-138
ACCESSORY_REP|Org7_Gene3851#	gi|16077739|gi|16077739_K03296	30.2	481	1.93e-134
ACCESSORY_REP|Org7_Gene3851#	gi|29347662|gi|29347662_K18138	30.1	475	1.38e-132
ACCESSORY_REP|Org7_Gene3851#	gi|15645232|gi|15645232_K03296	28.7	456	8.68e-127
ACCESSORY_REP|Org7_Gene3851#	gi|383322899|gi|383322899_NA	30.7	449	8.13e-125
ACCESSORY_REP|Org7_Gene3851#	gi|16130015|gi|16130015_K07788	28.7	449	1.06e-124
ACCESSORY_REP|Org7_Gene3851#	gi|16130016|gi|16130016_K07789	27.5	437	3.2e-121
ACCESSORY_REP|Org7_Gene3851#	gi|15604045|gi|15604045_K03296	28.0	429	1.14e-118
ACCESSORY_REP|Org7_Gene3851#	gi|29347449|gi|29347449_NA	26.6	416	5.84e-115
ACCESSORY_REP|Org7_Gene3851#	gi|15606161|gi|15606161_NA	27.7	412	1.44e-113
ACCESSORY_REP|Org7_Gene3851#	gi|15893661|gi|15893661_K03296	29.9	401	3.32e-110
ACCESSORY_REP|Org7_Gene3851#	gi|383322403|gi|383322403_K03296	27.3	385	1.88e-105
ACCESSORY_REP|Org7_Gene3851#	gi|15645584|gi|15645584_K15726	26.1	381	2.08e-104
ACCESSORY_REP|Org7_Gene3851#	gi|383323644|gi|383323644_K11326	27.4	380	4.64e-104
ACCESSORY_REP|Org7_Gene3851#	gi|29346080|gi|29346080_NA	26.1	372	1.65e-101
ACCESSORY_REP|Org7_Gene3851#	gi|29345715|gi|29345715_NA	26.5	364	3.44e-99
ACCESSORY_REP|Org7_Gene3851#	gi|16131386|gi|16131386_K18899	26.0	358	1.89e-97
ACCESSORY_REP|Org7_Gene3851#	gi|15605953|gi|15605953_K15726	25.3	356	1.22e-96
ACCESSORY_REP|Org7_Gene3851#	gi|16130395|gi|16130395_K18324	26.0	352	1.04e-95
ACCESSORY_REP|Org7_Gene3851#	gi|29348350|gi|29348350_NA	26.2	352	1.35e-95
ACCESSORY_REP|Org7_Gene3851#	gi|29346296|gi|29346296_NA	25.1	344	2.82e-93
ACCESSORY_REP|Org7_Gene3851#	gi|16131154|gi|16131154_K18142	26.6	344	3.68e-93
ACCESSORY_REP|Org7_Gene3851#	gi|29346090|gi|29346090_K15726	23.6	341	3.12e-92
ACCESSORY_REP|Org7_Gene3851#	gi|29349377|gi|29349377_K15726	23.5	338	2.64e-91
ACCESSORY_REP|Org7_Gene3851#	gi|383323033|gi|383323033_NA	25.4	334	4.98e-90
ACCESSORY_REP|Org7_Gene3851#	gi|29347376|gi|29347376_NA	24.5	327	6.08e-88
ACCESSORY_REP|Org7_Gene3851#	gi|29350102|gi|29350102_K15726	23.2	322	1.15e-86
ACCESSORY_REP|Org7_Gene3851#	gi|16128446|gi|16128446_K18138	25.5	320	4.36e-86
ACCESSORY_REP|Org7_Gene3851#	gi|29348747|gi|29348747_K03296	24.7	312	1.19e-83
ACCESSORY_REP|Org7_Gene3851#	gi|15645942|gi|15645942_K07787	23.9	301	2.74e-80
ACCESSORY_REP|Org7_Gene3851#	gi|29346678|gi|29346678_NA	24.1	297	3.95e-79
ACCESSORY_REP|Org7_Gene3851#	gi|15606099|gi|15606099_NA	24.7	295	2.56e-78
ACCESSORY_REP|Org7_Gene3851#	gi|29347104|gi|29347104_NA	22.9	260	6.99e-68
ACCESSORY_REP|Org7_Gene3851#	gi|15805766|gi|15805766_K03296	30.8	224	4.25e-57
ACCESSORY_REP|Org7_Gene3851#	gi|29345710|gi|29345710_NA	26.9	222	1.62e-56
ACCESSORY_REP|Org7_Gene3851#	gi|15677562|gi|15677562_K18138	24.6	210	8.3e-53
ACCESSORY_REP|Org7_Gene3851#	gi|15805766|gi|15805766_K03296	25.1	204	4.55e-51
ACCESSORY_REP|Org7_Gene3851#	gi|16128558|gi|16128558_K07787	23.0	191	5.21e-47
ACCESSORY_REP|Org7_Gene3851#	gi|29347528|gi|29347528_NA	22.0	178	3.5e-43
ACCESSORY_REP|Org7_Gene3851#	gi|15606386|gi|15606386_K07787	23.5	169	2.12e-40
ACCESSORY_REP|Org7_Gene3851#	gi|383324012|gi|383324012_NA	31.1	158	2.87e-37
ACCESSORY_REP|Org7_Gene3851#	gi|29345710|gi|29345710_NA	34.0	156	1.86e-36
ACCESSORY_REP|Org7_Gene3851#	gi|383324012|gi|383324012_NA	31.9	154	4.14e-36
ACCESSORY_REP|Org7_Gene3851#	gi|16128558|gi|16128558_K07787	26.2	131	6.4e-29
ACCESSORY_REP|Org7_Gene3851#	gi|15606386|gi|15606386_K07787	24.9	129	1.86e-28
ACCESSORY_REP|Org7_Gene3851#	gi|15893661|gi|15893661_K03296	28.1	123	1.02e-26
ACCESSORY_REP|Org7_Gene3851#	gi|29347528|gi|29347528_NA	31.4	122	1.74e-26
ACCESSORY_REP|Org7_Gene3851#	gi|15677562|gi|15677562_K18138	24.7	109	1.99e-22
ACCESSORY_REP|Org7_Gene3851#	gi|15605175|gi|15605175_K12257	21.1	57	8.99e-07
ACCESSORY_REP|Org7_Gene3851#	gi|16081162|gi|16081162_K12257	25.0	57	1.17e-06
ACCESSORY_REP|Org6_Gene3911#	gi|16080688|gi|16080688_NA	37.5	191	5.21e-47
ACCESSORY_REP|Org6_Gene3911#	gi|49176326|gi|49176326_K07648	30.4	181	5.39e-44
ACCESSORY_REP|Org6_Gene3911#	gi|29348506|gi|29348506_NA	27.1	180	7.04e-44
ACCESSORY_REP|Org6_Gene3911#	gi|29350071|gi|29350071_NA	26.1	173	1.12e-41
ACCESSORY_REP|Org6_Gene3911#	gi|383322331|gi|383322331_K11527	29.4	171	5.58e-41
ACCESSORY_REP|Org6_Gene3911#	gi|29349960|gi|29349960_NA	29.4	169	2.12e-40
ACCESSORY_REP|Org6_Gene3911#	gi|383321139|gi|383321139_NA	23.3	168	3.62e-40
ACCESSORY_REP|Org6_Gene3911#	gi|29346228|gi|29346228_NA	31.6	166	1.05e-39
ACCESSORY_REP|Org6_Gene3911#	gi|29348235|gi|29348235_NA	28.0	157	6.38e-37
ACCESSORY_REP|Org6_Gene3911#	gi|29349146|gi|29349146_NA	27.9	156	1.42e-36
ACCESSORY_REP|Org6_Gene3911#	gi|29346857|gi|29346857_NA	30.9	156	1.42e-36
ACCESSORY_REP|Org6_Gene3911#	gi|29348743|gi|29348743_NA	27.2	154	4.14e-36
ACCESSORY_REP|Org6_Gene3911#	gi|29346674|gi|29346674_NA	29.5	153	1.57e-35
ACCESSORY_REP|Org6_Gene3911#	gi|29345677|gi|29345677_NA	26.7	152	2.68e-35
ACCESSORY_REP|Org6_Gene3911#	gi|29348543|gi|29348543_NA	24.6	149	1.33e-34
ACCESSORY_REP|Org6_Gene3911#	gi|29348581|gi|29348581_NA	28.1	149	2.27e-34
ACCESSORY_REP|Org6_Gene3911#	gi|29348458|gi|29348458_NA	25.8	148	2.97e-34
ACCESSORY_REP|Org6_Gene3911#	gi|29349545|gi|29349545_NA	27.7	148	2.97e-34
ACCESSORY_REP|Org6_Gene3911#	gi|29348874|gi|29348874_NA	27.3	148	3.87e-34
ACCESSORY_REP|Org6_Gene3911#	gi|29347164|gi|29347164_NA	27.3	148	5.06e-34
ACCESSORY_REP|Org6_Gene3911#	gi|29348269|gi|29348269_NA	25.7	148	5.06e-34
ACCESSORY_REP|Org6_Gene3911#	gi|16130302|gi|16130302_K07679	27.6	146	1.92e-33
ACCESSORY_REP|Org6_Gene3911#	gi|29349532|gi|29349532_NA	24.2	145	2.51e-33
ACCESSORY_REP|Org6_Gene3911#	gi|29346593|gi|29346593_NA	28.3	144	4.28e-33
ACCESSORY_REP|Org6_Gene3911#	gi|29347144|gi|29347144_NA	27.3	142	2.13e-32
ACCESSORY_REP|Org6_Gene3911#	gi|383323539|gi|383323539_K00936	27.7	142	2.13e-32
ACCESSORY_REP|Org6_Gene3911#	gi|29349086|gi|29349086_NA	28.9	141	4.73e-32
ACCESSORY_REP|Org6_Gene3911#	gi|29349213|gi|29349213_NA	25.7	141	6.18e-32
ACCESSORY_REP|Org6_Gene3911#	gi|29349586|gi|29349586_NA	24.7	137	6.84e-31
ACCESSORY_REP|Org6_Gene3911#	gi|29346391|gi|29346391_NA	26.3	137	8.93e-31
ACCESSORY_REP|Org6_Gene3911#	gi|29347045|gi|29347045_NA	27.0	137	8.93e-31
ACCESSORY_REP|Org6_Gene3911#	gi|29346368|gi|29346368_NA	26.8	136	1.17e-30
ACCESSORY_REP|Org6_Gene3911#	gi|29348711|gi|29348711_NA	22.0	134	7.56e-30
ACCESSORY_REP|Org6_Gene3911#	gi|29348380|gi|29348380_NA	26.7	134	7.56e-30
ACCESSORY_REP|Org6_Gene3911#	gi|29349590|gi|29349590_NA	24.1	133	1.29e-29
ACCESSORY_REP|Org6_Gene3911#	gi|16130312|gi|16130312_K02478	25.0	132	2.2e-29
ACCESSORY_REP|Org6_Gene3911#	gi|90111200|gi|90111200_K07647	27.0	131	4.9e-29
ACCESSORY_REP|Org6_Gene3911#	gi|16079962|gi|16079962_K07636	36.0	131	6.4e-29
ACCESSORY_REP|Org6_Gene3911#	gi|29349519|gi|29349519_NA	21.5	127	9.24e-28
ACCESSORY_REP|Org6_Gene3911#	gi|29348332|gi|29348332_NA	22.2	126	2.06e-27
ACCESSORY_REP|Org6_Gene3911#	gi|15894978|gi|15894978_K07636	34.0	124	5.99e-27
ACCESSORY_REP|Org6_Gene3911#	gi|29349208|gi|29349208_NA	26.7	124	5.99e-27
ACCESSORY_REP|Org6_Gene3911#	gi|29348306|gi|29348306_NA	24.6	122	1.74e-26
ACCESSORY_REP|Org6_Gene3911#	gi|383321894|gi|383321894_NA	31.8	122	1.74e-26
ACCESSORY_REP|Org6_Gene3911#	gi|29345424|gi|29345424_NA	24.6	122	2.28e-26
ACCESSORY_REP|Org6_Gene3911#	gi|29349644|gi|29349644_NA	24.7	122	2.97e-26
ACCESSORY_REP|Org6_Gene3911#	gi|29346941|gi|29346941_NA	33.7	120	1.13e-25
ACCESSORY_REP|Org6_Gene3911#	gi|29347950|gi|29347950_NA	30.0	119	1.93e-25
ACCESSORY_REP|Org6_Gene3911#	gi|16077762|gi|16077762_K07718	25.6	119	2.52e-25
ACCESSORY_REP|Org6_Gene3911#	gi|29349053|gi|29349053_NA	33.1	118	3.29e-25
ACCESSORY_REP|Org6_Gene3911#	gi|145698285|gi|145698285_K07677	29.3	118	4.29e-25
ACCESSORY_REP|Org6_Gene3911#	gi|383323086|gi|383323086_K08479	30.8	118	4.29e-25
ACCESSORY_REP|Org6_Gene3911#	gi|16079368|gi|16079368_K07651	30.7	117	5.61e-25
ACCESSORY_REP|Org6_Gene3911#	gi|15894190|gi|15894190_NA	31.8	117	9.56e-25
ACCESSORY_REP|Org6_Gene3911#	gi|15604329|gi|15604329_NA	24.1	116	1.25e-24
ACCESSORY_REP|Org6_Gene3911#	gi|383322557|gi|383322557_K02486	30.4	116	2.13e-24
ACCESSORY_REP|Org6_Gene3911#	gi|29346408|gi|29346408_NA	32.6	115	2.78e-24
ACCESSORY_REP|Org6_Gene3911#	gi|29347984|gi|29347984_NA	30.2	115	3.63e-24
ACCESSORY_REP|Org6_Gene3911#	gi|29347433|gi|29347433_NA	34.1	113	1.38e-23
ACCESSORY_REP|Org6_Gene3911#	gi|15896016|gi|15896016_NA	32.1	112	3.08e-23
ACCESSORY_REP|Org6_Gene3911#	gi|29347071|gi|29347071_NA	32.4	110	8.95e-23
ACCESSORY_REP|Org6_Gene3911#	gi|16130064|gi|16130064_K02478	39.3	110	1.17e-22
ACCESSORY_REP|Org6_Gene3911#	gi|29347243|gi|29347243_NA	33.1	110	1.17e-22
ACCESSORY_REP|Org6_Gene3911#	gi|29348029|gi|29348029_NA	23.3	108	4.44e-22
ACCESSORY_REP|Org6_Gene3911#	gi|16081092|gi|16081092_K07652	31.6	107	5.8e-22
ACCESSORY_REP|Org6_Gene3911#	gi|383321019|gi|383321019_K07769	32.0	107	5.8e-22
ACCESSORY_REP|Org6_Gene3911#	gi|383323166|gi|383323166_K00936	31.0	107	7.58e-22
ACCESSORY_REP|Org6_Gene3911#	gi|29346404|gi|29346404_NA	33.8	107	9.9e-22
ACCESSORY_REP|Org6_Gene3911#	gi|15604107|gi|15604107_K02488	28.0	106	1.29e-21
ACCESSORY_REP|Org6_Gene3911#	gi|383323378|gi|383323378_K00936	31.1	106	1.69e-21
ACCESSORY_REP|Org6_Gene3911#	gi|29349465|gi|29349465_NA	31.7	105	2.88e-21
ACCESSORY_REP|Org6_Gene3911#	gi|16079945|gi|16079945_K07704	22.4	104	6.41e-21
ACCESSORY_REP|Org6_Gene3911#	gi|383323765|gi|383323765_NA	32.5	103	1.43e-20
ACCESSORY_REP|Org6_Gene3911#	gi|15806193|gi|15806193_NA	30.0	102	1.87e-20
ACCESSORY_REP|Org6_Gene3911#	gi|383322535|gi|383322535_K00936	28.7	102	2.44e-20
ACCESSORY_REP|Org6_Gene3911#	gi|383323641|gi|383323641_K11328	27.5	102	3.18e-20
ACCESSORY_REP|Org6_Gene3911#	gi|29346468|gi|29346468_K11527	26.2	101	5.43e-20
ACCESSORY_REP|Org6_Gene3911#	gi|15672378|gi|15672378_K07652	29.5	101	7.09e-20
ACCESSORY_REP|Org6_Gene3911#	gi|29350081|gi|29350081_NA	25.6	97	7.84e-19
ACCESSORY_REP|Org6_Gene3911#	gi|383323652|gi|383323652_NA	28.5	97	1.02e-18
ACCESSORY_REP|Org6_Gene3911#	gi|15896754|gi|15896754_NA	27.3	94	5.08e-18
ACCESSORY_REP|Org6_Gene3911#	gi|90111458|gi|90111458_K07711	26.8	94	6.64e-18
ACCESSORY_REP|Org6_Gene3911#	gi|383322066|gi|383322066_NA	28.1	94	8.67e-18
ACCESSORY_REP|Org6_Gene3911#	gi|16128385|gi|16128385_K07636	28.3	94	8.67e-18
ACCESSORY_REP|Org6_Gene3911#	gi|15894977|gi|15894977_K07658	32.4	94	8.67e-18
ACCESSORY_REP|Org6_Gene3911#	gi|29346696|gi|29346696_NA	19.8	92	2.52e-17
ACCESSORY_REP|Org6_Gene3911#	gi|383322419|gi|383322419_K11527	24.3	92	2.52e-17
ACCESSORY_REP|Org6_Gene3911#	gi|15893728|gi|15893728_NA	28.2	92	3.29e-17
ACCESSORY_REP|Org6_Gene3911#	gi|16081093|gi|16081093_K07668	39.4	90	9.58e-17
ACCESSORY_REP|Org6_Gene3911#	gi|255767672|gi|255767672_K07658	37.3	90	1.25e-16
ACCESSORY_REP|Org6_Gene3911#	gi|15672986|gi|15672986_NA	23.2	88	3.64e-16
ACCESSORY_REP|Org6_Gene3911#	gi|383321703|gi|383321703_K00936	30.0	87	6.21e-16
ACCESSORY_REP|Org6_Gene3911#	gi|383321138|gi|383321138_NA	32.6	87	8.11e-16
ACCESSORY_REP|Org6_Gene3911#	gi|383322218|gi|383322218_K11527	32.1	87	8.11e-16
ACCESSORY_REP|Org6_Gene3911#	gi|383321191|gi|383321191_NA	29.7	87	1.06e-15
ACCESSORY_REP|Org6_Gene3911#	gi|hmm23398013|gi|hmm23398013_K14489	26.5	87	1.06e-15
ACCESSORY_REP|Org6_Gene3911#	gi|15673575|gi|15673575_NA	26.7	86	1.81e-15
ACCESSORY_REP|Org6_Gene3911#	gi|15894117|gi|15894117_NA	28.9	86	2.36e-15
ACCESSORY_REP|Org6_Gene3911#	gi|383321378|gi|383321378_K00936	29.2	85	3.08e-15
ACCESSORY_REP|Org6_Gene3911#	gi|29348666|gi|29348666_NA	31.9	85	3.08e-15
ACCESSORY_REP|Org6_Gene3911#	gi|383322716|gi|383322716_K02486	31.1	85	3.08e-15
ACCESSORY_REP|Org6_Gene3911#	gi|15896015|gi|15896015_NA	37.8	84	5.26e-15
ACCESSORY_REP|Org6_Gene3911#	gi|29346091|gi|29346091_NA	23.6	84	6.87e-15
ACCESSORY_REP|Org6_Gene3911#	gi|29346142|gi|29346142_NA	33.9	84	6.87e-15
ACCESSORY_REP|Org6_Gene3911#	gi|561108337|gi|561108337_K07669	32.9	84	6.87e-15
ACCESSORY_REP|Org6_Gene3911#	gi|16132216|gi|16132216_K07641	28.8	84	8.97e-15
ACCESSORY_REP|Org6_Gene3911#	gi|383321286|gi|383321286_NA	32.5	82	2e-14
ACCESSORY_REP|Org6_Gene3911#	gi|15595109|gi|15595109_K02482	26.9	80	7.59e-14
ACCESSORY_REP|Org6_Gene3911#	gi|16130019|gi|16130019_K07664	32.8	80	7.59e-14
ACCESSORY_REP|Org6_Gene3911#	gi|15893741|gi|15893741_NA	33.8	79	1.69e-13
ACCESSORY_REP|Org6_Gene3911#	gi|29346170|gi|29346170_NA	22.0	79	1.69e-13
ACCESSORY_REP|Org6_Gene3911#	gi|255767758|gi|255767758_NA	32.3	79	2.89e-13
ACCESSORY_REP|Org6_Gene3911#	gi|15673576|gi|15673576_NA	28.0	79	2.89e-13
ACCESSORY_REP|Org6_Gene3911#	gi|15893854|gi|15893854_NA	35.5	78	3.77e-13
ACCESSORY_REP|Org6_Gene3911#	gi|16078390|gi|16078390_K02483	35.5	77	6.43e-13
ACCESSORY_REP|Org6_Gene3911#	gi|397672403|gi|397672403_K02483	35.7	77	8.4e-13
ACCESSORY_REP|Org6_Gene3911#	gi|397675187|gi|397675187_K07670	34.7	77	1.1e-12
ACCESSORY_REP|Org6_Gene3911#	gi|397672854|gi|397672854_K07667	35.2	75	3.19e-12
ACCESSORY_REP|Org6_Gene3911#	gi|29347801|gi|29347801_NA	28.4	75	3.19e-12
ACCESSORY_REP|Org6_Gene3911#	gi|16132215|gi|16132215_K07663	32.2	75	3.19e-12
ACCESSORY_REP|Org6_Gene3911#	gi|16131282|gi|16131282_K07659	34.1	75	4.17e-12
ACCESSORY_REP|Org6_Gene3911#	gi|15644795|gi|15644795_K02483	27.9	74	5.44e-12
ACCESSORY_REP|Org6_Gene3911#	gi|397672286|gi|397672286_K07776	34.1	74	5.44e-12
ACCESSORY_REP|Org6_Gene3911#	gi|383321464|gi|383321464_K02479	34.0	74	5.44e-12
ACCESSORY_REP|Org6_Gene3911#	gi|15594764|gi|15594764_K18444	22.3	74	7.11e-12
ACCESSORY_REP|Org6_Gene3911#	gi|383322327|gi|383322327_K07814	28.4	74	7.11e-12
ACCESSORY_REP|Org6_Gene3911#	gi|255767498|gi|255767498_K07775	29.2	74	7.11e-12
ACCESSORY_REP|Org6_Gene3911#	gi|383323642|gi|383323642_K11330	35.9	74	9.28e-12
ACCESSORY_REP|Org6_Gene3911#	gi|383321299|gi|383321299_K02483	31.2	74	9.28e-12
ACCESSORY_REP|Org6_Gene3911#	gi|383322743|gi|383322743_K11329	34.2	74	9.28e-12
ACCESSORY_REP|Org6_Gene3911#	gi|16131752|gi|16131752_K07662	36.2	73	1.21e-11
ACCESSORY_REP|Org6_Gene3911#	gi|15894150|gi|15894150_NA	25.3	73	1.21e-11
ACCESSORY_REP|Org6_Gene3911#	gi|16080092|gi|16080092_K11630	21.6	72	2.07e-11
ACCESSORY_REP|Org6_Gene3911#	gi|15893814|gi|15893814_NA	32.6	72	2.07e-11
ACCESSORY_REP|Org6_Gene3911#	gi|383323729|gi|383323729_K11526	29.7	72	2.07e-11
ACCESSORY_REP|Org6_Gene3911#	gi|15676500|gi|15676500_K02483	34.4	72	2.07e-11
ACCESSORY_REP|Org6_Gene3911#	gi|383323653|gi|383323653_K02483	41.0	72	2.07e-11
ACCESSORY_REP|Org6_Gene3911#	gi|383323597|gi|383323597_K10697	31.0	72	2.07e-11
ACCESSORY_REP|Org6_Gene3911#	gi|15645977|gi|15645977_K02483	30.2	72	2.7e-11
ACCESSORY_REP|Org6_Gene3911#	gi|15896467|gi|15896467_NA	31.5	72	3.53e-11
ACCESSORY_REP|Org6_Gene3911#	gi|383321779|gi|383321779_K11521	33.3	72	3.53e-11
ACCESSORY_REP|Org6_Gene3911#	gi|16128384|gi|16128384_K07657	29.5	71	4.61e-11
ACCESSORY_REP|Org6_Gene3911#	gi|15605840|gi|15605840_K02483	25.8	71	4.61e-11
ACCESSORY_REP|Org6_Gene3911#	gi|15807407|gi|15807407_NA	34.8	70	7.86e-11
ACCESSORY_REP|Org6_Gene3911#	gi|16128554|gi|16128554_K07665	30.5	70	1.03e-10
ACCESSORY_REP|Org6_Gene3911#	gi|383322325|gi|383322325_K11527	29.2	70	1.03e-10
ACCESSORY_REP|Org6_Gene3911#	gi|29346092|gi|29346092_NA	30.1	69	1.75e-10
ACCESSORY_REP|Org6_Gene3911#	gi|29346892|gi|29346892_NA	31.1	69	1.75e-10
ACCESSORY_REP|Org6_Gene3911#	gi|15604292|gi|15604292_K07659	29.4	69	2.29e-10
ACCESSORY_REP|Org6_Gene3911#	gi|29346399|gi|29346399_NA	24.3	69	2.29e-10
ACCESSORY_REP|Org6_Gene3911#	gi|90111362|gi|90111362_K02483	29.9	69	2.99e-10
ACCESSORY_REP|Org6_Gene3911#	gi|15894795|gi|15894795_NA	21.3	69	2.99e-10
ACCESSORY_REP|Org6_Gene3911#	gi|29347575|gi|29347575_NA	35.0	68	3.9e-10
ACCESSORY_REP|Org6_Gene3911#	gi|16129914|gi|16129914_K02484	21.8	68	3.9e-10
ACCESSORY_REP|Org6_Gene3911#	gi|16080354|gi|16080354_K07770	25.2	68	5.09e-10
ACCESSORY_REP|Org6_Gene3911#	gi|15672984|gi|15672984_NA	27.7	68	5.09e-10
ACCESSORY_REP|Org6_Gene3911#	gi|383322326|gi|383322326_K11527	29.4	67	6.65e-10
ACCESSORY_REP|Org6_Gene3911#	gi|383323936|gi|383323936_K02483	33.3	67	6.65e-10
ACCESSORY_REP|Org6_Gene3911#	gi|397672807|gi|397672807_K07653	27.7	67	6.65e-10
ACCESSORY_REP|Org6_Gene3911#	gi|15673657|gi|15673657_NA	31.2	67	8.69e-10
ACCESSORY_REP|Org6_Gene3911#	gi|hmm9030013|gi|hmm9030013_NA	30.5	67	8.69e-10
ACCESSORY_REP|Org6_Gene3911#	gi|16077443|gi|16077443_K02483	24.7	67	8.69e-10
ACCESSORY_REP|Org6_Gene3911#	gi|15893613|gi|15893613_NA	28.5	66	1.48e-09
ACCESSORY_REP|Org6_Gene3911#	gi|383321535|gi|383321535_K02658	28.9	66	1.48e-09
ACCESSORY_REP|Org6_Gene3911#	gi|6322044|gi|6322044_K11231	27.8	66	1.48e-09
ACCESSORY_REP|Org6_Gene3911#	gi|hmm7886053|gi|hmm7886053_NA	28.7	66	1.94e-09
ACCESSORY_REP|Org6_Gene3911#	gi|16128961|gi|16128961_K07772	31.9	65	2.53e-09
ACCESSORY_REP|Org6_Gene3911#	gi|15595014|gi|15595014_K03407	23.7	65	2.53e-09
ACCESSORY_REP|Org6_Gene3911#	gi|15807540|gi|15807540_NA	30.3	65	2.53e-09
ACCESSORY_REP|Org6_Gene3911#	gi|383322558|gi|383322558_K02485	31.0	65	2.53e-09
ACCESSORY_REP|Org6_Gene3911#	gi|397672855|gi|397672855_K07646	26.6	65	2.53e-09
ACCESSORY_REP|Org6_Gene3911#	gi|383321358|gi|383321358_K02657	23.9	65	3.3e-09
ACCESSORY_REP|Org6_Gene3911#	gi|15894784|gi|15894784_NA	32.5	65	3.3e-09
ACCESSORY_REP|Org6_Gene3911#	gi|15645020|gi|15645020_K03407	24.8	65	4.31e-09
ACCESSORY_REP|Org6_Gene3911#	gi|hmm24026053|gi|hmm24026053_K14489	37.5	65	4.31e-09
ACCESSORY_REP|Org6_Gene3911#	gi|383322559|gi|383322559_K02485	22.5	64	5.63e-09
ACCESSORY_REP|Org6_Gene3911#	gi|397672721|gi|397672721_K07671	30.3	64	5.63e-09
ACCESSORY_REP|Org6_Gene3911#	gi|383323734|gi|383323734_K11522	29.8	64	5.63e-09
ACCESSORY_REP|Org6_Gene3911#	gi|hmm9028013|gi|hmm9028013_K14492	28.2	64	7.36e-09
ACCESSORY_REP|Org6_Gene3911#	gi|383323940|gi|383323940_NA	29.2	64	7.36e-09
ACCESSORY_REP|Org6_Gene3911#	gi|hmm42978013|gi|hmm42978013_K14492	27.4	63	1.25e-08
ACCESSORY_REP|Org6_Gene3911#	gi|15808009|gi|15808009_K02658	26.8	63	1.64e-08
ACCESSORY_REP|Org6_Gene3911#	gi|16131939|gi|16131939_K07771	34.2	63	1.64e-08
ACCESSORY_REP|Org6_Gene3911#	gi|15805769|gi|15805769_NA	31.1	62	3.65e-08
ACCESSORY_REP|Org6_Gene3911#	gi|hmm782023|gi|hmm782023_K14489	24.4	61	6.23e-08
ACCESSORY_REP|Org6_Gene3911#	gi|hmm778023|gi|hmm778023_K14489	24.4	61	6.23e-08
ACCESSORY_REP|Org6_Gene3911#	gi|hmm780023|gi|hmm780023_K14489	24.4	61	6.23e-08
ACCESSORY_REP|Org6_Gene3911#	gi|15807237|gi|15807237_NA	30.0	60	8.13e-08
ACCESSORY_REP|Org6_Gene3911#	gi|383321359|gi|383321359_K02658	25.4	60	1.39e-07
ACCESSORY_REP|Org6_Gene3911#	gi|16129093|gi|16129093_K07660	31.0	60	1.39e-07
ACCESSORY_REP|Org6_Gene3911#	gi|15893941|gi|15893941_NA	31.0	60	1.39e-07
ACCESSORY_REP|Org6_Gene3911#	gi|hmm38720033|gi|hmm38720033_NA	28.8	59	1.81e-07
ACCESSORY_REP|Org6_Gene3911#	gi|16130693|gi|16130693_K07678	30.9	58	4.04e-07
ACCESSORY_REP|Org6_Gene3911#	gi|383322722|gi|383322722_NA	22.8	58	5.27e-07
ACCESSORY_REP|Org6_Gene3911#	gi|383321323|gi|383321323_NA	26.0	58	5.27e-07
ACCESSORY_REP|Org6_Gene3911#	gi|15645681|gi|15645681_K03413	26.2	58	5.27e-07
ACCESSORY_REP|Org6_Gene3911#	gi|hmm30360023|gi|hmm30360023_K14492	27.8	57	6.88e-07
ACCESSORY_REP|Org6_Gene3911#	gi|15807405|gi|15807405_NA	35.3	57	6.88e-07
ACCESSORY_REP|Org6_Gene3911#	gi|16128670|gi|16128670_K07667	28.8	57	6.88e-07
ACCESSORY_REP|Org6_Gene3911#	gi|hmm38228033|gi|hmm38228033_K14492	26.1	57	8.99e-07
ACCESSORY_REP|Org6_Gene3911#	gi|15808015|gi|15808015_NA	29.3	56	1.53e-06
ACCESSORY_REP|Org6_Gene3911#	gi|383323733|gi|383323733_K11523	23.9	56	1.53e-06
ACCESSORY_REP|Org6_Gene3911#	gi|hmm38718033|gi|hmm38718033_NA	26.7	54	5.83e-06
ACCESSORY_REP|Org6_Gene3911#	gi|383321390|gi|383321390_NA	29.1	54	7.61e-06
ACCESSORY_REP|Org6_Gene3911#	gi|383321731|gi|383321731_K02657	26.1	54	9.94e-06
ACCESSORY_REP|Org6_Gene3911#	gi|16129834|gi|16129834_K03413	27.6	52	2.21e-05
ACCESSORY_REP|Org6_Gene3911#	gi|383323850|gi|383323850_K02483	31.3	51	6.44e-05
ACCESSORY_REP|Org6_Gene3911#	gi|hmm30938023|gi|hmm30938023_K14492	23.4	50	8.42e-05
ACCESSORY_REP|Org6_Gene3911#	gi|hmm45922053|gi|hmm45922053_K12127	23.4	47	0.00093
ACCESSORY_REP|Org6_Gene3911#	gi|hmm38714033|gi|hmm38714033_K14492	24.6	44	0.00788
ACCESSORY_REP|Org6_Gene3304#	gi|16080688|gi|16080688_NA	39.4	191	3.04e-47
ACCESSORY_REP|Org6_Gene3304#	gi|383322331|gi|383322331_K11527	26.6	158	4.87e-37
ACCESSORY_REP|Org6_Gene3304#	gi|29349086|gi|29349086_NA	25.7	144	4.27e-33
ACCESSORY_REP|Org6_Gene3304#	gi|29348743|gi|29348743_NA	23.6	143	1.24e-32
ACCESSORY_REP|Org6_Gene3304#	gi|29348506|gi|29348506_NA	23.3	143	1.24e-32
ACCESSORY_REP|Org6_Gene3304#	gi|29349532|gi|29349532_NA	23.4	139	1.79e-31
ACCESSORY_REP|Org6_Gene3304#	gi|29347144|gi|29347144_NA	27.1	139	1.79e-31
ACCESSORY_REP|Org6_Gene3304#	gi|29346228|gi|29346228_NA	24.8	139	1.79e-31
ACCESSORY_REP|Org6_Gene3304#	gi|29348581|gi|29348581_NA	26.2	138	5.21e-31
ACCESSORY_REP|Org6_Gene3304#	gi|29347045|gi|29347045_NA	27.4	137	6.81e-31
ACCESSORY_REP|Org6_Gene3304#	gi|29350071|gi|29350071_NA	25.5	137	8.89e-31
ACCESSORY_REP|Org6_Gene3304#	gi|29346674|gi|29346674_NA	23.2	136	1.16e-30
ACCESSORY_REP|Org6_Gene3304#	gi|383321139|gi|383321139_NA	26.0	136	1.16e-30
ACCESSORY_REP|Org6_Gene3304#	gi|29348380|gi|29348380_NA	24.5	135	2.59e-30
ACCESSORY_REP|Org6_Gene3304#	gi|29349208|gi|29349208_NA	24.3	135	3.38e-30
ACCESSORY_REP|Org6_Gene3304#	gi|29349146|gi|29349146_NA	25.6	134	5.76e-30
ACCESSORY_REP|Org6_Gene3304#	gi|29345677|gi|29345677_NA	25.3	132	1.68e-29
ACCESSORY_REP|Org6_Gene3304#	gi|29349960|gi|29349960_NA	25.1	131	4.88e-29
ACCESSORY_REP|Org6_Gene3304#	gi|29349545|gi|29349545_NA	24.9	129	1.42e-28
ACCESSORY_REP|Org6_Gene3304#	gi|16079945|gi|16079945_K07704	38.4	129	1.85e-28
ACCESSORY_REP|Org6_Gene3304#	gi|29346857|gi|29346857_NA	25.1	128	3.16e-28
ACCESSORY_REP|Org6_Gene3304#	gi|29349519|gi|29349519_NA	24.4	126	1.57e-27
ACCESSORY_REP|Org6_Gene3304#	gi|16130312|gi|16130312_K02478	25.8	124	5.97e-27
ACCESSORY_REP|Org6_Gene3304#	gi|29346593|gi|29346593_NA	22.2	121	3.87e-26
ACCESSORY_REP|Org6_Gene3304#	gi|29346368|gi|29346368_NA	24.8	120	8.61e-26
ACCESSORY_REP|Org6_Gene3304#	gi|383323539|gi|383323539_K00936	24.0	120	8.61e-26
ACCESSORY_REP|Org6_Gene3304#	gi|29348029|gi|29348029_NA	24.4	117	9.52e-25
ACCESSORY_REP|Org6_Gene3304#	gi|29349586|gi|29349586_NA	22.4	116	1.24e-24
ACCESSORY_REP|Org6_Gene3304#	gi|90111200|gi|90111200_K07647	23.1	116	1.24e-24
ACCESSORY_REP|Org6_Gene3304#	gi|383322420|gi|383322420_K11527	23.0	116	2.12e-24
ACCESSORY_REP|Org6_Gene3304#	gi|29349644|gi|29349644_NA	22.0	107	7.55e-22
ACCESSORY_REP|Org6_Gene3304#	gi|383321544|gi|383321544_K00936	24.7	105	2.87e-21
ACCESSORY_REP|Org6_Gene3304#	gi|383322716|gi|383322716_K02486	24.7	102	2.43e-20
ACCESSORY_REP|Org6_Gene3304#	gi|29349194|gi|29349194_NA	21.2	101	5.41e-20
ACCESSORY_REP|Org6_Gene3304#	gi|29346468|gi|29346468_K11527	27.2	100	1.2e-19
ACCESSORY_REP|Org6_Gene3304#	gi|29349465|gi|29349465_NA	23.7	98	4.58e-19
ACCESSORY_REP|Org6_Gene3304#	gi|15604100|gi|15604100_K07716	25.6	97	5.98e-19
ACCESSORY_REP|Org6_Gene3304#	gi|29347243|gi|29347243_NA	24.3	96	2.27e-18
ACCESSORY_REP|Org6_Gene3304#	gi|29349762|gi|29349762_NA	24.5	95	2.97e-18
ACCESSORY_REP|Org6_Gene3304#	gi|29347071|gi|29347071_NA	23.5	95	3.88e-18
ACCESSORY_REP|Org6_Gene3304#	gi|29345424|gi|29345424_NA	24.3	95	3.88e-18
ACCESSORY_REP|Org6_Gene3304#	gi|15894190|gi|15894190_NA	24.9	92	3.28e-17
ACCESSORY_REP|Org6_Gene3304#	gi|383323765|gi|383323765_NA	26.2	91	4.29e-17
ACCESSORY_REP|Org6_Gene3304#	gi|383321286|gi|383321286_NA	24.6	90	9.55e-17
ACCESSORY_REP|Org6_Gene3304#	gi|29347433|gi|29347433_NA	23.9	89	1.63e-16
ACCESSORY_REP|Org6_Gene3304#	gi|383323378|gi|383323378_K00936	25.2	87	8.08e-16
ACCESSORY_REP|Org6_Gene3304#	gi|29346404|gi|29346404_NA	21.9	87	1.06e-15
ACCESSORY_REP|Org6_Gene3304#	gi|29346064|gi|29346064_NA	25.0	86	1.8e-15
ACCESSORY_REP|Org6_Gene3304#	gi|255767758|gi|255767758_NA	30.3	84	8.94e-15
ACCESSORY_REP|Org6_Gene3304#	gi|383323597|gi|383323597_K10697	30.4	83	1.17e-14
ACCESSORY_REP|Org6_Gene3304#	gi|29349053|gi|29349053_NA	23.0	82	1.99e-14
ACCESSORY_REP|Org6_Gene3304#	gi|15894117|gi|15894117_NA	38.6	82	2.6e-14
ACCESSORY_REP|Org6_Gene3304#	gi|16077443|gi|16077443_K02483	28.7	81	5.79e-14
ACCESSORY_REP|Org6_Gene3304#	gi|383321510|gi|383321510_K02485	35.5	80	7.56e-14
ACCESSORY_REP|Org6_Gene3304#	gi|383321138|gi|383321138_NA	27.6	80	7.56e-14
ACCESSORY_REP|Org6_Gene3304#	gi|16081092|gi|16081092_K07652	24.6	80	7.56e-14
ACCESSORY_REP|Org6_Gene3304#	gi|29347007|gi|29347007_NA	24.4	79	1.69e-13
ACCESSORY_REP|Org6_Gene3304#	gi|29347984|gi|29347984_NA	26.8	79	1.69e-13
ACCESSORY_REP|Org6_Gene3304#	gi|29347210|gi|29347210_NA	23.8	78	3.75e-13
ACCESSORY_REP|Org6_Gene3304#	gi|383322218|gi|383322218_K11527	25.0	78	3.75e-13
ACCESSORY_REP|Org6_Gene3304#	gi|397675725|gi|397675725_K02483	39.3	78	4.9e-13
ACCESSORY_REP|Org6_Gene3304#	gi|29346647|gi|29346647_NA	23.3	77	6.4e-13
ACCESSORY_REP|Org6_Gene3304#	gi|383323166|gi|383323166_K00936	23.9	77	6.4e-13
ACCESSORY_REP|Org6_Gene3304#	gi|29346408|gi|29346408_NA	21.8	76	1.43e-12
ACCESSORY_REP|Org6_Gene3304#	gi|383322327|gi|383322327_K07814	31.7	76	1.43e-12
ACCESSORY_REP|Org6_Gene3304#	gi|145698285|gi|145698285_K07677	26.1	76	1.43e-12
ACCESSORY_REP|Org6_Gene3304#	gi|15594764|gi|15594764_K18444	29.5	76	1.86e-12
ACCESSORY_REP|Org6_Gene3304#	gi|15894977|gi|15894977_K07658	25.7	76	1.86e-12
ACCESSORY_REP|Org6_Gene3304#	gi|383322326|gi|383322326_K11527	31.4	75	2.43e-12
ACCESSORY_REP|Org6_Gene3304#	gi|15893728|gi|15893728_NA	22.3	75	3.18e-12
ACCESSORY_REP|Org6_Gene3304#	gi|15605840|gi|15605840_K02483	28.2	75	3.18e-12
ACCESSORY_REP|Org6_Gene3304#	gi|397672403|gi|397672403_K02483	36.2	75	4.15e-12
ACCESSORY_REP|Org6_Gene3304#	gi|15604107|gi|15604107_K02488	24.4	74	5.42e-12
ACCESSORY_REP|Org6_Gene3304#	gi|15673657|gi|15673657_NA	25.6	73	1.21e-11
ACCESSORY_REP|Org6_Gene3304#	gi|383322419|gi|383322419_K11527	30.3	73	1.58e-11
ACCESSORY_REP|Org6_Gene3304#	gi|383323936|gi|383323936_K02483	37.6	73	1.58e-11
ACCESSORY_REP|Org6_Gene3304#	gi|383323642|gi|383323642_K11330	29.0	73	1.58e-11
ACCESSORY_REP|Org6_Gene3304#	gi|15604292|gi|15604292_K07659	32.6	72	2.69e-11
ACCESSORY_REP|Org6_Gene3304#	gi|29346892|gi|29346892_NA	30.8	72	2.69e-11
ACCESSORY_REP|Org6_Gene3304#	gi|397672286|gi|397672286_K07776	29.0	72	3.51e-11
ACCESSORY_REP|Org6_Gene3304#	gi|16078390|gi|16078390_K02483	33.3	71	4.59e-11
ACCESSORY_REP|Org6_Gene3304#	gi|15808040|gi|15808040_K02487	30.1	71	4.59e-11
ACCESSORY_REP|Org6_Gene3304#	gi|383321464|gi|383321464_K02479	27.0	71	5.99e-11
ACCESSORY_REP|Org6_Gene3304#	gi|29346142|gi|29346142_NA	29.0	70	7.83e-11
ACCESSORY_REP|Org6_Gene3304#	gi|16077444|gi|16077444_NA	25.4	70	1.02e-10
ACCESSORY_REP|Org6_Gene3304#	gi|383322066|gi|383322066_NA	23.2	70	1.02e-10
ACCESSORY_REP|Org6_Gene3304#	gi|397672861|gi|397672861_K07672	30.0	70	1.02e-10
ACCESSORY_REP|Org6_Gene3304#	gi|16078417|gi|16078417_K13533	30.4	70	1.34e-10
ACCESSORY_REP|Org6_Gene3304#	gi|15895992|gi|15895992_NA	25.5	70	1.34e-10
ACCESSORY_REP|Org6_Gene3304#	gi|15895700|gi|15895700_NA	30.2	69	2.97e-10
ACCESSORY_REP|Org6_Gene3304#	gi|15807720|gi|15807720_NA	26.7	68	5.07e-10
ACCESSORY_REP|Org6_Gene3304#	gi|29347575|gi|29347575_NA	25.5	68	5.07e-10
ACCESSORY_REP|Org6_Gene3304#	gi|383321191|gi|383321191_NA	25.3	67	6.63e-10
ACCESSORY_REP|Org6_Gene3304#	gi|383321299|gi|383321299_K02483	30.8	67	8.65e-10
ACCESSORY_REP|Org6_Gene3304#	gi|383322559|gi|383322559_K02485	23.3	67	8.65e-10
ACCESSORY_REP|Org6_Gene3304#	gi|90111362|gi|90111362_K02483	28.7	67	1.13e-09
ACCESSORY_REP|Org6_Gene3304#	gi|16078430|gi|16078430_K13532	20.4	67	1.13e-09
ACCESSORY_REP|Org6_Gene3304#	gi|15807540|gi|15807540_NA	28.4	65	2.52e-09
ACCESSORY_REP|Org6_Gene3304#	gi|15896015|gi|15896015_NA	27.5	65	3.29e-09
ACCESSORY_REP|Org6_Gene3304#	gi|397672854|gi|397672854_K07667	31.9	64	7.33e-09
ACCESSORY_REP|Org6_Gene3304#	gi|29345946|gi|29345946_NA	22.1	64	9.57e-09
ACCESSORY_REP|Org6_Gene3304#	gi|15807237|gi|15807237_NA	32.5	64	9.57e-09
ACCESSORY_REP|Org6_Gene3304#	gi|16128384|gi|16128384_K07657	31.4	63	1.63e-08
ACCESSORY_REP|Org6_Gene3304#	gi|16130019|gi|16130019_K07664	25.2	62	2.78e-08
ACCESSORY_REP|Org6_Gene3304#	gi|383322558|gi|383322558_K02485	27.0	61	4.75e-08
ACCESSORY_REP|Org6_Gene3304#	gi|15893941|gi|15893941_NA	31.5	60	8.1e-08
ACCESSORY_REP|Org6_Gene3304#	gi|15807719|gi|15807719_NA	29.1	60	1.06e-07
ACCESSORY_REP|Org6_Gene3304#	gi|15808009|gi|15808009_K02658	26.9	60	1.06e-07
ACCESSORY_REP|Org6_Gene3304#	gi|hmm38720033|gi|hmm38720033_NA	21.0	60	1.38e-07
ACCESSORY_REP|Org6_Gene3304#	gi|15805757|gi|15805757_NA	26.6	60	1.38e-07
ACCESSORY_REP|Org6_Gene3304#	gi|383321390|gi|383321390_NA	26.5	60	1.38e-07
ACCESSORY_REP|Org6_Gene3304#	gi|383323733|gi|383323733_K11523	30.6	58	4.02e-07
ACCESSORY_REP|Org6_Gene3304#	gi|29345934|gi|29345934_NA	26.7	57	6.86e-07
ACCESSORY_REP|Org6_Gene3304#	gi|383323940|gi|383323940_NA	27.5	57	6.86e-07
ACCESSORY_REP|Org6_Gene3304#	gi|15605195|gi|15605195_K07714	30.7	57	1.17e-06
ACCESSORY_REP|Org6_Gene3304#	gi|16129093|gi|16129093_K07660	29.1	56	1.53e-06
ACCESSORY_REP|Org6_Gene3304#	gi|hmm56322013|gi|hmm56322013_K14492	22.9	56	2e-06
ACCESSORY_REP|Org6_Gene3304#	gi|hmm19062053|gi|hmm19062053_K12130	25.9	55	2.61e-06
ACCESSORY_REP|Org6_Gene3304#	gi|hmm38718033|gi|hmm38718033_NA	19.7	55	3.4e-06
ACCESSORY_REP|Org6_Gene3304#	gi|383321604|gi|383321604_K02485	29.3	55	4.44e-06
ACCESSORY_REP|Org6_Gene3304#	gi|hmm44878053|gi|hmm44878053_K12131	22.5	54	7.58e-06
ACCESSORY_REP|Org6_Gene3304#	gi|383321535|gi|383321535_K02658	24.8	54	7.58e-06
ACCESSORY_REP|Org6_Gene3304#	gi|16130479|gi|16130479_K07715	27.2	54	9.9e-06
ACCESSORY_REP|Org6_Gene3304#	gi|hmm16474013|gi|hmm16474013_K14492	22.4	53	1.29e-05
ACCESSORY_REP|Org6_Gene3304#	gi|hmm1476053|gi|hmm1476053_K12129	23.0	53	1.69e-05
ACCESSORY_REP|Org6_Gene3304#	gi|hmm38228033|gi|hmm38228033_K14492	23.8	52	3.76e-05
ACCESSORY_REP|Org6_Gene3304#	gi|hmm38714033|gi|hmm38714033_K14492	18.5	52	3.76e-05
ACCESSORY_REP|Org6_Gene3304#	gi|15645681|gi|15645681_K03413	24.6	50	8.38e-05
ACCESSORY_REP|Org6_Gene3304#	gi|hmm30360023|gi|hmm30360023_K14492	21.1	50	0.000143
ACCESSORY_REP|Org6_Gene3304#	gi|15645020|gi|15645020_K03407	24.1	50	0.000143
ACCESSORY_REP|Org6_Gene3304#	gi|383321358|gi|383321358_K02657	25.0	49	0.000319
ACCESSORY_REP|Org6_Gene3304#	gi|383322325|gi|383322325_K11527	24.6	49	0.000319
ACCESSORY_REP|Org6_Gene3304#	gi|hmm36168023|gi|hmm36168023_K12128	22.3	48	0.000543
ACCESSORY_REP|Org6_Gene3304#	gi|383321532|gi|383321532_K02487	25.6	48	0.000543
ACCESSORY_REP|Org1_Gene3913#	gi|557878612|gi|557878612_K11498	20.5	118	3.44e-25
ACCESSORY_REP|Org1_Gene3913#	gi|767930917|gi|767930917_NA	20.5	118	3.44e-25
ACCESSORY_REP|Org1_Gene3913#	gi|767930915|gi|767930915_NA	20.5	118	3.44e-25
ACCESSORY_REP|Org1_Gene3913#	gi|71061468|gi|71061468_NA	20.5	118	3.44e-25
ACCESSORY_REP|Org1_Gene3913#	gi|767930923|gi|767930923_K11498	20.5	118	3.44e-25
ACCESSORY_REP|Org1_Gene3913#	gi|767930921|gi|767930921_K11498	20.5	118	3.44e-25
ACCESSORY_REP|Org1_Gene3913#	gi|46049114|gi|46049114_K10402	21.0	117	7.67e-25
ACCESSORY_REP|Org1_Gene3913#	gi|546231677|gi|546231677_K10402	21.0	117	7.67e-25
ACCESSORY_REP|Org1_Gene3913#	gi|767930925|gi|767930925_NA	19.9	115	3.81e-24
ACCESSORY_REP|Org1_Gene3913#	gi|767930919|gi|767930919_NA	20.6	114	6.5e-24
ACCESSORY_REP|Org1_Gene3913#	gi|25150354|gi|25150354_K10352	20.4	111	7.18e-23
ACCESSORY_REP|Org1_Gene3913#	gi|62471805|gi|62471805_K10352	21.2	107	1.04e-21
ACCESSORY_REP|Org1_Gene3913#	gi|62471820|gi|62471820_K10352	21.2	107	1.04e-21
ACCESSORY_REP|Org1_Gene3913#	gi|24762816|gi|24762816_K10352	21.2	107	1.04e-21
ACCESSORY_REP|Org1_Gene3913#	gi|24762818|gi|24762818_K10352	21.2	107	1.04e-21
ACCESSORY_REP|Org1_Gene3913#	gi|320544374|gi|320544374_K10352	21.2	107	1.04e-21
ACCESSORY_REP|Org1_Gene3913#	gi|386768643|gi|386768643_K10352	21.2	107	1.04e-21
ACCESSORY_REP|Org1_Gene3913#	gi|320544372|gi|320544372_K10352	21.2	107	1.04e-21
ACCESSORY_REP|Org1_Gene3913#	gi|320544368|gi|320544368_K10352	21.2	107	1.04e-21
ACCESSORY_REP|Org1_Gene3913#	gi|320544370|gi|320544370_K10352	21.2	107	1.04e-21
ACCESSORY_REP|Org1_Gene3913#	gi|31982906|gi|31982906_NA	20.8	84	7.2e-15
ACCESSORY_REP|Org1_Gene3913#	gi|530406570|gi|530406570_NA	20.8	84	7.2e-15
ACCESSORY_REP|Org1_Gene3913#	gi|530406568|gi|530406568_NA	20.8	84	7.2e-15
ACCESSORY_REP|Org1_Gene3913#	gi|356874770|gi|356874770_NA	20.8	84	7.2e-15
ACCESSORY_REP|Org1_Gene3913#	gi|767985547|gi|767985547_NA	20.8	84	7.2e-15
ACCESSORY_REP|Org1_Gene3913#	gi|767985553|gi|767985553_NA	20.8	84	7.2e-15
ACCESSORY_REP|Org1_Gene3913#	gi|767985549|gi|767985549_NA	20.8	84	7.2e-15
ACCESSORY_REP|Org1_Gene3913#	gi|hmm10460014|gi|hmm10460014_NA	20.8	71	4.83e-11
ACCESSORY_REP|Org1_Gene3913#	gi|383321706|gi|383321706_K03529	20.6	64	5.9e-09
ACCESSORY_REP|Org1_Gene3913#	gi|767997691|gi|767997691_NA	22.4	64	7.71e-09
ACCESSORY_REP|Org1_Gene3913#	gi|767997694|gi|767997694_NA	22.4	64	7.71e-09
ACCESSORY_REP|Org1_Gene3913#	gi|289666774|gi|289666774_K09409	26.1	59	2.48e-07
ACCESSORY_REP|Org1_Gene3913#	gi|578832133|gi|578832133_NA	22.6	59	2.48e-07
ACCESSORY_REP|Org1_Gene3913#	gi|222537750|gi|222537750_NA	22.6	59	2.48e-07
ACCESSORY_REP|Org1_Gene3913#	gi|24642569|gi|24642569_K04514	20.4	58	4.23e-07
ACCESSORY_REP|Org1_Gene3913#	gi|289666732|gi|289666732_K09409	23.4	58	5.53e-07
ACCESSORY_REP|Org1_Gene3913#	gi|767983086|gi|767983086_NA	22.4	57	9.42e-07
ACCESSORY_REP|Org1_Gene3913#	gi|289666734|gi|289666734_NA	24.0	56	1.61e-06
ACCESSORY_REP|Org1_Gene3913#	gi|298566291|gi|298566291_NA	23.8	56	1.61e-06
ACCESSORY_REP|Org1_Gene3913#	gi|149999352|gi|149999352_K09409	24.0	56	1.61e-06
ACCESSORY_REP|Org1_Gene3913#	gi|17017963|gi|17017963_K09409	23.8	56	1.61e-06
ACCESSORY_REP|Org1_Gene3913#	gi|767991906|gi|767991906_NA	21.3	55	4.68e-06
ACCESSORY_REP|Org1_Gene3913#	gi|767903109|gi|767903109_NA	27.4	54	6.11e-06
ACCESSORY_REP|Org1_Gene3913#	gi|530362114|gi|530362114_NA	27.4	54	6.11e-06
ACCESSORY_REP|Org1_Gene3913#	gi|4503593|gi|4503593_NA	27.4	54	6.11e-06
ACCESSORY_REP|Org1_Gene3913#	gi|578798620|gi|578798620_NA	27.4	54	6.11e-06
ACCESSORY_REP|Org1_Gene3913#	gi|767991915|gi|767991915_NA	19.4	53	1.78e-05
ACCESSORY_REP|Org1_Gene3913#	gi|767991911|gi|767991911_NA	19.4	53	1.78e-05
ACCESSORY_REP|Org1_Gene3913#	gi|50980307|gi|50980307_NA	19.4	53	1.78e-05
ACCESSORY_REP|Org1_Gene3913#	gi|530410154|gi|530410154_NA	20.6	52	2.32e-05
ACCESSORY_REP|Org1_Gene3913#	gi|767991900|gi|767991900_NA	20.6	52	2.32e-05
ACCESSORY_REP|Org1_Gene3913#	gi|767991904|gi|767991904_NA	20.6	52	2.32e-05
ACCESSORY_REP|Org1_Gene3913#	gi|767991908|gi|767991908_NA	22.3	52	2.32e-05
ACCESSORY_REP|Org1_Gene3913#	gi|66358002|gi|66358002_NA	26.1	52	3.03e-05
ACCESSORY_REP|Org1_Gene3913#	gi|14601261|gi|14601261_NA	22.7	52	3.96e-05
ACCESSORY_REP|Org1_Gene3913#	gi|767991913|gi|767991913_NA	19.4	51	6.75e-05
ACCESSORY_REP|Org1_Gene3913#	gi|50980301|gi|50980301_NA	19.4	51	6.75e-05
ACCESSORY_REP|Org1_Gene3913#	gi|767991902|gi|767991902_NA	20.6	50	8.82e-05
ACCESSORY_REP|Org1_Gene3913#	gi|767968254|gi|767968254_K16808	23.7	50	0.000115
ACCESSORY_REP|Org1_Gene3913#	gi|767968252|gi|767968252_K16808	23.7	50	0.000115
ACCESSORY_REP|Org1_Gene3913#	gi|767968256|gi|767968256_K16808	23.7	50	0.000115
ACCESSORY_REP|Org1_Gene3913#	gi|767968262|gi|767968262_K16808	23.7	50	0.000115
ACCESSORY_REP|Org1_Gene3913#	gi|767968260|gi|767968260_K16808	23.7	50	0.000115
ACCESSORY_REP|Org1_Gene3913#	gi|767968258|gi|767968258_K16808	23.7	50	0.000115
ACCESSORY_REP|Org1_Gene3913#	gi|767968242|gi|767968242_K16808	23.7	50	0.000115
ACCESSORY_REP|Org1_Gene3913#	gi|767968244|gi|767968244_K16808	23.7	50	0.000115
ACCESSORY_REP|Org1_Gene3913#	gi|767968246|gi|767968246_K16808	23.7	50	0.000115
ACCESSORY_REP|Org1_Gene3913#	gi|578821444|gi|578821444_K16808	23.7	50	0.000115
ACCESSORY_REP|Org1_Gene3913#	gi|767968250|gi|767968250_K16808	23.7	50	0.000115
ACCESSORY_REP|Org1_Gene3913#	gi|767968248|gi|767968248_K16808	23.7	50	0.000115
ACCESSORY_REP|Org1_Gene3913#	gi|71361682|gi|71361682_K16808	23.7	50	0.000115
ACCESSORY_REP|Org1_Gene3913#	gi|hmm22460023|gi|hmm22460023_NA	22.3	49	0.000257
ACCESSORY_REP|Org1_Gene3913#	gi|767949089|gi|767949089_K09409	26.4	48	0.000438
ACCESSORY_REP|Org1_Gene3913#	gi|6320419|gi|6320419_NA	32.1	45	0.00284
ACCESSORY_REP|Org6_Gene2559#	gi|15806144|gi|15806144_NA	24.8	52	2.13e-05
ACCESSORY_REP|Org5_Gene3359#	gi|383322331|gi|383322331_K11527	33.3	206	9.06e-52
ACCESSORY_REP|Org5_Gene3359#	gi|16080688|gi|16080688_NA	39.2	193	1.04e-47
ACCESSORY_REP|Org5_Gene3359#	gi|29348458|gi|29348458_NA	28.5	193	1.35e-47
ACCESSORY_REP|Org5_Gene3359#	gi|29349086|gi|29349086_NA	28.7	181	4.08e-44
ACCESSORY_REP|Org5_Gene3359#	gi|29349532|gi|29349532_NA	29.2	181	4.08e-44
ACCESSORY_REP|Org5_Gene3359#	gi|29349960|gi|29349960_NA	29.1	178	4.51e-43
ACCESSORY_REP|Org5_Gene3359#	gi|29346391|gi|29346391_NA	26.9	174	6.51e-42
ACCESSORY_REP|Org5_Gene3359#	gi|29349519|gi|29349519_NA	26.3	173	8.5e-42
ACCESSORY_REP|Org5_Gene3359#	gi|29348380|gi|29348380_NA	27.1	173	8.5e-42
ACCESSORY_REP|Org5_Gene3359#	gi|29348506|gi|29348506_NA	27.1	173	1.11e-41
ACCESSORY_REP|Org5_Gene3359#	gi|29348743|gi|29348743_NA	28.7	173	1.45e-41
ACCESSORY_REP|Org5_Gene3359#	gi|16130302|gi|16130302_K07679	28.3	168	2.73e-40
ACCESSORY_REP|Org5_Gene3359#	gi|29345677|gi|29345677_NA	25.8	167	6.09e-40
ACCESSORY_REP|Org5_Gene3359#	gi|29346674|gi|29346674_NA	26.3	166	1.04e-39
ACCESSORY_REP|Org5_Gene3359#	gi|29348874|gi|29348874_NA	27.3	164	3.95e-39
ACCESSORY_REP|Org5_Gene3359#	gi|29348581|gi|29348581_NA	29.0	164	6.73e-39
ACCESSORY_REP|Org5_Gene3359#	gi|29350071|gi|29350071_NA	25.0	163	1.15e-38
ACCESSORY_REP|Org5_Gene3359#	gi|29347045|gi|29347045_NA	30.7	163	1.5e-38
ACCESSORY_REP|Org5_Gene3359#	gi|29346228|gi|29346228_NA	28.8	162	2.56e-38
ACCESSORY_REP|Org5_Gene3359#	gi|383322325|gi|383322325_K11527	29.6	161	3.34e-38
ACCESSORY_REP|Org5_Gene3359#	gi|hmm48342013|gi|hmm48342013_K14509	28.2	161	5.7e-38
ACCESSORY_REP|Org5_Gene3359#	gi|29348543|gi|29348543_NA	26.1	161	5.7e-38
ACCESSORY_REP|Org5_Gene3359#	gi|49176326|gi|49176326_K07648	28.3	160	9.72e-38
ACCESSORY_REP|Org5_Gene3359#	gi|29348332|gi|29348332_NA	25.4	159	2.17e-37
ACCESSORY_REP|Org5_Gene3359#	gi|29346368|gi|29346368_NA	26.1	158	3.69e-37
ACCESSORY_REP|Org5_Gene3359#	gi|29349208|gi|29349208_NA	22.4	158	4.83e-37
ACCESSORY_REP|Org5_Gene3359#	gi|383321139|gi|383321139_NA	27.9	156	1.83e-36
ACCESSORY_REP|Org5_Gene3359#	gi|29348306|gi|29348306_NA	29.1	155	2.39e-36
ACCESSORY_REP|Org5_Gene3359#	gi|29347164|gi|29347164_NA	27.6	154	5.34e-36
ACCESSORY_REP|Org5_Gene3359#	gi|383323539|gi|383323539_K00936	34.2	154	6.97e-36
ACCESSORY_REP|Org5_Gene3359#	gi|29349590|gi|29349590_NA	23.6	153	9.1e-36
ACCESSORY_REP|Org5_Gene3359#	gi|383322420|gi|383322420_K11527	28.7	153	1.19e-35
ACCESSORY_REP|Org5_Gene3359#	gi|29349545|gi|29349545_NA	26.6	153	1.55e-35
ACCESSORY_REP|Org5_Gene3359#	gi|29348235|gi|29348235_NA	26.1	153	1.55e-35
ACCESSORY_REP|Org5_Gene3359#	gi|29349213|gi|29349213_NA	27.6	151	3.46e-35
ACCESSORY_REP|Org5_Gene3359#	gi|29349586|gi|29349586_NA	24.1	150	1.01e-34
ACCESSORY_REP|Org5_Gene3359#	gi|29349146|gi|29349146_NA	24.8	150	1.01e-34
ACCESSORY_REP|Org5_Gene3359#	gi|29347144|gi|29347144_NA	26.9	148	3.82e-34
ACCESSORY_REP|Org5_Gene3359#	gi|29348269|gi|29348269_NA	26.5	148	4.99e-34
ACCESSORY_REP|Org5_Gene3359#	gi|29345776|gi|29345776_NA	26.3	147	6.52e-34
ACCESSORY_REP|Org5_Gene3359#	gi|29347801|gi|29347801_NA	24.0	143	1.23e-32
ACCESSORY_REP|Org5_Gene3359#	gi|383321544|gi|383321544_K00936	31.7	140	7.97e-32
ACCESSORY_REP|Org5_Gene3359#	gi|383321894|gi|383321894_NA	31.6	138	3.96e-31
ACCESSORY_REP|Org5_Gene3359#	gi|383322531|gi|383322531_K11356	27.2	135	3.35e-30
ACCESSORY_REP|Org5_Gene3359#	gi|29348711|gi|29348711_NA	25.2	134	4.37e-30
ACCESSORY_REP|Org5_Gene3359#	gi|16130312|gi|16130312_K02478	33.8	134	7.46e-30
ACCESSORY_REP|Org5_Gene3359#	gi|383322557|gi|383322557_K02486	31.4	133	1.27e-29
ACCESSORY_REP|Org5_Gene3359#	gi|29346593|gi|29346593_NA	30.6	133	1.27e-29
ACCESSORY_REP|Org5_Gene3359#	gi|29348029|gi|29348029_NA	26.7	131	3.7e-29
ACCESSORY_REP|Org5_Gene3359#	gi|383321389|gi|383321389_NA	30.2	131	4.84e-29
ACCESSORY_REP|Org5_Gene3359#	gi|29349762|gi|29349762_NA	30.5	131	6.32e-29
ACCESSORY_REP|Org5_Gene3359#	gi|29345424|gi|29345424_NA	27.1	126	1.56e-27
ACCESSORY_REP|Org5_Gene3359#	gi|29347433|gi|29347433_NA	32.1	126	2.03e-27
ACCESSORY_REP|Org5_Gene3359#	gi|15604100|gi|15604100_K07716	23.0	125	2.65e-27
ACCESSORY_REP|Org5_Gene3359#	gi|29349465|gi|29349465_NA	30.8	125	2.65e-27
ACCESSORY_REP|Org5_Gene3359#	gi|15896016|gi|15896016_NA	26.4	123	1.32e-26
ACCESSORY_REP|Org5_Gene3359#	gi|16130693|gi|16130693_K07678	32.5	122	2.93e-26
ACCESSORY_REP|Org5_Gene3359#	gi|29349194|gi|29349194_NA	22.0	121	3.83e-26
ACCESSORY_REP|Org5_Gene3359#	gi|16079962|gi|16079962_K07636	30.8	120	1.12e-25
ACCESSORY_REP|Org5_Gene3359#	gi|16079368|gi|16079368_K07651	27.1	119	1.9e-25
ACCESSORY_REP|Org5_Gene3359#	gi|29349644|gi|29349644_NA	23.7	118	3.24e-25
ACCESSORY_REP|Org5_Gene3359#	gi|29347243|gi|29347243_NA	30.4	118	3.24e-25
ACCESSORY_REP|Org5_Gene3359#	gi|383322218|gi|383322218_K11527	32.3	118	3.24e-25
ACCESSORY_REP|Org5_Gene3359#	gi|383323378|gi|383323378_K00936	30.7	117	5.53e-25
ACCESSORY_REP|Org5_Gene3359#	gi|29346408|gi|29346408_NA	30.9	116	1.23e-24
ACCESSORY_REP|Org5_Gene3359#	gi|383322535|gi|383322535_K00936	30.7	116	1.23e-24
ACCESSORY_REP|Org5_Gene3359#	gi|15893728|gi|15893728_NA	28.7	116	1.23e-24
ACCESSORY_REP|Org5_Gene3359#	gi|383323765|gi|383323765_NA	30.8	116	1.61e-24
ACCESSORY_REP|Org5_Gene3359#	gi|16081092|gi|16081092_K07652	30.5	116	2.1e-24
ACCESSORY_REP|Org5_Gene3359#	gi|15894190|gi|15894190_NA	28.5	115	2.75e-24
ACCESSORY_REP|Org5_Gene3359#	gi|16079945|gi|16079945_K07704	35.8	115	2.75e-24
ACCESSORY_REP|Org5_Gene3359#	gi|16077444|gi|16077444_NA	29.8	114	4.68e-24
ACCESSORY_REP|Org5_Gene3359#	gi|15594765|gi|15594765_K02489	29.7	112	1.78e-23
ACCESSORY_REP|Org5_Gene3359#	gi|383323086|gi|383323086_K08479	30.4	111	3.97e-23
ACCESSORY_REP|Org5_Gene3359#	gi|145698285|gi|145698285_K07677	32.4	111	3.97e-23
ACCESSORY_REP|Org5_Gene3359#	gi|29346404|gi|29346404_NA	26.7	110	1.15e-22
ACCESSORY_REP|Org5_Gene3359#	gi|29347984|gi|29347984_NA	28.7	108	3.36e-22
ACCESSORY_REP|Org5_Gene3359#	gi|383323641|gi|383323641_K11328	31.4	108	4.38e-22
ACCESSORY_REP|Org5_Gene3359#	gi|383321286|gi|383321286_NA	25.4	107	5.73e-22
ACCESSORY_REP|Org5_Gene3359#	gi|29347071|gi|29347071_NA	27.9	107	5.73e-22
ACCESSORY_REP|Org5_Gene3359#	gi|397672285|gi|397672285_K07768	29.3	106	1.67e-21
ACCESSORY_REP|Org5_Gene3359#	gi|15807408|gi|15807408_NA	26.7	106	1.67e-21
ACCESSORY_REP|Org5_Gene3359#	gi|383323166|gi|383323166_K00936	27.5	106	2.18e-21
ACCESSORY_REP|Org5_Gene3359#	gi|15806193|gi|15806193_NA	28.6	105	3.71e-21
ACCESSORY_REP|Org5_Gene3359#	gi|16131833|gi|16131833_K07709	26.8	104	4.85e-21
ACCESSORY_REP|Org5_Gene3359#	gi|16077762|gi|16077762_K07718	31.4	104	4.85e-21
ACCESSORY_REP|Org5_Gene3359#	gi|16130064|gi|16130064_K02478	30.4	104	6.33e-21
ACCESSORY_REP|Org5_Gene3359#	gi|29346143|gi|29346143_NA	25.8	101	4.1e-20
ACCESSORY_REP|Org5_Gene3359#	gi|29346647|gi|29346647_NA	27.4	101	5.36e-20
ACCESSORY_REP|Org5_Gene3359#	gi|15604107|gi|15604107_K02488	29.9	99	1.56e-19
ACCESSORY_REP|Org5_Gene3359#	gi|29346468|gi|29346468_K11527	28.1	99	2.04e-19
ACCESSORY_REP|Org5_Gene3359#	gi|383322260|gi|383322260_K02480	25.9	98	4.54e-19
ACCESSORY_REP|Org5_Gene3359#	gi|15894978|gi|15894978_K07636	26.7	97	5.93e-19
ACCESSORY_REP|Org5_Gene3359#	gi|383322716|gi|383322716_K02486	30.9	97	5.93e-19
ACCESSORY_REP|Org5_Gene3359#	gi|29347007|gi|29347007_NA	28.5	96	1.32e-18
ACCESSORY_REP|Org5_Gene3359#	gi|29347210|gi|29347210_NA	28.4	96	2.25e-18
ACCESSORY_REP|Org5_Gene3359#	gi|29346400|gi|29346400_NA	29.4	95	2.94e-18
ACCESSORY_REP|Org5_Gene3359#	gi|383323597|gi|383323597_K10697	28.7	95	3.84e-18
ACCESSORY_REP|Org5_Gene3359#	gi|383323251|gi|383323251_K11354	26.6	94	8.56e-18
ACCESSORY_REP|Org5_Gene3359#	gi|15894117|gi|15894117_NA	29.4	92	1.91e-17
ACCESSORY_REP|Org5_Gene3359#	gi|383321378|gi|383321378_K00936	24.5	90	9.46e-17
ACCESSORY_REP|Org5_Gene3359#	gi|383323652|gi|383323652_NA	28.7	90	9.46e-17
ACCESSORY_REP|Org5_Gene3359#	gi|383321138|gi|383321138_NA	24.5	90	1.24e-16
ACCESSORY_REP|Org5_Gene3359#	gi|255767672|gi|255767672_K07658	29.6	89	2.75e-16
ACCESSORY_REP|Org5_Gene3359#	gi|hmm7886053|gi|hmm7886053_NA	26.9	89	2.75e-16
ACCESSORY_REP|Org5_Gene3359#	gi|16079696|gi|16079696_K02483	43.0	88	4.7e-16
ACCESSORY_REP|Org5_Gene3359#	gi|15807319|gi|15807319_NA	29.3	88	4.7e-16
ACCESSORY_REP|Org5_Gene3359#	gi|15894977|gi|15894977_K07658	39.3	87	6.13e-16
ACCESSORY_REP|Org5_Gene3359#	gi|255767758|gi|255767758_NA	33.9	87	6.13e-16
ACCESSORY_REP|Org5_Gene3359#	gi|16128385|gi|16128385_K07636	30.1	87	8.01e-16
ACCESSORY_REP|Org5_Gene3359#	gi|29347830|gi|29347830_NA	25.1	87	8.01e-16
ACCESSORY_REP|Org5_Gene3359#	gi|383322743|gi|383322743_K11329	40.0	87	1.05e-15
ACCESSORY_REP|Org5_Gene3359#	gi|383323642|gi|383323642_K11330	32.8	87	1.05e-15
ACCESSORY_REP|Org5_Gene3359#	gi|15893609|gi|15893609_NA	24.6	86	1.78e-15
ACCESSORY_REP|Org5_Gene3359#	gi|15805770|gi|15805770_NA	25.6	84	5.19e-15
ACCESSORY_REP|Org5_Gene3359#	gi|29346142|gi|29346142_NA	33.5	84	5.19e-15
ACCESSORY_REP|Org5_Gene3359#	gi|15893741|gi|15893741_NA	35.4	84	5.19e-15
ACCESSORY_REP|Org5_Gene3359#	gi|15594764|gi|15594764_K18444	22.9	84	5.19e-15
ACCESSORY_REP|Org5_Gene3359#	gi|383322419|gi|383322419_K11527	22.2	84	6.78e-15
ACCESSORY_REP|Org5_Gene3359#	gi|383322326|gi|383322326_K11527	26.4	83	1.51e-14
ACCESSORY_REP|Org5_Gene3359#	gi|15894785|gi|15894785_NA	24.8	82	1.97e-14
ACCESSORY_REP|Org5_Gene3359#	gi|15896753|gi|15896753_NA	24.4	82	1.97e-14
ACCESSORY_REP|Org5_Gene3359#	gi|29346892|gi|29346892_NA	37.2	82	1.97e-14
ACCESSORY_REP|Org5_Gene3359#	gi|383322066|gi|383322066_NA	24.2	80	7.5e-14
ACCESSORY_REP|Org5_Gene3359#	gi|15672379|gi|15672379_K07668	38.8	80	7.5e-14
ACCESSORY_REP|Org5_Gene3359#	gi|15807540|gi|15807540_NA	30.5	80	7.5e-14
ACCESSORY_REP|Org5_Gene3359#	gi|383322327|gi|383322327_K07814	31.5	80	9.79e-14
ACCESSORY_REP|Org5_Gene3359#	gi|383321191|gi|383321191_NA	25.6	80	1.28e-13
ACCESSORY_REP|Org5_Gene3359#	gi|16078390|gi|16078390_K02483	38.8	79	1.67e-13
ACCESSORY_REP|Org5_Gene3359#	gi|hmm38720033|gi|hmm38720033_NA	28.4	79	2.85e-13
ACCESSORY_REP|Org5_Gene3359#	gi|255767498|gi|255767498_K07775	36.2	79	2.85e-13
ACCESSORY_REP|Org5_Gene3359#	gi|397672721|gi|397672721_K07671	37.5	79	2.85e-13
ACCESSORY_REP|Org5_Gene3359#	gi|16077443|gi|16077443_K02483	28.9	79	2.85e-13
ACCESSORY_REP|Org5_Gene3359#	gi|397675725|gi|397675725_K02483	36.8	78	3.72e-13
ACCESSORY_REP|Org5_Gene3359#	gi|29347575|gi|29347575_NA	29.4	78	4.86e-13
ACCESSORY_REP|Org5_Gene3359#	gi|16081093|gi|16081093_K07668	38.3	78	4.86e-13
ACCESSORY_REP|Org5_Gene3359#	gi|397672854|gi|397672854_K07667	35.4	77	6.35e-13
ACCESSORY_REP|Org5_Gene3359#	gi|15893854|gi|15893854_NA	32.6	77	6.35e-13
ACCESSORY_REP|Org5_Gene3359#	gi|561108337|gi|561108337_K07669	34.3	77	8.29e-13
ACCESSORY_REP|Org5_Gene3359#	gi|15605840|gi|15605840_K02483	26.2	77	8.29e-13
ACCESSORY_REP|Org5_Gene3359#	gi|383323653|gi|383323653_K02483	30.7	77	1.08e-12
ACCESSORY_REP|Org5_Gene3359#	gi|15604292|gi|15604292_K07659	33.6	76	1.41e-12
ACCESSORY_REP|Org5_Gene3359#	gi|383321510|gi|383321510_K02485	34.9	76	1.85e-12
ACCESSORY_REP|Org5_Gene3359#	gi|383321299|gi|383321299_K02483	33.3	76	1.85e-12
ACCESSORY_REP|Org5_Gene3359#	gi|hmm38718033|gi|hmm38718033_NA	27.2	75	2.41e-12
ACCESSORY_REP|Org5_Gene3359#	gi|15807720|gi|15807720_NA	26.2	75	2.41e-12
ACCESSORY_REP|Org5_Gene3359#	gi|29348259|gi|29348259_NA	25.0	75	3.15e-12
ACCESSORY_REP|Org5_Gene3359#	gi|383323940|gi|383323940_NA	33.3	75	4.11e-12
ACCESSORY_REP|Org5_Gene3359#	gi|29346092|gi|29346092_NA	38.1	74	5.37e-12
ACCESSORY_REP|Org5_Gene3359#	gi|383323936|gi|383323936_K02483	40.5	74	5.37e-12
ACCESSORY_REP|Org5_Gene3359#	gi|15895992|gi|15895992_NA	30.3	74	5.37e-12
ACCESSORY_REP|Org5_Gene3359#	gi|15673575|gi|15673575_NA	26.6	74	7.02e-12
ACCESSORY_REP|Org5_Gene3359#	gi|15808040|gi|15808040_K02487	30.1	73	1.2e-11
ACCESSORY_REP|Org5_Gene3359#	gi|397672569|gi|397672569_K02483	37.3	73	1.2e-11
ACCESSORY_REP|Org5_Gene3359#	gi|16129567|gi|16129567_K07639	24.7	73	1.56e-11
ACCESSORY_REP|Org5_Gene3359#	gi|255767066|gi|255767066_K02483	31.7	73	1.56e-11
ACCESSORY_REP|Org5_Gene3359#	gi|16128553|gi|16128553_K07644	21.3	72	2.04e-11
ACCESSORY_REP|Org5_Gene3359#	gi|383322559|gi|383322559_K02485	27.3	72	2.04e-11
ACCESSORY_REP|Org5_Gene3359#	gi|15895700|gi|15895700_NA	34.2	72	2.04e-11
ACCESSORY_REP|Org5_Gene3359#	gi|hmm24026053|gi|hmm24026053_K14489	27.4	72	2.67e-11
ACCESSORY_REP|Org5_Gene3359#	gi|383321358|gi|383321358_K02657	34.2	72	2.67e-11
ACCESSORY_REP|Org5_Gene3359#	gi|16130019|gi|16130019_K07664	30.6	72	2.67e-11
ACCESSORY_REP|Org5_Gene3359#	gi|16128384|gi|16128384_K07657	30.4	72	3.48e-11
ACCESSORY_REP|Org5_Gene3359#	gi|hmm38714033|gi|hmm38714033_K14492	25.9	72	3.48e-11
ACCESSORY_REP|Org5_Gene3359#	gi|16128554|gi|16128554_K07665	29.2	71	4.55e-11
ACCESSORY_REP|Org5_Gene3359#	gi|90111362|gi|90111362_K02483	28.3	71	4.55e-11
ACCESSORY_REP|Org5_Gene3359#	gi|15894784|gi|15894784_NA	30.5	70	7.76e-11
ACCESSORY_REP|Org5_Gene3359#	gi|hmm9030013|gi|hmm9030013_NA	33.3	70	7.76e-11
ACCESSORY_REP|Org5_Gene3359#	gi|383321359|gi|383321359_K02658	29.9	70	1.32e-10
ACCESSORY_REP|Org5_Gene3359#	gi|383321323|gi|383321323_NA	27.6	70	1.32e-10
ACCESSORY_REP|Org5_Gene3359#	gi|383321129|gi|383321129_K02479	27.6	69	2.26e-10
ACCESSORY_REP|Org5_Gene3359#	gi|383321779|gi|383321779_K11521	35.6	69	2.26e-10
ACCESSORY_REP|Org5_Gene3359#	gi|15808009|gi|15808009_K02658	32.0	69	2.26e-10
ACCESSORY_REP|Org5_Gene3359#	gi|hmm56322013|gi|hmm56322013_K14492	25.4	69	2.26e-10
ACCESSORY_REP|Org5_Gene3359#	gi|16131282|gi|16131282_K07659	31.0	69	2.95e-10
ACCESSORY_REP|Org5_Gene3359#	gi|16129834|gi|16129834_K03413	37.5	69	2.95e-10
ACCESSORY_REP|Org5_Gene3359#	gi|552542356|gi|552542356_NA	34.1	68	3.85e-10
ACCESSORY_REP|Org5_Gene3359#	gi|15805757|gi|15805757_NA	36.7	68	3.85e-10
ACCESSORY_REP|Org5_Gene3359#	gi|383321390|gi|383321390_NA	28.6	68	5.03e-10
ACCESSORY_REP|Org5_Gene3359#	gi|hmm9028013|gi|hmm9028013_K14492	32.2	67	6.57e-10
ACCESSORY_REP|Org5_Gene3359#	gi|hmm30938023|gi|hmm30938023_K14492	26.7	67	6.57e-10
ACCESSORY_REP|Org5_Gene3359#	gi|15673657|gi|15673657_NA	31.2	67	8.58e-10
ACCESSORY_REP|Org5_Gene3359#	gi|6322044|gi|6322044_K11231	40.2	67	8.58e-10
ACCESSORY_REP|Org5_Gene3359#	gi|hmm19062053|gi|hmm19062053_K12130	26.3	67	8.58e-10
ACCESSORY_REP|Org5_Gene3359#	gi|383323319|gi|383323319_NA	34.8	67	1.12e-09
ACCESSORY_REP|Org5_Gene3359#	gi|hmm42978013|gi|hmm42978013_K14492	31.6	66	1.46e-09
ACCESSORY_REP|Org5_Gene3359#	gi|15645681|gi|15645681_K03413	28.8	65	3.26e-09
ACCESSORY_REP|Org5_Gene3359#	gi|16131939|gi|16131939_K07771	35.3	65	4.26e-09
ACCESSORY_REP|Org5_Gene3359#	gi|hmm16474013|gi|hmm16474013_K14492	29.6	64	5.56e-09
ACCESSORY_REP|Org5_Gene3359#	gi|383321536|gi|383321536_K02657	30.3	64	5.56e-09
ACCESSORY_REP|Org5_Gene3359#	gi|29346868|gi|29346868_NA	32.2	64	5.56e-09
ACCESSORY_REP|Org5_Gene3359#	gi|hmm1476053|gi|hmm1476053_K12129	24.5	64	9.48e-09
ACCESSORY_REP|Org5_Gene3359#	gi|hmm31238033|gi|hmm31238033_K14492	25.8	64	9.48e-09
ACCESSORY_REP|Org5_Gene3359#	gi|16131708|gi|16131708_K07712	30.8	63	1.24e-08
ACCESSORY_REP|Org5_Gene3359#	gi|383321535|gi|383321535_K02658	28.9	63	1.24e-08
ACCESSORY_REP|Org5_Gene3359#	gi|15807808|gi|15807808_NA	29.1	63	1.62e-08
ACCESSORY_REP|Org5_Gene3359#	gi|hmm47210053|gi|hmm47210053_K14492	28.4	63	1.62e-08
ACCESSORY_REP|Org5_Gene3359#	gi|hmm23398013|gi|hmm23398013_K14489	22.6	62	2.11e-08
ACCESSORY_REP|Org5_Gene3359#	gi|383321604|gi|383321604_K02485	29.0	62	2.11e-08
ACCESSORY_REP|Org5_Gene3359#	gi|hmm36168023|gi|hmm36168023_K12128	26.1	62	2.76e-08
ACCESSORY_REP|Org5_Gene3359#	gi|hmm38228033|gi|hmm38228033_K14492	31.3	62	3.6e-08
ACCESSORY_REP|Org5_Gene3359#	gi|15896909|gi|15896909_K07667	28.0	62	3.6e-08
ACCESSORY_REP|Org5_Gene3359#	gi|16132215|gi|16132215_K07663	35.2	61	4.71e-08
ACCESSORY_REP|Org5_Gene3359#	gi|29345934|gi|29345934_NA	28.6	61	4.71e-08
ACCESSORY_REP|Org5_Gene3359#	gi|15894147|gi|15894147_NA	28.2	61	4.71e-08
ACCESSORY_REP|Org5_Gene3359#	gi|15645020|gi|15645020_K03407	27.7	60	1.05e-07
ACCESSORY_REP|Org5_Gene3359#	gi|hmm44878053|gi|hmm44878053_K12131	27.3	60	1.05e-07
ACCESSORY_REP|Org5_Gene3359#	gi|383321532|gi|383321532_K02487	28.8	60	1.37e-07
ACCESSORY_REP|Org5_Gene3359#	gi|15893941|gi|15893941_NA	33.6	59	2.34e-07
ACCESSORY_REP|Org5_Gene3359#	gi|15895341|gi|15895341_K07699	23.2	59	3.05e-07
ACCESSORY_REP|Org5_Gene3359#	gi|15807237|gi|15807237_NA	30.1	58	5.2e-07
ACCESSORY_REP|Org5_Gene3359#	gi|hmm782023|gi|hmm782023_K14489	30.8	57	8.88e-07
ACCESSORY_REP|Org5_Gene3359#	gi|383322105|gi|383322105_K07814	24.6	57	8.88e-07
ACCESSORY_REP|Org5_Gene3359#	gi|hmm778023|gi|hmm778023_K14489	30.8	57	8.88e-07
ACCESSORY_REP|Org5_Gene3359#	gi|hmm780023|gi|hmm780023_K14489	30.8	57	8.88e-07
ACCESSORY_REP|Org5_Gene3359#	gi|383321731|gi|383321731_K02657	29.2	57	8.88e-07
ACCESSORY_REP|Org5_Gene3359#	gi|16078465|gi|16078465_K03415	21.9	57	1.16e-06
ACCESSORY_REP|Org5_Gene3359#	gi|hmm30360023|gi|hmm30360023_K14492	24.8	56	1.98e-06
ACCESSORY_REP|Org5_Gene3359#	gi|15605195|gi|15605195_K07714	28.8	55	4.41e-06
ACCESSORY_REP|Org5_Gene3359#	gi|15807870|gi|15807870_NA	26.6	53	1.28e-05
ACCESSORY_REP|Org5_Gene3359#	gi|383322967|gi|383322967_K06596	26.1	52	2.86e-05
ACCESSORY_REP|Org5_Gene3359#	gi|15677457|gi|15677457_NA	29.9	51	6.36e-05
ACCESSORY_REP|Org5_Gene3359#	gi|hmm9956023|gi|hmm9956023_NA	34.9	49	0.000185
ACCESSORY_REP|Org5_Gene3359#	gi|15895673|gi|15895673_NA	24.6	48	0.000539
ACCESSORY_REP|Org5_Gene3359#	gi|29345947|gi|29345947_NA	41.4	47	0.0012
ACCESSORY_REP|Org5_Gene3359#	gi|15894516|gi|15894516_K03415	23.6	45	0.00349
ACCESSORY_REP|Org5_Gene3813#	gi|15646130|gi|15646130_K01156	29.9	349	8.48e-95
ACCESSORY_REP|Org5_Gene3813#	gi|15677129|gi|15677129_K01156	30.2	323	6.51e-87
ACCESSORY_REP|Org5_Gene3813#	gi|15645217|gi|15645217_K01156	27.1	292	2.1e-77
ACCESSORY_REP|Org5_Gene615#	gi|15895468|gi|15895468_NA	24.9	111	5e-23
ACCESSORY_REP|Org5_Gene3600#	gi|16078863|gi|16078863_K01681	72.5	1335	0
ACCESSORY_REP|Org5_Gene3600#	gi|15806723|gi|15806723_K01681	60.6	1070	6.78e-312
ACCESSORY_REP|Org5_Gene3600#	gi|118431535|gi|118431535_K01681	55.2	980	1.17e-284
ACCESSORY_REP|Org5_Gene3600#	gi|15672653|gi|15672653_K01681	55.7	961	5.64e-279
ACCESSORY_REP|Org5_Gene3600#	gi|hmm3910023|gi|hmm3910023_K01681	54.8	960	1.26e-278
ACCESSORY_REP|Org5_Gene3600#	gi|16129237|gi|16129237_K01681	54.3	956	1.39e-277
ACCESSORY_REP|Org5_Gene3600#	gi|hmm31776043|gi|hmm31776043_K01681	55.1	954	9e-277
ACCESSORY_REP|Org5_Gene3600#	gi|hmm23252043|gi|hmm23252043_K01681	53.8	948	4.94e-275
ACCESSORY_REP|Org5_Gene3600#	gi|767954917|gi|767954917_K01681	52.4	932	3.66e-270
ACCESSORY_REP|Org5_Gene3600#	gi|530389933|gi|530389933_K01681	52.4	932	3.66e-270
ACCESSORY_REP|Org5_Gene3600#	gi|507834063|gi|507834063_K01681	52.4	932	3.66e-270
ACCESSORY_REP|Org5_Gene3600#	gi|8659555|gi|8659555_K01681	52.4	932	3.66e-270
ACCESSORY_REP|Org5_Gene3600#	gi|17137564|gi|17137564_K01681	52.9	921	4.95e-267
ACCESSORY_REP|Org5_Gene3600#	gi|24645686|gi|24645686_K01681	52.7	921	6.46e-267
ACCESSORY_REP|Org5_Gene3600#	gi|17568399|gi|17568399_K01681	52.3	918	4.19e-266
ACCESSORY_REP|Org5_Gene3600#	gi|397673324|gi|397673324_K01681	49.7	911	8.74e-264
ACCESSORY_REP|Org5_Gene3600#	gi|15604631|gi|15604631_K01681	52.1	899	2.63e-260
ACCESSORY_REP|Org5_Gene3600#	gi|41352693|gi|41352693_NA	47.0	715	9.19e-205
ACCESSORY_REP|Org5_Gene3600#	gi|15676345|gi|15676345_K01681	41.1	666	4.9e-190
ACCESSORY_REP|Org5_Gene3600#	gi|29347482|gi|29347482_K01681	31.8	159	1.94e-37
ACCESSORY_REP|Org5_Gene3600#	gi|15606842|gi|15606842_K01681	29.9	158	4.33e-37
ACCESSORY_REP|Org5_Gene3600#	gi|6323335|gi|6323335_K01681	30.7	152	2.38e-35
ACCESSORY_REP|Org5_Gene3600#	gi|4501867|gi|4501867_K01681	29.2	146	9.98e-34
ACCESSORY_REP|Org5_Gene3600#	gi|28571643|gi|28571643_K01681	33.4	143	1.1e-32
ACCESSORY_REP|Org5_Gene3600#	gi|25149337|gi|25149337_K01681	27.5	142	2.46e-32
ACCESSORY_REP|Org5_Gene3600#	gi|6322261|gi|6322261_K17450	32.0	138	2.72e-31
ACCESSORY_REP|Org5_Gene3600#	gi|32564738|gi|32564738_NA	29.8	136	1.03e-30
ACCESSORY_REP|Org5_Gene3600#	gi|hmm11808054|gi|hmm11808054_NA	42.8	135	3.01e-30
ACCESSORY_REP|Org5_Gene3600#	gi|281365315|gi|281365315_K01681	28.2	133	8.75e-30
ACCESSORY_REP|Org5_Gene3600#	gi|17864292|gi|17864292_K01681	28.2	133	8.75e-30
ACCESSORY_REP|Org5_Gene3600#	gi|15894258|gi|15894258_K01681	27.6	118	2.91e-25
ACCESSORY_REP|Org5_Gene3600#	gi|41352693|gi|41352693_NA	44.6	114	5.49e-24
ACCESSORY_REP|Org5_Gene3600#	gi|398366213|gi|398366213_K01705	25.9	114	5.49e-24
ACCESSORY_REP|Org5_Gene3600#	gi|17864292|gi|17864292_K01681	26.3	108	3.94e-22
ACCESSORY_REP|Org5_Gene3600#	gi|281365315|gi|281365315_K01681	26.3	108	3.94e-22
ACCESSORY_REP|Org5_Gene3600#	gi|15896421|gi|15896421_K01703	28.8	101	6.28e-20
ACCESSORY_REP|Org5_Gene3600#	gi|25149342|gi|25149342_NA	28.0	91	4.98e-17
ACCESSORY_REP|Org5_Gene3600#	gi|28571643|gi|28571643_K01681	25.3	89	1.89e-16
ACCESSORY_REP|Org5_Gene3600#	gi|15806779|gi|15806779_K01703	25.6	79	1.96e-13
ACCESSORY_REP|Org5_Gene3600#	gi|32564738|gi|32564738_NA	27.8	76	1.27e-12
ACCESSORY_REP|Org5_Gene3600#	gi|25149337|gi|25149337_K01681	27.8	76	1.27e-12
ACCESSORY_REP|Org5_Gene3600#	gi|25149342|gi|25149342_NA	27.8	76	1.27e-12
ACCESSORY_REP|Org5_Gene3600#	gi|15806617|gi|15806617_K16792	25.2	75	2.16e-12
ACCESSORY_REP|Org5_Gene3600#	gi|4501867|gi|4501867_K01681	27.4	74	4.82e-12
ACCESSORY_REP|Org5_Gene3600#	gi|15606842|gi|15606842_K01681	37.7	74	8.22e-12
ACCESSORY_REP|Org5_Gene3600#	gi|15668676|gi|15668676_K01703	24.9	73	1.07e-11
ACCESSORY_REP|Org5_Gene3600#	gi|29347482|gi|29347482_K01681	28.0	72	2.39e-11
ACCESSORY_REP|Org5_Gene3600#	gi|15606262|gi|15606262_K01703	28.4	72	3.13e-11
ACCESSORY_REP|Org5_Gene3600#	gi|15894258|gi|15894258_K01681	33.7	67	7.7e-10
ACCESSORY_REP|Org5_Gene3600#	gi|6323335|gi|6323335_K01681	27.0	67	7.7e-10
ACCESSORY_REP|Org5_Gene3600#	gi|6322261|gi|6322261_K17450	29.6	62	2.48e-08
ACCESSORY_REP|Org5_Gene3600#	gi|15669457|gi|15669457_K16793	31.6	46	0.00141
ACCESSORY_REP|Org5_Gene3600#	gi|15806785|gi|15806785_K01704	39.0	46	0.00184
ACCESSORY_REP|Org5_Gene3600#	gi|15806621|gi|15806621_K16793	27.2	44	0.00698
ACCESSORY_REP|Org1_Gene1838#	gi|15646012|gi|15646012_K01153	28.7	329	9e-89
ACCESSORY_REP|Org1_Gene1838#	gi|15669399|gi|15669399_K01153	26.4	266	1.22e-69
ACCESSORY_REP|Org1_Gene1838#	gi|15645465|gi|15645465_K01153	24.7	164	3.83e-39
ACCESSORY_REP|Org1_Gene1838#	gi|298575366|gi|298575366_K01153	26.5	164	5.01e-39
ACCESSORY_REP|Org1_Gene1838#	gi|15645092|gi|15645092_K01153	23.8	143	1.19e-32
ACCESSORY_REP|Org1_Gene1838#	gi|15672632|gi|15672632_K01153	23.9	113	1.01e-23
ACCESSORY_REP|Org1_Gene1838#	gi|298575366|gi|298575366_K01153	26.8	101	6.8e-20
ACCESSORY_REP|Org1_Gene1838#	gi|15672632|gi|15672632_K01153	24.8	82	1.92e-14
ACCESSORY_REP|Org6_Gene657#	gi|15896910|gi|15896910_K07646	38.7	632	7.83e-180
ACCESSORY_REP|Org6_Gene657#	gi|16128671|gi|16128671_K07646	31.7	444	2.32e-123
ACCESSORY_REP|Org6_Gene657#	gi|397672855|gi|397672855_K07646	35.8	285	1.8e-75
ACCESSORY_REP|Org6_Gene657#	gi|383322265|gi|383322265_K07646	38.8	265	1.93e-69
ACCESSORY_REP|Org6_Gene657#	gi|29347831|gi|29347831_K07646	39.8	253	9.89e-66
ACCESSORY_REP|Org6_Gene657#	gi|383321544|gi|383321544_K00936	31.3	123	9.05e-27
ACCESSORY_REP|Org6_Gene657#	gi|16079962|gi|16079962_K07636	30.0	121	5.87e-26
ACCESSORY_REP|Org6_Gene657#	gi|16079368|gi|16079368_K07651	29.7	113	1.22e-23
ACCESSORY_REP|Org6_Gene657#	gi|15893609|gi|15893609_NA	31.0	109	1.35e-22
ACCESSORY_REP|Org6_Gene657#	gi|29349519|gi|29349519_NA	22.1	109	1.35e-22
ACCESSORY_REP|Org6_Gene657#	gi|15672378|gi|15672378_K07652	28.9	105	2.55e-21
ACCESSORY_REP|Org6_Gene657#	gi|383322557|gi|383322557_K02486	29.8	105	3.33e-21
ACCESSORY_REP|Org6_Gene657#	gi|29346391|gi|29346391_NA	28.0	105	3.33e-21
ACCESSORY_REP|Org6_Gene657#	gi|15673656|gi|15673656_K14982	26.9	103	9.69e-21
ACCESSORY_REP|Org6_Gene657#	gi|15672986|gi|15672986_NA	27.4	102	1.65e-20
ACCESSORY_REP|Org6_Gene657#	gi|383323166|gi|383323166_K00936	25.8	102	2.16e-20
ACCESSORY_REP|Org6_Gene657#	gi|29350071|gi|29350071_NA	27.3	101	3.68e-20
ACCESSORY_REP|Org6_Gene657#	gi|15893855|gi|15893855_NA	24.0	101	3.68e-20
ACCESSORY_REP|Org6_Gene657#	gi|15893582|gi|15893582_NA	27.5	101	4.81e-20
ACCESSORY_REP|Org6_Gene657#	gi|16078430|gi|16078430_K13532	23.4	101	6.28e-20
ACCESSORY_REP|Org6_Gene657#	gi|15896016|gi|15896016_NA	30.2	101	6.28e-20
ACCESSORY_REP|Org6_Gene657#	gi|397675724|gi|397675724_K02484	30.2	99	1.4e-19
ACCESSORY_REP|Org6_Gene657#	gi|383323933|gi|383323933_NA	27.7	99	1.4e-19
ACCESSORY_REP|Org6_Gene657#	gi|15896753|gi|15896753_NA	30.3	98	3.12e-19
ACCESSORY_REP|Org6_Gene657#	gi|383321139|gi|383321139_NA	28.7	98	4.07e-19
ACCESSORY_REP|Org6_Gene657#	gi|29349532|gi|29349532_NA	24.4	98	4.07e-19
ACCESSORY_REP|Org6_Gene657#	gi|383321019|gi|383321019_K07769	26.8	98	4.07e-19
ACCESSORY_REP|Org6_Gene657#	gi|383323378|gi|383323378_K00936	30.1	97	6.95e-19
ACCESSORY_REP|Org6_Gene657#	gi|16078463|gi|16078463_K02491	28.3	96	1.18e-18
ACCESSORY_REP|Org6_Gene657#	gi|255767757|gi|255767757_NA	23.6	96	1.18e-18
ACCESSORY_REP|Org6_Gene657#	gi|29346893|gi|29346893_K02484	27.0	96	1.18e-18
ACCESSORY_REP|Org6_Gene657#	gi|15893742|gi|15893742_NA	24.6	95	3.45e-18
ACCESSORY_REP|Org6_Gene657#	gi|15894190|gi|15894190_NA	23.4	95	3.45e-18
ACCESSORY_REP|Org6_Gene657#	gi|397672285|gi|397672285_K07768	28.3	94	7.68e-18
ACCESSORY_REP|Org6_Gene657#	gi|15894978|gi|15894978_K07636	24.4	93	1.31e-17
ACCESSORY_REP|Org6_Gene657#	gi|383323765|gi|383323765_NA	28.1	92	1.71e-17
ACCESSORY_REP|Org6_Gene657#	gi|29346468|gi|29346468_K11527	27.2	92	2.92e-17
ACCESSORY_REP|Org6_Gene657#	gi|383321378|gi|383321378_K00936	24.9	92	2.92e-17
ACCESSORY_REP|Org6_Gene657#	gi|29348874|gi|29348874_NA	25.2	91	3.81e-17
ACCESSORY_REP|Org6_Gene657#	gi|383322331|gi|383322331_K11527	24.6	91	4.98e-17
ACCESSORY_REP|Org6_Gene657#	gi|29346143|gi|29346143_NA	24.3	91	6.5e-17
ACCESSORY_REP|Org6_Gene657#	gi|15673418|gi|15673418_K02484	28.4	91	6.5e-17
ACCESSORY_REP|Org6_Gene657#	gi|15676499|gi|15676499_K02484	26.3	90	8.49e-17
ACCESSORY_REP|Org6_Gene657#	gi|15895699|gi|15895699_NA	26.8	90	8.49e-17
ACCESSORY_REP|Org6_Gene657#	gi|15893615|gi|15893615_NA	20.3	90	1.11e-16
ACCESSORY_REP|Org6_Gene657#	gi|16081092|gi|16081092_K07652	29.3	89	1.89e-16
ACCESSORY_REP|Org6_Gene657#	gi|383323652|gi|383323652_NA	27.8	89	1.89e-16
ACCESSORY_REP|Org6_Gene657#	gi|16130018|gi|16130018_K07642	25.8	88	3.23e-16
ACCESSORY_REP|Org6_Gene657#	gi|29348269|gi|29348269_NA	24.0	88	3.23e-16
ACCESSORY_REP|Org6_Gene657#	gi|383322325|gi|383322325_K11527	25.8	88	3.23e-16
ACCESSORY_REP|Org6_Gene657#	gi|15604329|gi|15604329_NA	27.4	88	4.21e-16
ACCESSORY_REP|Org6_Gene657#	gi|383323641|gi|383323641_K11328	23.9	87	5.5e-16
ACCESSORY_REP|Org6_Gene657#	gi|15894118|gi|15894118_K00936	27.5	86	1.23e-15
ACCESSORY_REP|Org6_Gene657#	gi|397672570|gi|397672570_K02484	28.0	86	1.6e-15
ACCESSORY_REP|Org6_Gene657#	gi|15805770|gi|15805770_NA	30.0	86	2.09e-15
ACCESSORY_REP|Org6_Gene657#	gi|15894785|gi|15894785_NA	26.7	85	3.57e-15
ACCESSORY_REP|Org6_Gene657#	gi|16128385|gi|16128385_K07636	25.6	85	3.57e-15
ACCESSORY_REP|Org6_Gene657#	gi|15893728|gi|15893728_NA	23.7	84	4.66e-15
ACCESSORY_REP|Org6_Gene657#	gi|hmm7886053|gi|hmm7886053_NA	23.4	84	4.66e-15
ACCESSORY_REP|Org6_Gene657#	gi|383321703|gi|383321703_K00936	26.4	83	1.04e-14
ACCESSORY_REP|Org6_Gene657#	gi|16132216|gi|16132216_K07641	24.5	83	1.04e-14
ACCESSORY_REP|Org6_Gene657#	gi|383322066|gi|383322066_NA	25.7	82	1.77e-14
ACCESSORY_REP|Org6_Gene657#	gi|15896632|gi|15896632_NA	24.5	81	3.94e-14
ACCESSORY_REP|Org6_Gene657#	gi|383322260|gi|383322260_K02480	24.1	80	8.79e-14
ACCESSORY_REP|Org6_Gene657#	gi|383322409|gi|383322409_K00936	22.7	80	1.15e-13
ACCESSORY_REP|Org6_Gene657#	gi|29347144|gi|29347144_NA	25.6	79	1.96e-13
ACCESSORY_REP|Org6_Gene657#	gi|29346404|gi|29346404_NA	26.6	78	4.36e-13
ACCESSORY_REP|Org6_Gene657#	gi|16129567|gi|16129567_K07639	26.7	76	1.66e-12
ACCESSORY_REP|Org6_Gene657#	gi|29349146|gi|29349146_NA	24.8	74	6.3e-12
ACCESSORY_REP|Org6_Gene657#	gi|383322716|gi|383322716_K02486	24.8	74	8.22e-12
ACCESSORY_REP|Org6_Gene657#	gi|29346368|gi|29346368_NA	23.2	73	1.07e-11
ACCESSORY_REP|Org6_Gene657#	gi|16131751|gi|16131751_K07640	24.5	73	1.4e-11
ACCESSORY_REP|Org6_Gene657#	gi|16128553|gi|16128553_K07644	21.7	73	1.4e-11
ACCESSORY_REP|Org6_Gene657#	gi|15807720|gi|15807720_NA	24.5	68	4.51e-10
ACCESSORY_REP|Org6_Gene657#	gi|15893517|gi|15893517_K00936	26.2	65	3.82e-09
ACCESSORY_REP|Org6_Gene657#	gi|29346159|gi|29346159_NA	22.3	62	2.48e-08
ACCESSORY_REP|Org3_Gene867#	gi|16078056|gi|16078056_NA	26.8	325	1.28e-87
ACCESSORY_REP|Org3_Gene867#	gi|212648561|gi|212648561_NA	24.8	68	3.69e-10
ACCESSORY_REP|Org3_Gene867#	gi|71995767|gi|71995767_NA	26.3	62	3.45e-08
ACCESSORY_REP|Org3_Gene867#	gi|71995761|gi|71995761_NA	26.3	62	3.45e-08
ACCESSORY_REP|Org3_Gene867#	gi|212648559|gi|212648559_NA	26.3	62	3.45e-08
ACCESSORY_REP|Org3_Gene867#	gi|115533526|gi|115533526_NA	26.3	62	3.45e-08
ACCESSORY_REP|Org3_Gene867#	gi|71995752|gi|71995752_NA	26.3	62	3.45e-08
ACCESSORY_REP|Org3_Gene867#	gi|71995731|gi|71995731_NA	26.3	62	3.45e-08
ACCESSORY_REP|Org3_Gene867#	gi|71995722|gi|71995722_NA	26.3	62	3.45e-08
ACCESSORY_REP|Org3_Gene867#	gi|71995739|gi|71995739_NA	26.3	62	3.45e-08
ACCESSORY_REP|Org3_Gene867#	gi|71995745|gi|71995745_NA	26.3	62	3.45e-08
ACCESSORY_REP|Org3_Gene867#	gi|71995743|gi|71995743_NA	26.3	62	3.45e-08
ACCESSORY_REP|Org2_Gene619#	gi|397672752|gi|397672752_K08884	27.9	50	7.16e-05
ACCESSORY_REP|Org2_Gene619#	gi|397671794|gi|397671794_K08884	30.6	49	0.000159
ACCESSORY_REP|Org2_Gene619#	gi|hmm806053|gi|hmm806053_NA	43.8	45	0.00393
ACCESSORY_REP|Org1_Gene4280#	gi|15607027|gi|15607027_NA	28.1	164	8e-39
ACCESSORY_REP|Org1_Gene4280#	gi|15668275|gi|15668275_NA	33.4	160	1.16e-37
ACCESSORY_REP|Org1_Gene4280#	gi|18859757|gi|18859757_K14326	33.4	154	6.34e-36
ACCESSORY_REP|Org1_Gene4280#	gi|hmm6598044|gi|hmm6598044_K10706	24.6	149	2.04e-34
ACCESSORY_REP|Org1_Gene4280#	gi|18375673|gi|18375673_K14326	33.0	143	1.91e-32
ACCESSORY_REP|Org1_Gene4280#	gi|662033888|gi|662033888_K14326	33.0	143	1.91e-32
ACCESSORY_REP|Org1_Gene4280#	gi|6323726|gi|6323726_K14326	26.7	141	4.25e-32
ACCESSORY_REP|Org1_Gene4280#	gi|hmm13238054|gi|hmm13238054_K10706	23.2	140	9.47e-32
ACCESSORY_REP|Org1_Gene4280#	gi|15645075|gi|15645075_NA	29.5	140	1.24e-31
ACCESSORY_REP|Org1_Gene4280#	gi|15673869|gi|15673869_K08884	27.4	138	3.6e-31
ACCESSORY_REP|Org1_Gene4280#	gi|320461728|gi|320461728_K10742	32.9	135	3.05e-30
ACCESSORY_REP|Org1_Gene4280#	gi|578819047|gi|578819047_K10742	32.9	135	3.05e-30
ACCESSORY_REP|Org1_Gene4280#	gi|767961922|gi|767961922_NA	32.9	135	3.05e-30
ACCESSORY_REP|Org1_Gene4280#	gi|hmm10724014|gi|hmm10724014_K10742	32.6	135	3.98e-30
ACCESSORY_REP|Org1_Gene4280#	gi|hmm33714053|gi|hmm33714053_K14326	31.1	133	1.16e-29
ACCESSORY_REP|Org1_Gene4280#	gi|hmm33716053|gi|hmm33716053_K14326	31.1	133	1.16e-29
ACCESSORY_REP|Org1_Gene4280#	gi|6321958|gi|6321958_K10742	33.1	133	1.51e-29
ACCESSORY_REP|Org1_Gene4280#	gi|17510163|gi|17510163_K14326	30.9	131	7.51e-29
ACCESSORY_REP|Org1_Gene4280#	gi|119392094|gi|119392094_K19036	29.0	130	9.8e-29
ACCESSORY_REP|Org1_Gene4280#	gi|398366241|gi|398366241_K10706	28.3	130	1.28e-28
ACCESSORY_REP|Org1_Gene4280#	gi|hmm12074054|gi|hmm12074054_K10706	23.0	127	8.3e-28
ACCESSORY_REP|Org1_Gene4280#	gi|16078640|gi|16078640_K08884	23.8	126	1.42e-27
ACCESSORY_REP|Org1_Gene4280#	gi|530396733|gi|530396733_NA	29.7	124	5.38e-27
ACCESSORY_REP|Org1_Gene4280#	gi|hmm12616043|gi|hmm12616043_K10706	32.3	123	1.57e-26
ACCESSORY_REP|Org1_Gene4280#	gi|397671794|gi|397671794_K08884	33.1	122	2.04e-26
ACCESSORY_REP|Org1_Gene4280#	gi|hmm12080054|gi|hmm12080054_K10706	23.3	118	5.04e-25
ACCESSORY_REP|Org1_Gene4280#	gi|15895005|gi|15895005_K08884	29.0	118	5.04e-25
ACCESSORY_REP|Org1_Gene4280#	gi|hmm12052054|gi|hmm12052054_K10706	27.7	117	8.59e-25
ACCESSORY_REP|Org1_Gene4280#	gi|28626521|gi|28626521_NA	27.2	116	1.46e-24
ACCESSORY_REP|Org1_Gene4280#	gi|768017689|gi|768017689_NA	27.2	116	1.46e-24
ACCESSORY_REP|Org1_Gene4280#	gi|hmm12078054|gi|hmm12078054_K10706	26.0	116	1.46e-24
ACCESSORY_REP|Org1_Gene4280#	gi|578836091|gi|578836091_NA	27.2	116	1.46e-24
ACCESSORY_REP|Org1_Gene4280#	gi|29348178|gi|29348178_NA	32.5	114	5.57e-24
ACCESSORY_REP|Org1_Gene4280#	gi|15893695|gi|15893695_K08884	23.6	108	3.99e-22
ACCESSORY_REP|Org1_Gene4280#	gi|hmm10932023|gi|hmm10932023_K16224	27.6	105	3.38e-21
ACCESSORY_REP|Org1_Gene4280#	gi|397674060|gi|397674060_K08884	30.9	105	3.38e-21
ACCESSORY_REP|Org1_Gene4280#	gi|hmm40890033|gi|hmm40890033_NA	30.5	105	3.38e-21
ACCESSORY_REP|Org1_Gene4280#	gi|29348180|gi|29348180_NA	30.8	103	1.28e-20
ACCESSORY_REP|Org1_Gene4280#	gi|767940906|gi|767940906_NA	27.3	103	1.28e-20
ACCESSORY_REP|Org1_Gene4280#	gi|hmm14984014|gi|hmm14984014_K10706	31.0	103	1.28e-20
ACCESSORY_REP|Org1_Gene4280#	gi|71981659|gi|71981659_NA	23.7	103	1.68e-20
ACCESSORY_REP|Org1_Gene4280#	gi|hmm12184034|gi|hmm12184034_NA	28.9	102	2.86e-20
ACCESSORY_REP|Org1_Gene4280#	gi|hmm35840013|gi|hmm35840013_K06228	29.5	102	3.73e-20
ACCESSORY_REP|Org1_Gene4280#	gi|hmm33122023|gi|hmm33122023_NA	31.3	101	4.88e-20
ACCESSORY_REP|Org1_Gene4280#	gi|hmm12186034|gi|hmm12186034_NA	30.1	101	8.32e-20
ACCESSORY_REP|Org1_Gene4280#	gi|hmm8656024|gi|hmm8656024_NA	30.5	100	1.09e-19
ACCESSORY_REP|Org1_Gene4280#	gi|126654147|gi|126654147_NA	31.3	97	7.04e-19
ACCESSORY_REP|Org1_Gene4280#	gi|hmm15228014|gi|hmm15228014_NA	30.9	97	7.04e-19
ACCESSORY_REP|Org1_Gene4280#	gi|hmm12182034|gi|hmm12182034_NA	28.9	96	1.57e-18
ACCESSORY_REP|Org1_Gene4280#	gi|hmm3944043|gi|hmm3944043_NA	28.1	96	1.57e-18
ACCESSORY_REP|Org1_Gene4280#	gi|hmm60440013|gi|hmm60440013_NA	30.2	96	1.57e-18
ACCESSORY_REP|Org1_Gene4280#	gi|15605406|gi|15605406_K00924	28.7	96	2.68e-18
ACCESSORY_REP|Org1_Gene4280#	gi|hmm9956024|gi|hmm9956024_NA	30.7	95	3.49e-18
ACCESSORY_REP|Org1_Gene4280#	gi|hmm44140013|gi|hmm44140013_NA	31.1	95	4.56e-18
ACCESSORY_REP|Org1_Gene4280#	gi|hmm44108013|gi|hmm44108013_NA	31.1	95	4.56e-18
ACCESSORY_REP|Org1_Gene4280#	gi|383323670|gi|383323670_K08884	26.3	95	4.56e-18
ACCESSORY_REP|Org1_Gene4280#	gi|hmm3940043|gi|hmm3940043_NA	28.0	94	5.96e-18
ACCESSORY_REP|Org1_Gene4280#	gi|hmm44282013|gi|hmm44282013_NA	27.1	94	5.96e-18
ACCESSORY_REP|Org1_Gene4280#	gi|767917566|gi|767917566_K06228	31.2	94	7.79e-18
ACCESSORY_REP|Org1_Gene4280#	gi|530370164|gi|530370164_K06228	31.2	94	7.79e-18
ACCESSORY_REP|Org1_Gene4280#	gi|343183344|gi|343183344_K06228	31.2	94	7.79e-18
ACCESSORY_REP|Org1_Gene4280#	gi|217330634|gi|217330634_K06228	31.2	94	7.79e-18
ACCESSORY_REP|Org1_Gene4280#	gi|530378395|gi|530378395_K08824	28.4	94	1.02e-17
ACCESSORY_REP|Org1_Gene4280#	gi|578809602|gi|578809602_K08824	28.4	94	1.02e-17
ACCESSORY_REP|Org1_Gene4280#	gi|578809600|gi|578809600_K08824	28.4	94	1.02e-17
ACCESSORY_REP|Org1_Gene4280#	gi|4505569|gi|4505569_K08824	28.4	94	1.02e-17
ACCESSORY_REP|Org1_Gene4280#	gi|hmm40454033|gi|hmm40454033_NA	31.7	93	1.33e-17
ACCESSORY_REP|Org1_Gene4280#	gi|hmm11448014|gi|hmm11448014_NA	30.3	93	1.33e-17
ACCESSORY_REP|Org1_Gene4280#	gi|126649329|gi|126649329_K08884	23.2	93	1.33e-17
ACCESSORY_REP|Org1_Gene4280#	gi|392920625|gi|392920625_NA	30.4	93	1.33e-17
ACCESSORY_REP|Org1_Gene4280#	gi|392920627|gi|392920627_NA	30.4	93	1.33e-17
ACCESSORY_REP|Org1_Gene4280#	gi|hmm18474013|gi|hmm18474013_NA	31.5	93	1.73e-17
ACCESSORY_REP|Org1_Gene4280#	gi|15805099|gi|15805099_NA	30.4	93	1.73e-17
ACCESSORY_REP|Org1_Gene4280#	gi|392920629|gi|392920629_NA	30.3	92	2.27e-17
ACCESSORY_REP|Org1_Gene4280#	gi|hmm6406044|gi|hmm6406044_NA	24.6	92	2.27e-17
ACCESSORY_REP|Org1_Gene4280#	gi|4506085|gi|4506085_K04441	28.2	92	2.27e-17
ACCESSORY_REP|Org1_Gene4280#	gi|hmm8872024|gi|hmm8872024_NA	28.8	92	2.96e-17
ACCESSORY_REP|Org1_Gene4280#	gi|hmm18466013|gi|hmm18466013_NA	28.0	92	2.96e-17
ACCESSORY_REP|Org1_Gene4280#	gi|hmm18476013|gi|hmm18476013_NA	30.8	92	2.96e-17
ACCESSORY_REP|Org1_Gene4280#	gi|hmm26062043|gi|hmm26062043_NA	31.0	92	3.86e-17
ACCESSORY_REP|Org1_Gene4280#	gi|767940908|gi|767940908_NA	29.2	92	3.86e-17
ACCESSORY_REP|Org1_Gene4280#	gi|57242761|gi|57242761_K02861	29.2	92	3.86e-17
ACCESSORY_REP|Org1_Gene4280#	gi|hmm13770054|gi|hmm13770054_NA	28.6	92	3.86e-17
ACCESSORY_REP|Org1_Gene4280#	gi|hmm14982014|gi|hmm14982014_K10706	29.1	92	3.86e-17
ACCESSORY_REP|Org1_Gene4280#	gi|767940904|gi|767940904_K02861	29.2	92	3.86e-17
ACCESSORY_REP|Org1_Gene4280#	gi|530382728|gi|530382728_K02861	29.2	92	3.86e-17
ACCESSORY_REP|Org1_Gene4280#	gi|hmm9214044|gi|hmm9214044_NA	28.8	91	5.05e-17
ACCESSORY_REP|Org1_Gene4280#	gi|hmm22132013|gi|hmm22132013_NA	30.0	91	5.05e-17
ACCESSORY_REP|Org1_Gene4280#	gi|hmm532053|gi|hmm532053_NA	27.7	91	5.05e-17
ACCESSORY_REP|Org1_Gene4280#	gi|6321024|gi|6321024_NA	25.7	91	5.05e-17
ACCESSORY_REP|Org1_Gene4280#	gi|hmm18468013|gi|hmm18468013_NA	34.2	91	5.05e-17
ACCESSORY_REP|Org1_Gene4280#	gi|hmm7106013|gi|hmm7106013_NA	30.1	91	5.05e-17
ACCESSORY_REP|Org1_Gene4280#	gi|398364315|gi|398364315_K08286	27.9	91	6.59e-17
ACCESSORY_REP|Org1_Gene4280#	gi|hmm7054033|gi|hmm7054033_NA	25.3	91	6.59e-17
ACCESSORY_REP|Org1_Gene4280#	gi|hmm46670053|gi|hmm46670053_NA	28.4	91	6.59e-17
ACCESSORY_REP|Org1_Gene4280#	gi|442619429|gi|442619429_K04409	27.3	91	8.61e-17
ACCESSORY_REP|Org1_Gene4280#	gi|hmm15232014|gi|hmm15232014_NA	30.2	91	8.61e-17
ACCESSORY_REP|Org1_Gene4280#	gi|24647442|gi|24647442_K04409	27.3	91	8.61e-17
ACCESSORY_REP|Org1_Gene4280#	gi|386765909|gi|386765909_K04409	27.3	91	8.61e-17
ACCESSORY_REP|Org1_Gene4280#	gi|hmm25646053|gi|hmm25646053_NA	26.1	90	1.12e-16
ACCESSORY_REP|Org1_Gene4280#	gi|554506491|gi|554506491_NA	26.3	90	1.12e-16
ACCESSORY_REP|Org1_Gene4280#	gi|hmm25648053|gi|hmm25648053_NA	26.1	90	1.12e-16
ACCESSORY_REP|Org1_Gene4280#	gi|hmm9422054|gi|hmm9422054_NA	28.7	90	1.12e-16
ACCESSORY_REP|Org1_Gene4280#	gi|530362636|gi|530362636_NA	26.3	90	1.12e-16
ACCESSORY_REP|Org1_Gene4280#	gi|hmm25644053|gi|hmm25644053_NA	26.1	90	1.12e-16
ACCESSORY_REP|Org1_Gene4280#	gi|194272168|gi|194272168_K18422	26.3	90	1.12e-16
ACCESSORY_REP|Org1_Gene4280#	gi|20986512|gi|20986512_K04441	26.0	90	1.12e-16
ACCESSORY_REP|Org1_Gene4280#	gi|14211540|gi|14211540_K18422	26.3	90	1.12e-16
ACCESSORY_REP|Org1_Gene4280#	gi|530362634|gi|530362634_NA	26.3	90	1.12e-16
ACCESSORY_REP|Org1_Gene4280#	gi|530362632|gi|530362632_K18422	26.3	90	1.12e-16
ACCESSORY_REP|Org1_Gene4280#	gi|397671795|gi|397671795_K08884	30.5	90	1.47e-16
ACCESSORY_REP|Org1_Gene4280#	gi|hmm16862053|gi|hmm16862053_NA	29.2	90	1.47e-16
ACCESSORY_REP|Org1_Gene4280#	gi|hmm8652024|gi|hmm8652024_NA	29.3	89	1.92e-16
ACCESSORY_REP|Org1_Gene4280#	gi|6324805|gi|6324805_K08294	32.7	89	1.92e-16
ACCESSORY_REP|Org1_Gene4280#	gi|hmm534053|gi|hmm534053_NA	29.9	89	2.5e-16
ACCESSORY_REP|Org1_Gene4280#	gi|6322366|gi|6322366_K11229	27.4	89	2.5e-16
ACCESSORY_REP|Org1_Gene4280#	gi|hmm9928024|gi|hmm9928024_NA	32.1	89	3.27e-16
ACCESSORY_REP|Org1_Gene4280#	gi|20128774|gi|20128774_K04441	26.4	89	3.27e-16
ACCESSORY_REP|Org1_Gene4280#	gi|20986514|gi|20986514_NA	26.0	89	3.27e-16
ACCESSORY_REP|Org1_Gene4280#	gi|530404812|gi|530404812_K08824	25.1	89	3.27e-16
ACCESSORY_REP|Org1_Gene4280#	gi|37596297|gi|37596297_K08824	25.1	89	3.27e-16
ACCESSORY_REP|Org1_Gene4280#	gi|767939279|gi|767939279_NA	27.4	89	3.27e-16
ACCESSORY_REP|Org1_Gene4280#	gi|20986516|gi|20986516_NA	27.4	89	3.27e-16
ACCESSORY_REP|Org1_Gene4280#	gi|17541722|gi|17541722_K04441	28.8	89	3.27e-16
ACCESSORY_REP|Org1_Gene4280#	gi|4503069|gi|4503069_K04441	27.4	89	3.27e-16
ACCESSORY_REP|Org1_Gene4280#	gi|hmm32744053|gi|hmm32744053_NA	26.7	88	4.27e-16
ACCESSORY_REP|Org1_Gene4280#	gi|767968080|gi|767968080_NA	28.6	88	4.27e-16
ACCESSORY_REP|Org1_Gene4280#	gi|530396735|gi|530396735_NA	28.6	88	4.27e-16
ACCESSORY_REP|Org1_Gene4280#	gi|17137550|gi|17137550_K04441	26.3	88	4.27e-16
ACCESSORY_REP|Org1_Gene4280#	gi|hmm15596043|gi|hmm15596043_NA	26.3	88	5.58e-16
ACCESSORY_REP|Org1_Gene4280#	gi|hmm15604043|gi|hmm15604043_NA	26.3	88	5.58e-16
ACCESSORY_REP|Org1_Gene4280#	gi|hmm14144013|gi|hmm14144013_NA	29.1	87	7.29e-16
ACCESSORY_REP|Org1_Gene4280#	gi|442624243|gi|442624243_NA	24.9	87	7.29e-16
ACCESSORY_REP|Org1_Gene4280#	gi|32565867|gi|32565867_NA	25.5	87	7.29e-16
ACCESSORY_REP|Org1_Gene4280#	gi|281363798|gi|281363798_NA	24.9	87	7.29e-16
ACCESSORY_REP|Org1_Gene4280#	gi|281363796|gi|281363796_NA	24.9	87	7.29e-16
ACCESSORY_REP|Org1_Gene4280#	gi|442624239|gi|442624239_NA	24.9	87	7.29e-16
ACCESSORY_REP|Org1_Gene4280#	gi|45552751|gi|45552751_NA	24.9	87	7.29e-16
ACCESSORY_REP|Org1_Gene4280#	gi|hmm9110034|gi|hmm9110034_NA	29.9	87	7.29e-16
ACCESSORY_REP|Org1_Gene4280#	gi|45552737|gi|45552737_K05960	24.9	87	7.29e-16
ACCESSORY_REP|Org1_Gene4280#	gi|hmm24218043|gi|hmm24218043_NA	30.8	87	7.29e-16
ACCESSORY_REP|Org1_Gene4280#	gi|62471749|gi|62471749_NA	24.9	87	7.29e-16
ACCESSORY_REP|Org1_Gene4280#	gi|126643953|gi|126643953_NA	32.4	87	7.29e-16
ACCESSORY_REP|Org1_Gene4280#	gi|hmm2044023|gi|hmm2044023_NA	22.1	87	9.52e-16
ACCESSORY_REP|Org1_Gene4280#	gi|57222269|gi|57222269_K08824	29.3	87	9.52e-16
ACCESSORY_REP|Org1_Gene4280#	gi|hmm530053|gi|hmm530053_NA	30.1	87	9.52e-16
ACCESSORY_REP|Org1_Gene4280#	gi|158138507|gi|158138507_NA	26.9	87	9.52e-16
ACCESSORY_REP|Org1_Gene4280#	gi|767914444|gi|767914444_K08824	29.3	87	9.52e-16
ACCESSORY_REP|Org1_Gene4280#	gi|767914450|gi|767914450_NA	29.3	87	9.52e-16
ACCESSORY_REP|Org1_Gene4280#	gi|767914446|gi|767914446_K08824	29.3	87	9.52e-16
ACCESSORY_REP|Org1_Gene4280#	gi|hmm11726034|gi|hmm11726034_NA	34.8	87	9.52e-16
ACCESSORY_REP|Org1_Gene4280#	gi|hmm48768013|gi|hmm48768013_NA	26.4	87	9.52e-16
ACCESSORY_REP|Org1_Gene4280#	gi|hmm48770013|gi|hmm48770013_NA	26.4	87	9.52e-16
ACCESSORY_REP|Org1_Gene4280#	gi|392921744|gi|392921744_K08798	25.1	87	1.24e-15
ACCESSORY_REP|Org1_Gene4280#	gi|392921742|gi|392921742_NA	25.1	87	1.24e-15
ACCESSORY_REP|Org1_Gene4280#	gi|392921738|gi|392921738_NA	25.1	87	1.24e-15
ACCESSORY_REP|Org1_Gene4280#	gi|hmm14296053|gi|hmm14296053_NA	31.7	87	1.24e-15
ACCESSORY_REP|Org1_Gene4280#	gi|24582158|gi|24582158_K08811	29.8	87	1.24e-15
ACCESSORY_REP|Org1_Gene4280#	gi|392921754|gi|392921754_NA	25.1	87	1.24e-15
ACCESSORY_REP|Org1_Gene4280#	gi|hmm8022034|gi|hmm8022034_NA	29.4	87	1.24e-15
ACCESSORY_REP|Org1_Gene4280#	gi|71997531|gi|71997531_K08798	25.1	87	1.24e-15
ACCESSORY_REP|Org1_Gene4280#	gi|392921746|gi|392921746_NA	25.1	87	1.24e-15
ACCESSORY_REP|Org1_Gene4280#	gi|115533246|gi|115533246_NA	25.1	87	1.24e-15
ACCESSORY_REP|Org1_Gene4280#	gi|hmm41496013|gi|hmm41496013_NA	29.0	86	1.62e-15
ACCESSORY_REP|Org1_Gene4280#	gi|767935618|gi|767935618_NA	31.1	86	1.62e-15
ACCESSORY_REP|Org1_Gene4280#	gi|10383767|gi|10383767_K18639	23.3	86	1.62e-15
ACCESSORY_REP|Org1_Gene4280#	gi|767935605|gi|767935605_K08889	31.1	86	1.62e-15
ACCESSORY_REP|Org1_Gene4280#	gi|hmm41500013|gi|hmm41500013_NA	29.0	86	1.62e-15
ACCESSORY_REP|Org1_Gene4280#	gi|119964721|gi|119964721_K08889	31.1	86	1.62e-15
ACCESSORY_REP|Org1_Gene4280#	gi|281363794|gi|281363794_NA	26.9	86	1.62e-15
ACCESSORY_REP|Org1_Gene4280#	gi|6325047|gi|6325047_K08850	28.6	86	1.62e-15
ACCESSORY_REP|Org1_Gene4280#	gi|281363800|gi|281363800_NA	26.9	86	1.62e-15
ACCESSORY_REP|Org1_Gene4280#	gi|442624241|gi|442624241_NA	26.9	86	1.62e-15
ACCESSORY_REP|Org1_Gene4280#	gi|hmm19534053|gi|hmm19534053_NA	23.7	86	2.12e-15
ACCESSORY_REP|Org1_Gene4280#	gi|hmm25696043|gi|hmm25696043_NA	33.3	86	2.12e-15
ACCESSORY_REP|Org1_Gene4280#	gi|hmm52476013|gi|hmm52476013_NA	28.1	86	2.12e-15
ACCESSORY_REP|Org1_Gene4280#	gi|hmm55098013|gi|hmm55098013_K02202	31.7	86	2.12e-15
ACCESSORY_REP|Org1_Gene4280#	gi|hmm14948033|gi|hmm14948033_NA	27.5	86	2.12e-15
ACCESSORY_REP|Org1_Gene4280#	gi|hmm12122054|gi|hmm12122054_NA	33.1	86	2.12e-15
ACCESSORY_REP|Org1_Gene4280#	gi|17557200|gi|17557200_K11481	30.0	86	2.12e-15
ACCESSORY_REP|Org1_Gene4280#	gi|530411054|gi|530411054_NA	31.7	86	2.77e-15
ACCESSORY_REP|Org1_Gene4280#	gi|hmm10746014|gi|hmm10746014_NA	26.8	86	2.77e-15
ACCESSORY_REP|Org1_Gene4280#	gi|hmm17810023|gi|hmm17810023_NA	27.3	86	2.77e-15
ACCESSORY_REP|Org1_Gene4280#	gi|hmm28298023|gi|hmm28298023_NA	28.6	86	2.77e-15
ACCESSORY_REP|Org1_Gene4280#	gi|767995002|gi|767995002_NA	31.7	86	2.77e-15
ACCESSORY_REP|Org1_Gene4280#	gi|hmm35208023|gi|hmm35208023_K08850	29.5	86	2.77e-15
ACCESSORY_REP|Org1_Gene4280#	gi|hmm2558043|gi|hmm2558043_NA	31.3	86	2.77e-15
ACCESSORY_REP|Org1_Gene4280#	gi|149408126|gi|149408126_K04468	31.7	86	2.77e-15
ACCESSORY_REP|Org1_Gene4280#	gi|397672752|gi|397672752_K08884	28.0	86	2.77e-15
ACCESSORY_REP|Org1_Gene4280#	gi|71981424|gi|71981424_K04440	26.3	86	2.77e-15
ACCESSORY_REP|Org1_Gene4280#	gi|71981436|gi|71981436_NA	26.3	86	2.77e-15
ACCESSORY_REP|Org1_Gene4280#	gi|21356423|gi|21356423_K08798	29.3	85	3.62e-15
ACCESSORY_REP|Org1_Gene4280#	gi|442617723|gi|442617723_NA	26.5	85	3.62e-15
ACCESSORY_REP|Org1_Gene4280#	gi|442617729|gi|442617729_K04409	26.5	85	3.62e-15
ACCESSORY_REP|Org1_Gene4280#	gi|17864254|gi|17864254_NA	26.5	85	3.62e-15
ACCESSORY_REP|Org1_Gene4280#	gi|442617727|gi|442617727_K04409	26.5	85	3.62e-15
ACCESSORY_REP|Org1_Gene4280#	gi|442617725|gi|442617725_K04409	26.5	85	3.62e-15
ACCESSORY_REP|Org1_Gene4280#	gi|24644586|gi|24644586_NA	26.5	85	3.62e-15
ACCESSORY_REP|Org1_Gene4280#	gi|24644584|gi|24644584_NA	26.5	85	3.62e-15
ACCESSORY_REP|Org1_Gene4280#	gi|281361563|gi|281361563_K08798	29.3	85	3.62e-15
ACCESSORY_REP|Org1_Gene4280#	gi|25141338|gi|25141338_K04464	29.1	85	3.62e-15
ACCESSORY_REP|Org1_Gene4280#	gi|32563948|gi|32563948_NA	29.1	85	3.62e-15
ACCESSORY_REP|Org1_Gene4280#	gi|71981011|gi|71981011_NA	29.1	85	3.62e-15
ACCESSORY_REP|Org1_Gene4280#	gi|17137774|gi|17137774_NA	27.9	85	3.62e-15
ACCESSORY_REP|Org1_Gene4280#	gi|hmm11136014|gi|hmm11136014_NA	28.9	85	3.62e-15
ACCESSORY_REP|Org1_Gene4280#	gi|hmm14148013|gi|hmm14148013_NA	28.2	85	3.62e-15
ACCESSORY_REP|Org1_Gene4280#	gi|hmm4688023|gi|hmm4688023_NA	30.0	85	3.62e-15
ACCESSORY_REP|Org1_Gene4280#	gi|442617733|gi|442617733_NA	26.5	85	3.62e-15
ACCESSORY_REP|Org1_Gene4280#	gi|62865641|gi|62865641_NA	28.2	85	3.62e-15
ACCESSORY_REP|Org1_Gene4280#	gi|62865643|gi|62865643_NA	28.2	85	3.62e-15
ACCESSORY_REP|Org1_Gene4280#	gi|62865639|gi|62865639_K11480	28.2	85	3.62e-15
ACCESSORY_REP|Org1_Gene4280#	gi|442617731|gi|442617731_K04409	26.5	85	3.62e-15
ACCESSORY_REP|Org1_Gene4280#	gi|24649559|gi|24649559_K04441	26.3	85	4.72e-15
ACCESSORY_REP|Org1_Gene4280#	gi|hmm24154023|gi|hmm24154023_NA	27.4	85	4.72e-15
ACCESSORY_REP|Org1_Gene4280#	gi|38327564|gi|38327564_K11481	27.8	85	4.72e-15
ACCESSORY_REP|Org1_Gene4280#	gi|hmm19520053|gi|hmm19520053_NA	28.0	85	4.72e-15
ACCESSORY_REP|Org1_Gene4280#	gi|17137202|gi|17137202_K04441	26.3	85	4.72e-15
ACCESSORY_REP|Org1_Gene4280#	gi|281362433|gi|281362433_K04441	26.3	85	4.72e-15
ACCESSORY_REP|Org1_Gene4280#	gi|38327562|gi|38327562_K11481	27.8	85	4.72e-15
ACCESSORY_REP|Org1_Gene4280#	gi|hmm60560013|gi|hmm60560013_NA	29.0	85	4.72e-15
ACCESSORY_REP|Org1_Gene4280#	gi|hmm11134014|gi|hmm11134014_NA	30.0	85	4.72e-15
ACCESSORY_REP|Org1_Gene4280#	gi|38327568|gi|38327568_K11481	27.8	85	4.72e-15
ACCESSORY_REP|Org1_Gene4280#	gi|38327570|gi|38327570_K11481	27.8	85	4.72e-15
ACCESSORY_REP|Org1_Gene4280#	gi|38327572|gi|38327572_K11481	27.8	85	4.72e-15
ACCESSORY_REP|Org1_Gene4280#	gi|530418359|gi|530418359_K11481	27.8	85	4.72e-15
ACCESSORY_REP|Org1_Gene4280#	gi|578836185|gi|578836185_K11481	27.8	85	4.72e-15
ACCESSORY_REP|Org1_Gene4280#	gi|38327566|gi|38327566_K11481	27.8	85	4.72e-15
ACCESSORY_REP|Org1_Gene4280#	gi|66359886|gi|66359886_NA	23.2	84	6.17e-15
ACCESSORY_REP|Org1_Gene4280#	gi|392891148|gi|392891148_NA	22.3	84	6.17e-15
ACCESSORY_REP|Org1_Gene4280#	gi|392891146|gi|392891146_NA	22.3	84	6.17e-15
ACCESSORY_REP|Org1_Gene4280#	gi|hmm24810013|gi|hmm24810013_NA	24.6	84	6.17e-15
ACCESSORY_REP|Org1_Gene4280#	gi|hmm43854053|gi|hmm43854053_NA	29.1	84	6.17e-15
ACCESSORY_REP|Org1_Gene4280#	gi|hmm28696043|gi|hmm28696043_K08850	29.5	84	6.17e-15
ACCESSORY_REP|Org1_Gene4280#	gi|hmm15212014|gi|hmm15212014_NA	30.6	84	6.17e-15
ACCESSORY_REP|Org1_Gene4280#	gi|hmm8780024|gi|hmm8780024_NA	27.9	84	8.06e-15
ACCESSORY_REP|Org1_Gene4280#	gi|71990420|gi|71990420_K02087	27.8	84	8.06e-15
ACCESSORY_REP|Org1_Gene4280#	gi|hmm15666013|gi|hmm15666013_K02202	29.6	84	8.06e-15
ACCESSORY_REP|Org1_Gene4280#	gi|20986531|gi|20986531_K04371	28.4	84	8.06e-15
ACCESSORY_REP|Org1_Gene4280#	gi|66932916|gi|66932916_K04371	28.4	84	8.06e-15
ACCESSORY_REP|Org1_Gene4280#	gi|hmm37404033|gi|hmm37404033_K00924	31.1	84	8.06e-15
ACCESSORY_REP|Org1_Gene4280#	gi|71997537|gi|71997537_NA	24.7	84	8.06e-15
ACCESSORY_REP|Org1_Gene4280#	gi|398366661|gi|398366661_K06668	28.0	84	1.05e-14
ACCESSORY_REP|Org1_Gene4280#	gi|hmm7932034|gi|hmm7932034_NA	25.4	84	1.05e-14
ACCESSORY_REP|Org1_Gene4280#	gi|532691778|gi|532691778_K08824	26.8	84	1.05e-14
ACCESSORY_REP|Org1_Gene4280#	gi|392886684|gi|392886684_K08829	27.7	84	1.05e-14
ACCESSORY_REP|Org1_Gene4280#	gi|398366631|gi|398366631_K12761	27.3	84	1.05e-14
ACCESSORY_REP|Org1_Gene4280#	gi|193203047|gi|193203047_NA	27.7	84	1.05e-14
ACCESSORY_REP|Org1_Gene4280#	gi|48255970|gi|48255970_K04441	27.0	84	1.05e-14
ACCESSORY_REP|Org1_Gene4280#	gi|281364754|gi|281364754_K04440	26.2	83	1.37e-14
ACCESSORY_REP|Org1_Gene4280#	gi|530373254|gi|530373254_NA	25.7	83	1.37e-14
ACCESSORY_REP|Org1_Gene4280#	gi|hmm6514033|gi|hmm6514033_NA	28.1	83	1.37e-14
ACCESSORY_REP|Org1_Gene4280#	gi|4502553|gi|4502553_K08794	25.7	83	1.37e-14
ACCESSORY_REP|Org1_Gene4280#	gi|hmm16664023|gi|hmm16664023_NA	29.3	83	1.37e-14
ACCESSORY_REP|Org1_Gene4280#	gi|6320042|gi|6320042_K11226	29.1	83	1.37e-14
ACCESSORY_REP|Org1_Gene4280#	gi|hmm34328013|gi|hmm34328013_NA	28.9	83	1.37e-14
ACCESSORY_REP|Org1_Gene4280#	gi|281364758|gi|281364758_K04440	26.2	83	1.37e-14
ACCESSORY_REP|Org1_Gene4280#	gi|24583285|gi|24583285_K04440	26.2	83	1.37e-14
ACCESSORY_REP|Org1_Gene4280#	gi|hmm8342043|gi|hmm8342043_K04371	28.9	83	1.37e-14
ACCESSORY_REP|Org1_Gene4280#	gi|hmm7726034|gi|hmm7726034_NA	30.5	83	1.79e-14
ACCESSORY_REP|Org1_Gene4280#	gi|193207933|gi|193207933_NA	28.6	83	1.79e-14
ACCESSORY_REP|Org1_Gene4280#	gi|6323142|gi|6323142_K04441	30.7	83	1.79e-14
ACCESSORY_REP|Org1_Gene4280#	gi|91718899|gi|91718899_NA	28.0	82	2.34e-14
ACCESSORY_REP|Org1_Gene4280#	gi|hmm15908023|gi|hmm15908023_NA	29.4	82	2.34e-14
ACCESSORY_REP|Org1_Gene4280#	gi|91718897|gi|91718897_K04371	28.0	82	2.34e-14
ACCESSORY_REP|Org1_Gene4280#	gi|hmm51362053|gi|hmm51362053_K03097	31.0	82	2.34e-14
ACCESSORY_REP|Org1_Gene4280#	gi|6322835|gi|6322835_NA	24.6	82	2.34e-14
ACCESSORY_REP|Org1_Gene4280#	gi|hmm44964053|gi|hmm44964053_NA	27.0	82	2.34e-14
ACCESSORY_REP|Org1_Gene4280#	gi|126644803|gi|126644803_NA	30.8	82	2.34e-14
ACCESSORY_REP|Org1_Gene4280#	gi|hmm8970034|gi|hmm8970034_NA	26.6	82	3.06e-14
ACCESSORY_REP|Org1_Gene4280#	gi|530404816|gi|530404816_K08824	28.4	82	3.06e-14
ACCESSORY_REP|Org1_Gene4280#	gi|24649791|gi|24649791_K08857	30.8	82	3.06e-14
ACCESSORY_REP|Org1_Gene4280#	gi|hmm13970013|gi|hmm13970013_NA	28.6	82	3.06e-14
ACCESSORY_REP|Org1_Gene4280#	gi|hmm44206013|gi|hmm44206013_NA	30.5	82	3.06e-14
ACCESSORY_REP|Org1_Gene4280#	gi|767981790|gi|767981790_K08824	26.2	82	3.06e-14
ACCESSORY_REP|Org1_Gene4280#	gi|83776600|gi|83776600_K11479	27.8	82	4e-14
ACCESSORY_REP|Org1_Gene4280#	gi|hmm51606013|gi|hmm51606013_K04733	29.4	82	4e-14
ACCESSORY_REP|Org1_Gene4280#	gi|hmm51602013|gi|hmm51602013_K04733	29.4	82	4e-14
ACCESSORY_REP|Org1_Gene4280#	gi|hmm51608013|gi|hmm51608013_K04733	29.4	82	4e-14
ACCESSORY_REP|Org1_Gene4280#	gi|767992687|gi|767992687_K11479	27.8	82	4e-14
ACCESSORY_REP|Org1_Gene4280#	gi|hmm26722013|gi|hmm26722013_NA	24.9	82	4e-14
ACCESSORY_REP|Org1_Gene4280#	gi|378786658|gi|378786658_K11479	27.8	82	4e-14
ACCESSORY_REP|Org1_Gene4280#	gi|548960892|gi|548960892_K11479	27.8	82	4e-14
ACCESSORY_REP|Org1_Gene4280#	gi|hmm27084053|gi|hmm27084053_K00924	27.9	82	4e-14
ACCESSORY_REP|Org1_Gene4280#	gi|hmm12216054|gi|hmm12216054_NA	31.2	82	4e-14
ACCESSORY_REP|Org1_Gene4280#	gi|578836338|gi|578836338_K19008	29.1	82	4e-14
ACCESSORY_REP|Org1_Gene4280#	gi|578846894|gi|578846894_K19008	29.1	82	4e-14
ACCESSORY_REP|Org1_Gene4280#	gi|330443388|gi|330443388_K06683	29.2	82	4e-14
ACCESSORY_REP|Org1_Gene4280#	gi|767939274|gi|767939274_NA	27.5	82	4e-14
ACCESSORY_REP|Org1_Gene4280#	gi|767992689|gi|767992689_K11479	27.8	82	4e-14
ACCESSORY_REP|Org1_Gene4280#	gi|768020313|gi|768020313_K19008	29.1	82	4e-14
ACCESSORY_REP|Org1_Gene4280#	gi|116256471|gi|116256471_K19008	29.1	82	4e-14
ACCESSORY_REP|Org1_Gene4280#	gi|71991633|gi|71991633_NA	28.6	81	5.22e-14
ACCESSORY_REP|Org1_Gene4280#	gi|71991638|gi|71991638_NA	28.6	81	5.22e-14
ACCESSORY_REP|Org1_Gene4280#	gi|71991652|gi|71991652_NA	28.6	81	5.22e-14
ACCESSORY_REP|Org1_Gene4280#	gi|320544122|gi|320544122_K19009	24.1	81	5.22e-14
ACCESSORY_REP|Org1_Gene4280#	gi|320544124|gi|320544124_K19009	24.1	81	5.22e-14
ACCESSORY_REP|Org1_Gene4280#	gi|71991657|gi|71991657_NA	28.6	81	5.22e-14
ACCESSORY_REP|Org1_Gene4280#	gi|71991643|gi|71991643_NA	28.6	81	5.22e-14
ACCESSORY_REP|Org1_Gene4280#	gi|hmm572013|gi|hmm572013_NA	30.9	81	5.22e-14
ACCESSORY_REP|Org1_Gene4280#	gi|hmm32068043|gi|hmm32068043_NA	28.5	81	5.22e-14
ACCESSORY_REP|Org1_Gene4280#	gi|24655167|gi|24655167_K19009	24.1	81	5.22e-14
ACCESSORY_REP|Org1_Gene4280#	gi|71991647|gi|71991647_NA	28.6	81	5.22e-14
ACCESSORY_REP|Org1_Gene4280#	gi|392900436|gi|392900436_NA	28.6	81	5.22e-14
ACCESSORY_REP|Org1_Gene4280#	gi|71991623|gi|71991623_NA	28.6	81	5.22e-14
ACCESSORY_REP|Org1_Gene4280#	gi|71991629|gi|71991629_NA	28.6	81	5.22e-14
ACCESSORY_REP|Org1_Gene4280#	gi|hmm7934034|gi|hmm7934034_NA	30.2	81	5.22e-14
ACCESSORY_REP|Org1_Gene4280#	gi|17505246|gi|17505246_K11479	34.4	81	5.22e-14
ACCESSORY_REP|Org1_Gene4280#	gi|208431827|gi|208431827_K16195	25.9	81	5.22e-14
ACCESSORY_REP|Org1_Gene4280#	gi|hmm5102033|gi|hmm5102033_NA	26.4	81	5.22e-14
ACCESSORY_REP|Org1_Gene4280#	gi|767914900|gi|767914900_K16195	25.9	81	5.22e-14
ACCESSORY_REP|Org1_Gene4280#	gi|71994328|gi|71994328_K08857	28.5	81	5.22e-14
ACCESSORY_REP|Org1_Gene4280#	gi|hmm11196014|gi|hmm11196014_NA	28.5	81	5.22e-14
ACCESSORY_REP|Org1_Gene4280#	gi|hmm12214054|gi|hmm12214054_NA	30.1	81	5.22e-14
ACCESSORY_REP|Org1_Gene4280#	gi|4506103|gi|4506103_K16195	25.9	81	5.22e-14
ACCESSORY_REP|Org1_Gene4280#	gi|513788279|gi|513788279_K04440	25.7	81	6.82e-14
ACCESSORY_REP|Org1_Gene4280#	gi|hmm30544023|gi|hmm30544023_NA	28.1	81	6.82e-14
ACCESSORY_REP|Org1_Gene4280#	gi|4502709|gi|4502709_NA	28.1	81	6.82e-14
ACCESSORY_REP|Org1_Gene4280#	gi|530394660|gi|530394660_NA	28.1	81	6.82e-14
ACCESSORY_REP|Org1_Gene4280#	gi|578820045|gi|578820045_NA	28.1	81	6.82e-14
ACCESSORY_REP|Org1_Gene4280#	gi|hmm29268023|gi|hmm29268023_NA	29.9	81	6.82e-14
ACCESSORY_REP|Org1_Gene4280#	gi|161076714|gi|161076714_NA	27.3	81	6.82e-14
ACCESSORY_REP|Org1_Gene4280#	gi|6324557|gi|6324557_K08794	24.9	81	6.82e-14
ACCESSORY_REP|Org1_Gene4280#	gi|320544579|gi|320544579_K08824	27.3	81	6.82e-14
ACCESSORY_REP|Org1_Gene4280#	gi|hmm12514033|gi|hmm12514033_NA	28.7	81	6.82e-14
ACCESSORY_REP|Org1_Gene4280#	gi|hmm13778054|gi|hmm13778054_NA	28.4	81	6.82e-14
ACCESSORY_REP|Org1_Gene4280#	gi|20986519|gi|20986519_NA	25.7	81	6.82e-14
ACCESSORY_REP|Org1_Gene4280#	gi|hmm668053|gi|hmm668053_NA	24.4	81	6.82e-14
ACCESSORY_REP|Org1_Gene4280#	gi|hmm6848033|gi|hmm6848033_K04688	27.4	81	6.82e-14
ACCESSORY_REP|Org1_Gene4280#	gi|767963281|gi|767963281_NA	25.7	81	6.82e-14
ACCESSORY_REP|Org1_Gene4280#	gi|17137760|gi|17137760_K06228	26.6	81	6.82e-14
ACCESSORY_REP|Org1_Gene4280#	gi|767963277|gi|767963277_K04440	25.7	81	6.82e-14
ACCESSORY_REP|Org1_Gene4280#	gi|767963275|gi|767963275_K04440	25.7	81	6.82e-14
ACCESSORY_REP|Org1_Gene4280#	gi|767963273|gi|767963273_K04440	25.7	81	6.82e-14
ACCESSORY_REP|Org1_Gene4280#	gi|767938608|gi|767938608_NA	21.6	80	8.91e-14
ACCESSORY_REP|Org1_Gene4280#	gi|hmm4994053|gi|hmm4994053_NA	25.5	80	8.91e-14
ACCESSORY_REP|Org1_Gene4280#	gi|17508735|gi|17508735_NA	28.1	80	8.91e-14
ACCESSORY_REP|Org1_Gene4280#	gi|442632613|gi|442632613_K08796	29.4	80	8.91e-14
ACCESSORY_REP|Org1_Gene4280#	gi|375281616|gi|375281616_NA	27.5	80	8.91e-14
ACCESSORY_REP|Org1_Gene4280#	gi|hmm9698044|gi|hmm9698044_NA	26.2	80	8.91e-14
ACCESSORY_REP|Org1_Gene4280#	gi|578820927|gi|578820927_K08796	27.5	80	8.91e-14
ACCESSORY_REP|Org1_Gene4280#	gi|71988653|gi|71988653_K04441	27.4	80	8.91e-14
ACCESSORY_REP|Org1_Gene4280#	gi|375298744|gi|375298744_K08796	27.5	80	8.91e-14
ACCESSORY_REP|Org1_Gene4280#	gi|17541326|gi|17541326_NA	26.3	80	8.91e-14
ACCESSORY_REP|Org1_Gene4280#	gi|hmm11724034|gi|hmm11724034_NA	33.7	80	8.91e-14
ACCESSORY_REP|Org1_Gene4280#	gi|530395975|gi|530395975_K08796	27.5	80	8.91e-14
ACCESSORY_REP|Org1_Gene4280#	gi|6321780|gi|6321780_K04409	27.3	80	8.91e-14
ACCESSORY_REP|Org1_Gene4280#	gi|116089335|gi|116089335_NA	27.5	80	8.91e-14
ACCESSORY_REP|Org1_Gene4280#	gi|45550626|gi|45550626_K08796	29.4	80	8.91e-14
ACCESSORY_REP|Org1_Gene4280#	gi|442632615|gi|442632615_K08796	29.4	80	8.91e-14
ACCESSORY_REP|Org1_Gene4280#	gi|hmm762023|gi|hmm762023_NA	28.7	80	8.91e-14
ACCESSORY_REP|Org1_Gene4280#	gi|6324031|gi|6324031_K08286	29.7	80	8.91e-14
ACCESSORY_REP|Org1_Gene4280#	gi|166064027|gi|166064027_K08824	26.4	80	1.16e-13
ACCESSORY_REP|Org1_Gene4280#	gi|166064025|gi|166064025_NA	26.4	80	1.16e-13
ACCESSORY_REP|Org1_Gene4280#	gi|hmm11318014|gi|hmm11318014_NA	28.2	80	1.16e-13
ACCESSORY_REP|Org1_Gene4280#	gi|731441415|gi|731441415_K08798	24.0	80	1.16e-13
ACCESSORY_REP|Org1_Gene4280#	gi|731441417|gi|731441417_K08798	24.0	80	1.16e-13
ACCESSORY_REP|Org1_Gene4280#	gi|4502741|gi|4502741_K02091	26.6	80	1.16e-13
ACCESSORY_REP|Org1_Gene4280#	gi|223718134|gi|223718134_K02091	26.6	80	1.16e-13
ACCESSORY_REP|Org1_Gene4280#	gi|731441421|gi|731441421_K08798	24.0	80	1.16e-13
ACCESSORY_REP|Org1_Gene4280#	gi|hmm15908013|gi|hmm15908013_NA	28.2	80	1.16e-13
ACCESSORY_REP|Org1_Gene4280#	gi|hmm5452013|gi|hmm5452013_NA	30.3	80	1.16e-13
ACCESSORY_REP|Org1_Gene4280#	gi|133900709|gi|133900709_K08799	30.4	80	1.16e-13
ACCESSORY_REP|Org1_Gene4280#	gi|133900707|gi|133900707_K08799	30.4	80	1.16e-13
ACCESSORY_REP|Org1_Gene4280#	gi|hmm23702053|gi|hmm23702053_NA	27.9	80	1.16e-13
ACCESSORY_REP|Org1_Gene4280#	gi|hmm14946033|gi|hmm14946033_NA	26.9	80	1.16e-13
ACCESSORY_REP|Org1_Gene4280#	gi|767946668|gi|767946668_K02091	26.6	80	1.16e-13
ACCESSORY_REP|Org1_Gene4280#	gi|17569713|gi|17569713_K06641	31.2	80	1.16e-13
ACCESSORY_REP|Org1_Gene4280#	gi|hmm11266033|gi|hmm11266033_NA	27.5	80	1.16e-13
ACCESSORY_REP|Org1_Gene4280#	gi|578813872|gi|578813872_K02091	26.6	80	1.16e-13
ACCESSORY_REP|Org1_Gene4280#	gi|hmm48138013|gi|hmm48138013_K00924	27.4	80	1.16e-13
ACCESSORY_REP|Org1_Gene4280#	gi|hmm14942033|gi|hmm14942033_NA	26.9	80	1.16e-13
ACCESSORY_REP|Org1_Gene4280#	gi|578825800|gi|578825800_K08798	24.0	80	1.16e-13
ACCESSORY_REP|Org1_Gene4280#	gi|767935988|gi|767935988_K08824	26.4	80	1.16e-13
ACCESSORY_REP|Org1_Gene4280#	gi|767936017|gi|767936017_NA	23.8	80	1.16e-13
ACCESSORY_REP|Org1_Gene4280#	gi|578825806|gi|578825806_NA	24.0	80	1.16e-13
ACCESSORY_REP|Org1_Gene4280#	gi|hmm16894053|gi|hmm16894053_NA	23.6	80	1.16e-13
ACCESSORY_REP|Org1_Gene4280#	gi|731441413|gi|731441413_K08798	24.0	80	1.16e-13
ACCESSORY_REP|Org1_Gene4280#	gi|578825802|gi|578825802_K08798	24.0	80	1.16e-13
ACCESSORY_REP|Org1_Gene4280#	gi|578825804|gi|578825804_K08798	24.0	80	1.16e-13
ACCESSORY_REP|Org1_Gene4280#	gi|24649577|gi|24649577_NA	23.7	80	1.52e-13
ACCESSORY_REP|Org1_Gene4280#	gi|33636756|gi|33636756_NA	24.9	80	1.52e-13
ACCESSORY_REP|Org1_Gene4280#	gi|hmm19288023|gi|hmm19288023_NA	28.3	80	1.52e-13
ACCESSORY_REP|Org1_Gene4280#	gi|17552716|gi|17552716_K02090	27.1	80	1.52e-13
ACCESSORY_REP|Org1_Gene4280#	gi|4826675|gi|4826675_K02090	29.2	80	1.52e-13
ACCESSORY_REP|Org1_Gene4280#	gi|hmm23670053|gi|hmm23670053_NA	25.9	80	1.52e-13
ACCESSORY_REP|Org1_Gene4280#	gi|hmm11384033|gi|hmm11384033_NA	28.5	80	1.52e-13
ACCESSORY_REP|Org1_Gene4280#	gi|392894690|gi|392894690_K08819	25.8	80	1.52e-13
ACCESSORY_REP|Org1_Gene4280#	gi|392894694|gi|392894694_K08819	25.8	80	1.52e-13
ACCESSORY_REP|Org1_Gene4280#	gi|392894692|gi|392894692_K08819	25.8	80	1.52e-13
ACCESSORY_REP|Org1_Gene4280#	gi|hmm744053|gi|hmm744053_NA	24.3	80	1.52e-13
ACCESSORY_REP|Org1_Gene4280#	gi|hmm19286023|gi|hmm19286023_NA	28.3	80	1.52e-13
ACCESSORY_REP|Org1_Gene4280#	gi|hmm13894054|gi|hmm13894054_NA	31.0	80	1.52e-13
ACCESSORY_REP|Org1_Gene4280#	gi|315467849|gi|315467849_K08798	24.9	80	1.52e-13
ACCESSORY_REP|Org1_Gene4280#	gi|hmm43390053|gi|hmm43390053_NA	26.7	79	1.98e-13
ACCESSORY_REP|Org1_Gene4280#	gi|hmm43386053|gi|hmm43386053_NA	26.7	79	1.98e-13
ACCESSORY_REP|Org1_Gene4280#	gi|126644254|gi|126644254_NA	32.1	79	1.98e-13
ACCESSORY_REP|Org1_Gene4280#	gi|375298747|gi|375298747_NA	28.6	79	1.98e-13
ACCESSORY_REP|Org1_Gene4280#	gi|hmm13982013|gi|hmm13982013_NA	28.2	79	1.98e-13
ACCESSORY_REP|Org1_Gene4280#	gi|hmm13384054|gi|hmm13384054_NA	28.6	79	1.98e-13
ACCESSORY_REP|Org1_Gene4280#	gi|133901724|gi|133901724_NA	24.6	79	1.98e-13
ACCESSORY_REP|Org1_Gene4280#	gi|133901722|gi|133901722_K04409	24.6	79	1.98e-13
ACCESSORY_REP|Org1_Gene4280#	gi|193205134|gi|193205134_NA	24.6	79	1.98e-13
ACCESSORY_REP|Org1_Gene4280#	gi|hmm32770033|gi|hmm32770033_K03097	26.8	79	1.98e-13
ACCESSORY_REP|Org1_Gene4280#	gi|hmm152013|gi|hmm152013_NA	27.8	79	1.98e-13
ACCESSORY_REP|Org1_Gene4280#	gi|hmm37774013|gi|hmm37774013_NA	30.0	79	1.98e-13
ACCESSORY_REP|Org1_Gene4280#	gi|hmm44144013|gi|hmm44144013_NA	24.4	79	1.98e-13
ACCESSORY_REP|Org1_Gene4280#	gi|hmm140013|gi|hmm140013_NA	27.8	79	1.98e-13
ACCESSORY_REP|Org1_Gene4280#	gi|767961920|gi|767961920_NA	34.6	79	1.98e-13
ACCESSORY_REP|Org1_Gene4280#	gi|hmm18026033|gi|hmm18026033_K13413	29.0	79	1.98e-13
ACCESSORY_REP|Org1_Gene4280#	gi|hmm42574053|gi|hmm42574053_NA	28.1	79	1.98e-13
ACCESSORY_REP|Org1_Gene4280#	gi|6325117|gi|6325117_K08294	29.4	79	1.98e-13
ACCESSORY_REP|Org1_Gene4280#	gi|hmm43364053|gi|hmm43364053_NA	26.7	79	1.98e-13
ACCESSORY_REP|Org1_Gene4280#	gi|hmm19382033|gi|hmm19382033_NA	25.3	79	1.98e-13
ACCESSORY_REP|Org1_Gene4280#	gi|hmm43342053|gi|hmm43342053_NA	26.7	79	1.98e-13
ACCESSORY_REP|Org1_Gene4280#	gi|767966803|gi|767966803_NA	30.4	79	2.59e-13
ACCESSORY_REP|Org1_Gene4280#	gi|392918121|gi|392918121_NA	29.9	79	2.59e-13
ACCESSORY_REP|Org1_Gene4280#	gi|hmm51126013|gi|hmm51126013_NA	29.5	79	2.59e-13
ACCESSORY_REP|Org1_Gene4280#	gi|767966801|gi|767966801_NA	30.4	79	2.59e-13
ACCESSORY_REP|Org1_Gene4280#	gi|767966797|gi|767966797_NA	30.4	79	2.59e-13
ACCESSORY_REP|Org1_Gene4280#	gi|387849239|gi|387849239_K06276	28.9	79	2.59e-13
ACCESSORY_REP|Org1_Gene4280#	gi|hmm39702013|gi|hmm39702013_K08819	27.6	79	2.59e-13
ACCESSORY_REP|Org1_Gene4280#	gi|hmm39700013|gi|hmm39700013_K08819	27.6	79	2.59e-13
ACCESSORY_REP|Org1_Gene4280#	gi|133902092|gi|133902092_K08821	26.2	79	2.59e-13
ACCESSORY_REP|Org1_Gene4280#	gi|767987289|gi|767987289_K06276	28.9	79	2.59e-13
ACCESSORY_REP|Org1_Gene4280#	gi|392918123|gi|392918123_NA	29.9	79	2.59e-13
ACCESSORY_REP|Org1_Gene4280#	gi|530408207|gi|530408207_NA	28.9	79	2.59e-13
ACCESSORY_REP|Org1_Gene4280#	gi|767987287|gi|767987287_K06276	28.9	79	2.59e-13
ACCESSORY_REP|Org1_Gene4280#	gi|392922674|gi|392922674_NA	27.1	79	2.59e-13
ACCESSORY_REP|Org1_Gene4280#	gi|532525004|gi|532525004_NA	30.4	79	2.59e-13
ACCESSORY_REP|Org1_Gene4280#	gi|392922672|gi|392922672_K07298	27.1	79	2.59e-13
ACCESSORY_REP|Org1_Gene4280#	gi|4503097|gi|4503097_K03097	29.6	79	2.59e-13
ACCESSORY_REP|Org1_Gene4280#	gi|578820932|gi|578820932_NA	30.4	79	2.59e-13
ACCESSORY_REP|Org1_Gene4280#	gi|4505695|gi|4505695_K06276	28.9	79	2.59e-13
ACCESSORY_REP|Org1_Gene4280#	gi|767917568|gi|767917568_NA	32.7	79	2.59e-13
ACCESSORY_REP|Org1_Gene4280#	gi|21356537|gi|21356537_K08798	27.1	79	2.59e-13
ACCESSORY_REP|Org1_Gene4280#	gi|767966795|gi|767966795_NA	30.4	79	2.59e-13
ACCESSORY_REP|Org1_Gene4280#	gi|hmm47890053|gi|hmm47890053_NA	25.2	79	2.59e-13
ACCESSORY_REP|Org1_Gene4280#	gi|392922670|gi|392922670_K07298	27.1	79	2.59e-13
ACCESSORY_REP|Org1_Gene4280#	gi|767966793|gi|767966793_NA	30.4	79	2.59e-13
ACCESSORY_REP|Org1_Gene4280#	gi|hmm11226014|gi|hmm11226014_NA	27.6	79	2.59e-13
ACCESSORY_REP|Org1_Gene4280#	gi|20128911|gi|20128911_K16311	28.1	79	3.39e-13
ACCESSORY_REP|Org1_Gene4280#	gi|254028232|gi|254028232_NA	28.1	79	3.39e-13
ACCESSORY_REP|Org1_Gene4280#	gi|254028237|gi|254028237_NA	28.1	79	3.39e-13
ACCESSORY_REP|Org1_Gene4280#	gi|254028240|gi|254028240_NA	28.1	79	3.39e-13
ACCESSORY_REP|Org1_Gene4280#	gi|767967562|gi|767967562_K08798	28.1	79	3.39e-13
ACCESSORY_REP|Org1_Gene4280#	gi|254028234|gi|254028234_K08798	28.1	79	3.39e-13
ACCESSORY_REP|Org1_Gene4280#	gi|767967568|gi|767967568_K08798	28.1	79	3.39e-13
ACCESSORY_REP|Org1_Gene4280#	gi|hmm14672023|gi|hmm14672023_NA	27.1	79	3.39e-13
ACCESSORY_REP|Org1_Gene4280#	gi|767967564|gi|767967564_K08798	28.1	79	3.39e-13
ACCESSORY_REP|Org1_Gene4280#	gi|767967566|gi|767967566_K08798	28.1	79	3.39e-13
ACCESSORY_REP|Org1_Gene4280#	gi|767967575|gi|767967575_NA	28.1	79	3.39e-13
ACCESSORY_REP|Org1_Gene4280#	gi|767967581|gi|767967581_NA	28.1	79	3.39e-13
ACCESSORY_REP|Org1_Gene4280#	gi|767967570|gi|767967570_NA	28.1	79	3.39e-13
ACCESSORY_REP|Org1_Gene4280#	gi|767967572|gi|767967572_NA	28.1	79	3.39e-13
ACCESSORY_REP|Org1_Gene4280#	gi|hmm14296014|gi|hmm14296014_NA	26.3	79	3.39e-13
ACCESSORY_REP|Org1_Gene4280#	gi|767967579|gi|767967579_NA	28.1	79	3.39e-13
ACCESSORY_REP|Org1_Gene4280#	gi|86990441|gi|86990441_NA	28.1	79	3.39e-13
ACCESSORY_REP|Org1_Gene4280#	gi|hmm8006053|gi|hmm8006053_NA	28.5	79	3.39e-13
ACCESSORY_REP|Org1_Gene4280#	gi|767967577|gi|767967577_NA	28.1	79	3.39e-13
ACCESSORY_REP|Org1_Gene4280#	gi|72001366|gi|72001366_K06641	31.5	79	3.39e-13
ACCESSORY_REP|Org1_Gene4280#	gi|hmm8016053|gi|hmm8016053_NA	28.5	79	3.39e-13
ACCESSORY_REP|Org1_Gene4280#	gi|4506095|gi|4506095_NA	25.0	78	4.42e-13
ACCESSORY_REP|Org1_Gene4280#	gi|767963279|gi|767963279_K04440	25.0	78	4.42e-13
ACCESSORY_REP|Org1_Gene4280#	gi|767963283|gi|767963283_NA	25.0	78	4.42e-13
ACCESSORY_REP|Org1_Gene4280#	gi|397673106|gi|397673106_K08884	32.7	78	4.42e-13
ACCESSORY_REP|Org1_Gene4280#	gi|hmm35758023|gi|hmm35758023_K04371	29.4	78	4.42e-13
ACCESSORY_REP|Org1_Gene4280#	gi|hmm22128023|gi|hmm22128023_NA	28.2	78	4.42e-13
ACCESSORY_REP|Org1_Gene4280#	gi|hmm6064043|gi|hmm6064043_K13414	31.1	78	4.42e-13
ACCESSORY_REP|Org1_Gene4280#	gi|hmm60542013|gi|hmm60542013_NA	27.2	78	4.42e-13
ACCESSORY_REP|Org1_Gene4280#	gi|hmm60544013|gi|hmm60544013_NA	27.2	78	4.42e-13
ACCESSORY_REP|Org1_Gene4280#	gi|20986523|gi|20986523_K04440	25.0	78	4.42e-13
ACCESSORY_REP|Org1_Gene4280#	gi|71985940|gi|71985940_K04371	24.6	78	4.42e-13
ACCESSORY_REP|Org1_Gene4280#	gi|71985935|gi|71985935_NA	24.6	78	4.42e-13
ACCESSORY_REP|Org1_Gene4280#	gi|hmm15060014|gi|hmm15060014_NA	29.0	78	4.42e-13
ACCESSORY_REP|Org1_Gene4280#	gi|hmm11662014|gi|hmm11662014_K00924	27.6	78	4.42e-13
ACCESSORY_REP|Org1_Gene4280#	gi|hmm11470034|gi|hmm11470034_NA	30.2	78	4.42e-13
ACCESSORY_REP|Org1_Gene4280#	gi|45553481|gi|45553481_K04441	27.1	78	4.42e-13
ACCESSORY_REP|Org1_Gene4280#	gi|hmm32798053|gi|hmm32798053_NA	25.9	78	4.42e-13
ACCESSORY_REP|Org1_Gene4280#	gi|hmm726053|gi|hmm726053_NA	30.6	78	4.42e-13
ACCESSORY_REP|Org1_Gene4280#	gi|hmm6858033|gi|hmm6858033_K04688	27.4	78	4.42e-13
ACCESSORY_REP|Org1_Gene4280#	gi|hmm6854033|gi|hmm6854033_K04688	27.4	78	4.42e-13
ACCESSORY_REP|Org1_Gene4280#	gi|10383805|gi|10383805_K11230	25.8	78	5.77e-13
ACCESSORY_REP|Org1_Gene4280#	gi|hmm20796043|gi|hmm20796043_NA	25.0	78	5.77e-13
ACCESSORY_REP|Org1_Gene4280#	gi|hmm13934054|gi|hmm13934054_NA	25.1	78	5.77e-13
ACCESSORY_REP|Org1_Gene4280#	gi|hmm15424013|gi|hmm15424013_NA	31.0	78	5.77e-13
ACCESSORY_REP|Org1_Gene4280#	gi|hmm47578053|gi|hmm47578053_K08818	27.1	78	5.77e-13
ACCESSORY_REP|Org1_Gene4280#	gi|767984706|gi|767984706_NA	30.0	78	5.77e-13
ACCESSORY_REP|Org1_Gene4280#	gi|hmm36838013|gi|hmm36838013_K13413	32.7	78	5.77e-13
ACCESSORY_REP|Org1_Gene4280#	gi|hmm36842013|gi|hmm36842013_K13413	32.7	78	5.77e-13
ACCESSORY_REP|Org1_Gene4280#	gi|5579478|gi|5579478_K04368	30.0	78	5.77e-13
ACCESSORY_REP|Org1_Gene4280#	gi|24308326|gi|24308326_K08796	27.1	78	5.77e-13
ACCESSORY_REP|Org1_Gene4280#	gi|hmm11856034|gi|hmm11856034_NA	26.3	78	5.77e-13
ACCESSORY_REP|Org1_Gene4280#	gi|17137070|gi|17137070_K02090	28.4	77	7.54e-13
ACCESSORY_REP|Org1_Gene4280#	gi|528524618|gi|528524618_K19009	25.7	77	7.54e-13
ACCESSORY_REP|Org1_Gene4280#	gi|528524622|gi|528524622_NA	25.7	77	7.54e-13
ACCESSORY_REP|Org1_Gene4280#	gi|767969907|gi|767969907_K19009	25.7	77	7.54e-13
ACCESSORY_REP|Org1_Gene4280#	gi|767969903|gi|767969903_NA	25.7	77	7.54e-13
ACCESSORY_REP|Org1_Gene4280#	gi|767969905|gi|767969905_K19009	25.7	77	7.54e-13
ACCESSORY_REP|Org1_Gene4280#	gi|767969901|gi|767969901_K19009	25.7	77	7.54e-13
ACCESSORY_REP|Org1_Gene4280#	gi|126644226|gi|126644226_NA	27.7	77	7.54e-13
ACCESSORY_REP|Org1_Gene4280#	gi|398365311|gi|398365311_K04371	31.8	77	7.54e-13
ACCESSORY_REP|Org1_Gene4280#	gi|4502557|gi|4502557_K05869	27.9	77	7.54e-13
ACCESSORY_REP|Org1_Gene4280#	gi|hmm11788043|gi|hmm11788043_NA	27.2	77	7.54e-13
ACCESSORY_REP|Org1_Gene4280#	gi|71981770|gi|71981770_K06631	28.7	77	7.54e-13
ACCESSORY_REP|Org1_Gene4280#	gi|530397945|gi|530397945_K19009	25.7	77	7.54e-13
ACCESSORY_REP|Org1_Gene4280#	gi|767969916|gi|767969916_NA	25.7	77	7.54e-13
ACCESSORY_REP|Org1_Gene4280#	gi|24660563|gi|24660563_K04468	27.8	77	9.85e-13
ACCESSORY_REP|Org1_Gene4280#	gi|24660567|gi|24660567_K04468	27.8	77	9.85e-13
ACCESSORY_REP|Org1_Gene4280#	gi|hmm54874013|gi|hmm54874013_NA	33.0	77	9.85e-13
ACCESSORY_REP|Org1_Gene4280#	gi|24660555|gi|24660555_K04468	27.8	77	9.85e-13
ACCESSORY_REP|Org1_Gene4280#	gi|6325226|gi|6325226_K06655	28.7	77	9.85e-13
ACCESSORY_REP|Org1_Gene4280#	gi|768032696|gi|768032696_K08824	26.4	77	9.85e-13
ACCESSORY_REP|Org1_Gene4280#	gi|24660559|gi|24660559_K04468	27.8	77	9.85e-13
ACCESSORY_REP|Org1_Gene4280#	gi|4507281|gi|4507281_K08824	26.4	77	9.85e-13
ACCESSORY_REP|Org1_Gene4280#	gi|66357158|gi|66357158_NA	23.6	77	9.85e-13
ACCESSORY_REP|Org1_Gene4280#	gi|hmm11374053|gi|hmm11374053_NA	30.1	77	9.85e-13
ACCESSORY_REP|Org1_Gene4280#	gi|hmm11378053|gi|hmm11378053_NA	30.1	77	9.85e-13
ACCESSORY_REP|Org1_Gene4280#	gi|24660575|gi|24660575_K04468	27.8	77	9.85e-13
ACCESSORY_REP|Org1_Gene4280#	gi|hmm7570053|gi|hmm7570053_NA	24.8	77	9.85e-13
ACCESSORY_REP|Org1_Gene4280#	gi|83367069|gi|83367069_K08824	26.4	77	9.85e-13
ACCESSORY_REP|Org1_Gene4280#	gi|25145738|gi|25145738_K02202	29.4	77	9.85e-13
ACCESSORY_REP|Org1_Gene4280#	gi|24660571|gi|24660571_K04468	27.8	77	9.85e-13
ACCESSORY_REP|Org1_Gene4280#	gi|hmm15448014|gi|hmm15448014_NA	29.2	77	9.85e-13
ACCESSORY_REP|Org1_Gene4280#	gi|442630911|gi|442630911_K04468	27.8	77	9.85e-13
ACCESSORY_REP|Org1_Gene4280#	gi|hmm11376053|gi|hmm11376053_NA	30.1	77	9.85e-13
ACCESSORY_REP|Org1_Gene4280#	gi|208431829|gi|208431829_NA	26.9	77	9.85e-13
ACCESSORY_REP|Org1_Gene4280#	gi|hmm23386023|gi|hmm23386023_NA	27.4	77	1.29e-12
ACCESSORY_REP|Org1_Gene4280#	gi|4502743|gi|4502743_K02202	28.9	77	1.29e-12
ACCESSORY_REP|Org1_Gene4280#	gi|93004081|gi|93004081_K08861	31.9	77	1.29e-12
ACCESSORY_REP|Org1_Gene4280#	gi|66358020|gi|66358020_NA	28.9	77	1.29e-12
ACCESSORY_REP|Org1_Gene4280#	gi|356582335|gi|356582335_K08861	31.9	77	1.29e-12
ACCESSORY_REP|Org1_Gene4280#	gi|hmm38390013|gi|hmm38390013_NA	26.9	77	1.29e-12
ACCESSORY_REP|Org1_Gene4280#	gi|hmm9322024|gi|hmm9322024_NA	27.0	77	1.29e-12
ACCESSORY_REP|Org1_Gene4280#	gi|71982783|gi|71982783_NA	25.3	77	1.29e-12
ACCESSORY_REP|Org1_Gene4280#	gi|578809860|gi|578809860_K16310	28.5	77	1.29e-12
ACCESSORY_REP|Org1_Gene4280#	gi|23503303|gi|23503303_K16310	28.5	77	1.29e-12
ACCESSORY_REP|Org1_Gene4280#	gi|392892180|gi|392892180_NA	25.2	77	1.29e-12
ACCESSORY_REP|Org1_Gene4280#	gi|71982774|gi|71982774_K04409	25.3	77	1.29e-12
ACCESSORY_REP|Org1_Gene4280#	gi|71982766|gi|71982766_K04409	25.3	77	1.29e-12
ACCESSORY_REP|Org1_Gene4280#	gi|133901970|gi|133901970_NA	28.2	77	1.29e-12
ACCESSORY_REP|Org1_Gene4280#	gi|133901968|gi|133901968_K08796	28.2	77	1.29e-12
ACCESSORY_REP|Org1_Gene4280#	gi|6324472|gi|6324472_K08286	27.8	77	1.29e-12
ACCESSORY_REP|Org1_Gene4280#	gi|hmm260033|gi|hmm260033_NA	30.1	77	1.29e-12
ACCESSORY_REP|Org1_Gene4280#	gi|hmm8812013|gi|hmm8812013_K04371	26.8	77	1.29e-12
ACCESSORY_REP|Org1_Gene4280#	gi|442627126|gi|442627126_K08829	29.1	76	1.68e-12
ACCESSORY_REP|Org1_Gene4280#	gi|221474064|gi|221474064_K08829	29.1	76	1.68e-12
ACCESSORY_REP|Org1_Gene4280#	gi|23943850|gi|23943850_K08794	31.4	76	1.68e-12
ACCESSORY_REP|Org1_Gene4280#	gi|530373256|gi|530373256_NA	26.6	76	1.68e-12
ACCESSORY_REP|Org1_Gene4280#	gi|hmm11510043|gi|hmm11510043_NA	26.4	76	1.68e-12
ACCESSORY_REP|Org1_Gene4280#	gi|hmm36984053|gi|hmm36984053_NA	28.9	76	1.68e-12
ACCESSORY_REP|Org1_Gene4280#	gi|133981479|gi|133981479_NA	25.6	76	1.68e-12
ACCESSORY_REP|Org1_Gene4280#	gi|42794769|gi|42794769_NA	26.1	76	1.68e-12
ACCESSORY_REP|Org1_Gene4280#	gi|hmm14614053|gi|hmm14614053_K17545	30.0	76	1.68e-12
ACCESSORY_REP|Org1_Gene4280#	gi|193204599|gi|193204599_K16310	27.5	76	1.68e-12
ACCESSORY_REP|Org1_Gene4280#	gi|9966875|gi|9966875_K08794	31.4	76	1.68e-12
ACCESSORY_REP|Org1_Gene4280#	gi|71996922|gi|71996922_NA	25.6	76	1.68e-12
ACCESSORY_REP|Org1_Gene4280#	gi|17530793|gi|17530793_K02202	29.7	76	1.68e-12
ACCESSORY_REP|Org1_Gene4280#	gi|hmm53692013|gi|hmm53692013_NA	26.3	76	1.68e-12
ACCESSORY_REP|Org1_Gene4280#	gi|126654357|gi|126654357_NA	31.2	76	1.68e-12
ACCESSORY_REP|Org1_Gene4280#	gi|578818501|gi|578818501_K08794	31.4	76	1.68e-12
ACCESSORY_REP|Org1_Gene4280#	gi|578818503|gi|578818503_K08794	31.4	76	1.68e-12
ACCESSORY_REP|Org1_Gene4280#	gi|hmm48672013|gi|hmm48672013_K02202	30.0	76	1.68e-12
ACCESSORY_REP|Org1_Gene4280#	gi|153791472|gi|153791472_K08798	27.5	76	2.19e-12
ACCESSORY_REP|Org1_Gene4280#	gi|578818499|gi|578818499_NA	31.8	76	2.19e-12
ACCESSORY_REP|Org1_Gene4280#	gi|38569460|gi|38569460_K16311	27.8	76	2.19e-12
ACCESSORY_REP|Org1_Gene4280#	gi|hmm33164023|gi|hmm33164023_K14512	26.6	76	2.19e-12
ACCESSORY_REP|Org1_Gene4280#	gi|530425370|gi|530425370_NA	31.3	76	2.19e-12
ACCESSORY_REP|Org1_Gene4280#	gi|554790337|gi|554790337_K08798	27.5	76	2.19e-12
ACCESSORY_REP|Org1_Gene4280#	gi|554790324|gi|554790324_K08798	27.5	76	2.19e-12
ACCESSORY_REP|Org1_Gene4280#	gi|189491759|gi|189491759_K05733	26.1	76	2.19e-12
ACCESSORY_REP|Org1_Gene4280#	gi|hmm33178023|gi|hmm33178023_K14512	26.6	76	2.19e-12
ACCESSORY_REP|Org1_Gene4280#	gi|530425372|gi|530425372_NA	31.3	76	2.19e-12
ACCESSORY_REP|Org1_Gene4280#	gi|767909326|gi|767909326_K08798	27.5	76	2.19e-12
ACCESSORY_REP|Org1_Gene4280#	gi|578838382|gi|578838382_K05733	26.1	76	2.19e-12
ACCESSORY_REP|Org1_Gene4280#	gi|189491757|gi|189491757_K05733	26.1	76	2.19e-12
ACCESSORY_REP|Org1_Gene4280#	gi|189491755|gi|189491755_K05733	26.1	76	2.19e-12
ACCESSORY_REP|Org1_Gene4280#	gi|hmm40036033|gi|hmm40036033_NA	29.4	76	2.19e-12
ACCESSORY_REP|Org1_Gene4280#	gi|hmm47810053|gi|hmm47810053_K02208	24.8	76	2.19e-12
ACCESSORY_REP|Org1_Gene4280#	gi|530366208|gi|530366208_K08798	27.5	76	2.19e-12
ACCESSORY_REP|Org1_Gene4280#	gi|4505601|gi|4505601_K05733	26.1	76	2.19e-12
ACCESSORY_REP|Org1_Gene4280#	gi|189491751|gi|189491751_K05733	26.1	76	2.19e-12
ACCESSORY_REP|Org1_Gene4280#	gi|578811429|gi|578811429_NA	27.2	76	2.19e-12
ACCESSORY_REP|Org1_Gene4280#	gi|767960331|gi|767960331_NA	33.8	76	2.19e-12
ACCESSORY_REP|Org1_Gene4280#	gi|4507271|gi|4507271_K07298	31.3	76	2.19e-12
ACCESSORY_REP|Org1_Gene4280#	gi|189491753|gi|189491753_K05733	26.1	76	2.19e-12
ACCESSORY_REP|Org1_Gene4280#	gi|767969886|gi|767969886_K16311	27.8	76	2.19e-12
ACCESSORY_REP|Org1_Gene4280#	gi|398366645|gi|398366645_NA	29.6	75	2.87e-12
ACCESSORY_REP|Org1_Gene4280#	gi|281362157|gi|281362157_K02206	27.4	75	2.87e-12
ACCESSORY_REP|Org1_Gene4280#	gi|hmm32364023|gi|hmm32364023_NA	27.9	75	2.87e-12
ACCESSORY_REP|Org1_Gene4280#	gi|hmm8454044|gi|hmm8454044_K00924	29.1	75	2.87e-12
ACCESSORY_REP|Org1_Gene4280#	gi|513788281|gi|513788281_NA	26.9	75	2.87e-12
ACCESSORY_REP|Org1_Gene4280#	gi|24648495|gi|24648495_K02206	27.4	75	2.87e-12
ACCESSORY_REP|Org1_Gene4280#	gi|17738075|gi|17738075_K02206	27.4	75	2.87e-12
ACCESSORY_REP|Org1_Gene4280#	gi|hmm12302054|gi|hmm12302054_NA	28.2	75	2.87e-12
ACCESSORY_REP|Org1_Gene4280#	gi|578809263|gi|578809263_K04440	24.3	75	2.87e-12
ACCESSORY_REP|Org1_Gene4280#	gi|767926862|gi|767926862_K04410	25.4	75	2.87e-12
ACCESSORY_REP|Org1_Gene4280#	gi|530377969|gi|530377969_K04440	24.3	75	2.87e-12
ACCESSORY_REP|Org1_Gene4280#	gi|32483399|gi|32483399_K04410	25.4	75	2.87e-12
ACCESSORY_REP|Org1_Gene4280#	gi|15605022|gi|15605022_K08884	26.4	75	2.87e-12
ACCESSORY_REP|Org1_Gene4280#	gi|hmm39944053|gi|hmm39944053_NA	27.8	75	2.87e-12
ACCESSORY_REP|Org1_Gene4280#	gi|hmm516033|gi|hmm516033_NA	26.3	75	2.87e-12
ACCESSORY_REP|Org1_Gene4280#	gi|17737298|gi|17737298_K04368	33.3	75	2.87e-12
ACCESSORY_REP|Org1_Gene4280#	gi|hmm35940053|gi|hmm35940053_NA	25.0	75	2.87e-12
ACCESSORY_REP|Org1_Gene4280#	gi|hmm14742014|gi|hmm14742014_NA	27.0	75	3.74e-12
ACCESSORY_REP|Org1_Gene4280#	gi|hmm27106043|gi|hmm27106043_NA	28.9	75	3.74e-12
ACCESSORY_REP|Org1_Gene4280#	gi|hmm53022013|gi|hmm53022013_K13418	24.0	75	3.74e-12
ACCESSORY_REP|Org1_Gene4280#	gi|767935994|gi|767935994_K08824	28.7	75	3.74e-12
ACCESSORY_REP|Org1_Gene4280#	gi|767935986|gi|767935986_K08824	28.7	75	3.74e-12
ACCESSORY_REP|Org1_Gene4280#	gi|767935984|gi|767935984_K08824	28.7	75	3.74e-12
ACCESSORY_REP|Org1_Gene4280#	gi|767936003|gi|767936003_NA	28.7	75	3.74e-12
ACCESSORY_REP|Org1_Gene4280#	gi|767935998|gi|767935998_NA	28.7	75	3.74e-12
ACCESSORY_REP|Org1_Gene4280#	gi|767935996|gi|767935996_K08824	28.7	75	3.74e-12
ACCESSORY_REP|Org1_Gene4280#	gi|578810422|gi|578810422_NA	28.7	75	3.74e-12
ACCESSORY_REP|Org1_Gene4280#	gi|14318536|gi|14318536_K08794	26.9	75	3.74e-12
ACCESSORY_REP|Org1_Gene4280#	gi|768003611|gi|768003611_NA	31.5	75	3.74e-12
ACCESSORY_REP|Org1_Gene4280#	gi|6322688|gi|6322688_K08293	26.6	75	3.74e-12
ACCESSORY_REP|Org1_Gene4280#	gi|578810419|gi|578810419_K08824	28.7	75	3.74e-12
ACCESSORY_REP|Org1_Gene4280#	gi|578810417|gi|578810417_K08824	28.7	75	3.74e-12
ACCESSORY_REP|Org1_Gene4280#	gi|578810413|gi|578810413_K08824	28.7	75	3.74e-12
ACCESSORY_REP|Org1_Gene4280#	gi|767968303|gi|767968303_K04409	27.5	75	3.74e-12
ACCESSORY_REP|Org1_Gene4280#	gi|578838380|gi|578838380_NA	27.5	75	3.74e-12
ACCESSORY_REP|Org1_Gene4280#	gi|7662388|gi|7662388_K08828	27.6	75	3.74e-12
ACCESSORY_REP|Org1_Gene4280#	gi|767968309|gi|767968309_K04409	27.5	75	3.74e-12
ACCESSORY_REP|Org1_Gene4280#	gi|767968307|gi|767968307_K04409	27.5	75	3.74e-12
ACCESSORY_REP|Org1_Gene4280#	gi|767968305|gi|767968305_K04409	27.5	75	3.74e-12
ACCESSORY_REP|Org1_Gene4280#	gi|530422051|gi|530422051_NA	27.5	75	3.74e-12
ACCESSORY_REP|Org1_Gene4280#	gi|20986497|gi|20986497_K04464	25.5	75	3.74e-12
ACCESSORY_REP|Org1_Gene4280#	gi|hmm15368023|gi|hmm15368023_NA	30.0	75	3.74e-12
ACCESSORY_REP|Org1_Gene4280#	gi|578838378|gi|578838378_NA	27.5	75	3.74e-12
ACCESSORY_REP|Org1_Gene4280#	gi|530422053|gi|530422053_NA	27.5	75	3.74e-12
ACCESSORY_REP|Org1_Gene4280#	gi|27477122|gi|27477122_K08828	27.6	75	3.74e-12
ACCESSORY_REP|Org1_Gene4280#	gi|768037805|gi|768037805_NA	27.5	75	3.74e-12
ACCESSORY_REP|Org1_Gene4280#	gi|768037799|gi|768037799_NA	27.5	75	3.74e-12
ACCESSORY_REP|Org1_Gene4280#	gi|768037796|gi|768037796_NA	27.5	75	3.74e-12
ACCESSORY_REP|Org1_Gene4280#	gi|768037821|gi|768037821_NA	27.5	75	3.74e-12
ACCESSORY_REP|Org1_Gene4280#	gi|768037812|gi|768037812_NA	27.5	75	3.74e-12
ACCESSORY_REP|Org1_Gene4280#	gi|768037808|gi|768037808_NA	27.5	75	3.74e-12
ACCESSORY_REP|Org1_Gene4280#	gi|768037787|gi|768037787_NA	27.5	75	3.74e-12
ACCESSORY_REP|Org1_Gene4280#	gi|hmm5268013|gi|hmm5268013_K04371	29.6	75	3.74e-12
ACCESSORY_REP|Org1_Gene4280#	gi|767968311|gi|767968311_K04409	27.5	75	3.74e-12
ACCESSORY_REP|Org1_Gene4280#	gi|768037792|gi|768037792_NA	27.5	75	3.74e-12
ACCESSORY_REP|Org1_Gene4280#	gi|hmm54452013|gi|hmm54452013_NA	25.3	75	3.74e-12
ACCESSORY_REP|Org1_Gene4280#	gi|768037789|gi|768037789_NA	27.5	75	3.74e-12
ACCESSORY_REP|Org1_Gene4280#	gi|392922458|gi|392922458_NA	28.7	75	3.74e-12
ACCESSORY_REP|Org1_Gene4280#	gi|71992153|gi|71992153_NA	23.6	75	3.74e-12
ACCESSORY_REP|Org1_Gene4280#	gi|190886457|gi|190886457_K04409	27.5	75	3.74e-12
ACCESSORY_REP|Org1_Gene4280#	gi|71992148|gi|71992148_K04468	23.6	75	3.74e-12
ACCESSORY_REP|Org1_Gene4280#	gi|71992138|gi|71992138_NA	23.6	75	3.74e-12
ACCESSORY_REP|Org1_Gene4280#	gi|71992142|gi|71992142_NA	23.6	75	3.74e-12
ACCESSORY_REP|Org1_Gene4280#	gi|209529734|gi|209529734_K04464	25.5	75	3.74e-12
ACCESSORY_REP|Org1_Gene4280#	gi|193208793|gi|193208793_NA	28.7	75	3.74e-12
ACCESSORY_REP|Org1_Gene4280#	gi|hmm32324043|gi|hmm32324043_K04371	26.6	75	3.74e-12
ACCESSORY_REP|Org1_Gene4280#	gi|193208795|gi|193208795_NA	28.7	75	3.74e-12
ACCESSORY_REP|Org1_Gene4280#	gi|209529736|gi|209529736_K04464	25.5	75	3.74e-12
ACCESSORY_REP|Org1_Gene4280#	gi|767939552|gi|767939552_K08828	27.6	75	3.74e-12
ACCESSORY_REP|Org1_Gene4280#	gi|71981230|gi|71981230_NA	26.5	75	3.74e-12
ACCESSORY_REP|Org1_Gene4280#	gi|71981234|gi|71981234_K07359	26.5	75	3.74e-12
ACCESSORY_REP|Org1_Gene4280#	gi|392922454|gi|392922454_NA	28.7	75	3.74e-12
ACCESSORY_REP|Org1_Gene4280#	gi|767939556|gi|767939556_K08828	27.6	75	3.74e-12
ACCESSORY_REP|Org1_Gene4280#	gi|392922456|gi|392922456_NA	28.7	75	3.74e-12
ACCESSORY_REP|Org1_Gene4280#	gi|71992130|gi|71992130_K04468	23.6	75	3.74e-12
ACCESSORY_REP|Org1_Gene4280#	gi|767939554|gi|767939554_K08828	27.6	75	3.74e-12
ACCESSORY_REP|Org1_Gene4280#	gi|hmm14352023|gi|hmm14352023_K03097	28.6	75	4.89e-12
ACCESSORY_REP|Org1_Gene4280#	gi|578809260|gi|578809260_NA	24.5	75	4.89e-12
ACCESSORY_REP|Org1_Gene4280#	gi|hmm30808023|gi|hmm30808023_NA	33.2	75	4.89e-12
ACCESSORY_REP|Org1_Gene4280#	gi|hmm14354023|gi|hmm14354023_K03097	28.6	75	4.89e-12
ACCESSORY_REP|Org1_Gene4280#	gi|767932335|gi|767932335_NA	24.5	75	4.89e-12
ACCESSORY_REP|Org1_Gene4280#	gi|767932331|gi|767932331_K04440	24.5	75	4.89e-12
ACCESSORY_REP|Org1_Gene4280#	gi|767932337|gi|767932337_NA	24.5	75	4.89e-12
ACCESSORY_REP|Org1_Gene4280#	gi|hmm25904043|gi|hmm25904043_K04368	34.1	75	4.89e-12
ACCESSORY_REP|Org1_Gene4280#	gi|19922870|gi|19922870_K08801	31.4	75	4.89e-12
ACCESSORY_REP|Org1_Gene4280#	gi|20986506|gi|20986506_NA	24.5	75	4.89e-12
ACCESSORY_REP|Org1_Gene4280#	gi|4506081|gi|4506081_K04440	24.5	75	4.89e-12
ACCESSORY_REP|Org1_Gene4280#	gi|20986510|gi|20986510_K04440	24.5	75	4.89e-12
ACCESSORY_REP|Org1_Gene4280#	gi|767932329|gi|767932329_K04440	24.5	75	4.89e-12
ACCESSORY_REP|Org1_Gene4280#	gi|hmm25908043|gi|hmm25908043_K04368	34.1	75	4.89e-12
ACCESSORY_REP|Org1_Gene4280#	gi|25952114|gi|25952114_K04515	26.7	75	4.89e-12
ACCESSORY_REP|Org1_Gene4280#	gi|25952118|gi|25952118_K04515	26.7	75	4.89e-12
ACCESSORY_REP|Org1_Gene4280#	gi|530377965|gi|530377965_K04440	24.5	75	4.89e-12
ACCESSORY_REP|Org1_Gene4280#	gi|530377967|gi|530377967_K04440	24.5	75	4.89e-12
ACCESSORY_REP|Org1_Gene4280#	gi|530377977|gi|530377977_K04440	24.5	75	4.89e-12
ACCESSORY_REP|Org1_Gene4280#	gi|530372922|gi|530372922_K04366	28.9	74	6.38e-12
ACCESSORY_REP|Org1_Gene4280#	gi|530372928|gi|530372928_NA	28.9	74	6.38e-12
ACCESSORY_REP|Org1_Gene4280#	gi|530372930|gi|530372930_NA	28.9	74	6.38e-12
ACCESSORY_REP|Org1_Gene4280#	gi|530372926|gi|530372926_NA	28.9	74	6.38e-12
ACCESSORY_REP|Org1_Gene4280#	gi|hmm3806033|gi|hmm3806033_NA	27.4	74	6.38e-12
ACCESSORY_REP|Org1_Gene4280#	gi|320541891|gi|320541891_NA	22.4	74	6.38e-12
ACCESSORY_REP|Org1_Gene4280#	gi|767923931|gi|767923931_K04366	28.9	74	6.38e-12
ACCESSORY_REP|Org1_Gene4280#	gi|24648801|gi|24648801_NA	24.4	74	6.38e-12
ACCESSORY_REP|Org1_Gene4280#	gi|hmm57022013|gi|hmm57022013_NA	26.8	74	6.38e-12
ACCESSORY_REP|Org1_Gene4280#	gi|4506401|gi|4506401_K04366	28.9	74	6.38e-12
ACCESSORY_REP|Org1_Gene4280#	gi|767923934|gi|767923934_NA	28.9	74	6.38e-12
ACCESSORY_REP|Org1_Gene4280#	gi|17543412|gi|17543412_NA	26.2	74	8.34e-12
ACCESSORY_REP|Org1_Gene4280#	gi|767938604|gi|767938604_K08837	27.1	74	8.34e-12
ACCESSORY_REP|Org1_Gene4280#	gi|13489054|gi|13489054_K04369	33.8	74	8.34e-12
ACCESSORY_REP|Org1_Gene4280#	gi|767938610|gi|767938610_NA	27.1	74	8.34e-12
ACCESSORY_REP|Org1_Gene4280#	gi|hmm9364034|gi|hmm9364034_NA	28.2	74	8.34e-12
ACCESSORY_REP|Org1_Gene4280#	gi|21450842|gi|21450842_K08888	27.4	74	8.34e-12
ACCESSORY_REP|Org1_Gene4280#	gi|17569803|gi|17569803_NA	26.6	74	8.34e-12
ACCESSORY_REP|Org1_Gene4280#	gi|21450844|gi|21450844_NA	27.4	74	8.34e-12
ACCESSORY_REP|Org1_Gene4280#	gi|hmm42542013|gi|hmm42542013_K04371	25.0	74	8.34e-12
ACCESSORY_REP|Org1_Gene4280#	gi|126362971|gi|126362971_K08837	27.1	74	8.34e-12
ACCESSORY_REP|Org1_Gene4280#	gi|768002458|gi|768002458_K08888	27.4	74	8.34e-12
ACCESSORY_REP|Org1_Gene4280#	gi|767981788|gi|767981788_NA	25.5	74	8.34e-12
ACCESSORY_REP|Org1_Gene4280#	gi|21450846|gi|21450846_K08888	27.4	74	8.34e-12
ACCESSORY_REP|Org1_Gene4280#	gi|hmm38528033|gi|hmm38528033_K00924	32.4	74	8.34e-12
ACCESSORY_REP|Org1_Gene4280#	gi|7662170|gi|7662170_K08800	29.8	74	8.34e-12
ACCESSORY_REP|Org1_Gene4280#	gi|71996447|gi|71996447_NA	26.6	74	8.34e-12
ACCESSORY_REP|Org1_Gene4280#	gi|17569805|gi|17569805_NA	26.6	74	8.34e-12
ACCESSORY_REP|Org1_Gene4280#	gi|hmm11056013|gi|hmm11056013_NA	26.0	74	8.34e-12
ACCESSORY_REP|Org1_Gene4280#	gi|398365175|gi|398365175_K04563	26.6	74	1.09e-11
ACCESSORY_REP|Org1_Gene4280#	gi|hmm27136053|gi|hmm27136053_NA	29.3	74	1.09e-11
ACCESSORY_REP|Org1_Gene4280#	gi|4503095|gi|4503095_K03097	29.7	74	1.09e-11
ACCESSORY_REP|Org1_Gene4280#	gi|56317631|gi|56317631_K04456	26.6	74	1.09e-11
ACCESSORY_REP|Org1_Gene4280#	gi|6324358|gi|6324358_K11230	30.5	74	1.09e-11
ACCESSORY_REP|Org1_Gene4280#	gi|166295196|gi|166295196_K02216	25.0	74	1.09e-11
ACCESSORY_REP|Org1_Gene4280#	gi|166295192|gi|166295192_K02216	25.0	74	1.09e-11
ACCESSORY_REP|Org1_Gene4280#	gi|166295194|gi|166295194_K02216	25.0	74	1.09e-11
ACCESSORY_REP|Org1_Gene4280#	gi|21237742|gi|21237742_NA	25.4	74	1.09e-11
ACCESSORY_REP|Org1_Gene4280#	gi|24647360|gi|24647360_K04456	26.6	74	1.09e-11
ACCESSORY_REP|Org1_Gene4280#	gi|6324459|gi|6324459_K08286	29.9	74	1.09e-11
ACCESSORY_REP|Org1_Gene4280#	gi|hmm1328043|gi|hmm1328043_K04371	26.8	74	1.09e-11
ACCESSORY_REP|Org1_Gene4280#	gi|hmm10208054|gi|hmm10208054_NA	27.8	74	1.09e-11
ACCESSORY_REP|Org1_Gene4280#	gi|24647358|gi|24647358_K04456	26.6	74	1.09e-11
ACCESSORY_REP|Org1_Gene4280#	gi|29570791|gi|29570791_K03097	29.7	74	1.09e-11
ACCESSORY_REP|Org1_Gene4280#	gi|349501061|gi|349501061_NA	25.0	74	1.09e-11
ACCESSORY_REP|Org1_Gene4280#	gi|768013459|gi|768013459_K03097	29.7	74	1.09e-11
ACCESSORY_REP|Org1_Gene4280#	gi|767972772|gi|767972772_NA	35.2	74	1.09e-11
ACCESSORY_REP|Org1_Gene4280#	gi|21237745|gi|21237745_NA	25.4	74	1.09e-11
ACCESSORY_REP|Org1_Gene4280#	gi|hmm29286043|gi|hmm29286043_K13416	24.3	73	1.42e-11
ACCESSORY_REP|Org1_Gene4280#	gi|hmm12154053|gi|hmm12154053_NA	26.2	73	1.42e-11
ACCESSORY_REP|Org1_Gene4280#	gi|85838511|gi|85838511_K04420	29.4	73	1.42e-11
ACCESSORY_REP|Org1_Gene4280#	gi|24668859|gi|24668859_K03097	28.7	73	1.42e-11
ACCESSORY_REP|Org1_Gene4280#	gi|hmm19342033|gi|hmm19342033_NA	27.1	73	1.42e-11
ACCESSORY_REP|Org1_Gene4280#	gi|116007852|gi|116007852_K03097	28.7	73	1.42e-11
ACCESSORY_REP|Org1_Gene4280#	gi|hmm6052043|gi|hmm6052043_NA	30.8	73	1.42e-11
ACCESSORY_REP|Org1_Gene4280#	gi|6323125|gi|6323125_K08286	24.1	73	1.42e-11
ACCESSORY_REP|Org1_Gene4280#	gi|hmm12188034|gi|hmm12188034_NA	27.0	73	1.42e-11
ACCESSORY_REP|Org1_Gene4280#	gi|530373627|gi|530373627_NA	30.4	73	1.42e-11
ACCESSORY_REP|Org1_Gene4280#	gi|hmm8646024|gi|hmm8646024_NA	25.5	73	1.42e-11
ACCESSORY_REP|Org1_Gene4280#	gi|17864602|gi|17864602_K03097	28.7	73	1.42e-11
ACCESSORY_REP|Org1_Gene4280#	gi|21361241|gi|21361241_K05104	30.4	73	1.42e-11
ACCESSORY_REP|Org1_Gene4280#	gi|530373625|gi|530373625_K05104	30.4	73	1.42e-11
ACCESSORY_REP|Org1_Gene4280#	gi|17567783|gi|17567783_K08855	31.2	73	1.42e-11
ACCESSORY_REP|Org1_Gene4280#	gi|16936528|gi|16936528_NA	31.4	73	1.42e-11
ACCESSORY_REP|Org1_Gene4280#	gi|24668866|gi|24668866_K03097	28.7	73	1.42e-11
ACCESSORY_REP|Org1_Gene4280#	gi|6319455|gi|6319455_K04371	28.7	73	1.42e-11
ACCESSORY_REP|Org1_Gene4280#	gi|17535407|gi|17535407_NA	28.5	73	1.86e-11
ACCESSORY_REP|Org1_Gene4280#	gi|767974502|gi|767974502_K15595	26.0	73	1.86e-11
ACCESSORY_REP|Org1_Gene4280#	gi|530412247|gi|530412247_K04421	28.4	73	1.86e-11
ACCESSORY_REP|Org1_Gene4280#	gi|767932041|gi|767932041_NA	24.8	73	1.86e-11
ACCESSORY_REP|Org1_Gene4280#	gi|45551867|gi|45551867_NA	26.1	73	1.86e-11
ACCESSORY_REP|Org1_Gene4280#	gi|45550727|gi|45550727_NA	26.1	73	1.86e-11
ACCESSORY_REP|Org1_Gene4280#	gi|383321569|gi|383321569_K08884	40.4	73	1.86e-11
ACCESSORY_REP|Org1_Gene4280#	gi|197333744|gi|197333744_NA	28.4	73	1.86e-11
ACCESSORY_REP|Org1_Gene4280#	gi|767917258|gi|767917258_K08801	26.7	73	1.86e-11
[truncated: 47,200 more rows]
