# Supplementary material for: Whole-genome analysis of Lysinibacillus boronitolerans MSR1: A dairy-isolated multidrug-resistant and non-pathogenic strain
Source: PLoS One. 2025 Dec 12;20(12):e0333844. doi: 10.1371/journal.pone.0333844 (PMC12700380; doi:10.1371/journal.pone.0333844)
Supplement: S7 File — (ZIP) [file pone.0333844.s013.zip › COG/ACCESSORY_kegg_hits3.txt]

ACCESSORY_REP|Org4_Gene3585#	gi|255767022|gi|255767022_K03043	83.9	2005	0
ACCESSORY_REP|Org4_Gene3584#	gi|255767023|gi|255767023_K03046	80.8	1931	0
ACCESSORY_REP|Org5_Gene3600#	gi|16078863|gi|16078863_K01681	72.5	1335	0
ACCESSORY_REP|Org3_Gene2336#	gi|255767026|gi|255767026_K02355	82.0	1138	0
ACCESSORY_REP|Org4_Gene2274#	gi|16077962|gi|16077962_K07180	82.9	1070	8.16e-312
ACCESSORY_REP|Org2_Gene840#	gi|16078675|gi|16078675_K03168	74.0	1062	2.35e-309
ACCESSORY_REP|Org4_Gene1962#	gi|16079605|gi|16079605_K03596	86.2	1041	3.79e-303
ACCESSORY_REP|Org6_Gene3944#	gi|255767765|gi|255767765_K17686	64.3	1033	1.04e-300
ACCESSORY_REP|Org7_Gene2840#	gi|16081153|gi|16081153_K03495	78.6	1000	7.66e-291
ACCESSORY_REP|Org2_Gene704#	gi|255767391|gi|255767391_K03555	57.4	963	1.41e-279
ACCESSORY_REP|Org3_Gene4172#	gi|16080414|gi|16080414_K12573	60.3	949	2.03e-275
ACCESSORY_REP|Org6_Gene659#	gi|15896913|gi|15896913_K01547	66.5	902	3.09e-261
ACCESSORY_REP|Org4_Gene3146#	gi|16080334|gi|16080334_NA	72.9	867	5.6e-251
ACCESSORY_REP|Org3_Gene4780#	gi|16077246|gi|16077246_K00820	72.5	864	8.16e-250
ACCESSORY_REP|Org2_Gene3985#	gi|255767793|gi|255767793_K01868	62.8	844	7.11e-244
ACCESSORY_REP|Org4_Gene3167#	gi|16080319|gi|16080319_K09014	88.6	840	7.5e-243
ACCESSORY_REP|Org6_Gene727#	gi|16079511|gi|16079511_K00283	81.2	823	9.92e-238
ACCESSORY_REP|Org6_Gene1361#	gi|255767311|gi|255767311_K00549	53.0	814	7.24e-235
ACCESSORY_REP|Org5_Gene3410#	gi|16078507|gi|16078507_NA	75.6	807	8.06e-233
ACCESSORY_REP|Org7_Gene2123#	gi|16081162|gi|16081162_K12257	56.3	802	2.81e-231
ACCESSORY_REP|Org6_Gene3536#	gi|16077150|gi|16077150_K04567	78.7	798	4.55e-230
ACCESSORY_REP|Org4_Gene5699#	gi|15672937|gi|15672937_K10254	64.0	777	7.58e-224
ACCESSORY_REP|Org3_Gene1545#	gi|16080717|gi|16080717_K01428	63.4	768	5.8e-221
ACCESSORY_REP|Org3_Gene4472#	gi|16077838|gi|16077838_K19005	54.0	740	1.13e-212
ACCESSORY_REP|Org7_Gene2201#	gi|16079768|gi|16079768_NA	54.5	735	3.52e-211
ACCESSORY_REP|Org2_Gene394#	gi|15896101|gi|15896101_K03070	46.9	731	8.29e-210
ACCESSORY_REP|Org1_Gene2879#	gi|16080830|gi|16080830_K00294	68.7	729	2.06e-209
ACCESSORY_REP|Org3_Gene3558#	gi|16128306|gi|16128306_NA	75.8	726	2.1e-208
ACCESSORY_REP|Org2_Gene1148#	gi|16080443|gi|16080443_K01689	84.0	721	6.12e-207
ACCESSORY_REP|Org1_Gene938#	gi|16077736|gi|16077736_K02433	72.6	715	2.91e-205
ACCESSORY_REP|Org8_Gene1668#	gi|15673348|gi|15673348_NA	46.1	709	3.72e-203
ACCESSORY_REP|Org5_Gene4378#	gi|16077181|gi|16077181_K02358	87.4	702	2.7e-201
ACCESSORY_REP|Org7_Gene2107#	gi|16079844|gi|16079844_K03979	77.6	691	6.77e-198
ACCESSORY_REP|Org7_Gene1552#	gi|16078676|gi|16078676_K04094	78.0	688	5.83e-197
ACCESSORY_REP|Org2_Gene4225#	gi|255767494|gi|255767494_K00260	78.6	684	6.11e-196
ACCESSORY_REP|Org3_Gene2612#	gi|15896914|gi|15896914_K01546	60.2	674	6.6e-193
ACCESSORY_REP|Org7_Gene1969#	gi|16077497|gi|16077497_NA	74.0	665	3.92e-190
ACCESSORY_REP|Org7_Gene3831#	gi|16128305|gi|16128305_NA	63.8	661	9.04e-189
ACCESSORY_REP|Org4_Gene2529#	gi|16078801|gi|16078801_K00525	45.6	658	1.03e-187
ACCESSORY_REP|Org6_Gene3935#	gi|15606387|gi|15606387_K01533	50.7	652	5.68e-186
ACCESSORY_REP|Org5_Gene3635#	gi|16081086|gi|16081086_K00819	77.8	646	1.77e-184
ACCESSORY_REP|Org6_Gene900#	gi|29348012|gi|29348012_NA	53.1	632	4.04e-180
ACCESSORY_REP|Org6_Gene657#	gi|15896910|gi|15896910_K07646	38.7	632	7.83e-180
ACCESSORY_REP|Org4_Gene2434#	gi|255767551|gi|255767551_K00282	69.8	626	2.14e-178
ACCESSORY_REP|Org4_Gene12#	gi|16079266|gi|16079266_K01299	58.8	622	4.51e-177
ACCESSORY_REP|Org4_Gene3552#	gi|16077204|gi|16077204_K03076	71.3	616	1.63e-175
ACCESSORY_REP|Org4_Gene5470#	gi|255767621|gi|255767621_K00121	74.9	607	8.69e-173
ACCESSORY_REP|Org4_Gene3165#	gi|16080321|gi|16080321_K11717	73.4	603	1.77e-171
ACCESSORY_REP|Org5_Gene3035#	gi|16078301|gi|16078301_K08191	72.0	603	1.82e-171
ACCESSORY_REP|Org5_Gene1976#	gi|16078672|gi|16078672_K01903	77.4	597	1.2e-169
ACCESSORY_REP|Org6_Gene2201#	gi|16078457|gi|16078457_K03716	81.8	596	1.8e-169
ACCESSORY_REP|Org5_Gene3622#	gi|16077226|gi|16077226_K03321	63.4	595	5.62e-169
ACCESSORY_REP|Org8_Gene1721#	gi|16080031|gi|16080031_K01924	65.0	594	6.72e-169
ACCESSORY_REP|Org3_Gene2760#	gi|29345526|gi|29345526_K01551	50.6	586	2.47e-166
ACCESSORY_REP|Org2_Gene828#	gi|255767366|gi|255767366_K02412	67.1	583	1.56e-165
ACCESSORY_REP|Org1_Gene728#	gi|15893984|gi|15893984_K01685	57.0	580	1.15e-164
ACCESSORY_REP|Org7_Gene506#	gi|16077503|gi|16077503_K03322	69.1	576	1.82e-163
ACCESSORY_REP|Org4_Gene3164#	gi|16080322|gi|16080322_K09015	66.0	571	6.08e-162
ACCESSORY_REP|Org5_Gene3992#	gi|16079966|gi|16079966_K01647	73.9	567	9.76e-161
ACCESSORY_REP|Org7_Gene4338#	gi|255767219|gi|255767219_K01835	50.5	567	1.5e-160
ACCESSORY_REP|Org7_Gene2709#	gi|16077963|gi|16077963_K09786	68.6	566	1.73e-160
ACCESSORY_REP|Org3_Gene4493#	gi|16080535|gi|16080535_K18104	49.0	559	3.21e-158
ACCESSORY_REP|Org4_Gene2827#	gi|255767826|gi|255767826_K03300	64.3	556	2.61e-157
ACCESSORY_REP|Org5_Gene3038#	gi|16078299|gi|16078299_K01686	73.2	550	9.02e-156
ACCESSORY_REP|Org5_Gene4345#	gi|16077211|gi|16077211_K03040	86.9	542	2.18e-153
ACCESSORY_REP|Org7_Gene697#	gi|16079236|gi|16079236_K01754	63.2	542	3.81e-153
ACCESSORY_REP|Org5_Gene3522#	gi|16077248|gi|16077248_K01247	83.5	541	4.68e-153
ACCESSORY_REP|Org5_Gene3632#	gi|16080189|gi|16080189_K00100	68.2	539	2.27e-152
ACCESSORY_REP|Org4_Gene5347#	gi|15805683|gi|15805683_K11102	65.4	537	1.63e-151
ACCESSORY_REP|Org3_Gene289#	gi|255767335|gi|255767335_K01486	47.1	536	3.77e-151
ACCESSORY_REP|Org7_Gene3851#	gi|29348095|gi|29348095_K03296	30.7	534	1.92e-150
ACCESSORY_REP|Org1_Gene3476#	gi|145698235|gi|145698235_K13892	47.9	533	3.18e-150
ACCESSORY_REP|Org3_Gene3322#	gi|16078673|gi|16078673_K01902	86.0	532	4.54e-150
ACCESSORY_REP|Org6_Gene2372#	gi|16078072|gi|16078072_NA	58.6	530	1.27e-149
ACCESSORY_REP|Org7_Gene3660#	gi|15807862|gi|15807862_K00249	65.5	526	2.76e-148
ACCESSORY_REP|Org6_Gene3714#	gi|15677916|gi|15677916_K00116	53.7	516	3.43e-145
ACCESSORY_REP|Org7_Gene3076#	gi|255767194|gi|255767194_K14205	34.5	511	1.44e-143
ACCESSORY_REP|Org2_Gene1864#	gi|16079261|gi|16079261_NA	29.4	507	5.07e-142
ACCESSORY_REP|Org2_Gene2794#	gi|16077452|gi|16077452_NA	54.5	503	2.8e-141
ACCESSORY_REP|Org6_Gene158#	gi|16080132|gi|16080132_K01661	85.1	484	6.1e-136
ACCESSORY_REP|Org1_Gene4388#	gi|255767593|gi|255767593_K03325	68.8	484	1.03e-135
ACCESSORY_REP|Org6_Gene3816#	gi|255767029|gi|255767029_K02886	81.9	478	5.79e-134
ACCESSORY_REP|Org5_Gene4374#	gi|16080089|gi|16080089_K11632	40.5	477	2.36e-133
ACCESSORY_REP|Org4_Gene2874#	gi|15896884|gi|15896884_K00375	48.4	475	6.6e-133
ACCESSORY_REP|Org8_Gene968#	gi|16078994|gi|16078994_K03308	52.6	471	6.71e-132
ACCESSORY_REP|Org1_Gene2067#	gi|255767452|gi|255767452_K00658	58.9	469	4.09e-131
ACCESSORY_REP|Org4_Gene3574#	gi|16080257|gi|16080257_K07084	50.7	469	3.26e-131
ACCESSORY_REP|Org5_Gene1034#	gi|16078578|gi|16078578_K03438	74.4	467	8.96e-131
ACCESSORY_REP|Org6_Gene4049#	gi|16077425|gi|16077425_NA	51.4	465	8.18e-130
ACCESSORY_REP|Org7_Gene538#	gi|255767495|gi|255767495_K00058	45.8	461	1.09e-128
ACCESSORY_REP|Org1_Gene828#	gi|255767552|gi|255767552_K00605	61.6	456	2.4e-127
ACCESSORY_REP|Org7_Gene3069#	gi|16080323|gi|16080323_K09013	86.8	446	1.34e-124
ACCESSORY_REP|Org4_Gene4379#	gi|16078694|gi|16078694_K02416	63.6	446	1.71e-124
ACCESSORY_REP|Org6_Gene113#	gi|16078622|gi|16078622_K16331	63.9	444	9.1e-124
ACCESSORY_REP|Org1_Gene4053#	gi|16080105|gi|16080105_K03293	45.2	438	1.13e-121
ACCESSORY_REP|Org6_Gene1360#	gi|16131348|gi|16131348_K15584	43.0	438	7.59e-122
ACCESSORY_REP|Org3_Gene3885#	gi|16078695|gi|16078695_K02417	57.4	436	2.18e-121
ACCESSORY_REP|Org2_Gene2115#	gi|255767634|gi|255767634_NA	48.9	436	2.27e-121
ACCESSORY_REP|Org5_Gene3997#	gi|16079972|gi|16079972_K01962	67.4	435	4.96e-121
ACCESSORY_REP|Org5_Gene616#	gi|16080676|gi|16080676_K00012	50.5	434	8.74e-121
ACCESSORY_REP|Org7_Gene3695#	gi|255767474|gi|255767474_K03502	51.6	433	3.24e-120
ACCESSORY_REP|Org4_Gene4804#	gi|16080765|gi|16080765_K01624	77.5	432	2.87e-120
ACCESSORY_REP|Org4_Gene2822#	gi|16077825|gi|16077825_K11637	44.8	430	2.04e-119
ACCESSORY_REP|Org4_Gene506#	gi|15806962|gi|15806962_K02652	39.8	424	1.53e-117
ACCESSORY_REP|Org8_Gene1669#	gi|50812189|gi|50812189_K08164	52.1	423	2.43e-117
ACCESSORY_REP|Org2_Gene494#	gi|16078298|gi|16078298_K08322	61.0	422	4.65e-117
ACCESSORY_REP|Org8_Gene1026#	gi|15893658|gi|15893658_NA	38.7	417	2.42e-115
ACCESSORY_REP|Org5_Gene618#	gi|29346469|gi|29346469_K08678	64.5	416	3.04e-115
ACCESSORY_REP|Org2_Gene1957#	gi|16079312|gi|16079312_K03887	86.6	414	8.34e-115
ACCESSORY_REP|Org1_Gene3813#	gi|16080988|gi|16080988_K01468	51.2	414	9.27e-115
ACCESSORY_REP|Org7_Gene531#	gi|16078057|gi|16078057_K03698	61.3	413	1.51e-114
ACCESSORY_REP|Org4_Gene1223#	gi|255767699|gi|255767699_NA	62.8	410	1.36e-113
ACCESSORY_REP|Org8_Gene2069#	gi|15896553|gi|15896553_NA	45.2	410	1.81e-113
ACCESSORY_REP|Org2_Gene4328#	gi|16077100|gi|16077100_NA	74.2	408	7.23e-113
ACCESSORY_REP|Org2_Gene2601#	gi|16081149|gi|16081149_K03496	77.9	406	1.5e-112
ACCESSORY_REP|Org7_Gene747#	gi|16129261|gi|16129261_K09472	42.7	406	2.93e-112
ACCESSORY_REP|Org7_Gene508#	gi|255767068|gi|255767068_K01990	62.2	402	3.56e-111
ACCESSORY_REP|Org7_Gene4337#	gi|255767713|gi|255767713_K01810	49.2	398	6.94e-110
ACCESSORY_REP|Org4_Gene4603#	gi|255767382|gi|255767382_NA	50.1	393	2.15e-108
ACCESSORY_REP|Org5_Gene2283#	gi|15895842|gi|15895842_K01421	32.3	389	5.97e-107
ACCESSORY_REP|Org7_Gene244#	gi|16078011|gi|16078011_NA	43.1	387	1.33e-106
ACCESSORY_REP|Org1_Gene812#	gi|16079509|gi|16079509_K03800	65.0	383	1.55e-105
ACCESSORY_REP|Org4_Gene5005#	gi|16078533|gi|16078533_NA	59.7	382	3.66e-105
ACCESSORY_REP|Org1_Gene3539#	gi|16078491|gi|16078491_K11996	53.6	382	3.11e-105
ACCESSORY_REP|Org2_Gene1157#	gi|16077425|gi|16077425_NA	44.5	381	9.33e-105
ACCESSORY_REP|Org4_Gene2838#	gi|16078300|gi|16078300_K00540	68.0	380	1.25e-104
ACCESSORY_REP|Org5_Gene407#	gi|15894075|gi|15894075_K02015	52.7	373	2.44e-102
ACCESSORY_REP|Org3_Gene3137#	gi|16077645|gi|16077645_K06885	55.4	372	5.3e-102
ACCESSORY_REP|Org1_Gene2550#	gi|16080860|gi|16080860_K14647	35.8	372	1.19e-101
ACCESSORY_REP|Org3_Gene1648#	gi|255767030|gi|255767030_K02982	84.4	371	7.84e-102
ACCESSORY_REP|Org5_Gene4123#	gi|16077913|gi|16077913_K02015	55.7	371	7.43e-102
ACCESSORY_REP|Org5_Gene603#	gi|15895438|gi|15895438_K01854	46.7	371	1.37e-101
ACCESSORY_REP|Org6_Gene2710#	gi|255767516|gi|255767516_NA	40.0	370	3.29e-101
ACCESSORY_REP|Org2_Gene364#	gi|15895456|gi|15895456_K15898	51.0	369	3.69e-101
ACCESSORY_REP|Org7_Gene2928#	gi|767973247|gi|767973247_K06236	41.3	368	1.52e-100
ACCESSORY_REP|Org8_Gene1192#	gi|16128308|gi|16128308_K00926	56.6	367	1.65e-100
ACCESSORY_REP|Org6_Gene2554#	gi|16078509|gi|16078509_K01269	42.6	367	1.24e-100
ACCESSORY_REP|Org2_Gene2676#	gi|90111144|gi|90111144_K10975	36.7	366	4.38e-100
ACCESSORY_REP|Org5_Gene617#	gi|16080620|gi|16080620_K00963	61.8	364	7.64e-100
ACCESSORY_REP|Org6_Gene26#	gi|15807812|gi|15807812_K00074	60.7	363	2.25e-99
ACCESSORY_REP|Org6_Gene1952#	gi|15894076|gi|15894076_K02015	55.6	362	4.28e-99
ACCESSORY_REP|Org7_Gene2711#	gi|255767742|gi|255767742_NA	50.8	361	9.47e-99
ACCESSORY_REP|Org1_Gene1012#	gi|16077993|gi|16077993_K02440	63.0	359	3.79e-98
ACCESSORY_REP|Org3_Gene4501#	gi|16131416|gi|16131416_K12368	39.0	359	4.48e-98
ACCESSORY_REP|Org1_Gene3864#	gi|16080701|gi|16080701_NA	41.5	357	1.92e-97
ACCESSORY_REP|Org6_Gene272#	gi|255767673|gi|255767673_K01963	63.0	356	2.62e-97
ACCESSORY_REP|Org8_Gene270#	gi|16077396|gi|16077396_K00384	52.6	356	3.21e-97
ACCESSORY_REP|Org2_Gene3352#	gi|16077632|gi|16077632_K06994	33.0	355	2.1e-96
ACCESSORY_REP|Org4_Gene1577#	gi|15645459|gi|15645459_K15894	56.0	352	5.61e-96
ACCESSORY_REP|Org2_Gene134#	gi|16080018|gi|16080018_K02986	84.0	351	5.92e-96
ACCESSORY_REP|Org6_Gene3813#	gi|16077184|gi|16077184_K02906	79.9	351	4.74e-96
ACCESSORY_REP|Org4_Gene3896#	gi|16080904|gi|16080904_K03740	42.7	351	1.52e-95
ACCESSORY_REP|Org3_Gene1659#	gi|16077438|gi|16077438_K06295	37.1	349	7.44e-95
ACCESSORY_REP|Org5_Gene3813#	gi|15646130|gi|15646130_K01156	29.9	349	8.48e-95
ACCESSORY_REP|Org8_Gene3371#	gi|16078995|gi|16078995_K03453	53.5	348	6.28e-95
ACCESSORY_REP|Org1_Gene4035#	gi|50812253|gi|50812253_K00526	53.3	347	1.8e-94
ACCESSORY_REP|Org7_Gene3491#	gi|255767831|gi|255767831_NA	32.2	347	9.05e-94
ACCESSORY_REP|Org1_Gene4106#	gi|16077973|gi|16077973_K01990	57.2	346	3.83e-94
ACCESSORY_REP|Org5_Gene3782#	gi|15644734|gi|15644734_K01119	34.5	345	1.57e-93
ACCESSORY_REP|Org6_Gene3040#	gi|16080600|gi|16080600_K02240	43.1	344	1.28e-93
ACCESSORY_REP|Org5_Gene764#	gi|16077851|gi|16077851_K08693	38.5	344	2.58e-93
ACCESSORY_REP|Org4_Gene6262#	gi|16079507|gi|16079507_K07001	58.4	342	3.14e-93
ACCESSORY_REP|Org2_Gene2096#	gi|15806961|gi|15806961_K02669	52.2	342	6.27e-93
ACCESSORY_REP|Org3_Gene1357#	gi|16078460|gi|16078460_NA	57.9	341	1.15e-92
ACCESSORY_REP|Org1_Gene2505#	gi|16081151|gi|16081151_K03497	59.5	340	2.04e-92
ACCESSORY_REP|Org4_Gene1552#	gi|16080606|gi|16080606_K02851	47.4	340	1.86e-92
ACCESSORY_REP|Org7_Gene696#	gi|16077361|gi|16077361_NA	64.5	337	1.43e-91
ACCESSORY_REP|Org5_Gene619#	gi|15896213|gi|15896213_K01784	52.0	337	1.88e-91
ACCESSORY_REP|Org5_Gene780#	gi|16079311|gi|16079311_K03888	60.5	336	1.94e-91
ACCESSORY_REP|Org1_Gene1841#	gi|15646013|gi|15646013_K03427	39.0	335	8.39e-91
ACCESSORY_REP|Org4_Gene4398#	gi|16077104|gi|16077104_K07056	60.1	334	8.38e-91
ACCESSORY_REP|Org4_Gene1629#	gi|15669255|gi|15669255_NA	43.6	334	1.09e-90
ACCESSORY_REP|Org7_Gene585#	gi|29347390|gi|29347390_NA	38.5	333	3.52e-90
ACCESSORY_REP|Org6_Gene984#	gi|16079511|gi|16079511_K00283	37.1	333	4.41e-90
ACCESSORY_REP|Org4_Gene2810#	gi|16078107|gi|16078107_K00540	56.2	332	3.25e-90
ACCESSORY_REP|Org2_Gene177#	gi|16077512|gi|16077512_K11691	35.2	331	1.67e-89
ACCESSORY_REP|Org6_Gene3582#	gi|16077102|gi|16077102_NA	63.9	330	1.76e-89
ACCESSORY_REP|Org6_Gene1323#	gi|16077395|gi|16077395_NA	55.8	330	2.1e-89
ACCESSORY_REP|Org7_Gene3687#	gi|15894702|gi|15894702_NA	55.4	330	1.79e-89
ACCESSORY_REP|Org4_Gene2187#	gi|15805983|gi|15805983_K02033	49.0	329	3.09e-89
ACCESSORY_REP|Org1_Gene1838#	gi|15646012|gi|15646012_K01153	28.7	329	9e-89
ACCESSORY_REP|Org1_Gene1338#	gi|16077973|gi|16077973_K01990	53.9	327	1.4e-88
ACCESSORY_REP|Org6_Gene2703#	gi|255767080|gi|255767080_NA	35.9	327	2.79e-88
ACCESSORY_REP|Org6_Gene3018#	gi|16080587|gi|16080587_K02407	38.1	326	4.13e-88
ACCESSORY_REP|Org1_Gene4054#	gi|15896223|gi|15896223_K14155	41.8	325	6.96e-88
ACCESSORY_REP|Org5_Gene3456#	gi|16077604|gi|16077604_K18907	36.7	325	8.3e-88
ACCESSORY_REP|Org1_Gene1382#	gi|15605877|gi|15605877_K07012	33.3	325	1.29e-87
ACCESSORY_REP|Org3_Gene867#	gi|16078056|gi|16078056_NA	26.8	325	1.28e-87
ACCESSORY_REP|Org4_Gene1915#	gi|16079801|gi|16079801_K03581	57.0	324	9.14e-88
ACCESSORY_REP|Org1_Gene2471#	gi|16077205|gi|16077205_K00939	70.5	320	9.3e-87
ACCESSORY_REP|Org7_Gene3655#	gi|255767115|gi|255767115_NA	56.3	320	1.57e-86
ACCESSORY_REP|Org4_Gene2849#	gi|16078297|gi|16078297_NA	50.0	319	5.46e-86
ACCESSORY_REP|Org4_Gene2147#	gi|16081152|gi|16081152_K03501	65.7	317	8.67e-86
ACCESSORY_REP|Org7_Gene2280#	gi|16079398|gi|16079398_K06406	46.9	317	2.09e-85
ACCESSORY_REP|Org1_Gene2462#	gi|16077196|gi|16077196_K02931	87.2	316	1.45e-85
ACCESSORY_REP|Org3_Gene502#	gi|255767103|gi|255767103_K03406	34.7	316	5.97e-85
ACCESSORY_REP|Org5_Gene3500#	gi|16078013|gi|16078013_K00375	37.3	312	9.32e-84
ACCESSORY_REP|Org5_Gene345#	gi|15895976|gi|15895976_NA	36.9	312	5.48e-84
ACCESSORY_REP|Org7_Gene2535#	gi|16077185|gi|16077185_K02926	73.4	311	5.38e-84
ACCESSORY_REP|Org1_Gene62#	gi|16131429|gi|16131429_K07497	52.5	310	2.12e-83
ACCESSORY_REP|Org6_Gene2515#	gi|383320922|gi|383320922_K02015	44.8	310	1.54e-83
ACCESSORY_REP|Org3_Gene3152#	gi|29346263|gi|29346263_NA	58.6	307	9.16e-83
ACCESSORY_REP|Org7_Gene637#	gi|255767789|gi|255767789_K00616	72.6	305	4.03e-82
ACCESSORY_REP|Org2_Gene1354#	gi|16079908|gi|16079908_K01897	33.6	304	2.95e-81
ACCESSORY_REP|Org5_Gene422#	gi|16077691|gi|16077691_K00004	47.9	303	3.14e-81
ACCESSORY_REP|Org1_Gene2256#	gi|16077438|gi|16077438_K06295	35.8	303	4.2e-81
ACCESSORY_REP|Org5_Gene4232#	gi|16129925|gi|16129925_K08172	37.1	302	5.26e-81
ACCESSORY_REP|Org3_Gene680#	gi|15674209|gi|15674209_K17810	37.9	301	1.14e-80
ACCESSORY_REP|Org4_Gene4096#	gi|16078391|gi|16078391_K00936	37.5	299	7.54e-80
ACCESSORY_REP|Org8_Gene3295#	gi|15896259|gi|15896259_K18231	35.3	296	4.17e-79
ACCESSORY_REP|Org4_Gene2276#	gi|16080422|gi|16080422_K03406	36.1	295	1.09e-78
ACCESSORY_REP|Org3_Gene1138#	gi|16081093|gi|16081093_K07668	84.6	290	1.1e-77
ACCESSORY_REP|Org1_Gene121#	gi|15894373|gi|15894373_K02446	48.3	290	1.53e-77
ACCESSORY_REP|Org2_Gene3332#	gi|16077257|gi|16077257_K18567	35.4	289	5.45e-77
ACCESSORY_REP|Org4_Gene3294#	gi|15893518|gi|15893518_K02003	55.3	287	1.03e-76
ACCESSORY_REP|Org5_Gene3090#	gi|hmm14806033|gi|hmm14806033_K00382	36.5	287	3.75e-76
ACCESSORY_REP|Org8_Gene566#	gi|255767109|gi|255767109_NA	50.0	286	2.73e-76
ACCESSORY_REP|Org8_Gene3084#	gi|255767186|gi|255767186_NA	39.9	285	8.32e-76
ACCESSORY_REP|Org2_Gene1459#	gi|16079860|gi|16079860_K11754	39.8	285	1.12e-75
ACCESSORY_REP|Org3_Gene3315#	gi|16080422|gi|16080422_K03406	32.4	285	1.46e-75
ACCESSORY_REP|Org3_Gene695#	gi|16131429|gi|16131429_K07497	49.8	284	9.02e-76
ACCESSORY_REP|Org1_Gene1438#	gi|15894127|gi|15894127_K11072	43.8	284	1.6e-75
ACCESSORY_REP|Org4_Gene1764#	gi|16079842|gi|16079842_K04518	51.8	282	4.95e-75
ACCESSORY_REP|Org2_Gene182#	gi|49176375|gi|49176375_NA	35.2	282	5.5e-75
ACCESSORY_REP|Org2_Gene1858#	gi|16080422|gi|16080422_K03406	32.3	282	1.28e-74
ACCESSORY_REP|Org3_Gene5070#	gi|15896059|gi|15896059_NA	52.7	281	8.1e-75
ACCESSORY_REP|Org5_Gene3705#	gi|16081126|gi|16081126_NA	72.3	280	8.51e-75
ACCESSORY_REP|Org3_Gene5036#	gi|15894177|gi|15894177_NA	40.3	280	2.66e-74
ACCESSORY_REP|Org5_Gene3971#	gi|16079939|gi|16079939_K02520	83.6	279	1.83e-74
ACCESSORY_REP|Org1_Gene399#	gi|16077511|gi|16077511_K11688	42.1	279	3.77e-74
ACCESSORY_REP|Org4_Gene190#	gi|16079316|gi|16079316_NA	36.6	279	4.62e-74
ACCESSORY_REP|Org2_Gene2097#	gi|15806863|gi|15806863_K02653	34.6	279	5.74e-74
ACCESSORY_REP|Org8_Gene2388#	gi|15673102|gi|15673102_K03657	27.8	279	7.86e-74
ACCESSORY_REP|Org2_Gene473#	gi|16077241|gi|16077241_K03088	73.3	278	3.49e-74
ACCESSORY_REP|Org4_Gene4756#	gi|16079453|gi|16079453_K02029	59.7	278	5.39e-74
ACCESSORY_REP|Org4_Gene1502#	gi|16079951|gi|16079951_K03346	34.8	278	8.44e-74
ACCESSORY_REP|Org3_Gene1639#	gi|16077201|gi|16077201_K02988	84.4	277	1.19e-73
ACCESSORY_REP|Org3_Gene2113#	gi|16077666|gi|16077666_K03118	52.7	277	2.06e-73
ACCESSORY_REP|Org5_Gene2970#	gi|16077301|gi|16077301_NA	48.1	277	1.6e-73
ACCESSORY_REP|Org4_Gene5016#	gi|15807860|gi|15807860_NA	42.3	277	1.45e-73
ACCESSORY_REP|Org6_Gene983#	gi|118431739|gi|118431739_K00282	36.8	277	1.92e-73
ACCESSORY_REP|Org1_Gene1384#	gi|15605875|gi|15605875_K15342	44.6	276	3.97e-73
ACCESSORY_REP|Org1_Gene4350#	gi|16077099|gi|16077099_K02341	42.1	276	3.1e-73
ACCESSORY_REP|Org4_Gene3581#	gi|255767025|gi|255767025_K02992	84.6	275	4.21e-73
ACCESSORY_REP|Org4_Gene4095#	gi|16078390|gi|16078390_K02483	62.7	275	6.29e-73
ACCESSORY_REP|Org4_Gene1748#	gi|16079820|gi|16079820_K06409	32.0	275	1.37e-72
ACCESSORY_REP|Org2_Gene1579#	gi|24646199|gi|24646199_NA	37.4	274	3.57e-72
ACCESSORY_REP|Org4_Gene6171#	gi|15893654|gi|15893654_K05982	60.2	273	1.84e-72
ACCESSORY_REP|Org5_Gene1276#	gi|15895965|gi|15895965_K00074	49.5	273	1.68e-72
ACCESSORY_REP|Org6_Gene3395#	gi|16080227|gi|16080227_NA	70.0	272	4.2e-72
ACCESSORY_REP|Org8_Gene740#	gi|226524765|gi|226524765_NA	43.2	272	4.49e-72
ACCESSORY_REP|Org6_Gene4014#	gi|15896719|gi|15896719_NA	36.0	272	7.01e-72
ACCESSORY_REP|Org3_Gene3795#	gi|15896189|gi|15896189_NA	50.6	271	8.86e-72
ACCESSORY_REP|Org2_Gene3396#	gi|16078843|gi|16078843_NA	36.0	271	1.55e-71
ACCESSORY_REP|Org3_Gene1640#	gi|16077199|gi|16077199_K02933	72.1	270	9.11e-72
ACCESSORY_REP|Org5_Gene153#	gi|255767040|gi|255767040_NA	44.1	270	2.1e-71
ACCESSORY_REP|Org5_Gene3814#	gi|15645218|gi|15645218_K07316	34.7	269	7.1e-71
ACCESSORY_REP|Org4_Gene2363#	gi|16077498|gi|16077498_NA	27.2	269	7.71e-71
ACCESSORY_REP|Org7_Gene2716#	gi|16080175|gi|16080175_K03406	36.3	267	2.51e-70
ACCESSORY_REP|Org8_Gene584#	gi|16077457|gi|16077457_K00375	35.5	267	1.99e-70
ACCESSORY_REP|Org2_Gene1114#	gi|15645140|gi|15645140_NA	32.9	266	8.3e-70
ACCESSORY_REP|Org6_Gene2738#	gi|15896428|gi|15896428_K02033	42.5	265	5.25e-70
ACCESSORY_REP|Org4_Gene3521#	gi|15895968|gi|15895968_K00248	39.9	264	1.78e-69
ACCESSORY_REP|Org6_Gene2470#	gi|16079421|gi|16079421_K06889	46.3	262	7.66e-69
ACCESSORY_REP|Org7_Gene3773#	gi|16128799|gi|16128799_K13890	42.0	262	5.61e-69
ACCESSORY_REP|Org1_Gene186#	gi|16129089|gi|16129089_K11072	44.2	261	1.34e-68
ACCESSORY_REP|Org5_Gene26#	gi|15644698|gi|15644698_K03189	61.4	260	1.44e-68
ACCESSORY_REP|Org7_Gene1759#	gi|16080422|gi|16080422_K03406	32.1	260	3.88e-68
ACCESSORY_REP|Org6_Gene4042#	gi|15893580|gi|15893580_K01990	58.0	258	6.06e-68
ACCESSORY_REP|Org1_Gene2457#	gi|16077191|gi|16077191_K02878	86.8	257	8.38e-68
ACCESSORY_REP|Org8_Gene1113#	gi|16080549|gi|16080549_NA	72.4	257	1.05e-67
ACCESSORY_REP|Org2_Gene2013#	gi|16078384|gi|16078384_K13275	47.1	257	2.23e-67
ACCESSORY_REP|Org5_Gene4376#	gi|16080091|gi|16080091_K11629	40.8	257	2.57e-67
ACCESSORY_REP|Org8_Gene2977#	gi|16131349|gi|16131349_K15585	40.9	256	4.11e-67
ACCESSORY_REP|Org1_Gene954#	gi|16081125|gi|16081125_K07149	63.7	254	9.95e-67
ACCESSORY_REP|Org6_Gene981#	gi|15607134|gi|15607134_NA	44.0	253	5.08e-66
ACCESSORY_REP|Org7_Gene1972#	gi|16077494|gi|16077494_NA	36.6	250	2.5e-65
ACCESSORY_REP|Org7_Gene2542#	gi|16080092|gi|16080092_K11630	55.4	249	3.58e-65
ACCESSORY_REP|Org5_Gene4528#	gi|16081156|gi|16081156_K03217	50.2	249	3.11e-65
ACCESSORY_REP|Org3_Gene1637#	gi|16077203|gi|16077203_K02876	82.9	247	1.15e-64
ACCESSORY_REP|Org7_Gene3659#	gi|15807866|gi|15807866_NA	48.8	247	1.19e-64
ACCESSORY_REP|Org2_Gene693#	gi|29345705|gi|29345705_NA	44.9	247	2.26e-64
ACCESSORY_REP|Org3_Gene288#	gi|16080412|gi|16080412_NA	46.2	246	2.71e-64
ACCESSORY_REP|Org5_Gene3079#	gi|16130913|gi|16130913_K04753	34.0	246	6.86e-64
ACCESSORY_REP|Org1_Gene169#	gi|15895547|gi|15895547_K06871	31.5	246	4.83e-64
ACCESSORY_REP|Org4_Gene5369#	gi|16081087|gi|16081087_K06714	31.9	245	7.82e-64
ACCESSORY_REP|Org6_Gene687#	gi|16080177|gi|16080177_K03406	28.5	244	3.54e-63
ACCESSORY_REP|Org4_Gene4266#	gi|16078384|gi|16078384_K13275	46.6	243	2.05e-63
ACCESSORY_REP|Org3_Gene4213#	gi|16080917|gi|16080917_K01990	45.0	243	3.45e-63
ACCESSORY_REP|Org1_Gene123#	gi|30023984|gi|30023984_K05878	40.3	243	2.22e-63
ACCESSORY_REP|Org8_Gene919#	gi|15893485|gi|15893485_NA	40.1	243	4.17e-63
ACCESSORY_REP|Org7_Gene366#	gi|15673576|gi|15673576_NA	54.9	242	5.67e-63
ACCESSORY_REP|Org7_Gene1613#	gi|15896429|gi|15896429_K02034	42.0	242	7.64e-63
ACCESSORY_REP|Org1_Gene395#	gi|16081118|gi|16081118_NA	35.0	242	7.81e-63
ACCESSORY_REP|Org4_Gene5779#	gi|15644928|gi|15644928_K12370	43.1	240	1.7e-62
ACCESSORY_REP|Org6_Gene2517#	gi|16077911|gi|16077911_K02016	42.1	239	4.22e-62
ACCESSORY_REP|Org5_Gene638#	gi|255767776|gi|255767776_NA	40.6	239	4.41e-62
ACCESSORY_REP|Org1_Gene2162#	gi|hmm30670053|gi|hmm30670053_K18151	34.1	239	6.74e-62
ACCESSORY_REP|Org7_Gene2512#	gi|16077210|gi|16077210_K02948	93.0	238	2.76e-62
ACCESSORY_REP|Org7_Gene2522#	gi|255767031|gi|255767031_K02994	87.1	238	3.69e-62
ACCESSORY_REP|Org6_Gene12#	gi|15672806|gi|15672806_K07497	47.4	238	5.81e-62
ACCESSORY_REP|Org4_Gene3582#	gi|255767024|gi|255767024_K02950	85.5	237	8.67e-62
ACCESSORY_REP|Org6_Gene1587#	gi|16077607|gi|16077607_NA	75.7	237	9.04e-62
ACCESSORY_REP|Org5_Gene1485#	gi|15673737|gi|15673737_K09936	44.9	237	1.95e-61
ACCESSORY_REP|Org7_Gene824#	gi|6320749|gi|6320749_NA	62.3	236	2.35e-61
ACCESSORY_REP|Org8_Gene3083#	gi|16077826|gi|16077826_K11638	50.0	236	1.83e-61
ACCESSORY_REP|Org1_Gene398#	gi|16077511|gi|16077511_K11688	36.0	236	4.83e-61
ACCESSORY_REP|Org1_Gene2900#	gi|16080594|gi|16080594_K02396	32.5	236	7.71e-61
ACCESSORY_REP|Org4_Gene2106#	gi|16081075|gi|16081075_K00783	71.3	235	4.95e-61
ACCESSORY_REP|Org8_Gene434#	gi|15896909|gi|15896909_K07667	52.2	235	5.57e-61
ACCESSORY_REP|Org4_Gene5344#	gi|255767060|gi|255767060_K07717	33.5	235	1.3e-60
ACCESSORY_REP|Org8_Gene1035#	gi|15893995|gi|15893995_K03092	31.2	233	5.18e-60
ACCESSORY_REP|Org5_Gene2494#	gi|16077973|gi|16077973_K01990	39.7	231	8.01e-60
ACCESSORY_REP|Org4_Gene5569#	gi|15673415|gi|15673415_NA	35.2	231	1.02e-59
ACCESSORY_REP|Org1_Gene165#	gi|16077935|gi|16077935_K11085	27.6	231	1.48e-59
ACCESSORY_REP|Org6_Gene3377#	gi|16079265|gi|16079265_K03816	60.8	230	1.13e-59
ACCESSORY_REP|Org5_Gene1071#	gi|16078620|gi|16078620_K00762	57.1	229	2.72e-59
ACCESSORY_REP|Org6_Gene3460#	gi|16079454|gi|16079454_K02030	46.2	229	3.43e-59
ACCESSORY_REP|Org2_Gene3188#	gi|16080504|gi|16080504_NA	62.4	228	3.75e-59
ACCESSORY_REP|Org8_Gene586#	gi|16077788|gi|16077788_NA	40.4	228	6.59e-59
ACCESSORY_REP|Org8_Gene3159#	gi|383323421|gi|383323421_NA	26.5	228	1.71e-58
ACCESSORY_REP|Org5_Gene4303#	gi|16080804|gi|16080804_NA	63.9	227	8.5e-59
ACCESSORY_REP|Org4_Gene4084#	gi|15896845|gi|15896845_K03556	25.8	227	4.2e-58
ACCESSORY_REP|Org4_Gene1283#	gi|16078577|gi|16078577_K03925	72.9	226	2.07e-58
ACCESSORY_REP|Org2_Gene2976#	gi|16078520|gi|16078520_K01462	58.2	226	2.66e-58
ACCESSORY_REP|Org3_Gene1539#	gi|255767258|gi|255767258_K02033	36.8	226	3.54e-58
ACCESSORY_REP|Org5_Gene1877#	gi|16080489|gi|16080489_K00903	48.7	225	4.37e-58
ACCESSORY_REP|Org4_Gene1331#	gi|15893469|gi|15893469_K02035	28.2	225	1.42e-57
ACCESSORY_REP|Org5_Gene3215#	gi|16077314|gi|16077314_K07719	41.6	224	1.59e-57
ACCESSORY_REP|Org2_Gene3765#	gi|16077232|gi|16077232_NA	31.9	224	1.65e-57
ACCESSORY_REP|Org7_Gene4230#	gi|16080332|gi|16080332_K02437	87.3	223	1.17e-57
ACCESSORY_REP|Org2_Gene2867#	gi|255767438|gi|255767438_NA	34.2	223	3.86e-57
ACCESSORY_REP|Org2_Gene1033#	gi|255767601|gi|255767601_NA	32.1	223	5.27e-57
ACCESSORY_REP|Org3_Gene1644#	gi|16077194|gi|16077194_K02874	89.3	222	1.94e-57
ACCESSORY_REP|Org7_Gene3825#	gi|16081100|gi|16081100_K03449	35.8	222	8.3e-57
ACCESSORY_REP|Org2_Gene1175#	gi|255767038|gi|255767038_K02871	73.8	221	6.7e-57
ACCESSORY_REP|Org1_Gene1110#	gi|15894176|gi|15894176_NA	44.8	221	6.99e-57
ACCESSORY_REP|Org7_Gene2724#	gi|255767062|gi|255767062_K03535	32.2	221	1.14e-56
ACCESSORY_REP|Org5_Gene4283#	gi|255767456|gi|255767456_NA	49.8	220	2.36e-56
ACCESSORY_REP|Org4_Gene690#	gi|16079515|gi|16079515_NA	41.2	219	3.54e-56
ACCESSORY_REP|Org5_Gene3242#	gi|16079673|gi|16079673_NA	52.0	218	8.09e-56
ACCESSORY_REP|Org4_Gene5903#	gi|16077242|gi|16077242_NA	50.8	218	4.8e-56
ACCESSORY_REP|Org3_Gene1039#	gi|16077992|gi|16077992_K02443	53.0	217	9.46e-56
ACCESSORY_REP|Org6_Gene3964#	gi|16079717|gi|16079717_K07222	35.3	217	1.81e-55
ACCESSORY_REP|Org2_Gene622#	gi|255767724|gi|255767724_K07680	25.7	217	3.89e-55
ACCESSORY_REP|Org4_Gene5395#	gi|16079631|gi|16079631_K03741	75.6	216	1.59e-55
ACCESSORY_REP|Org1_Gene1155#	gi|16079313|gi|16079313_K03886	60.5	214	9.49e-55
ACCESSORY_REP|Org3_Gene2062#	gi|15893709|gi|15893709_K01091	51.4	214	9.3e-55
ACCESSORY_REP|Org3_Gene1920#	gi|15893580|gi|15893580_K01990	46.6	214	1.33e-54
ACCESSORY_REP|Org7_Gene112#	gi|16078841|gi|16078841_NA	40.9	214	1.7e-54
ACCESSORY_REP|Org2_Gene3454#	gi|16080320|gi|16080320_K04488	73.0	213	1.78e-54
ACCESSORY_REP|Org3_Gene4642#	gi|15894511|gi|15894511_NA	30.3	213	6.92e-54
ACCESSORY_REP|Org7_Gene868#	gi|16079315|gi|16079315_NA	56.2	211	6.78e-54
ACCESSORY_REP|Org6_Gene941#	gi|15893472|gi|15893472_K02031	39.9	211	1.06e-53
ACCESSORY_REP|Org2_Gene3771#	gi|255767847|gi|255767847_K02016	35.0	211	8.81e-54
ACCESSORY_REP|Org7_Gene1166#	gi|16079937|gi|16079937_K02887	88.2	210	9.71e-54
ACCESSORY_REP|Org6_Gene1357#	gi|16078360|gi|16078360_K16202	43.8	210	2.1e-53
ACCESSORY_REP|Org2_Gene1183#	gi|255767034|gi|255767034_K02952	85.1	209	1.68e-53
ACCESSORY_REP|Org6_Gene359#	gi|29346425|gi|29346425_K00540	45.7	209	4.51e-53
ACCESSORY_REP|Org6_Gene1667#	gi|397674855|gi|397674855_K01990	45.0	209	4.6e-53
ACCESSORY_REP|Org5_Gene3843#	gi|16077590|gi|16077590_NA	39.2	209	4.25e-53
ACCESSORY_REP|Org4_Gene5980#	gi|16077646|gi|16077646_NA	54.4	208	4.63e-53
ACCESSORY_REP|Org5_Gene3307#	gi|255767069|gi|255767069_NA	44.7	208	5.44e-53
ACCESSORY_REP|Org5_Gene22#	gi|16078205|gi|16078205_K02034	38.8	208	1.09e-52
ACCESSORY_REP|Org8_Gene739#	gi|16078303|gi|16078303_K00041	36.1	207	2.91e-52
ACCESSORY_REP|Org3_Gene4709#	gi|16079376|gi|16079376_K01286	34.1	207	2.06e-52
ACCESSORY_REP|Org1_Gene357#	gi|16078630|gi|16078630_NA	40.8	206	4.48e-52
ACCESSORY_REP|Org5_Gene3359#	gi|383322331|gi|383322331_K11527	33.3	206	9.06e-52
ACCESSORY_REP|Org7_Gene14#	gi|255767055|gi|255767055_NA	36.8	205	1.1e-51
ACCESSORY_REP|Org4_Gene5007#	gi|16077439|gi|16077439_K06297	30.2	205	1.33e-51
ACCESSORY_REP|Org4_Gene2294#	gi|16078421|gi|16078421_K08590	41.4	202	4.49e-51
ACCESSORY_REP|Org4_Gene4757#	gi|16079452|gi|16079452_K02028	65.6	201	8.76e-51
ACCESSORY_REP|Org7_Gene3943#	gi|15895471|gi|15895471_K02406	43.8	201	2.14e-50
ACCESSORY_REP|Org4_Gene5490#	gi|255767478|gi|255767478_NA	42.9	201	7.66e-51
ACCESSORY_REP|Org4_Gene3573#	gi|16077183|gi|16077183_K02946	99.0	200	1.13e-50
ACCESSORY_REP|Org3_Gene3775#	gi|16077218|gi|16077218_K02996	76.2	200	8.41e-51
ACCESSORY_REP|Org4_Gene5637#	gi|16078038|gi|16078038_NA	48.8	200	2.51e-50
ACCESSORY_REP|Org7_Gene2120#	gi|16079821|gi|16079821_NA	46.0	200	1.78e-50
ACCESSORY_REP|Org8_Gene3021#	gi|16131352|gi|16131352_K10824	44.3	199	5.08e-50
ACCESSORY_REP|Org8_Gene2978#	gi|16131350|gi|16131350_K15586	37.5	199	3.87e-50
ACCESSORY_REP|Org1_Gene976#	gi|29349926|gi|29349926_K03427	30.3	199	9.01e-50
ACCESSORY_REP|Org1_Gene38#	gi|15669702|gi|15669702_K02003	44.8	198	6.19e-50
ACCESSORY_REP|Org5_Gene600#	gi|15896808|gi|15896808_K00059	42.1	198	6.02e-50
ACCESSORY_REP|Org4_Gene3295#	gi|15893516|gi|15893516_NA	42.1	198	9.85e-50
ACCESSORY_REP|Org1_Gene708#	gi|16128085|gi|16128085_K01921	37.1	198	1.27e-49
ACCESSORY_REP|Org1_Gene1435#	gi|15896288|gi|15896288_NA	34.1	198	8.33e-50
ACCESSORY_REP|Org7_Gene3938#	gi|16080587|gi|16080587_K02407	30.5	198	3.55e-49
ACCESSORY_REP|Org5_Gene3797#	gi|255767408|gi|255767408_K06413	38.1	197	2.62e-49
ACCESSORY_REP|Org3_Gene2609#	gi|15896912|gi|15896912_K01548	46.5	196	2e-49
ACCESSORY_REP|Org1_Gene3743#	gi|16077781|gi|16077781_NA	42.6	196	3.62e-49
ACCESSORY_REP|Org8_Gene2959#	gi|16131714|gi|16131714_NA	30.4	196	5.27e-49
ACCESSORY_REP|Org3_Gene4134#	gi|29348012|gi|29348012_NA	29.5	196	1.02e-48
ACCESSORY_REP|Org2_Gene1919#	gi|16079330|gi|16079330_K00940	67.2	195	3.75e-49
ACCESSORY_REP|Org5_Gene24#	gi|15896427|gi|15896427_K02035	31.3	195	1.87e-48
ACCESSORY_REP|Org5_Gene653#	gi|16131416|gi|16131416_K12368	27.5	195	1.87e-48
ACCESSORY_REP|Org5_Gene3039#	gi|15896226|gi|15896226_K01625	47.1	194	9.55e-49
ACCESSORY_REP|Org8_Gene1212#	gi|255767735|gi|255767735_K07017	42.8	193	2.79e-48
ACCESSORY_REP|Org4_Gene4350#	gi|16078674|gi|16078674_K04096	39.6	193	2.36e-48
ACCESSORY_REP|Org5_Gene2497#	gi|15893517|gi|15893517_K00936	33.7	192	5.9e-48
ACCESSORY_REP|Org6_Gene3304#	gi|16080688|gi|16080688_NA	39.4	191	3.04e-47
ACCESSORY_REP|Org6_Gene3911#	gi|16080688|gi|16080688_NA	37.5	191	5.21e-47
ACCESSORY_REP|Org7_Gene903#	gi|16080700|gi|16080700_K03457	28.3	191	1.98e-47
ACCESSORY_REP|Org6_Gene4220#	gi|16077536|gi|16077536_K17752	74.6	190	9.77e-48
ACCESSORY_REP|Org7_Gene3873#	gi|16078250|gi|16078250_NA	51.5	190	1.95e-47
ACCESSORY_REP|Org8_Gene3004#	gi|hmm10122043|gi|hmm10122043_K00059	44.0	190	1.65e-47
ACCESSORY_REP|Org8_Gene2031#	gi|15806996|gi|15806996_NA	37.2	190	2.3e-47
ACCESSORY_REP|Org3_Gene344#	gi|16081100|gi|16081100_K03449	28.5	190	2.7e-47
ACCESSORY_REP|Org4_Gene6037#	gi|16128309|gi|16128309_NA	36.5	189	5.63e-47
ACCESSORY_REP|Org2_Gene1201#	gi|16077189|gi|16077189_K02890	82.1	188	2.9e-47
ACCESSORY_REP|Org7_Gene3143#	gi|16077533|gi|16077533_K07171	80.7	188	4.48e-47
ACCESSORY_REP|Org2_Gene3979#	gi|255767855|gi|255767855_NA	57.2	188	6.98e-47
ACCESSORY_REP|Org5_Gene3616#	gi|15894590|gi|15894590_NA	48.4	188	8.8e-47
ACCESSORY_REP|Org6_Gene982#	gi|50812308|gi|50812308_K00540	43.7	188	8.5e-47
ACCESSORY_REP|Org3_Gene3884#	gi|16078696|gi|16078696_K03413	80.8	187	8.88e-47
ACCESSORY_REP|Org2_Gene1439#	gi|255767639|gi|255767639_K07105	55.4	187	1.31e-46
ACCESSORY_REP|Org7_Gene116#	gi|16080415|gi|16080415_K03928	35.1	185	6.83e-46
ACCESSORY_REP|Org4_Gene4697#	gi|397671973|gi|397671973_NA	47.2	184	1.39e-45
ACCESSORY_REP|Org8_Gene3524#	gi|16077378|gi|16077378_NA	43.5	184	1e-45
ACCESSORY_REP|Org3_Gene4110#	gi|15895969|gi|15895969_K01715	40.7	184	1e-45
ACCESSORY_REP|Org3_Gene1905#	gi|16080677|gi|16080677_K01104	38.2	184	1.25e-45
ACCESSORY_REP|Org1_Gene528#	gi|16131429|gi|16131429_K07497	37.3	184	1.8e-45
ACCESSORY_REP|Org5_Gene3299#	gi|16079962|gi|16079962_K07636	30.1	184	2.17e-45
ACCESSORY_REP|Org5_Gene3816#	gi|29350036|gi|29350036_NA	25.6	184	5.15e-45
ACCESSORY_REP|Org4_Gene3963#	gi|16078654|gi|16078654_K00059	38.9	183	2.05e-45
ACCESSORY_REP|Org3_Gene3367#	gi|226524764|gi|226524764_K01153	28.7	183	1.1e-44
ACCESSORY_REP|Org1_Gene4129#	gi|16078293|gi|16078293_NA	67.1	182	2.59e-45
ACCESSORY_REP|Org6_Gene747#	gi|255767193|gi|255767193_K01990	37.8	182	4.39e-45
ACCESSORY_REP|Org4_Gene2549#	gi|255767875|gi|255767875_NA	35.2	182	5.41e-45
ACCESSORY_REP|Org4_Gene5568#	gi|16080413|gi|16080413_K03664	65.6	181	9.76e-45
ACCESSORY_REP|Org6_Gene858#	gi|255767223|gi|255767223_K19242	32.3	181	1.55e-44
ACCESSORY_REP|Org5_Gene3304#	gi|15896845|gi|15896845_K03556	28.8	180	7.59e-44
ACCESSORY_REP|Org8_Gene3036#	gi|16078836|gi|16078836_NA	61.5	179	2.16e-44
ACCESSORY_REP|Org5_Gene2789#	gi|16079651|gi|16079651_NA	33.7	179	5.45e-44
ACCESSORY_REP|Org4_Gene5556#	gi|16079651|gi|16079651_NA	31.8	179	4.29e-44
ACCESSORY_REP|Org8_Gene3074#	gi|16077444|gi|16077444_NA	28.6	179	5.49e-44
ACCESSORY_REP|Org1_Gene4034#	gi|15894704|gi|15894704_K01520	63.6	178	6.51e-44
ACCESSORY_REP|Org1_Gene1232#	gi|16080824|gi|16080824_K00540	39.4	178	1.13e-43
ACCESSORY_REP|Org1_Gene400#	gi|16077513|gi|16077513_K11692	38.6	178	7.63e-44
ACCESSORY_REP|Org1_Gene251#	gi|29347707|gi|29347707_K00986	30.6	178	1.6e-43
ACCESSORY_REP|Org7_Gene1971#	gi|16077495|gi|16077495_NA	29.8	178	1.28e-43
ACCESSORY_REP|Org1_Gene3231#	gi|15896687|gi|15896687_NA	33.9	177	1.75e-43
ACCESSORY_REP|Org5_Gene2380#	gi|255767781|gi|255767781_NA	26.5	177	3.07e-43
ACCESSORY_REP|Org3_Gene2778#	gi|16131429|gi|16131429_K07497	40.1	176	2.23e-43
ACCESSORY_REP|Org2_Gene2114#	gi|16129728|gi|16129728_NA	31.6	176	4.87e-43
ACCESSORY_REP|Org3_Gene1650#	gi|15674077|gi|15674077_K02965	89.1	175	2.68e-43
ACCESSORY_REP|Org7_Gene3212#	gi|16080800|gi|16080800_NA	57.3	175	4.57e-43
ACCESSORY_REP|Org7_Gene2346#	gi|255767822|gi|255767822_NA	37.8	174	1.64e-42
ACCESSORY_REP|Org5_Gene4442#	gi|16079988|gi|16079988_K16958	37.0	174	1.17e-42
ACCESSORY_REP|Org3_Gene3147#	gi|16079243|gi|16079243_NA	40.8	173	2.92e-42
ACCESSORY_REP|Org4_Gene1846#	gi|16078301|gi|16078301_K08191	29.8	173	4.6e-42
ACCESSORY_REP|Org4_Gene5210#	gi|255767110|gi|255767110_K07149	39.7	172	5.15e-42
ACCESSORY_REP|Org3_Gene1537#	gi|15896430|gi|15896430_K02031	39.5	172	4.7e-42
ACCESSORY_REP|Org2_Gene2282#	gi|15896819|gi|15896819_K02003	39.4	172	5.59e-42
ACCESSORY_REP|Org5_Gene654#	gi|255767133|gi|255767133_NA	39.1	172	4.96e-42
ACCESSORY_REP|Org2_Gene1442#	gi|16079843|gi|16079843_K06209	56.5	171	4.86e-42
ACCESSORY_REP|Org4_Gene2954#	gi|16077250|gi|16077250_K13531	49.1	171	9.11e-42
ACCESSORY_REP|Org8_Gene742#	gi|15893684|gi|15893684_K02525	32.5	171	1.07e-41
ACCESSORY_REP|Org4_Gene2282#	gi|16078654|gi|16078654_K00059	40.5	170	2.36e-41
ACCESSORY_REP|Org4_Gene2730#	gi|16078654|gi|16078654_K00059	39.8	170	2.42e-41
ACCESSORY_REP|Org4_Gene3561#	gi|16077195|gi|16077195_K02895	80.4	169	2.13e-41
ACCESSORY_REP|Org1_Gene1483#	gi|15805439|gi|15805439_NA	34.1	169	3.68e-41
ACCESSORY_REP|Org3_Gene3889#	gi|255767369|gi|255767369_K02390	52.0	168	9.15e-41
ACCESSORY_REP|Org4_Gene5704#	gi|16078153|gi|16078153_NA	41.8	168	7.68e-41
ACCESSORY_REP|Org2_Gene3772#	gi|255767847|gi|255767847_K02016	32.5	168	2.28e-40
ACCESSORY_REP|Org7_Gene4485#	gi|16079245|gi|16079245_NA	59.6	167	8.67e-41
ACCESSORY_REP|Org8_Gene3289#	gi|15896762|gi|15896762_NA	49.7	167	1.32e-40
ACCESSORY_REP|Org1_Gene3179#	gi|16079607|gi|16079607_K06385	42.1	167	2.32e-40
ACCESSORY_REP|Org3_Gene4473#	gi|50812211|gi|50812211_NA	51.0	166	2.38e-40
ACCESSORY_REP|Org3_Gene124#	gi|16078654|gi|16078654_K00059	40.6	166	4.48e-40
ACCESSORY_REP|Org4_Gene1154#	gi|16077528|gi|16077528_NA	38.3	166	2.81e-40
ACCESSORY_REP|Org4_Gene2923#	gi|16077430|gi|16077430_NA	33.3	166	5.17e-40
ACCESSORY_REP|Org4_Gene3147#	gi|16080333|gi|16080333_K00537	68.7	165	4.58e-40
ACCESSORY_REP|Org4_Gene5920#	gi|16078933|gi|16078933_NA	56.1	165	4.88e-40
ACCESSORY_REP|Org6_Gene2096#	gi|15893855|gi|15893855_NA	31.8	165	2.07e-39
ACCESSORY_REP|Org5_Gene2500#	gi|15893519|gi|15893519_K02004	23.6	165	1.54e-39
ACCESSORY_REP|Org7_Gene2520#	gi|255767032|gi|255767032_K02881	71.1	164	6.11e-40
ACCESSORY_REP|Org3_Gene3031#	gi|16081093|gi|16081093_K07668	41.2	164	1.2e-39
ACCESSORY_REP|Org5_Gene20#	gi|16131352|gi|16131352_K10824	36.8	164	1.62e-39
ACCESSORY_REP|Org5_Gene1339#	gi|15893569|gi|15893569_NA	32.7	164	2.85e-39
ACCESSORY_REP|Org6_Gene3034#	gi|15895479|gi|15895479_K02397	28.2	164	1.71e-39
ACCESSORY_REP|Org1_Gene4280#	gi|15607027|gi|15607027_NA	28.1	164	8e-39
ACCESSORY_REP|Org7_Gene1337#	gi|530404459|gi|530404459_NA	27.2	163	5.66e-39
ACCESSORY_REP|Org5_Gene3267#	gi|15893690|gi|15893690_NA	45.4	162	4.25e-39
ACCESSORY_REP|Org8_Gene1030#	gi|397673796|gi|397673796_NA	41.4	162	6.32e-39
ACCESSORY_REP|Org4_Gene3982#	gi|16080452|gi|16080452_NA	32.3	162	7.39e-39
ACCESSORY_REP|Org4_Gene573#	gi|15893613|gi|15893613_NA	40.3	161	8.16e-39
ACCESSORY_REP|Org4_Gene4579#	gi|383321779|gi|383321779_K11521	35.5	161	1.26e-38
ACCESSORY_REP|Org8_Gene2289#	gi|15896631|gi|15896631_NA	24.9	160	3.77e-38
ACCESSORY_REP|Org1_Gene127#	gi|16080173|gi|16080173_NA	37.5	159	3.28e-38
ACCESSORY_REP|Org3_Gene3479#	gi|15677905|gi|15677905_NA	30.9	159	7.51e-38
ACCESSORY_REP|Org6_Gene2556#	gi|15893463|gi|15893463_K01990	28.9	159	5.15e-38
ACCESSORY_REP|Org6_Gene1622#	gi|15672574|gi|15672574_NA	57.7	158	4.93e-38
ACCESSORY_REP|Org4_Gene807#	gi|15668419|gi|15668419_K01714	35.7	158	1.39e-37
ACCESSORY_REP|Org3_Gene1865#	gi|15893686|gi|15893686_K00874	32.1	158	1.52e-37
ACCESSORY_REP|Org4_Gene5762#	gi|15807515|gi|15807515_K01011	38.4	157	1.71e-37
ACCESSORY_REP|Org1_Gene4543#	gi|16131429|gi|16131429_K07497	36.6	157	1.8e-37
ACCESSORY_REP|Org7_Gene4209#	gi|15895206|gi|15895206_K02315	35.6	157	1.68e-37
ACCESSORY_REP|Org4_Gene3969#	gi|16080452|gi|16080452_NA	32.5	157	2.44e-37
ACCESSORY_REP|Org8_Gene585#	gi|16080337|gi|16080337_K00318	28.3	157	2.59e-37
ACCESSORY_REP|Org6_Gene3822#	gi|16077193|gi|16077193_K02961	89.7	156	1.22e-37
ACCESSORY_REP|Org4_Gene3940#	gi|hmm7248024|gi|hmm7248024_NA	36.8	156	2.31e-37
ACCESSORY_REP|Org4_Gene3275#	gi|15896631|gi|15896631_NA	26.0	156	4.08e-37
ACCESSORY_REP|Org4_Gene2233#	gi|16080151|gi|16080151_K16789	48.1	155	5.83e-37
ACCESSORY_REP|Org8_Gene1029#	gi|16129867|gi|16129867_K02424	33.8	155	6.56e-37
ACCESSORY_REP|Org2_Gene3674#	gi|16077105|gi|16077105_K06284	82.6	154	4.89e-37
ACCESSORY_REP|Org6_Gene3912#	gi|16128303|gi|16128303_K06867	41.6	154	1.07e-36
ACCESSORY_REP|Org6_Gene3815#	gi|255767028|gi|255767028_K02892	80.4	153	8.52e-37
ACCESSORY_REP|Org2_Gene2112#	gi|397673796|gi|397673796_NA	39.0	153	3.02e-36
ACCESSORY_REP|Org6_Gene3183#	gi|15604235|gi|15604235_K05832	32.9	153	3.1e-36
ACCESSORY_REP|Org4_Gene64#	gi|16080882|gi|16080882_NA	31.3	152	7.75e-36
ACCESSORY_REP|Org8_Gene1808#	gi|255767027|gi|255767027_NA	28.0	152	9.05e-36
ACCESSORY_REP|Org1_Gene1325#	gi|16077879|gi|16077879_K09771	65.4	151	6.23e-36
ACCESSORY_REP|Org7_Gene2247#	gi|15896253|gi|15896253_NA	59.3	151	7.11e-36
ACCESSORY_REP|Org6_Gene2563#	gi|16077625|gi|16077625_NA	42.6	151	6.92e-36
ACCESSORY_REP|Org4_Gene4659#	gi|15673378|gi|15673378_NA	41.2	151	1.02e-35
ACCESSORY_REP|Org2_Gene3544#	gi|16078322|gi|16078322_K07474	39.5	151	1.09e-35
ACCESSORY_REP|Org8_Gene2849#	gi|15603937|gi|15603937_K03496	36.8	151	8.65e-36
ACCESSORY_REP|Org8_Gene3018#	gi|hmm11768023|gi|hmm11768023_K01592	23.4	151	1.61e-35
ACCESSORY_REP|Org4_Gene6147#	gi|16078933|gi|16078933_NA	49.7	150	1.26e-35
ACCESSORY_REP|Org1_Gene3697#	gi|16080689|gi|16080689_K03282	60.9	149	2.88e-35
ACCESSORY_REP|Org4_Gene5714#	gi|16079998|gi|16079998_K03638	46.0	149	2.8e-35
ACCESSORY_REP|Org5_Gene612#	gi|hmm38468013|gi|hmm38468013_K00979	37.2	149	4.12e-35
ACCESSORY_REP|Org1_Gene3757#	gi|15894799|gi|15894799_NA	36.1	149	4.89e-35
ACCESSORY_REP|Org8_Gene2469#	gi|15896631|gi|15896631_NA	24.9	149	8.22e-35
ACCESSORY_REP|Org5_Gene86#	gi|15673453|gi|15673453_K08987	62.2	148	5.92e-35
ACCESSORY_REP|Org4_Gene5689#	gi|16080804|gi|16080804_NA	42.9	148	4.99e-35
ACCESSORY_REP|Org1_Gene4059#	gi|16079440|gi|16079440_NA	35.2	148	9.25e-35
ACCESSORY_REP|Org5_Gene3911#	gi|255767519|gi|255767519_K09166	35.0	148	1.15e-34
ACCESSORY_REP|Org4_Gene5382#	gi|6323726|gi|6323726_K14326	32.1	148	5.96e-34
ACCESSORY_REP|Org1_Gene1564#	gi|16080655|gi|16080655_NA	31.8	148	8.66e-35
ACCESSORY_REP|Org1_Gene1916#	gi|15672485|gi|15672485_NA	30.3	148	1.52e-34
ACCESSORY_REP|Org6_Gene56#	gi|530423843|gi|530423843_K00752	29.2	148	3.09e-34
ACCESSORY_REP|Org2_Gene3166#	gi|383323652|gi|383323652_NA	28.9	148	2.06e-34
ACCESSORY_REP|Org8_Gene2902#	gi|15896466|gi|15896466_NA	25.3	148	4.99e-34
ACCESSORY_REP|Org1_Gene3208#	gi|255767741|gi|255767741_NA	67.0	147	7.47e-35
ACCESSORY_REP|Org5_Gene776#	gi|16079307|gi|16079307_NA	65.5	147	9.42e-35
ACCESSORY_REP|Org2_Gene1167#	gi|16077224|gi|16077224_K06349	39.4	147	1.46e-34
ACCESSORY_REP|Org2_Gene2118#	gi|16129162|gi|16129162_K05879	38.7	146	3.13e-34
ACCESSORY_REP|Org2_Gene3193#	gi|15893580|gi|15893580_K01990	35.6	146	3.19e-34
ACCESSORY_REP|Org4_Gene1624#	gi|15895459|gi|15895459_K07257	34.9	146	3.49e-34
ACCESSORY_REP|Org1_Gene4551#	gi|29347632|gi|29347632_NA	29.8	146	4.14e-34
ACCESSORY_REP|Org6_Gene1429#	gi|15807225|gi|15807225_NA	35.0	145	5.9e-34
ACCESSORY_REP|Org6_Gene3942#	gi|16078124|gi|16078124_NA	56.0	144	5.99e-34
ACCESSORY_REP|Org5_Gene2756#	gi|16079675|gi|16079675_NA	48.9	144	9.07e-34
ACCESSORY_REP|Org1_Gene4385#	gi|16077543|gi|16077543_NA	48.2	144	6.61e-34
ACCESSORY_REP|Org3_Gene307#	gi|16129121|gi|16129121_NA	43.6	144	1.06e-33
ACCESSORY_REP|Org1_Gene14#	gi|255767818|gi|255767818_K01992	32.0	144	1.42e-33
ACCESSORY_REP|Org5_Gene3362#	gi|255767747|gi|255767747_NA	75.0	143	1.47e-33
ACCESSORY_REP|Org4_Gene4240#	gi|15895678|gi|15895678_K07448	28.4	143	5.23e-33
ACCESSORY_REP|Org3_Gene1634#	gi|16077207|gi|16077207_K02518	93.1	142	1.5e-33
ACCESSORY_REP|Org2_Gene1377#	gi|29346667|gi|29346667_NA	47.1	142	6.99e-33
ACCESSORY_REP|Org4_Gene5101#	gi|255767768|gi|255767768_K05799	37.7	142	5.25e-33
ACCESSORY_REP|Org6_Gene1693#	gi|15896194|gi|15896194_K07024	34.3	142	7.18e-33
ACCESSORY_REP|Org8_Gene3331#	gi|16077984|gi|16077984_NA	31.3	142	2.87e-32
ACCESSORY_REP|Org6_Gene598#	gi|16077790|gi|16077790_NA	29.7	142	1.04e-32
ACCESSORY_REP|Org8_Gene2348#	gi|15674041|gi|15674041_K10947	66.3	141	3.78e-33
ACCESSORY_REP|Org3_Gene4492#	gi|16080219|gi|16080219_K07691	40.0	141	7.52e-33
ACCESSORY_REP|Org5_Gene3821#	gi|15672029|gi|15672029_NA	28.6	141	1.82e-32
ACCESSORY_REP|Org1_Gene1383#	gi|15605876|gi|15605876_K07464	44.2	140	1.35e-32
ACCESSORY_REP|Org7_Gene3132#	gi|16078677|gi|16078677_K03733	31.2	140	2.6e-32
ACCESSORY_REP|Org5_Gene2761#	gi|16078323|gi|16078323_K06909	26.8	139	5.89e-32
ACCESSORY_REP|Org5_Gene2724#	gi|15672990|gi|15672990_NA	26.8	139	7.15e-32
ACCESSORY_REP|Org4_Gene3664#	gi|16080719|gi|16080719_K01430	69.3	138	3.05e-32
ACCESSORY_REP|Org3_Gene762#	gi|255767550|gi|255767550_NA	54.3	138	7.26e-32
ACCESSORY_REP|Org5_Gene2462#	gi|15893580|gi|15893580_K01990	35.5	138	6.82e-32
ACCESSORY_REP|Org3_Gene2889#	gi|15894900|gi|15894900_K00868	33.6	138	1.46e-31
ACCESSORY_REP|Org5_Gene156#	gi|15672965|gi|15672965_K02348	44.8	137	1.14e-31
ACCESSORY_REP|Org7_Gene983#	gi|255767436|gi|255767436_K03790	35.6	136	2.77e-31
ACCESSORY_REP|Org5_Gene1368#	gi|15673869|gi|15673869_K08884	33.0	136	6.68e-31
ACCESSORY_REP|Org7_Gene4076#	gi|255767831|gi|255767831_NA	24.1	136	3.58e-30
ACCESSORY_REP|Org4_Gene1368#	gi|6912328|gi|6912328_K01482	34.3	135	8.47e-31
ACCESSORY_REP|Org2_Gene1431#	gi|15895583|gi|15895583_NA	33.3	135	9.78e-31
ACCESSORY_REP|Org5_Gene626#	gi|16080593|gi|16080593_K02397	28.5	135	8.61e-31
ACCESSORY_REP|Org8_Gene3290#	gi|16080407|gi|16080407_K01118	40.2	134	1.58e-30
ACCESSORY_REP|Org6_Gene2788#	gi|16078571|gi|16078571_K07040	40.0	134	1.16e-30
ACCESSORY_REP|Org7_Gene1833#	gi|16080975|gi|16080975_NA	29.6	134	1.29e-30
ACCESSORY_REP|Org4_Gene563#	gi|16078502|gi|16078502_K03436	32.8	133	3.31e-30
ACCESSORY_REP|Org4_Gene3284#	gi|16077232|gi|16077232_NA	24.9	133	5.29e-30
ACCESSORY_REP|Org1_Gene1828#	gi|255767432|gi|255767432_NA	41.2	132	5.48e-30
ACCESSORY_REP|Org5_Gene599#	gi|255767237|gi|255767237_K01897	34.2	132	7.45e-30
ACCESSORY_REP|Org3_Gene4916#	gi|16131429|gi|16131429_K07497	33.3	132	9.58e-30
ACCESSORY_REP|Org6_Gene1390#	gi|15896687|gi|15896687_NA	33.3	132	8.05e-30
ACCESSORY_REP|Org7_Gene3970#	gi|16079466|gi|16079466_NA	26.0	132	7.37e-30
ACCESSORY_REP|Org4_Gene3408#	gi|16078969|gi|16078969_NA	41.7	131	1.69e-29
ACCESSORY_REP|Org6_Gene2506#	gi|15893558|gi|15893558_K01990	33.2	131	1.06e-29
ACCESSORY_REP|Org8_Gene2246#	gi|255767055|gi|255767055_NA	27.9	131	1.61e-29
ACCESSORY_REP|Org7_Gene4413#	gi|255767281|gi|255767281_NA	43.8	130	1.77e-29
ACCESSORY_REP|Org8_Gene916#	gi|15893321|gi|15893321_NA	31.5	130	3.07e-29
ACCESSORY_REP|Org4_Gene4670#	gi|15672418|gi|15672418_NA	28.1	130	4.54e-29
ACCESSORY_REP|Org5_Gene3793#	gi|15606070|gi|15606070_NA	27.4	130	8.23e-29
ACCESSORY_REP|Org3_Gene4350#	gi|16081157|gi|16081157_K03536	59.3	129	2.09e-29
ACCESSORY_REP|Org4_Gene1589#	gi|15646177|gi|15646177_K03270	45.0	129	2.91e-29
ACCESSORY_REP|Org2_Gene4306#	gi|397675590|gi|397675590_NA	30.5	129	6.03e-29
ACCESSORY_REP|Org4_Gene4391#	gi|16077098|gi|16077098_K09770	43.8	128	6e-29
ACCESSORY_REP|Org8_Gene1214#	gi|16079013|gi|16079013_NA	34.1	128	6.5e-29
ACCESSORY_REP|Org4_Gene5009#	gi|15893717|gi|15893717_K13653	26.2	128	1.28e-28
ACCESSORY_REP|Org6_Gene1756#	gi|16078842|gi|16078842_NA	37.1	127	1.41e-28
ACCESSORY_REP|Org6_Gene3182#	gi|383321825|gi|383321825_K15578	32.5	127	2.42e-28
ACCESSORY_REP|Org4_Gene6206#	gi|255767176|gi|255767176_NA	59.6	126	1.21e-28
ACCESSORY_REP|Org6_Gene1644#	gi|15644852|gi|15644852_K12267	43.1	126	2.42e-28
ACCESSORY_REP|Org8_Gene2070#	gi|15895649|gi|15895649_NA	36.8	126	5.66e-28
ACCESSORY_REP|Org1_Gene1401#	gi|397671973|gi|397671973_NA	36.2	126	2.52e-28
ACCESSORY_REP|Org8_Gene1952#	gi|16129393|gi|16129393_NA	34.8	126	2.85e-28
ACCESSORY_REP|Org2_Gene624#	gi|255767725|gi|255767725_K02251	31.3	126	3.67e-28
ACCESSORY_REP|Org2_Gene4327#	gi|16077101|gi|16077101_NA	50.8	125	3.12e-28
ACCESSORY_REP|Org4_Gene3663#	gi|15644703|gi|15644703_K14048	51.6	124	5.55e-28
ACCESSORY_REP|Org7_Gene104#	gi|15605880|gi|15605880_K19075	37.8	124	1.72e-27
ACCESSORY_REP|Org8_Gene2493#	gi|397673085|gi|397673085_NA	33.7	124	1.21e-27
ACCESSORY_REP|Org4_Gene1257#	gi|15807078|gi|15807078_K01126	31.3	124	1.8e-27
ACCESSORY_REP|Org4_Gene1086#	gi|255767725|gi|255767725_K02251	30.1	124	1.36e-27
ACCESSORY_REP|Org1_Gene4380#	gi|16080497|gi|16080497_NA	27.7	124	2.8e-27
ACCESSORY_REP|Org1_Gene2463#	gi|16077197|gi|16077197_K02954	93.4	123	8e-28
ACCESSORY_REP|Org5_Gene4284#	gi|16079006|gi|16079006_NA	51.3	123	1.52e-27
ACCESSORY_REP|Org7_Gene3360#	gi|90111737|gi|90111737_K07452	40.7	123	8.54e-27
ACCESSORY_REP|Org6_Gene3980#	gi|255767847|gi|255767847_K02016	29.3	123	3.32e-27
ACCESSORY_REP|Org4_Gene2118#	gi|16081093|gi|16081093_K07668	77.3	122	1.81e-27
ACCESSORY_REP|Org6_Gene2091#	gi|16079258|gi|16079258_K03469	50.4	122	3.24e-27
ACCESSORY_REP|Org5_Gene82#	gi|16079749|gi|16079749_NA	47.9	122	3.51e-27
ACCESSORY_REP|Org5_Gene89#	gi|16078380|gi|16078380_NA	45.8	122	2.52e-27
ACCESSORY_REP|Org7_Gene1539#	gi|16078688|gi|16078688_K02413	42.3	122	3.33e-27
ACCESSORY_REP|Org1_Gene124#	gi|16080745|gi|16080745_K01808	38.0	122	3.49e-27
ACCESSORY_REP|Org4_Gene6172#	gi|15808039|gi|15808039_K08884	29.2	122	9.03e-27
ACCESSORY_REP|Org5_Gene3908#	gi|15672418|gi|15672418_NA	35.8	121	9.72e-27
ACCESSORY_REP|Org6_Gene2356#	gi|15672131|gi|15672131_NA	35.6	121	6.79e-27
ACCESSORY_REP|Org4_Gene4520#	gi|15673401|gi|15673401_K02315	33.5	121	3.32e-26
ACCESSORY_REP|Org7_Gene4497#	gi|15896808|gi|15896808_K00059	32.8	121	9.35e-27
ACCESSORY_REP|Org5_Gene1946#	gi|16078699|gi|16078699_K02420	61.8	120	7.57e-27
ACCESSORY_REP|Org8_Gene1442#	gi|15895649|gi|15895649_NA	36.7	120	2.61e-26
ACCESSORY_REP|Org5_Gene3780#	gi|15893922|gi|15893922_NA	34.7	120	2.04e-26
ACCESSORY_REP|Org6_Gene816#	gi|16130503|gi|16130503_K11249	34.6	120	2.17e-26
ACCESSORY_REP|Org3_Gene1543#	gi|15644699|gi|15644699_K03188	28.5	120	2.73e-26
ACCESSORY_REP|Org1_Gene1437#	gi|383322974|gi|383322974_K02011	23.1	120	6.04e-26
ACCESSORY_REP|Org2_Gene2732#	gi|16078815|gi|16078815_NA	34.9	119	3.35e-26
ACCESSORY_REP|Org4_Gene3966#	gi|16130095|gi|16130095_NA	30.3	119	7.35e-26
ACCESSORY_REP|Org1_Gene4383#	gi|16078970|gi|16078970_NA	29.5	118	1.02e-25
ACCESSORY_REP|Org6_Gene3981#	gi|16077232|gi|16077232_NA	24.1	118	1.8e-25
ACCESSORY_REP|Org1_Gene3913#	gi|557878612|gi|557878612_K11498	20.5	118	3.44e-25
ACCESSORY_REP|Org1_Gene2458#	gi|16077192|gi|16077192_K02904	92.4	117	6.21e-26
ACCESSORY_REP|Org5_Gene3328#	gi|397672805|gi|397672805_NA	45.5	117	3.23e-25
ACCESSORY_REP|Org5_Gene1956#	gi|16078691|gi|16078691_K02389	44.0	117	2.16e-25
ACCESSORY_REP|Org5_Gene173#	gi|15673603|gi|15673603_NA	36.8	117	1.12e-25
ACCESSORY_REP|Org1_Gene4530#	gi|397675590|gi|397675590_NA	33.5	117	2.26e-25
ACCESSORY_REP|Org2_Gene727#	gi|16079368|gi|16079368_K07651	27.6	117	2.54e-25
ACCESSORY_REP|Org1_Gene2179#	gi|15805809|gi|15805809_NA	44.4	116	3.08e-25
ACCESSORY_REP|Org6_Gene3032#	gi|16080591|gi|16080591_K13626	41.7	116	1.81e-25
ACCESSORY_REP|Org4_Gene1564#	gi|16080597|gi|16080597_NA	38.8	116	2.89e-25
ACCESSORY_REP|Org1_Gene3162#	gi|15606065|gi|15606065_NA	30.3	116	4.76e-25
ACCESSORY_REP|Org6_Gene4195#	gi|15669755|gi|15669755_NA	22.2	116	4.67e-25
ACCESSORY_REP|Org4_Gene5394#	gi|29346211|gi|29346211_NA	45.4	115	3.26e-25
ACCESSORY_REP|Org8_Gene3027#	gi|16077489|gi|16077489_NA	42.6	115	3.83e-25
ACCESSORY_REP|Org1_Gene184#	gi|15805497|gi|15805497_K04486	33.2	115	9.19e-25
ACCESSORY_REP|Org2_Gene2674#	gi|hmm21780053|gi|hmm21780053_NA	45.9	114	7.09e-25
ACCESSORY_REP|Org5_Gene523#	gi|16078249|gi|16078249_NA	43.1	114	8.71e-25
ACCESSORY_REP|Org5_Gene2739#	gi|15669692|gi|15669692_NA	29.4	114	1.96e-24
ACCESSORY_REP|Org1_Gene1431#	gi|29348532|gi|29348532_NA	27.4	114	1.35e-24
ACCESSORY_REP|Org5_Gene215#	gi|397674731|gi|397674731_K15342	26.6	114	1.6e-24
ACCESSORY_REP|Org6_Gene93#	gi|16129121|gi|16129121_NA	41.6	113	2.01e-24
ACCESSORY_REP|Org1_Gene1494#	gi|15895377|gi|15895377_NA	39.7	113	7.33e-24
ACCESSORY_REP|Org4_Gene6035#	gi|16078382|gi|16078382_K01487	40.6	112	4.05e-24
ACCESSORY_REP|Org1_Gene1017#	gi|16130062|gi|16130062_NA	40.4	112	4.96e-24
ACCESSORY_REP|Org2_Gene4055#	gi|16078980|gi|16078980_K07693	37.6	112	5.78e-24
ACCESSORY_REP|Org6_Gene471#	gi|16079836|gi|16079836_K06370	32.1	112	1.08e-23
ACCESSORY_REP|Org6_Gene2939#	gi|16129019|gi|16129019_NA	36.5	111	9.03e-24
ACCESSORY_REP|Org5_Gene594#	gi|15895455|gi|15895455_NA	29.9	111	2.16e-23
ACCESSORY_REP|Org5_Gene3732#	gi|15672662|gi|15672662_NA	25.4	111	1.87e-23
ACCESSORY_REP|Org5_Gene615#	gi|15895468|gi|15895468_NA	24.9	111	5e-23
ACCESSORY_REP|Org7_Gene613#	gi|16080741|gi|16080741_K02116	45.2	110	1.08e-23
ACCESSORY_REP|Org4_Gene4296#	gi|255767497|gi|255767497_K03088	38.3	110	1.58e-23
ACCESSORY_REP|Org7_Gene1661#	gi|15895969|gi|15895969_K01715	30.2	110	2.24e-23
ACCESSORY_REP|Org8_Gene3071#	gi|15806918|gi|15806918_NA	40.0	109	2.45e-23
ACCESSORY_REP|Org3_Gene4375#	gi|15673071|gi|15673071_K02242	35.4	109	3.84e-23
ACCESSORY_REP|Org4_Gene2894#	gi|50812197|gi|50812197_K16137	32.5	109	4.97e-23
ACCESSORY_REP|Org5_Gene503#	gi|255767283|gi|255767283_NA	27.7	109	4.34e-23
ACCESSORY_REP|Org5_Gene602#	gi|15604311|gi|15604311_NA	28.1	108	1.28e-22
ACCESSORY_REP|Org6_Gene3581#	gi|16077103|gi|16077103_K07461	58.5	107	8.46e-23
ACCESSORY_REP|Org6_Gene3421#	gi|16078440|gi|16078440_NA	45.0	107	6.73e-23
ACCESSORY_REP|Org7_Gene264#	gi|16079424|gi|16079424_NA	39.4	107	9.98e-23
ACCESSORY_REP|Org5_Gene3261#	gi|16078335|gi|16078335_NA	28.6	107	3.12e-22
ACCESSORY_REP|Org1_Gene1643#	gi|16078792|gi|16078792_K11815	49.5	106	1.78e-22
ACCESSORY_REP|Org7_Gene1881#	gi|hmm12288054|gi|hmm12288054_NA	45.5	106	3.64e-22
ACCESSORY_REP|Org1_Gene1233#	gi|16080067|gi|16080067_NA	28.3	106	6.52e-22
ACCESSORY_REP|Org7_Gene2819#	gi|16078792|gi|16078792_K11815	47.7	105	4.58e-22
ACCESSORY_REP|Org1_Gene764#	gi|255767532|gi|255767532_K01126	30.0	104	1.17e-21
ACCESSORY_REP|Org3_Gene3560#	gi|16128304|gi|16128304_NA	28.7	104	2.41e-21
ACCESSORY_REP|Org4_Gene1509#	gi|16079938|gi|16079938_K02916	75.8	103	9.27e-22
ACCESSORY_REP|Org5_Gene268#	gi|16078373|gi|16078373_NA	35.7	103	1.81e-21
ACCESSORY_REP|Org1_Gene1572#	gi|255767436|gi|255767436_K03790	34.1	103	2.05e-21
ACCESSORY_REP|Org2_Gene1810#	gi|16079766|gi|16079766_K03088	33.3	103	1.94e-21
ACCESSORY_REP|Org7_Gene4097#	gi|15893429|gi|15893429_NA	56.6	102	1.99e-21
ACCESSORY_REP|Org1_Gene3741#	gi|16129121|gi|16129121_NA	33.0	102	5.98e-21
ACCESSORY_REP|Org2_Gene1805#	gi|16077637|gi|16077637_NA	30.9	102	4.07e-21
ACCESSORY_REP|Org2_Gene612#	gi|15893580|gi|15893580_K01990	30.6	102	7.45e-21
ACCESSORY_REP|Org5_Gene605#	gi|578824215|gi|578824215_NA	39.8	101	1.37e-20
ACCESSORY_REP|Org6_Gene4072#	gi|15676344|gi|15676344_K07090	30.1	101	1.08e-20
ACCESSORY_REP|Org4_Gene1608#	gi|383322386|gi|383322386_NA	29.9	101	2.59e-20
ACCESSORY_REP|Org4_Gene1604#	gi|29348282|gi|29348282_NA	29.0	101	2.73e-20
ACCESSORY_REP|Org6_Gene3446#	gi|6324372|gi|6324372_NA	22.3	101	7.81e-20
ACCESSORY_REP|Org4_Gene2293#	gi|15894802|gi|15894802_NA	34.2	100	3.21e-20
ACCESSORY_REP|Org5_Gene2785#	gi|16079655|gi|16079655_NA	29.0	100	2.07e-20
ACCESSORY_REP|Org2_Gene2899#	gi|118431004|gi|118431004_NA	27.0	100	4.03e-20
ACCESSORY_REP|Org8_Gene294#	gi|16079703|gi|16079703_NA	58.7	99	2.99e-20
ACCESSORY_REP|Org5_Gene325#	gi|16077241|gi|16077241_K03088	33.7	99	4.27e-20
ACCESSORY_REP|Org1_Gene1652#	gi|15806378|gi|15806378_NA	30.1	99	7.29e-20
ACCESSORY_REP|Org4_Gene4622#	gi|397675340|gi|397675340_NA	25.4	99	9.62e-20
ACCESSORY_REP|Org4_Gene2234#	gi|16080566|gi|16080566_NA	42.5	98	3.7e-20
ACCESSORY_REP|Org5_Gene2749#	gi|15896778|gi|15896778_NA	38.8	98	8.45e-20
ACCESSORY_REP|Org2_Gene2014#	gi|255767760|gi|255767760_K03093	31.1	98	7.09e-20
ACCESSORY_REP|Org1_Gene803#	gi|397675024|gi|397675024_K01046	29.0	98	1.39e-19
ACCESSORY_REP|Org5_Gene607#	gi|16131497|gi|16131497_K03276	24.7	98	1.29e-19
ACCESSORY_REP|Org5_Gene2779#	gi|255767600|gi|255767600_NA	37.0	97	1.49e-19
ACCESSORY_REP|Org3_Gene2044#	gi|15676344|gi|15676344_K07090	29.2	97	1.6e-19
ACCESSORY_REP|Org4_Gene566#	gi|16129087|gi|16129087_K11070	28.0	97	2.63e-19
ACCESSORY_REP|Org5_Gene1157#	gi|29348222|gi|29348222_K03307	23.2	97	4.99e-19
ACCESSORY_REP|Org2_Gene2538#	gi|16078572|gi|16078572_K02911	75.4	96	7.5e-20
ACCESSORY_REP|Org3_Gene3353#	gi|16080550|gi|16080550_K06019	30.5	96	4.64e-19
ACCESSORY_REP|Org1_Gene1836#	gi|15893620|gi|15893620_K07043	27.3	96	4.14e-19
ACCESSORY_REP|Org1_Gene2257#	gi|16080359|gi|16080359_K06289	24.0	96	6.17e-19
ACCESSORY_REP|Org4_Gene2525#	gi|15896252|gi|15896252_NA	39.2	95	4.94e-19
ACCESSORY_REP|Org2_Gene1039#	gi|16079655|gi|16079655_NA	29.7	95	8.99e-19
ACCESSORY_REP|Org2_Gene3611#	gi|15896512|gi|15896512_K03088	32.9	94	1.49e-18
ACCESSORY_REP|Org1_Gene1610#	gi|15669102|gi|15669102_NA	30.8	94	1.2e-18
ACCESSORY_REP|Org5_Gene25#	gi|15644697|gi|15644697_K03190	24.6	94	1.35e-18
ACCESSORY_REP|Org6_Gene1578#	gi|16079782|gi|16079782_K17462	33.5	93	3.13e-18
ACCESSORY_REP|Org2_Gene2774#	gi|16081081|gi|16081081_NA	31.2	93	2.25e-18
ACCESSORY_REP|Org7_Gene3206#	gi|255767436|gi|255767436_K03790	29.9	93	1.87e-18
ACCESSORY_REP|Org6_Gene3802#	gi|16077177|gi|16077177_K07590	61.0	92	1.56e-18
ACCESSORY_REP|Org1_Gene1014#	gi|15677994|gi|15677994_K04771	35.6	92	1.47e-17
ACCESSORY_REP|Org3_Gene4532#	gi|16077241|gi|16077241_K03088	31.6	92	3.68e-18
ACCESSORY_REP|Org4_Gene3721#	gi|15674156|gi|15674156_NA	28.5	92	4.12e-18
ACCESSORY_REP|Org4_Gene5900#	gi|16081084|gi|16081084_K01476	50.5	91	7.22e-18
ACCESSORY_REP|Org7_Gene2118#	gi|255767632|gi|255767632_K03210	48.8	91	4.86e-18
ACCESSORY_REP|Org6_Gene581#	gi|15673122|gi|15673122_K07273	29.7	91	1.22e-17
ACCESSORY_REP|Org4_Gene2483#	gi|15894261|gi|15894261_K01755	70.7	90	7.26e-18
ACCESSORY_REP|Org3_Gene4758#	gi|16077504|gi|16077504_NA	43.4	90	1.05e-17
ACCESSORY_REP|Org1_Gene3099#	gi|13375789|gi|13375789_K09680	27.1	90	3.42e-17
ACCESSORY_REP|Org5_Gene1141#	gi|16078374|gi|16078374_K18924	40.4	89	2.37e-17
ACCESSORY_REP|Org6_Gene3941#	gi|16131171|gi|16131171_K13638	35.6	89	2.73e-17
ACCESSORY_REP|Org7_Gene1274#	gi|16077232|gi|16077232_NA	30.3	89	1.35e-16
ACCESSORY_REP|Org7_Gene4087#	gi|15807498|gi|15807498_K01090	29.5	89	7.65e-17
ACCESSORY_REP|Org5_Gene2728#	gi|15672995|gi|15672995_NA	27.8	89	6.66e-17
ACCESSORY_REP|Org1_Gene1451#	gi|15896280|gi|15896280_K07052	27.7	89	5.37e-17
ACCESSORY_REP|Org2_Gene3164#	gi|15896017|gi|15896017_K03734	26.6	89	8.25e-17
ACCESSORY_REP|Org2_Gene28#	gi|255767655|gi|255767655_K01994	65.2	88	3.41e-17
ACCESSORY_REP|Org4_Gene150#	gi|16080190|gi|16080190_K09779	64.7	88	3.8e-17
ACCESSORY_REP|Org1_Gene1965#	gi|16080573|gi|16080573_NA	27.5	88	6.91e-17
ACCESSORY_REP|Org7_Gene2274#	gi|16079921|gi|16079921_K11473	50.6	87	7.21e-17
ACCESSORY_REP|Org5_Gene1242#	gi|16128481|gi|16128481_NA	44.6	87	2.75e-16
ACCESSORY_REP|Org3_Gene595#	gi|16080202|gi|16080202_NA	39.1	87	1.43e-16
ACCESSORY_REP|Org6_Gene58#	gi|16080455|gi|16080455_NA	27.7	87	2.78e-16
ACCESSORY_REP|Org3_Gene675#	gi|15806453|gi|15806453_K10238	27.5	87	1.53e-16
ACCESSORY_REP|Org4_Gene1266#	gi|15895017|gi|15895017_NA	24.8	87	3.4e-16
ACCESSORY_REP|Org7_Gene676#	gi|16080806|gi|16080806_K01821	67.7	86	1.1e-16
ACCESSORY_REP|Org4_Gene2300#	gi|16080410|gi|16080410_K03297	44.9	86	1.74e-16
ACCESSORY_REP|Org5_Gene2522#	gi|15805228|gi|15805228_NA	32.8	86	4.73e-16
ACCESSORY_REP|Org1_Gene1441#	gi|15893491|gi|15893491_K07149	27.4	86	5.04e-16
ACCESSORY_REP|Org3_Gene2448#	gi|15604234|gi|15604234_K01989	27.1	86	6.27e-16
ACCESSORY_REP|Org2_Gene376#	gi|15645693|gi|15645693_K06926	23.7	86	6.36e-16
ACCESSORY_REP|Org8_Gene3324#	gi|15807776|gi|15807776_NA	20.0	85	3.6e-15
ACCESSORY_REP|Org5_Gene2760#	gi|15672009|gi|15672009_K07474	35.9	84	7.08e-16
ACCESSORY_REP|Org2_Gene1502#	gi|15895043|gi|15895043_K03088	32.0	84	9.1e-16
ACCESSORY_REP|Org5_Gene3627#	gi|397673558|gi|397673558_K04763	28.2	84	3.21e-15
ACCESSORY_REP|Org3_Gene3144#	gi|16080356|gi|16080356_NA	26.5	84	2.04e-15
ACCESSORY_REP|Org6_Gene3699#	gi|15895043|gi|15895043_K03088	24.7	84	1.24e-15
ACCESSORY_REP|Org5_Gene3662#	gi|255767175|gi|255767175_NA	33.6	83	2.47e-15
ACCESSORY_REP|Org6_Gene1027#	gi|16080504|gi|16080504_NA	32.0	83	2.41e-15
ACCESSORY_REP|Org7_Gene1533#	gi|255767370|gi|255767370_NA	56.2	82	2.45e-15
ACCESSORY_REP|Org6_Gene1665#	gi|397673018|gi|397673018_NA	46.1	82	2.61e-15
ACCESSORY_REP|Org7_Gene4504#	gi|16077822|gi|16077822_NA	38.3	82	2.72e-15
ACCESSORY_REP|Org1_Gene1355#	gi|16080697|gi|16080697_NA	36.7	82	4.66e-15
ACCESSORY_REP|Org5_Gene4229#	gi|29348192|gi|29348192_NA	29.7	82	3.56e-15
ACCESSORY_REP|Org7_Gene11#	gi|16078537|gi|16078537_K03088	27.7	82	4.21e-15
ACCESSORY_REP|Org5_Gene3445#	gi|15894805|gi|15894805_NA	23.3	82	1.25e-14
ACCESSORY_REP|Org5_Gene3133#	gi|15896630|gi|15896630_NA	21.8	82	3.98e-14
ACCESSORY_REP|Org5_Gene2969#	gi|255767702|gi|255767702_NA	68.0	81	2.97e-15
ACCESSORY_REP|Org3_Gene3344#	gi|16077756|gi|16077756_K06332	53.4	81	3.28e-15
ACCESSORY_REP|Org4_Gene3939#	gi|15895740|gi|15895740_K07005	34.1	81	7.92e-15
ACCESSORY_REP|Org4_Gene5700#	gi|15894009|gi|15894009_NA	32.7	81	1.05e-14
ACCESSORY_REP|Org5_Gene3665#	gi|16078960|gi|16078960_NA	26.3	81	1.52e-14
ACCESSORY_REP|Org4_Gene3549#	gi|16077208|gi|16077208_K02919	97.3	80	2.76e-15
ACCESSORY_REP|Org3_Gene2112#	gi|16077665|gi|16077665_K03116	70.9	80	4.55e-15
ACCESSORY_REP|Org4_Gene4512#	gi|15673400|gi|15673400_NA	45.6	80	1.08e-14
ACCESSORY_REP|Org7_Gene3787#	gi|16132213|gi|16132213_K05804	36.5	80	3.55e-14
ACCESSORY_REP|Org2_Gene109#	gi|15895808|gi|15895808_K05799	33.1	80	2.71e-14
ACCESSORY_REP|Org5_Gene2727#	gi|16079687|gi|16079687_NA	53.5	79	1.21e-14
ACCESSORY_REP|Org3_Gene1505#	gi|16080814|gi|16080814_K06314	48.7	79	2.72e-14
ACCESSORY_REP|Org3_Gene364#	gi|16078800|gi|16078800_K03647	38.0	79	2.59e-14
ACCESSORY_REP|Org6_Gene1967#	gi|15805149|gi|15805149_NA	36.9	79	2.63e-14
ACCESSORY_REP|Org4_Gene6067#	gi|16080976|gi|16080976_NA	33.8	79	3.04e-14
ACCESSORY_REP|Org5_Gene3451#	gi|16129393|gi|16129393_NA	31.1	79	3.06e-14
ACCESSORY_REP|Org1_Gene1540#	gi|15896578|gi|15896578_NA	30.1	79	4.64e-14
ACCESSORY_REP|Org7_Gene3649#	gi|16079675|gi|16079675_NA	30.1	79	2.5e-14
ACCESSORY_REP|Org1_Gene4420#	gi|15896512|gi|15896512_K03088	29.3	79	5.16e-14
ACCESSORY_REP|Org7_Gene3164#	gi|16080067|gi|16080067_NA	25.8	79	7.6e-14
ACCESSORY_REP|Org7_Gene2051#	gi|15894705|gi|15894705_NA	21.5	79	1.12e-13
ACCESSORY_REP|Org4_Gene2812#	gi|15668446|gi|15668446_K07729	54.7	78	3.34e-14
ACCESSORY_REP|Org5_Gene3890#	gi|15896759|gi|15896759_NA	48.8	78	3.92e-14
ACCESSORY_REP|Org2_Gene3567#	gi|15893641|gi|15893641_NA	40.2	78	5.28e-14
ACCESSORY_REP|Org6_Gene2360#	gi|16131792|gi|16131792_NA	34.7	78	1.68e-13
ACCESSORY_REP|Org4_Gene4371#	gi|255767367|gi|255767367_NA	27.4	78	7.52e-14
ACCESSORY_REP|Org5_Gene623#	gi|16080590|gi|16080590_K03563	50.7	77	6.03e-14
ACCESSORY_REP|Org4_Gene96#	gi|16078456|gi|16078456_K06315	45.2	77	7.98e-14
ACCESSORY_REP|Org6_Gene2505#	gi|29346714|gi|29346714_NA	36.6	77	7.59e-14
ACCESSORY_REP|Org1_Gene2871#	gi|383322830|gi|383322830_NA	24.9	76	1.53e-12
ACCESSORY_REP|Org4_Gene2154#	gi|16081158|gi|16081158_NA	81.8	75	1.8e-13
ACCESSORY_REP|Org1_Gene1332#	gi|15672099|gi|15672099_K11189	42.0	75	3.61e-13
ACCESSORY_REP|Org6_Gene3694#	gi|15894691|gi|15894691_NA	32.5	75	1.3e-12
ACCESSORY_REP|Org5_Gene3539#	gi|16077241|gi|16077241_K03088	29.4	75	7.29e-13
ACCESSORY_REP|Org6_Gene1288#	gi|16080605|gi|16080605_NA	24.9	75	8.12e-13
ACCESSORY_REP|Org4_Gene691#	gi|16080432|gi|16080432_NA	43.2	74	5.67e-13
ACCESSORY_REP|Org1_Gene3663#	gi|16080588|gi|16080588_K06603	41.4	74	1.18e-12
ACCESSORY_REP|Org1_Gene2127#	gi|383321107|gi|383321107_K08697	39.6	74	5.03e-13
ACCESSORY_REP|Org1_Gene3217#	gi|16079500|gi|16079500_NA	38.8	74	6.36e-13
ACCESSORY_REP|Org3_Gene3890#	gi|15895424|gi|15895424_NA	35.3	74	6.58e-13
ACCESSORY_REP|Org4_Gene218#	gi|15676649|gi|15676649_K04763	26.8	74	2.42e-12
ACCESSORY_REP|Org8_Gene1443#	gi|16077738|gi|16077738_NA	26.2	74	1.04e-12
ACCESSORY_REP|Org7_Gene503#	gi|29347306|gi|29347306_NA	24.2	74	9.57e-12
ACCESSORY_REP|Org1_Gene1450#	gi|16077904|gi|16077904_NA	24.7	73	2.61e-12
ACCESSORY_REP|Org5_Gene761#	gi|397673055|gi|397673055_K06978	38.1	72	2.35e-11
ACCESSORY_REP|Org1_Gene1111#	gi|16077336|gi|16077336_K18926	37.8	72	2.47e-12
ACCESSORY_REP|Org4_Gene348#	gi|16080098|gi|16080098_K07979	35.0	72	3.53e-12
ACCESSORY_REP|Org1_Gene4282#	gi|15673710|gi|15673710_K06198	26.3	72	1.12e-11
ACCESSORY_REP|Org4_Gene3443#	gi|15894565|gi|15894565_K03686	50.0	71	8.99e-12
ACCESSORY_REP|Org5_Gene1599#	gi|16079210|gi|16079210_NA	34.6	71	5.03e-12
ACCESSORY_REP|Org3_Gene1544#	gi|15644700|gi|15644700_K03187	31.9	71	6.7e-12
ACCESSORY_REP|Org6_Gene4018#	gi|16078254|gi|16078254_K03790	26.7	71	8.02e-12
ACCESSORY_REP|Org4_Gene4465#	gi|16078339|gi|16078339_NA	24.8	71	1.31e-11
ACCESSORY_REP|Org5_Gene3619#	gi|16080979|gi|16080979_NA	40.7	70	7.65e-12
ACCESSORY_REP|Org6_Gene4505#	gi|15894786|gi|15894786_NA	35.8	70	3.06e-11
ACCESSORY_REP|Org1_Gene3870#	gi|29346591|gi|29346591_NA	32.8	70	1.96e-11
ACCESSORY_REP|Org1_Gene4392#	gi|15673759|gi|15673759_K03823	28.9	70	1.63e-11
ACCESSORY_REP|Org3_Gene1638#	gi|16077202|gi|16077202_K02907	64.3	69	1.03e-11
ACCESSORY_REP|Org5_Gene3809#	gi|15606240|gi|15606240_K02315	28.6	69	5.1e-11
ACCESSORY_REP|Org1_Gene1865#	gi|15807776|gi|15807776_NA	32.3	68	2.9e-10
ACCESSORY_REP|Org6_Gene1859#	gi|15807441|gi|15807441_K07729	53.3	67	4.78e-11
ACCESSORY_REP|Org3_Gene3478#	gi|15673415|gi|15673415_NA	50.9	67	8.8e-11
ACCESSORY_REP|Org7_Gene3557#	gi|16077549|gi|16077549_NA	38.3	67	1.16e-10
ACCESSORY_REP|Org6_Gene1881#	gi|90111436|gi|90111436_K04025	36.8	67	1.07e-10
ACCESSORY_REP|Org2_Gene3036#	gi|16078393|gi|16078393_NA	32.3	67	1.14e-10
ACCESSORY_REP|Org1_Gene4055#	gi|15894050|gi|15894050_NA	32.2	67	1.72e-10
ACCESSORY_REP|Org7_Gene4079#	gi|383322631|gi|383322631_NA	31.0	67	4.07e-10
ACCESSORY_REP|Org4_Gene5483#	gi|397675162|gi|397675162_K03088	30.7	67	1.07e-10
ACCESSORY_REP|Org6_Gene57#	gi|15893727|gi|15893727_NA	26.8	67	4.98e-10
ACCESSORY_REP|Org3_Gene1304#	gi|15668446|gi|15668446_K07729	44.6	66	1.37e-10
ACCESSORY_REP|Org5_Gene589#	gi|16080588|gi|16080588_K06603	29.9	66	2.38e-10
ACCESSORY_REP|Org6_Gene1166#	gi|16079675|gi|16079675_NA	26.2	66	2.1e-10
ACCESSORY_REP|Org8_Gene637#	gi|383321126|gi|383321126_NA	24.8	66	5.51e-10
ACCESSORY_REP|Org7_Gene99#	gi|15668562|gi|15668562_K09951	38.6	65	2.16e-10
ACCESSORY_REP|Org6_Gene398#	gi|29349961|gi|29349961_K07118	25.6	65	5.27e-10
ACCESSORY_REP|Org1_Gene4393#	gi|15896290|gi|15896290_NA	24.8	65	1.55e-09
ACCESSORY_REP|Org4_Gene5691#	gi|14602155|gi|14602155_K01992	22.7	65	1.06e-09
ACCESSORY_REP|Org1_Gene2725#	gi|255767228|gi|255767228_NA	50.0	64	5.76e-10
ACCESSORY_REP|Org4_Gene5397#	gi|16131373|gi|16131373_K03892	44.3	64	7.88e-10
ACCESSORY_REP|Org1_Gene2898#	gi|16080596|gi|16080596_K02398	43.7	64	8.12e-10
ACCESSORY_REP|Org5_Gene3438#	gi|15668404|gi|15668404_NA	38.3	64	1.16e-09
ACCESSORY_REP|Org1_Gene397#	gi|16131448|gi|16131448_NA	31.3	64	9.14e-10
ACCESSORY_REP|Org7_Gene2035#	gi|29345762|gi|29345762_NA	33.9	63	1.62e-09
ACCESSORY_REP|Org4_Gene5688#	gi|29345992|gi|29345992_K10947	33.0	63	1.43e-09
ACCESSORY_REP|Org2_Gene3770#	gi|16080067|gi|16080067_NA	29.1	63	8.39e-09
ACCESSORY_REP|Org1_Gene3215#	gi|16078112|gi|16078112_NA	24.0	63	2.21e-09
ACCESSORY_REP|Org5_Gene3905#	gi|49176361|gi|49176361_NA	56.9	62	4.86e-09
ACCESSORY_REP|Org7_Gene2727#	gi|15607114|gi|15607114_NA	26.4	62	5.33e-09
ACCESSORY_REP|Org8_Gene3583#	gi|16080015|gi|16080015_NA	25.1	62	5.74e-09
ACCESSORY_REP|Org1_Gene3953#	gi|255767206|gi|255767206_NA	42.2	61	4.16e-09
ACCESSORY_REP|Org3_Gene849#	gi|16131152|gi|16131152_K18140	28.9	61	1.21e-08
ACCESSORY_REP|Org7_Gene4411#	gi|16079687|gi|16079687_NA	47.7	60	5.84e-09
ACCESSORY_REP|Org2_Gene1095#	gi|16129003|gi|16129003_K04333	41.7	60	1.94e-08
ACCESSORY_REP|Org1_Gene70#	gi|15673938|gi|15673938_K07005	28.2	60	1.73e-08
ACCESSORY_REP|Org5_Gene2495#	gi|15895312|gi|15895312_K01992	25.8	60	2.55e-08
ACCESSORY_REP|Org6_Gene569#	gi|15895185|gi|15895185_NA	39.7	59	1.93e-08
ACCESSORY_REP|Org6_Gene1968#	gi|29349725|gi|29349725_K13694	39.1	59	1.05e-07
ACCESSORY_REP|Org7_Gene760#	gi|16079229|gi|16079229_NA	29.3	59	3.44e-08
ACCESSORY_REP|Org7_Gene1965#	gi|320541972|gi|320541972_K13984	26.6	59	2.83e-08
ACCESSORY_REP|Org5_Gene3626#	gi|29350147|gi|29350147_NA	24.3	59	1.55e-07
ACCESSORY_REP|Org6_Gene943#	gi|15669755|gi|15669755_NA	24.1	59	9.26e-08
ACCESSORY_REP|Org1_Gene3192#	gi|29345677|gi|29345677_NA	22.3	58	1.59e-07
ACCESSORY_REP|Org4_Gene4275#	gi|255767759|gi|255767759_NA	43.7	57	5.92e-08
ACCESSORY_REP|Org8_Gene767#	gi|16078192|gi|16078192_NA	39.7	56	1.26e-07
ACCESSORY_REP|Org2_Gene17#	gi|29346363|gi|29346363_NA	24.5	56	4.92e-07
ACCESSORY_REP|Org7_Gene66#	gi|15893494|gi|15893494_NA	24.2	56	3.06e-07
ACCESSORY_REP|Org6_Gene3960#	gi|15894832|gi|15894832_NA	23.5	56	4.43e-07
ACCESSORY_REP|Org4_Gene5468#	gi|16079748|gi|16079748_K06440	37.7	55	1.8e-07
ACCESSORY_REP|Org4_Gene2545#	gi|16077738|gi|16077738_NA	29.4	55	8.34e-07
ACCESSORY_REP|Org8_Gene124#	gi|15807680|gi|15807680_K01992	29.2	55	1.17e-06
ACCESSORY_REP|Org6_Gene4013#	gi|16080861|gi|16080861_NA	26.7	55	9.18e-07
ACCESSORY_REP|Org6_Gene1333#	gi|16078373|gi|16078373_NA	25.3	55	6.28e-07
ACCESSORY_REP|Org5_Gene2972#	gi|15893578|gi|15893578_K01992	24.9	55	6.3e-07
ACCESSORY_REP|Org7_Gene115#	gi|15677107|gi|15677107_K09808	20.1	55	3.62e-06
ACCESSORY_REP|Org1_Gene802#	gi|16079944|gi|16079944_K07705	30.6	54	1.43e-06
ACCESSORY_REP|Org8_Gene2385#	gi|16079018|gi|16079018_NA	30.1	54	2.26e-06
ACCESSORY_REP|Org4_Gene2539#	gi|16079731|gi|16079731_NA	28.8	54	9.51e-07
ACCESSORY_REP|Org4_Gene5697#	gi|16078095|gi|16078095_NA	27.1	54	1.15e-06
ACCESSORY_REP|Org1_Gene1821#	gi|15895895|gi|15895895_K01338	23.2	54	2.77e-06
ACCESSORY_REP|Org4_Gene2361#	gi|16077497|gi|16077497_NA	82.1	53	6.5e-06
ACCESSORY_REP|Org7_Gene4297#	gi|49176011|gi|49176011_K02167	41.4	53	2.67e-06
ACCESSORY_REP|Org2_Gene724#	gi|15806144|gi|15806144_NA	29.7	53	2.13e-05
ACCESSORY_REP|Org8_Gene2840#	gi|66362514|gi|66362514_NA	28.7	53	6.32e-06
ACCESSORY_REP|Org6_Gene3711#	gi|15895043|gi|15895043_K03088	26.4	53	3.08e-06
ACCESSORY_REP|Org8_Gene3374#	gi|15895706|gi|15895706_K02016	23.9	53	3.6e-06
ACCESSORY_REP|Org4_Gene4378#	gi|15606899|gi|15606899_K02415	23.2	53	1.83e-06
ACCESSORY_REP|Org4_Gene2372#	gi|16128043|gi|16128043_K01525	40.8	52	6.97e-06
ACCESSORY_REP|Org1_Gene4381#	gi|16080115|gi|16080115_K03574	37.2	52	4.66e-06
ACCESSORY_REP|Org3_Gene535#	gi|15672873|gi|15672873_NA	29.8	52	8.58e-06
ACCESSORY_REP|Org6_Gene2559#	gi|15806144|gi|15806144_NA	24.8	52	2.13e-05
ACCESSORY_REP|Org5_Gene63#	gi|16077908|gi|16077908_NA	24.8	52	4.9e-06
ACCESSORY_REP|Org1_Gene1381#	gi|15605879|gi|15605879_K19090	24.3	52	9.06e-06
ACCESSORY_REP|Org7_Gene974#	gi|15893857|gi|15893857_NA	20.9	52	8.54e-06
ACCESSORY_REP|Org4_Gene4643#	gi|16079154|gi|16079154_NA	39.1	51	3.54e-06
ACCESSORY_REP|Org5_Gene608#	gi|15895444|gi|15895444_NA	30.3	51	2.31e-05
ACCESSORY_REP|Org4_Gene4491#	gi|768024950|gi|768024950_K10352	30.1	51	9.51e-06
ACCESSORY_REP|Org3_Gene2193#	gi|530406696|gi|530406696_NA	27.0	51	6.94e-06
ACCESSORY_REP|Org2_Gene619#	gi|397672752|gi|397672752_K08884	27.9	50	7.16e-05
ACCESSORY_REP|Org7_Gene1905#	gi|392886912|gi|392886912_NA	25.2	50	4.86e-05
ACCESSORY_REP|Org6_Gene2558#	gi|15806144|gi|15806144_NA	40.7	48	3.2e-05
ACCESSORY_REP|Org7_Gene3623#	gi|578798414|gi|578798414_K08131	39.8	47	0.000565
ACCESSORY_REP|Org7_Gene3144#	gi|16077532|gi|16077532_K07723	36.1	47	7.96e-05
ACCESSORY_REP|Org6_Gene3965#	gi|15672724|gi|15672724_NA	28.9	47	0.000104
ACCESSORY_REP|Org5_Gene3896#	gi|16079210|gi|16079210_NA	31.4	46	0.000181
ACCESSORY_REP|Org6_Gene2494#	gi|15894276|gi|15894276_NA	31.3	46	0.000318
ACCESSORY_REP|Org1_Gene3742#	gi|16080777|gi|16080777_K06131	47.4	45	0.000157
ACCESSORY_REP|Org6_Gene2495#	gi|15894276|gi|15894276_NA	43.3	45	0.000421
ACCESSORY_REP|Org7_Gene2357#	gi|16079497|gi|16079497_K06392	30.6	45	0.000313
ACCESSORY_REP|Org1_Gene4386#	gi|15896637|gi|15896637_K03426	28.6	45	0.000389
ACCESSORY_REP|Org1_Gene4391#	gi|hmm24394043|gi|hmm24394043_K11816	34.7	44	0.00267
ACCESSORY_REP|Org7_Gene1299#	gi|15806144|gi|15806144_NA	32.0	44	0.00665
ACCESSORY_REP|Org1_Gene797#	gi|15672622|gi|15672622_K07483	28.5	44	0.00175
ACCESSORY_REP|Org1_Gene1445#	gi|29350038|gi|29350038_NA	31.6	43	0.00145
ACCESSORY_REP|Org5_Gene3819#	gi|18858189|gi|18858189_K10750	26.4	43	0.00652
ACCESSORY_REP|Org4_Gene4763#	gi|15805823|gi|15805823_NA	52.3	42	0.005
ACCESSORY_REP|Org6_Gene3958#	gi|16130614|gi|16130614_K02468	25.7	42	0.00428
ACCESSORY_REP|Org5_Gene2375#	gi|72000377|gi|72000377_NA	23.3	42	0.00353
ACCESSORY_REP|Org5_Gene2730#	gi|16079688|gi|16079688_NA	37.7	41	0.00636
ACCESSORY_REP|Org1_Gene1834#	gi|16080491|gi|16080491_K19417	35.9	41	0.00741
ACCESSORY_REP|Org4_Gene6201#	gi|29347956|gi|29347956_K07727	31.8	41	0.00331
ACCESSORY_REP|Org2_Gene3526#	gi|66358268|gi|66358268_NA	27.4	41	0.00874
ACCESSORY_REP|Org3_Gene4676#	gi|16080419|gi|16080419_NA	25.4	41	0.00774
ACCESSORY_REP|Org2_Gene2017#	gi|86565313|gi|86565313_NA	32.6	40	0.00906
