# Supplementary material for: Whole-genome analysis of Lysinibacillus boronitolerans MSR1: A dairy-isolated multidrug-resistant and non-pathogenic strain
Source: PLoS One. 2025 Dec 12;20(12):e0333844. doi: 10.1371/journal.pone.0333844 (PMC12700380; doi:10.1371/journal.pone.0333844)
Supplement: S7 File — (ZIP) [file pone.0333844.s013.zip › COG/Cog_Category1.txt]

	CORE	ACCESSORY	UNIQUE
[D] Cell cycle control, cell division, chromosome partitioning	1.05038338993733	0.668840397960037	0.502428403952437
[M] Cell wall/membrane/envelope biogenesis	3.1161373901474	4.59827773597525	4.18690336627031
[N] Cell motility	2.24081789853296	2.84257169133016	1.84223748115893
[O] Post-translational modification, protein turnover, and chaperones	2.59094569517874	2.17373129337012	2.51214201976218
[T] Signal transduction mechanisms	7.03756871258009	6.27037873087535	4.85680790487356
[U] Intracellular trafficking, secretion, and vesicular transport	0.980357830608172	1.50489089541008	0.837380673254061
[V] Defense mechanisms	1.96071566121634	3.5950171390352	6.19661698208005
[J] Translation, ribosomal structure and biogenesis	4.48163579706593	4.68188278572026	1.3398090772065
[K] Transcription	9.03329715346101	13.0423877602207	13.0631385027634
[L] Replication, recombination and repair	3.7463674241098	8.10968982526545	16.5801373304304
[C] Energy production and conversion	4.44662301740135	2.50815149235014	4.18690336627031
[G] Carbohydrate transport and metabolism	4.48163579706593	4.68188278572026	3.18204655836543
[E] Amino acid transport and metabolism	11.5542172893106	8.44411002424546	7.53642605928655
[F] Nucleotide transport and metabolism	2.41588179685585	1.50489089541008	0.669904538603249
[H] Coenzyme transport and metabolism	4.13150800042015	1.25407574617507	0.669904538603249
[I] Lipid transport and metabolism	3.50127796645776	3.00978179082017	3.01457042371462
[Q] Secondary metabolites biosynthesis, transport, and catabolism	2.69598403417247	3.26059694005518	2.679618154413
[P] Inorganic ion transport and metabolism	7.14260705157382	5.76874843240532	5.35923630882599
[R] General function prediction only	14.4952907811351	13.7948332079258	15.2403282532239
[S] Function unknown	8.8932460348027	8.27689992475546	5.5267124434768
