# Supplementary material for: Whole-genome analysis of Lysinibacillus boronitolerans MSR1: A dairy-isolated multidrug-resistant and non-pathogenic strain
Source: PLoS One. 2025 Dec 12;20(12):e0333844. doi: 10.1371/journal.pone.0333844 (PMC12700380; doi:10.1371/journal.pone.0333844)
Supplement: S7 File — (ZIP) [file pone.0333844.s013.zip › COG/Cog_Category1.xlsx]

## Sheet: Major_Cog_Category1
	Information storage and processing	cellular processes and signaling	Metabolism	Poorly characterized
CORE	27.2399	8.99828	40.3697	23.3885
ACCESSORY	37.2042	10.2834	30.4322	22.0717
UNIQUE	42.8739	9.04371	27.2986	20.767

## Sheet: Sheet1
	CORE	ACCESSORY	UNIQUE
[D] Cell cycle control, cell division, chromosome partitioning	1.05038	0.66884	0.502428
[M] Cell wall/membrane/envelope biogenesis	3.11614	4.59828	4.1869
[N] Cell motility	2.24082	2.84257	1.84224
[O] Post-translational modification, protein turnover, and chaperones	2.59095	2.17373	2.51214
[T] Signal transduction mechanisms	7.03757	6.27038	4.85681
[U] Intracellular trafficking, secretion, and vesicular transport	0.980358	1.50489	0.837381
[V] Defense mechanisms	1.96072	3.59502	6.19662
[J] Translation, ribosomal structure and biogenesis	4.48164	4.68188	1.33981
[K] Transcription	9.0333	13.0424	13.0631
[L] Replication, recombination and repair	3.74637	8.10969	16.5801
[C] Energy production and conversion	4.44662	2.50815	4.1869
[G] Carbohydrate transport and metabolism	4.48164	4.68188	3.18205
[E] Amino acid transport and metabolism	11.5542	8.44411	7.53643
[F] Nucleotide transport and metabolism	2.41588	1.50489	0.669905
[H] Coenzyme transport and metabolism	4.13151	1.25408	0.669905
[I] Lipid transport and metabolism	3.50128	3.00978	3.01457
[Q] Secondary metabolites biosynthesis, transport, and catabolism	2.69598	3.2606	2.67962
[P] Inorganic ion transport and metabolism	7.14261	5.76875	5.35924
[R] General function prediction only	14.4953	13.7948	15.2403
[S] Function unknown	8.89325	8.2769	5.52671
