# Supplementary material for: Whole-genome analysis of Lysinibacillus boronitolerans MSR1: A dairy-isolated multidrug-resistant and non-pathogenic strain
Source: PLoS One. 2025 Dec 12;20(12):e0333844. doi: 10.1371/journal.pone.0333844 (PMC12700380; doi:10.1371/journal.pone.0333844)
Supplement: S7 File — (ZIP) [file pone.0333844.s013.zip › COG/cog_plots.plt]

#line 7700
set terminal pdf enhanced size 6,4
set offset graph 0.1, graph 0.1, graph 0.1, graph 0.0
set datafile separator "	"
set output 'COG_DISTRIBUTION.pdf'
set title "\nCOG Distribution\n" font "arial, 16" textcolor rgb"blue"
set ylabel "\n% COGs\n"
set grid ytics
set key outside horizontal right bottom
set xtics rotate by 45 right
set style data histogram
set style histogram cluster gap 1
set style fill solid border -1
set boxwidth 0.2 relative

plot newhistogram "", \
	   'Major_Cog_Category.txt' using 2:xticlabels(1) title " Information storage and processing" linecolor rgb "#B0C4DE", \
	   ''             using 3:xticlabels(1) title " Cellular processes and signaling" linecolor rgb "#E0FFFF", \
	   ''             using 4:xticlabels(1) title " Metabolism" linecolor rgb"#E6E6FA" , \
	   ''             using 5:xticlabels(1) title " Poorly characterized" linecolor rgb "white", \

unset output

#line 7723
set terminal pdf enhanced size 10,8
set datafile separator "	"
set lmargin at screen 0.25
set rmargin at screen 0.99
set bmargin at screen 0.4
set output 'COG_DISTRIBUTION_DETAILS.pdf'
set title "\nCOG Distribution\n" font "arial, 28" textcolor rgb"blue"
set xrange [0:22] 
set ylabel "% COGs" font "arial, 22"

set grid ytics
set key outside horizontal right bottom
set xtics rotate by 45 right
set style data histogram
set style histogram rowstack gap 1
set style fill solid border -1
set boxwidth 0.2 relative

plot newhistogram "", \
	   'Cog_Category.txt' using 2:xticlabels(1) title "                                                CORE" linecolor rgb "green", \
	   ''             using 3:xticlabels(1) title "                                                ACCESSORY" linecolor rgb "red", \
	   ''             using 4:xticlabels(1) title "                                                UNIQUE" linecolor rgb "#87CEFA", \

unset output

exit gnuplot;
