# Supplementary material for: Whole-genome analysis of Lysinibacillus boronitolerans MSR1: A dairy-isolated multidrug-resistant and non-pathogenic strain
Source: PLoS One. 2025 Dec 12;20(12):e0333844. doi: 10.1371/journal.pone.0333844 (PMC12700380; doi:10.1371/journal.pone.0333844)
Supplement: S7 File — (ZIP) [file pone.0333844.s013.zip › COG/CORE_COG_hits3.txt]

CORE_REP|Org5_Gene1919#	COG2176_L#	69.3	2059	0
CORE_REP|Org4_Gene1231#	COG1038_C#	71.0	1676	0
CORE_REP|Org2_Gene2295#	COG3383_R#	79.8	1641	0
CORE_REP|Org2_Gene2498#	COG0458_EF#	75.4	1610	0
CORE_REP|Org4_Gene1648#	COG0178_L#	79.7	1553	0
CORE_REP|Org1_Gene2860#	COG0525_J#	77.2	1428	0
CORE_REP|Org5_Gene2681#	COG1197_LK#	58.0	1362	0
CORE_REP|Org1_Gene380#	COG0495_J#	76.8	1331	0
CORE_REP|Org8_Gene3323#	COG0209_F#	75.4	1329	0
CORE_REP|Org1_Gene2418#	COG0542_O#	78.6	1257	0
CORE_REP|Org4_Gene1308#	COG0060_J#	65.0	1256	0
CORE_REP|Org6_Gene3622#	COG0188_L#	73.8	1221	0
CORE_REP|Org1_Gene2651#	COG0013_J#	65.8	1189	0
CORE_REP|Org4_Gene1642#	COG0653_U#	69.2	1173	0
CORE_REP|Org4_Gene5072#	COG0046_F#	74.6	1105	0
CORE_REP|Org5_Gene1470#	COG0317_TK#	73.1	1102	0
CORE_REP|Org5_Gene2444#	COG1410_E#	66.0	1099	0
CORE_REP|Org3_Gene557#	COG0466_O#	70.3	1089	0
CORE_REP|Org5_Gene1907#	COG1185_J#	77.0	1077	0
CORE_REP|Org4_Gene1647#	COG0556_L#	81.6	1067	2.61e-311
CORE_REP|Org6_Gene2693#	COG1196_D#	47.8	1067	4.71e-311
CORE_REP|Org8_Gene778#	COG1074_L#	46.7	1067	2.88e-311
CORE_REP|Org5_Gene3556#	COG0188_L#	64.0	1043	4.97e-304
CORE_REP|Org1_Gene3808#	COG0422_H#	83.6	1031	1.43e-300
CORE_REP|Org2_Gene780#	COG0532_J#	68.5	1026	5.89e-299
CORE_REP|Org6_Gene297#	COG0441_J#	75.9	1025	6.5e-299
CORE_REP|Org5_Gene4317#	COG0247_C#	69.8	1023	2.87e-298
CORE_REP|Org4_Gene3920#	COG0187_L#	75.1	995	7.39e-290
CORE_REP|Org3_Gene1946#	COG1217_T#	79.5	989	6.59e-288
CORE_REP|Org5_Gene551#	COG0542_O#	69.2	972	9.4e-283
CORE_REP|Org1_Gene277#	COG1298_NU#	70.9	968	1.69e-281
CORE_REP|Org2_Gene1628#	COG0567_C#	50.9	968	2.36e-281
CORE_REP|Org7_Gene2226#	COG0443_O#	80.1	961	1.88e-279
CORE_REP|Org3_Gene40#	COG1966_T#	79.8	954	2.24e-277
CORE_REP|Org4_Gene5133#	COG1053_C#	79.3	952	8.33e-277
CORE_REP|Org5_Gene477#	COG0753_P#	68.5	952	7.49e-277
CORE_REP|Org1_Gene129#	COG0021_G#	69.8	948	1.79e-275
CORE_REP|Org6_Gene3137#	COG1884_I#	82.9	934	4.33e-271
CORE_REP|Org8_Gene960#	COG0210_L#	63.4	934	1.76e-271
CORE_REP|Org2_Gene2656#	COG1205_R#	58.9	932	1.16e-270
CORE_REP|Org6_Gene3962#	COG2217_P#	64.9	929	7.81e-270
CORE_REP|Org5_Gene1089#	COG1198_L#	55.7	923	5.68e-268
CORE_REP|Org6_Gene1190#	COG0060_J#	44.1	921	2.12e-267
CORE_REP|Org3_Gene4075#	COG1154_HI#	70.6	919	8.44e-267
CORE_REP|Org5_Gene1005#	COG0843_C#	68.4	915	9.24e-266
CORE_REP|Org5_Gene2793#	COG2183_K#	63.2	911	1.53e-264
CORE_REP|Org1_Gene1782#	COG0855_P#	64.5	890	4.76e-258
CORE_REP|Org5_Gene4034#	COG0365_I#	72.1	888	1.45e-257
CORE_REP|Org3_Gene609#	COG0129_EG#	79.0	877	1.89e-254
CORE_REP|Org6_Gene3549#	COG0465_O#	70.2	876	5.12e-254
CORE_REP|Org5_Gene4417#	COG1012_C#	82.8	875	8.55e-254
CORE_REP|Org6_Gene4256#	COG0459_O#	83.3	873	3.49e-253
CORE_REP|Org4_Gene4010#	COG1884_I#	75.0	872	7.88e-253
CORE_REP|Org4_Gene5117#	COG1193_L#	57.3	862	1.53e-249
CORE_REP|Org8_Gene2896#	COG0155_P#	71.1	859	5.48e-249
CORE_REP|Org8_Gene45#	COG0507_L#	52.7	847	5.22e-245
CORE_REP|Org4_Gene2073#	COG1070_G#	79.7	842	6.25e-244
CORE_REP|Org8_Gene2125#	COG0753_P#	75.1	840	3.18e-243
CORE_REP|Org3_Gene967#	COG3857_L#	40.1	836	1.33e-241
CORE_REP|Org2_Gene3723#	COG0272_L#	62.3	834	2.88e-241
CORE_REP|Org7_Gene1519#	COG0643_NT#	62.4	833	5.08e-241
CORE_REP|Org8_Gene2728#	COG0843_C#	61.4	828	2.01e-239
CORE_REP|Org4_Gene6063#	COG0595_R#	73.3	827	3.41e-239
CORE_REP|Org8_Gene682#	COG1674_D#	57.7	826	6.87e-239
CORE_REP|Org4_Gene5849#	COG0504_F#	74.2	822	9.02e-238
CORE_REP|Org4_Gene5129#	COG0322_L#	65.9	820	2.96e-237
CORE_REP|Org4_Gene4845#	COG0056_C#	82.5	812	6.77e-235
CORE_REP|Org6_Gene2582#	COG1418_R#	80.4	812	6.98e-235
CORE_REP|Org1_Gene1013#	COG0554_C#	77.4	804	2.38e-232
CORE_REP|Org2_Gene865#	COG1200_LK#	59.4	802	1.24e-231
CORE_REP|Org8_Gene1966#	COG0744_M#	43.8	802	1.84e-231
CORE_REP|Org5_Gene471#	COG4108_J#	73.9	794	2.6e-229
CORE_REP|Org4_Gene827#	COG4799_I#	76.8	789	8.17e-228
CORE_REP|Org6_Gene2971#	COG1164_E#	62.6	789	9.64e-228
CORE_REP|Org7_Gene838#	COG0841_V#	45.3	789	1.26e-227
CORE_REP|Org8_Gene1337#	COG2268_S#	77.8	787	2.38e-227
CORE_REP|Org2_Gene4080#	COG0488_R#	63.1	783	4.33e-226
CORE_REP|Org6_Gene3096#	COG0055_C#	84.2	778	1.01e-224
CORE_REP|Org8_Gene1060#	COG0362_G#	79.4	775	8.5e-224
CORE_REP|Org7_Gene2669#	COG2217_P#	62.9	775	1.16e-223
CORE_REP|Org5_Gene2115#	COG0173_J#	64.7	774	2.39e-223
CORE_REP|Org6_Gene4426#	COG1132_V#	65.5	771	2.58e-222
CORE_REP|Org6_Gene2622#	COG0442_J#	67.1	768	2.16e-221
CORE_REP|Org4_Gene1466#	COG0587_L#	42.8	768	3.01e-221
CORE_REP|Org4_Gene3082#	COG2759_F#	67.8	766	8.09e-221
CORE_REP|Org7_Gene3393#	COG1866_C#	71.9	765	9.96e-221
CORE_REP|Org2_Gene707#	COG0621_J#	73.4	762	1.4e-219
CORE_REP|Org4_Gene5094#	COG0064_J#	79.2	761	1.69e-219
CORE_REP|Org3_Gene1004#	COG0550_L#	64.5	759	1.31e-218
CORE_REP|Org3_Gene3054#	COG4799_I#	70.8	758	2.03e-218
CORE_REP|Org8_Gene2187#	COG0367_E#	59.6	755	1.56e-217
CORE_REP|Org5_Gene4236#	COG0318_IQ#	67.4	754	2.37e-217
CORE_REP|Org4_Gene131#	COG1113_E#	81.1	753	4.44e-217
CORE_REP|Org8_Gene1061#	COG2610_GE#	84.4	748	1.82e-215
CORE_REP|Org4_Gene919#	COG0018_J#	66.1	748	1.73e-215
CORE_REP|Org6_Gene4517#	COG3573_R#	66.0	748	1.31e-215
CORE_REP|Org4_Gene5256#	COG1080_G#	66.0	741	2.85e-213
CORE_REP|Org2_Gene3781#	COG2987_E#	65.1	741	2.12e-213
CORE_REP|Org4_Gene2012#	COG0621_J#	81.1	736	5.5e-212
CORE_REP|Org4_Gene2127#	COG3887_T#	56.5	736	8.06e-212
CORE_REP|Org7_Gene2885#	COG0015_F#	83.3	731	1.7e-210
CORE_REP|Org6_Gene3578#	COG0143_J#	63.4	731	1.99e-210
CORE_REP|Org4_Gene2271#	COG2719_S#	74.4	730	4.11e-210
CORE_REP|Org1_Gene1686#	COG1193_L#	57.9	730	5.57e-210
CORE_REP|Org4_Gene5109#	COG0072_J#	57.3	730	7.08e-210
CORE_REP|Org4_Gene3334#	COG2303_E#	60.3	729	1.12e-209
CORE_REP|Org2_Gene37#	COG1113_E#	80.0	728	1.3e-209
CORE_REP|Org7_Gene2003#	COG0423_J#	74.0	727	3.43e-209
CORE_REP|Org1_Gene3816#	COG1488_H#	71.0	724	2.36e-208
CORE_REP|Org3_Gene3979#	COG0145_EQ#	70.2	724	3.25e-208
CORE_REP|Org3_Gene610#	COG0028_EH#	61.8	721	3.13e-207
CORE_REP|Org7_Gene1203#	COG0318_IQ#	61.1	721	1.76e-207
CORE_REP|Org4_Gene4741#	COG1009_CP#	58.1	721	4.31e-207
CORE_REP|Org4_Gene2416#	COG1368_M#	57.3	721	3.37e-207
CORE_REP|Org8_Gene1651#	COG3973_R#	47.0	721	2.4e-207
CORE_REP|Org4_Gene4099#	COG0531_E#	62.5	720	7.34e-207
CORE_REP|Org7_Gene1250#	COG0753_P#	70.8	719	7.77e-207
CORE_REP|Org2_Gene89#	COG0749_L#	64.6	718	2.31e-206
CORE_REP|Org6_Gene2184#	COG0017_J#	80.7	717	3.32e-206
CORE_REP|Org6_Gene4591#	COG0696_G#	69.8	717	3.95e-206
CORE_REP|Org6_Gene2017#	COG1139_C#	73.6	716	6.23e-206
CORE_REP|Org6_Gene3627#	COG0593_L#	79.0	713	3.82e-205
CORE_REP|Org7_Gene844#	COG1160_R#	77.9	713	4.84e-205
CORE_REP|Org4_Gene613#	COG3845_R#	70.6	713	5.73e-205
CORE_REP|Org8_Gene2587#	COG1027_E#	75.1	711	1.53e-204
CORE_REP|Org4_Gene525#	COG0174_E#	76.9	710	5.47e-204
CORE_REP|Org7_Gene2977#	COG0369_P#	58.0	710	5.62e-204
CORE_REP|Org4_Gene1477#	COG0538_C#	82.7	708	1.5e-203
CORE_REP|Org8_Gene953#	COG0138_F#	69.5	705	1.54e-202
CORE_REP|Org3_Gene3909#	COG1132_V#	59.6	703	8.71e-202
CORE_REP|Org7_Gene4136#	COG1132_V#	59.7	698	2.83e-200
CORE_REP|Org1_Gene2799#	COG1158_K#	82.7	695	1.34e-199
CORE_REP|Org8_Gene474#	COG0215_J#	69.7	693	7.24e-199
CORE_REP|Org2_Gene199#	COG0659_P#	62.0	693	6.9e-199
CORE_REP|Org2_Gene477#	COG1109_G#	76.3	689	5.92e-198
CORE_REP|Org6_Gene4328#	COG0034_F#	71.1	689	8.14e-198
CORE_REP|Org4_Gene83#	COG1132_V#	60.3	689	1.32e-197
CORE_REP|Org2_Gene4301#	COG1132_V#	57.9	689	1.37e-197
CORE_REP|Org3_Gene1137#	COG5002_T#	55.3	689	1.07e-197
CORE_REP|Org8_Gene2318#	COG1748_E#	78.5	688	2.04e-197
CORE_REP|Org4_Gene5786#	COG0065_E#	72.6	687	3.08e-197
CORE_REP|Org5_Gene3913#	COG0397_S#	67.9	686	9.23e-197
CORE_REP|Org1_Gene2643#	COG0826_O#	78.8	684	2.35e-196
CORE_REP|Org1_Gene4090#	COG0365_I#	63.9	683	8.49e-196
CORE_REP|Org5_Gene1987#	COG0541_U#	76.6	681	1.62e-195
CORE_REP|Org7_Gene183#	COG1292_M#	62.2	681	2.45e-195
CORE_REP|Org6_Gene3501#	COG2224_C#	77.7	679	7.59e-195
CORE_REP|Org8_Gene581#	COG0488_R#	62.7	678	2.19e-194
CORE_REP|Org1_Gene2094#	COG0514_L#	57.0	678	1.79e-194
CORE_REP|Org6_Gene1238#	COG4147_R#	68.9	675	1.33e-193
CORE_REP|Org2_Gene1476#	COG1219_O#	79.4	674	3.16e-193
CORE_REP|Org6_Gene2598#	COG0595_R#	60.3	674	2.43e-193
CORE_REP|Org8_Gene2661#	COG2225_C#	65.0	673	5.19e-193
CORE_REP|Org6_Gene2832#	COG1982_E#	68.0	672	1.39e-192
CORE_REP|Org3_Gene1531#	COG0480_J#	48.3	671	3.12e-192
CORE_REP|Org2_Gene1433#	COG0343_J#	82.7	670	3.15e-192
CORE_REP|Org1_Gene1244#	COG0833_E#	70.2	670	3.92e-192
CORE_REP|Org5_Gene3136#	COG2409_R#	49.4	669	1.34e-191
CORE_REP|Org4_Gene2749#	COG0114_C#	71.5	668	2.48e-191
CORE_REP|Org7_Gene1582#	COG1461_R#	61.0	668	2.94e-191
CORE_REP|Org4_Gene1149#	COG0513_LKJ#	68.5	667	3.76e-191
CORE_REP|Org3_Gene911#	COG0008_J#	65.3	665	1.29e-190
CORE_REP|Org2_Gene2528#	COG0768_M#	51.9	664	4.93e-190
CORE_REP|Org4_Gene2150#	COG0486_R#	74.5	663	4.68e-190
CORE_REP|Org7_Gene3276#	COG0104_F#	73.6	663	5.66e-190
CORE_REP|Org1_Gene1947#	COG0165_E#	71.6	661	3e-189
CORE_REP|Org2_Gene204#	COG1115_E#	66.9	661	3.29e-189
CORE_REP|Org1_Gene3398#	COG1506_E#	48.9	660	7.39e-189
CORE_REP|Org8_Gene1988#	COG1164_E#	52.3	658	1.96e-188
CORE_REP|Org1_Gene2373#	COG0768_M#	46.0	658	4.1e-188
CORE_REP|Org7_Gene3130#	COG1032_C#	69.6	656	1.22e-187
CORE_REP|Org8_Gene1973#	COG0323_L#	53.5	653	8.46e-187
CORE_REP|Org5_Gene683#	COG1199_KL#	51.7	653	6.63e-187
CORE_REP|Org4_Gene4798#	COG0553_KL#	45.3	653	1.26e-186
CORE_REP|Org4_Gene2125#	COG0305_L#	73.4	651	3.09e-186
CORE_REP|Org8_Gene468#	COG1066_O#	70.4	651	2.37e-186
CORE_REP|Org3_Gene3760#	COG0192_H#	82.0	648	1.75e-185
CORE_REP|Org8_Gene1476#	COG0471_P#	65.1	648	2.16e-185
CORE_REP|Org3_Gene447#	COG0367_E#	51.4	648	2.14e-185
CORE_REP|Org4_Gene50#	COG0744_M#	48.0	645	2.7e-184
CORE_REP|Org7_Gene4028#	COG3104_E#	63.1	643	6.99e-184
CORE_REP|Org5_Gene1234#	COG0001_H#	73.6	642	1.35e-183
CORE_REP|Org3_Gene4603#	COG0334_E#	68.3	641	1.88e-183
CORE_REP|Org6_Gene3107#	COG0112_E#	77.3	640	3.78e-183
CORE_REP|Org1_Gene2936#	COG1078_R#	70.0	639	6.79e-183
CORE_REP|Org4_Gene5969#	COG0439_I#	68.0	637	4.6e-182
CORE_REP|Org6_Gene3204#	COG1113_E#	66.6	634	4.03e-181
CORE_REP|Org1_Gene4042#	COG0488_R#	62.0	634	4.22e-181
CORE_REP|Org7_Gene1091#	COG1674_D#	50.1	634	9.32e-181
CORE_REP|Org1_Gene473#	COG0469_G#	70.1	626	8.02e-179
CORE_REP|Org4_Gene4005#	COG1249_C#	65.7	626	6.5e-179
CORE_REP|Org7_Gene3590#	COG1207_M#	65.8	624	3.1e-178
CORE_REP|Org7_Gene2703#	COG0595_R#	54.2	624	3.78e-178
CORE_REP|Org4_Gene1197#	COG0508_C#	71.1	623	5.21e-178
CORE_REP|Org1_Gene2120#	COG0843_C#	52.0	623	6.4e-178
CORE_REP|Org5_Gene4040#	COG0849_D#	48.3	623	8.59e-178
CORE_REP|Org6_Gene689#	COG0821_I#	86.4	622	7.33e-178
CORE_REP|Org5_Gene3589#	COG2140_GR#	76.5	622	1.02e-177
CORE_REP|Org8_Gene1903#	COG1502_I#	61.4	620	5.18e-177
CORE_REP|Org5_Gene814#	COG1132_V#	58.5	619	1.65e-176
CORE_REP|Org7_Gene4159#	COG0318_IQ#	58.5	619	1.12e-176
CORE_REP|Org1_Gene3445#	COG0304_IQ#	71.4	616	9.97e-176
CORE_REP|Org6_Gene44#	COG1250_I#	65.1	616	1.92e-175
CORE_REP|Org4_Gene201#	COG0318_IQ#	55.2	616	1e-175
CORE_REP|Org4_Gene4358#	COG1220_O#	68.2	614	3.28e-175
CORE_REP|Org3_Gene3113#	COG2978_H#	58.8	614	3.58e-175
CORE_REP|Org3_Gene4938#	COG0833_E#	58.9	613	5.84e-175
CORE_REP|Org4_Gene5370#	COG0172_J#	70.4	612	1.14e-174
CORE_REP|Org3_Gene2698#	COG1293_K#	55.1	612	1.97e-174
CORE_REP|Org5_Gene845#	COG0477_GEPR#	72.7	611	1.92e-174
CORE_REP|Org1_Gene1948#	COG0137_E#	75.3	607	4.45e-173
CORE_REP|Org3_Gene3628#	COG0488_R#	48.7	607	4.13e-173
CORE_REP|Org4_Gene833#	COG0156_H#	79.2	606	1e-172
CORE_REP|Org4_Gene5097#	COG1271_C#	67.4	606	6.58e-173
CORE_REP|Org2_Gene887#	COG0488_R#	57.1	606	7.66e-173
CORE_REP|Org1_Gene3687#	COG0119_E#	61.9	605	1.67e-172
CORE_REP|Org6_Gene2537#	COG0578_C#	56.0	605	1.79e-172
CORE_REP|Org8_Gene243#	COG0766_M#	71.3	604	2.43e-172
CORE_REP|Org4_Gene785#	COG0624_E#	59.8	604	4.38e-172
CORE_REP|Org5_Gene2840#	COG0737_F#	48.5	602	2.17e-171
CORE_REP|Org3_Gene1222#	COG0768_M#	46.4	601	4.52e-171
CORE_REP|Org1_Gene4111#	COG0553_KL#	61.1	598	1.88e-170
CORE_REP|Org1_Gene3368#	COG0427_C#	58.9	598	2.64e-170
CORE_REP|Org5_Gene676#	COG4303_E#	62.2	596	6.88e-170
CORE_REP|Org6_Gene692#	COG1283_P#	55.2	596	1.4e-169
CORE_REP|Org5_Gene3412#	COG0018_J#	54.1	596	1.44e-169
CORE_REP|Org4_Gene5081#	COG1001_F#	53.7	595	1.94e-169
CORE_REP|Org4_Gene4007#	COG0022_C#	89.0	594	1.89e-169
CORE_REP|Org2_Gene3263#	COG0076_E#	51.7	592	2.04e-168
CORE_REP|Org3_Gene3069#	COG0334_E#	78.8	591	1.81e-168
CORE_REP|Org8_Gene2589#	COG1960_I#	77.4	590	3.16e-168
CORE_REP|Org5_Gene3114#	COG1823_R#	65.4	585	2.12e-166
CORE_REP|Org8_Gene312#	COG1055_P#	66.4	584	3.36e-166
CORE_REP|Org8_Gene2311#	COG0161_H#	63.6	584	4.61e-166
CORE_REP|Org7_Gene1607#	COG4166_E#	52.0	584	3.3e-166
CORE_REP|Org5_Gene1134#	COG2265_J#	62.7	583	7.89e-166
CORE_REP|Org4_Gene1299#	COG0206_D#	78.4	580	4.34e-165
CORE_REP|Org7_Gene741#	COG0439_I#	64.3	579	8.97e-165
CORE_REP|Org3_Gene3717#	COG1757_C#	60.3	579	1.72e-164
CORE_REP|Org8_Gene2009#	COG0635_H#	57.6	579	1.25e-164
CORE_REP|Org7_Gene4026#	COG0591_ER#	63.2	578	2.76e-164
CORE_REP|Org6_Gene3255#	COG1132_V#	51.1	578	2.45e-164
CORE_REP|Org4_Gene452#	COG0019_E#	64.3	577	5.47e-164
CORE_REP|Org6_Gene4589#	COG0126_G#	71.3	576	8.73e-164
CORE_REP|Org7_Gene2615#	COG0516_F#	86.2	575	1.54e-163
CORE_REP|Org6_Gene3129#	COG0766_M#	70.3	574	4.5e-163
CORE_REP|Org4_Gene988#	COG0523_R#	69.6	574	4.2e-163
CORE_REP|Org4_Gene1433#	COG0162_J#	64.0	574	4.45e-163
CORE_REP|Org8_Gene11#	COG0608_L#	51.2	574	8.16e-163
CORE_REP|Org1_Gene768#	COG0497_L#	52.2	573	1.01e-162
CORE_REP|Org6_Gene4416#	COG2265_J#	60.4	570	4.13e-162
CORE_REP|Org2_Gene2154#	COG1333_O#	48.8	569	1.89e-161
CORE_REP|Org4_Gene1514#	COG1363_G#	74.7	568	1.61e-161
CORE_REP|Org6_Gene3642#	COG0012_J#	77.6	567	3.6e-161
CORE_REP|Org5_Gene2114#	COG0124_J#	64.6	567	5.43e-161
CORE_REP|Org4_Gene2324#	COG0568_K#	80.1	566	8.27e-161
CORE_REP|Org4_Gene1905#	COG0482_J#	74.0	565	1.41e-160
CORE_REP|Org4_Gene460#	COG1015_G#	67.5	565	1.47e-160
CORE_REP|Org4_Gene2306#	COG1480_R#	41.6	565	2.65e-160
CORE_REP|Org7_Gene2797#	COG1115_E#	58.8	564	5.06e-160
CORE_REP|Org4_Gene914#	COG0744_M#	44.1	563	1.27e-159
CORE_REP|Org2_Gene1055#	COG0183_I#	71.3	562	9.46e-160
CORE_REP|Org8_Gene3149#	COG1972_F#	69.2	562	1.7e-159
CORE_REP|Org1_Gene4065#	COG0477_GEPR#	68.8	562	9.92e-160
CORE_REP|Org5_Gene1462#	COG0133_E#	68.7	562	9.8e-160
CORE_REP|Org5_Gene2678#	COG3956_R#	55.8	562	2.01e-159
CORE_REP|Org6_Gene2844#	COG1071_C#	72.7	561	2.62e-159
CORE_REP|Org4_Gene759#	COG1012_C#	53.7	561	3.49e-159
CORE_REP|Org1_Gene3977#	COG2812_L#	50.5	560	9.34e-159
CORE_REP|Org5_Gene3680#	COG0651_CP#	56.1	559	1.02e-158
CORE_REP|Org8_Gene2792#	COG2141_C#	61.0	558	2.64e-158
CORE_REP|Org4_Gene3192#	COG3275_T#	48.8	558	3.49e-158
CORE_REP|Org7_Gene2315#	COG1164_E#	47.9	557	5.76e-158
CORE_REP|Org3_Gene4135#	COG2252_R#	64.3	554	4.04e-157
CORE_REP|Org4_Gene2375#	COG1253_R#	63.3	554	3.85e-157
CORE_REP|Org4_Gene1458#	COG0686_E#	73.0	552	1.22e-156
CORE_REP|Org7_Gene1458#	COG0468_L#	81.6	551	1.98e-156
CORE_REP|Org2_Gene4209#	COG0484_O#	68.8	551	2.72e-156
CORE_REP|Org8_Gene1715#	COG1363_G#	71.5	550	4.46e-156
CORE_REP|Org8_Gene1257#	COG0195_K#	78.0	549	8.05e-156
CORE_REP|Org6_Gene2721#	COG0820_R#	74.2	549	1.05e-155
CORE_REP|Org8_Gene2534#	COG0674_C#	69.9	549	1.23e-155
CORE_REP|Org8_Gene129#	COG0519_F#	84.8	548	2.69e-155
CORE_REP|Org4_Gene1196#	COG0022_C#	83.4	548	2.01e-155
CORE_REP|Org1_Gene431#	COG0123_BQ#	66.6	547	4.07e-155
CORE_REP|Org6_Gene2073#	COG0145_EQ#	43.0	547	7.54e-155
CORE_REP|Org6_Gene3104#	COG0381_M#	75.5	546	8.6e-155
CORE_REP|Org4_Gene5277#	COG3535_S#	71.8	546	8.67e-155
CORE_REP|Org4_Gene3495#	COG1113_E#	58.8	546	1.09e-154
CORE_REP|Org2_Gene3413#	COG2046_P#	69.7	545	1.98e-154
CORE_REP|Org4_Gene4052#	COG0161_H#	55.1	545	1.84e-154
CORE_REP|Org2_Gene1469#	COG0373_H#	61.9	544	4.05e-154
CORE_REP|Org7_Gene719#	COG1012_C#	54.9	544	3.48e-154
CORE_REP|Org2_Gene1813#	COG1297_S#	51.9	544	3.58e-154
CORE_REP|Org8_Gene2206#	COG1132_V#	48.0	544	4.12e-154
CORE_REP|Org4_Gene4823#	COG0216_J#	74.9	542	1.22e-153
CORE_REP|Org7_Gene458#	COG1252_C#	68.8	542	1.34e-153
CORE_REP|Org1_Gene1209#	COG0488_R#	49.4	541	4.68e-153
CORE_REP|Org4_Gene5611#	COG3842_E#	73.8	540	6.21e-153
CORE_REP|Org4_Gene198#	COG0082_E#	67.8	540	3.89e-153
CORE_REP|Org4_Gene844#	COG0436_E#	65.1	540	6.57e-153
CORE_REP|Org2_Gene53#	COG0016_J#	74.4	538	1.29e-152
CORE_REP|Org7_Gene1812#	COG0001_H#	60.7	538	2.13e-152
CORE_REP|Org1_Gene758#	COG0508_C#	63.6	537	6.37e-152
CORE_REP|Org4_Gene1319#	COG0044_F#	62.6	537	6.01e-152
CORE_REP|Org7_Gene1132#	COG4109_K#	62.3	537	3.63e-152
CORE_REP|Org7_Gene4176#	COG0492_O#	83.8	536	7.63e-152
CORE_REP|Org7_Gene2367#	COG0477_GEPR#	68.1	536	7.24e-152
CORE_REP|Org1_Gene2741#	COG0407_H#	74.3	535	1.9e-151
CORE_REP|Org6_Gene2521#	COG4100_P#	64.8	534	2.95e-151
CORE_REP|Org7_Gene3999#	COG2195_E#	62.7	533	8.42e-151
CORE_REP|Org4_Gene1644#	COG1186_J#	77.8	530	4.39e-150
CORE_REP|Org2_Gene983#	COG1960_I#	70.0	530	6.59e-150
CORE_REP|Org6_Gene4403#	COG2309_E#	62.0	530	7.16e-150
CORE_REP|Org4_Gene60#	COG2132_Q#	50.7	530	1.08e-149
CORE_REP|Org5_Gene4318#	COG0183_I#	67.7	529	1.19e-149
CORE_REP|Org4_Gene402#	COG4175_E#	67.3	528	1.56e-149
CORE_REP|Org8_Gene2295#	COG0577_V#	49.9	528	4.06e-149
CORE_REP|Org6_Gene2663#	COG1766_NU#	51.0	527	7.83e-149
CORE_REP|Org4_Gene739#	COG2873_E#	64.0	526	1.09e-148
CORE_REP|Org1_Gene3579#	COG0544_O#	61.1	524	3.14e-148
CORE_REP|Org5_Gene1888#	COG0612_R#	60.7	524	4.14e-148
CORE_REP|Org2_Gene3228#	COG0840_NT#	42.8	523	8.15e-148
CORE_REP|Org6_Gene4481#	COG1600_C#	66.7	522	1.78e-147
CORE_REP|Org4_Gene4365#	COG1536_N#	78.7	521	2.09e-147
CORE_REP|Org2_Gene3033#	COG2233_F#	60.2	521	2.68e-147
CORE_REP|Org5_Gene684#	COG0116_L#	65.8	520	4e-147
CORE_REP|Org3_Gene4026#	COG3037_S#	61.0	520	7.61e-147
CORE_REP|Org6_Gene2442#	COG0642_T#	47.6	520	6.25e-147
CORE_REP|Org1_Gene1347#	COG1457_F#	58.9	519	9.94e-147
CORE_REP|Org2_Gene2561#	COG0042_J#	79.0	518	1.72e-146
CORE_REP|Org8_Gene224#	COG1242_R#	77.7	518	1.28e-146
CORE_REP|Org4_Gene6199#	COG0379_H#	68.7	518	2.52e-146
CORE_REP|Org4_Gene191#	COG0128_E#	62.7	518	2.93e-146
CORE_REP|Org2_Gene174#	COG2081_R#	61.6	518	1.67e-146
CORE_REP|Org4_Gene3264#	COG2986_E#	53.3	518	3.47e-146
CORE_REP|Org2_Gene3293#	COG1161_R#	66.7	517	4.29e-146
CORE_REP|Org8_Gene2768#	COG0527_E#	59.5	514	4.47e-145
CORE_REP|Org2_Gene4236#	COG1455_G#	58.7	514	3.34e-145
CORE_REP|Org4_Gene56#	COG0436_E#	65.0	513	5.13e-145
CORE_REP|Org4_Gene3130#	COG0014_E#	64.6	513	9.19e-145
CORE_REP|Org1_Gene3540#	COG0303_H#	60.4	513	9.46e-145
CORE_REP|Org5_Gene3864#	COG0141_E#	62.5	511	3.55e-144
CORE_REP|Org5_Gene347#	COG4992_E#	57.8	510	6.01e-144
CORE_REP|Org7_Gene1981#	COG0513_LKJ#	55.9	508	1.8e-143
CORE_REP|Org6_Gene1530#	COG1092_R#	62.8	506	8.21e-143
CORE_REP|Org1_Gene902#	COG0146_EQ#	45.0	506	1.2e-142
CORE_REP|Org2_Gene1144#	COG1696_M#	59.4	505	1.36e-142
CORE_REP|Org6_Gene124#	COG0744_M#	41.9	505	2.83e-142
CORE_REP|Org5_Gene1391#	COG2072_P#	46.0	504	5.54e-142
CORE_REP|Org4_Gene2021#	COG4864_S#	81.5	503	4.49e-142
CORE_REP|Org2_Gene2617#	COG1249_C#	55.0	502	2.4e-141
CORE_REP|Org4_Gene1755#	COG0809_J#	70.6	501	3.01e-141
CORE_REP|Org7_Gene4415#	COG0168_P#	56.1	501	3.91e-141
CORE_REP|Org4_Gene4461#	COG0042_J#	74.8	500	3.93e-141
CORE_REP|Org4_Gene1795#	COG0113_H#	73.6	500	7.79e-141
CORE_REP|Org1_Gene2853#	COG1077_D#	73.6	500	3.84e-141
CORE_REP|Org7_Gene2264#	COG0477_GEPR#	48.5	500	9.83e-141
CORE_REP|Org4_Gene1756#	COG2255_L#	74.1	499	1.11e-140
CORE_REP|Org7_Gene2000#	COG0358_L#	41.7	499	1.59e-140
CORE_REP|Org3_Gene1760#	COG0498_E#	69.3	498	1.97e-140
CORE_REP|Org8_Gene2231#	COG0534_V#	51.7	498	2.58e-140
CORE_REP|Org7_Gene4369#	COG0214_H#	86.7	497	2.82e-140
CORE_REP|Org5_Gene906#	COG1473_R#	60.0	497	6.39e-140
CORE_REP|Org8_Gene1375#	COG0793_M#	51.8	494	4.09e-139
CORE_REP|Org3_Gene3024#	COG0502_H#	73.4	492	1.33e-138
CORE_REP|Org6_Gene2962#	COG2239_P#	52.4	492	1.84e-138
CORE_REP|Org4_Gene4006#	COG1071_C#	72.8	491	2.33e-138
CORE_REP|Org3_Gene3016#	COG1086_MG#	71.9	490	4.01e-138
CORE_REP|Org6_Gene3155#	COG0010_E#	81.4	489	9.88e-138
CORE_REP|Org8_Gene951#	COG0150_F#	68.1	488	2.67e-137
CORE_REP|Org1_Gene3110#	COG3048_E#	56.9	488	2.57e-137
CORE_REP|Org8_Gene804#	COG4145_H#	50.5	488	2.8e-137
CORE_REP|Org7_Gene2982#	COG0260_E#	51.1	487	6.57e-137
CORE_REP|Org3_Gene2743#	COG0320_H#	76.6	486	9.09e-137
CORE_REP|Org4_Gene2888#	COG0346_E#	72.2	486	5.4e-137
CORE_REP|Org7_Gene1623#	COG0505_EF#	63.4	486	6.19e-137
CORE_REP|Org4_Gene5591#	COG1301_C#	57.8	486	9.32e-137
CORE_REP|Org8_Gene2865#	COG0771_M#	55.9	486	7.59e-137
CORE_REP|Org8_Gene2261#	COG0442_J#	50.2	486	1.38e-136
CORE_REP|Org1_Gene4513#	COG0281_C#	61.6	485	1.97e-136
CORE_REP|Org3_Gene4720#	COG1257_I#	58.9	485	2.06e-136
CORE_REP|Org3_Gene3281#	COG0534_V#	54.0	484	3.96e-136
CORE_REP|Org4_Gene2160#	COG1195_L#	63.4	483	5.34e-136
CORE_REP|Org2_Gene2828#	COG1167_KE#	52.4	482	1.94e-135
CORE_REP|Org7_Gene842#	COG0539_J#	62.8	481	2.69e-135
CORE_REP|Org4_Gene5079#	COG0151_F#	57.9	481	2.27e-135
CORE_REP|Org5_Gene1652#	COG0501_O#	54.2	481	3.97e-135
CORE_REP|Org7_Gene1713#	COG3333_S#	49.3	481	3.61e-135
CORE_REP|Org2_Gene1282#	COG0840_NT#	39.3	481	4.61e-135
CORE_REP|Org4_Gene3829#	COG0095_H#	70.2	480	6.84e-135
CORE_REP|Org3_Gene2210#	COG0057_G#	68.5	480	5.38e-135
CORE_REP|Org4_Gene6084#	COG3839_G#	67.0	480	7.46e-135
CORE_REP|Org2_Gene4021#	COG1932_HE#	63.6	480	7.49e-135
CORE_REP|Org1_Gene3829#	COG0446_R#	54.9	480	9.18e-135
CORE_REP|Org7_Gene1986#	COG3290_T#	47.0	480	1.1e-134
CORE_REP|Org3_Gene4874#	COG1951_C#	71.4	479	1.38e-134
CORE_REP|Org4_Gene4154#	COG0626_E#	63.3	478	1.78e-134
CORE_REP|Org6_Gene4035#	COG2814_G#	62.6	478	1.81e-134
CORE_REP|Org1_Gene920#	COG1159_R#	76.5	477	4.09e-134
CORE_REP|Org3_Gene2618#	COG0761_IM#	73.1	477	4.32e-134
CORE_REP|Org3_Gene4514#	COG2141_C#	64.9	477	4.8e-134
CORE_REP|Org5_Gene3205#	COG1230_P#	74.4	476	9.46e-134
CORE_REP|Org4_Gene4452#	COG0031_E#	76.9	475	2.06e-133
CORE_REP|Org5_Gene1326#	COG2195_E#	65.2	475	2.47e-133
CORE_REP|Org2_Gene857#	COG0552_U#	61.3	474	3.69e-133
CORE_REP|Org2_Gene311#	COG0332_I#	73.4	473	6.04e-133
CORE_REP|Org2_Gene4081#	COG0533_O#	70.6	473	8.67e-133
CORE_REP|Org3_Gene2951#	COG0462_FE#	74.4	472	1.38e-132
CORE_REP|Org6_Gene280#	COG0039_C#	74.0	472	1.09e-132
CORE_REP|Org4_Gene4630#	COG1012_C#	51.5	472	1.53e-132
CORE_REP|Org6_Gene1411#	COG2308_S#	50.6	472	2.14e-132
CORE_REP|Org3_Gene4559#	COG0516_F#	80.9	471	4.68e-132
CORE_REP|Org2_Gene2805#	COG1797_H#	52.9	471	3.35e-132
CORE_REP|Org1_Gene4525#	COG1053_C#	43.5	471	4.13e-132
CORE_REP|Org3_Gene2606#	COG0648_L#	78.5	470	3.73e-132
CORE_REP|Org5_Gene1016#	COG0473_CE#	64.8	470	4.39e-132
CORE_REP|Org4_Gene3789#	COG0477_GEPR#	57.3	470	4.93e-132
CORE_REP|Org4_Gene4453#	COG0147_EH#	52.4	470	7.81e-132
CORE_REP|Org8_Gene2533#	COG1013_C#	77.1	468	1.79e-131
CORE_REP|Org4_Gene2345#	COG1063_ER#	67.5	468	2.85e-131
CORE_REP|Org4_Gene6100#	COG0059_EH#	67.1	468	2.15e-131
CORE_REP|Org8_Gene1441#	COG2404_R#	56.0	468	3.24e-131
CORE_REP|Org4_Gene1424#	COG1364_E#	60.0	467	5.74e-131
CORE_REP|Org6_Gene4269#	COG3858_R#	57.2	467	5.66e-131
CORE_REP|Org8_Gene551#	COG1649_S#	46.7	467	7.24e-131
CORE_REP|Org1_Gene3281#	COG1132_V#	40.5	467	8e-131
CORE_REP|Org4_Gene1214#	COG2070_R#	73.3	466	1.04e-130
CORE_REP|Org6_Gene1932#	COG1263_G#	57.8	466	1.17e-130
CORE_REP|Org8_Gene702#	COG0755_O#	57.1	466	7.12e-131
CORE_REP|Org6_Gene339#	COG2025_C#	69.8	465	2.24e-130
CORE_REP|Org1_Gene79#	COG0733_R#	51.8	465	1.84e-130
CORE_REP|Org1_Gene2131#	COG1012_C#	48.3	465	2.61e-130
CORE_REP|Org6_Gene4241#	COG1123_R#	41.9	465	3.49e-130
CORE_REP|Org3_Gene1954#	COG0626_E#	61.5	464	4.78e-130
CORE_REP|Org3_Gene450#	COG0477_GEPR#	51.3	464	3.79e-130
CORE_REP|Org2_Gene629#	COG0119_E#	47.6	464	6.14e-130
CORE_REP|Org8_Gene1171#	COG1574_R#	45.9	464	6.12e-130
CORE_REP|Org6_Gene1792#	COG0550_L#	37.9	463	1.42e-129
CORE_REP|Org4_Gene3207#	COG1118_P#	64.5	462	1.59e-129
CORE_REP|Org3_Gene446#	COG2244_R#	44.9	462	1.84e-129
CORE_REP|Org4_Gene3532#	COG0489_D#	63.1	460	4.57e-129
CORE_REP|Org2_Gene3416#	COG1613_P#	62.4	460	5.95e-129
CORE_REP|Org3_Gene3589#	COG0180_J#	69.7	459	9.51e-129
CORE_REP|Org4_Gene177#	COG0438_M#	59.8	458	3.21e-128
CORE_REP|Org1_Gene841#	COG0162_J#	59.7	458	1.99e-128
CORE_REP|Org7_Gene3853#	COG0769_M#	48.6	458	3.14e-128
CORE_REP|Org6_Gene2881#	COG0687_E#	60.5	457	3.92e-128
CORE_REP|Org1_Gene521#	COG0277_C#	58.6	457	4.95e-128
CORE_REP|Org8_Gene3432#	COG0240_C#	67.9	456	8.27e-128
CORE_REP|Org7_Gene2861#	COG1294_C#	62.7	455	2.43e-127
CORE_REP|Org6_Gene2750#	COG2233_F#	53.6	455	1.82e-127
CORE_REP|Org6_Gene517#	COG1104_E#	60.8	454	3.55e-127
CORE_REP|Org6_Gene1958#	COG2311_S#	57.8	454	4.78e-127
CORE_REP|Org1_Gene3126#	COG0651_CP#	44.8	454	6.09e-127
CORE_REP|Org7_Gene1644#	COG0849_D#	52.0	453	1.16e-126
CORE_REP|Org5_Gene1823#	COG3314_S#	51.9	453	9.35e-127
CORE_REP|Org4_Gene4026#	COG0019_E#	57.6	452	1.76e-126
CORE_REP|Org6_Gene847#	COG1492_H#	49.0	452	1.76e-126
CORE_REP|Org4_Gene3828#	COG1511_S#	32.6	452	3.38e-126
CORE_REP|Org3_Gene1769#	COG1494_G#	71.4	451	2.62e-126
CORE_REP|Org4_Gene3376#	COG1054_R#	66.9	450	5.68e-126
CORE_REP|Org7_Gene2063#	COG2133_G#	56.7	450	8.2e-126
CORE_REP|Org7_Gene1501#	COG0750_M#	52.0	449	1.64e-125
CORE_REP|Org1_Gene554#	COG0306_P#	65.9	448	2.25e-125
CORE_REP|Org4_Gene657#	COG0743_I#	61.7	448	3.33e-125
CORE_REP|Org6_Gene1920#	COG1757_C#	49.2	448	3.99e-125
CORE_REP|Org3_Gene2665#	COG1481_S#	69.2	447	3.75e-125
CORE_REP|Org5_Gene1382#	COG1473_R#	50.1	447	7.14e-125
CORE_REP|Org7_Gene413#	COG0207_F#	65.7	446	6.3e-125
CORE_REP|Org3_Gene1210#	COG0147_EH#	51.0	446	1.53e-124
CORE_REP|Org1_Gene2177#	COG1113_E#	50.7	446	1.45e-124
CORE_REP|Org5_Gene1999#	COG1760_E#	76.9	445	1.31e-124
CORE_REP|Org8_Gene1349#	COG0492_O#	67.2	445	1.39e-124
CORE_REP|Org8_Gene83#	COG0346_E#	66.7	445	1.85e-124
CORE_REP|Org2_Gene1049#	COG1135_P#	63.6	445	1.48e-124
CORE_REP|Org4_Gene3131#	COG0263_E#	62.1	445	2.71e-124
CORE_REP|Org6_Gene3738#	COG1960_I#	56.8	445	2.94e-124
CORE_REP|Org7_Gene3471#	COG0477_GEPR#	55.1	445	2.25e-124
CORE_REP|Org8_Gene2458#	COG1020_Q#	46.3	445	2.77e-124
CORE_REP|Org1_Gene584#	COG0491_R#	72.5	444	4.72e-124
CORE_REP|Org6_Gene4539#	COG1232_H#	46.8	444	5.95e-124
CORE_REP|Org1_Gene853#	COG1117_P#	78.1	443	5.94e-124
CORE_REP|Org4_Gene622#	COG0136_E#	64.1	443	5.75e-124
CORE_REP|Org5_Gene2465#	COG1305_E#	38.5	443	1.56e-123
CORE_REP|Org2_Gene2496#	COG0167_F#	73.5	442	1.45e-123
CORE_REP|Org8_Gene2685#	COG1165_H#	41.2	442	2.73e-123
CORE_REP|Org1_Gene2808#	COG2313_Q#	73.9	441	1.9e-123
CORE_REP|Org3_Gene4509#	COG1902_C#	64.7	440	5e-123
CORE_REP|Org5_Gene4401#	COG4956_R#	62.8	440	5.02e-123
CORE_REP|Org7_Gene1139#	COG0205_G#	67.4	439	7.56e-123
CORE_REP|Org2_Gene756#	COG1079_R#	66.1	439	1.29e-122
CORE_REP|Org4_Gene612#	COG4603_R#	64.4	439	1.09e-122
CORE_REP|Org4_Gene1435#	COG1454_C#	56.2	439	1.24e-122
CORE_REP|Org4_Gene2158#	COG0592_L#	58.7	438	2.01e-122
CORE_REP|Org4_Gene1068#	COG2262_R#	56.7	438	3.87e-122
CORE_REP|Org7_Gene2166#	COG2368_Q#	57.5	437	5.61e-122
CORE_REP|Org4_Gene1445#	COG0301_H#	53.1	436	1.06e-121
CORE_REP|Org8_Gene36#	COG2256_L#	52.5	436	1.47e-121
CORE_REP|Org2_Gene772#	COG0612_R#	52.2	435	1.82e-121
CORE_REP|Org5_Gene4413#	COG1012_C#	46.4	434	3.62e-121
CORE_REP|Org8_Gene1896#	COG3424_Q#	58.3	433	7.99e-121
CORE_REP|Org4_Gene5957#	COG1570_L#	48.4	432	2.62e-120
CORE_REP|Org4_Gene3109#	COG1012_C#	48.1	432	1.84e-120
CORE_REP|Org5_Gene172#	COG2008_E#	60.9	431	2.23e-120
CORE_REP|Org4_Gene5023#	COG0786_E#	53.7	431	3.34e-120
CORE_REP|Org4_Gene1355#	COG0144_J#	49.8	431	5e-120
CORE_REP|Org8_Gene888#	COG0747_E#	39.4	431	5.09e-120
CORE_REP|Org8_Gene3268#	COG3182_S#	48.5	430	6.52e-120
CORE_REP|Org3_Gene438#	COG0624_E#	48.1	430	6.83e-120
CORE_REP|Org1_Gene3686#	COG0473_CE#	59.1	428	2.61e-119
CORE_REP|Org4_Gene5379#	COG1686_M#	52.1	428	4.59e-119
CORE_REP|Org7_Gene1241#	COG0471_P#	37.6	428	4.41e-119
CORE_REP|Org3_Gene4903#	COG4606_P#	65.8	427	5.03e-119
CORE_REP|Org4_Gene4059#	COG0389_L#	52.9	427	6.58e-119
CORE_REP|Org4_Gene3348#	COG0276_H#	66.8	426	8.3e-119
CORE_REP|Org4_Gene876#	COG0451_MG#	65.4	426	6.61e-119
CORE_REP|Org4_Gene3184#	COG1252_C#	59.3	426	7.4e-119
CORE_REP|Org5_Gene2200#	COG0635_H#	54.6	426	7.91e-119
CORE_REP|Org3_Gene3338#	COG1030_O#	50.1	426	9.18e-119
CORE_REP|Org4_Gene3845#	COG1493_T#	68.3	424	4.21e-118
CORE_REP|Org5_Gene832#	COG2896_H#	61.6	424	4.55e-118
CORE_REP|Org8_Gene3387#	COG1473_R#	54.9	424	3.13e-118
CORE_REP|Org7_Gene2685#	COG0419_L#	32.1	424	1.38e-117
CORE_REP|Org2_Gene3110#	COG0010_E#	71.4	423	5.29e-118
CORE_REP|Org4_Gene669#	COG0477_GEPR#	54.1	423	1.25e-117
CORE_REP|Org4_Gene5859#	COG1250_I#	73.6	421	3.24e-117
CORE_REP|Org7_Gene1097#	COG1609_K#	63.9	421	3.81e-117
CORE_REP|Org6_Gene4510#	COG2610_GE#	51.2	420	8.71e-117
CORE_REP|Org2_Gene4208#	COG2264_J#	65.9	419	1.04e-116
CORE_REP|Org3_Gene207#	COG3589_S#	58.5	419	1.28e-116
CORE_REP|Org5_Gene4030#	COG4992_E#	57.4	419	9.55e-117
CORE_REP|Org7_Gene2348#	COG0183_I#	53.6	419	1.01e-116
CORE_REP|Org4_Gene4359#	COG4465_K#	84.1	418	1.92e-116
CORE_REP|Org5_Gene2921#	COG0143_J#	39.7	418	4.02e-116
CORE_REP|Org6_Gene2155#	COG3192_E#	49.5	417	5.22e-116
CORE_REP|Org4_Gene2963#	COG3239_I#	58.4	415	1.65e-115
CORE_REP|Org2_Gene4170#	COG0026_F#	53.6	415	1.79e-115
CORE_REP|Org4_Gene3139#	COG1114_E#	46.1	415	2.22e-115
CORE_REP|Org2_Gene1467#	COG0181_H#	67.6	414	2.53e-115
CORE_REP|Org4_Gene1315#	COG0564_J#	64.7	414	2.48e-115
CORE_REP|Org4_Gene1359#	COG0515_RTKL#	63.8	414	9.24e-115
CORE_REP|Org4_Gene2985#	COG1379_S#	53.6	414	4.16e-115
CORE_REP|Org6_Gene3270#	COG1960_I#	52.5	414	5.38e-115
CORE_REP|Org8_Gene2808#	COG2894_D#	73.6	413	8.23e-115
CORE_REP|Org6_Gene729#	COG1397_O#	61.2	413	7.49e-115
CORE_REP|Org6_Gene3044#	COG4585_T#	55.1	413	1.19e-114
CORE_REP|Org6_Gene4261#	COG1020_Q#	38.2	413	2.51e-114
CORE_REP|Org1_Gene3826#	COG0577_V#	37.9	413	1.93e-114
CORE_REP|Org1_Gene388#	COG0444_EP#	59.7	412	1.37e-114
CORE_REP|Org5_Gene1136#	COG0277_C#	45.8	412	2.44e-114
CORE_REP|Org4_Gene1414#	COG2876_E#	80.9	411	3.27e-114
CORE_REP|Org2_Gene3896#	COG0685_E#	62.7	411	5.84e-114
CORE_REP|Org4_Gene1074#	COG4948_MR#	54.2	411	2.56e-114
CORE_REP|Org4_Gene3312#	COG2421_C#	53.3	410	9.17e-114
CORE_REP|Org4_Gene6139#	COG1114_E#	47.6	410	8.85e-114
CORE_REP|Org6_Gene2644#	COG1377_NU#	57.7	409	1.24e-113
CORE_REP|Org1_Gene3313#	COG0527_E#	53.1	409	1.4e-113
CORE_REP|Org4_Gene3308#	COG1804_C#	51.0	409	1.04e-113
CORE_REP|Org4_Gene4411#	COG1947_I#	69.7	408	1.69e-113
CORE_REP|Org5_Gene748#	COG0167_F#	60.5	408	3.21e-113
CORE_REP|Org2_Gene3048#	COG4362_PE#	57.1	408	3.48e-113
CORE_REP|Org3_Gene2720#	COG1281_O#	67.7	406	1.11e-112
CORE_REP|Org4_Gene1145#	COG1181_M#	58.6	406	1.37e-112
CORE_REP|Org1_Gene4048#	COG1167_KE#	45.8	406	1.37e-112
CORE_REP|Org8_Gene3113#	COG0583_K#	65.0	405	1.94e-112
CORE_REP|Org3_Gene1773#	COG0609_P#	57.5	405	3.1e-112
CORE_REP|Org4_Gene614#	COG1744_R#	57.2	405	1.79e-112
CORE_REP|Org8_Gene515#	COG1176_E#	73.7	403	6.62e-112
CORE_REP|Org4_Gene3522#	COG3872_R#	64.5	403	1.05e-111
CORE_REP|Org4_Gene2026#	COG1702_T#	64.4	403	6.01e-112
CORE_REP|Org4_Gene1339#	COG1173_EP#	65.3	402	1.69e-111
CORE_REP|Org1_Gene1161#	COG0079_E#	53.4	402	2.01e-111
CORE_REP|Org7_Gene1317#	COG0477_GEPR#	51.8	402	2.2e-111
CORE_REP|Org3_Gene24#	COG4208_P#	72.0	401	3.72e-111
CORE_REP|Org4_Gene2877#	COG1284_S#	68.8	401	2.62e-111
CORE_REP|Org2_Gene796#	COG0052_J#	79.8	399	1.11e-110
CORE_REP|Org7_Gene241#	COG0534_V#	45.5	399	2.07e-110
CORE_REP|Org3_Gene5117#	COG0601_EP#	45.1	399	1.73e-110
CORE_REP|Org2_Gene649#	COG0446_R#	43.7	399	2.62e-110
CORE_REP|Org8_Gene2525#	COG1167_KE#	43.5	399	2.23e-110
CORE_REP|Org4_Gene5134#	COG0479_C#	73.8	398	1.57e-110
CORE_REP|Org6_Gene2353#	COG0604_CR#	60.1	398	3.41e-110
CORE_REP|Org7_Gene1576#	COG0416_I#	59.0	398	2e-110
CORE_REP|Org7_Gene4029#	COG1473_R#	52.5	398	3.01e-110
CORE_REP|Org7_Gene3284#	COG0265_O#	50.7	398	4.45e-110
CORE_REP|Org6_Gene159#	COG0318_IQ#	45.2	398	3.75e-110
CORE_REP|Org5_Gene2844#	COG1227_C#	66.1	397	4.16e-110
CORE_REP|Org1_Gene1655#	COG4608_E#	63.8	397	4.25e-110
CORE_REP|Org4_Gene1459#	COG0006_E#	53.7	397	6.4e-110
CORE_REP|Org6_Gene146#	COG0029_H#	42.8	397	9.31e-110
CORE_REP|Org7_Gene2342#	COG1012_C#	42.8	397	6.38e-110
CORE_REP|Org5_Gene2456#	COG0171_H#	69.0	396	8.24e-110
CORE_REP|Org8_Gene1267#	COG0264_J#	68.6	396	8.87e-110
CORE_REP|Org4_Gene3863#	COG0391_S#	60.3	396	7.69e-110
CORE_REP|Org5_Gene968#	COG0075_E#	54.7	396	8.43e-110
CORE_REP|Org6_Gene320#	COG3858_R#	47.5	396	1.08e-109
CORE_REP|Org8_Gene3454#	COG0573_P#	65.3	395	2.11e-109
CORE_REP|Org1_Gene3019#	COG0714_R#	63.7	395	2.1e-109
CORE_REP|Org5_Gene3936#	COG1796_L#	61.7	394	6.5e-109
CORE_REP|Org5_Gene2199#	COG2059_P#	54.3	394	3.39e-109
CORE_REP|Org4_Gene2017#	COG0168_P#	47.6	394	3.92e-109
CORE_REP|Org6_Gene1223#	COG1897_E#	61.7	393	1.03e-108
CORE_REP|Org6_Gene4413#	COG0477_GEPR#	51.0	393	1e-108
CORE_REP|Org8_Gene55#	COG0826_O#	60.0	392	1.76e-108
CORE_REP|Org5_Gene1257#	COG2066_E#	59.5	392	1.39e-108
CORE_REP|Org1_Gene314#	COG1161_R#	64.4	391	2.82e-108
CORE_REP|Org4_Gene5096#	COG1597_IR#	63.3	391	3.87e-108
CORE_REP|Org1_Gene2794#	COG0609_P#	57.5	391	4.35e-108
CORE_REP|Org3_Gene1449#	COG0609_P#	56.9	391	2.95e-108
CORE_REP|Org2_Gene1986#	COG0044_F#	44.3	391	4.52e-108
CORE_REP|Org6_Gene2733#	COG0601_EP#	59.5	389	1.14e-107
CORE_REP|Org7_Gene3372#	COG0747_E#	40.2	389	1.91e-107
CORE_REP|Org3_Gene23#	COG0555_O#	69.9	388	2.27e-107
CORE_REP|Org6_Gene3574#	COG0030_J#	67.0	388	2.4e-107
CORE_REP|Org8_Gene528#	COG3290_T#	37.8	388	3.46e-107
CORE_REP|Org1_Gene2772#	COG0224_C#	68.3	387	5.2e-107
CORE_REP|Org6_Gene269#	COG0618_R#	59.9	387	3.5e-107
CORE_REP|Org4_Gene459#	COG0213_F#	51.7	387	5.84e-107
CORE_REP|Org2_Gene4271#	COG3973_R#	30.2	387	7.93e-107
CORE_REP|Org4_Gene3856#	COG0107_E#	76.3	386	6.03e-107
CORE_REP|Org4_Gene1354#	COG0223_J#	60.0	386	9.77e-107
CORE_REP|Org7_Gene653#	COG0609_P#	56.6	386	1.35e-106
CORE_REP|Org4_Gene904#	COG3253_S#	74.2	385	1.73e-106
CORE_REP|Org5_Gene437#	COG1732_M#	65.0	385	3.51e-106
CORE_REP|Org8_Gene461#	COG0598_P#	57.7	384	4.94e-106
CORE_REP|Org3_Gene4494#	COG1988_R#	57.1	383	8.64e-106
CORE_REP|Org1_Gene3796#	COG2199_T#	39.7	383	1.06e-105
CORE_REP|Org1_Gene1136#	COG1199_KL#	32.7	383	2.43e-105
CORE_REP|Org1_Gene566#	COG0217_S#	81.7	382	1.07e-105
CORE_REP|Org8_Gene2644#	COG1125_E#	59.2	382	1.87e-105
CORE_REP|Org2_Gene915#	COG1135_P#	57.6	382	1.17e-105
CORE_REP|Org1_Gene641#	COG0609_P#	56.3	382	1.51e-105
CORE_REP|Org1_Gene3998#	COG1167_KE#	43.6	382	2.78e-105
CORE_REP|Org1_Gene3158#	COG0642_T#	40.7	382	1.57e-105
CORE_REP|Org1_Gene389#	COG0601_EP#	57.3	381	3.06e-105
CORE_REP|Org4_Gene3733#	COG1171_E#	53.7	381	3.11e-105
CORE_REP|Org7_Gene4062#	COG2366_R#	31.3	381	1.03e-104
CORE_REP|Org5_Gene2810#	COG0770_M#	44.1	380	7.77e-105
CORE_REP|Org8_Gene986#	COG0175_EH#	72.1	379	6.79e-105
CORE_REP|Org8_Gene1279#	COG1120_PH#	65.5	379	1.05e-104
CORE_REP|Org4_Gene4976#	COG0642_T#	58.3	379	9.61e-105
CORE_REP|Org4_Gene2000#	COG1420_K#	56.9	379	9.99e-105
CORE_REP|Org7_Gene4445#	COG0004_P#	48.2	379	1.26e-104
CORE_REP|Org7_Gene333#	COG0628_R#	45.5	378	2.63e-104
CORE_REP|Org8_Gene2450#	COG1028_IQR#	72.9	377	3.63e-104
CORE_REP|Org6_Gene2056#	COG4608_E#	55.4	377	6.36e-104
CORE_REP|Org8_Gene1063#	COG1802_K#	77.8	376	1.02e-103
CORE_REP|Org6_Gene3197#	COG4608_E#	58.3	376	1.03e-103
CORE_REP|Org2_Gene4086#	COG0006_E#	53.3	376	8.73e-104
CORE_REP|Org4_Gene1729#	COG0477_GEPR#	43.5	376	1.76e-103
CORE_REP|Org6_Gene1455#	COG0707_M#	50.3	375	2.57e-103
CORE_REP|Org6_Gene2272#	COG0183_I#	50.1	375	2.11e-103
CORE_REP|Org7_Gene1148#	COG0642_T#	41.3	375	3.67e-103
CORE_REP|Org8_Gene2460#	COG1785_P#	40.4	375	3.93e-103
CORE_REP|Org4_Gene4567#	COG1273_S#	64.9	374	2.61e-103
CORE_REP|Org8_Gene3458#	COG1982_E#	44.8	374	7.62e-103
CORE_REP|Org5_Gene3845#	COG1506_E#	36.1	374	1.21e-102
CORE_REP|Org8_Gene502#	COG0583_K#	61.2	373	6.49e-103
CORE_REP|Org7_Gene2656#	COG1194_L#	55.0	373	7.28e-103
CORE_REP|Org7_Gene1811#	COG3135_Q#	46.2	373	8.51e-103
CORE_REP|Org3_Gene2002#	COG0534_V#	41.4	373	1.24e-102
CORE_REP|Org4_Gene1907#	COG0477_GEPR#	39.8	373	1.01e-102
CORE_REP|Org7_Gene615#	COG0035_F#	84.7	372	9.72e-103
CORE_REP|Org5_Gene4497#	COG1235_R#	69.5	372	1.22e-102
CORE_REP|Org4_Gene1078#	COG4605_P#	57.8	372	1.91e-102
CORE_REP|Org1_Gene2384#	COG1323_R#	46.1	372	1.87e-102
CORE_REP|Org4_Gene2186#	COG1173_EP#	60.5	371	2.37e-102
CORE_REP|Org4_Gene1290#	COG0472_M#	58.8	370	5.76e-102
CORE_REP|Org4_Gene1064#	COG0577_V#	47.4	369	1.33e-101
CORE_REP|Org1_Gene22#	COG0642_T#	39.9	369	1.52e-101
CORE_REP|Org8_Gene1561#	COG0747_E#	38.3	369	2.07e-101
CORE_REP|Org4_Gene3240#	COG1168_E#	44.7	368	2.63e-101
CORE_REP|Org8_Gene2794#	COG0078_E#	60.2	367	4.8e-101
CORE_REP|Org5_Gene399#	COG2837_P#	50.1	367	6.27e-101
CORE_REP|Org3_Gene107#	COG2086_C#	70.4	366	6.56e-101
CORE_REP|Org1_Gene56#	COG4176_E#	68.0	365	2.11e-100
CORE_REP|Org5_Gene787#	COG0287_E#	51.8	365	2.71e-100
CORE_REP|Org7_Gene3117#	COG0248_FP#	38.6	365	2.93e-100
CORE_REP|Org6_Gene3577#	COG0084_L#	65.5	364	4.23e-100
CORE_REP|Org4_Gene257#	COG0514_L#	45.5	364	4.68e-100
CORE_REP|Org4_Gene4412#	COG0503_F#	65.2	363	6.46e-100
CORE_REP|Org6_Gene2274#	COG0142_H#	53.1	363	9.14e-100
CORE_REP|Org2_Gene1223#	COG0081_J#	78.1	362	1.12e-99
CORE_REP|Org4_Gene3862#	COG1660_R#	63.3	362	1.09e-99
CORE_REP|Org2_Gene1268#	COG2855_S#	59.6	362	1.26e-99
CORE_REP|Org7_Gene436#	COG1788_I#	75.0	361	2.52e-99
CORE_REP|Org3_Gene920#	COG3869_E#	52.0	361	3.03e-99
CORE_REP|Org1_Gene3474#	COG1173_EP#	47.1	361	5.34e-99
CORE_REP|Org1_Gene317#	COG0336_J#	70.7	360	5.87e-99
CORE_REP|Org4_Gene180#	COG1284_S#	60.2	360	7.16e-99
CORE_REP|Org4_Gene858#	COG0601_EP#	57.0	360	5.63e-99
CORE_REP|Org2_Gene1987#	COG0493_ER#	44.8	360	8.32e-99
CORE_REP|Org5_Gene3520#	COG2169_F#	82.0	359	8.39e-99
CORE_REP|Org2_Gene238#	COG0614_P#	55.5	359	1.73e-98
CORE_REP|Org1_Gene3322#	COG0689_J#	73.9	358	2.26e-98
CORE_REP|Org4_Gene5880#	COG3853_P#	51.0	358	2.71e-98
CORE_REP|Org1_Gene1015#	COG0477_GEPR#	44.9	358	3.61e-98
CORE_REP|Org8_Gene2430#	COG4477_D#	34.9	358	3.93e-98
CORE_REP|Org8_Gene3131#	COG0600_P#	69.0	357	3.13e-98
CORE_REP|Org4_Gene2224#	COG1291_N#	68.9	357	4.36e-98
CORE_REP|Org4_Gene5959#	COG0190_H#	62.9	357	3.37e-98
CORE_REP|Org5_Gene2258#	COG0581_P#	60.9	357	5.9e-98
CORE_REP|Org3_Gene4309#	COG0331_I#	56.8	357	3.76e-98
CORE_REP|Org6_Gene4326#	COG0047_F#	73.1	356	7.83e-98
CORE_REP|Org2_Gene3838#	COG0444_EP#	53.5	356	1.55e-97
CORE_REP|Org7_Gene1056#	COG2508_TQ#	36.4	356	1.41e-97
CORE_REP|Org6_Gene4037#	COG0656_R#	60.7	355	2.16e-97
CORE_REP|Org8_Gene719#	COG4974_L#	58.7	355	2.3e-97
CORE_REP|Org4_Gene2173#	COG4129_S#	48.8	355	2.14e-97
CORE_REP|Org2_Gene1259#	COG0559_E#	59.7	354	4.98e-97
CORE_REP|Org3_Gene1456#	COG1575_H#	58.7	354	4.01e-97
CORE_REP|Org4_Gene1392#	COG0491_R#	58.5	354	2.9e-97
CORE_REP|Org5_Gene240#	COG0596_R#	58.1	354	4.28e-97
CORE_REP|Org6_Gene4205#	COG0772_D#	44.2	354	5.18e-97
CORE_REP|Org8_Gene924#	COG1028_IQR#	71.0	353	7.24e-97
CORE_REP|Org4_Gene758#	COG2013_S#	66.5	353	7.82e-97
CORE_REP|Org3_Gene3672#	COG0002_E#	53.8	353	1e-96
CORE_REP|Org3_Gene1915#	COG1692_S#	62.3	352	1.32e-96
CORE_REP|Org1_Gene2406#	COG0109_O#	56.7	352	1.98e-96
CORE_REP|Org6_Gene3306#	COG0642_T#	53.2	352	1.63e-96
CORE_REP|Org7_Gene3192#	COG0745_TK#	73.1	351	2.02e-96
CORE_REP|Org6_Gene511#	COG1179_H#	69.7	351	2.81e-96
CORE_REP|Org4_Gene1706#	COG0061_G#	61.4	351	2.94e-96
CORE_REP|Org3_Gene323#	COG0682_M#	60.5	351	3.95e-96
CORE_REP|Org2_Gene2844#	COG0697_GER#	56.2	351	2.59e-96
CORE_REP|Org4_Gene6162#	COG0642_T#	39.1	351	7.14e-96
CORE_REP|Org8_Gene2088#	COG1521_K#	65.0	350	5.11e-96
CORE_REP|Org4_Gene313#	COG2141_C#	45.9	350	8.15e-96
CORE_REP|Org6_Gene3997#	COG0591_ER#	37.9	350	9.16e-96
CORE_REP|Org2_Gene3244#	COG0247_C#	70.2	349	1e-95
CORE_REP|Org1_Gene2950#	COG0351_H#	63.8	349	1.52e-95
CORE_REP|Org5_Gene1096#	COG1162_R#	58.0	349	9.49e-96
CORE_REP|Org4_Gene4566#	COG3285_L#	57.6	349	3.35e-95
CORE_REP|Org8_Gene1687#	COG2201_NT#	49.3	349	1.24e-95
CORE_REP|Org5_Gene2801#	COG0787_M#	49.3	349	1.2e-95
CORE_REP|Org4_Gene3354#	COG1131_V#	66.5	348	1.8e-95
CORE_REP|Org1_Gene4151#	COG0477_GEPR#	49.3	348	3.67e-95
CORE_REP|Org4_Gene3058#	COG0477_GEPR#	45.6	348	3.76e-95
CORE_REP|Org8_Gene3444#	COG1167_KE#	40.6	348	4.32e-95
CORE_REP|Org4_Gene222#	COG2226_H#	71.8	347	4.92e-95
CORE_REP|Org1_Gene2577#	COG0119_E#	54.8	347	3.74e-95
CORE_REP|Org2_Gene2770#	COG0604_CR#	53.2	347	4.07e-95
CORE_REP|Org4_Gene3383#	COG1011_R#	64.5	346	9.42e-95
CORE_REP|Org4_Gene3543#	COG1122_P#	61.6	346	1.36e-94
CORE_REP|Org2_Gene3486#	COG0708_L#	60.4	346	6.86e-95
CORE_REP|Org8_Gene1046#	COG0603_R#	73.1	345	1.33e-94
CORE_REP|Org1_Gene755#	COG1703_E#	55.1	345	2.9e-94
CORE_REP|Org3_Gene2218#	COG0330_O#	52.5	345	2.57e-94
CORE_REP|Org1_Gene1042#	COG0318_IQ#	39.3	345	3.03e-94
CORE_REP|Org3_Gene63#	COG2884_D#	75.6	344	3.09e-94
CORE_REP|Org2_Gene688#	COG4604_P#	66.3	344	4.48e-94
CORE_REP|Org7_Gene3108#	COG1028_IQR#	65.4	344	2.65e-94
CORE_REP|Org7_Gene2507#	COG0619_P#	62.6	344	4.69e-94
CORE_REP|Org5_Gene1738#	COG2113_E#	58.1	344	3.99e-94
CORE_REP|Org8_Gene1825#	COG1189_J#	69.1	342	1.07e-93
CORE_REP|Org5_Gene4071#	COG1173_EP#	58.6	342	1.18e-93
CORE_REP|Org4_Gene2898#	COG0628_R#	50.4	342	1.38e-93
CORE_REP|Org1_Gene3035#	COG4585_T#	48.4	342	1.97e-93
CORE_REP|Org8_Gene1540#	COG1960_I#	47.0	342	2.05e-93
CORE_REP|Org5_Gene3312#	COG2807_P#	41.5	342	2.71e-93
CORE_REP|Org2_Gene673#	COG2409_R#	30.8	342	2.77e-93
CORE_REP|Org4_Gene2015#	COG3546_P#	86.4	341	2.19e-93
CORE_REP|Org2_Gene3818#	COG0745_TK#	70.4	341	3.34e-93
CORE_REP|Org6_Gene4557#	COG1284_S#	58.3	341	3.21e-93
CORE_REP|Org4_Gene6046#	COG0614_P#	55.6	341	2.75e-93
CORE_REP|Org7_Gene3483#	COG0252_EJ#	53.3	341	4.83e-93
CORE_REP|Org4_Gene3173#	COG0737_F#	40.9	341	6.84e-93
CORE_REP|Org6_Gene2781#	COG4365_S#	36.2	341	8.07e-93
CORE_REP|Org4_Gene4384#	COG1338_NU#	76.6	340	5.68e-93
CORE_REP|Org4_Gene662#	COG0528_F#	75.6	340	6.21e-93
CORE_REP|Org4_Gene6103#	COG0813_F#	70.6	340	4.62e-93
CORE_REP|Org6_Gene4224#	COG1191_K#	67.6	340	5.11e-93
CORE_REP|Org1_Gene2525#	COG1284_S#	54.2	340	5.97e-93
CORE_REP|Org4_Gene5613#	COG1177_E#	64.3	339	1.52e-92
CORE_REP|Org1_Gene3104#	COG0840_NT#	29.7	339	3.85e-92
CORE_REP|Org4_Gene3596#	COG0566_J#	67.4	338	2.44e-92
CORE_REP|Org4_Gene1490#	COG0330_O#	55.2	338	2.51e-92
CORE_REP|Org8_Gene1025#	COG0489_D#	48.9	338	3.38e-92
CORE_REP|Org5_Gene1933#	COG0402_FR#	44.3	338	3.95e-92
CORE_REP|Org3_Gene3540#	COG0177_L#	73.5	337	3.65e-92
CORE_REP|Org3_Gene691#	COG0324_J#	60.1	337	4.97e-92
CORE_REP|Org1_Gene1726#	COG0473_CE#	46.2	337	7.84e-92
CORE_REP|Org4_Gene674#	COG1167_KE#	45.3	337	7.56e-92
CORE_REP|Org5_Gene476#	COG1249_C#	39.6	337	7.38e-92
CORE_REP|Org4_Gene5904#	COG1624_S#	60.7	336	2.35e-91
CORE_REP|Org4_Gene4057#	COG1167_KE#	42.1	336	1.43e-91
CORE_REP|Org8_Gene2684#	COG1169_HQ#	41.9	336	1.7e-91
CORE_REP|Org4_Gene5090#	COG4851_R#	41.5	335	3.12e-91
CORE_REP|Org8_Gene112#	COG0506_E#	52.0	334	4.55e-91
CORE_REP|Org4_Gene992#	COG1162_R#	46.6	334	5.04e-91
CORE_REP|Org5_Gene1473#	COG1288_S#	37.2	334	8.58e-91
CORE_REP|Org4_Gene5260#	COG1820_G#	46.0	333	1.22e-90
CORE_REP|Org8_Gene57#	COG0572_F#	78.5	332	8.65e-91
CORE_REP|Org8_Gene3480#	COG0353_L#	78.3	332	1.06e-90
CORE_REP|Org4_Gene3923#	COG0715_P#	53.5	332	1.78e-90
CORE_REP|Org3_Gene3834#	COG0196_H#	53.3	332	1.29e-90
CORE_REP|Org1_Gene1748#	COG1619_V#	52.6	332	2.27e-90
CORE_REP|Org4_Gene716#	COG1473_R#	45.7	332	1.97e-90
CORE_REP|Org4_Gene5609#	COG0450_O#	88.3	331	2.51e-90
CORE_REP|Org4_Gene6133#	COG0053_P#	55.5	331	3e-90
CORE_REP|Org8_Gene2502#	COG0740_OU#	85.8	330	3.04e-90
CORE_REP|Org4_Gene1740#	COG0547_E#	51.0	330	9.08e-90
CORE_REP|Org2_Gene668#	COG0628_R#	41.6	330	7.74e-90
CORE_REP|Org8_Gene496#	COG2610_GE#	40.5	330	8.87e-90
CORE_REP|Org8_Gene3063#	COG0154_J#	38.2	330	1.29e-89
CORE_REP|Org2_Gene587#	COG0609_P#	52.3	329	1.19e-89
CORE_REP|Org2_Gene2565#	COG0602_O#	65.4	328	2.43e-89
CORE_REP|Org4_Gene167#	COG0413_H#	58.4	328	2.82e-89
CORE_REP|Org3_Gene62#	COG2177_D#	56.6	328	2.35e-89
CORE_REP|Org4_Gene5799#	COG0861_P#	65.9	327	4.37e-89
CORE_REP|Org6_Gene4552#	COG1136_V#	62.0	327	5.78e-89
CORE_REP|Org1_Gene2785#	COG0840_NT#	44.1	327	5.61e-89
CORE_REP|Org8_Gene512#	COG0477_GEPR#	43.2	326	1.16e-88
CORE_REP|Org5_Gene3873#	COG3434_T#	42.3	326	1.62e-88
CORE_REP|Org1_Gene2892#	COG2197_TK#	70.8	325	1.91e-88
CORE_REP|Org7_Gene3188#	COG1187_J#	70.7	325	1.21e-88
CORE_REP|Org1_Gene464#	COG2220_R#	69.3	325	1.13e-88
CORE_REP|Org4_Gene4841#	COG0356_C#	65.3	325	2.02e-88
CORE_REP|Org4_Gene1302#	COG1191_K#	62.0	325	3.23e-88
CORE_REP|Org6_Gene2349#	COG3739_S#	61.1	325	2.26e-88
CORE_REP|Org1_Gene2894#	COG1307_S#	59.8	325	1.4e-88
CORE_REP|Org3_Gene1747#	COG0812_M#	56.0	325	2.59e-88
CORE_REP|Org6_Gene2044#	COG0697_GER#	53.2	325	1.92e-88
CORE_REP|Org3_Gene904#	COG0656_R#	54.6	324	4.05e-88
CORE_REP|Org6_Gene68#	COG1801_S#	54.2	324	5.4e-88
CORE_REP|Org4_Gene609#	COG0612_R#	41.1	324	8.04e-88
CORE_REP|Org4_Gene1002#	COG0840_NT#	37.2	324	8.19e-88
CORE_REP|Org5_Gene775#	COG0289_E#	63.9	323	8.6e-88
CORE_REP|Org5_Gene4521#	COG1475_K#	60.2	323	9.12e-88
CORE_REP|Org6_Gene1409#	COG0582_L#	48.4	323	7.93e-88
CORE_REP|Org8_Gene1500#	COG0614_P#	47.6	323	8.22e-88
CORE_REP|Org4_Gene1017#	COG0730_R#	62.0	322	1.87e-87
CORE_REP|Org4_Gene395#	COG0665_E#	44.1	322	1.58e-87
CORE_REP|Org1_Gene257#	COG0020_I#	62.2	321	3.25e-87
CORE_REP|Org2_Gene4336#	COG2038_H#	48.5	321	3.3e-87
CORE_REP|Org4_Gene1925#	COG1559_R#	46.6	321	3.54e-87
CORE_REP|Org4_Gene4112#	COG0154_J#	39.1	321	4.61e-87
CORE_REP|Org6_Gene3560#	COG2244_R#	36.5	321	6.64e-87
CORE_REP|Org5_Gene3518#	COG1533_L#	56.4	320	4.37e-87
CORE_REP|Org1_Gene4400#	COG0772_D#	45.4	320	8.24e-87
CORE_REP|Org8_Gene3491#	COG2057_I#	75.7	319	1.3e-86
CORE_REP|Org8_Gene3216#	COG0274_F#	75.6	319	7.98e-87
CORE_REP|Org5_Gene1190#	COG0024_J#	62.7	319	1.53e-86
CORE_REP|Org7_Gene3563#	COG0294_H#	59.9	319	1.33e-86
CORE_REP|Org3_Gene882#	COG1929_G#	46.4	319	1.36e-86
CORE_REP|Org1_Gene2099#	COG0436_E#	40.1	319	1.83e-86
CORE_REP|Org7_Gene3489#	COG0535_R#	69.3	318	3.85e-86
CORE_REP|Org4_Gene3544#	COG1122_P#	57.8	318	2.26e-86
CORE_REP|Org2_Gene3858#	COG0583_K#	55.4	318	3.05e-86
CORE_REP|Org7_Gene1489#	COG0130_J#	53.2	318	2.41e-86
CORE_REP|Org7_Gene1649#	COG0772_D#	41.5	318	2.86e-86
CORE_REP|Org1_Gene3146#	COG0165_E#	40.0	318	5.24e-86
CORE_REP|Org8_Gene2702#	COG0803_P#	50.2	317	5.4e-86
CORE_REP|Org5_Gene792#	COG1352_NT#	61.9	316	1.02e-85
CORE_REP|Org2_Gene4026#	COG1622_C#	60.2	316	1.43e-85
CORE_REP|Org1_Gene2788#	COG0009_J#	48.1	316	1.36e-85
CORE_REP|Org4_Gene2865#	COG0624_E#	42.0	316	1.26e-85
CORE_REP|Org4_Gene5290#	COG0477_GEPR#	40.5	316	1.21e-85
CORE_REP|Org4_Gene1481#	COG0745_TK#	66.4	315	2.11e-85
CORE_REP|Org2_Gene2477#	COG0452_H#	64.4	315	1.72e-85
CORE_REP|Org4_Gene3576#	COG1136_V#	63.6	315	2.32e-85
CORE_REP|Org6_Gene2599#	COG0329_EM#	53.1	315	2.63e-85
CORE_REP|Org4_Gene5352#	COG1428_F#	68.2	314	2.57e-85
CORE_REP|Org4_Gene748#	COG0642_T#	58.4	314	8.5e-85
CORE_REP|Org8_Gene1502#	COG0730_R#	52.9	313	7.02e-85
CORE_REP|Org5_Gene3947#	COG0596_R#	52.5	313	8.8e-85
CORE_REP|Org5_Gene1321#	COG4129_S#	45.5	313	1.12e-84
CORE_REP|Org2_Gene3012#	COG2311_S#	44.5	313	1.28e-84
CORE_REP|Org7_Gene2605#	COG1126_E#	61.4	312	1.1e-84
CORE_REP|Org6_Gene244#	COG0614_P#	56.6	312	1.31e-84
CORE_REP|Org3_Gene839#	COG0583_K#	53.6	312	1.28e-84
CORE_REP|Org7_Gene3411#	COG0803_P#	45.9	312	1.98e-84
CORE_REP|Org6_Gene2642#	COG1419_N#	43.7	312	2.97e-84
CORE_REP|Org7_Gene730#	COG1804_C#	40.2	312	2.97e-84
CORE_REP|Org2_Gene1048#	COG2011_P#	68.5	311	2.82e-84
CORE_REP|Org4_Gene2354#	COG1108_P#	64.3	311	4.99e-84
CORE_REP|Org3_Gene3003#	COG0310_P#	62.0	311	3.15e-84
CORE_REP|Org1_Gene325#	COG0571_K#	64.6	310	7.2e-84
CORE_REP|Org6_Gene4337#	COG1646_R#	63.0	310	6.49e-84
CORE_REP|Org5_Gene3696#	COG0007_H#	62.1	310	5.58e-84
CORE_REP|Org7_Gene1511#	COG1191_K#	61.6	310	5.88e-84
CORE_REP|Org4_Gene1224#	COG1116_P#	60.2	310	5.53e-84
CORE_REP|Org4_Gene752#	COG1968_V#	56.9	310	6.05e-84
CORE_REP|Org2_Gene1415#	COG0524_G#	51.0	310	1.03e-83
CORE_REP|Org5_Gene3885#	COG0642_T#	36.3	309	1.71e-83
CORE_REP|Org8_Gene1778#	COG2310_T#	75.6	308	1.59e-83
CORE_REP|Org5_Gene2957#	COG3336_S#	54.8	308	2.86e-83
CORE_REP|Org5_Gene453#	COG3191_EQ#	48.3	308	2.9e-83
CORE_REP|Org3_Gene1284#	COG3842_E#	45.7	308	3.83e-83
CORE_REP|Org6_Gene4324#	COG0152_F#	63.8	307	5.66e-83
CORE_REP|Org6_Gene1856#	COG3910_R#	63.1	307	4.46e-83
CORE_REP|Org1_Gene225#	COG2188_K#	62.2	307	3.4e-83
CORE_REP|Org2_Gene1150#	COG0149_G#	60.5	307	6.07e-83
CORE_REP|Org6_Gene4079#	COG1120_PH#	57.0	307	4.87e-83
CORE_REP|Org4_Gene3420#	COG2514_R#	55.7	307	5.2e-83
CORE_REP|Org4_Gene2243#	COG0513_LKJ#	44.2	307	7.03e-83
CORE_REP|Org4_Gene4312#	COG1473_R#	41.0	307	5.39e-83
CORE_REP|Org4_Gene3044#	COG4097_P#	37.9	307	9.88e-83
CORE_REP|Org3_Gene4857#	COG0605_P#	68.3	306	8.22e-83
CORE_REP|Org8_Gene2298#	COG1131_V#	53.5	306	1.15e-82
CORE_REP|Org6_Gene3792#	COG1595_K#	75.1	305	1.96e-82
CORE_REP|Org4_Gene2321#	COG1806_S#	58.4	305	2.47e-82
CORE_REP|Org4_Gene2049#	COG0642_T#	52.9	305	8.33e-82
CORE_REP|Org1_Gene1766#	COG0714_R#	50.8	305	3.02e-82
CORE_REP|Org2_Gene2258#	COG0492_O#	42.1	305	2.44e-82
CORE_REP|Org7_Gene3798#	COG4819_E#	37.7	305	4.31e-82
CORE_REP|Org8_Gene2463#	COG1647_R#	59.1	304	3.86e-82
CORE_REP|Org5_Gene4092#	COG1506_E#	58.2	304	5.24e-82
CORE_REP|Org4_Gene1679#	COG0561_R#	55.0	304	3.23e-82
CORE_REP|Org3_Gene1571#	COG0414_H#	53.5	304	5.79e-82
CORE_REP|Org5_Gene3128#	COG2103_R#	52.4	304	4.68e-82
CORE_REP|Org2_Gene3863#	COG0840_NT#	39.7	304	5.12e-82
CORE_REP|Org4_Gene4589#	COG4260_S#	38.7	304	9.06e-82
CORE_REP|Org3_Gene3638#	COG0747_E#	33.4	304	8.05e-82
CORE_REP|Org8_Gene448#	COG0411_E#	60.7	303	6.87e-82
CORE_REP|Org5_Gene4101#	COG0601_EP#	50.3	303	1.11e-81
CORE_REP|Org6_Gene2673#	COG4974_L#	49.2	303	7.93e-82
CORE_REP|Org7_Gene3886#	COG2357_S#	70.1	302	1.72e-81
CORE_REP|Org6_Gene145#	COG0157_H#	56.4	302	2.21e-81
CORE_REP|Org3_Gene1059#	COG1352_NT#	54.9	302	1.68e-81
CORE_REP|Org7_Gene3437#	COG0701_R#	51.9	302	1.5e-81
CORE_REP|Org7_Gene937#	COG1472_G#	44.1	302	4.34e-81
CORE_REP|Org4_Gene5442#	COG0683_E#	43.1	302	3.14e-81
CORE_REP|Org4_Gene658#	COG0575_I#	56.7	301	3.51e-81
CORE_REP|Org5_Gene847#	COG1108_P#	54.1	301	2.91e-81
CORE_REP|Org2_Gene121#	COG0616_OU#	49.0	301	3.4e-81
CORE_REP|Org4_Gene3849#	COG3705_E#	44.5	301	3.94e-81
CORE_REP|Org1_Gene576#	COG0628_R#	41.5	301	3.55e-81
CORE_REP|Org5_Gene2014#	COG0075_E#	39.7	301	5.12e-81
CORE_REP|Org8_Gene1913#	COG3428_S#	35.5	301	4.94e-81
CORE_REP|Org1_Gene2792#	COG1435_F#	71.6	300	4.27e-81
CORE_REP|Org3_Gene108#	COG1024_I#	59.7	300	5.77e-81
CORE_REP|Org1_Gene2703#	COG0053_P#	53.5	300	8.8e-81
CORE_REP|Org3_Gene173#	COG0604_CR#	48.1	300	5.54e-81
CORE_REP|Org5_Gene450#	COG4166_E#	32.0	300	1.04e-80
CORE_REP|Org1_Gene23#	COG0745_TK#	61.4	299	1.52e-80
CORE_REP|Org4_Gene1444#	COG1104_E#	41.8	299	1.48e-80
CORE_REP|Org2_Gene2741#	COG0318_IQ#	35.4	299	1.88e-80
CORE_REP|Org6_Gene2034#	COG1028_IQR#	60.2	298	2.15e-80
CORE_REP|Org1_Gene3806#	COG0840_NT#	30.3	298	7.79e-80
CORE_REP|Org4_Gene496#	COG1974_KT#	73.4	297	3.01e-80
CORE_REP|Org5_Gene4159#	COG0745_TK#	62.4	297	3.33e-80
CORE_REP|Org4_Gene3114#	COG3191_EQ#	52.5	297	8.07e-80
CORE_REP|Org7_Gene3909#	COG0179_Q#	48.2	297	7.45e-80
CORE_REP|Org7_Gene509#	COG0642_T#	47.2	297	5.91e-80
CORE_REP|Org3_Gene2684#	COG0036_G#	65.6	296	9.44e-80
CORE_REP|Org4_Gene2913#	COG1878_R#	59.4	296	1.05e-79
CORE_REP|Org4_Gene4295#	COG0258_L#	50.0	296	1.25e-79
CORE_REP|Org4_Gene4199#	COG1234_R#	48.2	296	1.35e-79
CORE_REP|Org4_Gene4189#	COG0346_E#	47.3	296	1.01e-79
CORE_REP|Org2_Gene2950#	COG0569_P#	67.6	295	1.22e-79
CORE_REP|Org5_Gene1683#	COG1853_R#	66.5	295	1.14e-79
CORE_REP|Org4_Gene1325#	COG0543_HC#	57.5	295	1.43e-79
CORE_REP|Org4_Gene5956#	COG0142_H#	56.1	295	2.77e-79
CORE_REP|Org5_Gene3735#	COG1464_P#	53.9	295	2.67e-79
CORE_REP|Org7_Gene2752#	COG0524_G#	49.5	295	1.77e-79
CORE_REP|Org8_Gene2744#	COG4152_R#	48.0	295	2.17e-79
CORE_REP|Org5_Gene2797#	COG2208_TK#	45.5	295	2.98e-79
CORE_REP|Org6_Gene4296#	COG1232_H#	32.3	295	4.38e-79
CORE_REP|Org4_Gene3527#	COG0231_J#	77.8	294	2.28e-79
CORE_REP|Org4_Gene1932#	COG0775_F#	65.8	294	2.85e-79
CORE_REP|Org5_Gene1428#	COG2003_L#	62.5	294	3.73e-79
CORE_REP|Org3_Gene426#	COG4848_S#	53.7	294	4.38e-79
CORE_REP|Org4_Gene2990#	COG0253_E#	52.7	294	4.6e-79
CORE_REP|Org8_Gene592#	COG0614_P#	49.5	294	5.26e-79
CORE_REP|Org3_Gene3915#	COG1910_P#	49.0	294	4.96e-79
CORE_REP|Org2_Gene2185#	COG1052_CHR#	47.5	294	5.15e-79
CORE_REP|Org6_Gene4158#	COG4607_P#	45.3	294	5.49e-79
CORE_REP|Org4_Gene3814#	COG0402_FR#	41.0	294	6.73e-79
CORE_REP|Org4_Gene894#	COG0692_L#	63.8	293	8.1e-79
CORE_REP|Org4_Gene355#	COG1284_S#	50.9	293	7.9e-79
CORE_REP|Org5_Gene2427#	COG0609_P#	43.9	293	9.55e-79
CORE_REP|Org5_Gene3863#	COG0131_E#	74.6	292	1.59e-78
CORE_REP|Org3_Gene2089#	COG1191_K#	60.0	292	2.13e-78
CORE_REP|Org4_Gene5304#	COG1028_IQR#	59.4	292	2.04e-78
CORE_REP|Org8_Gene2703#	COG1121_P#	59.2	292	1.13e-78
CORE_REP|Org2_Gene3943#	COG0623_I#	55.7	292	1.59e-78
CORE_REP|Org5_Gene790#	COG0337_E#	47.0	292	2.9e-78
CORE_REP|Org8_Gene429#	COG1638_G#	45.8	292	2.79e-78
CORE_REP|Org6_Gene134#	COG3829_KT#	35.9	292	2.04e-78
CORE_REP|Org8_Gene2260#	COG5001_T#	35.8	292	2.68e-78
CORE_REP|Org2_Gene813#	COG1684_NU#	56.4	291	3.5e-78
CORE_REP|Org7_Gene1283#	COG0642_T#	34.8	291	4.82e-78
CORE_REP|Org6_Gene3149#	COG0318_IQ#	34.0	291	6.81e-78
CORE_REP|Org4_Gene6163#	COG0745_TK#	62.7	290	7.04e-78
CORE_REP|Org6_Gene2465#	COG0667_C#	50.0	290	5.32e-78
CORE_REP|Org8_Gene2392#	COG0350_L#	80.1	289	1.2e-77
CORE_REP|Org3_Gene558#	COG0218_R#	71.0	289	1.3e-77
CORE_REP|Org7_Gene1683#	COG1845_C#	67.9	289	8.24e-78
CORE_REP|Org3_Gene445#	COG1187_J#	63.5	289	1.23e-77
CORE_REP|Org4_Gene202#	COG1028_IQR#	57.0	289	1.01e-77
CORE_REP|Org7_Gene137#	COG1270_H#	50.8	289	1.26e-77
CORE_REP|Org2_Gene139#	COG0451_MG#	48.8	289	1.54e-77
CORE_REP|Org4_Gene602#	COG1058_R#	61.3	288	3.71e-77
CORE_REP|Org6_Gene1753#	COG0840_NT#	33.0	288	4.94e-77
CORE_REP|Org4_Gene4445#	COG0634_F#	75.0	287	3.56e-77
CORE_REP|Org7_Gene1581#	COG1760_E#	64.7	287	3.31e-77
CORE_REP|Org5_Gene556#	COG1307_S#	49.5	287	4.29e-77
CORE_REP|Org4_Gene1267#	COG3480_T#	44.9	287	5.26e-77
CORE_REP|Org4_Gene6049#	COG0492_O#	43.6	287	7.16e-77
CORE_REP|Org8_Gene1877#	COG4585_T#	27.1	287	1.18e-76
CORE_REP|Org7_Gene2798#	COG1794_M#	59.1	286	1.02e-76
CORE_REP|Org2_Gene919#	COG0388_R#	54.5	286	8.86e-77
CORE_REP|Org5_Gene2670#	COG0037_D#	37.0	286	1.57e-76
CORE_REP|Org6_Gene3439#	COG0840_NT#	28.0	286	2.91e-76
CORE_REP|Org6_Gene4564#	COG0040_E#	66.3	285	1.6e-76
CORE_REP|Org6_Gene521#	COG2357_S#	63.0	285	3.1e-76
CORE_REP|Org4_Gene5448#	COG0410_E#	61.4	285	1.36e-76
CORE_REP|Org4_Gene1219#	COG0483_G#	53.3	285	1.52e-76
CORE_REP|Org1_Gene2924#	COG1960_I#	34.1	285	4.15e-76
CORE_REP|Org8_Gene1122#	COG0577_V#	29.8	285	3.69e-76
CORE_REP|Org8_Gene1045#	COG0780_R#	78.9	284	2.76e-76
CORE_REP|Org4_Gene4075#	COG0745_TK#	60.3	284	3.88e-76
CORE_REP|Org3_Gene1468#	COG1228_Q#	39.1	284	6.33e-76
CORE_REP|Org8_Gene1804#	COG2866_E#	38.5	284	5.05e-76
CORE_REP|Org3_Gene2347#	COG0250_K#	74.6	283	3.85e-76
CORE_REP|Org5_Gene1797#	COG2197_TK#	69.0	283	7.79e-76
CORE_REP|Org4_Gene4971#	COG1132_V#	60.0	283	8.89e-76
CORE_REP|Org4_Gene5909#	COG0785_O#	58.8	283	8.94e-76
CORE_REP|Org4_Gene5723#	COG0725_P#	56.6	283	9.76e-76
CORE_REP|Org4_Gene1234#	COG1612_O#	47.9	283	6.94e-76
CORE_REP|Org6_Gene1451#	COG0642_T#	35.4	283	1e-75
CORE_REP|Org6_Gene4145#	COG1136_V#	61.0	282	1.88e-75
CORE_REP|Org6_Gene3164#	COG0095_H#	52.7	282	1.34e-75
CORE_REP|Org7_Gene1197#	COG1039_L#	49.2	282	1.49e-75
CORE_REP|Org2_Gene4125#	COG4585_T#	41.7	282	1.79e-75
CORE_REP|Org5_Gene1180#	COG3919_R#	37.1	282	2.59e-75
CORE_REP|Org4_Gene1313#	COG4147_R#	35.4	282	3.31e-75
CORE_REP|Org3_Gene2604#	COG1121_P#	57.0	281	3.5e-75
CORE_REP|Org8_Gene195#	COG0115_EH#	52.4	281	4e-75
CORE_REP|Org5_Gene2631#	COG1454_C#	39.2	281	4.25e-75
CORE_REP|Org1_Gene303#	COG5405_O#	78.5	280	4.35e-75
CORE_REP|Org6_Gene4392#	COG0420_L#	41.9	280	1.21e-74
CORE_REP|Org4_Gene5286#	COG0672_P#	32.1	280	1.05e-74
CORE_REP|Org4_Gene5934#	COG2318_S#	78.0	279	9e-75
CORE_REP|Org2_Gene3637#	COG0512_EH#	70.2	279	7.92e-75
CORE_REP|Org6_Gene4555#	COG0586_S#	61.9	279	1.15e-74
CORE_REP|Org5_Gene4418#	COG1187_J#	60.2	279	9.56e-75
CORE_REP|Org4_Gene5285#	COG1357_S#	51.6	279	1.17e-74
CORE_REP|Org2_Gene83#	COG1484_L#	45.8	279	1.19e-74
CORE_REP|Org1_Gene2410#	COG0840_NT#	34.9	279	2.34e-74
CORE_REP|Org4_Gene3022#	COG0840_NT#	34.2	279	3.12e-74
CORE_REP|Org7_Gene2313#	COG0840_NT#	31.2	279	2.38e-74
CORE_REP|Org4_Gene661#	COG0233_J#	71.9	278	1.29e-74
CORE_REP|Org3_Gene2696#	COG0194_F#	67.6	278	1.43e-74
CORE_REP|Org4_Gene1391#	COG0220_R#	61.4	278	1.98e-74
CORE_REP|Org4_Gene1093#	COG0428_P#	55.9	278	1.9e-74
CORE_REP|Org4_Gene826#	COG1024_I#	55.9	278	1.83e-74
CORE_REP|Org2_Gene26#	COG0796_M#	51.1	278	3.16e-74
CORE_REP|Org4_Gene5289#	COG2822_P#	50.3	278	2.65e-74
CORE_REP|Org2_Gene1408#	COG0226_P#	44.8	278	2.96e-74
CORE_REP|Org7_Gene2744#	COG0601_EP#	41.8	278	3.74e-74
CORE_REP|Org4_Gene1658#	COG0793_M#	34.9	278	3.37e-74
CORE_REP|Org7_Gene3184#	COG1354_S#	54.5	277	4.04e-74
CORE_REP|Org1_Gene2923#	COG0614_P#	46.0	277	5.02e-74
CORE_REP|Org7_Gene2097#	COG1792_M#	45.2	277	6.19e-74
CORE_REP|Org2_Gene678#	COG0500_QR#	38.8	277	1.03e-73
CORE_REP|Org7_Gene1606#	COG0840_NT#	36.8	277	8.74e-74
CORE_REP|Org8_Gene1488#	COG0747_E#	34.9	277	8.31e-74
CORE_REP|Org1_Gene2068#	COG0834_ET#	58.2	276	1.29e-73
CORE_REP|Org4_Gene3059#	COG1126_E#	56.7	276	8.68e-74
CORE_REP|Org2_Gene2325#	COG1316_K#	46.1	276	1.08e-73
CORE_REP|Org5_Gene757#	COG0122_L#	45.3	276	1.06e-73
CORE_REP|Org4_Gene3237#	COG0652_O#	68.2	275	1.51e-73
CORE_REP|Org5_Gene1832#	COG2860_S#	66.3	275	1.55e-73
CORE_REP|Org4_Gene2320#	COG0517_R#	65.2	275	2.13e-73
CORE_REP|Org2_Gene3903#	COG0390_R#	55.2	275	1.48e-73
CORE_REP|Org7_Gene1176#	COG0834_ET#	50.7	275	2.77e-73
CORE_REP|Org1_Gene3902#	COG1173_EP#	47.5	275	2.23e-73
CORE_REP|Org8_Gene142#	COG1090_R#	47.2	275	1.79e-73
CORE_REP|Org1_Gene10#	COG1063_ER#	43.5	275	2.07e-73
CORE_REP|Org2_Gene1426#	COG0840_NT#	40.1	275	4.35e-73
CORE_REP|Org1_Gene2589#	COG2011_P#	61.8	274	2.94e-73
CORE_REP|Org4_Gene143#	COG0624_E#	37.0	274	7.17e-73
CORE_REP|Org4_Gene225#	COG0302_H#	69.5	273	7.26e-73
CORE_REP|Org5_Gene1646#	COG1131_V#	46.2	273	8.99e-73
CORE_REP|Org2_Gene71#	COG2141_C#	45.3	273	1.29e-72
CORE_REP|Org4_Gene462#	COG0735_P#	88.2	272	1.01e-72
CORE_REP|Org7_Gene2654#	COG3557_J#	70.2	272	1.57e-72
CORE_REP|Org1_Gene1151#	COG2738_R#	61.7	272	1.95e-72
CORE_REP|Org3_Gene352#	COG2808_K#	61.5	272	1.75e-72
CORE_REP|Org8_Gene845#	COG1647_R#	51.6	272	2.14e-72
CORE_REP|Org7_Gene3840#	COG3403_S#	48.6	272	2.29e-72
CORE_REP|Org8_Gene1842#	COG1434_S#	46.2	272	1.72e-72
CORE_REP|Org4_Gene5229#	COG1108_P#	45.1	271	4.24e-72
CORE_REP|Org3_Gene4632#	COG0529_P#	67.4	270	4.9e-72
CORE_REP|Org4_Gene1327#	COG0284_F#	61.4	270	7.67e-72
CORE_REP|Org1_Gene1977#	COG2875_H#	52.1	270	6.49e-72
CORE_REP|Org5_Gene2278#	COG0109_O#	46.6	270	6.02e-72
CORE_REP|Org4_Gene1956#	COG1466_L#	40.2	270	6.4e-72
CORE_REP|Org4_Gene3859#	COG0457_R#	32.8	270	1.65e-71
CORE_REP|Org1_Gene1622#	COG0491_R#	50.2	269	1.78e-71
CORE_REP|Org6_Gene4502#	COG4399_S#	40.2	269	1.61e-71
CORE_REP|Org2_Gene206#	COG0663_R#	75.9	268	1.61e-71
CORE_REP|Org5_Gene2448#	COG2197_TK#	68.5	268	2.51e-71
CORE_REP|Org5_Gene4014#	COG0351_H#	54.1	268	2.59e-71
CORE_REP|Org6_Gene1219#	COG0730_R#	49.6	268	3.16e-71
CORE_REP|Org8_Gene2697#	COG0583_K#	48.5	268	2.44e-71
CORE_REP|Org5_Gene4008#	COG0827_L#	43.2	268	3.82e-71
CORE_REP|Org5_Gene772#	COG0617_J#	41.1	268	3.69e-71
CORE_REP|Org4_Gene5311#	COG5001_T#	35.6	268	6.33e-71
CORE_REP|Org5_Gene731#	COG0108_H#	65.5	267	4.4e-71
CORE_REP|Org1_Gene3534#	COG1526_C#	52.1	267	4.37e-71
CORE_REP|Org1_Gene1996#	COG0596_R#	49.4	267	6.88e-71
CORE_REP|Org7_Gene4129#	COG0524_G#	46.9	267	6.19e-71
CORE_REP|Org8_Gene1572#	COG0772_D#	37.6	267	1.07e-70
CORE_REP|Org4_Gene1815#	COG1622_C#	50.0	266	1.41e-70
CORE_REP|Org6_Gene4587#	COG2390_K#	40.2	266	1.64e-70
CORE_REP|Org1_Gene47#	COG0402_FR#	34.3	266	1.63e-70
CORE_REP|Org3_Gene1241#	COG0041_F#	82.7	265	9.93e-71
CORE_REP|Org4_Gene3668#	COG2910_R#	63.8	265	1.69e-70
CORE_REP|Org2_Gene2599#	COG1811_R#	54.5	265	1.9e-70
CORE_REP|Org1_Gene3481#	COG1737_K#	49.5	265	1.89e-70
CORE_REP|Org8_Gene151#	COG1295_S#	47.2	265	3.19e-70
CORE_REP|Org4_Gene2766#	COG0693_R#	58.6	264	3.74e-70
CORE_REP|Org4_Gene1301#	COG1191_K#	58.3	264	3.22e-70
CORE_REP|Org5_Gene4065#	COG2013_S#	55.2	263	7e-70
CORE_REP|Org1_Gene2591#	COG1464_P#	52.9	263	1.1e-69
CORE_REP|Org2_Gene3706#	COG1381_L#	49.0	263	6.08e-70
CORE_REP|Org7_Gene2554#	COG0080_J#	94.3	262	1.25e-69
CORE_REP|Org2_Gene1702#	COG0454_KR#	71.3	262	1.17e-69
CORE_REP|Org5_Gene3944#	COG0566_J#	52.4	262	1.72e-69
CORE_REP|Org3_Gene4862#	COG2326_S#	51.5	262	2.44e-69
CORE_REP|Org5_Gene4117#	COG2355_E#	43.8	262	2.09e-69
CORE_REP|Org5_Gene1741#	COG0226_P#	38.3	262	2.57e-69
CORE_REP|Org7_Gene3960#	COG1739_S#	62.1	261	3.19e-69
CORE_REP|Org5_Gene4249#	COG1304_C#	39.6	261	5.83e-69
CORE_REP|Org5_Gene3642#	COG1104_E#	39.6	261	4.16e-69
CORE_REP|Org5_Gene823#	COG4149_P#	70.5	260	7.33e-69
CORE_REP|Org4_Gene489#	COG1670_J#	67.6	260	3.49e-69
CORE_REP|Org4_Gene1525#	COG0765_E#	57.3	260	4.65e-69
CORE_REP|Org7_Gene586#	COG1344_N#	51.4	260	9.58e-69
CORE_REP|Org4_Gene1707#	COG0564_J#	46.3	260	6.17e-69
CORE_REP|Org4_Gene5865#	COG1120_PH#	44.9	260	1.26e-68
CORE_REP|Org7_Gene2774#	COG2962_R#	42.3	260	1.02e-68
CORE_REP|Org1_Gene4172#	COG1178_P#	31.5	260	1.07e-68
CORE_REP|Org2_Gene1418#	COG0503_F#	74.1	259	7.47e-69
CORE_REP|Org4_Gene2223#	COG1360_N#	52.5	259	1.46e-68
CORE_REP|Org7_Gene533#	COG0420_L#	34.8	259	1.77e-68
CORE_REP|Org2_Gene4035#	COG0769_M#	32.9	259	2.15e-68
CORE_REP|Org6_Gene553#	COG2131_F#	62.7	258	2.42e-68
CORE_REP|Org5_Gene1051#	COG0325_R#	56.9	258	2.5e-68
CORE_REP|Org6_Gene2855#	COG0561_R#	46.3	258	1.96e-68
CORE_REP|Org4_Gene1383#	COG0477_GEPR#	38.9	258	2.92e-68
CORE_REP|Org6_Gene3014#	COG1544_J#	69.5	257	3.99e-68
CORE_REP|Org4_Gene4419#	COG0193_J#	68.1	257	3.15e-68
CORE_REP|Org5_Gene2864#	COG3949_S#	37.0	257	9.96e-68
CORE_REP|Org4_Gene1988#	COG0840_NT#	33.1	257	1.61e-67
CORE_REP|Org3_Gene136#	COG2077_O#	75.2	256	6.21e-68
CORE_REP|Org5_Gene2421#	COG0778_C#	59.3	256	7.62e-68
CORE_REP|Org2_Gene2563#	COG2814_G#	35.2	256	1.47e-67
CORE_REP|Org8_Gene2821#	COG0066_E#	63.9	255	1.62e-67
CORE_REP|Org5_Gene4184#	COG0697_GER#	46.9	255	1.82e-67
CORE_REP|Org7_Gene598#	COG4786_N#	46.6	255	2.29e-67
CORE_REP|Org6_Gene4190#	COG2996_S#	45.9	255	1.81e-67
CORE_REP|Org4_Gene5445#	COG4177_E#	43.8	255	2.59e-67
CORE_REP|Org3_Gene4096#	COG2070_R#	40.2	255	2.47e-67
CORE_REP|Org1_Gene214#	COG0558_I#	63.4	254	2.71e-67
CORE_REP|Org4_Gene786#	COG1028_IQR#	62.1	254	4.58e-67
CORE_REP|Org1_Gene4353#	COG0125_F#	60.9	254	3.86e-67
CORE_REP|Org3_Gene854#	COG0363_G#	55.2	254	3.35e-67
CORE_REP|Org4_Gene1441#	COG1387_ER#	47.4	254	4.93e-67
CORE_REP|Org4_Gene1242#	COG3336_S#	42.1	254	4.35e-67
CORE_REP|Org4_Gene2170#	COG0111_HE#	41.3	254	4.45e-67
CORE_REP|Org1_Gene836#	COG2804_NU#	40.9	254	4.79e-67
CORE_REP|Org8_Gene1465#	COG4948_MR#	38.1	254	5.23e-67
CORE_REP|Org4_Gene6118#	COG0006_E#	37.4	254	5.13e-67
CORE_REP|Org2_Gene3073#	COG0842_V#	57.5	253	8.17e-67
CORE_REP|Org4_Gene1534#	COG2200_T#	50.2	253	2.25e-66
CORE_REP|Org4_Gene5958#	COG1968_V#	44.9	253	8.59e-67
CORE_REP|Org5_Gene3417#	COG1316_K#	42.5	253	7.62e-67
CORE_REP|Org5_Gene2404#	COG0609_P#	39.4	253	1.48e-66
CORE_REP|Org5_Gene4451#	COG0840_NT#	26.9	253	1.39e-66
CORE_REP|Org4_Gene5132#	COG2009_C#	57.4	252	2.09e-66
CORE_REP|Org2_Gene1631#	COG0765_E#	53.3	252	1.69e-66
CORE_REP|Org8_Gene1771#	COG3853_P#	37.0	252	3.15e-66
CORE_REP|Org1_Gene393#	COG0402_FR#	36.0	252	3.71e-66
CORE_REP|Org1_Gene4150#	COG0454_KR#	51.6	251	4.42e-66
CORE_REP|Org6_Gene4282#	COG1120_PH#	46.4	251	4.11e-66
CORE_REP|Org1_Gene1980#	COG1903_H#	41.5	251	5.72e-66
CORE_REP|Org8_Gene686#	COG0452_H#	60.5	250	6.82e-66
CORE_REP|Org4_Gene3133#	COG1280_E#	59.8	250	5.57e-66
CORE_REP|Org4_Gene1912#	COG0106_E#	51.2	250	8.94e-66
CORE_REP|Org3_Gene1701#	COG2382_P#	50.6	250	4.88e-66
CORE_REP|Org6_Gene1829#	COG1611_R#	65.4	249	8.68e-66
CORE_REP|Org5_Gene2990#	COG2312_R#	32.2	249	2.79e-65
CORE_REP|Org6_Gene2471#	COG1854_T#	74.5	248	1.29e-65
CORE_REP|Org1_Gene1984#	COG1010_H#	48.0	248	4.3e-65
CORE_REP|Org5_Gene894#	COG3616_E#	37.4	248	3.03e-65
CORE_REP|Org6_Gene3984#	COG0477_GEPR#	34.2	248	4.08e-65
CORE_REP|Org3_Gene4761#	COG0277_C#	31.4	248	3.47e-65
CORE_REP|Org3_Gene5130#	COG1680_V#	29.5	248	5.02e-65
CORE_REP|Org1_Gene493#	COG1327_K#	78.8	247	4.6e-65
CORE_REP|Org4_Gene3602#	COG0245_I#	75.9	247	2.75e-65
CORE_REP|Org8_Gene377#	COG1309_K#	64.4	247	5.69e-65
CORE_REP|Org7_Gene2320#	COG0400_R#	59.3	247	3.49e-65
CORE_REP|Org3_Gene2389#	COG0283_F#	57.4	247	4.02e-65
CORE_REP|Org3_Gene2342#	COG2813_J#	57.2	247	3.59e-65
CORE_REP|Org8_Gene3194#	COG1011_R#	50.9	247	6.89e-65
CORE_REP|Org8_Gene2686#	COG0596_R#	49.4	247	6.07e-65
CORE_REP|Org4_Gene1797#	COG0755_O#	44.2	247	4.77e-65
CORE_REP|Org5_Gene3167#	COG1131_V#	42.2	247	8.66e-65
CORE_REP|Org6_Gene445#	COG0285_H#	37.1	247	1.23e-64
CORE_REP|Org1_Gene2397#	COG2340_S#	37.0	247	6.65e-65
CORE_REP|Org5_Gene3533#	COG1167_KE#	33.1	247	1.41e-64
CORE_REP|Org7_Gene4416#	COG2310_T#	59.3	246	7.89e-65
CORE_REP|Org1_Gene3101#	COG1562_I#	48.2	246	1.05e-64
CORE_REP|Org5_Gene3443#	COG1957_F#	43.1	246	1.59e-64
CORE_REP|Org4_Gene41#	COG5001_T#	33.9	246	2.92e-64
CORE_REP|Org4_Gene3540#	COG0101_J#	54.6	245	2.12e-64
CORE_REP|Org4_Gene374#	COG1131_V#	53.5	245	2.1e-64
CORE_REP|Org4_Gene3830#	COG0745_TK#	53.3	245	2.01e-64
CORE_REP|Org6_Gene1889#	COG2334_R#	38.5	245	2.91e-64
CORE_REP|Org4_Gene5240#	COG0640_K#	52.0	244	3.38e-64
CORE_REP|Org6_Gene2018#	COG1556_S#	50.4	244	3.48e-64
CORE_REP|Org5_Gene771#	COG0340_H#	50.2	244	4.78e-64
CORE_REP|Org8_Gene305#	COG0614_P#	39.3	244	6.03e-64
CORE_REP|Org2_Gene1222#	COG0244_J#	77.7	243	7.06e-64
CORE_REP|Org1_Gene512#	COG0765_E#	48.5	243	5.91e-64
CORE_REP|Org1_Gene2989#	COG0706_U#	48.4	243	8.24e-64
CORE_REP|Org1_Gene2355#	COG2302_S#	46.7	243	8.53e-64
CORE_REP|Org4_Gene1036#	COG0500_QR#	44.3	243	1.18e-63
CORE_REP|Org4_Gene3773#	COG2309_E#	41.8	243	7.71e-64
CORE_REP|Org4_Gene358#	COG0583_K#	45.4	242	2.13e-63
CORE_REP|Org7_Gene4047#	COG0083_E#	43.2	242	2.21e-63
CORE_REP|Org7_Gene786#	COG0840_NT#	35.2	242	4.1e-63
CORE_REP|Org7_Gene2187#	COG0169_E#	46.2	241	3.42e-63
CORE_REP|Org7_Gene1577#	COG2050_Q#	65.6	240	4.01e-63
CORE_REP|Org6_Gene420#	COG1845_C#	61.9	240	7.17e-63
CORE_REP|Org5_Gene1194#	COG0288_P#	60.9	240	5.16e-63
CORE_REP|Org1_Gene3394#	COG1272_R#	56.7	240	5.82e-63
CORE_REP|Org3_Gene5089#	COG2197_TK#	56.2	240	4.24e-63
CORE_REP|Org7_Gene3446#	COG3842_E#	48.1	240	6.78e-63
CORE_REP|Org5_Gene1651#	COG1284_S#	40.3	240	5.74e-63
CORE_REP|Org8_Gene2935#	COG2378_K#	38.7	240	8.74e-63
CORE_REP|Org4_Gene3507#	COG1454_C#	37.6	240	1.09e-62
CORE_REP|Org7_Gene3004#	COG2206_T#	35.3	240	1.02e-62
CORE_REP|Org1_Gene3993#	COG1114_E#	33.6	240	1.6e-62
CORE_REP|Org2_Gene1713#	COG0735_P#	80.7	239	9.03e-63
CORE_REP|Org2_Gene1569#	COG1846_K#	60.1	239	1.13e-62
CORE_REP|Org8_Gene2526#	COG1279_R#	54.8	239	9.41e-63
CORE_REP|Org2_Gene123#	COG2145_H#	51.0	239	1.57e-62
CORE_REP|Org4_Gene3118#	COG1173_EP#	46.2	239	1.31e-62
CORE_REP|Org6_Gene3318#	COG0583_K#	42.7	239	1.86e-62
CORE_REP|Org5_Gene2570#	COG2378_K#	40.1	239	1.89e-62
CORE_REP|Org4_Gene1316#	COG2065_F#	65.9	238	2.5e-62
CORE_REP|Org1_Gene2132#	COG4816_E#	56.3	238	2.96e-62
CORE_REP|Org4_Gene1934#	COG1191_K#	53.0	238	2.48e-62
CORE_REP|Org3_Gene5021#	COG0745_TK#	51.5	238	2.39e-62
CORE_REP|Org3_Gene2051#	COG3826_S#	47.3	238	3.67e-62
CORE_REP|Org7_Gene1369#	COG1989_NOU#	46.3	238	2.01e-62
CORE_REP|Org1_Gene1943#	COG1073_R#	44.8	238	4.47e-62
CORE_REP|Org4_Gene2165#	COG2206_T#	35.1	238	3.78e-62
CORE_REP|Org4_Gene2081#	COG0652_O#	65.9	237	4e-62
CORE_REP|Org3_Gene425#	COG0073_R#	57.3	237	3.65e-62
CORE_REP|Org3_Gene5038#	COG0307_H#	56.7	237	4.04e-62
CORE_REP|Org6_Gene4494#	COG2197_TK#	52.8	237	5.02e-62
CORE_REP|Org7_Gene2435#	COG1122_P#	45.5	237	6.49e-62
CORE_REP|Org4_Gene3622#	COG1307_S#	43.1	237	6.56e-62
CORE_REP|Org4_Gene5810#	COG2141_C#	39.0	237	5.95e-62
CORE_REP|Org6_Gene2875#	COG0526_OC#	77.6	236	4.6e-62
CORE_REP|Org4_Gene5610#	COG1396_K#	62.8	236	9.36e-62
CORE_REP|Org3_Gene1695#	COG0225_O#	61.7	236	8.12e-62
CORE_REP|Org4_Gene4544#	COG2344_R#	60.1	236	6.46e-62
CORE_REP|Org5_Gene2313#	COG2384_R#	53.4	236	7.01e-62
CORE_REP|Org6_Gene871#	COG0345_E#	47.7	236	1.39e-61
CORE_REP|Org8_Gene3052#	COG1540_R#	46.2	236	1.27e-61
CORE_REP|Org5_Gene3202#	COG1574_R#	30.6	236	2.11e-61
CORE_REP|Org6_Gene1518#	COG0840_NT#	30.0	236	2.45e-61
CORE_REP|Org6_Gene921#	COG1528_P#	64.5	235	1.5e-61
CORE_REP|Org7_Gene1560#	COG0164_L#	48.4	235	2.24e-61
CORE_REP|Org7_Gene2214#	COG0604_CR#	45.3	235	2.92e-61
CORE_REP|Org6_Gene2477#	COG4585_T#	42.3	235	2.35e-61
CORE_REP|Org5_Gene3120#	COG0642_T#	28.0	235	6.34e-61
CORE_REP|Org4_Gene741#	COG0460_E#	40.4	234	4.98e-61
CORE_REP|Org7_Gene3575#	COG2208_TK#	23.4	234	1.57e-60
CORE_REP|Org6_Gene1616#	COG0662_G#	60.7	233	1.16e-60
CORE_REP|Org4_Gene1663#	COG1296_E#	49.3	233	8.33e-61
CORE_REP|Org4_Gene4671#	COG0451_MG#	40.6	233	8.1e-61
CORE_REP|Org3_Gene4507#	COG0491_R#	39.7	233	8.49e-61
CORE_REP|Org2_Gene3217#	COG1619_V#	39.3	233	8e-61
CORE_REP|Org5_Gene2695#	COG3583_S#	38.8	233	1.77e-60
CORE_REP|Org1_Gene1657#	COG1173_EP#	36.9	233	1.09e-60
CORE_REP|Org5_Gene3558#	COG0344_S#	61.8	232	1.15e-60
CORE_REP|Org3_Gene742#	COG1961_L#	52.4	232	1.27e-60
CORE_REP|Org4_Gene1156#	COG2834_M#	36.3	232	2.03e-60
CORE_REP|Org5_Gene807#	COG0520_E#	35.8	232	3e-60
CORE_REP|Org8_Gene1733#	COG3920_T#	31.8	232	3.65e-60
CORE_REP|Org6_Gene2974#	COG1393_P#	84.7	231	1.6e-60
CORE_REP|Org8_Gene2995#	COG0054_H#	76.4	231	1.57e-60
CORE_REP|Org3_Gene2709#	COG2096_S#	63.6	231	2.4e-60
CORE_REP|Org4_Gene246#	COG2339_S#	51.9	231	2.21e-60
CORE_REP|Org5_Gene2370#	COG4786_N#	47.2	231	2.74e-60
CORE_REP|Org8_Gene2750#	COG1131_V#	46.7	231	3.04e-60
CORE_REP|Org3_Gene3958#	COG0500_QR#	44.4	231	4.25e-60
CORE_REP|Org2_Gene3058#	COG2233_F#	32.1	231	4.4e-60
CORE_REP|Org1_Gene3439#	COG1073_R#	43.3	228	2.75e-59
CORE_REP|Org7_Gene3808#	COG3359_L#	34.6	228	3.45e-59
CORE_REP|Org8_Gene3319#	COG0265_O#	33.1	228	3.26e-59
CORE_REP|Org7_Gene1634#	COG3599_D#	69.4	227	4.2e-59
CORE_REP|Org1_Gene490#	COG0266_L#	39.8	227	5.36e-59
CORE_REP|Org1_Gene2194#	COG0642_T#	37.0	227	7.9e-59
CORE_REP|Org2_Gene3229#	COG0840_NT#	36.3	227	1.03e-58
CORE_REP|Org1_Gene1223#	COG1178_P#	26.0	227	1.02e-58
CORE_REP|Org2_Gene1391#	COG0491_R#	53.4	226	1.15e-58
CORE_REP|Org3_Gene214#	COG2188_K#	48.8	226	1.52e-58
CORE_REP|Org2_Gene2971#	COG3842_E#	47.0	226	1.03e-58
CORE_REP|Org8_Gene25#	COG4821_R#	46.8	226	9.85e-59
CORE_REP|Org1_Gene3043#	COG1434_S#	40.7	226	1.82e-58
CORE_REP|Org8_Gene1740#	COG4302_E#	40.5	226	1.81e-58
CORE_REP|Org4_Gene5022#	COG0010_E#	38.6	226	1.33e-58
CORE_REP|Org7_Gene374#	COG5001_T#	28.8	226	4.05e-58
CORE_REP|Org8_Gene722#	COG0494_LR#	63.8	225	1.3e-58
CORE_REP|Org5_Gene2215#	COG0569_P#	52.6	225	1.53e-58
CORE_REP|Org7_Gene1042#	COG0363_G#	51.2	225	2.15e-58
CORE_REP|Org6_Gene3360#	COG0745_TK#	50.7	225	2.14e-58
CORE_REP|Org8_Gene3452#	COG1428_F#	49.0	225	1.48e-58
CORE_REP|Org7_Gene2130#	COG0159_E#	48.8	225	3.15e-58
CORE_REP|Org4_Gene5190#	COG1028_IQR#	48.8	225	2.96e-58
CORE_REP|Org8_Gene2651#	COG1922_M#	47.9	225	2.95e-58
CORE_REP|Org4_Gene2208#	COG0726_G#	41.9	225	2.52e-58
CORE_REP|Org8_Gene2531#	COG0693_R#	59.3	224	3.04e-58
CORE_REP|Org4_Gene582#	COG3936_G#	34.6	224	7.57e-58
CORE_REP|Org4_Gene3364#	COG0840_NT#	34.4	224	8.9e-58
CORE_REP|Org6_Gene3109#	COG0698_G#	75.7	223	5.06e-58
CORE_REP|Org5_Gene1937#	COG1776_NT#	55.8	223	5.61e-58
CORE_REP|Org2_Gene897#	COG1309_K#	50.5	223	7.15e-58
CORE_REP|Org4_Gene84#	COG0745_TK#	46.5	223	7.88e-58
CORE_REP|Org3_Gene2251#	COG1131_V#	39.5	223	7.88e-58
CORE_REP|Org6_Gene834#	COG2138_S#	37.8	223	1.56e-57
CORE_REP|Org7_Gene1868#	COG0642_T#	32.5	223	1.24e-57
CORE_REP|Org7_Gene4310#	COG2244_R#	28.6	223	1.38e-57
CORE_REP|Org6_Gene775#	COG1438_K#	71.1	222	1.16e-57
CORE_REP|Org6_Gene3259#	COG2966_S#	49.2	222	1.49e-57
CORE_REP|Org1_Gene2790#	COG2890_J#	43.2	222	1.7e-57
CORE_REP|Org8_Gene613#	COG0665_E#	33.8	222	3.57e-57
CORE_REP|Org6_Gene2066#	COG1167_KE#	31.5	222	3.79e-57
CORE_REP|Org2_Gene1526#	COG0219_J#	65.4	221	2.72e-57
CORE_REP|Org6_Gene544#	COG2179_R#	62.0	221	2.99e-57
CORE_REP|Org5_Gene779#	COG4347_S#	60.7	221	3.43e-57
CORE_REP|Org6_Gene956#	COG0655_R#	60.6	221	1.85e-57
CORE_REP|Org7_Gene3980#	COG1896_R#	50.5	221	2.15e-57
CORE_REP|Org4_Gene4702#	COG0745_TK#	50.2	221	3.9e-57
CORE_REP|Org4_Gene2577#	COG0384_R#	42.5	221	3.8e-57
CORE_REP|Org3_Gene3401#	COG0688_I#	42.3	221	3.45e-57
CORE_REP|Org4_Gene2126#	COG0359_J#	75.8	220	4.4e-57
CORE_REP|Org1_Gene2387#	COG0669_H#	71.2	220	3.69e-57
CORE_REP|Org4_Gene2171#	COG1225_O#	66.0	220	4.7e-57
CORE_REP|Org2_Gene3381#	COG2818_L#	53.4	220	4.32e-57
CORE_REP|Org4_Gene49#	COG3331_R#	52.7	220	4.88e-57
CORE_REP|Org2_Gene1235#	COG1211_I#	49.1	220	5.22e-57
CORE_REP|Org6_Gene612#	COG1385_S#	48.6	220	9.45e-57
CORE_REP|Org8_Gene1835#	COG0464_O#	41.2	220	1.66e-56
CORE_REP|Org2_Gene769#	COG1131_V#	40.1	220	6.33e-57
CORE_REP|Org7_Gene473#	COG1175_G#	38.2	220	9.3e-57
CORE_REP|Org7_Gene4379#	COG0477_GEPR#	35.3	220	1.5e-56
CORE_REP|Org6_Gene2864#	COG4565_KT#	46.8	219	1.18e-56
CORE_REP|Org4_Gene2215#	COG3878_S#	46.6	219	1.76e-56
CORE_REP|Org7_Gene3713#	COG3535_S#	38.9	219	2.28e-56
CORE_REP|Org2_Gene2597#	COG0668_M#	38.4	219	1.91e-56
CORE_REP|Org3_Gene3695#	COG0697_GER#	37.4	219	1.97e-56
CORE_REP|Org7_Gene584#	COG0577_V#	36.0	219	2.26e-56
CORE_REP|Org7_Gene3159#	COG0477_GEPR#	32.9	219	1.94e-56
CORE_REP|Org7_Gene4267#	COG0693_R#	65.3	218	1.92e-56
CORE_REP|Org8_Gene2123#	COG0760_O#	39.4	218	4.78e-56
CORE_REP|Org6_Gene3990#	COG0124_J#	31.8	218	6.29e-56
CORE_REP|Org6_Gene3461#	COG0642_T#	30.2	218	1.12e-55
CORE_REP|Org4_Gene4718#	COG1178_P#	27.9	218	6.44e-56
CORE_REP|Org6_Gene537#	COG0782_K#	71.0	217	4.05e-56
CORE_REP|Org1_Gene483#	COG1346_M#	48.4	217	4.54e-56
CORE_REP|Org6_Gene1784#	COG0079_E#	34.9	217	6.97e-56
CORE_REP|Org5_Gene520#	COG1267_I#	65.9	216	8.23e-56
CORE_REP|Org6_Gene3575#	COG1658_L#	59.9	216	8.02e-56
CORE_REP|Org5_Gene563#	COG0398_S#	50.8	216	6.95e-56
CORE_REP|Org6_Gene4561#	COG0546_R#	50.5	216	9.08e-56
CORE_REP|Org1_Gene3823#	COG0745_TK#	47.0	216	7.84e-56
CORE_REP|Org6_Gene3541#	COG0115_EH#	41.2	216	9.11e-56
CORE_REP|Org7_Gene2660#	COG2137_R#	40.4	216	1.68e-55
CORE_REP|Org8_Gene1976#	COG2267_I#	39.6	216	1.3e-55
CORE_REP|Org7_Gene1711#	COG3181_S#	39.3	216	1.9e-55
CORE_REP|Org8_Gene1397#	COG0697_GER#	36.9	216	9.73e-56
CORE_REP|Org4_Gene5294#	COG1131_V#	36.2	216	1.74e-55
CORE_REP|Org1_Gene8#	COG1167_KE#	28.3	216	2.01e-55
CORE_REP|Org4_Gene1023#	COG0661_R#	28.0	216	2.19e-55
CORE_REP|Org6_Gene353#	COG0127_F#	56.6	215	1.87e-55
CORE_REP|Org6_Gene4582#	COG1704_S#	56.5	215	1.83e-55
CORE_REP|Org4_Gene80#	COG0666_R#	54.5	215	1.48e-55
CORE_REP|Org6_Gene959#	COG1028_IQR#	42.9	215	3.04e-55
CORE_REP|Org7_Gene2328#	COG0477_GEPR#	33.9	215	5.04e-55
CORE_REP|Org8_Gene2811#	COG0229_O#	74.3	214	3.01e-55
CORE_REP|Org4_Gene4427#	COG2002_K#	59.2	214	3.79e-55
CORE_REP|Org6_Gene3614#	COG0311_H#	55.6	214	3.03e-55
CORE_REP|Org4_Gene6024#	COG0455_D#	41.4	214	4.73e-55
CORE_REP|Org3_Gene2175#	COG0840_NT#	32.3	214	1.41e-54
CORE_REP|Org5_Gene2923#	COG0346_E#	72.3	213	3.9e-55
CORE_REP|Org2_Gene3309#	COG0816_L#	71.7	213	6.51e-55
CORE_REP|Org5_Gene2252#	COG0512_EH#	53.2	213	6.86e-55
CORE_REP|Org8_Gene3049#	COG2039_O#	52.6	213	9.62e-55
CORE_REP|Org8_Gene2990#	COG0642_T#	41.4	213	9.87e-55
CORE_REP|Org6_Gene4258#	COG1120_PH#	41.1	213	9.13e-55
CORE_REP|Org5_Gene12#	COG0614_P#	40.2	213	1.19e-54
CORE_REP|Org6_Gene2989#	COG2311_S#	34.2	213	1.4e-54
CORE_REP|Org1_Gene2739#	COG4473_U#	31.2	213	1.09e-54
CORE_REP|Org3_Gene477#	COG0764_I#	70.5	212	9.05e-55
CORE_REP|Org2_Gene1834#	COG0834_ET#	38.4	212	2.13e-54
CORE_REP|Org3_Gene2098#	COG1686_M#	36.2	212	2.86e-54
CORE_REP|Org2_Gene2820#	COG1404_O#	35.5	212	7.18e-54
CORE_REP|Org4_Gene865#	COG0673_R#	34.8	212	2.85e-54
CORE_REP|Org3_Gene4541#	COG0477_GEPR#	34.3	212	3.23e-54
CORE_REP|Org2_Gene3255#	COG1668_CP#	31.8	212	2.54e-54
CORE_REP|Org4_Gene4283#	COG1283_P#	29.8	212	4.32e-54
CORE_REP|Org8_Gene2428#	COG1956_T#	64.8	211	2.85e-54
CORE_REP|Org5_Gene825#	COG0314_H#	62.2	211	2.17e-54
CORE_REP|Org5_Gene1984#	COG0806_J#	62.0	211	1.8e-54
CORE_REP|Org3_Gene4543#	COG0697_GER#	40.6	211	4.05e-54
CORE_REP|Org2_Gene2878#	COG0657_I#	40.3	211	4.18e-54
CORE_REP|Org4_Gene306#	COG1744_R#	36.2	211	5.89e-54
CORE_REP|Org4_Gene378#	COG0745_TK#	46.7	210	5.62e-54
CORE_REP|Org2_Gene1531#	COG0564_J#	43.6	210	8.53e-54
CORE_REP|Org6_Gene500#	COG0860_M#	42.7	210	1.61e-53
CORE_REP|Org4_Gene604#	COG1426_S#	38.7	210	7.23e-54
CORE_REP|Org3_Gene2815#	COG1670_J#	59.0	209	9.59e-54
CORE_REP|Org6_Gene4480#	COG3382_S#	48.6	209	1.19e-53
CORE_REP|Org6_Gene1893#	COG0584_C#	44.9	209	3.07e-53
CORE_REP|Org2_Gene3223#	COG2362_E#	41.1	209	1.38e-53
CORE_REP|Org6_Gene1855#	COG4552_R#	33.6	209	2.12e-53
CORE_REP|Org7_Gene3834#	COG2508_TQ#	26.5	209	3.89e-53
CORE_REP|Org5_Gene3363#	COG0346_E#	75.6	208	1.13e-53
CORE_REP|Org2_Gene3846#	COG1846_K#	68.7	208	1.74e-53
CORE_REP|Org4_Gene5461#	COG1607_I#	67.7	208	2.43e-53
CORE_REP|Org4_Gene3060#	COG0765_E#	49.0	208	1.95e-53
CORE_REP|Org3_Gene1020#	COG2364_S#	45.2	208	1.88e-53
CORE_REP|Org6_Gene551#	COG0500_QR#	43.7	208	3.72e-53
CORE_REP|Org6_Gene1444#	COG3853_P#	37.3	208	5.38e-53
CORE_REP|Org6_Gene3747#	COG0583_K#	37.1	208	3.54e-53
CORE_REP|Org6_Gene807#	COG2207_K#	34.5	208	2.64e-53
CORE_REP|Org4_Gene2775#	COG0477_GEPR#	32.3	208	5.99e-53
CORE_REP|Org4_Gene4361#	COG1558_N#	69.0	207	3.05e-53
CORE_REP|Org4_Gene1122#	COG1321_K#	75.2	206	8.07e-53
CORE_REP|Org2_Gene949#	COG1607_I#	61.8	206	8.03e-53
CORE_REP|Org7_Gene114#	COG1136_V#	43.8	206	1.2e-52
CORE_REP|Org6_Gene3189#	COG0840_NT#	32.8	206	1.88e-52
CORE_REP|Org4_Gene1044#	COG0840_NT#	31.2	206	2.58e-52
CORE_REP|Org4_Gene1010#	COG1017_C#	67.6	205	3.82e-52
CORE_REP|Org4_Gene5254#	COG4326_R#	43.8	205	3.29e-52
CORE_REP|Org8_Gene3530#	COG1277_R#	35.8	205	2.36e-52
CORE_REP|Org1_Gene2806#	COG1490_J#	67.8	204	3.2e-52
CORE_REP|Org4_Gene6099#	COG0440_E#	60.2	204	3.77e-52
CORE_REP|Org4_Gene935#	COG0406_G#	54.8	204	3.22e-52
CORE_REP|Org6_Gene1115#	COG0262_H#	53.4	204	2.97e-52
CORE_REP|Org4_Gene2995#	COG1268_R#	51.9	204	4.34e-52
CORE_REP|Org4_Gene5855#	COG1309_K#	50.3	204	3.55e-52
CORE_REP|Org4_Gene3182#	COG0647_G#	46.9	204	5.63e-52
CORE_REP|Org5_Gene1094#	COG0631_T#	44.2	204	5.45e-52
CORE_REP|Org8_Gene2038#	COG0657_I#	35.9	204	5.32e-52
CORE_REP|Org4_Gene770#	COG5001_T#	30.8	204	1.48e-51
CORE_REP|Org8_Gene2095#	COG1098_J#	73.8	203	5.42e-52
CORE_REP|Org4_Gene1037#	COG0204_I#	52.5	203	9.81e-52
CORE_REP|Org4_Gene3870#	COG5577_M#	51.0	203	5.86e-52
CORE_REP|Org6_Gene4144#	COG1392_P#	50.0	203	1.01e-51
CORE_REP|Org7_Gene2127#	COG0134_E#	48.1	203	9.82e-52
CORE_REP|Org1_Gene1147#	COG1803_G#	73.1	202	1.12e-51
CORE_REP|Org4_Gene1682#	COG0664_T#	45.4	202	1.9e-51
CORE_REP|Org6_Gene1236#	COG0084_L#	40.3	202	1.61e-51
CORE_REP|Org1_Gene4031#	COG0477_GEPR#	33.5	202	2.44e-51
CORE_REP|Org4_Gene307#	COG0840_NT#	27.3	202	4.6e-51
CORE_REP|Org8_Gene3326#	COG0431_R#	53.2	201	2.04e-51
CORE_REP|Org4_Gene3823#	COG0745_TK#	48.7	201	2.48e-51
CORE_REP|Org1_Gene432#	COG0517_R#	47.8	201	3.05e-51
CORE_REP|Org4_Gene3201#	COG2138_S#	44.8	201	3.51e-51
CORE_REP|Org3_Gene1762#	COG4359_E#	41.9	201	2.72e-51
CORE_REP|Org3_Gene3731#	COG0778_C#	40.5	201	4.5e-51
CORE_REP|Org8_Gene788#	COG0600_P#	40.2	201	3.65e-51
CORE_REP|Org3_Gene2721#	COG0760_O#	34.1	201	6.84e-51
CORE_REP|Org3_Gene4323#	COG0335_J#	87.7	200	2.76e-51
CORE_REP|Org1_Gene2476#	COG0203_J#	76.3	200	3.05e-51
CORE_REP|Org5_Gene1619#	COG3773_M#	71.8	200	6.66e-51
CORE_REP|Org1_Gene860#	COG2839_S#	56.6	200	3.85e-51
CORE_REP|Org4_Gene6164#	COG0666_R#	53.8	200	5.79e-51
CORE_REP|Org3_Gene2211#	COG0237_H#	50.3	200	6.83e-51
CORE_REP|Org2_Gene4250#	COG0684_H#	49.5	200	6.51e-51
CORE_REP|Org2_Gene2761#	COG1116_P#	43.8	200	7.87e-51
CORE_REP|Org4_Gene1698#	COG2761_Q#	38.3	200	1.12e-50
CORE_REP|Org4_Gene4135#	COG0395_G#	38.0	200	6.73e-51
CORE_REP|Org6_Gene4062#	COG4329_S#	62.4	199	1.13e-50
CORE_REP|Org4_Gene1447#	COG0352_H#	49.8	199	1.51e-50
CORE_REP|Org7_Gene763#	COG1028_IQR#	43.4	199	1.35e-50
CORE_REP|Org4_Gene1295#	COG3879_S#	41.2	199	1.73e-50
CORE_REP|Org8_Gene242#	COG2385_D#	36.9	199	1.76e-50
CORE_REP|Org7_Gene779#	COG0726_G#	30.8	199	2.53e-50
CORE_REP|Org4_Gene399#	COG0117_H#	69.1	198	5.82e-50
CORE_REP|Org4_Gene5362#	COG0590_FJ#	61.9	198	1.58e-50
CORE_REP|Org7_Gene2890#	COG2340_S#	57.8	198	2.78e-50
CORE_REP|Org7_Gene2878#	COG0299_F#	56.5	198	2.97e-50
CORE_REP|Org4_Gene3055#	COG0693_R#	52.5	198	1.72e-50
CORE_REP|Org4_Gene5024#	COG0726_G#	48.8	198	5.06e-50
CORE_REP|Org3_Gene2486#	COG0586_S#	48.4	198	1.96e-50
CORE_REP|Org6_Gene1878#	COG4869_Q#	47.4	198	4.39e-50
CORE_REP|Org1_Gene40#	COG1683_S#	64.4	197	3.99e-50
CORE_REP|Org5_Gene2146#	COG4122_R#	47.2	197	4.3e-50
CORE_REP|Org5_Gene3349#	COG5002_T#	30.5	197	1.91e-49
CORE_REP|Org5_Gene4189#	COG1408_R#	30.3	197	7.36e-50
CORE_REP|Org4_Gene5627#	COG3708_S#	63.9	196	1.33e-49
CORE_REP|Org6_Gene2636#	COG1871_NT#	55.4	196	7.72e-50
CORE_REP|Org6_Gene2015#	COG2186_K#	49.1	196	1.45e-49
CORE_REP|Org2_Gene2160#	COG3601_S#	48.4	196	1.16e-49
CORE_REP|Org6_Gene2106#	COG1028_IQR#	45.9	196	1.11e-49
CORE_REP|Org1_Gene1114#	COG2720_V#	45.2	196	1.49e-49
CORE_REP|Org7_Gene616#	COG2200_T#	45.0	196	3.28e-49
CORE_REP|Org6_Gene247#	COG2199_T#	44.2	196	3.74e-49
CORE_REP|Org4_Gene4587#	COG2200_T#	42.1	196	2.42e-49
CORE_REP|Org7_Gene2125#	COG0147_EH#	27.4	196	2.64e-49
CORE_REP|Org8_Gene379#	COG3766_S#	64.7	195	1.39e-49
CORE_REP|Org4_Gene4907#	COG1705_NU#	60.5	195	2.57e-49
CORE_REP|Org4_Gene2703#	COG1268_R#	56.6	195	1.43e-49
CORE_REP|Org2_Gene3549#	COG0629_L#	52.0	195	2.58e-49
CORE_REP|Org4_Gene4339#	COG0681_U#	51.3	195	1.93e-49
CORE_REP|Org4_Gene1757#	COG0632_L#	50.5	195	2.11e-49
CORE_REP|Org8_Gene225#	COG0500_QR#	50.5	195	1.5e-49
CORE_REP|Org5_Gene256#	COG1028_IQR#	44.6	195	2.54e-49
CORE_REP|Org6_Gene1208#	COG0411_E#	41.5	195	3.43e-49
CORE_REP|Org6_Gene554#	COG2333_R#	40.2	195	7.71e-49
CORE_REP|Org4_Gene3688#	COG0500_QR#	38.8	195	2.51e-49
CORE_REP|Org2_Gene2182#	COG1748_E#	32.6	195	5.18e-49
CORE_REP|Org5_Gene2641#	COG2270_R#	28.4	195	3.43e-49
CORE_REP|Org5_Gene986#	COG4493_S#	48.5	194	4.71e-49
CORE_REP|Org7_Gene1897#	COG1214_O#	45.9	194	5.33e-49
CORE_REP|Org4_Gene3375#	COG1024_I#	44.6	194	5.94e-49
CORE_REP|Org4_Gene497#	COG2071_R#	43.8	194	4.18e-49
CORE_REP|Org8_Gene1969#	COG0548_E#	42.5	194	4.53e-49
CORE_REP|Org4_Gene5330#	COG0642_T#	42.3	194	1.12e-48
CORE_REP|Org7_Gene474#	COG1653_G#	32.3	194	7.58e-49
CORE_REP|Org4_Gene3103#	COG1413_C#	68.7	193	1.12e-48
CORE_REP|Org4_Gene2307#	COG0319_R#	62.3	193	4.71e-49
CORE_REP|Org3_Gene402#	COG4474_S#	52.5	193	7.11e-49
CORE_REP|Org4_Gene2379#	COG5663_S#	44.5	193	9.64e-49
CORE_REP|Org2_Gene2416#	COG1136_V#	42.8	193	9.7e-49
CORE_REP|Org1_Gene3536#	COG0315_H#	59.9	192	1.38e-48
CORE_REP|Org4_Gene1943#	COG1057_H#	49.5	192	1.3e-48
CORE_REP|Org4_Gene607#	COG1028_IQR#	42.0	192	1.62e-48
CORE_REP|Org6_Gene3438#	COG2872_R#	32.2	192	3.37e-48
CORE_REP|Org1_Gene2399#	COG0628_R#	31.3	192	2.33e-48
CORE_REP|Org2_Gene784#	COG0779_S#	60.0	191	1.78e-48
CORE_REP|Org6_Gene1122#	COG0454_KR#	56.5	191	3.01e-48
CORE_REP|Org4_Gene3413#	COG2203_T#	55.2	191	4.2e-48
CORE_REP|Org4_Gene3429#	COG1619_V#	43.6	191	4.45e-48
CORE_REP|Org6_Gene2846#	COG0637_R#	40.5	191	3.04e-48
CORE_REP|Org2_Gene1551#	COG2333_R#	36.5	191	4.45e-48
CORE_REP|Org2_Gene3115#	COG0642_T#	35.7	191	5.51e-48
CORE_REP|Org7_Gene3228#	COG0477_GEPR#	32.6	191	4.43e-48
CORE_REP|Org1_Gene3533#	COG5609_S#	79.1	190	4.92e-48
CORE_REP|Org6_Gene516#	COG1959_K#	69.1	190	4.55e-48
CORE_REP|Org4_Gene1243#	COG2322_S#	63.4	190	6.58e-48
CORE_REP|Org4_Gene3615#	COG4463_K#	57.9	190	5.11e-48
CORE_REP|Org4_Gene4834#	COG4475_S#	54.7	190	4.54e-48
CORE_REP|Org6_Gene2485#	COG0242_J#	52.6	190	6.25e-48
CORE_REP|Org6_Gene2581#	COG3944_M#	44.0	190	7.92e-48
CORE_REP|Org4_Gene2863#	COG1131_V#	40.0	190	1.12e-47
CORE_REP|Org4_Gene1106#	COG2761_Q#	39.5	190	7.69e-48
CORE_REP|Org3_Gene3832#	COG2259_S#	55.9	189	9.66e-48
CORE_REP|Org1_Gene3838#	COG1408_R#	38.5	189	1.51e-47
CORE_REP|Org6_Gene1210#	COG0559_E#	35.0	189	2.11e-47
CORE_REP|Org2_Gene398#	COG0793_M#	34.4	189	2.55e-47
CORE_REP|Org4_Gene4254#	COG0477_GEPR#	27.4	189	2.4e-47
CORE_REP|Org6_Gene3312#	COG2824_P#	81.7	188	1.07e-47
CORE_REP|Org5_Gene4416#	COG3564_S#	72.9	188	1.93e-47
CORE_REP|Org2_Gene3514#	COG3402_S#	57.9	188	2.58e-47
CORE_REP|Org4_Gene2261#	COG1376_S#	56.7	188	2.68e-47
CORE_REP|Org2_Gene603#	COG1755_S#	52.0	188	1.71e-47
CORE_REP|Org5_Gene2162#	COG1713_H#	49.7	188	3.09e-47
CORE_REP|Org1_Gene1242#	COG3467_R#	49.2	188	2.51e-47
CORE_REP|Org4_Gene3868#	COG0765_E#	45.9	188	3.83e-47
CORE_REP|Org6_Gene151#	COG0789_K#	41.3	188	2.41e-47
CORE_REP|Org8_Gene1203#	COG3935_L#	39.3	188	3.93e-47
CORE_REP|Org3_Gene4200#	COG0697_GER#	37.4	188	3.99e-47
CORE_REP|Org2_Gene3025#	COG4320_S#	29.4	188	4.04e-47
CORE_REP|Org2_Gene637#	COG1959_K#	63.4	187	3.08e-47
CORE_REP|Org5_Gene2202#	COG0576_O#	49.2	187	5.26e-47
CORE_REP|Org5_Gene3862#	COG0118_E#	47.2	187	4.45e-47
CORE_REP|Org4_Gene2799#	COG0500_QR#	45.3	187	5.56e-47
CORE_REP|Org8_Gene171#	COG1794_M#	45.2	187	6.45e-47
CORE_REP|Org4_Gene2681#	COG0745_TK#	43.8	187	6.45e-47
CORE_REP|Org4_Gene3867#	COG0834_ET#	35.7	187	7.34e-47
CORE_REP|Org7_Gene2405#	COG0840_NT#	30.5	187	1.58e-46
CORE_REP|Org7_Gene3238#	COG0642_T#	26.6	187	1.33e-46
CORE_REP|Org8_Gene3438#	COG2606_S#	62.1	186	7.75e-47
CORE_REP|Org3_Gene4745#	COG1611_R#	55.4	186	9.17e-47
CORE_REP|Org4_Gene1737#	COG0135_E#	50.0	186	1.27e-46
CORE_REP|Org8_Gene303#	COG0386_O#	48.6	186	8.55e-47
CORE_REP|Org4_Gene4786#	COG4193_G#	47.6	186	3.93e-46
CORE_REP|Org7_Gene1867#	COG0745_TK#	44.2	186	1.1e-46
CORE_REP|Org6_Gene2862#	COG0477_GEPR#	32.1	186	1.5e-46
CORE_REP|Org3_Gene94#	COG1846_K#	64.1	185	1.21e-46
CORE_REP|Org4_Gene2887#	COG0431_R#	55.7	185	2.08e-46
CORE_REP|Org4_Gene5316#	COG0835_NT#	55.0	185	3.17e-46
CORE_REP|Org8_Gene2113#	COG2329_R#	50.3	185	1.81e-46
CORE_REP|Org8_Gene2871#	COG0745_TK#	41.9	185	2.4e-46
CORE_REP|Org2_Gene243#	COG2084_I#	35.9	185	2.39e-46
CORE_REP|Org5_Gene3170#	COG0524_G#	32.9	185	2.54e-46
CORE_REP|Org4_Gene258#	COG4955_S#	32.2	185	4.24e-46
CORE_REP|Org8_Gene1569#	COG1940_KG#	27.8	185	3.09e-46
CORE_REP|Org4_Gene2589#	COG0477_GEPR#	27.7	185	3.21e-46
CORE_REP|Org1_Gene2388#	COG0742_L#	52.3	184	4.17e-46
CORE_REP|Org6_Gene4465#	COG1136_V#	41.7	184	4.11e-46
CORE_REP|Org3_Gene3694#	COG1285_S#	41.5	184	3.3e-46
CORE_REP|Org1_Gene2092#	COG2807_P#	30.9	184	9.22e-46
CORE_REP|Org8_Gene2176#	COG0654_HC#	30.9	184	4.96e-46
CORE_REP|Org5_Gene3426#	COG1305_E#	35.3	183	1.48e-45
CORE_REP|Org2_Gene873#	COG1302_S#	72.3	182	8.12e-46
CORE_REP|Org8_Gene477#	COG3688_R#	54.8	182	1.51e-45
CORE_REP|Org6_Gene1992#	COG0601_EP#	33.3	182	2.8e-45
CORE_REP|Org2_Gene3664#	COG0251_J#	74.2	181	2.46e-45
CORE_REP|Org8_Gene2276#	COG0757_E#	62.8	181	2.19e-45
CORE_REP|Org4_Gene121#	COG2340_S#	56.6	181	4.73e-45
CORE_REP|Org8_Gene2396#	COG0386_O#	55.8	181	3.14e-45
CORE_REP|Org3_Gene4506#	COG0300_R#	39.3	181	4.98e-45
CORE_REP|Org6_Gene97#	COG3279_KT#	39.2	181	4.9e-45
CORE_REP|Org4_Gene5185#	COG4177_E#	35.1	181	3.96e-45
CORE_REP|Org4_Gene3430#	COG0697_GER#	32.3	181	5.98e-45
CORE_REP|Org3_Gene4625#	COG2111_P#	61.4	180	4.74e-45
CORE_REP|Org8_Gene1700#	COG0242_J#	53.2	180	5.55e-45
CORE_REP|Org6_Gene1467#	COG0726_G#	45.5	180	8.4e-45
CORE_REP|Org3_Gene4136#	COG2258_S#	44.1	180	7.52e-45
CORE_REP|Org2_Gene1243#	COG0500_QR#	39.6	180	7.69e-45
CORE_REP|Org4_Gene3588#	COG0222_J#	76.9	179	6.87e-45
CORE_REP|Org1_Gene2960#	COG4708_S#	56.5	179	7.08e-45
CORE_REP|Org7_Gene3136#	COG3091_S#	55.9	179	6.77e-45
CORE_REP|Org4_Gene3827#	COG1309_K#	48.1	179	8.4e-45
CORE_REP|Org6_Gene2365#	COG0491_R#	43.6	179	9.64e-45
CORE_REP|Org1_Gene600#	COG0546_R#	43.1	179	1.62e-44
CORE_REP|Org8_Gene306#	COG2365_T#	38.3	179	1.47e-44
CORE_REP|Org3_Gene4297#	COG0697_GER#	30.5	179	1.66e-44
CORE_REP|Org3_Gene1702#	COG0322_L#	68.3	178	1.21e-44
CORE_REP|Org4_Gene3197#	COG1963_S#	58.1	178	2.71e-44
CORE_REP|Org2_Gene3240#	COG4846_O#	57.3	178	2.76e-44
CORE_REP|Org1_Gene2965#	COG2172_T#	54.2	178	1.54e-44
CORE_REP|Org8_Gene1028#	COG0765_E#	47.2	178	2.28e-44
CORE_REP|Org2_Gene669#	COG0494_LR#	44.5	178	3.48e-44
CORE_REP|Org4_Gene5726#	COG2860_S#	42.2	178	4.2e-44
CORE_REP|Org4_Gene1148#	COG1647_R#	41.4	178	2.28e-44
CORE_REP|Org6_Gene777#	COG0750_M#	34.8	178	4.05e-44
CORE_REP|Org8_Gene913#	COG0526_OC#	78.4	177	3.01e-44
CORE_REP|Org2_Gene1973#	COG0853_H#	66.1	177	3.64e-44
CORE_REP|Org8_Gene1236#	COG0597_MU#	55.6	177	3.49e-44
CORE_REP|Org4_Gene1137#	COG1876_M#	44.4	177	5.71e-44
CORE_REP|Org8_Gene761#	COG4862_OTN#	41.2	177	6.36e-44
CORE_REP|Org5_Gene2901#	COG3258_C#	41.1	177	6.94e-44
CORE_REP|Org8_Gene2217#	COG1266_R#	38.5	177	7.28e-44
CORE_REP|Org4_Gene3073#	COG0583_K#	35.3	177	6.61e-44
CORE_REP|Org2_Gene3199#	COG0770_M#	27.0	177	1.01e-43
CORE_REP|Org6_Gene4533#	COG0537_FGR#	58.4	176	8.75e-44
CORE_REP|Org4_Gene1935#	COG1183_I#	54.7	176	1.43e-43
CORE_REP|Org8_Gene1024#	COG2427_S#	52.2	176	5.95e-44
CORE_REP|Org7_Gene3081#	COG1670_J#	46.6	176	6.74e-44
CORE_REP|Org7_Gene4055#	COG1182_I#	44.4	176	1.02e-43
CORE_REP|Org4_Gene2955#	COG1117_P#	40.7	176	1.56e-43
CORE_REP|Org8_Gene596#	COG2819_R#	39.8	176	9.59e-44
CORE_REP|Org4_Gene1830#	COG1028_IQR#	38.6	176	9.06e-44
CORE_REP|Org2_Gene3341#	COG1028_IQR#	37.1	176	1.92e-43
CORE_REP|Org3_Gene2680#	COG1834_E#	36.5	176	1.42e-43
CORE_REP|Org4_Gene1699#	COG2346_R#	63.6	175	1.48e-43
CORE_REP|Org5_Gene1289#	COG0511_I#	56.0	175	1.83e-43
CORE_REP|Org4_Gene2964#	COG1247_M#	50.0	175	1.39e-43
CORE_REP|Org4_Gene5242#	COG3196_S#	44.7	175	2.32e-43
CORE_REP|Org1_Gene3499#	COG2200_T#	36.4	175	3.19e-43
CORE_REP|Org5_Gene4499#	COG4863_S#	25.6	175	4.83e-43
CORE_REP|Org5_Gene2325#	COG0295_F#	63.8	174	3.32e-43
CORE_REP|Org1_Gene4335#	COG1595_K#	51.7	174	3.38e-43
CORE_REP|Org4_Gene443#	COG0526_OC#	48.3	174	4.39e-43
CORE_REP|Org4_Gene5474#	COG0778_C#	44.8	174	2.97e-43
CORE_REP|Org4_Gene5182#	COG0410_E#	38.3	174	4.39e-43
CORE_REP|Org1_Gene2053#	COG0523_R#	36.1	174	4.27e-43
CORE_REP|Org3_Gene64#	COG3595_S#	26.3	174	7.34e-43
CORE_REP|Org6_Gene506#	COG4552_R#	26.0	174	7.27e-43
CORE_REP|Org2_Gene3409#	COG1863_P#	51.0	173	6.58e-43
CORE_REP|Org1_Gene2368#	COG1589_M#	35.1	173	1.15e-42
CORE_REP|Org4_Gene1390#	COG1597_IR#	34.6	173	1.68e-42
CORE_REP|Org8_Gene2398#	COG4767_V#	31.9	173	2.06e-42
CORE_REP|Org7_Gene2105#	COG0211_J#	88.3	172	9.13e-43
CORE_REP|Org4_Gene5807#	COG1595_K#	51.6	172	1.21e-42
CORE_REP|Org4_Gene2608#	COG1280_E#	46.8	172	1.45e-42
CORE_REP|Org5_Gene430#	COG0770_M#	31.3	172	6.73e-42
CORE_REP|Org2_Gene4331#	COG3870_S#	70.6	171	1.31e-42
CORE_REP|Org7_Gene3730#	COG0783_P#	54.9	171	1.76e-42
CORE_REP|Org6_Gene1528#	COG0262_H#	52.2	171	3.25e-42
CORE_REP|Org4_Gene1153#	COG1670_J#	47.5	171	3.94e-42
CORE_REP|Org5_Gene819#	COG0846_K#	40.1	171	3.67e-42
CORE_REP|Org1_Gene656#	COG5504_O#	35.6	171	4.15e-42
CORE_REP|Org6_Gene4075#	COG2207_K#	35.4	171	3.32e-42
CORE_REP|Org6_Gene3413#	COG0614_P#	34.4	171	3.83e-42
CORE_REP|Org4_Gene286#	COG0842_V#	31.1	171	3.5e-42
CORE_REP|Org5_Gene2062#	COG0624_E#	30.2	171	6.45e-42
CORE_REP|Org7_Gene226#	COG1733_K#	68.6	170	3.41e-42
CORE_REP|Org4_Gene3123#	COG0454_KR#	60.0	170	6.27e-42
CORE_REP|Org7_Gene3194#	COG1595_K#	47.1	170	6.2e-42
CORE_REP|Org8_Gene2807#	COG0850_D#	41.5	170	7.78e-42
CORE_REP|Org7_Gene1296#	COG0805_U#	36.7	170	7.57e-42
CORE_REP|Org7_Gene3923#	COG3883_S#	34.2	170	1.53e-41
CORE_REP|Org8_Gene334#	COG4851_R#	28.5	170	1.32e-41
CORE_REP|Org1_Gene461#	COG0589_T#	58.9	169	1.16e-41
CORE_REP|Org4_Gene5449#	COG3542_S#	53.9	169	1.3e-41
CORE_REP|Org4_Gene3533#	COG0860_M#	41.5	169	1.09e-41
CORE_REP|Org7_Gene1318#	COG2323_S#	39.8	169	1.87e-41
CORE_REP|Org1_Gene711#	COG0583_K#	33.2	169	1.34e-41
CORE_REP|Org3_Gene3762#	COG2267_I#	32.0	169	1.23e-41
CORE_REP|Org1_Gene1406#	COG0073_R#	72.5	168	1.91e-41
CORE_REP|Org4_Gene2329#	COG0327_S#	66.7	168	4.99e-41
CORE_REP|Org2_Gene1611#	COG0494_LR#	52.0	168	2.06e-41
CORE_REP|Org4_Gene5115#	COG1286_R#	42.9	168	3.13e-41
CORE_REP|Org7_Gene3822#	COG0477_GEPR#	28.3	168	7.24e-41
CORE_REP|Org5_Gene1436#	COG0261_J#	79.4	167	2.32e-41
CORE_REP|Org6_Gene2614#	COG0858_J#	69.9	167	3.35e-41
CORE_REP|Org1_Gene271#	COG0835_NT#	53.5	167	4.39e-41
CORE_REP|Org1_Gene2227#	COG1512_R#	40.7	167	7.39e-41
CORE_REP|Org7_Gene4221#	COG4086_S#	35.5	167	6.91e-41
CORE_REP|Org4_Gene3414#	COG1495_O#	58.7	166	9.78e-41
CORE_REP|Org4_Gene4460#	COG0801_H#	52.8	166	8.65e-41
CORE_REP|Org4_Gene447#	COG1386_K#	47.1	166	7.67e-41
CORE_REP|Org3_Gene2233#	COG0494_LR#	46.1	166	1.06e-40
CORE_REP|Org6_Gene4028#	COG0561_R#	35.5	166	9.96e-41
CORE_REP|Org4_Gene3509#	COG1609_K#	33.0	166	1.74e-40
CORE_REP|Org6_Gene3135#	COG3343_K#	44.2	165	2.06e-40
CORE_REP|Org4_Gene1207#	COG4565_KT#	37.2	165	2.11e-40
CORE_REP|Org8_Gene1487#	COG1228_Q#	30.5	165	4.01e-40
CORE_REP|Org1_Gene2098#	COG0662_G#	66.4	164	1.78e-40
CORE_REP|Org1_Gene3923#	COG3773_M#	54.9	164	2.15e-40
CORE_REP|Org6_Gene228#	COG4768_R#	54.6	164	3.21e-40
CORE_REP|Org5_Gene2020#	COG1988_R#	50.3	164	4.07e-40
CORE_REP|Org2_Gene2811#	COG2082_H#	46.2	164	4.21e-40
CORE_REP|Org4_Gene365#	COG3963_I#	45.1	164	4.8e-40
CORE_REP|Org4_Gene1906#	COG0457_R#	41.7	164	5.53e-40
CORE_REP|Org8_Gene2667#	COG3340_E#	40.5	164	5.4e-40
CORE_REP|Org4_Gene780#	COG0584_C#	39.3	164	4.63e-40
CORE_REP|Org4_Gene1018#	COG2761_Q#	34.7	164	4.58e-40
CORE_REP|Org7_Gene2606#	COG0765_E#	34.1	164	4.48e-40
CORE_REP|Org8_Gene71#	COG0799_S#	68.2	163	3.74e-40
CORE_REP|Org4_Gene4848#	COG0355_C#	61.5	163	7.55e-40
CORE_REP|Org4_Gene4550#	COG0802_R#	58.2	163	4.92e-40
CORE_REP|Org6_Gene2917#	COG1846_K#	57.1	163	4.85e-40
CORE_REP|Org6_Gene2542#	COG4550_S#	55.2	163	6.21e-40
CORE_REP|Org4_Gene4548#	COG0456_R#	50.3	163	8.45e-40
CORE_REP|Org5_Gene660#	COG1622_C#	48.4	163	6.98e-40
CORE_REP|Org4_Gene1211#	COG1346_M#	45.8	163	1.28e-39
CORE_REP|Org4_Gene4867#	COG1999_R#	43.1	163	1.14e-39
CORE_REP|Org4_Gene5253#	COG0583_K#	35.3	163	1.23e-39
CORE_REP|Org3_Gene490#	COG2327_S#	32.1	163	1.56e-39
CORE_REP|Org8_Gene770#	COG2151_R#	68.6	162	9.73e-40
CORE_REP|Org8_Gene3449#	COG0840_NT#	47.8	162	2.94e-39
CORE_REP|Org6_Gene2068#	COG1418_R#	45.2	162	1.95e-39
CORE_REP|Org4_Gene5172#	COG0664_T#	44.3	162	1.62e-39
CORE_REP|Org4_Gene4903#	COG2367_V#	37.5	162	1.99e-39
CORE_REP|Org5_Gene943#	COG2243_H#	35.9	162	2.24e-39
CORE_REP|Org4_Gene1038#	COG0394_T#	53.9	161	1.92e-39
CORE_REP|Org2_Gene554#	COG0745_TK#	40.9	161	2.77e-39
CORE_REP|Org5_Gene4#	COG2755_E#	35.6	161	6.57e-39
CORE_REP|Org7_Gene1714#	COG1028_IQR#	35.5	161	5.53e-39
CORE_REP|Org8_Gene1541#	COG4880_R#	34.7	161	8.71e-39
CORE_REP|Org4_Gene4286#	COG0438_M#	34.5	161	4.59e-39
CORE_REP|Org2_Gene2806#	COG2073_H#	31.6	161	7.93e-39
CORE_REP|Org4_Gene312#	COG3689_S#	31.6	161	5.03e-39
CORE_REP|Org1_Gene2297#	COG2764_S#	53.7	160	5.04e-39
CORE_REP|Org7_Gene1674#	COG3679_S#	53.4	160	4.11e-39
CORE_REP|Org4_Gene4843#	COG0711_C#	51.8	160	4.86e-39
CORE_REP|Org4_Gene3771#	COG0624_E#	29.6	160	1.54e-38
CORE_REP|Org8_Gene2580#	COG4585_T#	25.3	160	2.65e-38
CORE_REP|Org6_Gene1095#	COG0824_R#	49.3	159	6.68e-39
CORE_REP|Org8_Gene905#	COG2148_M#	45.1	159	9.99e-39
CORE_REP|Org8_Gene867#	COG1028_IQR#	37.5	159	2e-38
CORE_REP|Org6_Gene2329#	COG1840_P#	33.3	159	2.76e-38
CORE_REP|Org7_Gene3475#	COG1141_C#	87.8	158	1.13e-38
CORE_REP|Org3_Gene1484#	COG3856_S#	67.5	158	2.47e-38
CORE_REP|Org4_Gene456#	COG2172_T#	58.1	158	1.54e-38
CORE_REP|Org1_Gene53#	COG0807_H#	50.6	158	2.56e-38
CORE_REP|Org8_Gene2802#	COG0424_D#	49.1	158	2.71e-38
CORE_REP|Org4_Gene4920#	COG0637_R#	41.9	158	4.03e-38
CORE_REP|Org7_Gene447#	COG0842_V#	35.4	158	3.24e-38
CORE_REP|Org8_Gene1276#	COG2761_Q#	31.5	158	4.35e-38
CORE_REP|Org5_Gene2464#	COG1721_R#	28.4	158	4.15e-38
CORE_REP|Org4_Gene1980#	COG0662_G#	63.6	157	3.59e-38
CORE_REP|Org7_Gene2990#	COG0316_S#	62.1	157	3.81e-38
CORE_REP|Org4_Gene1834#	COG1720_S#	47.7	157	4.76e-38
CORE_REP|Org3_Gene3025#	COG1268_R#	43.4	157	4.63e-38
CORE_REP|Org4_Gene4418#	COG1825_J#	41.8	157	6.17e-38
CORE_REP|Org4_Gene4009#	COG1884_I#	35.6	157	1.34e-37
CORE_REP|Org5_Gene1625#	COG1408_R#	32.8	157	5.92e-38
CORE_REP|Org3_Gene4015#	COG1690_S#	30.3	157	1.25e-37
CORE_REP|Org4_Gene1918#	COG0598_P#	29.6	157	7.83e-38
CORE_REP|Org4_Gene5887#	COG0477_GEPR#	28.5	157	1.39e-37
CORE_REP|Org2_Gene1608#	COG0139_E#	64.3	156	1.4e-37
CORE_REP|Org4_Gene5947#	COG3729_R#	63.1	156	5.17e-38
CORE_REP|Org4_Gene343#	COG4682_S#	57.6	156	1.07e-37
CORE_REP|Org4_Gene1454#	COG1714_S#	54.7	156	1.09e-37
CORE_REP|Org5_Gene2978#	COG0346_E#	51.7	156	7.65e-38
CORE_REP|Org5_Gene3920#	COG0824_R#	51.4	156	8.06e-38
CORE_REP|Org8_Gene2010#	COG3835_KT#	28.2	156	1.91e-37
CORE_REP|Org5_Gene2628#	COG0517_R#	52.4	155	1.3e-37
CORE_REP|Org5_Gene1052#	COG1799_S#	51.5	155	1.92e-37
CORE_REP|Org8_Gene3154#	COG0622_R#	46.8	155	1.95e-37
CORE_REP|Org8_Gene1751#	COG0500_QR#	39.0	155	2.31e-37
CORE_REP|Org4_Gene5744#	COG1028_IQR#	37.9	155	2.25e-37
CORE_REP|Org4_Gene6152#	COG3173_R#	32.6	155	2.74e-37
CORE_REP|Org6_Gene3233#	COG1112_L#	28.7	155	1.13e-36
CORE_REP|Org1_Gene3454#	COG0741_M#	46.6	154	5.01e-37
CORE_REP|Org4_Gene714#	COG2032_P#	46.5	154	2.79e-37
CORE_REP|Org4_Gene1949#	COG1555_L#	42.9	154	4.26e-37
CORE_REP|Org5_Gene2402#	COG0860_M#	40.7	154	1.28e-36
CORE_REP|Org1_Gene1134#	COG2169_F#	40.5	154	4.96e-37
CORE_REP|Org8_Gene3050#	COG2049_E#	36.2	154	6e-37
CORE_REP|Org3_Gene3256#	COG0265_O#	35.6	154	5.39e-37
CORE_REP|Org1_Gene2588#	COG1024_I#	35.4	154	6.73e-37
CORE_REP|Org4_Gene124#	COG1496_S#	34.9	154	6.6e-37
CORE_REP|Org2_Gene1291#	COG2208_TK#	31.5	154	5.82e-37
CORE_REP|Org1_Gene2798#	COG0614_P#	30.9	154	1.65e-36
CORE_REP|Org6_Gene2689#	COG0228_J#	84.4	153	5.21e-37
CORE_REP|Org5_Gene2687#	COG2088_M#	81.1	153	5.79e-37
CORE_REP|Org3_Gene1047#	COG0346_E#	56.0	153	7.3e-37
CORE_REP|Org2_Gene2040#	COG2111_P#	51.8	153	8.11e-37
CORE_REP|Org2_Gene970#	COG0706_U#	38.7	153	7.13e-37
CORE_REP|Org1_Gene1239#	COG1686_M#	36.4	153	1.07e-36
CORE_REP|Org8_Gene3163#	COG0642_T#	26.7	153	2.79e-36
CORE_REP|Org4_Gene4284#	COG1764_O#	49.3	152	1.13e-36
CORE_REP|Org8_Gene2301#	COG1670_J#	44.3	152	1.93e-36
CORE_REP|Org7_Gene2908#	COG1670_J#	43.5	152	1.29e-36
CORE_REP|Org6_Gene838#	COG2242_H#	41.4	152	3.07e-36
CORE_REP|Org5_Gene537#	COG4116_S#	40.6	152	1.93e-36
CORE_REP|Org4_Gene1278#	COG1893_H#	38.0	152	2.98e-36
CORE_REP|Org6_Gene1491#	COG3706_T#	30.0	152	5.36e-36
CORE_REP|Org3_Gene3712#	COG0776_L#	84.3	151	1.16e-36
CORE_REP|Org5_Gene2722#	COG0234_O#	79.6	151	1.58e-36
CORE_REP|Org4_Gene2470#	COG0640_K#	69.4	151	1.82e-36
CORE_REP|Org5_Gene4399#	COG1045_E#	46.4	151	5.27e-36
CORE_REP|Org7_Gene914#	COG0546_R#	36.4	151	4.51e-36
CORE_REP|Org1_Gene4473#	COG1280_E#	35.5	151	4.66e-36
CORE_REP|Org6_Gene3372#	COG0697_GER#	28.8	151	6.56e-36
CORE_REP|Org4_Gene4701#	COG4194_R#	27.4	151	8.07e-36
CORE_REP|Org8_Gene1600#	COG0668_M#	26.8	151	6e-36
CORE_REP|Org4_Gene3246#	COG1098_J#	59.8	150	4.69e-36
CORE_REP|Org7_Gene445#	COG3279_KT#	54.7	150	9.14e-36
CORE_REP|Org7_Gene3666#	COG0406_G#	41.9	150	7.88e-36
CORE_REP|Org8_Gene2999#	COG0454_KR#	34.4	150	8.07e-36
CORE_REP|Org3_Gene388#	COG4843_S#	42.3	149	1.45e-35
CORE_REP|Org6_Gene2129#	COG1984_E#	34.9	149	1.84e-35
CORE_REP|Org8_Gene1570#	COG4448_E#	28.1	149	2.13e-35
CORE_REP|Org8_Gene1249#	COG0184_J#	79.8	148	1.27e-35
CORE_REP|Org5_Gene2160#	COG1534_J#	77.1	148	1.86e-35
CORE_REP|Org3_Gene521#	COG2076_P#	64.5	148	2.1e-35
CORE_REP|Org4_Gene2901#	COG0454_KR#	49.7	148	1.7e-35
CORE_REP|Org2_Gene3926#	COG2771_K#	43.9	148	2.74e-35
CORE_REP|Org4_Gene2228#	COG1670_J#	43.5	148	2.78e-35
CORE_REP|Org6_Gene1432#	COG1309_K#	41.8	148	3.45e-35
CORE_REP|Org4_Gene2414#	COG0212_H#	40.6	148	2.15e-35
CORE_REP|Org7_Gene1591#	COG1564_H#	37.3	148	2.37e-35
CORE_REP|Org3_Gene1485#	COG3879_S#	35.6	148	3.81e-35
CORE_REP|Org1_Gene1649#	COG0714_R#	33.1	148	3.84e-35
CORE_REP|Org1_Gene3487#	COG1680_V#	33.1	148	4.83e-35
CORE_REP|Org1_Gene3176#	COG0010_E#	32.9	148	6.15e-35
CORE_REP|Org5_Gene3360#	COG0697_GER#	32.4	148	3.23e-35
CORE_REP|Org4_Gene5435#	COG0642_T#	30.7	148	8.81e-35
CORE_REP|Org2_Gene738#	COG0463_M#	28.2	148	3.96e-35
CORE_REP|Org2_Gene3180#	COG0840_NT#	26.8	148	9.15e-35
CORE_REP|Org8_Gene929#	COG2739_S#	68.5	147	3.53e-35
CORE_REP|Org4_Gene3227#	COG1006_P#	67.0	147	2.8e-35
CORE_REP|Org1_Gene1128#	COG2508_TQ#	25.8	147	9.46e-35
CORE_REP|Org5_Gene586#	COG1516_NUO#	55.0	146	9.63e-35
CORE_REP|Org4_Gene4017#	COG0346_E#	52.6	146	7.59e-35
CORE_REP|Org2_Gene3872#	COG1309_K#	38.8	146	1.36e-34
CORE_REP|Org4_Gene4062#	COG1091_M#	35.2	146	1.55e-34
CORE_REP|Org5_Gene1309#	COG1315_L#	25.8	146	2.17e-34
CORE_REP|Org4_Gene3679#	COG2197_TK#	39.9	145	2.52e-34
CORE_REP|Org4_Gene35#	COG3707_T#	36.0	145	2.33e-34
CORE_REP|Org2_Gene1404#	COG0704_P#	34.2	145	2.64e-34
CORE_REP|Org5_Gene348#	COG1349_KG#	34.1	145	3.18e-34
CORE_REP|Org1_Gene2609#	COG2971_G#	31.3	145	3.01e-34
CORE_REP|Org3_Gene3074#	COG0784_T#	57.1	144	7.75e-34
CORE_REP|Org4_Gene2883#	COG2128_S#	56.8	144	2.78e-34
CORE_REP|Org6_Gene4006#	COG1959_K#	56.0	144	2.86e-34
CORE_REP|Org8_Gene2287#	COG3584_S#	55.6	144	4e-34
CORE_REP|Org4_Gene151#	COG0350_L#	46.0	144	2.54e-34
CORE_REP|Org6_Gene1001#	COG1763_H#	42.7	144	2.74e-34
CORE_REP|Org5_Gene2964#	COG3647_S#	38.3	144	5.59e-34
CORE_REP|Org3_Gene1670#	COG2102_R#	36.2	144	3.59e-34
CORE_REP|Org8_Gene2622#	COG0360_J#	68.4	143	4.36e-34
CORE_REP|Org6_Gene3789#	COG1939_S#	55.4	143	6.7e-34
CORE_REP|Org5_Gene3007#	COG1522_K#	51.1	143	4.88e-34
CORE_REP|Org1_Gene3426#	COG1670_J#	42.0	143	8.4e-34
CORE_REP|Org4_Gene4746#	COG1863_P#	40.5	143	9.59e-34
CORE_REP|Org6_Gene2306#	COG1670_J#	40.2	143	6.36e-34
CORE_REP|Org4_Gene1110#	COG2353_S#	39.7	143	6.15e-34
CORE_REP|Org6_Gene323#	COG2199_T#	37.7	143	1.14e-33
CORE_REP|Org3_Gene711#	COG4114_R#	33.8	143	1.33e-33
CORE_REP|Org7_Gene3201#	COG2208_TK#	32.7	143	2.26e-33
CORE_REP|Org3_Gene416#	COG2971_G#	31.5	143	1.52e-33
CORE_REP|Org4_Gene4927#	COG0770_M#	24.9	143	1.64e-33
CORE_REP|Org5_Gene4328#	COG0784_T#	61.2	142	1.22e-33
CORE_REP|Org6_Gene78#	COG2445_S#	48.6	142	1.53e-33
CORE_REP|Org6_Gene4120#	COG0791_M#	45.2	142	3.92e-33
CORE_REP|Org8_Gene1015#	COG0500_QR#	35.4	142	1.92e-33
CORE_REP|Org4_Gene2316#	COG2206_T#	28.2	142	4.49e-33
CORE_REP|Org5_Gene3708#	COG0694_O#	87.2	141	1.04e-33
CORE_REP|Org4_Gene526#	COG0789_K#	56.7	141	2.2e-33
CORE_REP|Org1_Gene1618#	COG0563_F#	48.4	141	2.31e-33
CORE_REP|Org1_Gene3060#	COG0431_R#	41.1	141	2.4e-33
CORE_REP|Org4_Gene4051#	COG0132_H#	36.8	141	5.35e-33
CORE_REP|Org6_Gene2858#	COG0515_RTKL#	34.9	141	3.52e-33
CORE_REP|Org4_Gene2128#	COG4241_S#	27.5	141	4.19e-33
CORE_REP|Org4_Gene4459#	COG1539_H#	51.7	140	4.74e-33
CORE_REP|Org3_Gene4416#	COG1865_S#	41.8	140	7.14e-33
CORE_REP|Org5_Gene3399#	COG0840_NT#	32.3	140	2.23e-32
CORE_REP|Org5_Gene1634#	COG0840_NT#	30.3	140	1.06e-32
CORE_REP|Org4_Gene2425#	COG1459_NU#	26.6	140	1.39e-32
CORE_REP|Org8_Gene2415#	COG4194_R#	26.3	140	1.07e-32
CORE_REP|Org1_Gene3410#	COG1959_K#	51.9	139	1.19e-32
CORE_REP|Org4_Gene6123#	COG0681_U#	45.3	139	1.62e-32
CORE_REP|Org4_Gene799#	COG0702_MG#	41.2	139	1.4e-32
CORE_REP|Org4_Gene2151#	COG1847_R#	38.7	139	1.77e-32
CORE_REP|Org4_Gene155#	COG2513_G#	36.3	139	1.7e-32
CORE_REP|Org1_Gene1982#	COG2099_H#	36.0	139	2.19e-32
CORE_REP|Org3_Gene1688#	COG1024_I#	35.8	139	1.97e-32
CORE_REP|Org3_Gene3963#	COG1011_R#	33.3	139	1.52e-32
CORE_REP|Org2_Gene2970#	COG1349_KG#	29.9	139	1.68e-32
CORE_REP|Org3_Gene2434#	COG2363_S#	58.0	138	1.86e-32
CORE_REP|Org8_Gene82#	COG1846_K#	50.4	138	2.78e-32
CORE_REP|Org8_Gene1104#	COG2109_H#	44.7	138	2.01e-32
CORE_REP|Org4_Gene5207#	COG1825_J#	35.2	138	2.41e-32
CORE_REP|Org8_Gene1791#	COG4853_S#	32.4	138	3.1e-32
CORE_REP|Org1_Gene3990#	COG0640_K#	71.3	137	2.79e-32
CORE_REP|Org6_Gene341#	COG0526_OC#	62.1	137	3.39e-32
CORE_REP|Org7_Gene133#	COG0368_H#	34.2	137	8.48e-32
CORE_REP|Org3_Gene3043#	COG1280_E#	31.3	137	6.9e-32
CORE_REP|Org2_Gene567#	COG3377_S#	68.0	136	7.32e-32
CORE_REP|Org5_Gene902#	COG0454_KR#	42.1	136	1.2e-31
CORE_REP|Org4_Gene5025#	COG1686_M#	35.9	136	2.05e-31
CORE_REP|Org4_Gene2105#	COG0834_ET#	34.5	136	1.92e-31
CORE_REP|Org8_Gene1675#	COG1414_K#	31.7	136	1.44e-31
CORE_REP|Org7_Gene1252#	COG0679_R#	26.8	136	1.33e-31
CORE_REP|Org8_Gene958#	COG4496_S#	65.3	135	1.01e-31
CORE_REP|Org8_Gene2783#	COG1694_R#	55.2	135	1.37e-31
CORE_REP|Org6_Gene3729#	COG3223_S#	51.2	135	1.43e-31
CORE_REP|Org8_Gene2138#	COG3947_T#	25.7	135	3.57e-31
CORE_REP|Org3_Gene1354#	COG1733_K#	61.3	134	2.26e-31
CORE_REP|Org4_Gene1111#	COG1733_K#	60.2	134	1.68e-31
CORE_REP|Org7_Gene1547#	COG1815_N#	50.8	134	2.77e-31
CORE_REP|Org4_Gene4632#	COG0431_R#	43.9	134	4.95e-31
CORE_REP|Org4_Gene1397#	COG1986_S#	43.4	134	4.84e-31
CORE_REP|Org6_Gene1196#	COG0840_NT#	24.6	134	1.62e-30
CORE_REP|Org7_Gene2746#	COG2508_TQ#	22.8	134	1.16e-30
CORE_REP|Org2_Gene2590#	COG0238_J#	86.7	133	2.84e-31
CORE_REP|Org4_Gene1513#	COG4508_S#	43.8	133	7.64e-31
CORE_REP|Org6_Gene2116#	COG1671_S#	43.8	133	5.71e-31
CORE_REP|Org8_Gene781#	COG1396_K#	39.3	133	6.65e-31
CORE_REP|Org7_Gene601#	COG0739_M#	33.6	133	8.18e-31
CORE_REP|Org8_Gene2242#	COG0697_GER#	31.2	133	1.46e-30
CORE_REP|Org6_Gene3327#	COG0412_Q#	38.6	132	2.06e-30
CORE_REP|Org7_Gene609#	COG0712_C#	38.0	132	1.1e-30
CORE_REP|Org4_Gene4711#	COG0463_M#	34.7	132	2.52e-30
CORE_REP|Org5_Gene3177#	COG2971_G#	33.9	132	1.95e-30
CORE_REP|Org7_Gene3278#	COG0739_M#	33.0	132	3.99e-30
CORE_REP|Org2_Gene2443#	COG0697_GER#	28.0	132	3.06e-30
CORE_REP|Org2_Gene2989#	COG0840_NT#	27.8	132	3.35e-30
CORE_REP|Org1_Gene199#	COG2359_S#	76.7	131	1.22e-30
CORE_REP|Org7_Gene3800#	COG4810_E#	59.1	131	2.66e-30
CORE_REP|Org4_Gene5896#	COG0784_T#	56.5	131	2.9e-30
CORE_REP|Org3_Gene17#	COG0789_K#	54.9	131	6.41e-30
CORE_REP|Org8_Gene884#	COG1525_L#	38.3	131	3.72e-30
CORE_REP|Org5_Gene1948#	COG3190_N#	36.1	131	3.14e-30
CORE_REP|Org8_Gene1059#	COG2199_T#	34.2	131	1.21e-29
CORE_REP|Org1_Gene1366#	COG0500_QR#	31.9	131	2.8e-30
CORE_REP|Org6_Gene425#	COG0457_R#	29.8	131	5.9e-30
CORE_REP|Org3_Gene4145#	COG3420_P#	26.2	131	1.03e-29
CORE_REP|Org1_Gene4060#	COG3655_K#	94.4	130	3.05e-30
CORE_REP|Org1_Gene1787#	COG2259_S#	51.6	130	5.22e-30
CORE_REP|Org3_Gene4081#	COG0781_K#	49.2	130	5.1e-30
CORE_REP|Org4_Gene4601#	COG1734_T#	41.1	130	7.05e-30
CORE_REP|Org8_Gene218#	COG1595_K#	40.9	130	5.32e-30
CORE_REP|Org4_Gene420#	COG3708_S#	40.4	130	8.86e-30
CORE_REP|Org4_Gene4208#	COG1648_H#	36.9	130	6.55e-30
CORE_REP|Org4_Gene376#	COG1131_V#	35.0	130	8.99e-30
CORE_REP|Org7_Gene2169#	COG4472_S#	70.1	129	5.35e-30
CORE_REP|Org4_Gene4743#	COG1006_P#	63.6	129	7.75e-30
CORE_REP|Org8_Gene1420#	COG2329_R#	57.8	129	9.31e-30
CORE_REP|Org1_Gene2786#	COG0394_T#	47.7	129	7.66e-30
CORE_REP|Org4_Gene784#	COG0778_C#	37.7	129	1.7e-29
CORE_REP|Org6_Gene1453#	COG2199_T#	35.8	129	6.04e-29
CORE_REP|Org6_Gene2215#	COG0840_NT#	32.4	129	2.45e-29
CORE_REP|Org1_Gene3385#	COG2199_T#	30.9	129	1.77e-29
CORE_REP|Org6_Gene3558#	COG1188_J#	77.4	128	1.12e-29
CORE_REP|Org1_Gene4401#	COG4838_S#	66.7	128	1.42e-29
CORE_REP|Org7_Gene2366#	COG1302_S#	53.3	128	1.59e-29
CORE_REP|Org7_Gene3099#	COG1721_R#	28.4	128	3.4e-29
CORE_REP|Org2_Gene184#	COG0697_GER#	28.2	128	4.6e-29
CORE_REP|Org4_Gene302#	COG1762_GT#	43.5	127	3.99e-29
CORE_REP|Org6_Gene4294#	COG0790_R#	33.1	127	1.11e-28
CORE_REP|Org7_Gene4419#	COG2301_G#	30.0	127	1.35e-28
CORE_REP|Org5_Gene3986#	COG1380_R#	53.0	126	9.25e-29
CORE_REP|Org2_Gene4297#	COG3610_S#	42.2	126	9.17e-29
CORE_REP|Org6_Gene670#	COG1335_Q#	41.5	126	1.03e-28
CORE_REP|Org3_Gene2141#	COG3575_S#	37.0	126	1.14e-28
CORE_REP|Org1_Gene4125#	COG1414_K#	28.5	126	1.83e-28
CORE_REP|Org3_Gene2315#	COG0393_S#	53.4	125	1.34e-28
[truncated: 386 more rows]
