# Supplementary material for: Whole-genome analysis of Lysinibacillus boronitolerans MSR1: A dairy-isolated multidrug-resistant and non-pathogenic strain
Source: PLoS One. 2025 Dec 12;20(12):e0333844. doi: 10.1371/journal.pone.0333844 (PMC12700380; doi:10.1371/journal.pone.0333844)
Supplement: S7 File — (ZIP) [file pone.0333844.s013.zip › COG/Major_Cog_Category1.txt]

	Information storage and processing	cellular processes and signaling	Metabolism	Poorly characterized
CORE	27.2399425790414	8.99828437379644	40.3697349532579	23.3885368159378
ACCESSORY	37.2042471365271	10.2834211186356	30.4322381071817	22.0717331326812
UNIQUE	42.8738904706079	9.04371127114386	27.2986099480824	20.7670406967007
