# Supplementary material for: Whole-genome analysis of Lysinibacillus boronitolerans MSR1: A dairy-isolated multidrug-resistant and non-pathogenic strain
Source: PLoS One. 2025 Dec 12;20(12):e0333844. doi: 10.1371/journal.pone.0333844 (PMC12700380; doi:10.1371/journal.pone.0333844)
Supplement: S7 File — (ZIP) [file pone.0333844.s013.zip › COG/UNIQUE_COG_hits.txt]

UNIQUE_REP|Org6_Gene3888#	COG5280_S#	26.0	176	4.79e-43
UNIQUE_REP|Org6_Gene3888#	COG5280_S#	26.9	164	2.46e-39
UNIQUE_REP|Org6_Gene3888#	COG5280_S#	26.0	139	1.11e-31
UNIQUE_REP|Org6_Gene3888#	COG5283_S#	21.1	115	1.71e-24
UNIQUE_REP|Org6_Gene3888#	COG5280_S#	22.1	100	4.36e-20
UNIQUE_REP|Org6_Gene3888#	COG5412_S#	36.0	68	2.4e-10
UNIQUE_REP|Org6_Gene3888#	COG0840_NT#	19.5	64	2.65e-09
UNIQUE_REP|Org6_Gene3888#	COG5022_Z#	25.1	59	1.45e-07
UNIQUE_REP|Org7_Gene3625#	COG5412_S#	34.6	238	1.59e-61
UNIQUE_REP|Org7_Gene3625#	COG5412_S#	30.5	225	1.82e-57
UNIQUE_REP|Org7_Gene3625#	COG5412_S#	20.6	114	2.66e-24
UNIQUE_REP|Org7_Gene3625#	COG5412_S#	22.5	110	6.55e-23
UNIQUE_REP|Org7_Gene3625#	COG5412_S#	22.7	105	1.61e-21
UNIQUE_REP|Org7_Gene3625#	COG5280_S#	23.5	65	1.85e-09
UNIQUE_REP|Org7_Gene3625#	COG5283_S#	25.6	60	4.56e-08
UNIQUE_REP|Org7_Gene3625#	COG5280_S#	28.4	56	8.59e-07
UNIQUE_REP|Org7_Gene3625#	COG5283_S#	19.3	55	2.5e-06
UNIQUE_REP|Org7_Gene3625#	COG5283_S#	21.9	47	0.000681
UNIQUE_REP|Org7_Gene3625#	COG0532_J#	21.6	45	0.00152
UNIQUE_REP|Org6_Gene604#	COG0369_P#	56.7	708	2.91e-203
UNIQUE_REP|Org6_Gene604#	COG2124_Q#	72.2	664	8.23e-190
UNIQUE_REP|Org6_Gene604#	COG2124_Q#	65.7	619	3.03e-176
UNIQUE_REP|Org6_Gene604#	COG0369_P#	48.9	606	2.66e-172
UNIQUE_REP|Org6_Gene604#	COG0369_P#	32.8	249	4.84e-65
UNIQUE_REP|Org6_Gene604#	COG0369_P#	27.8	229	5.18e-59
UNIQUE_REP|Org6_Gene604#	COG0369_P#	29.0	221	1.84e-56
UNIQUE_REP|Org6_Gene604#	COG0369_P#	31.4	221	1.84e-56
UNIQUE_REP|Org6_Gene604#	COG0369_P#	31.0	213	3.84e-54
UNIQUE_REP|Org6_Gene604#	COG0369_P#	28.4	213	5.02e-54
UNIQUE_REP|Org6_Gene604#	COG0369_P#	28.4	213	5.02e-54
UNIQUE_REP|Org6_Gene604#	COG0369_P#	29.1	211	1.46e-53
UNIQUE_REP|Org6_Gene604#	COG0369_P#	30.4	209	5.55e-53
UNIQUE_REP|Org6_Gene604#	COG0369_P#	28.2	209	5.55e-53
UNIQUE_REP|Org6_Gene604#	COG0369_P#	29.7	209	5.55e-53
UNIQUE_REP|Org6_Gene604#	COG0369_P#	29.7	209	5.55e-53
UNIQUE_REP|Org6_Gene604#	COG0369_P#	28.7	208	1.61e-52
UNIQUE_REP|Org6_Gene604#	COG0369_P#	33.5	205	8.01e-52
UNIQUE_REP|Org6_Gene604#	COG0369_P#	33.3	197	2.18e-49
UNIQUE_REP|Org6_Gene604#	COG2124_Q#	27.5	175	8.87e-43
UNIQUE_REP|Org6_Gene604#	COG0369_P#	32.7	163	4.56e-39
UNIQUE_REP|Org6_Gene604#	COG0369_P#	27.3	158	1.47e-37
UNIQUE_REP|Org6_Gene604#	COG2124_Q#	29.0	155	9.5e-37
UNIQUE_REP|Org6_Gene604#	COG2124_Q#	27.5	153	3.61e-36
UNIQUE_REP|Org6_Gene604#	COG0369_P#	27.1	151	1.37e-35
UNIQUE_REP|Org6_Gene604#	COG2124_Q#	28.1	151	1.79e-35
UNIQUE_REP|Org6_Gene604#	COG2124_Q#	29.4	147	2.59e-34
UNIQUE_REP|Org6_Gene604#	COG0369_P#	23.0	146	7.53e-34
UNIQUE_REP|Org6_Gene604#	COG2124_Q#	26.2	141	1.85e-32
UNIQUE_REP|Org6_Gene604#	COG2124_Q#	29.0	137	3.5e-31
UNIQUE_REP|Org6_Gene604#	COG2124_Q#	26.9	136	5.97e-31
UNIQUE_REP|Org6_Gene604#	COG2124_Q#	23.8	123	4e-27
UNIQUE_REP|Org6_Gene604#	COG0369_P#	35.2	123	4e-27
UNIQUE_REP|Org6_Gene604#	COG2124_Q#	25.6	122	6.83e-27
UNIQUE_REP|Org6_Gene604#	COG0369_P#	25.6	120	3.39e-26
UNIQUE_REP|Org6_Gene604#	COG2124_Q#	28.3	118	1.68e-25
UNIQUE_REP|Org6_Gene604#	COG2124_Q#	28.3	118	1.68e-25
UNIQUE_REP|Org6_Gene604#	COG2124_Q#	25.9	114	1.86e-24
UNIQUE_REP|Org6_Gene604#	COG2124_Q#	25.9	114	1.86e-24
UNIQUE_REP|Org6_Gene604#	COG2124_Q#	25.9	114	3.17e-24
UNIQUE_REP|Org6_Gene604#	COG2124_Q#	30.3	112	1.21e-23
UNIQUE_REP|Org6_Gene604#	COG2124_Q#	30.3	112	1.21e-23
UNIQUE_REP|Org6_Gene604#	COG2124_Q#	26.3	109	1.02e-22
UNIQUE_REP|Org6_Gene604#	COG2124_Q#	26.3	109	1.02e-22
UNIQUE_REP|Org6_Gene604#	COG2124_Q#	32.2	107	2.97e-22
UNIQUE_REP|Org6_Gene604#	COG0369_P#	32.4	100	3.63e-20
UNIQUE_REP|Org6_Gene604#	COG2124_Q#	23.7	99	1.06e-19
UNIQUE_REP|Org6_Gene604#	COG2124_Q#	23.7	99	1.06e-19
UNIQUE_REP|Org6_Gene604#	COG0369_P#	25.5	92	7.57e-18
UNIQUE_REP|Org6_Gene604#	COG2124_Q#	26.8	79	6.63e-14
UNIQUE_REP|Org6_Gene604#	COG0716_C#	30.5	69	6.86e-11
UNIQUE_REP|Org6_Gene604#	COG2124_Q#	26.4	64	2.88e-09
UNIQUE_REP|Org6_Gene604#	COG2124_Q#	30.5	57	2.7e-07
UNIQUE_REP|Org7_Gene4318#	COG0438_M#	28.5	148	2e-34
UNIQUE_REP|Org7_Gene4318#	COG1216_R#	32.6	128	1.26e-28
UNIQUE_REP|Org7_Gene4318#	COG0438_M#	26.2	121	2.62e-26
UNIQUE_REP|Org7_Gene4318#	COG0500_QR#	37.4	119	5.84e-26
UNIQUE_REP|Org7_Gene4318#	COG1216_R#	33.8	119	9.96e-26
UNIQUE_REP|Org7_Gene4318#	COG1216_R#	31.9	117	2.22e-25
UNIQUE_REP|Org7_Gene4318#	COG0500_QR#	36.9	115	1.1e-24
UNIQUE_REP|Org7_Gene4318#	COG0500_QR#	36.9	115	1.1e-24
UNIQUE_REP|Org7_Gene4318#	COG1216_R#	30.4	112	7.14e-24
UNIQUE_REP|Org7_Gene4318#	COG0438_M#	34.2	94	3.43e-18
UNIQUE_REP|Org7_Gene4318#	COG0438_M#	25.1	94	3.43e-18
UNIQUE_REP|Org7_Gene4318#	COG0463_M#	26.3	79	1.14e-13
UNIQUE_REP|Org7_Gene4318#	COG1216_R#	34.4	78	1.95e-13
UNIQUE_REP|Org7_Gene4318#	COG0438_M#	24.8	74	2.15e-12
UNIQUE_REP|Org7_Gene4318#	COG1216_R#	32.8	69	9.05e-11
UNIQUE_REP|Org7_Gene4318#	COG0438_M#	28.6	68	1.54e-10
UNIQUE_REP|Org7_Gene4318#	COG0463_M#	21.4	67	2.63e-10
UNIQUE_REP|Org7_Gene4318#	COG1216_R#	24.1	57	3.56e-07
UNIQUE_REP|Org7_Gene4318#	COG0463_M#	30.3	55	1.77e-06
UNIQUE_REP|Org7_Gene4318#	COG0463_M#	26.5	53	5.14e-06
UNIQUE_REP|Org7_Gene4318#	COG0463_M#	26.5	53	5.14e-06
UNIQUE_REP|Org7_Gene4318#	COG0463_M#	25.1	53	6.71e-06
UNIQUE_REP|Org7_Gene4318#	COG0463_M#	27.1	51	2.55e-05
UNIQUE_REP|Org7_Gene4318#	COG0463_M#	28.3	50	4.35e-05
UNIQUE_REP|Org7_Gene4318#	COG1215_M#	27.0	50	4.35e-05
UNIQUE_REP|Org7_Gene4318#	COG2265_J#	39.0	47	0.000481
UNIQUE_REP|Org7_Gene4318#	COG1216_R#	28.9	46	0.00082
UNIQUE_REP|Org1_Gene3777#	COG3973_R#	29.0	104	1.81e-21
UNIQUE_REP|Org1_Gene3777#	COG3973_R#	29.5	100	3.41e-20
UNIQUE_REP|Org1_Gene3777#	COG3973_R#	24.1	89	1.03e-16
UNIQUE_REP|Org1_Gene2541#	COG0610_V#	39.7	686	1.11e-196
UNIQUE_REP|Org1_Gene2541#	COG0610_V#	39.4	677	8.77e-194
UNIQUE_REP|Org1_Gene2541#	COG0610_V#	40.8	663	1.31e-189
UNIQUE_REP|Org1_Gene2541#	COG0610_V#	37.9	645	3.69e-184
UNIQUE_REP|Org1_Gene2541#	COG0610_V#	23.0	166	5.03e-40
UNIQUE_REP|Org1_Gene2541#	COG0610_V#	24.5	156	5.21e-37
UNIQUE_REP|Org1_Gene2541#	COG0610_V#	23.1	127	1.98e-28
UNIQUE_REP|Org1_Gene2541#	COG0610_V#	26.9	125	9.84e-28
UNIQUE_REP|Org1_Gene2541#	COG0610_V#	22.6	106	4.73e-22
UNIQUE_REP|Org1_Gene2541#	COG0610_V#	23.0	102	6.83e-21
UNIQUE_REP|Org1_Gene2541#	COG0610_V#	27.0	94	2.43e-18
UNIQUE_REP|Org1_Gene2541#	COG0610_V#	24.5	89	1.02e-16
UNIQUE_REP|Org1_Gene2541#	COG0610_V#	23.8	82	9.55e-15
UNIQUE_REP|Org1_Gene2541#	COG0610_V#	24.4	71	1.69e-11
UNIQUE_REP|Org1_Gene2541#	COG0610_V#	21.1	71	2.2e-11
UNIQUE_REP|Org1_Gene2541#	COG0610_V#	24.4	64	3.52e-09
UNIQUE_REP|Org1_Gene2541#	COG0610_V#	21.4	62	1.02e-08
UNIQUE_REP|Org1_Gene2541#	COG0610_V#	20.7	45	0.00129
UNIQUE_REP|Org1_Gene2541#	COG0610_V#	20.3	43	0.00642
UNIQUE_REP|Org3_Gene4649#	COG3587_V#	35.7	544	8.78e-154
UNIQUE_REP|Org3_Gene4649#	COG3587_V#	35.7	542	4.36e-153
UNIQUE_REP|Org3_Gene4649#	COG3587_V#	35.2	519	2.32e-146
UNIQUE_REP|Org3_Gene4649#	COG3587_V#	28.8	371	1.33e-101
UNIQUE_REP|Org3_Gene4649#	COG3587_V#	28.8	362	4.73e-99
UNIQUE_REP|Org3_Gene4649#	COG3587_V#	28.0	317	1.75e-85
UNIQUE_REP|Org3_Gene4649#	COG3587_V#	27.7	277	1.53e-73
UNIQUE_REP|Org3_Gene4649#	COG3587_V#	25.5	237	1.76e-61
UNIQUE_REP|Org3_Gene4649#	COG3587_V#	32.5	67	2.41e-10
UNIQUE_REP|Org7_Gene3318#	COG0553_KL#	51.9	1053	6.41e-307
UNIQUE_REP|Org7_Gene3318#	COG0553_KL#	44.7	913	7.93e-265
UNIQUE_REP|Org7_Gene3318#	COG0553_KL#	43.9	790	5.94e-228
UNIQUE_REP|Org7_Gene3318#	COG0553_KL#	23.9	226	4.47e-58
UNIQUE_REP|Org7_Gene3318#	COG0553_KL#	29.4	98	1.83e-19
UNIQUE_REP|Org7_Gene3318#	COG0553_KL#	23.4	95	1.19e-18
UNIQUE_REP|Org7_Gene3318#	COG0553_KL#	29.1	86	7.21e-16
UNIQUE_REP|Org7_Gene3318#	COG0553_KL#	22.3	84	2.74e-15
UNIQUE_REP|Org7_Gene3318#	COG0553_KL#	23.4	83	4.68e-15
UNIQUE_REP|Org7_Gene3318#	COG0553_KL#	22.9	77	3.35e-13
UNIQUE_REP|Org7_Gene3318#	COG0553_KL#	31.4	67	4.53e-10
UNIQUE_REP|Org7_Gene3318#	COG0553_KL#	23.1	64	3.83e-09
UNIQUE_REP|Org7_Gene3318#	COG0553_KL#	33.6	62	8.54e-09
UNIQUE_REP|Org7_Gene3318#	COG0553_KL#	21.3	61	1.9e-08
UNIQUE_REP|Org7_Gene3318#	COG0553_KL#	20.8	61	1.9e-08
UNIQUE_REP|Org7_Gene3318#	COG0553_KL#	21.3	61	1.9e-08
UNIQUE_REP|Org7_Gene3318#	COG1111_L#	28.4	58	1.61e-07
UNIQUE_REP|Org7_Gene3318#	COG0553_KL#	22.9	57	2.75e-07
UNIQUE_REP|Org7_Gene3318#	COG0513_LKJ#	21.8	55	1.78e-06
UNIQUE_REP|Org7_Gene3318#	COG0513_LKJ#	26.6	53	5.18e-06
UNIQUE_REP|Org7_Gene3318#	COG0553_KL#	33.3	52	1.15e-05
UNIQUE_REP|Org7_Gene3318#	COG0513_LKJ#	26.9	47	0.000371
UNIQUE_REP|Org7_Gene3318#	COG0513_LKJ#	25.4	46	0.000633
UNIQUE_REP|Org7_Gene3318#	COG0553_KL#	39.3	44	0.00314
UNIQUE_REP|Org7_Gene3318#	COG0513_LKJ#	22.1	44	0.00411
UNIQUE_REP|Org7_Gene3318#	COG0513_LKJ#	29.5	44	0.00411
UNIQUE_REP|Org7_Gene3318#	COG0513_LKJ#	23.0	44	0.00411
UNIQUE_REP|Org7_Gene3318#	COG0513_LKJ#	33.8	44	0.00411
UNIQUE_REP|Org7_Gene3318#	COG0553_KL#	21.9	42	0.00915
UNIQUE_REP|Org7_Gene3318#	COG0513_LKJ#	23.7	42	0.00915
UNIQUE_REP|Org7_Gene3318#	COG0513_LKJ#	23.7	42	0.00915
UNIQUE_REP|Org7_Gene3321#	COG3587_V#	44.9	799	1.52e-230
UNIQUE_REP|Org7_Gene3321#	COG3587_V#	33.8	528	3.82e-149
UNIQUE_REP|Org7_Gene3321#	COG3587_V#	28.2	336	2.78e-91
UNIQUE_REP|Org7_Gene3321#	COG3587_V#	27.7	326	3.76e-88
UNIQUE_REP|Org7_Gene3321#	COG3587_V#	28.5	302	5.81e-81
UNIQUE_REP|Org7_Gene3321#	COG3587_V#	26.2	259	5.64e-68
UNIQUE_REP|Org7_Gene3321#	COG3587_V#	26.2	254	1.82e-66
UNIQUE_REP|Org7_Gene3321#	COG3587_V#	26.3	211	1.03e-53
UNIQUE_REP|Org3_Gene1116#	COG0610_V#	33.4	494	1.09e-138
UNIQUE_REP|Org3_Gene1116#	COG0610_V#	32.8	488	6.01e-137
UNIQUE_REP|Org3_Gene1116#	COG0610_V#	33.8	382	6.06e-105
UNIQUE_REP|Org3_Gene1116#	COG0610_V#	27.9	376	2.55e-103
UNIQUE_REP|Org3_Gene1116#	COG0610_V#	27.6	333	2.47e-90
UNIQUE_REP|Org3_Gene1116#	COG0610_V#	27.4	327	2.31e-88
UNIQUE_REP|Org3_Gene1116#	COG0610_V#	25.4	323	2.56e-87
UNIQUE_REP|Org3_Gene1116#	COG0610_V#	28.3	322	5.7e-87
UNIQUE_REP|Org3_Gene1116#	COG0610_V#	27.0	317	1.4e-85
UNIQUE_REP|Org3_Gene1116#	COG0610_V#	25.4	313	2.65e-84
UNIQUE_REP|Org3_Gene1116#	COG0610_V#	27.8	312	5.9e-84
UNIQUE_REP|Org3_Gene1116#	COG0610_V#	28.2	297	2.56e-79
UNIQUE_REP|Org3_Gene1116#	COG0610_V#	26.8	270	2.57e-71
UNIQUE_REP|Org3_Gene1116#	COG0610_V#	24.6	257	1.72e-67
UNIQUE_REP|Org3_Gene1116#	COG0610_V#	24.3	248	1.37e-64
UNIQUE_REP|Org3_Gene1116#	COG0610_V#	26.3	229	6.57e-59
UNIQUE_REP|Org3_Gene1116#	COG0610_V#	24.4	228	8.58e-59
UNIQUE_REP|Org3_Gene1116#	COG0610_V#	23.5	225	1.24e-57
UNIQUE_REP|Org3_Gene1116#	COG0610_V#	24.1	225	1.24e-57
UNIQUE_REP|Org3_Gene1116#	COG0610_V#	27.1	218	8.88e-56
UNIQUE_REP|Org3_Gene1116#	COG0610_V#	22.9	210	2.42e-53
UNIQUE_REP|Org3_Gene1116#	COG0610_V#	23.5	210	4.12e-53
UNIQUE_REP|Org3_Gene1116#	COG0610_V#	27.9	188	1.68e-46
UNIQUE_REP|Org3_Gene1116#	COG0610_V#	23.8	174	1.47e-42
UNIQUE_REP|Org3_Gene1116#	COG0610_V#	23.3	172	7.29e-42
UNIQUE_REP|Org3_Gene1116#	COG0610_V#	23.3	172	7.29e-42
UNIQUE_REP|Org3_Gene1116#	COG0610_V#	31.7	139	8.94e-32
UNIQUE_REP|Org3_Gene1116#	COG0610_V#	28.7	135	1.29e-30
UNIQUE_REP|Org3_Gene1116#	COG0610_V#	25.0	131	1.86e-29
UNIQUE_REP|Org3_Gene1116#	COG0610_V#	23.5	126	7.83e-28
UNIQUE_REP|Org3_Gene1116#	COG0610_V#	31.3	124	2.28e-27
UNIQUE_REP|Org3_Gene1116#	COG0610_V#	23.8	120	4.3e-26
UNIQUE_REP|Org3_Gene1116#	COG0610_V#	34.0	103	4.16e-21
UNIQUE_REP|Org3_Gene1116#	COG0610_V#	34.7	103	5.43e-21
UNIQUE_REP|Org3_Gene1116#	COG0610_V#	27.6	95	1.13e-18
UNIQUE_REP|Org3_Gene1116#	COG0610_V#	26.7	77	2.45e-13
UNIQUE_REP|Org3_Gene1116#	COG0610_V#	25.6	67	3.3e-10
UNIQUE_REP|Org3_Gene1116#	COG0610_V#	44.4	63	4.77e-09
UNIQUE_REP|Org2_Gene2241#	COG5545_R#	33.8	167	2.52e-40
UNIQUE_REP|Org2_Gene2241#	COG5545_R#	33.8	167	2.52e-40
UNIQUE_REP|Org2_Gene2241#	COG5545_R#	31.3	159	6.86e-38
UNIQUE_REP|Org2_Gene2241#	COG5545_R#	26.3	88	1.14e-16
UNIQUE_REP|Org3_Gene4646#	COG3378_R#	30.6	250	1.57e-65
UNIQUE_REP|Org3_Gene4646#	COG3378_R#	29.9	183	4.01e-45
UNIQUE_REP|Org3_Gene4646#	COG3378_R#	29.9	183	4.01e-45
UNIQUE_REP|Org3_Gene4646#	COG3378_R#	27.1	174	1.86e-42
UNIQUE_REP|Org3_Gene4646#	COG4983_S#	33.1	152	7.58e-36
UNIQUE_REP|Org6_Gene60#	COG3275_T#	38.9	139	4.98e-32
UNIQUE_REP|Org6_Gene60#	COG2972_T#	37.3	139	4.98e-32
UNIQUE_REP|Org6_Gene60#	COG3275_T#	42.0	139	6.5e-32
UNIQUE_REP|Org6_Gene60#	COG3275_T#	42.0	139	6.5e-32
UNIQUE_REP|Org6_Gene60#	COG3275_T#	42.0	139	6.5e-32
UNIQUE_REP|Org6_Gene60#	COG2972_T#	34.9	131	1.36e-29
UNIQUE_REP|Org6_Gene60#	COG2972_T#	35.0	124	2.83e-27
UNIQUE_REP|Org6_Gene60#	COG2972_T#	35.4	123	4.82e-27
UNIQUE_REP|Org6_Gene60#	COG2972_T#	34.2	119	5.33e-26
UNIQUE_REP|Org6_Gene60#	COG2972_T#	33.1	116	5.89e-25
UNIQUE_REP|Org6_Gene60#	COG3275_T#	30.4	116	5.89e-25
UNIQUE_REP|Org6_Gene60#	COG2972_T#	36.6	116	7.69e-25
UNIQUE_REP|Org6_Gene60#	COG3275_T#	36.0	113	4.99e-24
UNIQUE_REP|Org6_Gene60#	COG3275_T#	34.3	111	2.48e-23
UNIQUE_REP|Org6_Gene60#	COG2972_T#	30.3	110	3.23e-23
UNIQUE_REP|Org6_Gene60#	COG2972_T#	30.9	110	4.22e-23
UNIQUE_REP|Org6_Gene60#	COG2972_T#	32.7	109	5.51e-23
UNIQUE_REP|Org6_Gene60#	COG3275_T#	31.2	108	1.6e-22
UNIQUE_REP|Org6_Gene60#	COG3275_T#	31.2	108	1.6e-22
UNIQUE_REP|Org6_Gene60#	COG3275_T#	31.2	106	4.67e-22
UNIQUE_REP|Org6_Gene60#	COG2972_T#	31.7	105	1.04e-21
UNIQUE_REP|Org6_Gene60#	COG3275_T#	33.0	102	1.15e-20
UNIQUE_REP|Org6_Gene60#	COG2972_T#	32.2	100	4.37e-20
UNIQUE_REP|Org6_Gene60#	COG3275_T#	32.7	94	2.4e-18
UNIQUE_REP|Org6_Gene60#	COG2972_T#	27.6	90	4.52e-17
UNIQUE_REP|Org6_Gene60#	COG2972_T#	32.0	89	1.01e-16
UNIQUE_REP|Org6_Gene60#	COG2972_T#	28.2	87	3.83e-16
UNIQUE_REP|Org6_Gene60#	COG3275_T#	28.4	85	1.11e-15
UNIQUE_REP|Org6_Gene60#	COG0784_T#	35.1	82	7.22e-15
UNIQUE_REP|Org6_Gene60#	COG2972_T#	33.2	82	7.22e-15
UNIQUE_REP|Org6_Gene60#	COG0784_T#	32.0	81	2.1e-14
UNIQUE_REP|Org6_Gene60#	COG0784_T#	39.4	77	3.96e-13
UNIQUE_REP|Org6_Gene60#	COG0784_T#	35.3	75	1.15e-12
UNIQUE_REP|Org6_Gene60#	COG0784_T#	35.4	74	1.97e-12
UNIQUE_REP|Org6_Gene60#	COG0745_TK#	31.4	74	1.97e-12
UNIQUE_REP|Org6_Gene60#	COG0745_TK#	27.2	74	1.97e-12
UNIQUE_REP|Org6_Gene60#	COG0745_TK#	31.4	74	1.97e-12
UNIQUE_REP|Org6_Gene60#	COG0745_TK#	36.2	74	2.57e-12
UNIQUE_REP|Org6_Gene60#	COG0745_TK#	35.3	74	2.57e-12
UNIQUE_REP|Org6_Gene60#	COG0745_TK#	34.5	73	4.38e-12
UNIQUE_REP|Org6_Gene60#	COG2972_T#	26.8	72	7.47e-12
UNIQUE_REP|Org6_Gene60#	COG0784_T#	31.9	72	9.76e-12
UNIQUE_REP|Org6_Gene60#	COG0745_TK#	30.0	71	2.17e-11
UNIQUE_REP|Org6_Gene60#	COG0745_TK#	26.7	71	2.17e-11
UNIQUE_REP|Org6_Gene60#	COG0745_TK#	34.5	70	2.84e-11
UNIQUE_REP|Org6_Gene60#	COG0784_T#	27.8	70	4.84e-11
UNIQUE_REP|Org6_Gene60#	COG3947_T#	31.0	69	1.08e-10
UNIQUE_REP|Org6_Gene60#	COG0745_TK#	34.4	69	1.08e-10
UNIQUE_REP|Org6_Gene60#	COG0784_T#	32.0	68	1.41e-10
UNIQUE_REP|Org6_Gene60#	COG0745_TK#	32.2	68	1.84e-10
UNIQUE_REP|Org6_Gene60#	COG0784_T#	37.4	68	1.84e-10
UNIQUE_REP|Org6_Gene60#	COG0745_TK#	28.5	67	2.4e-10
UNIQUE_REP|Org6_Gene60#	COG0745_TK#	32.2	67	2.4e-10
UNIQUE_REP|Org6_Gene60#	COG0784_T#	32.2	67	3.14e-10
UNIQUE_REP|Org6_Gene60#	COG0745_TK#	33.1	67	3.14e-10
UNIQUE_REP|Org6_Gene60#	COG0642_T#	23.1	67	3.14e-10
UNIQUE_REP|Org6_Gene60#	COG0745_TK#	30.0	67	4.1e-10
UNIQUE_REP|Org6_Gene60#	COG0784_T#	31.6	66	5.35e-10
UNIQUE_REP|Org6_Gene60#	COG0745_TK#	24.9	66	5.35e-10
UNIQUE_REP|Org6_Gene60#	COG0745_TK#	30.4	66	5.35e-10
UNIQUE_REP|Org6_Gene60#	COG0745_TK#	34.2	66	5.35e-10
UNIQUE_REP|Org6_Gene60#	COG0784_T#	26.9	66	6.99e-10
UNIQUE_REP|Org6_Gene60#	COG0745_TK#	31.4	65	9.13e-10
UNIQUE_REP|Org6_Gene60#	COG0745_TK#	34.5	65	9.13e-10
UNIQUE_REP|Org6_Gene60#	COG0784_T#	32.5	65	1.19e-09
UNIQUE_REP|Org6_Gene60#	COG0745_TK#	28.6	65	1.19e-09
UNIQUE_REP|Org6_Gene60#	COG0745_TK#	33.3	65	1.19e-09
UNIQUE_REP|Org6_Gene60#	COG0745_TK#	25.7	65	1.56e-09
UNIQUE_REP|Org6_Gene60#	COG2204_T#	32.0	64	2.66e-09
UNIQUE_REP|Org6_Gene60#	COG0745_TK#	30.8	64	2.66e-09
UNIQUE_REP|Org6_Gene60#	COG0745_TK#	28.4	64	2.66e-09
UNIQUE_REP|Org6_Gene60#	COG0745_TK#	30.8	64	2.66e-09
UNIQUE_REP|Org6_Gene60#	COG0745_TK#	30.8	64	2.66e-09
UNIQUE_REP|Org6_Gene60#	COG0745_TK#	31.7	64	2.66e-09
UNIQUE_REP|Org6_Gene60#	COG3706_T#	27.3	64	3.47e-09
UNIQUE_REP|Org6_Gene60#	COG3706_T#	30.1	64	3.47e-09
UNIQUE_REP|Org6_Gene60#	COG0745_TK#	29.9	63	4.53e-09
UNIQUE_REP|Org6_Gene60#	COG3437_KT#	24.3	63	4.53e-09
UNIQUE_REP|Org6_Gene60#	COG0784_T#	35.0	63	5.92e-09
UNIQUE_REP|Org6_Gene60#	COG0745_TK#	32.0	63	5.92e-09
UNIQUE_REP|Org6_Gene60#	COG0745_TK#	32.5	63	5.92e-09
UNIQUE_REP|Org6_Gene60#	COG3706_T#	27.9	63	5.92e-09
UNIQUE_REP|Org6_Gene60#	COG0745_TK#	32.0	63	5.92e-09
UNIQUE_REP|Org6_Gene60#	COG0745_TK#	24.0	62	7.73e-09
UNIQUE_REP|Org6_Gene60#	COG0784_T#	33.9	62	7.73e-09
UNIQUE_REP|Org6_Gene60#	COG3706_T#	27.9	62	1.01e-08
UNIQUE_REP|Org6_Gene60#	COG0784_T#	26.0	62	1.32e-08
UNIQUE_REP|Org6_Gene60#	COG0784_T#	28.3	62	1.32e-08
UNIQUE_REP|Org6_Gene60#	COG0784_T#	28.3	61	1.72e-08
UNIQUE_REP|Org6_Gene60#	COG4565_KT#	35.2	61	2.25e-08
UNIQUE_REP|Org6_Gene60#	COG0745_TK#	29.8	61	2.25e-08
UNIQUE_REP|Org6_Gene60#	COG0784_T#	29.1	61	2.25e-08
UNIQUE_REP|Org6_Gene60#	COG0784_T#	31.4	60	2.94e-08
UNIQUE_REP|Org6_Gene60#	COG0745_TK#	29.7	60	2.94e-08
UNIQUE_REP|Org6_Gene60#	COG0784_T#	26.9	60	5.01e-08
UNIQUE_REP|Org6_Gene60#	COG0784_T#	32.1	59	6.54e-08
UNIQUE_REP|Org6_Gene60#	COG0784_T#	26.2	59	6.54e-08
UNIQUE_REP|Org6_Gene60#	COG0784_T#	29.0	59	8.55e-08
UNIQUE_REP|Org6_Gene60#	COG0784_T#	28.9	59	8.55e-08
UNIQUE_REP|Org6_Gene60#	COG3706_T#	26.0	59	8.55e-08
UNIQUE_REP|Org6_Gene60#	COG3437_KT#	24.1	59	8.55e-08
UNIQUE_REP|Org6_Gene60#	COG0745_TK#	33.3	59	1.12e-07
UNIQUE_REP|Org6_Gene60#	COG0745_TK#	29.8	59	1.12e-07
UNIQUE_REP|Org6_Gene60#	COG0784_T#	27.1	59	1.12e-07
UNIQUE_REP|Org6_Gene60#	COG0784_T#	27.7	58	1.46e-07
UNIQUE_REP|Org6_Gene60#	COG0784_T#	28.8	58	1.9e-07
UNIQUE_REP|Org6_Gene60#	COG0784_T#	28.8	58	1.9e-07
UNIQUE_REP|Org6_Gene60#	COG0784_T#	28.1	57	2.49e-07
UNIQUE_REP|Org6_Gene60#	COG0745_TK#	28.7	57	2.49e-07
UNIQUE_REP|Org6_Gene60#	COG3706_T#	22.7	57	3.25e-07
UNIQUE_REP|Org6_Gene60#	COG2197_TK#	27.7	57	4.24e-07
UNIQUE_REP|Org6_Gene60#	COG2197_TK#	25.0	57	4.24e-07
UNIQUE_REP|Org6_Gene60#	COG0784_T#	27.4	57	4.24e-07
UNIQUE_REP|Org6_Gene60#	COG0745_TK#	27.1	56	5.54e-07
UNIQUE_REP|Org6_Gene60#	COG0784_T#	28.9	56	5.54e-07
UNIQUE_REP|Org6_Gene60#	COG0784_T#	30.6	56	7.24e-07
UNIQUE_REP|Org6_Gene60#	COG0745_TK#	29.3	55	9.45e-07
UNIQUE_REP|Org6_Gene60#	COG0784_T#	24.4	55	1.23e-06
UNIQUE_REP|Org6_Gene60#	COG0784_T#	23.3	55	1.23e-06
UNIQUE_REP|Org6_Gene60#	COG0784_T#	27.6	55	1.23e-06
UNIQUE_REP|Org6_Gene60#	COG3437_KT#	23.2	55	1.61e-06
UNIQUE_REP|Org6_Gene60#	COG0745_TK#	25.2	55	1.61e-06
UNIQUE_REP|Org6_Gene60#	COG0784_T#	25.2	54	2.75e-06
UNIQUE_REP|Org6_Gene60#	COG0784_T#	26.1	54	2.75e-06
UNIQUE_REP|Org6_Gene60#	COG0784_T#	24.3	54	2.75e-06
UNIQUE_REP|Org6_Gene60#	COG0784_T#	24.4	54	2.75e-06
UNIQUE_REP|Org6_Gene60#	COG0745_TK#	22.8	54	2.75e-06
UNIQUE_REP|Org6_Gene60#	COG0784_T#	31.0	54	3.59e-06
UNIQUE_REP|Org6_Gene60#	COG0784_T#	26.7	54	3.59e-06
UNIQUE_REP|Org6_Gene60#	COG0784_T#	26.1	54	3.59e-06
UNIQUE_REP|Org6_Gene60#	COG0784_T#	27.4	52	8e-06
UNIQUE_REP|Org6_Gene60#	COG0784_T#	29.9	52	1.04e-05
UNIQUE_REP|Org6_Gene60#	COG0784_T#	27.7	52	1.04e-05
UNIQUE_REP|Org6_Gene60#	COG0784_T#	29.9	52	1.36e-05
UNIQUE_REP|Org6_Gene60#	COG0784_T#	29.9	52	1.36e-05
UNIQUE_REP|Org6_Gene60#	COG0784_T#	29.9	52	1.36e-05
UNIQUE_REP|Org6_Gene60#	COG0745_TK#	33.6	52	1.36e-05
UNIQUE_REP|Org6_Gene60#	COG0784_T#	26.0	52	1.36e-05
UNIQUE_REP|Org6_Gene60#	COG0784_T#	28.2	52	1.36e-05
UNIQUE_REP|Org6_Gene60#	COG0745_TK#	30.4	51	1.78e-05
UNIQUE_REP|Org6_Gene60#	COG2201_NT#	28.4	51	1.78e-05
UNIQUE_REP|Org6_Gene60#	COG0784_T#	26.0	51	1.78e-05
UNIQUE_REP|Org6_Gene60#	COG0784_T#	25.9	51	1.78e-05
UNIQUE_REP|Org6_Gene60#	COG0784_T#	28.4	50	3.04e-05
UNIQUE_REP|Org6_Gene60#	COG0784_T#	29.4	50	3.04e-05
UNIQUE_REP|Org6_Gene60#	COG0784_T#	24.1	50	3.04e-05
UNIQUE_REP|Org6_Gene60#	COG0784_T#	24.6	50	5.19e-05
UNIQUE_REP|Org6_Gene60#	COG0784_T#	26.7	50	5.19e-05
UNIQUE_REP|Org6_Gene60#	COG2197_TK#	26.9	50	5.19e-05
UNIQUE_REP|Org6_Gene60#	COG2197_TK#	27.0	49	6.77e-05
UNIQUE_REP|Org6_Gene60#	COG0745_TK#	32.2	49	8.84e-05
UNIQUE_REP|Org6_Gene60#	COG0745_TK#	26.5	49	8.84e-05
UNIQUE_REP|Org6_Gene60#	COG0784_T#	28.1	48	0.000151
UNIQUE_REP|Org6_Gene60#	COG2197_TK#	27.5	48	0.000151
UNIQUE_REP|Org6_Gene60#	COG0784_T#	22.6	48	0.000151
UNIQUE_REP|Org6_Gene60#	COG0784_T#	24.8	48	0.000197
UNIQUE_REP|Org6_Gene60#	COG0784_T#	28.3	48	0.000197
UNIQUE_REP|Org6_Gene60#	COG0784_T#	25.0	48	0.000197
UNIQUE_REP|Org6_Gene60#	COG0784_T#	25.7	47	0.000257
UNIQUE_REP|Org6_Gene60#	COG0784_T#	22.7	47	0.000336
UNIQUE_REP|Org1_Gene4196#	COG1236_J#	29.1	207	1.65e-52
UNIQUE_REP|Org1_Gene4196#	COG1236_J#	30.9	201	1.55e-50
UNIQUE_REP|Org1_Gene4196#	COG1236_J#	28.8	196	4.97e-49
UNIQUE_REP|Org1_Gene4196#	COG1782_R#	28.1	195	1.11e-48
UNIQUE_REP|Org1_Gene4196#	COG1236_J#	28.4	191	1.23e-47
UNIQUE_REP|Org1_Gene4196#	COG1782_R#	26.3	190	2.73e-47
UNIQUE_REP|Org1_Gene4196#	COG1782_R#	28.1	188	1.35e-46
UNIQUE_REP|Org1_Gene4196#	COG1782_R#	29.0	187	1.77e-46
UNIQUE_REP|Org1_Gene4196#	COG1782_R#	27.2	181	9.71e-45
UNIQUE_REP|Org1_Gene4196#	COG1782_R#	25.1	180	2.82e-44
UNIQUE_REP|Org1_Gene4196#	COG1782_R#	28.0	179	6.29e-44
UNIQUE_REP|Org1_Gene4196#	COG1782_R#	27.5	179	6.29e-44
UNIQUE_REP|Org1_Gene4196#	COG1236_J#	28.4	175	9.09e-43
UNIQUE_REP|Org1_Gene4196#	COG1782_R#	27.2	174	2.02e-42
UNIQUE_REP|Org1_Gene4196#	COG1782_R#	27.4	173	4.51e-42
UNIQUE_REP|Org1_Gene4196#	COG1236_J#	30.8	172	5.89e-42
UNIQUE_REP|Org1_Gene4196#	COG1236_J#	28.5	171	1.31e-41
UNIQUE_REP|Org1_Gene4196#	COG1236_J#	29.1	168	8.5e-41
UNIQUE_REP|Org1_Gene4196#	COG1782_R#	26.6	168	1.11e-40
UNIQUE_REP|Org1_Gene4196#	COG1782_R#	27.3	168	1.11e-40
UNIQUE_REP|Org1_Gene4196#	COG1782_R#	24.3	157	2.56e-37
UNIQUE_REP|Org1_Gene4196#	COG1236_J#	25.3	148	1.55e-34
UNIQUE_REP|Org1_Gene4196#	COG1236_J#	31.7	147	2.65e-34
UNIQUE_REP|Org1_Gene4196#	COG1236_J#	33.2	146	3.46e-34
UNIQUE_REP|Org1_Gene4196#	COG1236_J#	30.7	138	9.42e-32
UNIQUE_REP|Org1_Gene4196#	COG1236_J#	25.9	134	1.36e-30
UNIQUE_REP|Org1_Gene4196#	COG1236_J#	24.8	124	1.41e-27
UNIQUE_REP|Org1_Gene4196#	COG1236_J#	28.4	122	5.35e-27
UNIQUE_REP|Org1_Gene4196#	COG1236_J#	25.7	121	2.03e-26
UNIQUE_REP|Org1_Gene4196#	COG1236_J#	24.1	118	1.32e-25
UNIQUE_REP|Org1_Gene4196#	COG1236_J#	24.3	117	1.72e-25
UNIQUE_REP|Org1_Gene4196#	COG1236_J#	25.5	113	3.25e-24
UNIQUE_REP|Org1_Gene4196#	COG1236_J#	28.5	109	4.69e-23
UNIQUE_REP|Org1_Gene4196#	COG1236_J#	30.4	80	2.33e-14
UNIQUE_REP|Org1_Gene4196#	COG0595_R#	27.4	65	1.01e-09
UNIQUE_REP|Org1_Gene4196#	COG0595_R#	24.4	63	3.85e-09
UNIQUE_REP|Org1_Gene4196#	COG0595_R#	24.4	63	3.85e-09
UNIQUE_REP|Org1_Gene4196#	COG0595_R#	28.0	53	3.99e-06
UNIQUE_REP|Org2_Gene4054#	COG4585_T#	21.5	119	7.1e-26
UNIQUE_REP|Org2_Gene4054#	COG4585_T#	32.0	94	1.43e-18
UNIQUE_REP|Org2_Gene4054#	COG4564_T#	27.8	91	1.58e-17
UNIQUE_REP|Org2_Gene4054#	COG4585_T#	30.0	91	2.07e-17
UNIQUE_REP|Org2_Gene4054#	COG4585_T#	28.6	85	8.7e-16
UNIQUE_REP|Org2_Gene4054#	COG4585_T#	30.8	84	1.48e-15
UNIQUE_REP|Org2_Gene4054#	COG4585_T#	26.7	84	1.94e-15
UNIQUE_REP|Org2_Gene4054#	COG4585_T#	26.2	83	4.32e-15
UNIQUE_REP|Org2_Gene4054#	COG4564_T#	25.7	82	7.36e-15
UNIQUE_REP|Org2_Gene4054#	COG4585_T#	27.3	82	9.61e-15
UNIQUE_REP|Org2_Gene4054#	COG4585_T#	27.6	81	1.26e-14
UNIQUE_REP|Org2_Gene4054#	COG4585_T#	26.7	75	1.18e-12
UNIQUE_REP|Org2_Gene4054#	COG4585_T#	28.7	71	1.3e-11
UNIQUE_REP|Org2_Gene4054#	COG4585_T#	26.4	71	1.7e-11
UNIQUE_REP|Org2_Gene4054#	COG4585_T#	26.2	68	1.1e-10
UNIQUE_REP|Org2_Gene4054#	COG4585_T#	25.6	66	5.46e-10
UNIQUE_REP|Org2_Gene4054#	COG3851_T#	25.0	65	7.13e-10
UNIQUE_REP|Org2_Gene4054#	COG3851_T#	25.0	65	7.13e-10
UNIQUE_REP|Org2_Gene4054#	COG4585_T#	23.8	65	7.13e-10
UNIQUE_REP|Org2_Gene4054#	COG4585_T#	24.3	62	1.03e-08
UNIQUE_REP|Org2_Gene4054#	COG3850_T#	23.9	61	1.76e-08
UNIQUE_REP|Org2_Gene4054#	COG0642_T#	21.8	45	0.000764
UNIQUE_REP|Org2_Gene12#	COG0326_O#	23.2	81	1.38e-14
UNIQUE_REP|Org2_Gene12#	COG0326_O#	22.5	77	1.99e-13
UNIQUE_REP|Org2_Gene12#	COG0326_O#	29.5	73	3.75e-12
UNIQUE_REP|Org2_Gene12#	COG0326_O#	24.1	66	4.58e-10
UNIQUE_REP|Org2_Gene12#	COG0326_O#	22.4	66	5.98e-10
UNIQUE_REP|Org2_Gene12#	COG0326_O#	23.1	65	7.81e-10
UNIQUE_REP|Org2_Gene12#	COG0326_O#	28.6	63	3.88e-09
UNIQUE_REP|Org2_Gene12#	COG0326_O#	28.6	63	3.88e-09
UNIQUE_REP|Org2_Gene12#	COG0326_O#	28.6	63	3.88e-09
UNIQUE_REP|Org2_Gene12#	COG0326_O#	22.4	62	8.63e-09
UNIQUE_REP|Org2_Gene12#	COG0326_O#	26.8	62	1.13e-08
UNIQUE_REP|Org2_Gene12#	COG0326_O#	24.9	60	3.28e-08
UNIQUE_REP|Org2_Gene12#	COG0326_O#	24.9	60	3.28e-08
UNIQUE_REP|Org2_Gene12#	COG0326_O#	27.1	59	7.31e-08
UNIQUE_REP|Org2_Gene12#	COG0326_O#	26.3	59	9.55e-08
UNIQUE_REP|Org2_Gene12#	COG0326_O#	23.1	53	5.24e-06
UNIQUE_REP|Org6_Gene4457#	COG0577_V#	20.7	97	2.29e-19
UNIQUE_REP|Org6_Gene4457#	COG0577_V#	18.4	88	1.39e-16
UNIQUE_REP|Org6_Gene4457#	COG0577_V#	21.0	50	3.21e-05
UNIQUE_REP|Org1_Gene4100#	COG2801_L#	23.5	97	2.08e-19
UNIQUE_REP|Org7_Gene3334#	COG0699_R#	28.7	121	1.77e-26
UNIQUE_REP|Org7_Gene3334#	COG0699_R#	31.9	106	3.46e-22
UNIQUE_REP|Org7_Gene3334#	COG0699_R#	27.7	92	6.75e-18
UNIQUE_REP|Org7_Gene3334#	COG0699_R#	28.9	92	8.82e-18
UNIQUE_REP|Org7_Gene3334#	COG0699_R#	29.4	68	1.36e-10
UNIQUE_REP|Org6_Gene1601#	COG3593_L#	30.2	171	1.13e-41
UNIQUE_REP|Org6_Gene1601#	COG3593_L#	29.3	133	2.61e-30
UNIQUE_REP|Org6_Gene1601#	COG3593_L#	29.3	129	6.42e-29
UNIQUE_REP|Org6_Gene1601#	COG3593_L#	26.1	124	2.07e-27
UNIQUE_REP|Org6_Gene1601#	COG3593_L#	28.2	92	6.66e-18
UNIQUE_REP|Org6_Gene1601#	COG0419_L#	22.3	55	6.91e-07
UNIQUE_REP|Org6_Gene1601#	COG1195_L#	50.0	52	9.97e-06
UNIQUE_REP|Org6_Gene1601#	COG1195_L#	24.7	45	0.00122
UNIQUE_REP|Org6_Gene1601#	COG0419_L#	32.1	44	0.00208
UNIQUE_REP|Org1_Gene4429#	COG2801_L#	28.3	170	2.48e-41
UNIQUE_REP|Org1_Gene4429#	COG2801_L#	31.7	74	1.42e-12
UNIQUE_REP|Org3_Gene3476#	COG3972_R#	38.5	483	1.7e-135
UNIQUE_REP|Org3_Gene3476#	COG3972_R#	47.6	341	1.05e-92
UNIQUE_REP|Org3_Gene3476#	COG3972_R#	31.7	305	4.87e-82
UNIQUE_REP|Org3_Gene3476#	COG3972_R#	71.6	109	3.92e-23
UNIQUE_REP|Org3_Gene3476#	COG3972_R#	24.7	103	2.81e-21
UNIQUE_REP|Org7_Gene3031#	COG5280_S#	28.4	209	4.57e-53
UNIQUE_REP|Org7_Gene3031#	COG5280_S#	26.0	192	4.43e-48
UNIQUE_REP|Org7_Gene3031#	COG5280_S#	28.3	180	1.74e-44
UNIQUE_REP|Org7_Gene4284#	COG1002_V#	33.3	82	8.43e-15
UNIQUE_REP|Org7_Gene4284#	COG1002_V#	33.3	82	8.43e-15
UNIQUE_REP|Org6_Gene3296#	COG4666_R#	49.5	599	1.59e-170
UNIQUE_REP|Org6_Gene3296#	COG4666_R#	47.9	594	6.68e-169
UNIQUE_REP|Org6_Gene3296#	COG4666_R#	43.8	533	1.4e-150
UNIQUE_REP|Org6_Gene3296#	COG4666_R#	42.6	525	3.81e-148
UNIQUE_REP|Org6_Gene3296#	COG4666_R#	40.8	502	3.46e-141
UNIQUE_REP|Org6_Gene3296#	COG4666_R#	38.1	454	8.26e-127
UNIQUE_REP|Org6_Gene3296#	COG4666_R#	38.3	418	3.85e-116
UNIQUE_REP|Org6_Gene3296#	COG4666_R#	39.3	327	8.93e-89
UNIQUE_REP|Org6_Gene3296#	COG4666_R#	34.8	301	8.95e-81
UNIQUE_REP|Org6_Gene3296#	COG4666_R#	33.1	294	8.38e-79
UNIQUE_REP|Org6_Gene3296#	COG4666_R#	31.6	283	1.93e-75
UNIQUE_REP|Org6_Gene3296#	COG4666_R#	41.1	277	1.06e-73
UNIQUE_REP|Org6_Gene3296#	COG4666_R#	42.5	272	5.82e-72
UNIQUE_REP|Org6_Gene3296#	COG4666_R#	30.6	268	4.92e-71
UNIQUE_REP|Org6_Gene3296#	COG4666_R#	34.4	251	1.06e-65
UNIQUE_REP|Org6_Gene3296#	COG4666_R#	37.9	200	1.65e-50
UNIQUE_REP|Org6_Gene3296#	COG4666_R#	28.1	198	1.07e-49
UNIQUE_REP|Org6_Gene3296#	COG4666_R#	35.1	192	4.48e-48
UNIQUE_REP|Org6_Gene3296#	COG4666_R#	27.3	186	4.2e-46
UNIQUE_REP|Org6_Gene3296#	COG4666_R#	33.4	184	9.35e-46
UNIQUE_REP|Org6_Gene3296#	COG4666_R#	37.2	169	3.11e-41
UNIQUE_REP|Org6_Gene3296#	COG4666_R#	29.5	145	8.21e-34
UNIQUE_REP|Org6_Gene3296#	COG4666_R#	32.0	139	4.5e-32
UNIQUE_REP|Org6_Gene3296#	COG1593_G#	22.9	107	2.48e-22
UNIQUE_REP|Org6_Gene3296#	COG1593_G#	24.3	103	2.74e-21
UNIQUE_REP|Org6_Gene3296#	COG1593_G#	25.4	100	3.03e-20
UNIQUE_REP|Org6_Gene3296#	COG1593_G#	25.9	99	6.75e-20
UNIQUE_REP|Org6_Gene3296#	COG1593_G#	27.4	96	4.37e-19
UNIQUE_REP|Org6_Gene3296#	COG1593_G#	25.3	95	7.46e-19
UNIQUE_REP|Org6_Gene3296#	COG1593_G#	22.5	95	7.46e-19
UNIQUE_REP|Org6_Gene3296#	COG1593_G#	23.9	90	2.4e-17
UNIQUE_REP|Org6_Gene3296#	COG1593_G#	23.9	84	2.25e-15
UNIQUE_REP|Org6_Gene3296#	COG1593_G#	26.3	84	2.25e-15
UNIQUE_REP|Org6_Gene3296#	COG4664_Q#	24.7	83	3.83e-15
UNIQUE_REP|Org6_Gene3296#	COG1593_G#	24.3	83	3.83e-15
UNIQUE_REP|Org6_Gene3296#	COG4664_Q#	24.3	81	1.11e-14
UNIQUE_REP|Org6_Gene3296#	COG1593_G#	23.2	81	1.11e-14
UNIQUE_REP|Org6_Gene3296#	COG4666_R#	31.5	81	1.46e-14
UNIQUE_REP|Org6_Gene3296#	COG1593_G#	22.9	80	1.9e-14
UNIQUE_REP|Org6_Gene3296#	COG4664_Q#	23.7	80	3.24e-14
UNIQUE_REP|Org6_Gene3296#	COG1593_G#	23.6	73	3.96e-12
UNIQUE_REP|Org6_Gene3296#	COG1593_G#	23.3	67	1.67e-10
UNIQUE_REP|Org3_Gene4037#	COG5281_S#	23.5	111	1.68e-23
UNIQUE_REP|Org1_Gene2539#	COG0286_V#	53.9	526	1.29e-148
UNIQUE_REP|Org1_Gene2539#	COG0286_V#	37.3	409	1.76e-113
UNIQUE_REP|Org1_Gene2539#	COG0286_V#	37.0	368	4.48e-101
UNIQUE_REP|Org1_Gene2539#	COG0286_V#	40.8	216	3.72e-55
UNIQUE_REP|Org1_Gene2539#	COG0286_V#	46.4	169	5.22e-41
UNIQUE_REP|Org1_Gene2539#	COG0286_V#	25.5	160	2.42e-38
UNIQUE_REP|Org1_Gene2539#	COG0286_V#	27.7	158	7.05e-38
UNIQUE_REP|Org1_Gene2539#	COG0286_V#	27.3	158	9.21e-38
UNIQUE_REP|Org1_Gene2539#	COG0286_V#	24.8	153	2.27e-36
UNIQUE_REP|Org1_Gene2539#	COG0286_V#	26.0	142	5.23e-33
UNIQUE_REP|Org1_Gene2539#	COG0286_V#	24.4	137	2.2e-31
UNIQUE_REP|Org1_Gene2539#	COG0286_V#	25.4	134	1.42e-30
UNIQUE_REP|Org1_Gene2539#	COG0286_V#	28.4	131	9.23e-30
UNIQUE_REP|Org1_Gene2539#	COG0286_V#	24.8	129	3.51e-29
UNIQUE_REP|Org1_Gene2539#	COG0286_V#	24.4	125	6.61e-28
UNIQUE_REP|Org1_Gene2539#	COG0286_V#	23.4	121	1.63e-26
UNIQUE_REP|Org1_Gene2539#	COG0286_V#	23.5	119	4.74e-26
UNIQUE_REP|Org1_Gene2539#	COG0286_V#	25.3	119	4.74e-26
UNIQUE_REP|Org1_Gene2539#	COG0286_V#	27.6	118	1.06e-25
UNIQUE_REP|Org1_Gene2539#	COG0286_V#	23.9	116	5.24e-25
UNIQUE_REP|Org1_Gene2539#	COG0286_V#	24.4	104	1.21e-21
UNIQUE_REP|Org1_Gene2539#	COG0286_V#	22.0	102	7.83e-21
UNIQUE_REP|Org1_Gene2539#	COG0286_V#	25.6	101	1.02e-20
UNIQUE_REP|Org1_Gene2539#	COG0286_V#	43.3	100	2.98e-20
UNIQUE_REP|Org1_Gene2539#	COG0286_V#	57.0	96	4.3e-19
UNIQUE_REP|Org1_Gene2539#	COG0286_V#	51.2	87	1.53e-16
UNIQUE_REP|Org1_Gene2539#	COG0286_V#	28.8	71	1.13e-11
UNIQUE_REP|Org3_Gene4648#	COG2189_L#	36.1	265	6.87e-70
UNIQUE_REP|Org3_Gene4648#	COG2189_L#	33.4	261	9.92e-69
UNIQUE_REP|Org3_Gene4648#	COG2189_L#	34.4	258	8.4e-68
UNIQUE_REP|Org3_Gene4648#	COG2189_L#	41.3	215	4.78e-55
UNIQUE_REP|Org3_Gene4648#	COG2189_L#	36.6	196	3e-49
UNIQUE_REP|Org3_Gene4648#	COG2189_L#	35.0	189	4.79e-47
UNIQUE_REP|Org3_Gene4648#	COG2189_L#	42.3	188	1.07e-46
UNIQUE_REP|Org3_Gene4648#	COG2189_L#	29.8	164	1.65e-39
UNIQUE_REP|Org3_Gene4648#	COG2189_L#	42.6	148	9.37e-35
UNIQUE_REP|Org3_Gene4648#	COG2189_L#	34.6	128	7.68e-29
UNIQUE_REP|Org3_Gene4648#	COG2189_L#	28.2	105	9.1e-22
UNIQUE_REP|Org3_Gene4648#	COG2189_L#	30.0	102	4.51e-21
UNIQUE_REP|Org3_Gene4648#	COG2189_L#	29.2	100	2.93e-20
UNIQUE_REP|Org3_Gene4648#	COG2189_L#	38.2	92	6.1e-18
UNIQUE_REP|Org3_Gene4648#	COG2189_L#	31.4	87	1.96e-16
UNIQUE_REP|Org3_Gene4648#	COG2189_L#	28.4	85	7.46e-16
UNIQUE_REP|Org3_Gene4648#	COG2189_L#	30.6	84	1.66e-15
UNIQUE_REP|Org3_Gene4648#	COG2189_L#	30.7	83	2.83e-15
UNIQUE_REP|Org3_Gene4648#	COG2189_L#	27.0	81	1.41e-14
UNIQUE_REP|Org3_Gene4648#	COG2189_L#	27.4	77	2.65e-13
UNIQUE_REP|Org3_Gene4648#	COG2189_L#	57.1	74	2.25e-12
UNIQUE_REP|Org3_Gene4648#	COG2189_L#	39.3	69	7.22e-11
UNIQUE_REP|Org3_Gene4648#	COG2189_L#	39.3	69	7.22e-11
UNIQUE_REP|Org3_Gene4648#	COG2189_L#	45.6	67	1.61e-10
UNIQUE_REP|Org3_Gene4648#	COG2189_L#	35.2	62	5.18e-09
UNIQUE_REP|Org3_Gene4648#	COG2189_L#	23.9	55	6.33e-07
UNIQUE_REP|Org3_Gene4648#	COG2189_L#	29.8	55	8.27e-07
UNIQUE_REP|Org3_Gene4648#	COG2189_L#	28.9	54	1.41e-06
UNIQUE_REP|Org3_Gene4648#	COG2189_L#	27.5	54	2.4e-06
UNIQUE_REP|Org3_Gene4648#	COG2189_L#	24.2	49	4.54e-05
UNIQUE_REP|Org3_Gene4648#	COG2189_L#	26.8	44	0.00191
UNIQUE_REP|Org3_Gene4648#	COG2189_L#	42.6	42	0.00554
UNIQUE_REP|Org7_Gene3320#	COG2189_L#	41.5	387	9.26e-107
UNIQUE_REP|Org7_Gene3320#	COG2189_L#	52.5	272	5.67e-72
UNIQUE_REP|Org7_Gene3320#	COG2189_L#	32.0	255	5.49e-67
UNIQUE_REP|Org7_Gene3320#	COG2189_L#	33.2	251	1.04e-65
UNIQUE_REP|Org7_Gene3320#	COG2189_L#	49.3	207	1.31e-52
UNIQUE_REP|Org7_Gene3320#	COG2189_L#	35.5	184	9.12e-46
UNIQUE_REP|Org7_Gene3320#	COG2189_L#	27.4	153	3.84e-36
UNIQUE_REP|Org7_Gene3320#	COG2189_L#	28.6	148	9.45e-35
UNIQUE_REP|Org7_Gene3320#	COG2189_L#	37.1	129	5.94e-29
UNIQUE_REP|Org7_Gene3320#	COG2189_L#	27.5	114	1.51e-24
UNIQUE_REP|Org7_Gene3320#	COG2189_L#	34.6	113	3.37e-24
UNIQUE_REP|Org7_Gene3320#	COG2189_L#	26.9	109	3.73e-23
UNIQUE_REP|Org7_Gene3320#	COG2189_L#	26.0	106	5.38e-22
UNIQUE_REP|Org7_Gene3320#	COG2189_L#	22.5	84	2.19e-15
UNIQUE_REP|Org7_Gene3320#	COG2189_L#	34.1	82	8.32e-15
UNIQUE_REP|Org7_Gene3320#	COG2189_L#	25.5	75	7.79e-13
UNIQUE_REP|Org7_Gene3320#	COG2189_L#	27.6	75	1.02e-12
UNIQUE_REP|Org7_Gene3320#	COG2189_L#	26.4	70	2.51e-11
UNIQUE_REP|Org7_Gene3320#	COG2189_L#	27.2	67	2.12e-10
UNIQUE_REP|Org7_Gene3320#	COG2189_L#	29.2	65	1.05e-09
UNIQUE_REP|Org7_Gene3320#	COG2189_L#	29.7	61	1.16e-08
UNIQUE_REP|Org7_Gene3320#	COG2189_L#	53.8	60	1.99e-08
UNIQUE_REP|Org7_Gene3320#	COG2189_L#	22.4	60	2.59e-08
UNIQUE_REP|Org7_Gene3320#	COG2189_L#	29.1	59	4.42e-08
UNIQUE_REP|Org7_Gene3320#	COG2189_L#	39.0	58	9.85e-08
UNIQUE_REP|Org7_Gene3320#	COG2189_L#	19.8	53	3.17e-06
UNIQUE_REP|Org7_Gene3320#	COG2189_L#	33.3	50	3.5e-05
UNIQUE_REP|Org7_Gene3320#	COG2189_L#	36.0	47	0.000174
UNIQUE_REP|Org7_Gene3320#	COG0863_L#	29.7	44	0.00147
UNIQUE_REP|Org2_Gene1002#	COG2801_L#	21.6	91	1.34e-17
UNIQUE_REP|Org2_Gene3741#	COG0749_L#	25.3	72	4.9e-12
UNIQUE_REP|Org2_Gene3741#	COG0749_L#	24.8	70	1.86e-11
UNIQUE_REP|Org2_Gene3741#	COG0749_L#	30.9	68	9.25e-11
UNIQUE_REP|Org2_Gene3741#	COG0749_L#	25.4	68	1.21e-10
UNIQUE_REP|Org2_Gene3741#	COG0749_L#	30.8	67	1.58e-10
UNIQUE_REP|Org2_Gene3741#	COG0749_L#	30.3	67	1.58e-10
UNIQUE_REP|Org2_Gene3741#	COG0749_L#	31.0	65	7.83e-10
UNIQUE_REP|Org2_Gene3741#	COG0749_L#	23.4	64	1.74e-09
UNIQUE_REP|Org2_Gene3741#	COG0749_L#	23.4	64	1.74e-09
UNIQUE_REP|Org2_Gene3741#	COG0749_L#	23.4	64	1.74e-09
UNIQUE_REP|Org2_Gene3741#	COG0749_L#	31.7	64	2.28e-09
UNIQUE_REP|Org2_Gene3741#	COG0749_L#	22.5	63	3.89e-09
UNIQUE_REP|Org2_Gene3741#	COG0749_L#	28.3	59	4.3e-08
UNIQUE_REP|Org2_Gene3741#	COG0749_L#	29.0	59	5.61e-08
UNIQUE_REP|Org2_Gene3741#	COG0749_L#	27.3	58	9.57e-08
UNIQUE_REP|Org2_Gene3741#	COG0749_L#	31.3	52	5.25e-06
UNIQUE_REP|Org6_Gene450#	COG0582_L#	71.7	970	4.21e-282
UNIQUE_REP|Org6_Gene450#	COG0582_L#	71.7	970	4.21e-282
UNIQUE_REP|Org6_Gene450#	COG0582_L#	71.7	970	4.21e-282
UNIQUE_REP|Org6_Gene450#	COG0582_L#	71.7	970	4.21e-282
UNIQUE_REP|Org6_Gene450#	COG0582_L#	71.7	970	4.21e-282
UNIQUE_REP|Org6_Gene450#	COG0582_L#	20.4	51	1.16e-05
UNIQUE_REP|Org6_Gene450#	COG0582_L#	19.2	47	0.000219
UNIQUE_REP|Org6_Gene450#	COG0582_L#	31.5	44	0.00142
UNIQUE_REP|Org2_Gene2230#	COG1199_KL#	30.3	265	5.3e-70
UNIQUE_REP|Org2_Gene2230#	COG1199_KL#	28.9	224	1.35e-57
UNIQUE_REP|Org2_Gene2230#	COG1199_KL#	26.7	218	7.43e-56
UNIQUE_REP|Org2_Gene2230#	COG1199_KL#	26.6	215	8.21e-55
UNIQUE_REP|Org2_Gene2230#	COG1199_KL#	27.7	211	1.19e-53
UNIQUE_REP|Org2_Gene2230#	COG1199_KL#	27.6	210	2.64e-53
UNIQUE_REP|Org2_Gene2230#	COG1199_KL#	27.6	210	2.64e-53
UNIQUE_REP|Org2_Gene2230#	COG1199_KL#	25.8	207	1.71e-52
UNIQUE_REP|Org2_Gene2230#	COG1199_KL#	28.2	206	2.92e-52
UNIQUE_REP|Org2_Gene2230#	COG1199_KL#	27.4	206	3.82e-52
UNIQUE_REP|Org2_Gene2230#	COG1199_KL#	25.2	205	4.98e-52
UNIQUE_REP|Org2_Gene2230#	COG1199_KL#	26.7	203	1.89e-51
UNIQUE_REP|Org2_Gene2230#	COG1199_KL#	27.7	201	1.23e-50
UNIQUE_REP|Org2_Gene2230#	COG1199_KL#	25.3	156	4.53e-37
UNIQUE_REP|Org2_Gene2230#	COG1199_KL#	26.4	135	6.33e-31
UNIQUE_REP|Org2_Gene2230#	COG1199_KL#	34.9	131	1.56e-29
UNIQUE_REP|Org2_Gene2230#	COG1199_KL#	30.5	129	5.93e-29
UNIQUE_REP|Org2_Gene2230#	COG1199_KL#	32.2	126	5.02e-28
UNIQUE_REP|Org2_Gene2230#	COG1199_KL#	28.7	119	6.13e-26
UNIQUE_REP|Org2_Gene2230#	COG1199_KL#	28.7	119	6.13e-26
UNIQUE_REP|Org2_Gene2230#	COG1199_KL#	27.9	114	1.97e-24
UNIQUE_REP|Org2_Gene2230#	COG1199_KL#	26.2	110	2.18e-23
UNIQUE_REP|Org2_Gene2230#	COG1199_KL#	30.0	107	1.85e-22
UNIQUE_REP|Org2_Gene2230#	COG1199_KL#	24.9	104	1.2e-21
UNIQUE_REP|Org2_Gene2230#	COG1199_KL#	29.6	104	2.04e-21
UNIQUE_REP|Org2_Gene2230#	COG1199_KL#	24.8	100	2.95e-20
UNIQUE_REP|Org2_Gene2230#	COG1199_KL#	23.4	86	4.41e-16
UNIQUE_REP|Org2_Gene2230#	COG1199_KL#	27.0	62	6.81e-09
UNIQUE_REP|Org2_Gene2230#	COG1199_KL#	25.2	57	2.19e-07
UNIQUE_REP|Org2_Gene2230#	COG1199_KL#	24.8	49	7.79e-05
UNIQUE_REP|Org1_Gene4105#	COG0210_L#	19.9	70	3.14e-11
UNIQUE_REP|Org1_Gene4105#	COG0210_L#	26.2	70	3.14e-11
UNIQUE_REP|Org1_Gene4105#	COG0210_L#	25.1	65	1.01e-09
UNIQUE_REP|Org1_Gene4105#	COG0210_L#	26.2	60	3.25e-08
UNIQUE_REP|Org1_Gene4105#	COG0210_L#	28.8	54	1.36e-06
UNIQUE_REP|Org1_Gene4105#	COG0210_L#	24.7	44	0.00184
UNIQUE_REP|Org6_Gene14#	COG0614_P#	33.7	200	1.58e-50
UNIQUE_REP|Org6_Gene14#	COG0614_P#	32.4	185	5.25e-46
UNIQUE_REP|Org6_Gene14#	COG0614_P#	32.1	185	5.25e-46
UNIQUE_REP|Org6_Gene14#	COG0614_P#	29.6	154	1.3e-36
UNIQUE_REP|Org6_Gene14#	COG0614_P#	29.5	151	1.43e-35
UNIQUE_REP|Org6_Gene14#	COG0614_P#	29.9	147	1.58e-34
UNIQUE_REP|Org6_Gene14#	COG0614_P#	29.7	143	2.29e-33
UNIQUE_REP|Org6_Gene14#	COG0614_P#	27.6	109	6.24e-23
UNIQUE_REP|Org6_Gene14#	COG0614_P#	27.7	106	3.1e-22
UNIQUE_REP|Org6_Gene14#	COG4753_T#	31.4	89	5.12e-17
UNIQUE_REP|Org6_Gene14#	COG2207_K#	25.8	87	2.54e-16
UNIQUE_REP|Org6_Gene14#	COG2207_K#	26.0	86	3.32e-16
UNIQUE_REP|Org6_Gene14#	COG2207_K#	29.1	82	6.26e-15
UNIQUE_REP|Org6_Gene14#	COG2207_K#	31.6	81	1.07e-14
UNIQUE_REP|Org6_Gene14#	COG4753_T#	29.3	80	1.82e-14
UNIQUE_REP|Org6_Gene14#	COG2207_K#	38.3	79	4.06e-14
UNIQUE_REP|Org6_Gene14#	COG2207_K#	35.8	78	9.03e-14
UNIQUE_REP|Org6_Gene14#	COG2207_K#	25.9	77	1.54e-13
UNIQUE_REP|Org6_Gene14#	COG2207_K#	33.0	75	9.99e-13
UNIQUE_REP|Org6_Gene14#	COG2207_K#	25.8	75	9.99e-13
UNIQUE_REP|Org6_Gene14#	COG4753_T#	27.1	75	9.99e-13
UNIQUE_REP|Org6_Gene14#	COG4753_T#	24.7	74	2.23e-12
UNIQUE_REP|Org6_Gene14#	COG0614_P#	27.0	74	2.23e-12
UNIQUE_REP|Org6_Gene14#	COG2207_K#	31.1	71	1.1e-11
UNIQUE_REP|Org6_Gene14#	COG2207_K#	31.1	71	1.1e-11
UNIQUE_REP|Org6_Gene14#	COG2207_K#	31.1	71	1.1e-11
UNIQUE_REP|Org6_Gene14#	COG2207_K#	32.0	70	3.21e-11
UNIQUE_REP|Org6_Gene14#	COG2207_K#	32.0	70	3.21e-11
UNIQUE_REP|Org6_Gene14#	COG2207_K#	32.0	70	3.21e-11
UNIQUE_REP|Org6_Gene14#	COG4753_T#	30.5	70	3.21e-11
UNIQUE_REP|Org6_Gene14#	COG2207_K#	29.5	69	4.2e-11
UNIQUE_REP|Org6_Gene14#	COG4753_T#	29.5	69	5.48e-11
UNIQUE_REP|Org6_Gene14#	COG4753_T#	29.9	69	7.16e-11
UNIQUE_REP|Org6_Gene14#	COG2207_K#	36.3	69	7.16e-11
UNIQUE_REP|Org6_Gene14#	COG4753_T#	29.3	68	9.35e-11
UNIQUE_REP|Org6_Gene14#	COG2207_K#	30.2	68	9.35e-11
UNIQUE_REP|Org6_Gene14#	COG2207_K#	23.4	68	1.22e-10
UNIQUE_REP|Org6_Gene14#	COG2207_K#	25.0	67	1.59e-10
UNIQUE_REP|Org6_Gene14#	COG4753_T#	26.2	67	2.08e-10
UNIQUE_REP|Org6_Gene14#	COG2207_K#	30.6	67	2.72e-10
UNIQUE_REP|Org6_Gene14#	COG2207_K#	31.0	67	2.72e-10
UNIQUE_REP|Org6_Gene14#	COG2207_K#	33.6	66	3.55e-10
UNIQUE_REP|Org6_Gene14#	COG2207_K#	31.7	65	7.91e-10
UNIQUE_REP|Org6_Gene14#	COG2207_K#	29.3	65	7.91e-10
UNIQUE_REP|Org6_Gene14#	COG4977_K#	29.0	65	1.03e-09
UNIQUE_REP|Org6_Gene14#	COG2169_F#	35.2	65	1.03e-09
UNIQUE_REP|Org6_Gene14#	COG2207_K#	31.0	64	1.35e-09
UNIQUE_REP|Org6_Gene14#	COG2207_K#	25.6	64	1.35e-09
UNIQUE_REP|Org6_Gene14#	COG2207_K#	31.0	64	1.35e-09
UNIQUE_REP|Org6_Gene14#	COG2207_K#	31.0	64	1.35e-09
UNIQUE_REP|Org6_Gene14#	COG2207_K#	31.0	64	1.35e-09
UNIQUE_REP|Org6_Gene14#	COG2207_K#	27.3	64	2.3e-09
UNIQUE_REP|Org6_Gene14#	COG2207_K#	31.3	63	3.01e-09
UNIQUE_REP|Org6_Gene14#	COG2207_K#	28.9	63	3.01e-09
UNIQUE_REP|Org6_Gene14#	COG4977_K#	30.3	63	3.01e-09
UNIQUE_REP|Org6_Gene14#	COG2207_K#	29.1	63	3.01e-09
UNIQUE_REP|Org6_Gene14#	COG4977_K#	28.2	62	5.13e-09
UNIQUE_REP|Org6_Gene14#	COG2207_K#	35.9	62	5.13e-09
UNIQUE_REP|Org6_Gene14#	COG4977_K#	26.2	62	5.13e-09
UNIQUE_REP|Org6_Gene14#	COG2207_K#	27.0	62	5.13e-09
UNIQUE_REP|Org6_Gene14#	COG2207_K#	28.8	62	6.7e-09
UNIQUE_REP|Org6_Gene14#	COG2207_K#	28.7	62	6.7e-09
UNIQUE_REP|Org6_Gene14#	COG2207_K#	27.9	62	8.75e-09
UNIQUE_REP|Org6_Gene14#	COG2207_K#	27.9	62	8.75e-09
UNIQUE_REP|Org6_Gene14#	COG2207_K#	27.9	62	8.75e-09
UNIQUE_REP|Org6_Gene14#	COG2169_F#	26.0	61	1.14e-08
UNIQUE_REP|Org6_Gene14#	COG2207_K#	27.2	61	1.14e-08
UNIQUE_REP|Org6_Gene14#	COG2207_K#	34.7	61	1.49e-08
UNIQUE_REP|Org6_Gene14#	COG2207_K#	20.6	60	1.95e-08
UNIQUE_REP|Org6_Gene14#	COG2207_K#	20.6	60	1.95e-08
UNIQUE_REP|Org6_Gene14#	COG2207_K#	25.4	60	2.55e-08
UNIQUE_REP|Org6_Gene14#	COG2207_K#	24.8	60	2.55e-08
UNIQUE_REP|Org6_Gene14#	COG2207_K#	26.7	60	3.33e-08
UNIQUE_REP|Org6_Gene14#	COG2207_K#	29.1	60	3.33e-08
UNIQUE_REP|Org6_Gene14#	COG2207_K#	24.6	59	5.67e-08
UNIQUE_REP|Org6_Gene14#	COG2207_K#	20.6	59	5.67e-08
UNIQUE_REP|Org6_Gene14#	COG2207_K#	24.6	59	7.41e-08
UNIQUE_REP|Org6_Gene14#	COG2207_K#	29.0	59	7.41e-08
UNIQUE_REP|Org6_Gene14#	COG2207_K#	27.2	59	7.41e-08
UNIQUE_REP|Org6_Gene14#	COG2207_K#	24.6	59	7.41e-08
UNIQUE_REP|Org6_Gene14#	COG2207_K#	38.1	58	9.67e-08
UNIQUE_REP|Org6_Gene14#	COG2207_K#	31.8	58	1.26e-07
UNIQUE_REP|Org6_Gene14#	COG4753_T#	26.2	58	1.26e-07
UNIQUE_REP|Org6_Gene14#	COG2207_K#	33.7	57	1.65e-07
UNIQUE_REP|Org6_Gene14#	COG2207_K#	26.4	57	1.65e-07
UNIQUE_REP|Org6_Gene14#	COG2207_K#	27.0	56	4.8e-07
UNIQUE_REP|Org6_Gene14#	COG2207_K#	30.9	56	4.8e-07
UNIQUE_REP|Org6_Gene14#	COG2207_K#	23.8	56	4.8e-07
UNIQUE_REP|Org6_Gene14#	COG2207_K#	28.4	55	6.27e-07
UNIQUE_REP|Org6_Gene14#	COG2207_K#	19.9	55	1.07e-06
UNIQUE_REP|Org6_Gene14#	COG4977_K#	24.8	55	1.07e-06
UNIQUE_REP|Org6_Gene14#	COG2207_K#	19.9	55	1.07e-06
UNIQUE_REP|Org6_Gene14#	COG2207_K#	19.9	55	1.07e-06
UNIQUE_REP|Org6_Gene14#	COG4977_K#	24.7	54	1.4e-06
UNIQUE_REP|Org6_Gene14#	COG4977_K#	26.5	54	1.4e-06
UNIQUE_REP|Org6_Gene14#	COG2207_K#	28.8	54	1.82e-06
UNIQUE_REP|Org6_Gene14#	COG2207_K#	26.5	54	1.82e-06
UNIQUE_REP|Org6_Gene14#	COG2207_K#	32.9	54	2.38e-06
UNIQUE_REP|Org6_Gene14#	COG2207_K#	24.7	53	3.11e-06
UNIQUE_REP|Org6_Gene14#	COG2207_K#	31.5	53	4.06e-06
UNIQUE_REP|Org6_Gene14#	COG2207_K#	31.2	53	4.06e-06
UNIQUE_REP|Org6_Gene14#	COG2207_K#	27.5	52	5.31e-06
UNIQUE_REP|Org6_Gene14#	COG4977_K#	33.7	52	5.31e-06
UNIQUE_REP|Org6_Gene14#	COG2207_K#	30.3	52	6.93e-06
UNIQUE_REP|Org6_Gene14#	COG4977_K#	26.3	52	9.05e-06
UNIQUE_REP|Org6_Gene14#	COG4977_K#	26.3	52	9.05e-06
UNIQUE_REP|Org6_Gene14#	COG2207_K#	30.8	52	9.05e-06
UNIQUE_REP|Org6_Gene14#	COG4977_K#	26.1	51	1.18e-05
UNIQUE_REP|Org6_Gene14#	COG2207_K#	29.3	51	1.54e-05
UNIQUE_REP|Org6_Gene14#	COG2207_K#	26.4	51	1.54e-05
UNIQUE_REP|Org6_Gene14#	COG4977_K#	22.4	51	1.54e-05
UNIQUE_REP|Org6_Gene14#	COG4977_K#	25.7	51	1.54e-05
UNIQUE_REP|Org6_Gene14#	COG2207_K#	30.3	51	1.54e-05
UNIQUE_REP|Org6_Gene14#	COG4977_K#	23.5	50	2.02e-05
UNIQUE_REP|Org6_Gene14#	COG4977_K#	28.6	50	2.02e-05
UNIQUE_REP|Org6_Gene14#	COG2207_K#	26.2	50	2.63e-05
UNIQUE_REP|Org6_Gene14#	COG2207_K#	26.2	50	2.63e-05
UNIQUE_REP|Org6_Gene14#	COG2207_K#	25.0	50	3.44e-05
UNIQUE_REP|Org6_Gene14#	COG4977_K#	23.2	49	7.67e-05
UNIQUE_REP|Org6_Gene14#	COG2207_K#	29.4	48	0.0001
UNIQUE_REP|Org6_Gene14#	COG4977_K#	26.5	48	0.000131
UNIQUE_REP|Org6_Gene14#	COG2207_K#	28.1	47	0.000171
UNIQUE_REP|Org6_Gene14#	COG2207_K#	29.6	47	0.000171
UNIQUE_REP|Org6_Gene14#	COG2207_K#	28.1	47	0.000171
UNIQUE_REP|Org6_Gene14#	COG4977_K#	30.0	47	0.000223
UNIQUE_REP|Org6_Gene14#	COG2207_K#	23.4	47	0.000223
UNIQUE_REP|Org6_Gene14#	COG2207_K#	27.0	47	0.000291
UNIQUE_REP|Org6_Gene14#	COG4977_K#	22.8	46	0.00038
UNIQUE_REP|Org6_Gene14#	COG2207_K#	26.4	46	0.000497
UNIQUE_REP|Org6_Gene14#	COG4977_K#	25.0	46	0.000497
UNIQUE_REP|Org6_Gene14#	COG2207_K#	25.7	45	0.000649
UNIQUE_REP|Org6_Gene14#	COG2207_K#	25.7	45	0.000649
UNIQUE_REP|Org6_Gene14#	COG2207_K#	25.7	45	0.000649
UNIQUE_REP|Org6_Gene14#	COG2169_F#	25.0	45	0.000848
UNIQUE_REP|Org6_Gene14#	COG2207_K#	26.1	44	0.00145
UNIQUE_REP|Org6_Gene14#	COG4977_K#	25.5	44	0.00145
UNIQUE_REP|Org6_Gene14#	COG2207_K#	27.3	44	0.00145
UNIQUE_REP|Org6_Gene14#	COG2207_K#	28.2	44	0.00189
UNIQUE_REP|Org6_Gene14#	COG2207_K#	23.8	44	0.00247
UNIQUE_REP|Org6_Gene14#	COG2207_K#	32.9	44	0.00247
UNIQUE_REP|Org6_Gene14#	COG2207_K#	23.9	43	0.00421
UNIQUE_REP|Org6_Gene14#	COG2207_K#	28.8	43	0.00421
UNIQUE_REP|Org6_Gene14#	COG2207_K#	27.0	43	0.00421
UNIQUE_REP|Org6_Gene14#	COG2207_K#	31.0	42	0.00717
UNIQUE_REP|Org6_Gene14#	COG2207_K#	27.5	42	0.00717
UNIQUE_REP|Org6_Gene14#	COG4977_K#	22.9	42	0.00717
UNIQUE_REP|Org6_Gene14#	COG2207_K#	30.1	42	0.00717
UNIQUE_REP|Org6_Gene14#	COG2207_K#	32.8	42	0.00937
UNIQUE_REP|Org1_Gene3339#	COG3183_V#	33.6	132	6.67e-30
UNIQUE_REP|Org1_Gene3339#	COG3183_V#	40.4	120	2.62e-26
UNIQUE_REP|Org1_Gene3339#	COG3183_V#	37.7	101	1.65e-20
UNIQUE_REP|Org1_Gene3339#	COG3183_V#	35.8	87	1.44e-16
UNIQUE_REP|Org1_Gene3339#	COG3183_V#	36.5	62	6.49e-09
UNIQUE_REP|Org1_Gene4104#	COG3593_L#	26.5	171	7.58e-42
UNIQUE_REP|Org1_Gene4104#	COG3593_L#	24.7	140	2.44e-32
UNIQUE_REP|Org1_Gene4104#	COG3593_L#	25.2	126	4.77e-28
UNIQUE_REP|Org1_Gene4104#	COG3593_L#	25.5	115	6.44e-25
UNIQUE_REP|Org1_Gene4104#	COG3593_L#	26.2	77	2.54e-13
UNIQUE_REP|Org2_Gene2655#	COG1961_L#	27.0	144	1.67e-33
UNIQUE_REP|Org2_Gene2655#	COG1961_L#	21.1	109	5.95e-23
UNIQUE_REP|Org7_Gene1229#	COG4928_R#	28.4	217	1.56e-55
UNIQUE_REP|Org7_Gene1229#	COG4928_R#	28.7	152	4.71e-36
UNIQUE_REP|Org7_Gene1229#	COG4928_R#	33.7	72	4.74e-12
UNIQUE_REP|Org7_Gene1229#	COG4928_R#	22.5	72	6.2e-12
UNIQUE_REP|Org6_Gene385#	COG1479_S#	37.3	412	3.23e-114
UNIQUE_REP|Org6_Gene385#	COG1479_S#	19.4	84	2.01e-15
UNIQUE_REP|Org6_Gene385#	COG1479_S#	23.6	45	0.00104
UNIQUE_REP|Org6_Gene385#	COG1479_S#	23.6	45	0.00104
UNIQUE_REP|Org7_Gene4487#	COG0210_L#	27.5	109	4.39e-23
UNIQUE_REP|Org7_Gene4487#	COG3972_R#	34.6	48	9.2e-05
UNIQUE_REP|Org7_Gene4487#	COG3972_R#	24.5	44	0.00227
UNIQUE_REP|Org6_Gene3029#	COG2604_S#	26.3	161	7.59e-39
UNIQUE_REP|Org6_Gene3029#	COG2604_S#	26.9	161	1.29e-38
UNIQUE_REP|Org6_Gene3029#	COG2604_S#	24.5	160	1.69e-38
UNIQUE_REP|Org6_Gene3029#	COG2604_S#	26.4	160	2.21e-38
UNIQUE_REP|Org6_Gene3029#	COG2604_S#	24.7	156	2.44e-37
UNIQUE_REP|Org6_Gene3029#	COG2604_S#	26.4	155	5.44e-37
UNIQUE_REP|Org6_Gene3029#	COG2604_S#	27.1	153	2.7e-36
UNIQUE_REP|Org6_Gene3029#	COG2604_S#	26.1	153	3.53e-36
UNIQUE_REP|Org6_Gene3029#	COG2604_S#	24.4	138	1.17e-31
UNIQUE_REP|Org6_Gene3029#	COG2604_S#	26.1	134	9.94e-31
UNIQUE_REP|Org6_Gene3029#	COG2604_S#	25.7	133	2.21e-30
UNIQUE_REP|Org6_Gene3029#	COG2604_S#	24.3	126	3.53e-28
UNIQUE_REP|Org6_Gene3029#	COG2604_S#	30.1	81	1.3e-14
UNIQUE_REP|Org4_Gene275#	COG0488_R#	54.5	436	2.22e-121
UNIQUE_REP|Org4_Gene275#	COG0488_R#	50.9	415	3.11e-115
UNIQUE_REP|Org4_Gene275#	COG0488_R#	36.8	305	4.53e-82
UNIQUE_REP|Org4_Gene275#	COG0488_R#	40.0	297	1.23e-79
UNIQUE_REP|Org4_Gene275#	COG0488_R#	34.8	295	3.59e-79
UNIQUE_REP|Org4_Gene275#	COG0488_R#	36.4	292	3.97e-78
UNIQUE_REP|Org4_Gene275#	COG0488_R#	36.4	292	3.97e-78
UNIQUE_REP|Org4_Gene275#	COG0488_R#	35.9	287	1.67e-76
UNIQUE_REP|Org4_Gene275#	COG0488_R#	37.2	282	5.36e-75
UNIQUE_REP|Org4_Gene275#	COG0488_R#	41.8	281	9.15e-75
UNIQUE_REP|Org4_Gene275#	COG0488_R#	36.4	278	4.54e-74
UNIQUE_REP|Org4_Gene275#	COG0488_R#	34.5	277	1.73e-73
UNIQUE_REP|Org4_Gene275#	COG0488_R#	36.6	272	5.55e-72
UNIQUE_REP|Org4_Gene275#	COG0488_R#	35.8	260	1.28e-68
UNIQUE_REP|Org4_Gene275#	COG0488_R#	37.8	257	1.41e-67
UNIQUE_REP|Org4_Gene275#	COG0488_R#	32.6	255	5.38e-67
UNIQUE_REP|Org4_Gene275#	COG0488_R#	37.1	253	1.56e-66
UNIQUE_REP|Org4_Gene275#	COG0488_R#	36.5	250	1.32e-65
UNIQUE_REP|Org4_Gene275#	COG0488_R#	33.8	250	1.32e-65
UNIQUE_REP|Org4_Gene275#	COG0488_R#	32.2	249	2.95e-65
UNIQUE_REP|Org4_Gene275#	COG0488_R#	32.2	249	2.95e-65
UNIQUE_REP|Org4_Gene275#	COG0488_R#	32.2	249	2.95e-65
UNIQUE_REP|Org4_Gene275#	COG0488_R#	31.7	249	3.85e-65
UNIQUE_REP|Org4_Gene275#	COG0488_R#	36.1	248	6.57e-65
UNIQUE_REP|Org4_Gene275#	COG0488_R#	30.8	247	1.46e-64
UNIQUE_REP|Org4_Gene275#	COG0488_R#	33.7	243	2.76e-63
UNIQUE_REP|Org4_Gene275#	COG0488_R#	31.5	242	4.71e-63
UNIQUE_REP|Org4_Gene275#	COG0488_R#	33.7	240	1.37e-62
UNIQUE_REP|Org4_Gene275#	COG0488_R#	34.0	240	1.79e-62
UNIQUE_REP|Org4_Gene275#	COG0488_R#	34.8	238	8.88e-62
UNIQUE_REP|Org4_Gene275#	COG0488_R#	32.9	237	1.16e-61
UNIQUE_REP|Org4_Gene275#	COG0488_R#	34.0	237	1.51e-61
UNIQUE_REP|Org4_Gene275#	COG0488_R#	36.6	235	7.52e-61
UNIQUE_REP|Org4_Gene275#	COG0488_R#	36.6	234	9.82e-61
UNIQUE_REP|Org4_Gene275#	COG0488_R#	35.4	233	2.86e-60
UNIQUE_REP|Org4_Gene275#	COG0488_R#	35.3	232	4.87e-60
UNIQUE_REP|Org4_Gene275#	COG0488_R#	37.6	231	8.31e-60
UNIQUE_REP|Org4_Gene275#	COG0488_R#	34.2	230	1.42e-59
UNIQUE_REP|Org4_Gene275#	COG0488_R#	30.4	230	2.42e-59
UNIQUE_REP|Org4_Gene275#	COG0488_R#	36.1	229	4.13e-59
UNIQUE_REP|Org4_Gene275#	COG0488_R#	32.4	228	9.19e-59
UNIQUE_REP|Org4_Gene275#	COG0488_R#	32.0	227	1.2e-58
UNIQUE_REP|Org4_Gene275#	COG0488_R#	34.7	226	2.05e-58
UNIQUE_REP|Org4_Gene275#	COG0488_R#	34.3	226	2.67e-58
UNIQUE_REP|Org4_Gene275#	COG0488_R#	34.8	226	3.49e-58
UNIQUE_REP|Org4_Gene275#	COG0488_R#	35.6	225	7.78e-58
UNIQUE_REP|Org4_Gene275#	COG0488_R#	33.3	225	7.78e-58
UNIQUE_REP|Org4_Gene275#	COG0488_R#	33.3	225	7.78e-58
UNIQUE_REP|Org4_Gene275#	COG0488_R#	35.3	224	1.02e-57
UNIQUE_REP|Org4_Gene275#	COG0488_R#	33.1	223	1.73e-57
UNIQUE_REP|Org4_Gene275#	COG0488_R#	35.4	223	1.73e-57
UNIQUE_REP|Org4_Gene275#	COG0488_R#	33.4	222	3.86e-57
UNIQUE_REP|Org4_Gene275#	COG0488_R#	30.5	221	6.59e-57
UNIQUE_REP|Org4_Gene275#	COG0488_R#	34.6	221	6.59e-57
UNIQUE_REP|Org4_Gene275#	COG0488_R#	34.1	221	6.59e-57
UNIQUE_REP|Org4_Gene275#	COG0488_R#	35.3	221	6.59e-57
UNIQUE_REP|Org4_Gene275#	COG0488_R#	34.1	220	1.47e-56
UNIQUE_REP|Org4_Gene275#	COG0488_R#	32.7	220	1.92e-56
UNIQUE_REP|Org4_Gene275#	COG0488_R#	31.5	220	1.92e-56
UNIQUE_REP|Org4_Gene275#	COG0488_R#	32.7	220	1.92e-56
UNIQUE_REP|Org4_Gene275#	COG0488_R#	32.7	220	1.92e-56
UNIQUE_REP|Org4_Gene275#	COG0488_R#	32.1	220	2.5e-56
UNIQUE_REP|Org4_Gene275#	COG0488_R#	31.0	217	1.24e-55
UNIQUE_REP|Org4_Gene275#	COG0488_R#	30.1	217	1.62e-55
UNIQUE_REP|Org4_Gene275#	COG0488_R#	34.4	216	2.77e-55
UNIQUE_REP|Org4_Gene275#	COG0488_R#	34.0	215	4.72e-55
UNIQUE_REP|Org4_Gene275#	COG0488_R#	34.0	215	8.05e-55
UNIQUE_REP|Org4_Gene275#	COG0488_R#	33.5	213	2.34e-54
UNIQUE_REP|Org4_Gene275#	COG0488_R#	34.1	213	2.34e-54
UNIQUE_REP|Org4_Gene275#	COG0488_R#	33.3	213	3.06e-54
UNIQUE_REP|Org4_Gene275#	COG0488_R#	31.8	212	4e-54
UNIQUE_REP|Org4_Gene275#	COG0488_R#	31.8	212	4e-54
UNIQUE_REP|Org4_Gene275#	COG0488_R#	30.7	211	6.82e-54
UNIQUE_REP|Org4_Gene275#	COG0488_R#	32.3	211	8.9e-54
UNIQUE_REP|Org4_Gene275#	COG0488_R#	35.4	210	1.52e-53
UNIQUE_REP|Org4_Gene275#	COG0488_R#	30.3	208	5.77e-53
UNIQUE_REP|Org4_Gene275#	COG0488_R#	30.7	208	7.54e-53
UNIQUE_REP|Org4_Gene275#	COG0488_R#	31.7	205	4.88e-52
UNIQUE_REP|Org4_Gene275#	COG0488_R#	30.2	204	1.09e-51
UNIQUE_REP|Org4_Gene275#	COG0488_R#	30.2	203	1.86e-51
UNIQUE_REP|Org4_Gene275#	COG0488_R#	32.1	200	1.57e-50
UNIQUE_REP|Org4_Gene275#	COG0488_R#	29.7	195	6.6e-49
UNIQUE_REP|Org4_Gene275#	COG0488_R#	28.9	193	3.28e-48
UNIQUE_REP|Org4_Gene275#	COG0488_R#	27.8	189	3.62e-47
UNIQUE_REP|Org4_Gene275#	COG0488_R#	30.1	187	1.38e-46
UNIQUE_REP|Org4_Gene275#	COG0488_R#	31.8	181	1.29e-44
UNIQUE_REP|Org4_Gene275#	COG0488_R#	28.8	164	1.25e-39
UNIQUE_REP|Org4_Gene275#	COG0488_R#	26.0	163	2.78e-39
UNIQUE_REP|Org4_Gene275#	COG0488_R#	32.3	161	8.09e-39
UNIQUE_REP|Org4_Gene275#	COG0488_R#	27.5	159	4.01e-38
UNIQUE_REP|Org4_Gene275#	COG0488_R#	30.0	155	7.57e-37
UNIQUE_REP|Org4_Gene275#	COG0488_R#	31.6	124	1.1e-27
UNIQUE_REP|Org4_Gene275#	COG0488_R#	31.2	114	1.13e-24
UNIQUE_REP|Org4_Gene275#	COG0488_R#	38.0	106	4.03e-22
UNIQUE_REP|Org4_Gene275#	COG0488_R#	29.2	96	3.2e-19
UNIQUE_REP|Org4_Gene275#	COG0488_R#	28.7	96	4.17e-19
UNIQUE_REP|Org4_Gene275#	COG0488_R#	42.0	94	1.59e-18
UNIQUE_REP|Org4_Gene275#	COG0488_R#	42.7	94	1.59e-18
UNIQUE_REP|Org4_Gene275#	COG0488_R#	42.7	94	1.59e-18
UNIQUE_REP|Org4_Gene275#	COG0488_R#	41.0	92	4.61e-18
UNIQUE_REP|Org4_Gene275#	COG0488_R#	41.0	92	4.61e-18
UNIQUE_REP|Org4_Gene275#	COG0488_R#	41.0	92	4.61e-18
UNIQUE_REP|Org4_Gene275#	COG0488_R#	31.6	92	7.87e-18
UNIQUE_REP|Org4_Gene275#	COG0488_R#	30.4	91	1.34e-17
UNIQUE_REP|Org4_Gene275#	COG0488_R#	39.4	90	2.29e-17
UNIQUE_REP|Org4_Gene275#	COG0488_R#	39.0	90	2.29e-17
UNIQUE_REP|Org4_Gene275#	COG0488_R#	32.4	89	6.66e-17
UNIQUE_REP|Org4_Gene275#	COG0488_R#	40.0	88	8.7e-17
UNIQUE_REP|Org4_Gene275#	COG0488_R#	31.8	88	1.14e-16
UNIQUE_REP|Org4_Gene275#	COG0488_R#	29.5	87	1.48e-16
UNIQUE_REP|Org4_Gene275#	COG0488_R#	28.5	87	1.94e-16
UNIQUE_REP|Org4_Gene275#	COG0488_R#	35.5	87	1.94e-16
UNIQUE_REP|Org4_Gene275#	COG0488_R#	28.5	87	1.94e-16
UNIQUE_REP|Org4_Gene275#	COG1122_P#	23.6	86	5.64e-16
UNIQUE_REP|Org4_Gene275#	COG0488_R#	32.1	85	9.62e-16
UNIQUE_REP|Org4_Gene275#	COG0488_R#	27.8	84	1.26e-15
UNIQUE_REP|Org4_Gene275#	COG0488_R#	37.0	84	1.64e-15
UNIQUE_REP|Org4_Gene275#	COG0488_R#	38.2	84	1.64e-15
UNIQUE_REP|Org4_Gene275#	COG0488_R#	27.1	84	2.14e-15
UNIQUE_REP|Org4_Gene275#	COG0488_R#	47.6	84	2.14e-15
UNIQUE_REP|Org4_Gene275#	COG0488_R#	38.5	82	6.24e-15
UNIQUE_REP|Org4_Gene275#	COG0488_R#	38.4	82	6.24e-15
UNIQUE_REP|Org4_Gene275#	COG0488_R#	38.4	82	8.15e-15
UNIQUE_REP|Org4_Gene275#	COG0488_R#	38.4	82	8.15e-15
UNIQUE_REP|Org4_Gene275#	COG0488_R#	44.0	82	8.15e-15
UNIQUE_REP|Org4_Gene275#	COG4618_R#	29.1	81	1.39e-14
UNIQUE_REP|Org4_Gene275#	COG1132_V#	27.8	80	3.1e-14
UNIQUE_REP|Org4_Gene275#	COG0488_R#	35.3	79	4.04e-14
UNIQUE_REP|Org4_Gene275#	COG0488_R#	35.9	79	4.04e-14
UNIQUE_REP|Org4_Gene275#	COG0488_R#	24.9	79	6.9e-14
UNIQUE_REP|Org4_Gene275#	COG2274_V#	29.5	78	9.01e-14
UNIQUE_REP|Org4_Gene275#	COG0488_R#	40.9	78	9.01e-14
UNIQUE_REP|Org4_Gene275#	COG0488_R#	38.5	78	1.18e-13
UNIQUE_REP|Org4_Gene275#	COG0488_R#	28.3	77	1.54e-13
UNIQUE_REP|Org4_Gene275#	COG1121_P#	32.3	77	1.54e-13
UNIQUE_REP|Org4_Gene275#	COG1132_V#	27.6	77	2.01e-13
UNIQUE_REP|Org4_Gene275#	COG1131_V#	28.3	77	2.62e-13
UNIQUE_REP|Org4_Gene275#	COG0488_R#	36.7	77	2.62e-13
UNIQUE_REP|Org4_Gene275#	COG1134_GM#	25.4	75	5.84e-13
UNIQUE_REP|Org4_Gene275#	COG4618_R#	27.0	75	7.62e-13
UNIQUE_REP|Org4_Gene275#	COG1121_P#	28.5	75	7.62e-13
UNIQUE_REP|Org4_Gene275#	COG1132_V#	29.2	75	9.96e-13
UNIQUE_REP|Org4_Gene275#	COG1121_P#	31.7	75	9.96e-13
UNIQUE_REP|Org4_Gene275#	COG0488_R#	34.3	74	1.7e-12
UNIQUE_REP|Org4_Gene275#	COG0488_R#	33.3	74	1.7e-12
UNIQUE_REP|Org4_Gene275#	COG1132_V#	26.9	74	2.22e-12
UNIQUE_REP|Org4_Gene275#	COG3842_E#	31.0	72	4.94e-12
UNIQUE_REP|Org4_Gene275#	COG1136_V#	32.6	72	4.94e-12
UNIQUE_REP|Org4_Gene275#	COG0488_R#	28.6	72	4.94e-12
UNIQUE_REP|Org4_Gene275#	COG2274_V#	30.8	72	6.45e-12
UNIQUE_REP|Org4_Gene275#	COG1122_P#	31.8	72	6.45e-12
UNIQUE_REP|Org4_Gene275#	COG1132_V#	28.8	72	6.45e-12
UNIQUE_REP|Org4_Gene275#	COG1132_V#	28.3	72	8.43e-12
UNIQUE_REP|Org4_Gene275#	COG1121_P#	29.3	71	1.1e-11
UNIQUE_REP|Org4_Gene275#	COG4987_CO#	28.0	71	1.1e-11
UNIQUE_REP|Org4_Gene275#	COG0488_R#	37.2	71	1.44e-11
UNIQUE_REP|Org4_Gene275#	COG1136_V#	30.4	71	1.44e-11
UNIQUE_REP|Org4_Gene275#	COG1132_V#	31.0	70	1.88e-11
UNIQUE_REP|Org4_Gene275#	COG1132_V#	30.2	70	1.88e-11
UNIQUE_REP|Org4_Gene275#	COG3839_G#	33.3	70	2.45e-11
UNIQUE_REP|Org4_Gene275#	COG0488_R#	38.5	70	2.45e-11
UNIQUE_REP|Org4_Gene275#	COG0488_R#	38.2	70	2.45e-11
UNIQUE_REP|Org4_Gene275#	COG1120_PH#	29.1	70	2.45e-11
UNIQUE_REP|Org4_Gene275#	COG0488_R#	34.0	70	3.2e-11
UNIQUE_REP|Org4_Gene275#	COG1136_V#	28.1	70	3.2e-11
UNIQUE_REP|Org4_Gene275#	COG1136_V#	28.7	70	3.2e-11
UNIQUE_REP|Org4_Gene275#	COG2274_V#	26.7	70	3.2e-11
UNIQUE_REP|Org4_Gene275#	COG0488_R#	26.8	69	4.18e-11
UNIQUE_REP|Org4_Gene275#	COG1120_PH#	28.4	69	4.18e-11
UNIQUE_REP|Org4_Gene275#	COG1131_V#	31.2	69	4.18e-11
UNIQUE_REP|Org4_Gene275#	COG1132_V#	28.5	69	4.18e-11
UNIQUE_REP|Org4_Gene275#	COG1132_V#	30.8	69	4.18e-11
UNIQUE_REP|Org4_Gene275#	COG1122_P#	30.3	69	4.18e-11
UNIQUE_REP|Org4_Gene275#	COG1121_P#	31.2	69	5.46e-11
UNIQUE_REP|Org4_Gene275#	COG1136_V#	31.2	69	5.46e-11
UNIQUE_REP|Org4_Gene275#	COG1136_V#	30.4	69	5.46e-11
UNIQUE_REP|Org4_Gene275#	COG4987_CO#	30.2	69	5.46e-11
UNIQUE_REP|Org4_Gene275#	COG1131_V#	26.0	69	7.14e-11
UNIQUE_REP|Org4_Gene275#	COG1122_P#	28.1	69	7.14e-11
UNIQUE_REP|Org4_Gene275#	COG1132_V#	32.2	69	7.14e-11
UNIQUE_REP|Org4_Gene275#	COG1127_Q#	27.4	69	7.14e-11
UNIQUE_REP|Org4_Gene275#	COG1118_P#	28.8	68	9.32e-11
UNIQUE_REP|Org4_Gene275#	COG4988_CO#	31.5	68	9.32e-11
UNIQUE_REP|Org4_Gene275#	COG1120_PH#	29.2	68	9.32e-11
UNIQUE_REP|Org4_Gene275#	COG1120_PH#	37.6	68	9.32e-11
UNIQUE_REP|Org4_Gene275#	COG1125_E#	25.3	68	1.22e-10
UNIQUE_REP|Org4_Gene275#	COG0488_R#	39.0	67	1.59e-10
UNIQUE_REP|Org4_Gene275#	COG1126_E#	28.3	67	1.59e-10
UNIQUE_REP|Org4_Gene275#	COG1122_P#	28.4	67	1.59e-10
UNIQUE_REP|Org4_Gene275#	COG1126_E#	30.2	67	2.08e-10
UNIQUE_REP|Org4_Gene275#	COG1131_V#	25.8	67	2.08e-10
UNIQUE_REP|Org4_Gene275#	COG2401_R#	28.9	67	2.08e-10
UNIQUE_REP|Org4_Gene275#	COG0488_R#	39.8	67	2.08e-10
UNIQUE_REP|Org4_Gene275#	COG0488_R#	26.6	67	2.08e-10
UNIQUE_REP|Org4_Gene275#	COG2401_R#	27.1	67	2.71e-10
UNIQUE_REP|Org4_Gene275#	COG0488_R#	30.6	67	2.71e-10
UNIQUE_REP|Org4_Gene275#	COG1126_E#	28.0	67	2.71e-10
UNIQUE_REP|Org4_Gene275#	COG3842_E#	28.8	66	3.54e-10
UNIQUE_REP|Org4_Gene275#	COG1245_R#	25.8	66	3.54e-10
UNIQUE_REP|Org4_Gene275#	COG0488_R#	37.3	66	3.54e-10
UNIQUE_REP|Org4_Gene275#	COG1132_V#	27.1	66	3.54e-10
UNIQUE_REP|Org4_Gene275#	COG1132_V#	26.5	66	3.54e-10
UNIQUE_REP|Org4_Gene275#	COG0488_R#	34.0	66	4.63e-10
UNIQUE_REP|Org4_Gene275#	COG3839_G#	30.6	66	4.63e-10
UNIQUE_REP|Org4_Gene275#	COG1136_V#	28.3	66	4.63e-10
UNIQUE_REP|Org4_Gene275#	COG1122_P#	28.0	66	4.63e-10
UNIQUE_REP|Org4_Gene275#	COG1134_GM#	29.0	66	4.63e-10
UNIQUE_REP|Org4_Gene275#	COG1126_E#	30.5	66	4.63e-10
UNIQUE_REP|Org4_Gene275#	COG1122_P#	31.8	66	4.63e-10
UNIQUE_REP|Org4_Gene275#	COG1126_E#	29.3	66	4.63e-10
UNIQUE_REP|Org4_Gene275#	COG4181_Q#	31.0	65	6.04e-10
UNIQUE_REP|Org4_Gene275#	COG1120_PH#	26.8	65	6.04e-10
UNIQUE_REP|Org4_Gene275#	COG1132_V#	27.3	65	6.04e-10
UNIQUE_REP|Org4_Gene275#	COG1136_V#	26.0	65	6.04e-10
UNIQUE_REP|Org4_Gene275#	COG1122_P#	29.8	65	6.04e-10
UNIQUE_REP|Org4_Gene275#	COG0488_R#	36.2	65	6.04e-10
UNIQUE_REP|Org4_Gene275#	COG0488_R#	36.6	65	6.04e-10
UNIQUE_REP|Org4_Gene275#	COG0488_R#	36.6	65	6.04e-10
UNIQUE_REP|Org4_Gene275#	COG1131_V#	30.7	65	7.89e-10
UNIQUE_REP|Org4_Gene275#	COG0488_R#	29.2	65	1.03e-09
UNIQUE_REP|Org4_Gene275#	COG1122_P#	26.9	65	1.03e-09
UNIQUE_REP|Org4_Gene275#	COG1120_PH#	38.9	65	1.03e-09
UNIQUE_REP|Org4_Gene275#	COG1132_V#	26.7	65	1.03e-09
UNIQUE_REP|Org4_Gene275#	COG1136_V#	30.8	65	1.03e-09
UNIQUE_REP|Org4_Gene275#	COG2401_R#	31.9	65	1.03e-09
UNIQUE_REP|Org4_Gene275#	COG5265_O#	26.2	65	1.03e-09
UNIQUE_REP|Org4_Gene275#	COG3839_G#	28.6	64	1.35e-09
UNIQUE_REP|Org4_Gene275#	COG3840_H#	34.6	64	1.76e-09
UNIQUE_REP|Org4_Gene275#	COG4988_CO#	27.2	64	1.76e-09
UNIQUE_REP|Org4_Gene275#	COG1131_V#	30.3	64	2.3e-09
UNIQUE_REP|Org4_Gene275#	COG0396_O#	29.2	64	2.3e-09
UNIQUE_REP|Org4_Gene275#	COG1122_P#	37.6	64	2.3e-09
UNIQUE_REP|Org4_Gene275#	COG1136_V#	28.0	64	2.3e-09
UNIQUE_REP|Org4_Gene275#	COG1116_P#	32.0	63	3e-09
UNIQUE_REP|Org4_Gene275#	COG0488_R#	38.0	63	3e-09
UNIQUE_REP|Org4_Gene275#	COG0488_R#	39.3	63	3.92e-09
UNIQUE_REP|Org4_Gene275#	COG1122_P#	34.5	63	3.92e-09
UNIQUE_REP|Org4_Gene275#	COG1131_V#	28.0	63	3.92e-09
UNIQUE_REP|Org4_Gene275#	COG1126_E#	26.6	63	3.92e-09
UNIQUE_REP|Org4_Gene275#	COG1120_PH#	28.6	63	3.92e-09
UNIQUE_REP|Org4_Gene275#	COG1126_E#	30.2	62	5.11e-09
UNIQUE_REP|Org4_Gene275#	COG1122_P#	25.2	62	5.11e-09
UNIQUE_REP|Org4_Gene275#	COG1132_V#	24.9	62	6.68e-09
UNIQUE_REP|Org4_Gene275#	COG1123_R#	24.8	62	6.68e-09
UNIQUE_REP|Org4_Gene275#	COG1122_P#	30.0	62	6.68e-09
UNIQUE_REP|Org4_Gene275#	COG0488_R#	34.4	62	6.68e-09
UNIQUE_REP|Org4_Gene275#	COG1122_P#	39.8	62	6.68e-09
UNIQUE_REP|Org4_Gene275#	COG2274_V#	27.5	62	8.72e-09
UNIQUE_REP|Org4_Gene275#	COG1120_PH#	29.7	62	8.72e-09
UNIQUE_REP|Org4_Gene275#	COG1126_E#	26.5	62	8.72e-09
UNIQUE_REP|Org4_Gene275#	COG1120_PH#	34.9	62	8.72e-09
UNIQUE_REP|Org4_Gene275#	COG1131_V#	30.7	62	8.72e-09
UNIQUE_REP|Org4_Gene275#	COG1120_PH#	39.4	62	8.72e-09
UNIQUE_REP|Org4_Gene275#	COG1116_P#	29.7	61	1.14e-08
UNIQUE_REP|Org4_Gene275#	COG3638_P#	35.6	61	1.14e-08
UNIQUE_REP|Org4_Gene275#	COG1136_V#	35.4	61	1.49e-08
UNIQUE_REP|Org4_Gene275#	COG1136_V#	35.4	61	1.49e-08
UNIQUE_REP|Org4_Gene275#	COG0488_R#	35.4	61	1.49e-08
UNIQUE_REP|Org4_Gene275#	COG0488_R#	38.3	61	1.49e-08
UNIQUE_REP|Org4_Gene275#	COG0488_R#	35.4	61	1.49e-08
UNIQUE_REP|Org4_Gene275#	COG1131_V#	27.4	60	1.94e-08
UNIQUE_REP|Org4_Gene275#	COG1132_V#	24.6	60	1.94e-08
UNIQUE_REP|Org4_Gene275#	COG1120_PH#	33.7	60	1.94e-08
UNIQUE_REP|Org4_Gene275#	COG1136_V#	28.2	60	2.54e-08
UNIQUE_REP|Org4_Gene275#	COG1134_GM#	26.0	60	2.54e-08
UNIQUE_REP|Org4_Gene275#	COG1126_E#	31.9	60	3.31e-08
UNIQUE_REP|Org4_Gene275#	COG2274_V#	30.3	60	3.31e-08
UNIQUE_REP|Org4_Gene275#	COG0488_R#	23.5	59	4.33e-08
UNIQUE_REP|Org4_Gene275#	COG0396_O#	27.0	59	4.33e-08
UNIQUE_REP|Org4_Gene275#	COG1122_P#	26.7	59	4.33e-08
UNIQUE_REP|Org4_Gene275#	COG3839_G#	24.8	59	5.65e-08
UNIQUE_REP|Org4_Gene275#	COG1127_Q#	26.5	59	5.65e-08
UNIQUE_REP|Org4_Gene275#	COG1127_Q#	26.1	59	7.38e-08
UNIQUE_REP|Org4_Gene275#	COG2274_V#	26.3	59	7.38e-08
UNIQUE_REP|Org4_Gene275#	COG1118_P#	29.7	58	9.64e-08
UNIQUE_REP|Org4_Gene275#	COG1126_E#	33.7	58	9.64e-08
UNIQUE_REP|Org4_Gene275#	COG1118_P#	29.7	58	9.64e-08
UNIQUE_REP|Org4_Gene275#	COG1136_V#	26.0	58	9.64e-08
UNIQUE_REP|Org4_Gene275#	COG1120_PH#	34.8	58	1.26e-07
UNIQUE_REP|Org4_Gene275#	COG0444_EP#	26.5	58	1.26e-07
UNIQUE_REP|Org4_Gene275#	COG0488_R#	35.3	57	1.65e-07
UNIQUE_REP|Org4_Gene275#	COG3839_G#	27.3	57	1.65e-07
UNIQUE_REP|Org4_Gene275#	COG1120_PH#	33.3	57	2.15e-07
UNIQUE_REP|Org4_Gene275#	COG1120_PH#	50.0	57	2.15e-07
UNIQUE_REP|Org4_Gene275#	COG1136_V#	33.7	57	2.15e-07
UNIQUE_REP|Org4_Gene275#	COG1245_R#	33.0	57	2.15e-07
UNIQUE_REP|Org4_Gene275#	COG1135_P#	27.0	57	2.15e-07
UNIQUE_REP|Org4_Gene275#	COG1122_P#	30.6	57	2.81e-07
UNIQUE_REP|Org4_Gene275#	COG1122_P#	33.0	57	2.81e-07
UNIQUE_REP|Org4_Gene275#	COG0396_O#	28.8	57	2.81e-07
UNIQUE_REP|Org4_Gene275#	COG1122_P#	30.6	57	2.81e-07
UNIQUE_REP|Org4_Gene275#	COG1120_PH#	34.1	57	2.81e-07
UNIQUE_REP|Org4_Gene275#	COG1126_E#	24.2	56	3.66e-07
UNIQUE_REP|Org4_Gene275#	COG1134_GM#	26.0	56	3.66e-07
UNIQUE_REP|Org4_Gene275#	COG1134_GM#	26.5	56	3.66e-07
UNIQUE_REP|Org4_Gene275#	COG1131_V#	26.2	56	3.66e-07
UNIQUE_REP|Org4_Gene275#	COG1120_PH#	30.5	55	6.25e-07
UNIQUE_REP|Org4_Gene275#	COG3839_G#	25.5	55	6.25e-07
UNIQUE_REP|Org4_Gene275#	COG3839_G#	31.6	55	6.25e-07
UNIQUE_REP|Org4_Gene275#	COG3839_G#	31.2	55	6.25e-07
UNIQUE_REP|Org4_Gene275#	COG1131_V#	34.8	55	6.25e-07
UNIQUE_REP|Org4_Gene275#	COG1126_E#	28.3	55	6.25e-07
UNIQUE_REP|Org4_Gene275#	COG1135_P#	26.2	55	8.16e-07
UNIQUE_REP|Org4_Gene275#	COG1134_GM#	25.7	55	8.16e-07
UNIQUE_REP|Org4_Gene275#	COG4148_P#	33.3	55	8.16e-07
UNIQUE_REP|Org4_Gene275#	COG4148_P#	36.8	55	1.07e-06
UNIQUE_REP|Org4_Gene275#	COG3839_G#	29.6	55	1.07e-06
UNIQUE_REP|Org4_Gene275#	COG1126_E#	29.2	55	1.07e-06
UNIQUE_REP|Org4_Gene275#	COG3839_G#	35.3	54	1.39e-06
UNIQUE_REP|Org4_Gene275#	COG1131_V#	27.1	54	1.39e-06
UNIQUE_REP|Org4_Gene275#	COG1131_V#	26.2	54	1.39e-06
UNIQUE_REP|Org4_Gene275#	COG1121_P#	34.1	54	1.39e-06
UNIQUE_REP|Org4_Gene275#	COG1120_PH#	36.7	54	1.39e-06
UNIQUE_REP|Org4_Gene275#	COG1132_V#	25.9	54	1.39e-06
UNIQUE_REP|Org4_Gene275#	COG3839_G#	28.3	54	1.39e-06
UNIQUE_REP|Org4_Gene275#	COG3839_G#	24.5	54	1.39e-06
UNIQUE_REP|Org4_Gene275#	COG1136_V#	30.8	54	1.82e-06
UNIQUE_REP|Org4_Gene275#	COG0396_O#	23.4	54	1.82e-06
UNIQUE_REP|Org4_Gene275#	COG1136_V#	33.7	54	1.82e-06
UNIQUE_REP|Org4_Gene275#	COG1120_PH#	40.0	54	1.82e-06
UNIQUE_REP|Org4_Gene275#	COG1134_GM#	24.2	54	1.82e-06
UNIQUE_REP|Org4_Gene275#	COG1120_PH#	31.2	54	1.82e-06
UNIQUE_REP|Org4_Gene275#	COG1120_PH#	29.5	54	1.82e-06
UNIQUE_REP|Org4_Gene275#	COG1120_PH#	35.2	54	1.82e-06
UNIQUE_REP|Org4_Gene275#	COG1131_V#	29.8	54	2.38e-06
UNIQUE_REP|Org4_Gene275#	COG1119_P#	22.8	54	2.38e-06
UNIQUE_REP|Org4_Gene275#	COG1136_V#	36.0	54	2.38e-06
UNIQUE_REP|Org4_Gene275#	COG0488_R#	42.7	54	2.38e-06
UNIQUE_REP|Org4_Gene275#	COG1121_P#	27.4	54	2.38e-06
UNIQUE_REP|Org4_Gene275#	COG1124_EP#	34.8	54	2.38e-06
UNIQUE_REP|Org4_Gene275#	COG1136_V#	33.0	53	3.1e-06
UNIQUE_REP|Org4_Gene275#	COG1121_P#	34.5	53	3.1e-06
UNIQUE_REP|Org4_Gene275#	COG1126_E#	33.7	53	3.1e-06
UNIQUE_REP|Org4_Gene275#	COG1120_PH#	37.2	53	3.1e-06
UNIQUE_REP|Org4_Gene275#	COG3839_G#	28.9	53	3.1e-06
UNIQUE_REP|Org4_Gene275#	COG1131_V#	28.2	53	3.1e-06
UNIQUE_REP|Org4_Gene275#	COG3839_G#	30.1	53	4.05e-06
UNIQUE_REP|Org4_Gene275#	COG1136_V#	33.6	53	4.05e-06
UNIQUE_REP|Org4_Gene275#	COG1129_G#	41.5	53	4.05e-06
UNIQUE_REP|Org4_Gene275#	COG1116_P#	29.8	53	4.05e-06
UNIQUE_REP|Org4_Gene275#	COG1136_V#	32.2	53	4.05e-06
UNIQUE_REP|Org4_Gene275#	COG1118_P#	32.6	53	4.05e-06
UNIQUE_REP|Org4_Gene275#	COG1120_PH#	31.9	52	5.29e-06
UNIQUE_REP|Org4_Gene275#	COG1131_V#	35.3	52	5.29e-06
UNIQUE_REP|Org4_Gene275#	COG1126_E#	36.4	52	5.29e-06
UNIQUE_REP|Org4_Gene275#	COG1136_V#	31.9	52	5.29e-06
UNIQUE_REP|Org4_Gene275#	COG1120_PH#	31.9	52	5.29e-06
UNIQUE_REP|Org4_Gene275#	COG2274_V#	32.7	52	6.91e-06
UNIQUE_REP|Org4_Gene275#	COG3839_G#	26.5	52	6.91e-06
UNIQUE_REP|Org4_Gene275#	COG1136_V#	32.2	52	6.91e-06
UNIQUE_REP|Org4_Gene275#	COG2274_V#	38.7	52	6.91e-06
UNIQUE_REP|Org4_Gene275#	COG3839_G#	28.1	52	6.91e-06
UNIQUE_REP|Org4_Gene275#	COG4555_CP#	30.9	52	6.91e-06
UNIQUE_REP|Org4_Gene275#	COG2401_R#	22.8	52	9.03e-06
UNIQUE_REP|Org4_Gene275#	COG1122_P#	29.1	52	9.03e-06
UNIQUE_REP|Org4_Gene275#	COG1122_P#	32.2	52	9.03e-06
UNIQUE_REP|Org4_Gene275#	COG1245_R#	25.0	52	9.03e-06
UNIQUE_REP|Org4_Gene275#	COG1136_V#	28.9	52	9.03e-06
UNIQUE_REP|Org4_Gene275#	COG3842_E#	32.6	52	9.03e-06
UNIQUE_REP|Org4_Gene275#	COG1134_GM#	24.8	52	9.03e-06
UNIQUE_REP|Org4_Gene275#	COG1131_V#	28.1	52	9.03e-06
UNIQUE_REP|Org4_Gene275#	COG3839_G#	30.9	52	9.03e-06
UNIQUE_REP|Org4_Gene275#	COG1132_V#	33.7	52	9.03e-06
UNIQUE_REP|Org4_Gene275#	COG1136_V#	32.2	51	1.18e-05
UNIQUE_REP|Org4_Gene275#	COG1135_P#	22.5	51	1.18e-05
UNIQUE_REP|Org4_Gene275#	COG1136_V#	34.0	51	1.18e-05
UNIQUE_REP|Org4_Gene275#	COG1122_P#	31.7	51	1.18e-05
UNIQUE_REP|Org4_Gene275#	COG3839_G#	31.2	51	1.18e-05
UNIQUE_REP|Org4_Gene275#	COG0488_R#	33.3	51	1.18e-05
UNIQUE_REP|Org4_Gene275#	COG1122_P#	26.8	51	1.18e-05
UNIQUE_REP|Org4_Gene275#	COG3839_G#	24.1	51	1.18e-05
UNIQUE_REP|Org4_Gene275#	COG0488_R#	45.5	51	1.18e-05
UNIQUE_REP|Org4_Gene275#	COG2274_V#	29.6	51	1.18e-05
UNIQUE_REP|Org4_Gene275#	COG1121_P#	32.9	51	1.18e-05
UNIQUE_REP|Org4_Gene275#	COG1132_V#	31.2	51	1.54e-05
UNIQUE_REP|Org4_Gene275#	COG1132_V#	26.9	51	1.54e-05
UNIQUE_REP|Org4_Gene275#	COG1127_Q#	25.0	51	1.54e-05
UNIQUE_REP|Org4_Gene275#	COG1136_V#	36.3	51	1.54e-05
UNIQUE_REP|Org4_Gene275#	COG3839_G#	21.5	51	1.54e-05
UNIQUE_REP|Org4_Gene275#	COG1120_PH#	30.9	51	1.54e-05
UNIQUE_REP|Org4_Gene275#	COG1120_PH#	31.4	51	1.54e-05
UNIQUE_REP|Org4_Gene275#	COG1136_V#	28.8	51	1.54e-05
UNIQUE_REP|Org4_Gene275#	COG1131_V#	32.1	51	1.54e-05
UNIQUE_REP|Org4_Gene275#	COG1135_P#	27.0	51	1.54e-05
UNIQUE_REP|Org4_Gene275#	COG1120_PH#	30.0	50	2.01e-05
UNIQUE_REP|Org4_Gene275#	COG1245_R#	31.5	50	2.01e-05
UNIQUE_REP|Org4_Gene275#	COG4988_CO#	27.9	50	2.01e-05
UNIQUE_REP|Org4_Gene275#	COG1245_R#	27.7	50	2.01e-05
UNIQUE_REP|Org4_Gene275#	COG1126_E#	27.0	50	2.01e-05
UNIQUE_REP|Org4_Gene275#	COG3839_G#	25.3	50	2.01e-05
UNIQUE_REP|Org4_Gene275#	COG1124_EP#	32.1	50	2.01e-05
UNIQUE_REP|Org4_Gene275#	COG3839_G#	33.3	50	2.01e-05
UNIQUE_REP|Org4_Gene275#	COG3839_G#	31.2	50	2.01e-05
UNIQUE_REP|Org4_Gene275#	COG1136_V#	29.8	50	2.01e-05
UNIQUE_REP|Org4_Gene275#	COG1120_PH#	34.5	50	2.63e-05
UNIQUE_REP|Org4_Gene275#	COG1136_V#	26.6	50	2.63e-05
UNIQUE_REP|Org4_Gene275#	COG3842_E#	36.7	50	2.63e-05
UNIQUE_REP|Org4_Gene275#	COG3839_G#	26.7	50	2.63e-05
UNIQUE_REP|Org4_Gene275#	COG1120_PH#	30.3	50	2.63e-05
UNIQUE_REP|Org4_Gene275#	COG1131_V#	28.1	50	2.63e-05
UNIQUE_REP|Org4_Gene275#	COG3839_G#	29.5	50	2.63e-05
UNIQUE_REP|Org4_Gene275#	COG1136_V#	30.1	50	2.63e-05
UNIQUE_REP|Org4_Gene275#	COG1132_V#	26.6	50	2.63e-05
UNIQUE_REP|Org4_Gene275#	COG1118_P#	34.2	50	3.43e-05
UNIQUE_REP|Org4_Gene275#	COG1120_PH#	31.0	50	3.43e-05
UNIQUE_REP|Org4_Gene275#	COG3839_G#	28.0	50	3.43e-05
UNIQUE_REP|Org4_Gene275#	COG1120_PH#	29.5	50	3.43e-05
UNIQUE_REP|Org4_Gene275#	COG1121_P#	30.3	50	3.43e-05
UNIQUE_REP|Org4_Gene275#	COG1122_P#	26.7	50	3.43e-05
UNIQUE_REP|Org4_Gene275#	COG1132_V#	30.4	50	3.43e-05
UNIQUE_REP|Org4_Gene275#	COG1121_P#	32.9	49	4.48e-05
UNIQUE_REP|Org4_Gene275#	COG1136_V#	25.8	49	4.48e-05
UNIQUE_REP|Org4_Gene275#	COG1123_R#	30.1	49	4.48e-05
UNIQUE_REP|Org4_Gene275#	COG3839_G#	28.7	49	4.48e-05
UNIQUE_REP|Org4_Gene275#	COG1121_P#	32.9	49	4.48e-05
UNIQUE_REP|Org4_Gene275#	COG1245_R#	29.5	49	4.48e-05
UNIQUE_REP|Org4_Gene275#	COG1136_V#	28.4	49	4.48e-05
UNIQUE_REP|Org4_Gene275#	COG4619_R#	37.5	49	4.48e-05
UNIQUE_REP|Org4_Gene275#	COG1121_P#	32.9	49	4.48e-05
UNIQUE_REP|Org4_Gene275#	COG1122_P#	37.7	49	4.48e-05
UNIQUE_REP|Org4_Gene275#	COG1120_PH#	27.8	49	4.48e-05
UNIQUE_REP|Org4_Gene275#	COG3839_G#	31.2	49	5.85e-05
UNIQUE_REP|Org4_Gene275#	COG1121_P#	30.3	49	5.85e-05
UNIQUE_REP|Org4_Gene275#	COG1120_PH#	29.2	49	5.85e-05
UNIQUE_REP|Org4_Gene275#	COG3839_G#	31.9	49	5.85e-05
UNIQUE_REP|Org4_Gene275#	COG4988_CO#	32.5	49	5.85e-05
UNIQUE_REP|Org4_Gene275#	COG3839_G#	26.9	49	5.85e-05
UNIQUE_REP|Org4_Gene275#	COG1120_PH#	28.1	49	5.85e-05
UNIQUE_REP|Org4_Gene275#	COG1120_PH#	28.4	49	7.64e-05
UNIQUE_REP|Org4_Gene275#	COG1120_PH#	31.6	49	7.64e-05
UNIQUE_REP|Org4_Gene275#	COG3839_G#	30.9	49	7.64e-05
UNIQUE_REP|Org4_Gene275#	COG3839_G#	30.9	49	7.64e-05
UNIQUE_REP|Org4_Gene275#	COG3840_H#	30.5	49	7.64e-05
UNIQUE_REP|Org4_Gene275#	COG1120_PH#	35.9	49	7.64e-05
UNIQUE_REP|Org4_Gene275#	COG1136_V#	31.5	48	9.98e-05
UNIQUE_REP|Org4_Gene275#	COG1129_G#	29.2	48	9.98e-05
UNIQUE_REP|Org4_Gene275#	COG1136_V#	29.8	48	9.98e-05
UNIQUE_REP|Org4_Gene275#	COG2274_V#	33.6	48	9.98e-05
UNIQUE_REP|Org4_Gene275#	COG3842_E#	29.2	48	9.98e-05
UNIQUE_REP|Org4_Gene275#	COG1120_PH#	44.6	48	9.98e-05
UNIQUE_REP|Org4_Gene275#	COG1120_PH#	27.4	48	9.98e-05
UNIQUE_REP|Org4_Gene275#	COG1135_P#	23.4	48	9.98e-05
UNIQUE_REP|Org4_Gene275#	COG4559_P#	33.0	48	9.98e-05
UNIQUE_REP|Org4_Gene275#	COG1118_P#	31.6	48	9.98e-05
UNIQUE_REP|Org4_Gene275#	COG1136_V#	30.8	48	9.98e-05
UNIQUE_REP|Org4_Gene275#	COG1129_G#	28.0	48	9.98e-05
UNIQUE_REP|Org4_Gene275#	COG3842_E#	31.2	48	9.98e-05
UNIQUE_REP|Org4_Gene275#	COG1132_V#	29.4	48	9.98e-05
UNIQUE_REP|Org4_Gene275#	COG1132_V#	29.6	48	9.98e-05
UNIQUE_REP|Org4_Gene275#	COG1132_V#	30.6	48	9.98e-05
UNIQUE_REP|Org4_Gene275#	COG0410_E#	37.0	48	0.00013
UNIQUE_REP|Org4_Gene275#	COG1118_P#	29.4	48	0.00013
UNIQUE_REP|Org4_Gene275#	COG1131_V#	25.7	48	0.00013
UNIQUE_REP|Org4_Gene275#	COG1120_PH#	31.1	48	0.00013
UNIQUE_REP|Org4_Gene275#	COG1136_V#	29.8	48	0.00013
UNIQUE_REP|Org4_Gene275#	COG1136_V#	31.3	48	0.00013
UNIQUE_REP|Org4_Gene275#	COG1131_V#	27.6	48	0.00013
UNIQUE_REP|Org4_Gene275#	COG1137_R#	34.8	48	0.00013
UNIQUE_REP|Org4_Gene275#	COG1136_V#	29.8	48	0.00013
UNIQUE_REP|Org4_Gene275#	COG1118_P#	29.1	48	0.00013
UNIQUE_REP|Org4_Gene275#	COG5265_O#	29.4	48	0.00013
UNIQUE_REP|Org4_Gene275#	COG3839_G#	28.6	48	0.00013
UNIQUE_REP|Org4_Gene275#	COG1136_V#	29.8	48	0.00013
UNIQUE_REP|Org4_Gene275#	COG1132_V#	47.7	48	0.00013
UNIQUE_REP|Org4_Gene275#	COG1131_V#	33.8	48	0.00013
UNIQUE_REP|Org4_Gene275#	COG1129_G#	31.7	47	0.00017
UNIQUE_REP|Org4_Gene275#	COG1116_P#	30.9	47	0.00017
UNIQUE_REP|Org4_Gene275#	COG1136_V#	30.3	47	0.00017
UNIQUE_REP|Org4_Gene275#	COG3842_E#	30.9	47	0.00017
UNIQUE_REP|Org4_Gene275#	COG1136_V#	30.0	47	0.00017
UNIQUE_REP|Org4_Gene275#	COG1132_V#	33.7	47	0.00017
UNIQUE_REP|Org4_Gene275#	COG3839_G#	33.0	47	0.00017
UNIQUE_REP|Org4_Gene275#	COG1129_G#	28.3	47	0.000222
UNIQUE_REP|Org4_Gene275#	COG4987_CO#	34.3	47	0.000222
UNIQUE_REP|Org4_Gene275#	COG1131_V#	31.2	47	0.000222
UNIQUE_REP|Org4_Gene275#	COG1131_V#	31.1	47	0.000222
UNIQUE_REP|Org4_Gene275#	COG3839_G#	29.9	47	0.000222
UNIQUE_REP|Org4_Gene275#	COG1132_V#	28.4	47	0.000222
UNIQUE_REP|Org4_Gene275#	COG4987_CO#	30.8	47	0.00029
UNIQUE_REP|Org4_Gene275#	COG1129_G#	29.4	47	0.00029
UNIQUE_REP|Org4_Gene275#	COG1136_V#	27.8	47	0.00029
UNIQUE_REP|Org4_Gene275#	COG3839_G#	24.7	47	0.00029
UNIQUE_REP|Org4_Gene275#	COG3839_G#	31.2	47	0.00029
UNIQUE_REP|Org4_Gene275#	COG4604_P#	25.2	47	0.00029
UNIQUE_REP|Org4_Gene275#	COG2274_V#	31.5	47	0.00029
UNIQUE_REP|Org4_Gene275#	COG3842_E#	29.1	47	0.00029
UNIQUE_REP|Org4_Gene275#	COG1131_V#	33.7	47	0.00029
UNIQUE_REP|Org4_Gene275#	COG1135_P#	26.9	47	0.00029
UNIQUE_REP|Org4_Gene275#	COG3842_E#	34.6	46	0.000379
UNIQUE_REP|Org4_Gene275#	COG3842_E#	34.6	46	0.000379
UNIQUE_REP|Org4_Gene275#	COG1132_V#	23.4	46	0.000379
UNIQUE_REP|Org4_Gene275#	COG3842_E#	33.3	46	0.000379
UNIQUE_REP|Org4_Gene275#	COG1136_V#	31.2	46	0.000379
UNIQUE_REP|Org4_Gene275#	COG3839_G#	25.8	46	0.000379
UNIQUE_REP|Org4_Gene275#	COG0410_E#	32.2	46	0.000379
UNIQUE_REP|Org4_Gene275#	COG2884_D#	30.8	46	0.000379
UNIQUE_REP|Org4_Gene275#	COG1119_P#	27.5	46	0.000379
UNIQUE_REP|Org4_Gene275#	COG4987_CO#	32.6	46	0.000495
UNIQUE_REP|Org4_Gene275#	COG3839_G#	25.8	46	0.000495
UNIQUE_REP|Org4_Gene275#	COG1136_V#	34.6	46	0.000495
UNIQUE_REP|Org4_Gene275#	COG3842_E#	26.5	46	0.000495
UNIQUE_REP|Org4_Gene275#	COG1135_P#	23.9	46	0.000495
UNIQUE_REP|Org4_Gene275#	COG2274_V#	27.9	46	0.000495
UNIQUE_REP|Org4_Gene275#	COG1120_PH#	40.4	46	0.000495
UNIQUE_REP|Org4_Gene275#	COG1135_P#	23.9	46	0.000495
UNIQUE_REP|Org4_Gene275#	COG1120_PH#	36.9	46	0.000495
UNIQUE_REP|Org4_Gene275#	COG1118_P#	32.9	46	0.000495
UNIQUE_REP|Org4_Gene275#	COG1119_P#	29.9	46	0.000495
UNIQUE_REP|Org4_Gene275#	COG1135_P#	23.9	46	0.000495
UNIQUE_REP|Org4_Gene275#	COG1137_R#	26.9	46	0.000495
UNIQUE_REP|Org4_Gene275#	COG1131_V#	31.1	46	0.000495
UNIQUE_REP|Org4_Gene275#	COG1135_P#	30.4	45	0.000647
UNIQUE_REP|Org4_Gene275#	COG1137_R#	24.7	45	0.000647
UNIQUE_REP|Org4_Gene275#	COG4172_R#	25.3	45	0.000647
UNIQUE_REP|Org4_Gene275#	COG1119_P#	29.3	45	0.000647
UNIQUE_REP|Org4_Gene275#	COG3839_G#	29.0	45	0.000647
UNIQUE_REP|Org4_Gene275#	COG4172_R#	25.3	45	0.000647
UNIQUE_REP|Org4_Gene275#	COG1129_G#	40.0	45	0.000647
UNIQUE_REP|Org4_Gene275#	COG1120_PH#	25.8	45	0.000647
UNIQUE_REP|Org4_Gene275#	COG1132_V#	27.8	45	0.000647
UNIQUE_REP|Org4_Gene275#	COG4608_E#	27.5	45	0.000647
UNIQUE_REP|Org4_Gene275#	COG1117_P#	28.2	45	0.000845
UNIQUE_REP|Org4_Gene275#	COG1131_V#	25.1	45	0.000845
UNIQUE_REP|Org4_Gene275#	COG3842_E#	32.6	45	0.000845
UNIQUE_REP|Org4_Gene275#	COG1132_V#	27.2	45	0.000845
UNIQUE_REP|Org4_Gene275#	COG3842_E#	30.4	45	0.000845
UNIQUE_REP|Org4_Gene275#	COG3842_E#	30.4	45	0.000845
UNIQUE_REP|Org4_Gene275#	COG1120_PH#	28.9	45	0.000845
UNIQUE_REP|Org4_Gene275#	COG1135_P#	27.6	45	0.000845
UNIQUE_REP|Org4_Gene275#	COG3842_E#	30.4	45	0.000845
UNIQUE_REP|Org4_Gene275#	COG4172_R#	25.3	45	0.000845
UNIQUE_REP|Org4_Gene275#	COG4604_P#	26.5	45	0.0011
UNIQUE_REP|Org4_Gene275#	COG1131_V#	27.1	45	0.0011
UNIQUE_REP|Org4_Gene275#	COG1119_P#	30.9	45	0.0011
UNIQUE_REP|Org4_Gene275#	COG3842_E#	36.5	45	0.0011
UNIQUE_REP|Org4_Gene275#	COG1116_P#	32.3	45	0.0011
UNIQUE_REP|Org4_Gene275#	COG1132_V#	29.5	45	0.0011
UNIQUE_REP|Org4_Gene275#	COG1136_V#	30.8	45	0.0011
UNIQUE_REP|Org4_Gene275#	COG4988_CO#	31.4	44	0.00144
UNIQUE_REP|Org4_Gene275#	COG3842_E#	27.7	44	0.00144
UNIQUE_REP|Org4_Gene275#	COG1131_V#	25.8	44	0.00144
UNIQUE_REP|Org4_Gene275#	COG4988_CO#	25.0	44	0.00144
UNIQUE_REP|Org4_Gene275#	COG3842_E#	33.8	44	0.00144
UNIQUE_REP|Org4_Gene275#	COG1132_V#	31.5	44	0.00144
UNIQUE_REP|Org4_Gene275#	COG1121_P#	29.3	44	0.00144
UNIQUE_REP|Org4_Gene275#	COG0410_E#	30.0	44	0.00188
UNIQUE_REP|Org4_Gene275#	COG2274_V#	32.7	44	0.00188
UNIQUE_REP|Org4_Gene275#	COG3839_G#	24.7	44	0.00188
UNIQUE_REP|Org4_Gene275#	COG3839_G#	24.7	44	0.00188
UNIQUE_REP|Org4_Gene275#	COG3839_G#	26.1	44	0.00188
UNIQUE_REP|Org4_Gene275#	COG1117_P#	31.0	44	0.00188
UNIQUE_REP|Org4_Gene275#	COG3842_E#	32.9	44	0.00188
UNIQUE_REP|Org4_Gene275#	COG1129_G#	51.1	44	0.00188
UNIQUE_REP|Org4_Gene275#	COG1124_EP#	31.6	44	0.00246
UNIQUE_REP|Org4_Gene275#	COG1136_V#	23.5	44	0.00246
UNIQUE_REP|Org4_Gene275#	COG1119_P#	28.6	44	0.00246
UNIQUE_REP|Org4_Gene275#	COG3842_E#	31.6	44	0.00246
UNIQUE_REP|Org4_Gene275#	COG1116_P#	32.9	44	0.00246
UNIQUE_REP|Org4_Gene275#	COG1129_G#	24.1	44	0.00246
UNIQUE_REP|Org4_Gene275#	COG2274_V#	40.7	43	0.00321
UNIQUE_REP|Org4_Gene275#	COG0410_E#	28.9	43	0.00321
UNIQUE_REP|Org4_Gene275#	COG1132_V#	33.3	43	0.00321
UNIQUE_REP|Org4_Gene275#	COG3839_G#	33.3	43	0.00321
UNIQUE_REP|Org4_Gene275#	COG1132_V#	28.8	43	0.00321
UNIQUE_REP|Org4_Gene275#	COG1117_P#	28.0	43	0.00321
UNIQUE_REP|Org4_Gene275#	COG1132_V#	25.8	43	0.00321
UNIQUE_REP|Org4_Gene275#	COG1119_P#	25.3	43	0.00321
UNIQUE_REP|Org4_Gene275#	COG1119_P#	35.7	43	0.00321
UNIQUE_REP|Org4_Gene275#	COG1137_R#	27.8	43	0.00321
UNIQUE_REP|Org4_Gene275#	COG1120_PH#	27.5	43	0.00321
UNIQUE_REP|Org4_Gene275#	COG1122_P#	47.1	43	0.00419
UNIQUE_REP|Org4_Gene275#	COG0410_E#	31.4	43	0.00419
UNIQUE_REP|Org4_Gene275#	COG1129_G#	33.3	43	0.00419
UNIQUE_REP|Org4_Gene275#	COG1132_V#	26.2	43	0.00419
UNIQUE_REP|Org4_Gene275#	COG1132_V#	26.2	43	0.00419
UNIQUE_REP|Org4_Gene275#	COG5265_O#	30.3	43	0.00419
UNIQUE_REP|Org4_Gene275#	COG1119_P#	27.2	42	0.00548
UNIQUE_REP|Org4_Gene275#	COG1121_P#	24.8	42	0.00548
UNIQUE_REP|Org4_Gene275#	COG1120_PH#	27.3	42	0.00548
UNIQUE_REP|Org4_Gene275#	COG1122_P#	34.3	42	0.00548
UNIQUE_REP|Org4_Gene275#	COG1131_V#	33.3	42	0.00548
UNIQUE_REP|Org4_Gene275#	COG3842_E#	27.7	42	0.00548
UNIQUE_REP|Org4_Gene275#	COG3842_E#	31.3	42	0.00548
UNIQUE_REP|Org4_Gene275#	COG1120_PH#	34.9	42	0.00548
UNIQUE_REP|Org4_Gene275#	COG3842_E#	31.3	42	0.00548
UNIQUE_REP|Org4_Gene275#	COG1136_V#	42.9	42	0.00548
UNIQUE_REP|Org4_Gene275#	COG3842_E#	31.3	42	0.00548
UNIQUE_REP|Org4_Gene275#	COG3842_E#	31.3	42	0.00548
UNIQUE_REP|Org4_Gene275#	COG1121_P#	28.4	42	0.00548
UNIQUE_REP|Org4_Gene275#	COG1120_PH#	42.6	42	0.00715
UNIQUE_REP|Org4_Gene275#	COG0410_E#	28.2	42	0.00715
UNIQUE_REP|Org4_Gene275#	COG1132_V#	29.5	42	0.00715
UNIQUE_REP|Org4_Gene275#	COG1131_V#	28.8	42	0.00715
UNIQUE_REP|Org4_Gene275#	COG2274_V#	25.4	42	0.00715
UNIQUE_REP|Org4_Gene275#	COG0178_L#	27.1	42	0.00934
UNIQUE_REP|Org4_Gene275#	COG1136_V#	29.1	42	0.00934
UNIQUE_REP|Org4_Gene275#	COG4987_CO#	31.7	42	0.00934
UNIQUE_REP|Org4_Gene275#	COG1245_R#	33.3	42	0.00934
UNIQUE_REP|Org4_Gene275#	COG1132_V#	25.5	42	0.00934
UNIQUE_REP|Org4_Gene275#	COG1116_P#	30.1	42	0.00934
UNIQUE_REP|Org4_Gene275#	COG1131_V#	28.1	42	0.00934
UNIQUE_REP|Org6_Gene2238#	COG2199_T#	42.8	138	8.94e-32
UNIQUE_REP|Org6_Gene2238#	COG2199_T#	40.3	136	4.44e-31
UNIQUE_REP|Org6_Gene2238#	COG2199_T#	33.9	133	2.2e-30
UNIQUE_REP|Org6_Gene2238#	COG2199_T#	33.0	129	3.18e-29
UNIQUE_REP|Org6_Gene2238#	COG2199_T#	43.1	129	3.18e-29
UNIQUE_REP|Org6_Gene2238#	COG2199_T#	40.5	129	4.15e-29
UNIQUE_REP|Org6_Gene2238#	COG2199_T#	26.8	129	5.43e-29
UNIQUE_REP|Org6_Gene2238#	COG2199_T#	36.7	126	4.59e-28
UNIQUE_REP|Org6_Gene2238#	COG2199_T#	39.0	125	7.83e-28
UNIQUE_REP|Org6_Gene2238#	COG2199_T#	38.5	124	1.02e-27
UNIQUE_REP|Org6_Gene2238#	COG3706_T#	40.9	124	1.02e-27
UNIQUE_REP|Org6_Gene2238#	COG2199_T#	40.6	124	1.34e-27
UNIQUE_REP|Org6_Gene2238#	COG2199_T#	40.1	123	2.98e-27
UNIQUE_REP|Org6_Gene2238#	COG3706_T#	38.3	122	3.89e-27
UNIQUE_REP|Org6_Gene2238#	COG3706_T#	34.2	120	1.93e-26
UNIQUE_REP|Org6_Gene2238#	COG2199_T#	40.0	119	3.29e-26
UNIQUE_REP|Org6_Gene2238#	COG3706_T#	36.0	119	5.61e-26
UNIQUE_REP|Org6_Gene2238#	COG3706_T#	32.7	119	5.61e-26
UNIQUE_REP|Org6_Gene2238#	COG2199_T#	43.2	117	1.25e-25
UNIQUE_REP|Org6_Gene2238#	COG2199_T#	37.4	117	2.13e-25
UNIQUE_REP|Org6_Gene2238#	COG3706_T#	43.2	117	2.13e-25
UNIQUE_REP|Org6_Gene2238#	COG2199_T#	40.7	116	3.64e-25
UNIQUE_REP|Org6_Gene2238#	COG3706_T#	38.1	116	3.64e-25
UNIQUE_REP|Org6_Gene2238#	COG2199_T#	37.9	116	3.64e-25
UNIQUE_REP|Org6_Gene2238#	COG2199_T#	36.4	115	6.21e-25
UNIQUE_REP|Org6_Gene2238#	COG2199_T#	33.8	115	8.11e-25
UNIQUE_REP|Org6_Gene2238#	COG2199_T#	37.9	114	1.38e-24
UNIQUE_REP|Org6_Gene2238#	COG2199_T#	28.5	113	2.36e-24
UNIQUE_REP|Org6_Gene2238#	COG3706_T#	36.0	113	3.08e-24
UNIQUE_REP|Org6_Gene2238#	COG2199_T#	41.0	112	5.26e-24
UNIQUE_REP|Org6_Gene2238#	COG3706_T#	38.3	112	5.26e-24
UNIQUE_REP|Org6_Gene2238#	COG2199_T#	39.3	112	5.26e-24
UNIQUE_REP|Org6_Gene2238#	COG2199_T#	36.8	112	6.86e-24
UNIQUE_REP|Org6_Gene2238#	COG2199_T#	34.6	111	8.96e-24
UNIQUE_REP|Org6_Gene2238#	COG2199_T#	35.3	111	1.17e-23
UNIQUE_REP|Org6_Gene2238#	COG2199_T#	33.0	111	1.17e-23
UNIQUE_REP|Org6_Gene2238#	COG2199_T#	34.1	111	1.17e-23
UNIQUE_REP|Org6_Gene2238#	COG2199_T#	37.5	111	1.17e-23
UNIQUE_REP|Org6_Gene2238#	COG2199_T#	34.9	111	1.17e-23
UNIQUE_REP|Org6_Gene2238#	COG2199_T#	31.9	111	1.53e-23
UNIQUE_REP|Org6_Gene2238#	COG2199_T#	32.5	110	2e-23
UNIQUE_REP|Org6_Gene2238#	COG2199_T#	35.9	110	2e-23
UNIQUE_REP|Org6_Gene2238#	COG2199_T#	39.0	110	2.61e-23
UNIQUE_REP|Org6_Gene2238#	COG3706_T#	33.9	109	3.41e-23
UNIQUE_REP|Org6_Gene2238#	COG2199_T#	38.1	109	4.45e-23
UNIQUE_REP|Org6_Gene2238#	COG2199_T#	34.8	109	5.81e-23
UNIQUE_REP|Org6_Gene2238#	COG2199_T#	36.1	108	7.59e-23
UNIQUE_REP|Org6_Gene2238#	COG2199_T#	39.0	108	7.59e-23
UNIQUE_REP|Org6_Gene2238#	COG2199_T#	38.5	108	7.59e-23
UNIQUE_REP|Org6_Gene2238#	COG2199_T#	40.1	108	9.91e-23
UNIQUE_REP|Org6_Gene2238#	COG3706_T#	37.2	107	1.29e-22
UNIQUE_REP|Org6_Gene2238#	COG2199_T#	35.7	107	1.69e-22
UNIQUE_REP|Org6_Gene2238#	COG2199_T#	36.1	107	1.69e-22
UNIQUE_REP|Org6_Gene2238#	COG2199_T#	33.0	107	2.21e-22
UNIQUE_REP|Org6_Gene2238#	COG2199_T#	35.9	107	2.21e-22
UNIQUE_REP|Org6_Gene2238#	COG2199_T#	37.6	107	2.21e-22
UNIQUE_REP|Org6_Gene2238#	COG2199_T#	35.9	107	2.21e-22
UNIQUE_REP|Org6_Gene2238#	COG2199_T#	35.1	107	2.21e-22
UNIQUE_REP|Org6_Gene2238#	COG2199_T#	36.0	106	2.88e-22
UNIQUE_REP|Org6_Gene2238#	COG2199_T#	35.2	106	2.88e-22
UNIQUE_REP|Org6_Gene2238#	COG3706_T#	33.2	106	3.77e-22
UNIQUE_REP|Org6_Gene2238#	COG2199_T#	34.5	106	3.77e-22
UNIQUE_REP|Org6_Gene2238#	COG2199_T#	34.8	106	4.92e-22
UNIQUE_REP|Org6_Gene2238#	COG2199_T#	35.3	106	4.92e-22
UNIQUE_REP|Org6_Gene2238#	COG2199_T#	34.8	106	4.92e-22
UNIQUE_REP|Org6_Gene2238#	COG2199_T#	34.8	106	4.92e-22
UNIQUE_REP|Org6_Gene2238#	COG2199_T#	33.6	105	8.39e-22
UNIQUE_REP|Org6_Gene2238#	COG2199_T#	38.4	105	8.39e-22
UNIQUE_REP|Org6_Gene2238#	COG2199_T#	37.5	105	8.39e-22
UNIQUE_REP|Org6_Gene2238#	COG2199_T#	38.2	105	8.39e-22
UNIQUE_REP|Org6_Gene2238#	COG2199_T#	37.6	104	1.1e-21
UNIQUE_REP|Org6_Gene2238#	COG2199_T#	32.0	104	1.1e-21
UNIQUE_REP|Org6_Gene2238#	COG2199_T#	32.6	104	1.1e-21
UNIQUE_REP|Org6_Gene2238#	COG2199_T#	38.2	104	1.1e-21
UNIQUE_REP|Org6_Gene2238#	COG2199_T#	39.4	104	1.43e-21
UNIQUE_REP|Org6_Gene2238#	COG3706_T#	31.4	104	1.43e-21
UNIQUE_REP|Org6_Gene2238#	COG2199_T#	39.4	104	1.43e-21
UNIQUE_REP|Org6_Gene2238#	COG2199_T#	37.6	104	1.43e-21
UNIQUE_REP|Org6_Gene2238#	COG2199_T#	26.1	104	1.87e-21
UNIQUE_REP|Org6_Gene2238#	COG2199_T#	37.6	104	1.87e-21
UNIQUE_REP|Org6_Gene2238#	COG2199_T#	35.6	103	2.44e-21
UNIQUE_REP|Org6_Gene2238#	COG2199_T#	32.2	103	3.19e-21
UNIQUE_REP|Org6_Gene2238#	COG2199_T#	39.4	103	3.19e-21
UNIQUE_REP|Org6_Gene2238#	COG2199_T#	33.7	102	4.16e-21
UNIQUE_REP|Org6_Gene2238#	COG2199_T#	37.6	102	5.44e-21
UNIQUE_REP|Org6_Gene2238#	COG2199_T#	26.5	102	5.44e-21
UNIQUE_REP|Org6_Gene2238#	COG2199_T#	38.7	102	5.44e-21
UNIQUE_REP|Org6_Gene2238#	COG2199_T#	34.4	102	7.1e-21
UNIQUE_REP|Org6_Gene2238#	COG2199_T#	35.4	102	7.1e-21
UNIQUE_REP|Org6_Gene2238#	COG2199_T#	35.8	102	7.1e-21
UNIQUE_REP|Org6_Gene2238#	COG2199_T#	36.5	101	9.28e-21
UNIQUE_REP|Org6_Gene2238#	COG2199_T#	32.3	101	9.28e-21
UNIQUE_REP|Org6_Gene2238#	COG2199_T#	34.0	101	9.28e-21
UNIQUE_REP|Org6_Gene2238#	COG2199_T#	36.5	101	9.28e-21
UNIQUE_REP|Org6_Gene2238#	COG2199_T#	33.2	101	9.28e-21
UNIQUE_REP|Org6_Gene2238#	COG2199_T#	36.1	101	1.21e-20
UNIQUE_REP|Org6_Gene2238#	COG2199_T#	39.6	101	1.58e-20
UNIQUE_REP|Org6_Gene2238#	COG2199_T#	37.0	101	1.58e-20
UNIQUE_REP|Org6_Gene2238#	COG2199_T#	34.4	101	1.58e-20
UNIQUE_REP|Org6_Gene2238#	COG2199_T#	38.0	100	2.07e-20
UNIQUE_REP|Org6_Gene2238#	COG2199_T#	37.7	100	2.7e-20
UNIQUE_REP|Org6_Gene2238#	COG2199_T#	35.9	100	2.7e-20
UNIQUE_REP|Org6_Gene2238#	COG2199_T#	37.5	99	3.52e-20
UNIQUE_REP|Org6_Gene2238#	COG2199_T#	37.5	99	3.52e-20
UNIQUE_REP|Org6_Gene2238#	COG2199_T#	37.5	99	3.52e-20
UNIQUE_REP|Org6_Gene2238#	COG2199_T#	35.9	99	3.52e-20
UNIQUE_REP|Org6_Gene2238#	COG2199_T#	36.6	99	3.52e-20
UNIQUE_REP|Org6_Gene2238#	COG2199_T#	36.6	99	4.6e-20
UNIQUE_REP|Org6_Gene2238#	COG2199_T#	33.0	99	6.01e-20
UNIQUE_REP|Org6_Gene2238#	COG2199_T#	36.6	99	6.01e-20
UNIQUE_REP|Org6_Gene2238#	COG2199_T#	33.5	99	6.01e-20
UNIQUE_REP|Org6_Gene2238#	COG2199_T#	37.2	98	7.85e-20
UNIQUE_REP|Org6_Gene2238#	COG2199_T#	34.1	98	1.03e-19
UNIQUE_REP|Org6_Gene2238#	COG2199_T#	37.5	97	1.34e-19
UNIQUE_REP|Org6_Gene2238#	COG2199_T#	35.2	97	1.75e-19
UNIQUE_REP|Org6_Gene2238#	COG2199_T#	29.4	97	1.75e-19
UNIQUE_REP|Org6_Gene2238#	COG2199_T#	24.6	97	1.75e-19
UNIQUE_REP|Org6_Gene2238#	COG2199_T#	35.4	97	2.28e-19
UNIQUE_REP|Org6_Gene2238#	COG2199_T#	37.2	97	2.28e-19
UNIQUE_REP|Org6_Gene2238#	COG3706_T#	31.4	96	2.98e-19
UNIQUE_REP|Org6_Gene2238#	COG5001_T#	27.1	96	3.9e-19
UNIQUE_REP|Org6_Gene2238#	COG2199_T#	35.4	96	3.9e-19
UNIQUE_REP|Org6_Gene2238#	COG2199_T#	36.0	96	5.09e-19
UNIQUE_REP|Org6_Gene2238#	COG3706_T#	35.0	96	5.09e-19
UNIQUE_REP|Org6_Gene2238#	COG2199_T#	34.3	95	6.65e-19
UNIQUE_REP|Org6_Gene2238#	COG2199_T#	37.7	95	6.65e-19
UNIQUE_REP|Org6_Gene2238#	COG2199_T#	35.5	95	8.68e-19
UNIQUE_REP|Org6_Gene2238#	COG2199_T#	35.7	95	8.68e-19
UNIQUE_REP|Org6_Gene2238#	COG2199_T#	34.9	94	1.13e-18
UNIQUE_REP|Org6_Gene2238#	COG2199_T#	26.5	94	1.48e-18
UNIQUE_REP|Org6_Gene2238#	COG2199_T#	30.8	94	1.48e-18
UNIQUE_REP|Org6_Gene2238#	COG2199_T#	30.7	94	1.48e-18
UNIQUE_REP|Org6_Gene2238#	COG2199_T#	33.3	94	1.93e-18
UNIQUE_REP|Org6_Gene2238#	COG2199_T#	35.2	94	1.93e-18
UNIQUE_REP|Org6_Gene2238#	COG2199_T#	37.3	94	1.93e-18
UNIQUE_REP|Org6_Gene2238#	COG2199_T#	34.2	93	2.53e-18
UNIQUE_REP|Org6_Gene2238#	COG2199_T#	33.1	93	2.53e-18
UNIQUE_REP|Org6_Gene2238#	COG2199_T#	32.7	93	3.3e-18
UNIQUE_REP|Org6_Gene2238#	COG2199_T#	35.9	93	3.3e-18
UNIQUE_REP|Org6_Gene2238#	COG2199_T#	31.0	92	4.31e-18
UNIQUE_REP|Org6_Gene2238#	COG2199_T#	36.4	92	4.31e-18
UNIQUE_REP|Org6_Gene2238#	COG2199_T#	36.0	92	4.31e-18
UNIQUE_REP|Org6_Gene2238#	COG2199_T#	34.7	92	4.31e-18
UNIQUE_REP|Org6_Gene2238#	COG2199_T#	31.3	92	4.31e-18
UNIQUE_REP|Org6_Gene2238#	COG2199_T#	31.1	92	5.63e-18
UNIQUE_REP|Org6_Gene2238#	COG2199_T#	30.1	92	5.63e-18
UNIQUE_REP|Org6_Gene2238#	COG2199_T#	35.0	92	5.63e-18
UNIQUE_REP|Org6_Gene2238#	COG2199_T#	30.1	92	5.63e-18
UNIQUE_REP|Org6_Gene2238#	COG2199_T#	33.3	92	5.63e-18
UNIQUE_REP|Org6_Gene2238#	COG2199_T#	35.1	91	9.6e-18
UNIQUE_REP|Org6_Gene2238#	COG2199_T#	30.5	91	1.25e-17
UNIQUE_REP|Org6_Gene2238#	COG2199_T#	34.6	91	1.25e-17
UNIQUE_REP|Org6_Gene2238#	COG2199_T#	30.8	91	1.25e-17
UNIQUE_REP|Org6_Gene2238#	COG2199_T#	36.7	91	1.64e-17
UNIQUE_REP|Org6_Gene2238#	COG2199_T#	34.3	91	1.64e-17
UNIQUE_REP|Org6_Gene2238#	COG2199_T#	36.5	91	1.64e-17
UNIQUE_REP|Org6_Gene2238#	COG2199_T#	30.0	90	2.14e-17
UNIQUE_REP|Org6_Gene2238#	COG2199_T#	34.4	90	2.14e-17
UNIQUE_REP|Org6_Gene2238#	COG2199_T#	34.4	90	2.14e-17
UNIQUE_REP|Org6_Gene2238#	COG2199_T#	32.6	90	2.14e-17
UNIQUE_REP|Org6_Gene2238#	COG2199_T#	33.0	90	2.14e-17
UNIQUE_REP|Org6_Gene2238#	COG2199_T#	35.0	90	2.79e-17
UNIQUE_REP|Org6_Gene2238#	COG2199_T#	32.4	90	2.79e-17
UNIQUE_REP|Org6_Gene2238#	COG2199_T#	35.5	90	2.79e-17
UNIQUE_REP|Org6_Gene2238#	COG2199_T#	33.1	90	2.79e-17
UNIQUE_REP|Org6_Gene2238#	COG2199_T#	31.6	89	3.65e-17
UNIQUE_REP|Org6_Gene2238#	COG2199_T#	33.7	89	3.65e-17
UNIQUE_REP|Org6_Gene2238#	COG2199_T#	35.5	89	4.76e-17
UNIQUE_REP|Org6_Gene2238#	COG2199_T#	32.6	89	4.76e-17
UNIQUE_REP|Org6_Gene2238#	COG2199_T#	32.3	89	4.76e-17
UNIQUE_REP|Org6_Gene2238#	COG2199_T#	32.6	89	4.76e-17
UNIQUE_REP|Org6_Gene2238#	COG2199_T#	31.7	89	6.22e-17
UNIQUE_REP|Org6_Gene2238#	COG2199_T#	36.1	89	6.22e-17
UNIQUE_REP|Org6_Gene2238#	COG2199_T#	34.8	88	8.13e-17
UNIQUE_REP|Org6_Gene2238#	COG2199_T#	35.6	88	8.13e-17
UNIQUE_REP|Org6_Gene2238#	COG2199_T#	35.2	88	8.13e-17
UNIQUE_REP|Org6_Gene2238#	COG2199_T#	34.9	87	1.39e-16
UNIQUE_REP|Org6_Gene2238#	COG2199_T#	33.1	87	1.39e-16
UNIQUE_REP|Org6_Gene2238#	COG2199_T#	33.0	87	1.39e-16
UNIQUE_REP|Org6_Gene2238#	COG2199_T#	37.0	87	1.81e-16
UNIQUE_REP|Org6_Gene2238#	COG2199_T#	37.1	87	1.81e-16
UNIQUE_REP|Org6_Gene2238#	COG2199_T#	36.6	87	1.81e-16
UNIQUE_REP|Org6_Gene2238#	COG2199_T#	34.7	87	1.81e-16
UNIQUE_REP|Org6_Gene2238#	COG2199_T#	26.2	87	2.36e-16
UNIQUE_REP|Org6_Gene2238#	COG2199_T#	35.7	86	3.09e-16
UNIQUE_REP|Org6_Gene2238#	COG2199_T#	24.6	86	3.09e-16
UNIQUE_REP|Org6_Gene2238#	COG2199_T#	32.7	86	4.03e-16
UNIQUE_REP|Org6_Gene2238#	COG2199_T#	34.3	86	4.03e-16
UNIQUE_REP|Org6_Gene2238#	COG2199_T#	36.7	86	4.03e-16
UNIQUE_REP|Org6_Gene2238#	COG2199_T#	36.1	86	4.03e-16
UNIQUE_REP|Org6_Gene2238#	COG2199_T#	35.1	86	4.03e-16
UNIQUE_REP|Org6_Gene2238#	COG2199_T#	32.8	86	5.27e-16
UNIQUE_REP|Org6_Gene2238#	COG2199_T#	25.9	86	5.27e-16
UNIQUE_REP|Org6_Gene2238#	COG2199_T#	32.3	86	5.27e-16
UNIQUE_REP|Org6_Gene2238#	COG2199_T#	31.0	86	5.27e-16
UNIQUE_REP|Org6_Gene2238#	COG2199_T#	34.6	85	6.88e-16
UNIQUE_REP|Org6_Gene2238#	COG2199_T#	33.6	85	6.88e-16
UNIQUE_REP|Org6_Gene2238#	COG2199_T#	30.7	85	6.88e-16
UNIQUE_REP|Org6_Gene2238#	COG2199_T#	30.7	85	6.88e-16
UNIQUE_REP|Org6_Gene2238#	COG2199_T#	30.7	85	6.88e-16
UNIQUE_REP|Org6_Gene2238#	COG2199_T#	33.5	85	8.98e-16
UNIQUE_REP|Org6_Gene2238#	COG2199_T#	35.4	85	8.98e-16
UNIQUE_REP|Org6_Gene2238#	COG2199_T#	30.9	84	1.17e-15
UNIQUE_REP|Org6_Gene2238#	COG2199_T#	33.9	84	1.17e-15
UNIQUE_REP|Org6_Gene2238#	COG2199_T#	29.4	84	1.53e-15
UNIQUE_REP|Org6_Gene2238#	COG2199_T#	33.8	84	1.53e-15
UNIQUE_REP|Org6_Gene2238#	COG2199_T#	36.0	84	1.53e-15
UNIQUE_REP|Org6_Gene2238#	COG2199_T#	34.1	84	1.53e-15
UNIQUE_REP|Org6_Gene2238#	COG2199_T#	35.1	84	1.53e-15
UNIQUE_REP|Org6_Gene2238#	COG2199_T#	33.9	84	2e-15
UNIQUE_REP|Org6_Gene2238#	COG5001_T#	29.6	83	2.61e-15
UNIQUE_REP|Org6_Gene2238#	COG2199_T#	31.5	83	3.41e-15
UNIQUE_REP|Org6_Gene2238#	COG2199_T#	31.8	82	4.46e-15
UNIQUE_REP|Org6_Gene2238#	COG2199_T#	31.8	82	4.46e-15
UNIQUE_REP|Org6_Gene2238#	COG2199_T#	30.5	82	4.46e-15
UNIQUE_REP|Org6_Gene2238#	COG2199_T#	31.8	82	4.46e-15
UNIQUE_REP|Org6_Gene2238#	COG2199_T#	33.5	82	4.46e-15
UNIQUE_REP|Org6_Gene2238#	COG2199_T#	33.2	82	4.46e-15
UNIQUE_REP|Org6_Gene2238#	COG2199_T#	32.5	82	5.82e-15
UNIQUE_REP|Org6_Gene2238#	COG2199_T#	33.3	82	5.82e-15
UNIQUE_REP|Org6_Gene2238#	COG2199_T#	34.7	82	5.82e-15
UNIQUE_REP|Org6_Gene2238#	COG2199_T#	34.6	82	5.82e-15
UNIQUE_REP|Org6_Gene2238#	COG2199_T#	33.1	82	7.61e-15
UNIQUE_REP|Org6_Gene2238#	COG2199_T#	32.3	82	7.61e-15
UNIQUE_REP|Org6_Gene2238#	COG2199_T#	30.4	82	7.61e-15
UNIQUE_REP|Org6_Gene2238#	COG2199_T#	30.2	81	9.93e-15
UNIQUE_REP|Org6_Gene2238#	COG2199_T#	35.9	81	1.3e-14
UNIQUE_REP|Org6_Gene2238#	COG2199_T#	30.9	81	1.3e-14
UNIQUE_REP|Org6_Gene2238#	COG2199_T#	33.5	81	1.3e-14
UNIQUE_REP|Org6_Gene2238#	COG2199_T#	30.6	80	2.21e-14
UNIQUE_REP|Org6_Gene2238#	COG2199_T#	33.9	80	2.21e-14
UNIQUE_REP|Org6_Gene2238#	COG2199_T#	33.3	80	2.21e-14
UNIQUE_REP|Org6_Gene2238#	COG2199_T#	31.6	80	2.89e-14
UNIQUE_REP|Org6_Gene2238#	COG2199_T#	32.9	80	2.89e-14
UNIQUE_REP|Org6_Gene2238#	COG2199_T#	29.8	80	2.89e-14
UNIQUE_REP|Org6_Gene2238#	COG2199_T#	31.5	79	3.77e-14
UNIQUE_REP|Org6_Gene2238#	COG2199_T#	29.9	79	3.77e-14
UNIQUE_REP|Org6_Gene2238#	COG3706_T#	34.8	79	3.77e-14
UNIQUE_REP|Org6_Gene2238#	COG2199_T#	28.5	79	4.93e-14
UNIQUE_REP|Org6_Gene2238#	COG2199_T#	33.3	79	6.44e-14
UNIQUE_REP|Org6_Gene2238#	COG2199_T#	31.1	79	6.44e-14
UNIQUE_REP|Org6_Gene2238#	COG2199_T#	29.8	78	8.41e-14
UNIQUE_REP|Org6_Gene2238#	COG2199_T#	31.9	78	8.41e-14
UNIQUE_REP|Org6_Gene2238#	COG2199_T#	29.5	78	8.41e-14
UNIQUE_REP|Org6_Gene2238#	COG2199_T#	28.4	78	8.41e-14
UNIQUE_REP|Org6_Gene2238#	COG3706_T#	31.7	78	8.41e-14
UNIQUE_REP|Org6_Gene2238#	COG2199_T#	37.4	78	1.1e-13
UNIQUE_REP|Org6_Gene2238#	COG2199_T#	33.8	78	1.1e-13
UNIQUE_REP|Org6_Gene2238#	COG2199_T#	28.4	78	1.1e-13
UNIQUE_REP|Org6_Gene2238#	COG2199_T#	32.3	78	1.1e-13
UNIQUE_REP|Org6_Gene2238#	COG2199_T#	31.1	77	1.43e-13
UNIQUE_REP|Org6_Gene2238#	COG2199_T#	25.1	77	1.43e-13
UNIQUE_REP|Org6_Gene2238#	COG2199_T#	30.9	77	1.87e-13
UNIQUE_REP|Org6_Gene2238#	COG2199_T#	29.7	77	1.87e-13
UNIQUE_REP|Org6_Gene2238#	COG2199_T#	31.0	77	1.87e-13
UNIQUE_REP|Org6_Gene2238#	COG2199_T#	29.8	77	2.45e-13
UNIQUE_REP|Org6_Gene2238#	COG2199_T#	31.5	76	3.2e-13
UNIQUE_REP|Org6_Gene2238#	COG2199_T#	29.1	76	3.2e-13
UNIQUE_REP|Org6_Gene2238#	COG2199_T#	28.4	76	4.17e-13
UNIQUE_REP|Org6_Gene2238#	COG2199_T#	32.5	76	4.17e-13
UNIQUE_REP|Org6_Gene2238#	COG2199_T#	27.7	75	5.45e-13
UNIQUE_REP|Org6_Gene2238#	COG2199_T#	29.0	75	7.12e-13
UNIQUE_REP|Org6_Gene2238#	COG2199_T#	31.7	75	7.12e-13
UNIQUE_REP|Org6_Gene2238#	COG2199_T#	31.5	74	1.21e-12
UNIQUE_REP|Org6_Gene2238#	COG2199_T#	31.5	74	1.21e-12
UNIQUE_REP|Org6_Gene2238#	COG2199_T#	31.5	74	1.21e-12
UNIQUE_REP|Org6_Gene2238#	COG2199_T#	31.4	74	1.59e-12
UNIQUE_REP|Org6_Gene2238#	COG2199_T#	32.9	74	2.07e-12
UNIQUE_REP|Org6_Gene2238#	COG2199_T#	29.9	74	2.07e-12
UNIQUE_REP|Org6_Gene2238#	COG2199_T#	32.0	73	2.71e-12
UNIQUE_REP|Org6_Gene2238#	COG2199_T#	30.5	73	3.53e-12
UNIQUE_REP|Org6_Gene2238#	COG2199_T#	30.5	72	4.61e-12
UNIQUE_REP|Org6_Gene2238#	COG2199_T#	30.3	72	6.03e-12
UNIQUE_REP|Org6_Gene2238#	COG2199_T#	30.4	71	1.03e-11
UNIQUE_REP|Org6_Gene2238#	COG2199_T#	29.0	70	1.75e-11
UNIQUE_REP|Org6_Gene2238#	COG2199_T#	31.7	70	2.99e-11
UNIQUE_REP|Org6_Gene2238#	COG2199_T#	28.9	69	3.91e-11
UNIQUE_REP|Org6_Gene2238#	COG2199_T#	28.1	69	3.91e-11
UNIQUE_REP|Org6_Gene2238#	COG2199_T#	42.7	69	6.66e-11
UNIQUE_REP|Org6_Gene2238#	COG2199_T#	32.8	68	8.7e-11
UNIQUE_REP|Org6_Gene2238#	COG2199_T#	27.0	67	1.94e-10
UNIQUE_REP|Org6_Gene2238#	COG2199_T#	31.1	67	2.53e-10
UNIQUE_REP|Org6_Gene2238#	COG2199_T#	30.4	65	5.64e-10
UNIQUE_REP|Org6_Gene2238#	COG2199_T#	26.5	64	1.26e-09
UNIQUE_REP|Org6_Gene2238#	COG2199_T#	35.2	64	1.64e-09
UNIQUE_REP|Org6_Gene2238#	COG2199_T#	29.1	64	1.64e-09
UNIQUE_REP|Org6_Gene2238#	COG2199_T#	27.2	64	2.14e-09
UNIQUE_REP|Org6_Gene2238#	COG2199_T#	28.6	64	2.14e-09
UNIQUE_REP|Org6_Gene2238#	COG2199_T#	27.1	63	3.66e-09
UNIQUE_REP|Org6_Gene2238#	COG2199_T#	31.5	62	4.78e-09
UNIQUE_REP|Org6_Gene2238#	COG2199_T#	30.1	62	8.15e-09
UNIQUE_REP|Org6_Gene2238#	COG2199_T#	26.5	61	1.06e-08
UNIQUE_REP|Org6_Gene2238#	COG2199_T#	26.4	61	1.06e-08
UNIQUE_REP|Org6_Gene2238#	COG2199_T#	31.0	59	4.04e-08
UNIQUE_REP|Org6_Gene2238#	COG2199_T#	29.9	59	6.9e-08
UNIQUE_REP|Org6_Gene2238#	COG2199_T#	29.9	59	6.9e-08
UNIQUE_REP|Org6_Gene2238#	COG2199_T#	29.9	59	6.9e-08
UNIQUE_REP|Org6_Gene2238#	COG2199_T#	31.3	54	1.3e-06
UNIQUE_REP|Org6_Gene2238#	COG2199_T#	27.6	54	1.7e-06
UNIQUE_REP|Org6_Gene2238#	COG2199_T#	45.3	53	3.78e-06
UNIQUE_REP|Org6_Gene2238#	COG2199_T#	27.5	51	1.1e-05
UNIQUE_REP|Org3_Gene4113#	COG0210_L#	36.5	353	1.31e-96
UNIQUE_REP|Org3_Gene4113#	COG0210_L#	25.8	115	7.84e-25
UNIQUE_REP|Org3_Gene4113#	COG0210_L#	24.6	112	3.89e-24
UNIQUE_REP|Org3_Gene4113#	COG0210_L#	24.2	112	6.64e-24
UNIQUE_REP|Org3_Gene4113#	COG0210_L#	23.1	110	2.52e-23
UNIQUE_REP|Org3_Gene4113#	COG0210_L#	24.0	109	4.3e-23
UNIQUE_REP|Org3_Gene4113#	COG0210_L#	23.1	108	7.34e-23
UNIQUE_REP|Org3_Gene4113#	COG0210_L#	23.3	105	8.11e-22
UNIQUE_REP|Org3_Gene4113#	COG0210_L#	27.1	101	1.53e-20
UNIQUE_REP|Org3_Gene4113#	COG0210_L#	22.9	95	6.43e-19
UNIQUE_REP|Org3_Gene4113#	COG0210_L#	23.0	93	3.19e-18
UNIQUE_REP|Org3_Gene4113#	COG0210_L#	23.1	90	2.7e-17
UNIQUE_REP|Org3_Gene4113#	COG0210_L#	26.0	88	7.86e-17
UNIQUE_REP|Org3_Gene4113#	COG0210_L#	23.5	88	1.03e-16
UNIQUE_REP|Org3_Gene4113#	COG0210_L#	26.2	87	2.29e-16
UNIQUE_REP|Org3_Gene4113#	COG0210_L#	26.5	87	2.29e-16
UNIQUE_REP|Org3_Gene4113#	COG0210_L#	26.0	86	5.09e-16
UNIQUE_REP|Org3_Gene4113#	COG0210_L#	24.1	86	5.09e-16
UNIQUE_REP|Org3_Gene4113#	COG0210_L#	24.0	85	8.69e-16
UNIQUE_REP|Org3_Gene4113#	COG0210_L#	25.8	85	8.69e-16
UNIQUE_REP|Org3_Gene4113#	COG0210_L#	22.3	84	1.13e-15
UNIQUE_REP|Org3_Gene4113#	COG0210_L#	22.7	82	7.36e-15
UNIQUE_REP|Org3_Gene4113#	COG0210_L#	25.7	82	7.36e-15
UNIQUE_REP|Org3_Gene4113#	COG0210_L#	24.9	80	2.79e-14
UNIQUE_REP|Org3_Gene4113#	COG0210_L#	23.2	80	2.79e-14
UNIQUE_REP|Org3_Gene4113#	COG0210_L#	23.2	77	1.81e-13
UNIQUE_REP|Org3_Gene4113#	COG0210_L#	23.2	77	1.81e-13
UNIQUE_REP|Org3_Gene4113#	COG0210_L#	26.6	75	6.88e-13
UNIQUE_REP|Org3_Gene4113#	COG0210_L#	27.0	74	2e-12
UNIQUE_REP|Org3_Gene4113#	COG0210_L#	22.6	71	9.94e-12
UNIQUE_REP|Org3_Gene4113#	COG0210_L#	21.5	71	1.3e-11
UNIQUE_REP|Org3_Gene4113#	COG0210_L#	23.8	70	2.21e-11
UNIQUE_REP|Org3_Gene4113#	COG0210_L#	22.2	70	2.89e-11
UNIQUE_REP|Org3_Gene4113#	COG0210_L#	22.7	69	3.78e-11
UNIQUE_REP|Org3_Gene4113#	COG0210_L#	23.3	69	4.93e-11
UNIQUE_REP|Org3_Gene4113#	COG0210_L#	26.8	67	2.45e-10
UNIQUE_REP|Org3_Gene4113#	COG0210_L#	23.9	65	9.3e-10
UNIQUE_REP|Org3_Gene4113#	COG0210_L#	26.3	64	1.59e-09
UNIQUE_REP|Org3_Gene4113#	COG0210_L#	22.3	64	2.07e-09
UNIQUE_REP|Org3_Gene4113#	COG0210_L#	28.7	63	2.71e-09
UNIQUE_REP|Org3_Gene4113#	COG0210_L#	25.8	63	2.71e-09
UNIQUE_REP|Org3_Gene4113#	COG0210_L#	24.9	60	1.75e-08
UNIQUE_REP|Org3_Gene4113#	COG0210_L#	35.7	59	5.11e-08
UNIQUE_REP|Org3_Gene4113#	COG0210_L#	26.6	59	5.11e-08
UNIQUE_REP|Org3_Gene4113#	COG0210_L#	30.7	59	6.67e-08
UNIQUE_REP|Org3_Gene4113#	COG0210_L#	27.7	57	1.49e-07
UNIQUE_REP|Org3_Gene4113#	COG0210_L#	28.3	56	3.31e-07
UNIQUE_REP|Org3_Gene4113#	COG0210_L#	28.3	56	3.31e-07
UNIQUE_REP|Org3_Gene4113#	COG0210_L#	28.3	56	3.31e-07
UNIQUE_REP|Org3_Gene4113#	COG0210_L#	28.4	56	4.32e-07
UNIQUE_REP|Org3_Gene4113#	COG0210_L#	24.9	54	1.26e-06
UNIQUE_REP|Org3_Gene4113#	COG0210_L#	29.8	54	1.26e-06
UNIQUE_REP|Org3_Gene4113#	COG0210_L#	27.0	53	2.8e-06
UNIQUE_REP|Org3_Gene4113#	COG0210_L#	27.0	53	2.8e-06
UNIQUE_REP|Org3_Gene4113#	COG0210_L#	27.0	53	3.66e-06
UNIQUE_REP|Org3_Gene4113#	COG0210_L#	26.2	52	6.24e-06
UNIQUE_REP|Org3_Gene4113#	COG0210_L#	24.5	52	8.15e-06
UNIQUE_REP|Org3_Gene4113#	COG0210_L#	26.9	47	0.000154
UNIQUE_REP|Org3_Gene4113#	COG0210_L#	23.2	45	0.000996
UNIQUE_REP|Org6_Gene1600#	COG0210_L#	25.2	166	2.99e-40
UNIQUE_REP|Org6_Gene1600#	COG0210_L#	25.2	150	2.21e-35
UNIQUE_REP|Org6_Gene1600#	COG0210_L#	25.2	142	4.62e-33
UNIQUE_REP|Org6_Gene1600#	COG0210_L#	25.4	138	1.14e-31
UNIQUE_REP|Org6_Gene1600#	COG0210_L#	27.5	138	1.14e-31
UNIQUE_REP|Org6_Gene1600#	COG0210_L#	24.9	135	7.37e-31
UNIQUE_REP|Org6_Gene1600#	COG0210_L#	25.3	132	4.78e-30
UNIQUE_REP|Org6_Gene1600#	COG0210_L#	26.0	131	1.39e-29
UNIQUE_REP|Org6_Gene1600#	COG0210_L#	29.5	129	3.1e-29
UNIQUE_REP|Org6_Gene1600#	COG0210_L#	28.5	129	5.28e-29
UNIQUE_REP|Org6_Gene1600#	COG0210_L#	29.0	129	5.28e-29
UNIQUE_REP|Org6_Gene1600#	COG0210_L#	31.2	127	1.18e-28
UNIQUE_REP|Org6_Gene1600#	COG0210_L#	30.3	124	9.96e-28
UNIQUE_REP|Org6_Gene1600#	COG0210_L#	23.8	123	2.22e-27
UNIQUE_REP|Org6_Gene1600#	COG0210_L#	31.0	121	1.44e-26
UNIQUE_REP|Org6_Gene1600#	COG0210_L#	28.7	120	1.88e-26
UNIQUE_REP|Org6_Gene1600#	COG0210_L#	30.7	119	5.47e-26
UNIQUE_REP|Org6_Gene1600#	COG0210_L#	28.8	118	9.32e-26
UNIQUE_REP|Org6_Gene1600#	COG0210_L#	28.3	116	2.71e-25
UNIQUE_REP|Org6_Gene1600#	COG0210_L#	29.0	116	2.71e-25
UNIQUE_REP|Org6_Gene1600#	COG0210_L#	27.3	116	4.63e-25
UNIQUE_REP|Org6_Gene1600#	COG0210_L#	29.7	115	7.89e-25
UNIQUE_REP|Org6_Gene1600#	COG0210_L#	30.6	114	1.03e-24
UNIQUE_REP|Org6_Gene1600#	COG0210_L#	31.9	114	1.35e-24
UNIQUE_REP|Org6_Gene1600#	COG0210_L#	27.4	113	3e-24
UNIQUE_REP|Org6_Gene1600#	COG0210_L#	32.4	112	3.92e-24
UNIQUE_REP|Org6_Gene1600#	COG0210_L#	27.9	112	5.12e-24
UNIQUE_REP|Org6_Gene1600#	COG0210_L#	28.8	112	6.68e-24
UNIQUE_REP|Org6_Gene1600#	COG0210_L#	28.8	112	6.68e-24
UNIQUE_REP|Org6_Gene1600#	COG0210_L#	30.1	111	1.49e-23
UNIQUE_REP|Org6_Gene1600#	COG0210_L#	28.7	110	1.94e-23
UNIQUE_REP|Org6_Gene1600#	COG0210_L#	29.7	109	4.33e-23
UNIQUE_REP|Org6_Gene1600#	COG0210_L#	30.0	107	1.26e-22
UNIQUE_REP|Org6_Gene1600#	COG0210_L#	25.4	107	1.26e-22
UNIQUE_REP|Org6_Gene1600#	COG0210_L#	27.7	107	1.26e-22
UNIQUE_REP|Org6_Gene1600#	COG0210_L#	30.3	107	1.26e-22
UNIQUE_REP|Org6_Gene1600#	COG0210_L#	30.1	106	4.79e-22
UNIQUE_REP|Org6_Gene1600#	COG0210_L#	28.8	106	4.79e-22
UNIQUE_REP|Org6_Gene1600#	COG0210_L#	27.6	105	6.25e-22
UNIQUE_REP|Org6_Gene1600#	COG0210_L#	26.1	105	6.25e-22
UNIQUE_REP|Org6_Gene1600#	COG0210_L#	27.6	105	8.17e-22
UNIQUE_REP|Org6_Gene1600#	COG0210_L#	28.9	104	1.07e-21
UNIQUE_REP|Org6_Gene1600#	COG0210_L#	30.6	104	1.07e-21
UNIQUE_REP|Org6_Gene1600#	COG0210_L#	26.1	104	1.39e-21
UNIQUE_REP|Org6_Gene1600#	COG0210_L#	24.2	104	1.82e-21
UNIQUE_REP|Org6_Gene1600#	COG0210_L#	27.4	103	2.38e-21
UNIQUE_REP|Org6_Gene1600#	COG0210_L#	27.7	103	2.38e-21
UNIQUE_REP|Org6_Gene1600#	COG0210_L#	27.4	102	4.05e-21
UNIQUE_REP|Org6_Gene1600#	COG0210_L#	27.1	102	5.29e-21
UNIQUE_REP|Org6_Gene1600#	COG0210_L#	30.0	101	9.03e-21
UNIQUE_REP|Org6_Gene1600#	COG0210_L#	27.7	101	9.03e-21
UNIQUE_REP|Org6_Gene1600#	COG0210_L#	28.5	100	2.01e-20
UNIQUE_REP|Org6_Gene1600#	COG0210_L#	24.2	99	5.85e-20
UNIQUE_REP|Org6_Gene1600#	COG0210_L#	30.3	98	7.65e-20
UNIQUE_REP|Org6_Gene1600#	COG0210_L#	22.5	97	1.3e-19
UNIQUE_REP|Org6_Gene1600#	COG0210_L#	29.7	96	4.96e-19
UNIQUE_REP|Org6_Gene1600#	COG0210_L#	29.7	96	4.96e-19
UNIQUE_REP|Org6_Gene1600#	COG0210_L#	28.0	96	4.96e-19
UNIQUE_REP|Org6_Gene1600#	COG0210_L#	29.1	94	1.88e-18
UNIQUE_REP|Org6_Gene1600#	COG0210_L#	26.7	90	2.08e-17
UNIQUE_REP|Org6_Gene1600#	COG0210_L#	25.5	88	7.91e-17
UNIQUE_REP|Org6_Gene1600#	COG0210_L#	29.4	87	1.35e-16
UNIQUE_REP|Org6_Gene1600#	COG0210_L#	29.2	87	2.3e-16
UNIQUE_REP|Org6_Gene1600#	COG0210_L#	24.8	87	2.3e-16
UNIQUE_REP|Org6_Gene1600#	COG0210_L#	24.7	84	1.49e-15
UNIQUE_REP|Org6_Gene1600#	COG0210_L#	21.4	70	1.71e-11
UNIQUE_REP|Org6_Gene1600#	COG1074_L#	23.3	64	2.09e-09
UNIQUE_REP|Org6_Gene1600#	COG0210_L#	27.8	63	3.56e-09
UNIQUE_REP|Org6_Gene1600#	COG1074_L#	23.7	61	1.04e-08
UNIQUE_REP|Org6_Gene1600#	COG0210_L#	36.4	59	5.14e-08
UNIQUE_REP|Org6_Gene1600#	COG0210_L#	31.6	56	3.33e-07
UNIQUE_REP|Org6_Gene1600#	COG0210_L#	37.5	56	4.35e-07
UNIQUE_REP|Org6_Gene1600#	COG0210_L#	39.8	56	4.35e-07
UNIQUE_REP|Org6_Gene1600#	COG0210_L#	27.7	55	7.42e-07
UNIQUE_REP|Org6_Gene1600#	COG0210_L#	27.7	55	7.42e-07
UNIQUE_REP|Org6_Gene1600#	COG0210_L#	27.7	55	7.42e-07
UNIQUE_REP|Org6_Gene1600#	COG0210_L#	25.5	55	7.42e-07
UNIQUE_REP|Org6_Gene1600#	COG1074_L#	36.6	54	2.16e-06
UNIQUE_REP|Org6_Gene1600#	COG1074_L#	28.3	52	8.21e-06
UNIQUE_REP|Org6_Gene1600#	COG0210_L#	38.9	51	1.07e-05
UNIQUE_REP|Org6_Gene1600#	COG0210_L#	32.7	49	5.32e-05
UNIQUE_REP|Org6_Gene1600#	COG0210_L#	34.8	48	0.000119
UNIQUE_REP|Org6_Gene1600#	COG1074_L#	21.9	47	0.000155
UNIQUE_REP|Org6_Gene1600#	COG0210_L#	36.1	47	0.000264
UNIQUE_REP|Org6_Gene1600#	COG1074_L#	32.9	45	0.000588
UNIQUE_REP|Org6_Gene1600#	COG0210_L#	32.6	43	0.00381
UNIQUE_REP|Org1_Gene4198#	COG0443_O#	29.9	188	9.65e-47
UNIQUE_REP|Org1_Gene4198#	COG0443_O#	28.6	185	4.79e-46
UNIQUE_REP|Org1_Gene4198#	COG0443_O#	28.3	184	8.17e-46
UNIQUE_REP|Org1_Gene4198#	COG0443_O#	28.6	184	1.39e-45
UNIQUE_REP|Org1_Gene4198#	COG0443_O#	27.4	183	1.82e-45
UNIQUE_REP|Org1_Gene4198#	COG0443_O#	28.0	183	2.38e-45
UNIQUE_REP|Org1_Gene4198#	COG0443_O#	28.0	183	2.38e-45
UNIQUE_REP|Org1_Gene4198#	COG0443_O#	28.0	183	2.38e-45
UNIQUE_REP|Org1_Gene4198#	COG0443_O#	27.4	178	7.64e-44
UNIQUE_REP|Org1_Gene4198#	COG0443_O#	27.8	177	1.3e-43
UNIQUE_REP|Org1_Gene4198#	COG0443_O#	27.4	176	2.9e-43
UNIQUE_REP|Org1_Gene4198#	COG0443_O#	28.0	176	2.9e-43
UNIQUE_REP|Org1_Gene4198#	COG0443_O#	27.7	175	4.95e-43
UNIQUE_REP|Org1_Gene4198#	COG0443_O#	27.5	174	8.45e-43
UNIQUE_REP|Org1_Gene4198#	COG0443_O#	27.2	174	1.1e-42
UNIQUE_REP|Org1_Gene4198#	COG0443_O#	27.9	173	3.21e-42
UNIQUE_REP|Org1_Gene4198#	COG0443_O#	27.0	173	3.21e-42
UNIQUE_REP|Org1_Gene4198#	COG0443_O#	28.1	170	1.59e-41
UNIQUE_REP|Org1_Gene4198#	COG0443_O#	27.3	169	3.55e-41
UNIQUE_REP|Org1_Gene4198#	COG0443_O#	28.1	168	7.91e-41
UNIQUE_REP|Org1_Gene4198#	COG0443_O#	27.6	168	7.91e-41
UNIQUE_REP|Org1_Gene4198#	COG0443_O#	27.3	166	2.3e-40
UNIQUE_REP|Org1_Gene4198#	COG0443_O#	28.2	166	2.3e-40
UNIQUE_REP|Org1_Gene4198#	COG0443_O#	28.3	166	2.3e-40
UNIQUE_REP|Org1_Gene4198#	COG0443_O#	28.5	166	3.93e-40
UNIQUE_REP|Org1_Gene4198#	COG0443_O#	28.4	165	5.13e-40
UNIQUE_REP|Org1_Gene4198#	COG0443_O#	25.9	165	6.7e-40
UNIQUE_REP|Org1_Gene4198#	COG0443_O#	25.8	164	1.14e-39
UNIQUE_REP|Org1_Gene4198#	COG0443_O#	25.8	164	1.49e-39
UNIQUE_REP|Org1_Gene4198#	COG0443_O#	28.5	163	2.54e-39
UNIQUE_REP|Org1_Gene4198#	COG0443_O#	29.0	162	4.34e-39
UNIQUE_REP|Org1_Gene4198#	COG0443_O#	26.2	161	9.67e-39
UNIQUE_REP|Org1_Gene4198#	COG0443_O#	27.6	161	9.67e-39
UNIQUE_REP|Org1_Gene4198#	COG0443_O#	26.5	161	9.67e-39
UNIQUE_REP|Org1_Gene4198#	COG0443_O#	27.6	160	2.15e-38
UNIQUE_REP|Org1_Gene4198#	COG0443_O#	28.2	159	4.8e-38
UNIQUE_REP|Org1_Gene4198#	COG0443_O#	28.1	159	4.8e-38
UNIQUE_REP|Org1_Gene4198#	COG0443_O#	29.2	157	1.82e-37
UNIQUE_REP|Org1_Gene4198#	COG0443_O#	27.3	156	2.38e-37
UNIQUE_REP|Org1_Gene4198#	COG0443_O#	26.3	156	3.11e-37
UNIQUE_REP|Org1_Gene4198#	COG0443_O#	28.0	153	2.63e-36
UNIQUE_REP|Org1_Gene4198#	COG0443_O#	24.9	149	2.91e-35
UNIQUE_REP|Org1_Gene4198#	COG0443_O#	26.3	149	3.8e-35
UNIQUE_REP|Org1_Gene4198#	COG0443_O#	24.6	148	1.11e-34
UNIQUE_REP|Org1_Gene4198#	COG0443_O#	25.2	148	1.11e-34
UNIQUE_REP|Org1_Gene4198#	COG0443_O#	25.9	146	3.22e-34
UNIQUE_REP|Org1_Gene4198#	COG0443_O#	34.9	146	4.2e-34
UNIQUE_REP|Org1_Gene4198#	COG0443_O#	32.9	142	6.07e-33
UNIQUE_REP|Org1_Gene4198#	COG0443_O#	30.9	141	1.35e-32
UNIQUE_REP|Org1_Gene4198#	COG0443_O#	26.8	140	1.77e-32
UNIQUE_REP|Org1_Gene4198#	COG0443_O#	33.0	140	2.31e-32
UNIQUE_REP|Org1_Gene4198#	COG0443_O#	33.5	139	3.01e-32
UNIQUE_REP|Org1_Gene4198#	COG0443_O#	25.6	136	2.55e-31
UNIQUE_REP|Org1_Gene4198#	COG0443_O#	26.6	136	3.33e-31
UNIQUE_REP|Org1_Gene4198#	COG0443_O#	29.2	134	1.65e-30
UNIQUE_REP|Org1_Gene4198#	COG0443_O#	26.5	130	2.39e-29
UNIQUE_REP|Org1_Gene4198#	COG0443_O#	31.9	127	1.18e-28
UNIQUE_REP|Org1_Gene4198#	COG0443_O#	32.2	126	2.64e-28
UNIQUE_REP|Org1_Gene4198#	COG0443_O#	25.9	125	5.88e-28
UNIQUE_REP|Org1_Gene4198#	COG0443_O#	30.4	121	8.49e-27
UNIQUE_REP|Org1_Gene4198#	COG0443_O#	31.3	121	1.11e-26
UNIQUE_REP|Org1_Gene4198#	COG0443_O#	24.1	121	1.45e-26
UNIQUE_REP|Org1_Gene4198#	COG0443_O#	30.3	121	1.45e-26
UNIQUE_REP|Org1_Gene4198#	COG0443_O#	30.8	118	9.39e-26
UNIQUE_REP|Org1_Gene4198#	COG0443_O#	31.2	118	9.39e-26
UNIQUE_REP|Org1_Gene4198#	COG0443_O#	30.8	118	9.39e-26
UNIQUE_REP|Org1_Gene4198#	COG0443_O#	29.5	117	1.6e-25
UNIQUE_REP|Org1_Gene4198#	COG0443_O#	30.7	114	1.04e-24
UNIQUE_REP|Org1_Gene4198#	COG0443_O#	30.8	110	2.56e-23
UNIQUE_REP|Org1_Gene4198#	COG0443_O#	28.1	107	2.16e-22
UNIQUE_REP|Org1_Gene4198#	COG0443_O#	28.1	106	2.83e-22
UNIQUE_REP|Org1_Gene4198#	COG0443_O#	27.7	104	1.83e-21
UNIQUE_REP|Org1_Gene4198#	COG0443_O#	31.0	102	4.08e-21
UNIQUE_REP|Org1_Gene3776#	COG1061_KL#	29.9	133	2.73e-30
UNIQUE_REP|Org1_Gene3776#	COG1061_KL#	30.1	129	3.02e-29
UNIQUE_REP|Org1_Gene3776#	COG1061_KL#	30.6	129	5.15e-29
UNIQUE_REP|Org1_Gene3776#	COG1061_KL#	30.6	129	5.15e-29
UNIQUE_REP|Org1_Gene3776#	COG1061_KL#	30.6	129	5.15e-29
UNIQUE_REP|Org1_Gene3776#	COG1061_KL#	29.5	121	1.07e-26
UNIQUE_REP|Org1_Gene3776#	COG1061_KL#	27.8	119	5.33e-26
UNIQUE_REP|Org1_Gene3776#	COG1061_KL#	27.2	118	6.96e-26
UNIQUE_REP|Org1_Gene3776#	COG1061_KL#	27.7	115	5.89e-25
UNIQUE_REP|Org1_Gene3776#	COG1061_KL#	28.1	96	2.83e-19
UNIQUE_REP|Org1_Gene3776#	COG1061_KL#	27.8	91	1.55e-17
UNIQUE_REP|Org1_Gene3776#	COG1061_KL#	26.8	83	3.24e-15
UNIQUE_REP|Org1_Gene3776#	COG1061_KL#	23.1	80	1.61e-14
UNIQUE_REP|Org1_Gene3776#	COG1061_KL#	31.6	76	3.96e-13
UNIQUE_REP|Org1_Gene3776#	COG1061_KL#	33.8	71	1.27e-11
UNIQUE_REP|Org1_Gene3776#	COG1061_KL#	22.0	70	2.17e-11
UNIQUE_REP|Org1_Gene3776#	COG4096_V#	24.1	65	5.35e-10
UNIQUE_REP|Org1_Gene3776#	COG1061_KL#	31.1	62	7.73e-09
UNIQUE_REP|Org1_Gene3776#	COG1061_KL#	24.6	60	2.25e-08
UNIQUE_REP|Org1_Gene3776#	COG1061_KL#	28.6	56	4.24e-07
UNIQUE_REP|Org1_Gene3776#	COG1061_KL#	27.4	55	7.23e-07
UNIQUE_REP|Org1_Gene3776#	COG1061_KL#	32.8	51	1.36e-05
[truncated: 38,215 more rows]
