# Supplementary material for: Whole-genome analysis of Lysinibacillus boronitolerans MSR1: A dairy-isolated multidrug-resistant and non-pathogenic strain
Source: PLoS One. 2025 Dec 12;20(12):e0333844. doi: 10.1371/journal.pone.0333844 (PMC12700380; doi:10.1371/journal.pone.0333844)
Supplement: S7 File — (ZIP) [file pone.0333844.s013.zip › COG/UNIQUE_COG_hits3.txt]

UNIQUE_REP|Org7_Gene3318#	COG0553_KL#	51.9	1053	6.41e-307
UNIQUE_REP|Org6_Gene450#	COG0582_L#	71.7	970	4.21e-282
UNIQUE_REP|Org7_Gene3321#	COG3587_V#	44.9	799	1.52e-230
UNIQUE_REP|Org3_Gene4467#	COG4930_O#	69.1	786	7.7e-227
UNIQUE_REP|Org4_Gene2162#	COG0187_L#	72.3	771	2.33e-222
UNIQUE_REP|Org6_Gene1350#	COG2079_R#	75.7	737	2.62e-212
UNIQUE_REP|Org6_Gene3652#	COG0477_GEPR#	78.9	724	2.29e-208
UNIQUE_REP|Org6_Gene604#	COG0369_P#	56.7	708	2.91e-203
UNIQUE_REP|Org1_Gene2541#	COG0610_V#	39.7	686	1.11e-196
UNIQUE_REP|Org6_Gene388#	COG1012_C#	62.5	612	1.61e-174
UNIQUE_REP|Org7_Gene3643#	COG1783_R#	68.0	599	1.29e-170
UNIQUE_REP|Org6_Gene3296#	COG4666_R#	49.5	599	1.59e-170
UNIQUE_REP|Org4_Gene1119#	COG2217_P#	55.3	588	2.34e-167
UNIQUE_REP|Org6_Gene387#	COG0160_E#	68.1	587	5.2e-167
UNIQUE_REP|Org6_Gene4236#	COG1012_C#	58.1	580	5.55e-165
UNIQUE_REP|Org1_Gene4528#	COG4584_L#	55.4	571	2.67e-162
UNIQUE_REP|Org2_Gene3032#	COG0477_GEPR#	64.7	568	1.97e-161
UNIQUE_REP|Org3_Gene4649#	COG3587_V#	35.7	544	8.78e-154
UNIQUE_REP|Org6_Gene449#	COG0582_L#	71.4	538	2.31e-152
UNIQUE_REP|Org1_Gene2539#	COG0286_V#	53.9	526	1.29e-148
UNIQUE_REP|Org6_Gene4227#	COG1115_E#	53.7	516	1.26e-145
UNIQUE_REP|Org6_Gene1351#	COG0372_C#	67.3	507	3.45e-143
UNIQUE_REP|Org6_Gene1348#	COG1960_I#	46.0	502	1.64e-141
UNIQUE_REP|Org6_Gene1089#	COG0160_E#	53.6	494	3.67e-139
UNIQUE_REP|Org3_Gene1116#	COG0610_V#	33.4	494	1.09e-138
UNIQUE_REP|Org7_Gene4331#	COG1088_M#	66.9	487	3.33e-137
UNIQUE_REP|Org3_Gene3476#	COG3972_R#	38.5	483	1.7e-135
UNIQUE_REP|Org7_Gene4329#	COG1209_M#	76.4	448	1.93e-125
UNIQUE_REP|Org6_Gene868#	COG0604_CR#	63.1	448	1.75e-125
UNIQUE_REP|Org6_Gene938#	COG0747_E#	40.4	448	3.46e-125
UNIQUE_REP|Org6_Gene4239#	COG4166_E#	40.8	443	9.2e-124
UNIQUE_REP|Org4_Gene275#	COG0488_R#	54.5	436	2.22e-121
UNIQUE_REP|Org6_Gene386#	COG1167_KE#	46.8	426	1.28e-118
UNIQUE_REP|Org8_Gene3541#	COG0583_K#	71.6	425	1.34e-118
UNIQUE_REP|Org2_Gene3029#	COG1012_C#	45.3	419	1.67e-116
UNIQUE_REP|Org6_Gene4231#	COG3829_KT#	43.7	418	3.22e-116
UNIQUE_REP|Org6_Gene1349#	COG2513_G#	68.1	416	1.11e-115
UNIQUE_REP|Org6_Gene385#	COG1479_S#	37.3	412	3.23e-114
UNIQUE_REP|Org4_Gene3404#	COG1253_R#	57.1	394	3.06e-109
UNIQUE_REP|Org7_Gene4319#	COG2605_R#	56.0	387	3.65e-107
UNIQUE_REP|Org2_Gene3027#	COG1027_E#	41.8	387	8.41e-107
UNIQUE_REP|Org7_Gene3320#	COG2189_L#	41.5	387	9.26e-107
UNIQUE_REP|Org3_Gene4115#	COG3593_L#	49.6	373	1.02e-102
UNIQUE_REP|Org3_Gene1118#	COG3943_R#	53.8	370	5.87e-102
UNIQUE_REP|Org6_Gene3028#	COG0451_MG#	55.2	368	2.23e-101
UNIQUE_REP|Org6_Gene4242#	COG1173_EP#	54.0	367	3.92e-101
UNIQUE_REP|Org6_Gene952#	COG1233_Q#	38.4	365	3.88e-100
UNIQUE_REP|Org3_Gene1038#	COG0578_C#	53.9	364	5.56e-100
UNIQUE_REP|Org1_Gene4538#	COG3547_L#	44.3	361	4.56e-99
UNIQUE_REP|Org6_Gene2871#	COG1619_V#	57.2	355	2.47e-97
UNIQUE_REP|Org6_Gene392#	COG2195_E#	39.6	353	1.09e-96
UNIQUE_REP|Org3_Gene4113#	COG0210_L#	36.5	353	1.31e-96
UNIQUE_REP|Org6_Gene5#	COG0270_L#	44.9	352	2.67e-96
UNIQUE_REP|Org4_Gene1793#	COG0001_H#	69.6	339	1.05e-92
UNIQUE_REP|Org1_Gene4529#	COG1484_L#	63.3	337	5.41e-92
UNIQUE_REP|Org8_Gene1983#	COG1129_G#	36.4	335	2.45e-91
UNIQUE_REP|Org6_Gene4243#	COG0601_EP#	52.4	332	1.25e-90
UNIQUE_REP|Org6_Gene933#	COG1131_V#	70.6	329	1.03e-89
UNIQUE_REP|Org3_Gene5123#	COG1344_N#	43.2	327	1.03e-88
UNIQUE_REP|Org3_Gene1121#	COG0286_V#	39.8	326	1.28e-88
UNIQUE_REP|Org4_Gene5863#	COG0247_C#	61.0	322	2.29e-87
UNIQUE_REP|Org6_Gene3027#	COG0399_M#	44.3	321	4.72e-87
UNIQUE_REP|Org1_Gene4527#	COG1132_V#	31.4	320	1.66e-86
UNIQUE_REP|Org6_Gene391#	COG1288_S#	35.0	315	3.24e-85
UNIQUE_REP|Org2_Gene3030#	COG1027_E#	39.9	311	4.15e-84
UNIQUE_REP|Org7_Gene1399#	COG1131_V#	49.4	310	5.17e-84
UNIQUE_REP|Org7_Gene1415#	COG0304_IQ#	41.2	310	6.7e-84
UNIQUE_REP|Org6_Gene4237#	COG1508_K#	41.0	310	7.11e-84
UNIQUE_REP|Org4_Gene4814#	COG1132_V#	54.5	309	1.83e-83
UNIQUE_REP|Org6_Gene3026#	COG0381_M#	44.6	309	1.81e-83
UNIQUE_REP|Org6_Gene3030#	COG1344_N#	38.4	309	2.11e-83
UNIQUE_REP|Org8_Gene1980#	COG0726_G#	52.5	308	3.06e-83
UNIQUE_REP|Org1_Gene3781#	COG0464_O#	38.3	306	2.02e-82
UNIQUE_REP|Org3_Gene1129#	COG1961_L#	41.5	304	8.29e-82
UNIQUE_REP|Org6_Gene2167#	COG4992_E#	38.3	303	1.44e-81
UNIQUE_REP|Org1_Gene2535#	COG1961_L#	35.9	301	5.64e-81
UNIQUE_REP|Org6_Gene390#	COG0477_GEPR#	36.6	300	9.5e-81
UNIQUE_REP|Org2_Gene3028#	COG1062_C#	42.8	299	2.41e-80
UNIQUE_REP|Org4_Gene5213#	COG1001_F#	48.2	297	4.42e-80
UNIQUE_REP|Org2_Gene4281#	COG0616_OU#	47.8	294	3.72e-79
UNIQUE_REP|Org7_Gene1401#	COG0161_H#	40.2	290	1.38e-77
UNIQUE_REP|Org3_Gene3372#	COG1061_KL#	34.2	288	6.4e-77
UNIQUE_REP|Org7_Gene4332#	COG1091_M#	49.6	283	6.26e-76
UNIQUE_REP|Org2_Gene369#	COG0001_H#	36.1	283	1.22e-75
UNIQUE_REP|Org1_Gene4487#	COG1961_L#	73.8	282	1.52e-75
UNIQUE_REP|Org6_Gene3908#	COG3328_L#	38.7	280	9.38e-75
UNIQUE_REP|Org6_Gene4455#	COG1132_V#	29.0	280	1.48e-74
UNIQUE_REP|Org7_Gene3287#	COG0500_QR#	53.3	277	4.01e-74
UNIQUE_REP|Org7_Gene4326#	COG0399_M#	42.5	277	7.37e-74
UNIQUE_REP|Org3_Gene5156#	COG1479_S#	38.2	276	1.57e-73
UNIQUE_REP|Org7_Gene4320#	COG0279_G#	67.0	275	1.24e-73
UNIQUE_REP|Org2_Gene3564#	COG4422_S#	54.2	275	2.46e-73
UNIQUE_REP|Org7_Gene4334#	COG2148_M#	37.0	274	7.98e-73
UNIQUE_REP|Org4_Gene859#	COG1173_EP#	57.1	273	9.6e-73
UNIQUE_REP|Org8_Gene2455#	COG3546_P#	84.7	272	2.44e-72
UNIQUE_REP|Org6_Gene4233#	COG3938_E#	43.3	272	2.9e-72
UNIQUE_REP|Org7_Gene4317#	COG1134_GM#	37.8	272	2.74e-72
UNIQUE_REP|Org6_Gene4244#	COG0006_E#	41.8	270	6.92e-72
UNIQUE_REP|Org3_Gene4648#	COG2189_L#	36.1	265	6.87e-70
UNIQUE_REP|Org2_Gene2230#	COG1199_KL#	30.3	265	5.3e-70
UNIQUE_REP|Org6_Gene1376#	COG0477_GEPR#	32.9	259	1.88e-68
UNIQUE_REP|Org6_Gene3025#	COG2089_M#	42.0	258	4.54e-68
UNIQUE_REP|Org6_Gene389#	COG1228_Q#	36.7	258	3.86e-68
UNIQUE_REP|Org6_Gene4606#	COG0277_C#	57.9	255	2.25e-67
UNIQUE_REP|Org6_Gene3876#	COG4626_R#	34.2	254	7.93e-67
UNIQUE_REP|Org6_Gene3298#	COG2358_R#	43.2	253	1.35e-66
UNIQUE_REP|Org7_Gene1403#	COG1028_IQR#	50.8	251	2.95e-66
UNIQUE_REP|Org3_Gene4646#	COG3378_R#	30.6	250	1.57e-65
UNIQUE_REP|Org6_Gene1346#	COG1024_I#	43.0	249	1.61e-65
UNIQUE_REP|Org4_Gene3610#	COG1066_O#	66.1	245	1.24e-64
UNIQUE_REP|Org1_Gene977#	COG0732_V#	48.4	245	3.16e-64
UNIQUE_REP|Org6_Gene1356#	COG4608_E#	46.2	245	1.76e-64
UNIQUE_REP|Org6_Gene3023#	COG1208_MJ#	52.4	243	8.73e-64
UNIQUE_REP|Org6_Gene939#	COG0601_EP#	39.1	242	1.74e-63
UNIQUE_REP|Org2_Gene3738#	COG0110_R#	53.9	240	5.87e-63
UNIQUE_REP|Org8_Gene1984#	COG1172_G#	40.0	240	1.2e-62
UNIQUE_REP|Org2_Gene360#	COG3464_L#	58.5	239	1.3e-62
UNIQUE_REP|Org1_Gene4108#	COG0745_TK#	49.0	238	1.91e-62
UNIQUE_REP|Org6_Gene940#	COG1173_EP#	44.8	238	2.14e-62
UNIQUE_REP|Org6_Gene3457#	COG1748_E#	40.5	238	3.64e-62
UNIQUE_REP|Org7_Gene3625#	COG5412_S#	34.6	238	1.59e-61
UNIQUE_REP|Org7_Gene4333#	COG1216_R#	42.4	237	5.15e-62
UNIQUE_REP|Org3_Gene79#	COG1345_N#	37.4	237	1.23e-61
UNIQUE_REP|Org6_Gene605#	COG1309_K#	63.1	235	1.26e-61
UNIQUE_REP|Org6_Gene1270#	COG0464_O#	42.4	234	8.46e-61
UNIQUE_REP|Org6_Gene1307#	COG0277_C#	32.7	233	1.52e-60
UNIQUE_REP|Org6_Gene4621#	COG0270_L#	37.4	230	1.32e-59
UNIQUE_REP|Org6_Gene3528#	COG0732_V#	32.9	229	2.75e-59
UNIQUE_REP|Org2_Gene3735#	COG1309_K#	57.7	228	1.62e-59
UNIQUE_REP|Org7_Gene2494#	COG1235_R#	46.1	228	1.93e-59
UNIQUE_REP|Org7_Gene3049#	COG0305_L#	35.5	225	5.12e-58
UNIQUE_REP|Org3_Gene1197#	COG5421_L#	30.1	224	8.61e-58
UNIQUE_REP|Org6_Gene1347#	COG1024_I#	48.2	223	1.19e-57
UNIQUE_REP|Org7_Gene1395#	COG1136_V#	46.1	223	6.17e-58
UNIQUE_REP|Org6_Gene3651#	COG0477_GEPR#	34.9	222	3.09e-57
UNIQUE_REP|Org8_Gene1981#	COG0388_R#	42.1	219	1.44e-56
UNIQUE_REP|Org6_Gene4462#	COG3279_KT#	44.1	218	2.02e-56
UNIQUE_REP|Org7_Gene1229#	COG4928_R#	28.4	217	1.56e-55
UNIQUE_REP|Org4_Gene3231#	COG1009_CP#	46.4	216	1.8e-55
UNIQUE_REP|Org3_Gene4170#	COG0582_L#	35.7	216	1.96e-55
UNIQUE_REP|Org7_Gene1397#	COG0842_V#	33.0	216	1.65e-55
UNIQUE_REP|Org3_Gene1094#	COG4188_R#	31.1	216	1.49e-55
UNIQUE_REP|Org7_Gene4321#	COG1208_MJ#	49.5	215	2.88e-55
UNIQUE_REP|Org1_Gene4109#	COG0642_T#	36.3	213	1.7e-54
UNIQUE_REP|Org3_Gene4599#	COG0338_L#	41.9	212	1.99e-54
UNIQUE_REP|Org7_Gene4327#	COG0463_M#	36.6	210	7.23e-54
UNIQUE_REP|Org3_Gene5159#	COG0436_E#	57.5	209	9.85e-54
UNIQUE_REP|Org4_Gene5392#	COG0003_P#	50.3	209	1.35e-53
UNIQUE_REP|Org2_Gene2621#	COG1651_O#	48.0	209	1.18e-53
UNIQUE_REP|Org7_Gene3031#	COG5280_S#	28.4	209	4.57e-53
UNIQUE_REP|Org7_Gene4202#	COG1484_L#	42.8	208	2.9e-53
UNIQUE_REP|Org1_Gene4196#	COG1236_J#	29.1	207	1.65e-52
UNIQUE_REP|Org7_Gene4330#	COG1898_M#	55.4	205	2.39e-52
UNIQUE_REP|Org2_Gene4056#	COG0745_TK#	42.6	205	2.33e-52
UNIQUE_REP|Org6_Gene4461#	COG2972_T#	30.4	205	3.35e-52
UNIQUE_REP|Org2_Gene2620#	COG1495_O#	73.1	204	2.41e-52
UNIQUE_REP|Org6_Gene453#	COG0477_GEPR#	29.7	203	1.36e-51
UNIQUE_REP|Org6_Gene14#	COG0614_P#	33.7	200	1.58e-50
UNIQUE_REP|Org1_Gene2540#	COG0732_V#	41.2	199	2.35e-50
UNIQUE_REP|Org1_Gene1840#	COG0732_V#	33.0	198	4.84e-50
UNIQUE_REP|Org1_Gene1892#	COG0629_L#	57.5	196	9.96e-50
UNIQUE_REP|Org3_Gene26#	COG1136_V#	48.8	196	9.22e-50
UNIQUE_REP|Org7_Gene1404#	COG0304_IQ#	29.9	196	2.33e-49
UNIQUE_REP|Org6_Gene2062#	COG2801_L#	38.4	195	2.8e-49
UNIQUE_REP|Org7_Gene2492#	COG1943_L#	75.4	194	2.67e-49
UNIQUE_REP|Org2_Gene3541#	COG2369_S#	41.0	193	9.74e-49
UNIQUE_REP|Org6_Gene1326#	COG1028_IQR#	40.4	193	7.01e-49
UNIQUE_REP|Org4_Gene1575#	COG1344_N#	39.4	193	1.51e-48
UNIQUE_REP|Org1_Gene1878#	COG2369_S#	35.8	193	7.73e-49
UNIQUE_REP|Org7_Gene1414#	COG1233_Q#	25.9	191	7.62e-48
UNIQUE_REP|Org6_Gene2174#	COG0300_R#	45.0	190	8.48e-48
UNIQUE_REP|Org4_Gene4130#	COG0477_GEPR#	47.1	188	3.65e-47
UNIQUE_REP|Org1_Gene4198#	COG0443_O#	29.9	188	9.65e-47
UNIQUE_REP|Org6_Gene4235#	COG0329_EM#	35.0	187	6.38e-47
UNIQUE_REP|Org7_Gene4414#	COG0582_L#	33.1	186	1.33e-46
UNIQUE_REP|Org7_Gene1398#	COG0842_V#	29.4	184	9.1e-46
UNIQUE_REP|Org8_Gene1985#	COG1028_IQR#	42.9	183	1.3e-45
UNIQUE_REP|Org2_Gene373#	COG2604_S#	28.0	183	1.72e-45
UNIQUE_REP|Org2_Gene2246#	COG0582_L#	30.7	182	3.55e-45
UNIQUE_REP|Org1_Gene953#	COG2808_K#	41.7	181	2.36e-45
UNIQUE_REP|Org7_Gene3052#	COG1235_R#	37.8	181	3.75e-45
UNIQUE_REP|Org7_Gene1400#	COG1233_Q#	27.0	181	7.39e-45
UNIQUE_REP|Org6_Gene88#	COG1715_V#	36.1	180	1.28e-44
UNIQUE_REP|Org7_Gene4325#	COG0110_R#	49.2	179	1.42e-44
UNIQUE_REP|Org3_Gene2783#	COG1344_N#	43.0	179	2.46e-44
UNIQUE_REP|Org3_Gene3477#	COG5619_S#	39.3	178	3.76e-44
UNIQUE_REP|Org1_Gene4107#	COG1277_R#	33.2	178	3.06e-44
UNIQUE_REP|Org4_Gene3687#	COG0755_O#	39.4	177	6.28e-44
UNIQUE_REP|Org6_Gene4623#	COG0270_L#	35.5	177	7.16e-44
UNIQUE_REP|Org4_Gene4556#	COG0053_P#	56.1	176	7.34e-44
UNIQUE_REP|Org7_Gene297#	COG0745_TK#	39.9	176	8.46e-44
UNIQUE_REP|Org6_Gene3888#	COG5280_S#	26.0	176	4.79e-43
UNIQUE_REP|Org7_Gene4316#	COG1682_GM#	31.9	174	3.76e-43
UNIQUE_REP|Org7_Gene3042#	COG4626_R#	26.6	174	1.39e-42
UNIQUE_REP|Org6_Gene3159#	COG3764_M#	38.9	173	9.4e-43
UNIQUE_REP|Org8_Gene2983#	COG0275_M#	38.1	173	1.44e-42
UNIQUE_REP|Org6_Gene4352#	COG0614_P#	33.1	173	2.12e-42
UNIQUE_REP|Org6_Gene1601#	COG3593_L#	30.2	171	1.13e-41
UNIQUE_REP|Org1_Gene4104#	COG3593_L#	26.5	171	7.58e-42
UNIQUE_REP|Org1_Gene4429#	COG2801_L#	28.3	170	2.48e-41
UNIQUE_REP|Org7_Gene3333#	COG0699_R#	26.4	170	1.96e-41
UNIQUE_REP|Org4_Gene2635#	COG0745_TK#	62.1	169	2.37e-41
UNIQUE_REP|Org2_Gene2241#	COG5545_R#	33.8	167	2.52e-40
UNIQUE_REP|Org1_Gene3863#	COG4974_L#	32.1	166	1.17e-40
UNIQUE_REP|Org6_Gene1600#	COG0210_L#	25.2	166	2.99e-40
UNIQUE_REP|Org3_Gene4116#	COG3593_L#	47.6	165	2.05e-40
UNIQUE_REP|Org3_Gene5152#	COG0079_E#	44.0	163	8.7e-40
UNIQUE_REP|Org6_Gene932#	COG1725_K#	66.4	162	1.23e-39
UNIQUE_REP|Org4_Gene2806#	COG0813_F#	48.2	161	2.73e-39
UNIQUE_REP|Org3_Gene4380#	COG1344_N#	41.1	161	2.8e-39
UNIQUE_REP|Org6_Gene3029#	COG2604_S#	26.9	161	1.29e-38
UNIQUE_REP|Org8_Gene2361#	COG0477_GEPR#	28.7	159	2.53e-38
UNIQUE_REP|Org3_Gene1115#	COG1451_R#	34.5	158	2.53e-38
UNIQUE_REP|Org7_Gene3026#	COG3299_S#	30.9	158	4.77e-38
UNIQUE_REP|Org8_Gene3399#	COG0596_R#	29.9	158	3.91e-38
UNIQUE_REP|Org6_Gene452#	COG2249_R#	45.9	156	7.23e-38
UNIQUE_REP|Org6_Gene3022#	COG1083_M#	42.5	156	1.56e-37
UNIQUE_REP|Org7_Gene4322#	COG0241_E#	51.7	155	1.88e-37
UNIQUE_REP|Org6_Gene2173#	COG1309_K#	40.8	155	1.7e-37
UNIQUE_REP|Org3_Gene311#	COG3645_S#	62.3	154	3.92e-37
UNIQUE_REP|Org2_Gene4057#	COG0642_T#	28.7	153	1.71e-36
UNIQUE_REP|Org7_Gene3063#	COG2856_E#	52.1	152	1.13e-36
UNIQUE_REP|Org2_Gene2055#	COG4675_S#	45.0	152	1.68e-36
UNIQUE_REP|Org6_Gene1325#	COG2249_R#	47.7	151	2.04e-36
UNIQUE_REP|Org2_Gene370#	COG1861_M#	40.1	150	9.42e-36
UNIQUE_REP|Org3_Gene317#	COG0582_L#	43.9	149	1.17e-35
UNIQUE_REP|Org3_Gene1842#	COG1595_K#	42.9	149	8.53e-36
UNIQUE_REP|Org7_Gene1402#	COG1028_IQR#	35.3	149	1.21e-35
UNIQUE_REP|Org7_Gene4318#	COG0438_M#	28.5	148	2e-34
UNIQUE_REP|Org4_Gene4431#	COG3956_R#	57.1	147	5.31e-35
UNIQUE_REP|Org4_Gene5203#	COG3209_M#	52.2	147	3.58e-35
UNIQUE_REP|Org2_Gene3742#	COG1309_K#	40.3	147	6.32e-35
UNIQUE_REP|Org6_Gene2170#	COG0334_E#	29.6	147	9.27e-35
UNIQUE_REP|Org8_Gene2237#	COG1680_V#	29.4	147	7.91e-35
UNIQUE_REP|Org4_Gene2646#	COG1126_E#	56.2	146	1.1e-34
UNIQUE_REP|Org2_Gene1130#	COG1961_L#	45.1	144	2.95e-34
UNIQUE_REP|Org2_Gene2655#	COG1961_L#	27.0	144	1.67e-33
UNIQUE_REP|Org8_Gene2236#	COG1309_K#	44.0	143	7.06e-34
UNIQUE_REP|Org1_Gene990#	COG0582_L#	42.3	143	1.12e-33
UNIQUE_REP|Org6_Gene3879#	COG3740_R#	41.3	143	8.9e-34
UNIQUE_REP|Org7_Gene4468#	COG1670_J#	40.6	143	1.04e-33
UNIQUE_REP|Org3_Gene1127#	COG1961_L#	31.1	143	1.25e-33
UNIQUE_REP|Org6_Gene3654#	COG0582_L#	29.2	140	1.44e-32
UNIQUE_REP|Org6_Gene60#	COG3275_T#	42.0	139	6.5e-32
UNIQUE_REP|Org8_Gene2796#	COG1680_V#	31.9	139	2.2e-32
UNIQUE_REP|Org6_Gene1301#	COG1131_V#	31.9	139	1.51e-32
UNIQUE_REP|Org6_Gene2238#	COG2199_T#	42.8	138	8.94e-32
UNIQUE_REP|Org1_Gene1881#	COG3728_L#	38.2	138	5.72e-32
UNIQUE_REP|Org7_Gene3340#	COG0084_L#	32.5	138	4.66e-32
UNIQUE_REP|Org3_Gene2785#	COG0582_L#	30.2	137	7.17e-32
UNIQUE_REP|Org2_Gene367#	COG0667_C#	32.9	136	1.62e-31
UNIQUE_REP|Org6_Gene4232#	COG0665_E#	24.6	135	3.76e-31
UNIQUE_REP|Org7_Gene4064#	COG1694_R#	63.0	134	1.75e-31
UNIQUE_REP|Org3_Gene4383#	COG1699_S#	45.7	133	5.27e-31
UNIQUE_REP|Org1_Gene3776#	COG1061_KL#	29.9	133	2.73e-30
UNIQUE_REP|Org7_Gene3040#	COG3740_R#	39.5	132	2.05e-30
UNIQUE_REP|Org1_Gene3339#	COG3183_V#	33.6	132	6.67e-30
UNIQUE_REP|Org4_Gene1370#	COG0833_E#	59.6	131	3.09e-30
UNIQUE_REP|Org7_Gene296#	COG0642_T#	32.5	131	1.33e-29
UNIQUE_REP|Org6_Gene2163#	COG1680_V#	45.7	130	6.87e-30
UNIQUE_REP|Org2_Gene3031#	COG1414_K#	30.2	130	1.05e-29
UNIQUE_REP|Org7_Gene1406#	COG0764_I#	46.3	129	7.4e-30
UNIQUE_REP|Org2_Gene3548#	COG3331_R#	42.1	128	2.12e-29
UNIQUE_REP|Org2_Gene366#	COG3980_M#	28.1	128	5.38e-29
UNIQUE_REP|Org8_Gene1290#	COG2972_T#	35.1	127	7.45e-29
UNIQUE_REP|Org2_Gene3566#	COG0582_L#	28.5	126	2.95e-28
UNIQUE_REP|Org6_Gene1352#	COG0494_LR#	40.8	124	2.72e-28
UNIQUE_REP|Org3_Gene5125#	COG2003_L#	37.8	124	5.39e-28
UNIQUE_REP|Org3_Gene5128#	COG4974_L#	32.1	124	6.37e-28
UNIQUE_REP|Org3_Gene1117#	COG0732_V#	25.9	123	1.89e-27
UNIQUE_REP|Org3_Gene4468#	COG4930_O#	50.9	122	1.19e-27
UNIQUE_REP|Org8_Gene2468#	COG0454_KR#	36.8	122	1.83e-27
UNIQUE_REP|Org6_Gene1148#	COG1633_S#	48.0	121	2.02e-27
UNIQUE_REP|Org3_Gene4054#	COG1961_L#	39.7	121	2.96e-27
UNIQUE_REP|Org7_Gene3334#	COG0699_R#	28.7	121	1.77e-26
UNIQUE_REP|Org7_Gene1300#	COG4675_S#	34.8	120	6.62e-27
UNIQUE_REP|Org1_Gene3855#	COG1061_KL#	28.8	120	1.73e-26
UNIQUE_REP|Org6_Gene4228#	COG0446_R#	34.8	119	2.87e-26
UNIQUE_REP|Org2_Gene4054#	COG4585_T#	21.5	119	7.1e-26
UNIQUE_REP|Org6_Gene2098#	COG1051_F#	65.8	117	2.8e-26
UNIQUE_REP|Org2_Gene3745#	COG3561_K#	53.3	117	8.8e-26
UNIQUE_REP|Org7_Gene1232#	COG0084_L#	30.4	117	5.1e-26
UNIQUE_REP|Org2_Gene2647#	COG3646_S#	42.1	116	9.38e-26
UNIQUE_REP|Org4_Gene5590#	COG3290_T#	41.6	116	7.08e-26
UNIQUE_REP|Org6_Gene1304#	COG1680_V#	28.4	116	1.82e-25
UNIQUE_REP|Org4_Gene5307#	COG1012_C#	49.1	115	2.09e-25
UNIQUE_REP|Org6_Gene864#	COG0515_RTKL#	34.3	115	3e-25
UNIQUE_REP|Org6_Gene4609#	COG3378_R#	29.7	115	4.33e-25
UNIQUE_REP|Org8_Gene1289#	COG4753_T#	24.1	115	5.83e-25
UNIQUE_REP|Org4_Gene2725#	COG1012_C#	42.7	114	4.74e-25
UNIQUE_REP|Org6_Gene1094#	COG0739_M#	39.5	112	3.11e-24
UNIQUE_REP|Org6_Gene1763#	COG1595_K#	35.2	112	2.07e-24
UNIQUE_REP|Org2_Gene3769#	COG0614_P#	28.7	112	2.11e-24
UNIQUE_REP|Org2_Gene3736#	COG0596_R#	30.7	111	7.24e-24
UNIQUE_REP|Org6_Gene3024#	COG0110_R#	29.3	111	4.04e-24
UNIQUE_REP|Org2_Gene1003#	COG2842_R#	27.4	111	5.68e-24
UNIQUE_REP|Org2_Gene1021#	COG5410_S#	25.7	111	7.28e-24
UNIQUE_REP|Org3_Gene4037#	COG5281_S#	23.5	111	1.68e-23
UNIQUE_REP|Org6_Gene3868#	COG0270_L#	28.1	110	1.23e-23
UNIQUE_REP|Org7_Gene3064#	COG0582_L#	25.3	110	1.16e-23
UNIQUE_REP|Org4_Gene2880#	COG0662_G#	45.9	109	1.06e-23
UNIQUE_REP|Org6_Gene951#	COG2202_T#	38.2	109	1.5e-23
UNIQUE_REP|Org1_Gene904#	COG1396_K#	31.2	109	1.74e-23
UNIQUE_REP|Org7_Gene4487#	COG0210_L#	27.5	109	4.39e-23
UNIQUE_REP|Org7_Gene3322#	COG4443_S#	65.2	107	2.59e-23
UNIQUE_REP|Org6_Gene967#	COG0607_P#	41.0	107	4.64e-23
UNIQUE_REP|Org2_Gene3570#	COG2333_R#	35.0	107	8.29e-23
UNIQUE_REP|Org6_Gene3506#	COG3596_R#	32.5	106	1.77e-22
UNIQUE_REP|Org1_Gene1911#	COG3561_K#	35.0	105	2.66e-22
UNIQUE_REP|Org1_Gene3842#	COG4675_S#	33.0	105	2.29e-22
UNIQUE_REP|Org7_Gene3062#	COG1396_K#	45.5	104	3.33e-22
UNIQUE_REP|Org1_Gene3777#	COG3973_R#	29.0	104	1.81e-21
UNIQUE_REP|Org3_Gene4892#	COG0582_L#	30.9	102	2.18e-21
UNIQUE_REP|Org7_Gene4408#	COG3617_K#	45.6	101	4.04e-21
UNIQUE_REP|Org2_Gene1023#	COG5585_T#	27.3	101	7.47e-21
UNIQUE_REP|Org3_Gene4069#	COG0582_L#	32.5	100	7.71e-21
UNIQUE_REP|Org8_Gene2980#	COG0778_C#	29.2	100	6.68e-21
UNIQUE_REP|Org6_Gene1324#	COG1733_K#	50.0	99	6.51e-21
UNIQUE_REP|Org6_Gene61#	COG3947_T#	33.0	99	1.48e-20
UNIQUE_REP|Org4_Gene5403#	COG2217_P#	49.5	98	2.03e-20
UNIQUE_REP|Org3_Gene4810#	COG0789_K#	41.9	98	3.06e-20
UNIQUE_REP|Org6_Gene3847#	COG1974_KT#	39.0	98	3.57e-20
UNIQUE_REP|Org7_Gene3288#	COG1961_L#	28.9	98	2.66e-20
UNIQUE_REP|Org6_Gene3681#	COG1192_D#	29.2	97	1.18e-19
UNIQUE_REP|Org1_Gene4100#	COG2801_L#	23.5	97	2.08e-19
UNIQUE_REP|Org6_Gene4457#	COG0577_V#	20.7	97	2.29e-19
UNIQUE_REP|Org2_Gene11#	COG0582_L#	49.5	96	1.04e-19
UNIQUE_REP|Org4_Gene5258#	COG4821_R#	45.8	96	7.46e-20
UNIQUE_REP|Org7_Gene1396#	COG0736_I#	41.7	96	1.13e-19
UNIQUE_REP|Org6_Gene86#	COG4974_L#	25.1	96	1.68e-19
UNIQUE_REP|Org6_Gene13#	COG2963_L#	33.9	95	2.72e-19
UNIQUE_REP|Org3_Gene80#	COG1345_N#	47.7	94	4.02e-19
UNIQUE_REP|Org3_Gene4644#	COG4653_R#	29.1	94	7.31e-19
UNIQUE_REP|Org4_Gene4180#	COG1902_C#	45.7	93	5.25e-19
UNIQUE_REP|Org8_Gene1982#	COG1879_G#	26.5	92	4.09e-18
UNIQUE_REP|Org2_Gene3571#	COG2333_R#	51.0	91	2.91e-18
UNIQUE_REP|Org7_Gene4328#	COG2246_S#	40.8	91	2.52e-18
UNIQUE_REP|Org2_Gene3761#	COG4753_T#	37.4	91	5.46e-18
UNIQUE_REP|Org2_Gene1002#	COG2801_L#	21.6	91	1.34e-17
UNIQUE_REP|Org4_Gene4897#	COG0444_EP#	54.0	90	4.93e-18
UNIQUE_REP|Org4_Gene1451#	COG0365_I#	63.5	89	7.5e-18
UNIQUE_REP|Org1_Gene63#	COG2963_L#	33.3	89	1.32e-17
UNIQUE_REP|Org2_Gene1124#	COG0515_RTKL#	32.0	89	4.05e-17
UNIQUE_REP|Org4_Gene3230#	COG2111_P#	53.8	87	2.39e-17
UNIQUE_REP|Org6_Gene2171#	COG5379_I#	23.8	87	1.47e-16
UNIQUE_REP|Org3_Gene4908#	COG0119_E#	63.8	86	3.77e-17
UNIQUE_REP|Org6_Gene1302#	COG0526_OC#	34.8	86	1.57e-16
UNIQUE_REP|Org7_Gene3618#	COG4824_R#	33.3	86	1.17e-16
UNIQUE_REP|Org2_Gene3737#	COG3153_R#	35.2	85	2.28e-16
UNIQUE_REP|Org2_Gene3558#	COG3646_S#	34.2	85	3.63e-16
UNIQUE_REP|Org6_Gene3456#	COG0500_QR#	29.0	84	5.92e-16
UNIQUE_REP|Org6_Gene2168#	COG3320_Q#	22.5	83	1.9e-15
UNIQUE_REP|Org4_Gene4627#	COG4108_J#	76.0	82	1.03e-15
UNIQUE_REP|Org7_Gene3628#	COG5492_N#	41.6	82	2.48e-15
UNIQUE_REP|Org6_Gene4229#	COG0446_R#	39.6	82	1.09e-15
UNIQUE_REP|Org7_Gene4284#	COG1002_V#	33.3	82	8.43e-15
UNIQUE_REP|Org6_Gene1598#	COG0582_L#	31.8	82	1.47e-15
UNIQUE_REP|Org7_Gene3019#	COG0863_L#	28.9	82	3.21e-15
UNIQUE_REP|Org6_Gene1298#	COG3420_P#	20.9	82	3.1e-15
UNIQUE_REP|Org6_Gene3498#	COG1961_L#	44.8	81	2.76e-15
UNIQUE_REP|Org3_Gene4041#	COG0732_V#	42.3	81	2.21e-15
UNIQUE_REP|Org7_Gene3555#	COG3646_S#	37.9	81	4.75e-15
UNIQUE_REP|Org3_Gene83#	COG4973_L#	31.5	81	5.41e-15
UNIQUE_REP|Org2_Gene12#	COG0326_O#	23.2	81	1.38e-14
UNIQUE_REP|Org3_Gene1120#	COG0286_V#	61.4	80	2.04e-15
UNIQUE_REP|Org6_Gene1252#	COG0494_LR#	42.3	80	5.25e-15
UNIQUE_REP|Org2_Gene3560#	COG1396_K#	41.0	80	3.36e-15
UNIQUE_REP|Org3_Gene4647#	COG3655_K#	55.1	79	4.67e-15
UNIQUE_REP|Org3_Gene4445#	COG1249_C#	69.0	78	1.18e-14
UNIQUE_REP|Org2_Gene1005#	COG3935_L#	39.4	78	2.05e-14
UNIQUE_REP|Org4_Gene2473#	COG0178_L#	34.1	78	5.99e-14
UNIQUE_REP|Org6_Gene4450#	COG0367_E#	24.2	78	7.98e-14
UNIQUE_REP|Org6_Gene4611#	COG5483_S#	34.2	77	7.31e-14
UNIQUE_REP|Org3_Gene81#	COG1334_N#	36.1	75	1.48e-13
UNIQUE_REP|Org4_Gene3634#	COG0614_P#	48.7	74	7.14e-13
UNIQUE_REP|Org7_Gene3018#	COG4824_R#	34.4	74	4.58e-13
UNIQUE_REP|Org6_Gene4459#	COG4512_OTK#	23.5	74	4.89e-13
UNIQUE_REP|Org3_Gene1369#	COG0861_P#	73.3	73	3.96e-13
UNIQUE_REP|Org6_Gene1377#	COG1309_K#	28.2	73	9.06e-13
UNIQUE_REP|Org2_Gene3559#	COG1396_K#	47.9	72	5.63e-13
UNIQUE_REP|Org8_Gene2715#	COG0582_L#	37.4	72	9.29e-13
UNIQUE_REP|Org7_Gene1411#	COG0824_R#	30.0	72	1.5e-12
UNIQUE_REP|Org2_Gene1135#	COG4974_L#	27.0	72	2.44e-12
UNIQUE_REP|Org2_Gene3741#	COG0749_L#	25.3	72	4.9e-12
UNIQUE_REP|Org6_Gene4463#	COG1680_V#	37.8	71	2.1e-12
UNIQUE_REP|Org2_Gene3569#	COG3344_L#	25.8	71	1.02e-11
UNIQUE_REP|Org2_Gene3562#	COG1525_L#	44.4	70	7.9e-12
UNIQUE_REP|Org1_Gene4105#	COG0210_L#	26.2	70	3.14e-11
UNIQUE_REP|Org6_Gene562#	COG0582_L#	38.5	69	1e-11
UNIQUE_REP|Org4_Gene4571#	COG2378_K#	35.6	69	1.18e-11
UNIQUE_REP|Org3_Gene3351#	COG3682_K#	34.5	69	1.03e-11
UNIQUE_REP|Org3_Gene2259#	COG2337_T#	31.1	69	1.29e-11
UNIQUE_REP|Org7_Gene3335#	COG0699_R#	23.9	69	4.75e-11
UNIQUE_REP|Org6_Gene1294#	COG1271_C#	26.2	68	4.97e-11
UNIQUE_REP|Org7_Gene3290#	COG1309_K#	41.3	67	4.7e-11
UNIQUE_REP|Org7_Gene2791#	COG1595_K#	38.2	67	6.77e-11
UNIQUE_REP|Org7_Gene1301#	COG0454_KR#	30.7	67	4.21e-11
UNIQUE_REP|Org2_Gene365#	COG0223_J#	29.6	67	8.9e-11
UNIQUE_REP|Org6_Gene953#	COG0789_K#	26.7	66	2.13e-10
UNIQUE_REP|Org4_Gene2495#	COG1622_C#	46.2	65	1.11e-10
UNIQUE_REP|Org3_Gene4040#	COG0732_V#	35.8	65	1.97e-10
UNIQUE_REP|Org5_Gene2726#	COG1396_K#	35.7	65	1.06e-10
UNIQUE_REP|Org6_Gene1267#	COG0457_R#	25.3	65	4.64e-10
UNIQUE_REP|Org3_Gene339#	COG0745_TK#	48.3	64	4.46e-10
UNIQUE_REP|Org3_Gene4384#	COG1551_T#	47.3	64	3.54e-10
UNIQUE_REP|Org6_Gene1380#	COG0657_I#	42.4	64	1.68e-10
UNIQUE_REP|Org7_Gene3133#	COG3655_K#	41.5	64	2.51e-10
UNIQUE_REP|Org8_Gene2384#	COG0640_K#	41.4	64	3.75e-10
UNIQUE_REP|Org7_Gene3326#	COG1475_K#	23.2	64	6.26e-10
UNIQUE_REP|Org7_Gene1413#	COG0491_R#	23.7	63	1.13e-09
UNIQUE_REP|Org6_Gene3454#	COG2771_K#	53.7	62	2.76e-09
UNIQUE_REP|Org7_Gene1418#	COG2197_TK#	47.6	62	6.79e-10
UNIQUE_REP|Org3_Gene1093#	COG1846_K#	34.5	62	1.61e-09
UNIQUE_REP|Org4_Gene492#	COG1476_K#	52.6	61	1e-09
UNIQUE_REP|Org4_Gene5206#	COG0582_L#	35.8	61	2.5e-09
UNIQUE_REP|Org2_Gene2098#	COG2165_NU#	32.7	61	3.39e-09
UNIQUE_REP|Org4_Gene1371#	COG0833_E#	54.2	60	2.5e-09
UNIQUE_REP|Org4_Gene1572#	COG1699_S#	37.3	60	3.29e-09
UNIQUE_REP|Org8_Gene2795#	COG1846_K#	25.2	60	7.56e-09
UNIQUE_REP|Org6_Gene1300#	COG1277_R#	22.5	60	9.74e-09
UNIQUE_REP|Org4_Gene3322#	COG1136_V#	57.8	59	3.47e-09
UNIQUE_REP|Org7_Gene1416#	COG0236_IQ#	39.5	59	6.2e-09
UNIQUE_REP|Org1_Gene964#	COG0514_L#	38.8	59	2.35e-08
UNIQUE_REP|Org1_Gene4534#	COG3547_L#	33.3	59	4.69e-08
UNIQUE_REP|Org2_Gene2245#	COG1396_K#	30.5	59	1.05e-08
UNIQUE_REP|Org3_Gene3450#	COG0693_R#	30.2	59	2.12e-08
UNIQUE_REP|Org6_Gene1295#	COG1271_C#	23.4	59	5.03e-08
UNIQUE_REP|Org3_Gene3863#	COG0402_FR#	43.8	58	1.03e-08
UNIQUE_REP|Org4_Gene2819#	COG1434_S#	28.7	58	2.17e-08
UNIQUE_REP|Org3_Gene313#	COG0419_L#	21.1	58	3.94e-08
UNIQUE_REP|Org3_Gene4427#	COG0595_R#	62.2	57	1.72e-08
UNIQUE_REP|Org4_Gene2723#	COG1012_C#	47.5	57	1.67e-08
UNIQUE_REP|Org4_Gene1816#	COG0843_C#	40.0	57	2.68e-08
UNIQUE_REP|Org6_Gene1296#	COG0500_QR#	28.3	56	6.89e-08
UNIQUE_REP|Org8_Gene2716#	COG3464_L#	27.4	56	1.16e-07
UNIQUE_REP|Org6_Gene1269#	COG0457_R#	25.1	56	2.23e-07
UNIQUE_REP|Org4_Gene6048#	COG1120_PH#	52.5	55	7.23e-08
UNIQUE_REP|Org6_Gene3886#	COG3979_R#	38.4	55	3.56e-07
UNIQUE_REP|Org6_Gene3905#	COG0454_KR#	34.4	55	1.71e-07
UNIQUE_REP|Org6_Gene1327#	COG4974_L#	32.7	55	1.87e-07
UNIQUE_REP|Org6_Gene2063#	COG2963_L#	30.4	55	1.27e-07
UNIQUE_REP|Org1_Gene2543#	COG1396_K#	47.8	54	1.63e-07
UNIQUE_REP|Org8_Gene2984#	COG0520_E#	44.4	54	3.07e-07
UNIQUE_REP|Org6_Gene89#	COG1396_K#	34.1	54	3.11e-07
UNIQUE_REP|Org6_Gene3904#	COG1670_J#	28.6	54	1.03e-06
UNIQUE_REP|Org7_Gene423#	COG0582_L#	27.8	54	3.7e-07
UNIQUE_REP|Org7_Gene1817#	COG2334_R#	23.2	54	9.66e-07
UNIQUE_REP|Org3_Gene2225#	COG0665_E#	59.0	53	3.93e-07
UNIQUE_REP|Org6_Gene3848#	COG1396_K#	38.8	53	3.54e-07
UNIQUE_REP|Org6_Gene2165#	COG1960_I#	22.6	53	1.76e-06
UNIQUE_REP|Org4_Gene1337#	COG0444_EP#	60.0	52	3.59e-07
UNIQUE_REP|Org4_Gene4442#	COG0037_D#	51.8	52	7.67e-07
UNIQUE_REP|Org3_Gene2786#	COG3343_K#	46.6	52	3.06e-06
UNIQUE_REP|Org4_Gene5910#	COG0526_OC#	41.5	52	9.88e-07
UNIQUE_REP|Org3_Gene1125#	COG1396_K#	34.3	52	1.16e-06
UNIQUE_REP|Org6_Gene1512#	COG2207_K#	31.0	52	5.95e-07
UNIQUE_REP|Org2_Gene2653#	COG1396_K#	24.2	51	3e-06
UNIQUE_REP|Org6_Gene3846#	COG0582_L#	43.6	50	1.07e-05
UNIQUE_REP|Org7_Gene1373#	COG2165_NU#	41.4	50	7.98e-06
UNIQUE_REP|Org1_Gene2833#	COG3941_R#	36.6	50	1.87e-05
UNIQUE_REP|Org5_Gene3807#	COG1396_K#	33.3	50	4.94e-06
UNIQUE_REP|Org3_Gene4047#	COG0305_L#	31.6	50	8.35e-06
UNIQUE_REP|Org7_Gene2491#	COG3728_L#	30.9	50	4.77e-06
UNIQUE_REP|Org1_Gene72#	COG0494_LR#	30.3	50	5.14e-06
UNIQUE_REP|Org6_Gene3659#	COG0582_L#	22.9	50	1.58e-05
UNIQUE_REP|Org6_Gene3243#	COG1028_IQR#	66.7	49	4.42e-06
UNIQUE_REP|Org2_Gene359#	COG3464_L#	59.0	49	3.93e-06
UNIQUE_REP|Org2_Gene1016#	COG5566_S#	29.5	49	1.2e-05
UNIQUE_REP|Org8_Gene2717#	COG3464_L#	28.4	49	1.67e-05
UNIQUE_REP|Org6_Gene1293#	COG0472_M#	25.9	49	6.63e-06
UNIQUE_REP|Org3_Gene2101#	COG4938_S#	43.1	47	9.83e-05
UNIQUE_REP|Org3_Gene3369#	COG1396_K#	40.0	47	4.9e-05
UNIQUE_REP|Org3_Gene721#	COG4795_U#	36.1	47	3.72e-05
UNIQUE_REP|Org6_Gene4230#	COG0446_R#	34.8	47	3.05e-05
UNIQUE_REP|Org7_Gene1233#	COG1396_K#	29.8	46	0.000106
UNIQUE_REP|Org4_Gene2353#	COG1108_P#	65.5	45	3.49e-05
UNIQUE_REP|Org6_Gene1286#	COG1280_E#	52.5	45	6.97e-05
UNIQUE_REP|Org4_Gene1556#	COG1739_S#	51.1	45	8.17e-05
UNIQUE_REP|Org6_Gene572#	COG1396_K#	36.9	45	8.72e-05
UNIQUE_REP|Org6_Gene4#	COG1502_I#	25.0	45	0.000315
UNIQUE_REP|Org3_Gene4463#	COG1002_V#	77.8	44	8.41e-05
UNIQUE_REP|Org2_Gene3572#	COG3087_D#	45.7	44	0.000239
UNIQUE_REP|Org7_Gene3011#	COG3655_K#	40.3	44	0.000277
UNIQUE_REP|Org3_Gene1126#	COG1961_L#	36.5	44	0.000147
UNIQUE_REP|Org3_Gene4976#	COG1076_O#	33.7	44	0.00144
UNIQUE_REP|Org6_Gene1289#	COG1595_K#	33.3	44	0.000238
UNIQUE_REP|Org1_Gene972#	COG0457_R#	22.9	44	0.00115
UNIQUE_REP|Org6_Gene1391#	COG0165_E#	43.2	43	0.000292
UNIQUE_REP|Org7_Gene3556#	COG1396_K#	30.7	43	0.000396
UNIQUE_REP|Org1_Gene901#	COG0662_G#	28.0	43	0.000678
UNIQUE_REP|Org4_Gene4634#	COG1249_C#	60.7	42	0.000456
UNIQUE_REP|Org3_Gene3955#	COG0730_R#	55.9	42	0.000633
UNIQUE_REP|Org6_Gene21#	COG1401_V#	45.7	42	0.000532
UNIQUE_REP|Org3_Gene5044#	COG1396_K#	41.5	42	0.000506
UNIQUE_REP|Org7_Gene4277#	COG4584_L#	35.0	42	0.00226
UNIQUE_REP|Org2_Gene354#	COG0215_J#	29.9	42	0.00196
UNIQUE_REP|Org7_Gene1379#	COG4795_U#	26.4	42	0.00122
UNIQUE_REP|Org4_Gene513#	COG5546_S#	34.4	41	0.00147
UNIQUE_REP|Org6_Gene1290#	COG1595_K#	30.3	40	0.0036
UNIQUE_REP|Org3_Gene4973#	COG1396_K#	45.7	39	0.00857
UNIQUE_REP|Org3_Gene3081#	COG1999_R#	43.6	39	0.00877
UNIQUE_REP|Org2_Gene997#	COG1396_K#	31.9	39	0.00943
UNIQUE_REP|Org1_Gene3856#	COG1106_R#	26.7	39	0.00714
UNIQUE_REP|Org3_Gene182#	COG0640_K#	76.2	38	0.00493
UNIQUE_REP|Org4_Gene745#	COG0745_TK#	62.1	37	0.00977
