# Supplementary material for: Whole-genome analysis of Lysinibacillus boronitolerans MSR1: A dairy-isolated multidrug-resistant and non-pathogenic strain
Source: PLoS One. 2025 Dec 12;20(12):e0333844. doi: 10.1371/journal.pone.0333844 (PMC12700380; doi:10.1371/journal.pone.0333844)
Supplement: S7 File — (ZIP) [file pone.0333844.s013.zip › KEGG/CORE_kegg_hits.txt]

CORE_REP|Org2_Gene2820#	gi|255767238|gi|255767238_K01342	35.2	187	6.6e-46
CORE_REP|Org2_Gene2820#	gi|383323767|gi|383323767_K14645	36.1	184	7.3e-45
CORE_REP|Org2_Gene2820#	gi|16078141|gi|16078141_K13274	29.6	181	6.18e-44
CORE_REP|Org2_Gene2820#	gi|16078384|gi|16078384_K13275	44.9	178	4.01e-43
CORE_REP|Org2_Gene2820#	gi|16080891|gi|16080891_K13277	31.5	163	1.02e-38
CORE_REP|Org2_Gene2820#	gi|118430960|gi|118430960_NA	34.7	162	2.28e-38
CORE_REP|Org2_Gene2820#	gi|15807944|gi|15807944_NA	27.5	155	2.78e-36
CORE_REP|Org2_Gene2820#	gi|15808000|gi|15808000_NA	33.3	128	3.64e-28
CORE_REP|Org2_Gene2820#	gi|15806546|gi|15806546_NA	29.6	127	6.21e-28
CORE_REP|Org2_Gene2820#	gi|16078789|gi|16078789_K17734	29.0	127	1.06e-27
CORE_REP|Org2_Gene2820#	gi|hmm7836044|gi|hmm7836044_NA	32.0	59	2.71e-07
CORE_REP|Org2_Gene2820#	gi|hmm8830044|gi|hmm8830044_NA	36.1	59	3.54e-07
CORE_REP|Org2_Gene2820#	gi|hmm48226013|gi|hmm48226013_NA	33.9	58	4.63e-07
CORE_REP|Org2_Gene2820#	gi|hmm7734043|gi|hmm7734043_NA	31.1	58	4.63e-07
CORE_REP|Org2_Gene2820#	gi|15805838|gi|15805838_NA	30.6	58	6.04e-07
CORE_REP|Org2_Gene2820#	gi|hmm29016013|gi|hmm29016013_NA	27.6	57	7.89e-07
CORE_REP|Org2_Gene2820#	gi|hmm31630053|gi|hmm31630053_NA	29.5	57	1.03e-06
CORE_REP|Org2_Gene2820#	gi|hmm8796044|gi|hmm8796044_NA	25.5	56	1.76e-06
CORE_REP|Org2_Gene2820#	gi|hmm45064013|gi|hmm45064013_NA	31.1	56	2.3e-06
CORE_REP|Org2_Gene2820#	gi|hmm8690044|gi|hmm8690044_NA	27.2	54	6.68e-06
CORE_REP|Org2_Gene2820#	gi|hmm9268044|gi|hmm9268044_NA	37.6	52	3.32e-05
CORE_REP|Org2_Gene2820#	gi|hmm10890023|gi|hmm10890023_NA	36.6	49	0.000281
CORE_REP|Org2_Gene2820#	gi|hmm27120013|gi|hmm27120013_NA	34.1	46	0.00238
CORE_REP|Org3_Gene967#	gi|255767242|gi|255767242_K16899	40.2	838	9.34e-242
CORE_REP|Org3_Gene967#	gi|15895531|gi|15895531_K16899	30.3	601	1.92e-170
CORE_REP|Org3_Gene967#	gi|15671985|gi|15671985_K16899	23.7	270	7.77e-71
CORE_REP|Org5_Gene1919#	gi|16078721|gi|16078721_K03763	69.3	2059	0
CORE_REP|Org5_Gene1919#	gi|15674106|gi|15674106_K03763	53.6	1372	0
CORE_REP|Org5_Gene1919#	gi|15896683|gi|15896683_K03763	44.4	1193	0
CORE_REP|Org5_Gene1919#	gi|12044881|gi|12044881_K03763	37.5	867	2.32e-250
CORE_REP|Org5_Gene1919#	gi|15673814|gi|15673814_K03722	32.8	118	4.66e-25
CORE_REP|Org5_Gene1919#	gi|16079297|gi|16079297_K03722	36.9	116	3.02e-24
CORE_REP|Org5_Gene1919#	gi|15606258|gi|15606258_K02342	33.5	112	3.34e-23
CORE_REP|Org5_Gene1919#	gi|397674076|gi|397674076_K02342	32.2	112	4.36e-23
CORE_REP|Org5_Gene1919#	gi|383324071|gi|383324071_K02337	28.5	111	5.7e-23
CORE_REP|Org5_Gene1919#	gi|15805882|gi|15805882_K02342	36.3	109	3.69e-22
CORE_REP|Org5_Gene1919#	gi|15594924|gi|15594924_K02337	27.3	107	1.08e-21
CORE_REP|Org5_Gene1919#	gi|15606309|gi|15606309_K02337	27.5	103	1.55e-20
CORE_REP|Org5_Gene1919#	gi|15605265|gi|15605265_K02342	32.9	89	3.96e-16
CORE_REP|Org5_Gene1919#	gi|15894506|gi|15894506_K02337	23.6	88	5.17e-16
CORE_REP|Org5_Gene1919#	gi|15672964|gi|15672964_K02342	31.7	81	6.32e-14
CORE_REP|Org5_Gene1919#	gi|15894025|gi|15894025_K02342	28.8	81	6.32e-14
CORE_REP|Org5_Gene1919#	gi|15645997|gi|15645997_K02342	30.2	80	1.08e-13
CORE_REP|Org5_Gene1919#	gi|15604567|gi|15604567_K02342	28.9	73	1.72e-11
CORE_REP|Org5_Gene1919#	gi|16128202|gi|16128202_K02342	26.0	72	3.83e-11
CORE_REP|Org5_Gene1919#	gi|397675668|gi|397675668_K02342	29.5	63	2.33e-08
CORE_REP|Org5_Gene1919#	gi|397673400|gi|397673400_K02337	28.0	51	7e-05
CORE_REP|Org5_Gene1919#	gi|hmm6962023|gi|hmm6962023_K07053	33.9	51	9.14e-05
CORE_REP|Org5_Gene1919#	gi|15605274|gi|15605274_K02337	36.5	46	0.00294
CORE_REP|Org5_Gene1919#	gi|383324071|gi|383324071_K02337	32.9	44	0.00856
CORE_REP|Org5_Gene1919#	gi|16128177|gi|16128177_K02337	37.7	44	0.00856
CORE_REP|Org8_Gene778#	gi|255767243|gi|255767243_K16898	46.7	1068	5.9e-311
CORE_REP|Org8_Gene778#	gi|15895530|gi|15895530_K16898	36.2	783	2.21e-225
CORE_REP|Org8_Gene778#	gi|15671986|gi|15671986_K16898	30.0	490	5.06e-137
CORE_REP|Org8_Gene778#	gi|15895932|gi|15895932_K03657	22.3	71	7.32e-11
CORE_REP|Org8_Gene778#	gi|15605371|gi|15605371_K03582	27.3	68	6.2e-10
CORE_REP|Org8_Gene778#	gi|15806776|gi|15806776_K03657	24.0	49	0.000389
CORE_REP|Org5_Gene2681#	gi|16077123|gi|16077123_K03723	58.0	1362	0
CORE_REP|Org5_Gene2681#	gi|15671995|gi|15671995_K03723	46.7	1008	4e-293
CORE_REP|Org5_Gene2681#	gi|15896463|gi|15896463_K03723	43.3	944	1.21e-273
CORE_REP|Org5_Gene2681#	gi|383323339|gi|383323339_K03723	37.9	703	4.69e-201
CORE_REP|Org5_Gene2681#	gi|16129077|gi|16129077_K03723	37.6	694	2.18e-198
CORE_REP|Org5_Gene2681#	gi|15594968|gi|15594968_K03723	35.5	679	5.56e-194
CORE_REP|Org5_Gene2681#	gi|397672846|gi|397672846_K03723	44.5	597	3.63e-169
CORE_REP|Org5_Gene2681#	gi|29345662|gi|29345662_K03723	39.7	590	2.6e-167
CORE_REP|Org5_Gene2681#	gi|15677148|gi|15677148_K03723	42.9	580	3.51e-164
CORE_REP|Org5_Gene2681#	gi|15806542|gi|15806542_K03723	38.2	550	3.89e-155
CORE_REP|Org5_Gene2681#	gi|15605481|gi|15605481_K03723	42.3	529	9.29e-149
CORE_REP|Org5_Gene2681#	gi|15604448|gi|15604448_K03723	36.8	509	9.94e-143
CORE_REP|Org5_Gene2681#	gi|15646148|gi|15646148_K03723	33.4	488	1.82e-136
CORE_REP|Org5_Gene2681#	gi|hmm966033|gi|hmm966033_NA	38.7	453	6.48e-126
CORE_REP|Org5_Gene2681#	gi|15607024|gi|15607024_K03655	34.5	265	2.5e-69
CORE_REP|Org5_Gene2681#	gi|15594926|gi|15594926_K03655	33.6	263	7.28e-69
CORE_REP|Org5_Gene2681#	gi|16131523|gi|16131523_K03655	36.7	263	1.24e-68
CORE_REP|Org5_Gene2681#	gi|383323150|gi|383323150_K03655	33.5	260	1.05e-67
CORE_REP|Org5_Gene2681#	gi|15806915|gi|15806915_K03655	34.0	257	5.21e-67
CORE_REP|Org5_Gene2681#	gi|15677628|gi|15677628_K03655	38.0	254	4.41e-66
CORE_REP|Org5_Gene2681#	gi|15674226|gi|15674226_K03655	35.9	253	7.53e-66
CORE_REP|Org5_Gene2681#	gi|15895013|gi|15895013_K03655	35.1	252	2.86e-65
CORE_REP|Org5_Gene2681#	gi|16078650|gi|16078650_K03655	34.4	249	1.42e-64
CORE_REP|Org5_Gene2681#	gi|29349332|gi|29349332_K03655	35.4	249	1.85e-64
CORE_REP|Org5_Gene2681#	gi|15604444|gi|15604444_K03655	29.6	228	2.59e-58
CORE_REP|Org5_Gene2681#	gi|hmm6362024|gi|hmm6362024_K03655	29.9	204	5.24e-51
CORE_REP|Org5_Gene2681#	gi|397674893|gi|397674893_K03655	30.0	202	2.6e-50
CORE_REP|Org5_Gene2681#	gi|15646131|gi|15646131_K03655	29.7	150	1.17e-34
CORE_REP|Org5_Gene2681#	gi|12044925|gi|12044925_K03702	22.4	104	5.65e-21
CORE_REP|Org5_Gene2681#	gi|397673487|gi|397673487_K03702	26.0	103	1.64e-20
CORE_REP|Org5_Gene2681#	gi|15645728|gi|15645728_K03702	25.1	103	1.64e-20
CORE_REP|Org5_Gene2681#	gi|383323253|gi|383323253_K03702	23.8	95	4.48e-18
CORE_REP|Org5_Gene2681#	gi|15677148|gi|15677148_K03723	38.2	93	1.7e-17
CORE_REP|Org5_Gene2681#	gi|15605481|gi|15605481_K03723	30.3	90	1.1e-16
CORE_REP|Org5_Gene2681#	gi|397672846|gi|397672846_K03723	29.6	86	2.08e-15
CORE_REP|Org5_Gene2681#	gi|15807266|gi|15807266_K03702	24.3	85	4.63e-15
CORE_REP|Org5_Gene2681#	gi|29345662|gi|29345662_K03723	28.6	78	5.66e-13
CORE_REP|Org5_Gene2681#	gi|hmm20642053|gi|hmm20642053_NA	22.0	63	1.44e-08
CORE_REP|Org5_Gene2681#	gi|hmm19004033|gi|hmm19004033_NA	21.3	57	7.92e-07
CORE_REP|Org5_Gene2681#	gi|hmm19006033|gi|hmm19006033_NA	21.3	57	7.92e-07
CORE_REP|Org5_Gene2681#	gi|hmm18988033|gi|hmm18988033_NA	20.8	54	1.14e-05
CORE_REP|Org6_Gene3233#	gi|15607027|gi|15607027_NA	28.8	154	8.75e-36
CORE_REP|Org6_Gene3233#	gi|320461728|gi|320461728_K10742	29.1	121	4.81e-26
CORE_REP|Org6_Gene3233#	gi|578819047|gi|578819047_K10742	29.1	121	4.81e-26
CORE_REP|Org6_Gene3233#	gi|767961922|gi|767961922_NA	29.1	121	4.81e-26
CORE_REP|Org6_Gene3233#	gi|119392094|gi|119392094_K19036	24.6	110	1.45e-22
CORE_REP|Org6_Gene3233#	gi|hmm2044023|gi|hmm2044023_NA	25.8	104	6.08e-21
CORE_REP|Org6_Gene3233#	gi|530396733|gi|530396733_NA	29.2	100	1.5e-19
CORE_REP|Org6_Gene3233#	gi|17533985|gi|17533985_K10742	28.4	94	6.3e-18
CORE_REP|Org6_Gene3233#	gi|17533987|gi|17533987_NA	28.4	94	6.3e-18
CORE_REP|Org6_Gene3233#	gi|hmm24264053|gi|hmm24264053_NA	27.0	92	4.08e-17
CORE_REP|Org6_Gene3233#	gi|15668275|gi|15668275_NA	28.1	80	1.6e-13
CORE_REP|Org6_Gene3233#	gi|6321958|gi|6321958_K10742	24.2	69	2.17e-10
CORE_REP|Org6_Gene3233#	gi|17533987|gi|17533987_NA	30.0	68	6.31e-10
CORE_REP|Org6_Gene3233#	gi|17533985|gi|17533985_K10742	30.0	68	6.31e-10
CORE_REP|Org6_Gene3233#	gi|398366241|gi|398366241_K10706	34.4	63	2.03e-08
CORE_REP|Org6_Gene3233#	gi|hmm24264053|gi|hmm24264053_NA	27.2	63	2.03e-08
CORE_REP|Org6_Gene3233#	gi|767961920|gi|767961920_NA	27.1	62	3.46e-08
CORE_REP|Org6_Gene3233#	gi|530396737|gi|530396737_NA	22.8	60	1.32e-07
CORE_REP|Org6_Gene3233#	gi|hmm10724014|gi|hmm10724014_K10742	24.0	60	1.32e-07
CORE_REP|Org6_Gene3233#	gi|29347483|gi|29347483_NA	33.7	55	5.53e-06
CORE_REP|Org6_Gene3233#	gi|24640932|gi|24640932_K10742	26.6	54	9.43e-06
CORE_REP|Org6_Gene3233#	gi|161077698|gi|161077698_K10742	26.6	54	9.43e-06
CORE_REP|Org6_Gene3233#	gi|767974947|gi|767974947_NA	26.7	52	4.68e-05
CORE_REP|Org6_Gene3233#	gi|767974941|gi|767974941_NA	26.7	52	4.68e-05
CORE_REP|Org6_Gene3233#	gi|14149742|gi|14149742_NA	26.7	52	4.68e-05
CORE_REP|Org6_Gene3233#	gi|767974945|gi|767974945_NA	26.7	52	4.68e-05
CORE_REP|Org6_Gene3233#	gi|767974943|gi|767974943_NA	26.7	52	4.68e-05
CORE_REP|Org6_Gene4267#	gi|29347219|gi|29347219_NA	32.2	794	1.72e-228
CORE_REP|Org6_Gene4267#	gi|15807835|gi|15807835_NA	39.0	514	4.48e-144
CORE_REP|Org6_Gene4267#	gi|15807835|gi|15807835_NA	25.1	84	8.78e-15
CORE_REP|Org5_Gene2444#	gi|383323382|gi|383323382_K00548	39.4	806	3.84e-232
CORE_REP|Org5_Gene2444#	gi|16131845|gi|16131845_K00548	38.4	765	5.76e-220
CORE_REP|Org5_Gene2444#	gi|397674005|gi|397674005_K00548	38.8	765	5.76e-220
CORE_REP|Org5_Gene2444#	gi|17535405|gi|17535405_K00548	37.7	756	4.56e-217
CORE_REP|Org5_Gene2444#	gi|530366222|gi|530366222_K00548	37.3	725	1.13e-207
CORE_REP|Org5_Gene2444#	gi|169790923|gi|169790923_K00548	37.3	725	1.13e-207
CORE_REP|Org5_Gene2444#	gi|15805990|gi|15805990_K00548	38.1	716	5.23e-205
CORE_REP|Org5_Gene2444#	gi|15893867|gi|15893867_K00548	36.7	713	3.39e-204
CORE_REP|Org5_Gene2444#	gi|578802222|gi|578802222_NA	38.0	677	2.69e-193
CORE_REP|Org5_Gene2444#	gi|767912450|gi|767912450_NA	36.9	672	6.63e-192
CORE_REP|Org5_Gene2444#	gi|29345590|gi|29345590_K00548	39.8	635	8.99e-181
CORE_REP|Org5_Gene2444#	gi|633257781|gi|633257781_NA	35.1	625	9.3e-178
CORE_REP|Org5_Gene2444#	gi|767912447|gi|767912447_NA	41.6	560	3.67e-158
CORE_REP|Org5_Gene2444#	gi|578802224|gi|578802224_NA	35.2	501	2.03e-140
CORE_REP|Org5_Gene2444#	gi|633257783|gi|633257783_NA	33.5	422	1.2e-116
CORE_REP|Org5_Gene2444#	gi|16078165|gi|16078165_K00547	30.0	152	3.01e-35
CORE_REP|Org5_Gene2444#	gi|29345750|gi|29345750_NA	35.1	121	7.44e-26
CORE_REP|Org4_Gene1231#	gi|16078550|gi|16078550_K01958	71.0	1676	0
CORE_REP|Org4_Gene1231#	gi|15672651|gi|15672651_K01958	61.5	1428	0
CORE_REP|Org4_Gene1231#	gi|15895918|gi|15895918_K01958	56.0	1284	0
CORE_REP|Org4_Gene1231#	gi|24652214|gi|24652214_K01958	50.3	1155	0
CORE_REP|Org4_Gene1231#	gi|24652212|gi|24652212_K01958	50.3	1155	0
CORE_REP|Org4_Gene1231#	gi|24652216|gi|24652216_K01958	50.3	1155	0
CORE_REP|Org4_Gene1231#	gi|320543723|gi|320543723_K01958	50.3	1155	0
CORE_REP|Org4_Gene1231#	gi|19921944|gi|19921944_K01958	50.3	1155	0
CORE_REP|Org4_Gene1231#	gi|24652210|gi|24652210_K01958	50.3	1155	0
CORE_REP|Org4_Gene1231#	gi|530396854|gi|530396854_K01958	51.2	1147	0
CORE_REP|Org4_Gene1231#	gi|767968319|gi|767968319_K01958	51.2	1147	0
CORE_REP|Org4_Gene1231#	gi|281363050|gi|281363050_K01958	49.7	1147	0
CORE_REP|Org4_Gene1231#	gi|530396856|gi|530396856_K01958	51.2	1147	0
CORE_REP|Org4_Gene1231#	gi|767968315|gi|767968315_K01958	51.2	1147	0
CORE_REP|Org4_Gene1231#	gi|578821479|gi|578821479_K01958	51.2	1147	0
CORE_REP|Org4_Gene1231#	gi|578821475|gi|578821475_K01958	51.2	1147	0
CORE_REP|Org4_Gene1231#	gi|106049528|gi|106049528_K01958	51.2	1147	0
CORE_REP|Org4_Gene1231#	gi|24652222|gi|24652222_K01958	49.7	1147	0
CORE_REP|Org4_Gene1231#	gi|24652220|gi|24652220_K01958	49.7	1147	0
CORE_REP|Org4_Gene1231#	gi|24652218|gi|24652218_K01958	49.7	1147	0
CORE_REP|Org4_Gene1231#	gi|106049295|gi|106049295_K01958	51.2	1147	0
CORE_REP|Org4_Gene1231#	gi|106049292|gi|106049292_K01958	51.2	1147	0
CORE_REP|Org4_Gene1231#	gi|24652224|gi|24652224_K01958	49.7	1147	0
CORE_REP|Org4_Gene1231#	gi|392920913|gi|392920913_K01958	49.6	1123	0
CORE_REP|Org4_Gene1231#	gi|6321376|gi|6321376_K01958	49.9	1109	0
CORE_REP|Org4_Gene1231#	gi|6319695|gi|6319695_K01958	49.3	1101	0
CORE_REP|Org4_Gene1231#	gi|397674886|gi|397674886_K01958	45.6	965	6.48e-280
CORE_REP|Org4_Gene1231#	gi|767968321|gi|767968321_NA	46.3	647	2.29e-184
CORE_REP|Org4_Gene1231#	gi|767968323|gi|767968323_NA	46.3	645	8.7e-184
CORE_REP|Org4_Gene1231#	gi|578821481|gi|578821481_NA	46.2	593	3.92e-168
CORE_REP|Org4_Gene1231#	gi|392920915|gi|392920915_NA	47.7	591	1.95e-167
CORE_REP|Org4_Gene1231#	gi|15669414|gi|15669414_K01959	50.0	452	1.08e-125
CORE_REP|Org4_Gene1231#	gi|15606634|gi|15606634_K01959	51.3	450	5.36e-125
CORE_REP|Org4_Gene1231#	gi|15606668|gi|15606668_K01959	48.8	446	1.01e-123
CORE_REP|Org4_Gene1231#	gi|15896804|gi|15896804_K01961	49.2	423	5.38e-117
CORE_REP|Org4_Gene1231#	gi|255767543|gi|255767543_K01961	46.3	423	7.02e-117
CORE_REP|Org4_Gene1231#	gi|29347325|gi|29347325_K01961	47.4	418	2.95e-115
CORE_REP|Org4_Gene1231#	gi|15672760|gi|15672760_K01961	47.5	416	1.12e-114
CORE_REP|Org4_Gene1231#	gi|29346859|gi|29346859_K01961	48.6	415	1.91e-114
CORE_REP|Org4_Gene1231#	gi|15604843|gi|15604843_K01961	46.4	404	2.58e-111
CORE_REP|Org4_Gene1231#	gi|15677696|gi|15677696_K01961	44.8	395	2.05e-108
CORE_REP|Org4_Gene1231#	gi|16131144|gi|16131144_K01961	45.0	391	2.26e-107
CORE_REP|Org4_Gene1231#	gi|16078885|gi|16078885_K01961	45.1	388	2.5e-106
CORE_REP|Org4_Gene1231#	gi|383323242|gi|383323242_K01961	45.8	384	4.72e-105
CORE_REP|Org4_Gene1231#	gi|15606766|gi|15606766_K01961	46.3	384	4.72e-105
CORE_REP|Org4_Gene1231#	gi|15644998|gi|15644998_K01961	43.6	376	1.29e-102
CORE_REP|Org4_Gene1231#	gi|hmm1984013|gi|hmm1984013_K01968	45.0	376	1.29e-102
CORE_REP|Org4_Gene1231#	gi|530423370|gi|530423370_NA	38.1	373	6.38e-102
CORE_REP|Org4_Gene1231#	gi|15604467|gi|15604467_K01965	40.7	373	6.38e-102
CORE_REP|Org4_Gene1231#	gi|15669416|gi|15669416_K01960	36.4	372	1.09e-101
CORE_REP|Org4_Gene1231#	gi|116805327|gi|116805327_NA	43.6	371	2.42e-101
CORE_REP|Org4_Gene1231#	gi|189095269|gi|189095269_K01965	41.8	371	2.42e-101
CORE_REP|Org4_Gene1231#	gi|767927177|gi|767927177_NA	43.6	371	2.42e-101
CORE_REP|Org4_Gene1231#	gi|767978886|gi|767978886_NA	41.8	371	4.14e-101
CORE_REP|Org4_Gene1231#	gi|295821183|gi|295821183_NA	41.8	371	4.14e-101
CORE_REP|Org4_Gene1231#	gi|65506442|gi|65506442_K01965	41.8	371	4.14e-101
CORE_REP|Org4_Gene1231#	gi|397674405|gi|397674405_K11263	43.3	369	1.57e-100
CORE_REP|Org4_Gene1231#	gi|hmm23658053|gi|hmm23658053_K01961	45.0	367	5.97e-100
CORE_REP|Org4_Gene1231#	gi|17567343|gi|17567343_K01965	43.3	361	2.51e-98
CORE_REP|Org4_Gene1231#	gi|15606729|gi|15606729_K01960	34.5	359	1.63e-97
CORE_REP|Org4_Gene1231#	gi|hmm1990013|gi|hmm1990013_K01968	43.7	355	1.8e-96
CORE_REP|Org4_Gene1231#	gi|386766836|gi|386766836_K01968	39.6	354	4.01e-96
CORE_REP|Org4_Gene1231#	gi|24651757|gi|24651757_K01968	39.6	354	4.01e-96
CORE_REP|Org4_Gene1231#	gi|15805157|gi|15805157_K01961	41.0	352	1.17e-95
CORE_REP|Org4_Gene1231#	gi|397675227|gi|397675227_K11263	42.1	351	4.43e-95
CORE_REP|Org4_Gene1231#	gi|767927181|gi|767927181_NA	43.2	350	5.79e-95
CORE_REP|Org4_Gene1231#	gi|71987519|gi|71987519_NA	39.2	349	1.68e-94
CORE_REP|Org4_Gene1231#	gi|15807970|gi|15807970_NA	41.5	349	1.68e-94
CORE_REP|Org4_Gene1231#	gi|24651759|gi|24651759_NA	39.3	317	7.09e-85
CORE_REP|Org4_Gene1231#	gi|386766838|gi|386766838_NA	39.3	317	7.09e-85
CORE_REP|Org4_Gene1231#	gi|578807593|gi|578807593_NA	43.3	316	9.26e-85
CORE_REP|Org4_Gene1231#	gi|397672797|gi|397672797_K01965	39.3	316	1.21e-84
CORE_REP|Org4_Gene1231#	gi|15606669|gi|15606669_K01960	29.8	314	4.59e-84
CORE_REP|Org4_Gene1231#	gi|6319685|gi|6319685_K14541	35.8	289	2.07e-76
CORE_REP|Org4_Gene1231#	gi|647569552|gi|647569552_K01968	41.9	261	4.62e-68
CORE_REP|Org4_Gene1231#	gi|161076407|gi|161076407_K11262	31.5	236	1.22e-60
CORE_REP|Org4_Gene1231#	gi|161076409|gi|161076409_K11262	31.5	236	1.22e-60
CORE_REP|Org4_Gene1231#	gi|24586458|gi|24586458_K11262	31.5	236	1.22e-60
CORE_REP|Org4_Gene1231#	gi|24586460|gi|24586460_K11262	31.5	236	1.22e-60
CORE_REP|Org4_Gene1231#	gi|hmm31246013|gi|hmm31246013_K11262	34.7	204	6.7e-51
CORE_REP|Org4_Gene1231#	gi|hmm31276013|gi|hmm31276013_NA	34.7	201	3.32e-50
CORE_REP|Org4_Gene1231#	gi|hmm31272013|gi|hmm31272013_NA	34.7	201	3.32e-50
CORE_REP|Org4_Gene1231#	gi|6323863|gi|6323863_K11262	36.4	191	4.49e-47
CORE_REP|Org4_Gene1231#	gi|767994506|gi|767994506_K11262	34.3	191	5.87e-47
CORE_REP|Org4_Gene1231#	gi|767994509|gi|767994509_K11262	34.3	191	5.87e-47
CORE_REP|Org4_Gene1231#	gi|530412020|gi|530412020_K11262	34.3	191	5.87e-47
CORE_REP|Org4_Gene1231#	gi|578830806|gi|578830806_K11262	34.3	191	5.87e-47
CORE_REP|Org4_Gene1231#	gi|578840344|gi|578840344_K11262	34.3	191	5.87e-47
CORE_REP|Org4_Gene1231#	gi|767994504|gi|767994504_K11262	34.3	191	5.87e-47
CORE_REP|Org4_Gene1231#	gi|767994502|gi|767994502_K11262	34.3	191	5.87e-47
CORE_REP|Org4_Gene1231#	gi|768045748|gi|768045748_K11262	34.3	191	5.87e-47
CORE_REP|Org4_Gene1231#	gi|38679960|gi|38679960_K11262	34.3	191	5.87e-47
CORE_REP|Org4_Gene1231#	gi|768045752|gi|768045752_K11262	34.3	191	5.87e-47
CORE_REP|Org4_Gene1231#	gi|768045750|gi|768045750_K11262	34.3	191	5.87e-47
CORE_REP|Org4_Gene1231#	gi|38679967|gi|38679967_K11262	34.3	191	5.87e-47
CORE_REP|Org4_Gene1231#	gi|38679977|gi|38679977_K11262	34.3	191	5.87e-47
CORE_REP|Org4_Gene1231#	gi|768045746|gi|768045746_K11262	34.3	191	5.87e-47
CORE_REP|Org4_Gene1231#	gi|38679971|gi|38679971_K11262	34.3	191	5.87e-47
CORE_REP|Org4_Gene1231#	gi|38679974|gi|38679974_K11262	34.3	191	5.87e-47
CORE_REP|Org4_Gene1231#	gi|767974033|gi|767974033_NA	35.9	190	1e-46
CORE_REP|Org4_Gene1231#	gi|767974031|gi|767974031_K01946	35.9	190	1e-46
CORE_REP|Org4_Gene1231#	gi|767974042|gi|767974042_NA	35.9	190	1e-46
CORE_REP|Org4_Gene1231#	gi|767974036|gi|767974036_NA	35.9	190	1e-46
CORE_REP|Org4_Gene1231#	gi|578823644|gi|578823644_K01946	35.9	190	1e-46
CORE_REP|Org4_Gene1231#	gi|578823648|gi|578823648_NA	35.9	190	1e-46
CORE_REP|Org4_Gene1231#	gi|134142062|gi|134142062_K01946	35.9	190	1e-46
CORE_REP|Org4_Gene1231#	gi|530401280|gi|530401280_K01946	35.9	190	1e-46
CORE_REP|Org4_Gene1231#	gi|767974025|gi|767974025_K01946	35.9	190	1e-46
CORE_REP|Org4_Gene1231#	gi|767974028|gi|767974028_K01946	35.9	190	1e-46
CORE_REP|Org4_Gene1231#	gi|767974023|gi|767974023_K01946	35.9	190	1e-46
CORE_REP|Org4_Gene1231#	gi|71997163|gi|71997163_K11262	36.5	188	3.8e-46
CORE_REP|Org4_Gene1231#	gi|71997168|gi|71997168_NA	36.5	188	3.8e-46
CORE_REP|Org4_Gene1231#	gi|392889076|gi|392889076_K11262	36.5	188	3.8e-46
CORE_REP|Org4_Gene1231#	gi|6324343|gi|6324343_K11262	33.2	186	1.44e-45
CORE_REP|Org4_Gene1231#	gi|66360644|gi|66360644_K01961	37.2	184	5.49e-45
CORE_REP|Org4_Gene1231#	gi|392902258|gi|392902258_NA	32.3	169	2.39e-40
CORE_REP|Org4_Gene1231#	gi|392902256|gi|392902256_NA	32.3	169	2.39e-40
CORE_REP|Org4_Gene1231#	gi|15895902|gi|15895902_K01955	23.3	75	3.59e-12
CORE_REP|Org4_Gene1231#	gi|16078616|gi|16078616_K01955	21.9	72	2.33e-11
CORE_REP|Org4_Gene1231#	gi|255767255|gi|255767255_K01955	21.8	72	3.97e-11
CORE_REP|Org4_Gene1231#	gi|29346858|gi|29346858_NA	33.1	69	2.57e-10
CORE_REP|Org4_Gene1231#	gi|16128027|gi|16128027_K01955	24.8	67	7.49e-10
CORE_REP|Org4_Gene1231#	gi|767916777|gi|767916777_K01948	24.0	65	4.85e-09
CORE_REP|Org4_Gene1231#	gi|767916775|gi|767916775_K01948	24.0	65	4.85e-09
CORE_REP|Org4_Gene1231#	gi|767916781|gi|767916781_K01948	24.0	65	4.85e-09
CORE_REP|Org4_Gene1231#	gi|767916779|gi|767916779_K01948	24.0	65	4.85e-09
CORE_REP|Org4_Gene1231#	gi|767916773|gi|767916773_K01948	24.0	65	4.85e-09
CORE_REP|Org4_Gene1231#	gi|21361331|gi|21361331_K01948	24.0	65	4.85e-09
CORE_REP|Org4_Gene1231#	gi|169790915|gi|169790915_K01948	24.0	65	4.85e-09
CORE_REP|Org4_Gene1231#	gi|170295797|gi|170295797_NA	24.0	65	4.85e-09
CORE_REP|Org4_Gene1231#	gi|255767427|gi|255767427_NA	38.8	55	2.95e-06
CORE_REP|Org4_Gene1231#	gi|15672758|gi|15672758_K02160	45.1	48	0.000614
CORE_REP|Org6_Gene3137#	gi|14601556|gi|14601556_K01848	34.1	287	5.68e-76
CORE_REP|Org6_Gene3137#	gi|15806208|gi|15806208_K01848	37.2	278	2.02e-73
CORE_REP|Org6_Gene3137#	gi|25144500|gi|25144500_K01847	33.1	262	1.5e-68
CORE_REP|Org6_Gene3137#	gi|16130818|gi|16130818_K01847	35.4	258	3.69e-67
CORE_REP|Org6_Gene3137#	gi|156105689|gi|156105689_K01847	35.0	254	5.33e-66
CORE_REP|Org6_Gene3137#	gi|530382073|gi|530382073_K01847	35.0	254	5.33e-66
CORE_REP|Org6_Gene3137#	gi|397673343|gi|397673343_K01847	32.2	247	8.51e-64
CORE_REP|Org6_Gene3137#	gi|29347500|gi|29347500_K01847	33.1	223	1.01e-56
CORE_REP|Org6_Gene3137#	gi|15806104|gi|15806104_K01847	36.9	216	9.43e-55
CORE_REP|Org6_Gene3137#	gi|15806750|gi|15806750_K07588	36.9	130	8.89e-29
CORE_REP|Org6_Gene3137#	gi|118431553|gi|118431553_K07588	30.8	100	1.29e-19
CORE_REP|Org6_Gene3137#	gi|71994271|gi|71994271_K07588	29.5	97	1.09e-18
CORE_REP|Org6_Gene3137#	gi|16130819|gi|16130819_K07588	27.0	94	5.41e-18
CORE_REP|Org6_Gene3137#	gi|15806080|gi|15806080_K07588	29.9	94	9.22e-18
CORE_REP|Org6_Gene3137#	gi|71994275|gi|71994275_NA	30.7	92	2.05e-17
CORE_REP|Org6_Gene3137#	gi|397673346|gi|397673346_K07588	25.9	92	2.68e-17
CORE_REP|Org6_Gene3137#	gi|15807026|gi|15807026_K01849	37.7	91	4.58e-17
CORE_REP|Org6_Gene3137#	gi|767931258|gi|767931258_K07588	28.2	91	5.98e-17
CORE_REP|Org6_Gene3137#	gi|767931256|gi|767931256_K07588	28.2	91	5.98e-17
CORE_REP|Org6_Gene3137#	gi|26892295|gi|26892295_K07588	28.2	91	5.98e-17
CORE_REP|Org6_Gene3137#	gi|29349457|gi|29349457_K07588	24.2	89	2.27e-16
CORE_REP|Org6_Gene3137#	gi|767931260|gi|767931260_NA	29.1	75	3.39e-12
CORE_REP|Org2_Gene2498#	gi|16078616|gi|16078616_K01955	75.4	1610	0
CORE_REP|Org2_Gene2498#	gi|15673345|gi|15673345_K01955	66.3	1402	0
CORE_REP|Org2_Gene2498#	gi|15895902|gi|15895902_K01955	56.5	1168	0
CORE_REP|Org2_Gene2498#	gi|383323347|gi|383323347_K01955	49.7	1042	3.88e-303
CORE_REP|Org2_Gene2498#	gi|15677690|gi|15677690_K01955	49.1	1024	6.41e-298
CORE_REP|Org2_Gene2498#	gi|hmm25684013|gi|hmm25684013_K01955	49.3	1002	3.41e-291
CORE_REP|Org2_Gene2498#	gi|16128027|gi|16128027_K01955	48.1	995	3.19e-289
CORE_REP|Org2_Gene2498#	gi|255767255|gi|255767255_K01955	54.3	988	5.09e-287
CORE_REP|Org2_Gene2498#	gi|397673229|gi|397673229_K01955	46.5	952	4.04e-276
CORE_REP|Org2_Gene2498#	gi|15645535|gi|15645535_K01955	46.0	928	6.25e-269
CORE_REP|Org2_Gene2498#	gi|15805695|gi|15805695_K01955	47.3	919	2.22e-266
CORE_REP|Org2_Gene2498#	gi|330443609|gi|330443609_K11541	43.0	834	1.23e-240
CORE_REP|Org2_Gene2498#	gi|29345967|gi|29345967_K01955	43.0	832	3.57e-240
CORE_REP|Org2_Gene2498#	gi|398365401|gi|398365401_K01955	42.6	804	1.78e-231
CORE_REP|Org2_Gene2498#	gi|767916779|gi|767916779_K01948	39.9	804	1.78e-231
CORE_REP|Org2_Gene2498#	gi|169790915|gi|169790915_K01948	39.9	804	1.78e-231
CORE_REP|Org2_Gene2498#	gi|767916773|gi|767916773_K01948	39.9	804	1.78e-231
CORE_REP|Org2_Gene2498#	gi|21361331|gi|21361331_K01948	39.9	804	1.78e-231
CORE_REP|Org2_Gene2498#	gi|767916775|gi|767916775_K01948	39.9	804	1.78e-231
CORE_REP|Org2_Gene2498#	gi|767916781|gi|767916781_K01948	39.9	804	1.78e-231
CORE_REP|Org2_Gene2498#	gi|767916777|gi|767916777_K01948	39.9	804	1.78e-231
CORE_REP|Org2_Gene2498#	gi|29349274|gi|29349274_K01955	43.3	800	1.97e-230
CORE_REP|Org2_Gene2498#	gi|193204318|gi|193204318_K11540	40.8	790	1.56e-227
CORE_REP|Org2_Gene2498#	gi|24642586|gi|24642586_K11540	40.0	790	1.56e-227
CORE_REP|Org2_Gene2498#	gi|18105007|gi|18105007_K11540	40.8	785	6.54e-226
CORE_REP|Org2_Gene2498#	gi|530368092|gi|530368092_K11540	40.8	785	6.54e-226
CORE_REP|Org2_Gene2498#	gi|530368094|gi|530368094_K11540	40.8	785	6.54e-226
CORE_REP|Org2_Gene2498#	gi|530368096|gi|530368096_K11540	40.8	785	6.54e-226
CORE_REP|Org2_Gene2498#	gi|45555749|gi|45555749_NA	41.6	774	1.16e-222
CORE_REP|Org2_Gene2498#	gi|170295797|gi|170295797_NA	39.7	768	1.08e-220
CORE_REP|Org2_Gene2498#	gi|15607056|gi|15607056_K01955	55.7	621	1.25e-176
CORE_REP|Org2_Gene2498#	gi|15669571|gi|15669571_K01955	49.9	582	8.41e-165
CORE_REP|Org2_Gene2498#	gi|15669568|gi|15669568_K01955	58.2	553	4.19e-156
CORE_REP|Org2_Gene2498#	gi|578803167|gi|578803167_K11540	36.7	512	1.07e-143
CORE_REP|Org2_Gene2498#	gi|530368098|gi|530368098_K11540	36.7	512	1.07e-143
CORE_REP|Org2_Gene2498#	gi|15606417|gi|15606417_K01955	47.7	470	3.57e-131
CORE_REP|Org2_Gene2498#	gi|578803167|gi|578803167_K11540	39.8	143	1.3e-32
CORE_REP|Org2_Gene2498#	gi|530368098|gi|530368098_K11540	39.8	143	1.3e-32
CORE_REP|Org2_Gene2498#	gi|15606634|gi|15606634_K01959	24.5	77	6.73e-13
CORE_REP|Org2_Gene2498#	gi|15669414|gi|15669414_K01959	21.4	73	1.66e-11
CORE_REP|Org2_Gene2498#	gi|15606133|gi|15606133_K01945	21.9	58	5.52e-07
CORE_REP|Org4_Gene1466#	gi|16079975|gi|16079975_K02337	42.8	768	8.04e-221
CORE_REP|Org4_Gene1466#	gi|15606309|gi|15606309_K02337	35.3	584	1.65e-165
CORE_REP|Org4_Gene1466#	gi|15594924|gi|15594924_K02337	34.4	574	2.23e-162
CORE_REP|Org4_Gene1466#	gi|15677663|gi|15677663_K02337	35.3	574	2.91e-162
CORE_REP|Org4_Gene1466#	gi|16128177|gi|16128177_K02337	35.4	569	5.48e-161
CORE_REP|Org4_Gene1466#	gi|15893807|gi|15893807_K02337	32.4	549	7.67e-155
CORE_REP|Org4_Gene1466#	gi|15805534|gi|15805534_K02337	40.6	496	7.71e-139
CORE_REP|Org4_Gene1466#	gi|397673400|gi|397673400_K02337	32.2	492	1.11e-137
CORE_REP|Org4_Gene1466#	gi|15604610|gi|15604610_K02337	37.4	488	2.1e-136
CORE_REP|Org4_Gene1466#	gi|15672478|gi|15672478_K02337	35.8	480	3.35e-134
CORE_REP|Org4_Gene1466#	gi|15605274|gi|15605274_K02337	33.6	474	3.14e-132
CORE_REP|Org4_Gene1466#	gi|15646069|gi|15646069_K02337	33.7	454	2.57e-126
CORE_REP|Org4_Gene1466#	gi|29347640|gi|29347640_K02337	35.6	445	2.04e-123
CORE_REP|Org4_Gene1466#	gi|383324071|gi|383324071_K02337	36.1	428	2.58e-118
CORE_REP|Org4_Gene1466#	gi|397675317|gi|397675317_K14162	28.4	347	3.39e-94
CORE_REP|Org4_Gene1466#	gi|12045116|gi|12045116_K02337	38.1	331	3.28e-89
CORE_REP|Org4_Gene1466#	gi|15894506|gi|15894506_K02337	24.8	305	1.48e-81
CORE_REP|Org4_Gene1466#	gi|16079093|gi|16079093_K02337	25.9	186	1.71e-45
CORE_REP|Org4_Gene1466#	gi|383321576|gi|383321576_K02337	29.7	145	3.34e-33
CORE_REP|Org4_Gene1466#	gi|15896683|gi|15896683_K03763	26.0	54	1.01e-05
CORE_REP|Org8_Gene2266#	gi|16080569|gi|16080569_K03701	32.8	77	1.14e-12
CORE_REP|Org8_Gene2266#	gi|383321787|gi|383321787_K03701	34.6	74	5.65e-12
CORE_REP|Org8_Gene2266#	gi|15807854|gi|15807854_K03701	25.5	70	1.07e-10
CORE_REP|Org8_Gene2266#	gi|15606017|gi|15606017_K03631	30.4	44	0.00626
CORE_REP|Org6_Gene2693#	gi|255767364|gi|255767364_K03529	47.8	1069	3.29e-311
CORE_REP|Org6_Gene2693#	gi|15895028|gi|15895028_K03529	34.7	701	1.07e-200
CORE_REP|Org6_Gene2693#	gi|397674840|gi|397674840_K03529	30.8	502	1.62e-140
CORE_REP|Org6_Gene2693#	gi|15669839|gi|15669839_K03529	28.9	461	1.86e-128
CORE_REP|Org6_Gene2693#	gi|15676451|gi|15676451_K03529	29.6	447	3.62e-124
CORE_REP|Org6_Gene2693#	gi|15606061|gi|15606061_K03529	25.7	393	6.21e-108
CORE_REP|Org6_Gene2693#	gi|383321706|gi|383321706_K03529	25.5	353	9.3e-96
CORE_REP|Org6_Gene2693#	gi|110347420|gi|110347420_K06674	25.2	328	3.2e-88
CORE_REP|Org6_Gene2693#	gi|110347418|gi|110347418_K06674	25.2	328	3.2e-88
CORE_REP|Org6_Gene2693#	gi|767956082|gi|767956082_K06674	25.2	328	3.2e-88
CORE_REP|Org6_Gene2693#	gi|110347425|gi|110347425_K06674	25.2	328	3.2e-88
CORE_REP|Org6_Gene2693#	gi|767956080|gi|767956080_K06674	25.2	328	3.2e-88
CORE_REP|Org6_Gene2693#	gi|578816998|gi|578816998_K06674	25.2	328	3.2e-88
CORE_REP|Org6_Gene2693#	gi|388240808|gi|388240808_K06674	25.2	328	3.2e-88
CORE_REP|Org6_Gene2693#	gi|19922276|gi|19922276_K06674	24.3	307	4.48e-82
CORE_REP|Org6_Gene2693#	gi|50658065|gi|50658065_K06675	24.4	301	3.21e-80
CORE_REP|Org6_Gene2693#	gi|50658063|gi|50658063_K06675	24.4	301	3.21e-80
CORE_REP|Org6_Gene2693#	gi|570700827|gi|570700827_K06675	24.4	301	3.21e-80
CORE_REP|Org6_Gene2693#	gi|767925443|gi|767925443_K06675	24.4	301	3.21e-80
CORE_REP|Org6_Gene2693#	gi|767925441|gi|767925441_K06675	24.4	301	3.21e-80
CORE_REP|Org6_Gene2693#	gi|14318554|gi|14318554_K06674	22.5	297	7.91e-79
CORE_REP|Org6_Gene2693#	gi|hmm36698033|gi|hmm36698033_K06636	23.5	293	1.14e-77
CORE_REP|Org6_Gene2693#	gi|24584683|gi|24584683_K06675	24.0	292	2.54e-77
CORE_REP|Org6_Gene2693#	gi|14318514|gi|14318514_K06636	23.7	290	7.4e-77
CORE_REP|Org6_Gene2693#	gi|126647910|gi|126647910_NA	22.5	285	2.38e-75
CORE_REP|Org6_Gene2693#	gi|hmm30648033|gi|hmm30648033_K06674	24.0	284	5.31e-75
CORE_REP|Org6_Gene2693#	gi|hmm35252053|gi|hmm35252053_K06675	24.4	280	7.66e-74
CORE_REP|Org6_Gene2693#	gi|767956088|gi|767956088_NA	24.5	279	1.71e-73
CORE_REP|Org6_Gene2693#	gi|767956090|gi|767956090_NA	24.5	279	1.71e-73
CORE_REP|Org6_Gene2693#	gi|66358594|gi|66358594_NA	23.0	272	1.6e-71
CORE_REP|Org6_Gene2693#	gi|767956086|gi|767956086_NA	24.0	269	1.77e-70
CORE_REP|Org6_Gene2693#	gi|767956084|gi|767956084_NA	24.0	269	1.77e-70
CORE_REP|Org6_Gene2693#	gi|392896701|gi|392896701_NA	22.7	262	2.82e-68
CORE_REP|Org6_Gene2693#	gi|193202684|gi|193202684_K06636	22.7	257	5.32e-67
CORE_REP|Org6_Gene2693#	gi|66362792|gi|66362792_NA	22.9	252	2.23e-65
CORE_REP|Org6_Gene2693#	gi|527317371|gi|527317371_K06636	22.9	251	4.98e-65
CORE_REP|Org6_Gene2693#	gi|578806949|gi|578806949_NA	25.9	247	5.5e-64
CORE_REP|Org6_Gene2693#	gi|767925446|gi|767925446_NA	24.8	245	2.09e-63
CORE_REP|Org6_Gene2693#	gi|24649535|gi|24649535_K06636	21.8	234	6.3e-60
CORE_REP|Org6_Gene2693#	gi|66362948|gi|66362948_NA	22.3	231	5.33e-59
CORE_REP|Org6_Gene2693#	gi|12045154|gi|12045154_K03529	34.4	221	4.22e-56
CORE_REP|Org6_Gene2693#	gi|767956092|gi|767956092_NA	25.4	219	2.1e-55
CORE_REP|Org6_Gene2693#	gi|17552844|gi|17552844_K06675	21.6	216	1.04e-54
CORE_REP|Org6_Gene2693#	gi|hmm46820053|gi|hmm46820053_K06674	22.8	213	1.15e-53
CORE_REP|Org6_Gene2693#	gi|30581135|gi|30581135_K06636	23.4	204	5.34e-51
CORE_REP|Org6_Gene2693#	gi|24642555|gi|24642555_K06669	21.3	200	1.32e-49
CORE_REP|Org6_Gene2693#	gi|24642557|gi|24642557_NA	21.6	195	2.48e-48
CORE_REP|Org6_Gene2693#	gi|12045154|gi|12045154_K03529	30.0	195	4.23e-48
CORE_REP|Org6_Gene2693#	gi|17535279|gi|17535279_K06674	21.6	182	2.84e-44
CORE_REP|Org6_Gene2693#	gi|365992277|gi|365992277_K03529	24.4	156	1.67e-36
CORE_REP|Org6_Gene2693#	gi|6323115|gi|6323115_K06675	23.9	150	1.2e-34
CORE_REP|Org6_Gene2693#	gi|17553272|gi|17553272_K06675	24.7	143	1.91e-32
CORE_REP|Org6_Gene2693#	gi|hmm12522054|gi|hmm12522054_NA	19.9	132	3.37e-29
CORE_REP|Org6_Gene2693#	gi|15807641|gi|15807641_K03529	26.6	129	2.85e-28
CORE_REP|Org6_Gene2693#	gi|12045154|gi|12045154_K03529	22.1	128	3.73e-28
CORE_REP|Org6_Gene2693#	gi|768024649|gi|768024649_NA	22.5	126	1.85e-27
CORE_REP|Org6_Gene2693#	gi|768024654|gi|768024654_NA	22.5	115	3.26e-24
CORE_REP|Org6_Gene2693#	gi|768024657|gi|768024657_NA	22.5	115	3.26e-24
CORE_REP|Org6_Gene2693#	gi|613410199|gi|613410199_NA	22.5	115	3.26e-24
CORE_REP|Org6_Gene2693#	gi|613410201|gi|613410201_K06636	22.5	115	3.26e-24
CORE_REP|Org6_Gene2693#	gi|212656546|gi|212656546_K06669	22.0	112	2.12e-23
CORE_REP|Org6_Gene2693#	gi|hmm22460023|gi|hmm22460023_NA	18.2	95	3.49e-18
CORE_REP|Org6_Gene2693#	gi|392896703|gi|392896703_NA	23.8	86	2.12e-15
CORE_REP|Org6_Gene2693#	gi|767971264|gi|767971264_NA	20.7	77	1.29e-12
CORE_REP|Org6_Gene2693#	gi|38045896|gi|38045896_NA	20.5	75	3.74e-12
CORE_REP|Org6_Gene2693#	gi|767971276|gi|767971276_NA	20.5	75	3.74e-12
CORE_REP|Org6_Gene2693#	gi|767971270|gi|767971270_K16072	20.7	75	4.89e-12
CORE_REP|Org6_Gene2693#	gi|38045898|gi|38045898_K16072	20.6	73	1.42e-11
CORE_REP|Org6_Gene2693#	gi|767971274|gi|767971274_K16072	20.6	73	1.42e-11
CORE_REP|Org6_Gene2693#	gi|669174625|gi|669174625_K16072	20.6	73	1.42e-11
CORE_REP|Org6_Gene2693#	gi|767971266|gi|767971266_K16072	20.3	73	1.86e-11
CORE_REP|Org6_Gene2693#	gi|767971268|gi|767971268_K16072	20.3	73	1.86e-11
CORE_REP|Org6_Gene2693#	gi|115527082|gi|115527082_K10352	19.7	72	2.43e-11
CORE_REP|Org6_Gene2693#	gi|4758650|gi|4758650_K10396	19.6	72	2.43e-11
CORE_REP|Org6_Gene2693#	gi|767918088|gi|767918088_NA	19.6	72	2.43e-11
CORE_REP|Org6_Gene2693#	gi|767971283|gi|767971283_NA	20.7	72	4.14e-11
CORE_REP|Org6_Gene2693#	gi|767971272|gi|767971272_K16072	20.1	71	5.4e-11
CORE_REP|Org6_Gene2693#	gi|153792663|gi|153792663_K10352	20.7	70	1.2e-10
CORE_REP|Org6_Gene2693#	gi|153791586|gi|153791586_K10352	20.7	70	1.2e-10
CORE_REP|Org6_Gene2693#	gi|767971281|gi|767971281_NA	20.2	70	1.57e-10
CORE_REP|Org6_Gene2693#	gi|115532288|gi|115532288_NA	38.3	69	2.05e-10
CORE_REP|Org6_Gene2693#	gi|17508449|gi|17508449_K10352	23.3	69	2.05e-10
CORE_REP|Org6_Gene2693#	gi|115496169|gi|115496169_K17751	23.4	69	3.5e-10
CORE_REP|Org6_Gene2693#	gi|66361782|gi|66361782_NA	21.7	67	1.33e-09
CORE_REP|Org6_Gene2693#	gi|4885399|gi|4885399_K06669	31.1	67	1.33e-09
CORE_REP|Org6_Gene2693#	gi|66362948|gi|66362948_NA	33.1	65	3.87e-09
CORE_REP|Org6_Gene2693#	gi|6322387|gi|6322387_K06669	30.5	62	4.28e-08
CORE_REP|Org6_Gene2693#	gi|hmm17970023|gi|hmm17970023_K06669	31.9	60	9.54e-08
CORE_REP|Org6_Gene2693#	gi|6320145|gi|6320145_NA	18.1	60	1.25e-07
CORE_REP|Org6_Gene2693#	gi|15673394|gi|15673394_NA	21.2	44	0.00924
CORE_REP|Org7_Gene1091#	gi|255767684|gi|255767684_NA	40.4	617	2.41e-175
CORE_REP|Org7_Gene1091#	gi|15895088|gi|15895088_K03466	46.5	475	1.93e-132
CORE_REP|Org7_Gene1091#	gi|255767381|gi|255767381_K03466	47.8	471	2.14e-131
CORE_REP|Org7_Gene1091#	gi|15673638|gi|15673638_K03466	43.3	422	1.14e-116
CORE_REP|Org7_Gene1091#	gi|16128857|gi|16128857_K03466	36.2	418	2.15e-115
CORE_REP|Org7_Gene1091#	gi|15676951|gi|15676951_K03466	44.4	414	3.1e-114
CORE_REP|Org7_Gene1091#	gi|559797710|gi|559797710_NA	41.5	404	3.21e-111
CORE_REP|Org7_Gene1091#	gi|397674658|gi|397674658_K03466	40.7	397	5.12e-109
CORE_REP|Org7_Gene1091#	gi|15645704|gi|15645704_K03466	36.5	397	5.12e-109
CORE_REP|Org7_Gene1091#	gi|15677180|gi|15677180_K03466	45.1	396	6.69e-109
CORE_REP|Org7_Gene1091#	gi|15805427|gi|15805427_K03466	38.8	389	8.18e-107
CORE_REP|Org7_Gene1091#	gi|29349742|gi|29349742_K03466	39.1	373	6.06e-102
CORE_REP|Org7_Gene1091#	gi|15605472|gi|15605472_K03466	38.3	351	4.21e-95
CORE_REP|Org7_Gene1091#	gi|15604654|gi|15604654_K03466	37.2	296	9.42e-79
CORE_REP|Org7_Gene1091#	gi|255767727|gi|255767727_NA	30.3	119	1.58e-25
CORE_REP|Org7_Gene1091#	gi|15893699|gi|15893699_K03466	29.7	115	3.89e-24
CORE_REP|Org7_Gene1091#	gi|15893337|gi|15893337_K03466	27.1	104	5.25e-21
CORE_REP|Org7_Gene1091#	gi|397675401|gi|397675401_K03466	29.1	97	6.42e-19
CORE_REP|Org7_Gene1091#	gi|24639970|gi|24639970_NA	23.8	91	6.01e-17
CORE_REP|Org7_Gene1091#	gi|397673648|gi|397673648_NA	24.8	88	3.9e-16
CORE_REP|Org7_Gene1091#	gi|397675834|gi|397675834_NA	23.6	84	5.63e-15
CORE_REP|Org7_Gene1091#	gi|66359528|gi|66359528_NA	24.3	84	7.35e-15
CORE_REP|Org7_Gene1091#	gi|66356946|gi|66356946_NA	26.1	71	6.44e-11
CORE_REP|Org7_Gene1091#	gi|443929383|gi|443929383_NA	60.4	58	4.32e-07
CORE_REP|Org7_Gene1091#	gi|443928956|gi|443928956_NA	60.4	58	4.32e-07
CORE_REP|Org7_Gene1091#	gi|443929385|gi|443929385_NA	60.4	58	4.32e-07
CORE_REP|Org7_Gene1091#	gi|578829326|gi|578829326_NA	60.4	58	4.32e-07
CORE_REP|Org7_Gene1091#	gi|444299624|gi|444299624_NA	60.4	58	4.32e-07
CORE_REP|Org7_Gene1091#	gi|4505419|gi|4505419_NA	60.4	58	4.32e-07
CORE_REP|Org7_Gene1091#	gi|442618987|gi|442618987_NA	29.3	55	2.8e-06
CORE_REP|Org7_Gene1091#	gi|28571703|gi|28571703_NA	29.3	55	2.8e-06
CORE_REP|Org7_Gene1091#	gi|28571705|gi|28571705_NA	29.3	55	2.8e-06
CORE_REP|Org7_Gene1091#	gi|442618983|gi|442618983_NA	29.3	55	2.8e-06
CORE_REP|Org7_Gene1091#	gi|442618985|gi|442618985_NA	29.3	55	2.8e-06
CORE_REP|Org7_Gene1091#	gi|hmm9784024|gi|hmm9784024_NA	36.2	50	9e-05
CORE_REP|Org7_Gene1091#	gi|62000702|gi|62000702_K00901	27.7	49	0.000201
CORE_REP|Org7_Gene1091#	gi|386763694|gi|386763694_NA	57.1	48	0.000584
CORE_REP|Org7_Gene1091#	gi|386763688|gi|386763688_NA	57.1	48	0.000584
CORE_REP|Org7_Gene1091#	gi|386763692|gi|386763692_NA	57.1	48	0.000584
CORE_REP|Org7_Gene1091#	gi|386763690|gi|386763690_NA	57.1	48	0.000584
CORE_REP|Org7_Gene1091#	gi|386763696|gi|386763696_NA	57.1	48	0.000584
CORE_REP|Org7_Gene1091#	gi|386763700|gi|386763700_NA	57.1	48	0.000584
CORE_REP|Org7_Gene1091#	gi|386763706|gi|386763706_NA	57.1	48	0.000584
CORE_REP|Org7_Gene1091#	gi|386763698|gi|386763698_NA	57.1	48	0.000584
CORE_REP|Org7_Gene1091#	gi|386763708|gi|386763708_NA	57.1	48	0.000584
CORE_REP|Org7_Gene1091#	gi|386763710|gi|386763710_NA	57.1	48	0.000584
CORE_REP|Org7_Gene1091#	gi|386763714|gi|386763714_NA	57.1	48	0.000584
CORE_REP|Org7_Gene1091#	gi|386763712|gi|386763712_NA	57.1	48	0.000584
CORE_REP|Org7_Gene1091#	gi|386763718|gi|386763718_NA	57.1	48	0.000584
CORE_REP|Org7_Gene1091#	gi|386763716|gi|386763716_NA	57.1	48	0.000584
CORE_REP|Org7_Gene1091#	gi|32699028|gi|32699028_NA	31.6	47	0.000762
CORE_REP|Org7_Gene1091#	gi|768037683|gi|768037683_NA	31.6	47	0.000762
CORE_REP|Org7_Gene1091#	gi|768037688|gi|768037688_NA	31.6	47	0.000762
CORE_REP|Org7_Gene1091#	gi|281599326|gi|281599326_NA	31.6	47	0.000762
CORE_REP|Org7_Gene1091#	gi|530422041|gi|530422041_NA	31.6	47	0.000762
CORE_REP|Org7_Gene1091#	gi|301601599|gi|301601599_K14705	37.0	45	0.00494
CORE_REP|Org7_Gene1091#	gi|16418457|gi|16418457_K14705	37.0	45	0.00494
CORE_REP|Org7_Gene1091#	gi|301601602|gi|301601602_NA	37.0	45	0.00494
CORE_REP|Org7_Gene1091#	gi|767939233|gi|767939233_K14705	37.0	45	0.00494
CORE_REP|Org7_Gene1091#	gi|21361639|gi|21361639_K12020	24.3	44	0.00843
CORE_REP|Org6_Gene4261#	gi|255767106|gi|255767106_K15655	37.7	414	3.93e-114
CORE_REP|Org6_Gene4261#	gi|255767105|gi|255767105_K15654	35.7	411	2.55e-113
CORE_REP|Org6_Gene4261#	gi|16078893|gi|16078893_K15666	37.3	396	1.11e-108
CORE_REP|Org6_Gene4261#	gi|255767428|gi|255767428_K15667	35.9	393	7.18e-108
CORE_REP|Org6_Gene4261#	gi|255767105|gi|255767105_K15654	34.9	387	5.14e-106
CORE_REP|Org6_Gene4261#	gi|16078894|gi|16078894_K15665	35.0	381	3.69e-104
CORE_REP|Org6_Gene4261#	gi|255767105|gi|255767105_K15654	36.2	376	1.19e-102
CORE_REP|Org6_Gene4261#	gi|255767399|gi|255767399_K13614	35.3	374	2.64e-102
CORE_REP|Org6_Gene4261#	gi|255767106|gi|255767106_K15655	35.1	372	1.71e-101
CORE_REP|Org6_Gene4261#	gi|16078894|gi|16078894_K15665	36.0	371	2.92e-101
CORE_REP|Org6_Gene4261#	gi|255767732|gi|255767732_K04780	32.4	370	4.98e-101
CORE_REP|Org6_Gene4261#	gi|16078891|gi|16078891_K15668	36.7	370	4.98e-101
CORE_REP|Org6_Gene4261#	gi|16078893|gi|16078893_K15666	33.7	369	1.11e-100
CORE_REP|Org6_Gene4261#	gi|255767428|gi|255767428_K15667	33.4	367	3.23e-100
CORE_REP|Org6_Gene4261#	gi|255767429|gi|255767429_K15664	34.9	367	4.22e-100
CORE_REP|Org6_Gene4261#	gi|255767396|gi|255767396_K13611	36.4	357	5.7e-97
CORE_REP|Org6_Gene4261#	gi|255767106|gi|255767106_K15655	36.6	356	9.72e-97
CORE_REP|Org6_Gene4261#	gi|255767732|gi|255767732_K04780	33.0	350	5.34e-95
CORE_REP|Org6_Gene4261#	gi|255767107|gi|255767107_K15656	33.8	349	9.1e-95
CORE_REP|Org6_Gene4261#	gi|255767429|gi|255767429_K15664	31.5	339	9.42e-92
CORE_REP|Org6_Gene4261#	gi|255767428|gi|255767428_K15667	34.3	337	3.58e-91
CORE_REP|Org6_Gene4261#	gi|561108351|gi|561108351_K04789	32.2	302	2.18e-80
CORE_REP|Org6_Gene4261#	gi|16128569|gi|16128569_K02364	31.5	294	3.47e-78
CORE_REP|Org6_Gene4261#	gi|397671885|gi|397671885_NA	29.5	291	2.94e-77
CORE_REP|Org6_Gene4261#	gi|397674278|gi|397674278_K04792	32.2	253	8.88e-66
CORE_REP|Org6_Gene4261#	gi|397674282|gi|397674282_K04788	32.9	223	9.84e-57
CORE_REP|Org6_Gene4261#	gi|24648676|gi|24648676_NA	26.5	214	5.97e-54
CORE_REP|Org6_Gene4261#	gi|hmm24208053|gi|hmm24208053_K00142	25.9	198	3.39e-49
CORE_REP|Org6_Gene4261#	gi|16080901|gi|16080901_K03367	29.7	193	8.35e-48
CORE_REP|Org6_Gene4261#	gi|6319591|gi|6319591_K00143	28.2	189	1.57e-46
CORE_REP|Org6_Gene4261#	gi|15673243|gi|15673243_K03367	27.3	174	6.84e-42
CORE_REP|Org6_Gene4261#	gi|453232042|gi|453232042_NA	25.5	171	5.79e-41
CORE_REP|Org6_Gene4261#	gi|557786145|gi|557786145_NA	24.7	164	4.15e-39
CORE_REP|Org6_Gene4261#	gi|557786167|gi|557786167_NA	24.7	164	4.15e-39
CORE_REP|Org6_Gene4261#	gi|530376744|gi|530376744_K00142	24.7	164	4.15e-39
CORE_REP|Org6_Gene4261#	gi|530376750|gi|530376750_NA	24.7	164	4.15e-39
CORE_REP|Org6_Gene4261#	gi|45580730|gi|45580730_K00142	24.7	164	4.15e-39
CORE_REP|Org6_Gene4261#	gi|hmm47120013|gi|hmm47120013_K01904	26.4	144	4.45e-33
CORE_REP|Org6_Gene4261#	gi|557786141|gi|557786141_K00142	26.3	141	6.42e-32
CORE_REP|Org6_Gene4261#	gi|hmm18062033|gi|hmm18062033_K01904	24.7	140	1.1e-31
CORE_REP|Org6_Gene4261#	gi|557786183|gi|557786183_NA	27.0	139	1.87e-31
CORE_REP|Org6_Gene4261#	gi|530376754|gi|530376754_NA	27.0	139	1.87e-31
CORE_REP|Org6_Gene4261#	gi|767930655|gi|767930655_NA	27.0	139	1.87e-31
CORE_REP|Org6_Gene4261#	gi|145698273|gi|145698273_K12507	23.9	130	8.68e-29
CORE_REP|Org6_Gene4261#	gi|453232042|gi|453232042_NA	25.1	130	8.68e-29
CORE_REP|Org6_Gene4261#	gi|221800780|gi|221800780_K02182	25.0	129	1.93e-28
CORE_REP|Org6_Gene4261#	gi|16080131|gi|16080131_K01911	25.9	127	5.62e-28
CORE_REP|Org6_Gene4261#	gi|16129759|gi|16129759_K01897	26.6	124	4.76e-27
CORE_REP|Org6_Gene4261#	gi|187761343|gi|187761343_K18660	24.0	124	8.12e-27
CORE_REP|Org6_Gene4261#	gi|343168767|gi|343168767_K18660	24.0	124	8.12e-27
CORE_REP|Org6_Gene4261#	gi|187761345|gi|187761345_K18660	24.0	124	8.12e-27
CORE_REP|Org6_Gene4261#	gi|572879274|gi|572879274_NA	24.2	121	4.03e-26
CORE_REP|Org6_Gene4261#	gi|15677143|gi|15677143_K01897	26.3	120	1.17e-25
CORE_REP|Org6_Gene4261#	gi|397675015|gi|397675015_NA	23.8	119	1.53e-25
CORE_REP|Org6_Gene4261#	gi|hmm36882013|gi|hmm36882013_K01904	22.7	117	7.6e-25
CORE_REP|Org6_Gene4261#	gi|255767237|gi|255767237_K01897	26.8	112	1.87e-23
CORE_REP|Org6_Gene4261#	gi|383323443|gi|383323443_K01895	23.9	112	3.19e-23
CORE_REP|Org6_Gene4261#	gi|572878379|gi|572878379_NA	24.1	112	3.19e-23
CORE_REP|Org6_Gene4261#	gi|16080251|gi|16080251_K02363	23.5	111	5.45e-23
CORE_REP|Org6_Gene4261#	gi|hmm17960013|gi|hmm17960013_K10526	21.6	111	5.45e-23
CORE_REP|Org6_Gene4261#	gi|397672889|gi|397672889_K00666	22.7	109	2.7e-22
CORE_REP|Org6_Gene4261#	gi|hmm47592053|gi|hmm47592053_NA	23.7	109	2.7e-22
CORE_REP|Org6_Gene4261#	gi|15806695|gi|15806695_K01897	22.7	108	3.53e-22
CORE_REP|Org6_Gene4261#	gi|hmm15932043|gi|hmm15932043_K01904	22.3	107	6.02e-22
CORE_REP|Org6_Gene4261#	gi|24582852|gi|24582852_K00142	23.3	106	1.34e-21
CORE_REP|Org6_Gene4261#	gi|572872742|gi|572872742_K00666	24.5	104	6.66e-21
CORE_REP|Org6_Gene4261#	gi|156151445|gi|156151445_K00666	24.5	104	6.66e-21
CORE_REP|Org6_Gene4261#	gi|572881457|gi|572881457_NA	24.5	104	6.66e-21
CORE_REP|Org6_Gene4261#	gi|572879809|gi|572879809_NA	24.5	104	6.66e-21
CORE_REP|Org6_Gene4261#	gi|29348191|gi|29348191_K00666	23.5	102	3.31e-20
CORE_REP|Org6_Gene4261#	gi|118431813|gi|118431813_K01897	26.4	101	4.32e-20
CORE_REP|Org6_Gene4261#	gi|530424688|gi|530424688_NA	23.0	97	8.14e-19
CORE_REP|Org6_Gene4261#	gi|767989571|gi|767989571_NA	23.0	97	8.14e-19
CORE_REP|Org6_Gene4261#	gi|767989569|gi|767989569_NA	23.0	97	8.14e-19
CORE_REP|Org6_Gene4261#	gi|15808036|gi|15808036_K00666	25.9	94	5.28e-18
CORE_REP|Org6_Gene4261#	gi|397675468|gi|397675468_NA	26.6	87	6.45e-16
CORE_REP|Org6_Gene4261#	gi|15805365|gi|15805365_NA	24.3	83	1.22e-14
CORE_REP|Org6_Gene4261#	gi|hmm17992013|gi|hmm17992013_NA	25.8	82	2.08e-14
CORE_REP|Org6_Gene4261#	gi|767989576|gi|767989576_NA	24.4	77	6.68e-13
CORE_REP|Org6_Gene4261#	gi|24583463|gi|24583463_NA	28.3	76	1.49e-12
CORE_REP|Org6_Gene4261#	gi|442627350|gi|442627350_NA	28.3	76	1.49e-12
CORE_REP|Org6_Gene4261#	gi|24583465|gi|24583465_NA	28.3	76	1.49e-12
CORE_REP|Org6_Gene4261#	gi|442627348|gi|442627348_K08745	28.3	76	1.49e-12
CORE_REP|Org6_Gene4261#	gi|16079908|gi|16079908_K01897	35.2	75	2.54e-12
CORE_REP|Org6_Gene4261#	gi|442626875|gi|442626875_NA	29.8	75	3.31e-12
CORE_REP|Org6_Gene4261#	gi|768037499|gi|768037499_K01897	23.8	75	3.31e-12
CORE_REP|Org6_Gene4261#	gi|530422004|gi|530422004_K01897	23.8	75	3.31e-12
CORE_REP|Org6_Gene4261#	gi|530422002|gi|530422002_K01897	23.8	75	3.31e-12
CORE_REP|Org6_Gene4261#	gi|530422006|gi|530422006_K01897	23.8	75	3.31e-12
CORE_REP|Org6_Gene4261#	gi|768037494|gi|768037494_K01897	23.8	75	3.31e-12
CORE_REP|Org6_Gene4261#	gi|578838329|gi|578838329_K01897	23.8	75	3.31e-12
CORE_REP|Org6_Gene4261#	gi|19920962|gi|19920962_NA	29.8	75	3.31e-12
CORE_REP|Org6_Gene4261#	gi|24647494|gi|24647494_NA	36.6	75	3.31e-12
CORE_REP|Org6_Gene4261#	gi|12669909|gi|12669909_K01897	23.8	75	3.31e-12
CORE_REP|Org6_Gene4261#	gi|4758332|gi|4758332_K01897	23.8	75	3.31e-12
CORE_REP|Org6_Gene4261#	gi|397672059|gi|397672059_K00666	23.0	74	7.38e-12
CORE_REP|Org6_Gene4261#	gi|767996020|gi|767996020_NA	26.0	71	4.78e-11
CORE_REP|Org6_Gene4261#	gi|24667959|gi|24667959_NA	21.3	71	4.78e-11
CORE_REP|Org6_Gene4261#	gi|24667955|gi|24667955_K01895	21.3	71	4.78e-11
CORE_REP|Org6_Gene4261#	gi|442633865|gi|442633865_K01895	21.3	71	4.78e-11
CORE_REP|Org6_Gene4261#	gi|28573762|gi|28573762_K13356	28.2	69	1.82e-10
CORE_REP|Org6_Gene4261#	gi|397674282|gi|397674282_K04788	38.4	68	5.29e-10
CORE_REP|Org6_Gene4261#	gi|32564422|gi|32564422_NA	27.4	66	1.54e-09
CORE_REP|Org6_Gene4261#	gi|32564420|gi|32564420_NA	27.4	66	1.54e-09
CORE_REP|Org6_Gene4261#	gi|392896641|gi|392896641_NA	27.4	66	1.54e-09
CORE_REP|Org6_Gene4261#	gi|28416953|gi|28416953_K01895	27.1	64	9.97e-09
CORE_REP|Org6_Gene4261#	gi|358248205|gi|358248205_K01895	27.1	64	9.97e-09
CORE_REP|Org6_Gene4261#	gi|358248217|gi|358248217_NA	27.1	64	9.97e-09
CORE_REP|Org6_Gene4261#	gi|hmm4612033|gi|hmm4612033_K01897	21.0	63	1.3e-08
CORE_REP|Org6_Gene4261#	gi|15594938|gi|15594938_K01897	26.3	63	1.3e-08
CORE_REP|Org6_Gene4261#	gi|66357394|gi|66357394_NA	26.8	60	1.1e-07
CORE_REP|Org6_Gene4261#	gi|25147511|gi|25147511_K01897	26.0	60	1.1e-07
CORE_REP|Org6_Gene4261#	gi|42794752|gi|42794752_K01897	36.1	56	1.59e-06
CORE_REP|Org6_Gene4261#	gi|42794754|gi|42794754_K01897	36.1	56	1.59e-06
CORE_REP|Org6_Gene4261#	gi|hmm59186013|gi|hmm59186013_K01897	24.6	55	4.63e-06
CORE_REP|Org6_Gene4261#	gi|hmm46724013|gi|hmm46724013_K01897	23.3	53	1.35e-05
CORE_REP|Org6_Gene4261#	gi|hmm20296043|gi|hmm20296043_K01897	35.1	53	1.76e-05
CORE_REP|Org6_Gene4261#	gi|17553312|gi|17553312_K01897	21.3	50	0.000149
CORE_REP|Org6_Gene4261#	gi|hmm8156043|gi|hmm8156043_K01897	35.9	49	0.000332
CORE_REP|Org6_Gene4261#	gi|578835624|gi|578835624_NA	31.3	49	0.000332
CORE_REP|Org6_Gene4261#	gi|hmm20352033|gi|hmm20352033_K01897	24.8	48	0.000566
CORE_REP|Org6_Gene4261#	gi|253970489|gi|253970489_K01895	28.4	47	0.00074
CORE_REP|Org6_Gene4261#	gi|334724455|gi|334724455_NA	28.4	47	0.00074
CORE_REP|Org6_Gene4261#	gi|hmm20386033|gi|hmm20386033_NA	34.2	47	0.00074
CORE_REP|Org6_Gene4261#	gi|8923896|gi|8923896_K01895	28.4	47	0.00074
CORE_REP|Org6_Gene4261#	gi|768017624|gi|768017624_NA	28.4	47	0.00074
CORE_REP|Org6_Gene4261#	gi|578836071|gi|578836071_NA	28.4	47	0.00074
CORE_REP|Org6_Gene4261#	gi|530418196|gi|530418196_K01895	28.4	47	0.00074
CORE_REP|Org6_Gene4261#	gi|530418198|gi|530418198_K01895	28.4	47	0.00074
CORE_REP|Org6_Gene4261#	gi|453232042|gi|453232042_NA	25.2	47	0.000966
CORE_REP|Org6_Gene4261#	gi|16078886|gi|16078886_K00666	27.9	47	0.000966
CORE_REP|Org6_Gene4261#	gi|29348959|gi|29348959_K01897	43.4	47	0.00126
CORE_REP|Org6_Gene4261#	gi|397672001|gi|397672001_NA	25.8	44	0.00626
CORE_REP|Org6_Gene4261#	gi|16131895|gi|16131895_K01895	25.5	44	0.00818
CORE_REP|Org6_Gene4261#	gi|397674854|gi|397674854_K12444	29.3	44	0.00818
CORE_REP|Org6_Gene2203#	gi|15672834|gi|15672834_NA	20.3	57	6.99e-07
CORE_REP|Org6_Gene1190#	gi|15896289|gi|15896289_K01870	44.1	921	5.66e-267
CORE_REP|Org6_Gene1190#	gi|15604737|gi|15604737_K01870	37.7	715	1.05e-204
CORE_REP|Org6_Gene1190#	gi|15595178|gi|15595178_K01870	35.7	687	1.8e-196
CORE_REP|Org6_Gene1190#	gi|94721239|gi|94721239_K01870	35.4	637	2.78e-181
CORE_REP|Org6_Gene1190#	gi|94721241|gi|94721241_K01870	35.4	637	2.78e-181
CORE_REP|Org6_Gene1190#	gi|6319395|gi|6319395_K01870	34.3	629	4.44e-179
CORE_REP|Org6_Gene1190#	gi|15604466|gi|15604466_K01870	34.7	626	6.42e-178
CORE_REP|Org6_Gene1190#	gi|hmm7618043|gi|hmm7618043_K01870	34.7	625	1.09e-177
CORE_REP|Org6_Gene1190#	gi|397673389|gi|397673389_K01870	35.7	623	3.18e-177
CORE_REP|Org6_Gene1190#	gi|17541896|gi|17541896_K01870	35.6	621	1.21e-176
CORE_REP|Org6_Gene1190#	gi|28574730|gi|28574730_K01870	34.5	613	4.3e-174
CORE_REP|Org6_Gene1190#	gi|24668547|gi|24668547_K01870	34.5	613	4.3e-174
CORE_REP|Org6_Gene1190#	gi|24668543|gi|24668543_K01870	34.5	613	4.3e-174
CORE_REP|Org6_Gene1190#	gi|15669137|gi|15669137_K01870	33.7	599	6.43e-170
CORE_REP|Org6_Gene1190#	gi|126644823|gi|126644823_K01870	33.9	596	4.17e-169
CORE_REP|Org6_Gene1190#	gi|14600670|gi|14600670_K01870	34.6	585	7.36e-166
CORE_REP|Org6_Gene1190#	gi|15806352|gi|15806352_K01870	37.4	536	5.12e-151
CORE_REP|Org6_Gene1190#	gi|29346216|gi|29346216_K01870	34.1	451	2.17e-125
CORE_REP|Org6_Gene1190#	gi|15605834|gi|15605834_K01870	30.9	391	2.66e-107
CORE_REP|Org6_Gene1190#	gi|255767358|gi|255767358_K01870	29.7	374	2.58e-102
CORE_REP|Org6_Gene1190#	gi|383321880|gi|383321880_K01870	31.3	370	4.86e-101
CORE_REP|Org6_Gene1190#	gi|15673845|gi|15673845_K01870	29.9	366	9.16e-100
CORE_REP|Org6_Gene1190#	gi|16128020|gi|16128020_K01870	28.8	347	4.41e-94
CORE_REP|Org6_Gene1190#	gi|15677669|gi|15677669_K01870	29.5	338	2.67e-91
CORE_REP|Org6_Gene1190#	gi|15646031|gi|15646031_K01870	29.0	327	6.16e-88
CORE_REP|Org6_Gene1190#	gi|29346216|gi|29346216_K01870	41.8	311	2.68e-83
CORE_REP|Org6_Gene1190#	gi|46852147|gi|46852147_K01870	28.3	289	1.09e-76
CORE_REP|Org6_Gene1190#	gi|108885106|gi|108885106_K01870	26.8	289	1.42e-76
CORE_REP|Org6_Gene1190#	gi|392886928|gi|392886928_NA	26.0	277	7.31e-73
CORE_REP|Org6_Gene1190#	gi|281366294|gi|281366294_K01870	26.9	275	1.63e-72
CORE_REP|Org6_Gene1190#	gi|6325217|gi|6325217_K01870	26.2	272	1.8e-71
CORE_REP|Org6_Gene1190#	gi|383323825|gi|383323825_K01873	26.0	213	1.3e-53
CORE_REP|Org6_Gene1190#	gi|hmm35976053|gi|hmm35976053_NA	28.9	212	1.69e-53
CORE_REP|Org6_Gene1190#	gi|hmm35890053|gi|hmm35890053_K01870	28.9	212	1.69e-53
CORE_REP|Org6_Gene1190#	gi|15669196|gi|15669196_K01873	27.5	196	1.64e-48
CORE_REP|Org6_Gene1190#	gi|15595083|gi|15595083_K01873	26.4	190	1.18e-46
CORE_REP|Org6_Gene1190#	gi|15604530|gi|15604530_K01873	26.4	178	2.71e-43
CORE_REP|Org6_Gene1190#	gi|6321531|gi|6321531_K01873	23.3	177	7.89e-43
CORE_REP|Org6_Gene1190#	gi|29349761|gi|29349761_K01873	25.2	173	8.72e-42
CORE_REP|Org6_Gene1190#	gi|hmm9868054|gi|hmm9868054_K01873	23.4	173	1.49e-41
CORE_REP|Org6_Gene1190#	gi|118431600|gi|118431600_K01873	25.7	170	7.38e-41
CORE_REP|Org6_Gene1190#	gi|255767644|gi|255767644_K01873	31.3	167	8.16e-40
CORE_REP|Org6_Gene1190#	gi|15645767|gi|15645767_K01873	22.9	161	3.43e-38
CORE_REP|Org6_Gene1190#	gi|15674155|gi|15674155_K01873	30.0	161	4.48e-38
CORE_REP|Org6_Gene1190#	gi|hmm35890053|gi|hmm35890053_K01870	32.8	144	4.34e-33
CORE_REP|Org6_Gene1190#	gi|15895665|gi|15895665_K01873	27.1	141	3.67e-32
CORE_REP|Org6_Gene1190#	gi|15606596|gi|15606596_K01873	24.3	121	3.93e-26
CORE_REP|Org6_Gene1190#	gi|397674350|gi|397674350_K01873	24.1	116	1.26e-24
CORE_REP|Org6_Gene1190#	gi|12045191|gi|12045191_K01873	28.7	116	1.26e-24
CORE_REP|Org6_Gene1190#	gi|15893934|gi|15893934_K01869	24.8	111	4.07e-23
CORE_REP|Org6_Gene1190#	gi|15807168|gi|15807168_K01869	25.5	111	6.94e-23
CORE_REP|Org6_Gene1190#	gi|17510661|gi|17510661_K01873	26.9	110	9.06e-23
CORE_REP|Org6_Gene1190#	gi|21355675|gi|21355675_K01873	26.3	107	5.88e-22
CORE_REP|Org6_Gene1190#	gi|15895665|gi|15895665_K01873	27.8	106	2.23e-21
CORE_REP|Org6_Gene1190#	gi|268370297|gi|268370297_K01873	26.3	102	1.89e-20
CORE_REP|Org6_Gene1190#	gi|268370293|gi|268370293_K01873	26.3	102	1.89e-20
CORE_REP|Org6_Gene1190#	gi|268370295|gi|268370295_K01873	26.3	102	1.89e-20
CORE_REP|Org6_Gene1190#	gi|16132080|gi|16132080_K01873	23.4	101	5.5e-20
CORE_REP|Org6_Gene1190#	gi|hmm12800013|gi|hmm12800013_K01873	24.5	97	7.94e-19
CORE_REP|Org6_Gene1190#	gi|66360066|gi|66360066_K01873	25.4	96	1.35e-18
CORE_REP|Org6_Gene1190#	gi|15805185|gi|15805185_K01873	38.4	88	4.82e-16
CORE_REP|Org6_Gene1190#	gi|16080084|gi|16080084_K01869	22.9	85	3.12e-15
CORE_REP|Org6_Gene1190#	gi|15646154|gi|15646154_K01869	26.9	84	5.33e-15
CORE_REP|Org6_Gene1190#	gi|16077106|gi|16077106_K01874	24.5	80	1e-13
CORE_REP|Org6_Gene1190#	gi|12045122|gi|12045122_K01869	25.9	75	3.23e-12
CORE_REP|Org6_Gene1190#	gi|15676101|gi|15676101_K01873	34.6	74	9.4e-12
CORE_REP|Org6_Gene1190#	gi|15896243|gi|15896243_K01874	23.6	73	1.6e-11
CORE_REP|Org6_Gene1190#	gi|hmm35976053|gi|hmm35976053_NA	32.8	70	1.36e-10
CORE_REP|Org6_Gene1190#	gi|15605863|gi|15605863_K01869	29.3	70	1.36e-10
CORE_REP|Org6_Gene1190#	gi|15604526|gi|15604526_K01874	24.9	65	2.56e-09
CORE_REP|Org6_Gene1190#	gi|15604286|gi|15604286_K01869	21.4	64	5.7e-09
CORE_REP|Org6_Gene1190#	gi|15806450|gi|15806450_K01874	22.2	64	7.45e-09
CORE_REP|Org6_Gene1190#	gi|24653289|gi|24653289_K01873	32.3	62	2.17e-08
CORE_REP|Org6_Gene1190#	gi|442623560|gi|442623560_K01873	32.3	62	2.17e-08
CORE_REP|Org6_Gene1190#	gi|17864482|gi|17864482_K01873	32.3	62	2.17e-08
CORE_REP|Org6_Gene1190#	gi|15605023|gi|15605023_K01873	25.2	60	8.24e-08
CORE_REP|Org6_Gene1190#	gi|66360370|gi|66360370_K01874	22.2	60	1.08e-07
CORE_REP|Org6_Gene1190#	gi|15606482|gi|15606482_K01874	26.6	60	1.4e-07
CORE_REP|Org6_Gene1190#	gi|767940612|gi|767940612_NA	30.2	56	1.55e-06
CORE_REP|Org6_Gene1190#	gi|768043567|gi|768043567_NA	30.2	56	1.55e-06
CORE_REP|Org6_Gene1190#	gi|530428457|gi|530428457_K01873	30.2	56	1.55e-06
CORE_REP|Org6_Gene1190#	gi|530429033|gi|530429033_K01873	30.2	56	1.55e-06
CORE_REP|Org6_Gene1190#	gi|768052289|gi|768052289_NA	30.2	56	1.55e-06
CORE_REP|Org6_Gene1190#	gi|5454158|gi|5454158_K01873	30.2	56	1.55e-06
CORE_REP|Org6_Gene1190#	gi|768047465|gi|768047465_NA	30.2	56	1.55e-06
CORE_REP|Org6_Gene1190#	gi|768049717|gi|768049717_NA	30.2	56	1.55e-06
CORE_REP|Org6_Gene1190#	gi|530382523|gi|530382523_K01873	30.2	56	1.55e-06
CORE_REP|Org6_Gene1190#	gi|6321610|gi|6321610_K01874	22.3	56	1.55e-06
CORE_REP|Org6_Gene1190#	gi|530428118|gi|530428118_K01873	30.2	56	1.55e-06
CORE_REP|Org6_Gene1190#	gi|530427837|gi|530427837_K01873	30.2	56	1.55e-06
CORE_REP|Org6_Gene1190#	gi|hmm37388033|gi|hmm37388033_K01874	22.8	55	2.65e-06
CORE_REP|Org6_Gene1190#	gi|383323315|gi|383323315_K01874	23.1	54	7.71e-06
CORE_REP|Org6_Gene1190#	gi|15677729|gi|15677729_K01869	22.1	54	1.01e-05
CORE_REP|Org6_Gene1190#	gi|21355409|gi|21355409_K01869	27.6	53	1.72e-05
CORE_REP|Org6_Gene1190#	gi|12044871|gi|12044871_K01874	24.5	52	2.24e-05
CORE_REP|Org6_Gene1190#	gi|15645045|gi|15645045_K01874	23.9	49	0.000324
CORE_REP|Org6_Gene1190#	gi|15604929|gi|15604929_K01869	25.0	48	0.000423
CORE_REP|Org6_Gene1190#	gi|hmm8924034|gi|hmm8924034_NA	45.6	45	0.00468
CORE_REP|Org7_Gene374#	gi|383321191|gi|383321191_NA	27.7	291	3.58e-77
CORE_REP|Org7_Gene374#	gi|383322834|gi|383322834_NA	31.4	270	6.54e-71
CORE_REP|Org7_Gene374#	gi|383323025|gi|383323025_NA	24.9	254	3.71e-66
CORE_REP|Org7_Gene374#	gi|50812223|gi|50812223_NA	31.9	248	3.48e-64
CORE_REP|Org7_Gene374#	gi|16129246|gi|16129246_K14051	27.6	236	8.01e-61
CORE_REP|Org7_Gene374#	gi|383323481|gi|383323481_NA	34.8	234	3.98e-60
CORE_REP|Org7_Gene374#	gi|383321747|gi|383321747_NA	28.3	230	9.79e-59
CORE_REP|Org7_Gene374#	gi|383321095|gi|383321095_NA	26.9	224	5.37e-57
CORE_REP|Org7_Gene374#	gi|383322521|gi|383322521_NA	29.4	220	7.76e-56
CORE_REP|Org7_Gene374#	gi|15893919|gi|15893919_NA	28.5	216	8.58e-55
CORE_REP|Org7_Gene374#	gi|162135902|gi|162135902_K13243	26.2	215	1.91e-54
CORE_REP|Org7_Gene374#	gi|383321094|gi|383321094_NA	25.2	210	6.15e-53
CORE_REP|Org7_Gene374#	gi|15806634|gi|15806634_NA	31.1	207	6.8e-52
CORE_REP|Org7_Gene374#	gi|15606404|gi|15606404_NA	27.9	205	1.98e-51
CORE_REP|Org7_Gene374#	gi|15805493|gi|15805493_NA	27.2	204	5.75e-51
CORE_REP|Org7_Gene374#	gi|397673197|gi|397673197_NA	29.6	203	7.52e-51
CORE_REP|Org7_Gene374#	gi|15605631|gi|15605631_NA	26.5	196	9.19e-49
CORE_REP|Org7_Gene374#	gi|15896271|gi|15896271_NA	30.7	196	1.2e-48
CORE_REP|Org7_Gene374#	gi|15807290|gi|15807290_NA	26.0	184	4.72e-45
CORE_REP|Org7_Gene374#	gi|383321096|gi|383321096_NA	25.0	158	3.62e-37
CORE_REP|Org7_Gene374#	gi|383323940|gi|383323940_NA	33.7	153	8.92e-36
CORE_REP|Org7_Gene374#	gi|15805776|gi|15805776_NA	28.4	153	1.16e-35
CORE_REP|Org7_Gene374#	gi|226524755|gi|226524755_NA	24.1	153	1.16e-35
CORE_REP|Org7_Gene374#	gi|383322721|gi|383322721_NA	32.9	152	1.99e-35
CORE_REP|Org7_Gene374#	gi|383321322|gi|383321322_NA	35.7	143	9.23e-33
CORE_REP|Org7_Gene374#	gi|16128801|gi|16128801_NA	26.0	133	1.25e-29
CORE_REP|Org7_Gene374#	gi|15605874|gi|15605874_NA	26.8	129	2.35e-28
CORE_REP|Org7_Gene374#	gi|397673200|gi|397673200_NA	33.1	128	3.07e-28
CORE_REP|Org7_Gene374#	gi|90111337|gi|90111337_NA	30.9	127	6.85e-28
CORE_REP|Org7_Gene374#	gi|16131887|gi|16131887_NA	29.3	126	1.99e-27
CORE_REP|Org7_Gene374#	gi|16128300|gi|16128300_K13244	29.7	118	3.18e-25
CORE_REP|Org7_Gene374#	gi|16130428|gi|16130428_NA	25.3	115	2.69e-24
CORE_REP|Org7_Gene374#	gi|90111138|gi|90111138_NA	29.2	115	3.52e-24
CORE_REP|Org7_Gene374#	gi|383323472|gi|383323472_NA	28.3	114	4.59e-24
CORE_REP|Org7_Gene374#	gi|16130114|gi|16130114_NA	31.9	113	1.34e-23
CORE_REP|Org7_Gene374#	gi|15807665|gi|15807665_NA	29.5	106	1.25e-21
CORE_REP|Org7_Gene374#	gi|15594708|gi|15594708_NA	22.9	101	6.86e-20
CORE_REP|Org7_Gene374#	gi|90111428|gi|90111428_NA	23.2	97	9.91e-19
CORE_REP|Org7_Gene374#	gi|15604116|gi|15604116_NA	25.0	89	2.7e-16
CORE_REP|Org7_Gene374#	gi|15807957|gi|15807957_NA	28.1	79	2.14e-13
CORE_REP|Org7_Gene374#	gi|15605855|gi|15605855_NA	36.2	79	2.79e-13
CORE_REP|Org7_Gene374#	gi|15805298|gi|15805298_NA	25.9	74	6.88e-12
CORE_REP|Org7_Gene374#	gi|15895959|gi|15895959_NA	22.2	60	1.34e-07
CORE_REP|Org2_Gene2295#	gi|16079776|gi|16079776_K00123	79.8	1641	0
CORE_REP|Org2_Gene2295#	gi|16078281|gi|16078281_K00123	60.6	1242	0
CORE_REP|Org2_Gene2295#	gi|16131905|gi|16131905_K00123	34.9	424	2.06e-117
CORE_REP|Org2_Gene2295#	gi|255767097|gi|255767097_K00372	30.9	327	3.43e-88
CORE_REP|Org2_Gene2295#	gi|383321823|gi|383321823_K00367	27.9	277	5.32e-73
CORE_REP|Org2_Gene2295#	gi|15605773|gi|15605773_K00367	31.1	276	9.07e-73
CORE_REP|Org2_Gene2295#	gi|16129460|gi|16129460_NA	24.1	164	3.85e-39
CORE_REP|Org2_Gene2295#	gi|397674818|gi|397674818_NA	22.4	144	4.12e-33
CORE_REP|Org2_Gene2295#	gi|16130143|gi|16130143_K02567	31.9	131	3.61e-29
CORE_REP|Org2_Gene2295#	gi|16081145|gi|16081145_NA	26.3	125	3.38e-27
CORE_REP|Org2_Gene2295#	gi|16131734|gi|16131734_K00123	31.2	122	2.19e-26
CORE_REP|Org2_Gene2295#	gi|383322429|gi|383322429_K05588	29.1	119	2.42e-25
CORE_REP|Org2_Gene2295#	gi|15606330|gi|15606330_K00123	28.1	113	1.33e-23
CORE_REP|Org2_Gene2295#	gi|16129433|gi|16129433_K08348	30.3	110	1.12e-22
CORE_REP|Org2_Gene2295#	gi|15668178|gi|15668178_K00123	32.5	107	5.58e-22
CORE_REP|Org2_Gene2295#	gi|15893326|gi|15893326_NA	24.9	102	2.34e-20
CORE_REP|Org2_Gene2295#	gi|15668178|gi|15668178_K00123	37.3	86	1.74e-15
CORE_REP|Org2_Gene2295#	gi|397675079|gi|397675079_K00336	28.6	84	5.06e-15
CORE_REP|Org2_Gene2295#	gi|17565758|gi|17565758_K03934	28.8	69	2.87e-10
CORE_REP|Org2_Gene2295#	gi|hmm25182053|gi|hmm25182053_K03934	33.6	63	1.21e-08
CORE_REP|Org2_Gene2295#	gi|15606330|gi|15606330_K00123	30.1	57	1.13e-06
CORE_REP|Org2_Gene2295#	gi|16130143|gi|16130143_K02567	26.5	55	3.29e-06
CORE_REP|Org2_Gene2295#	gi|15806511|gi|15806511_K00336	44.1	50	0.000138
CORE_REP|Org2_Gene2295#	gi|15604629|gi|15604629_K00336	32.3	49	0.000308
CORE_REP|Org2_Gene2295#	gi|145698325|gi|145698325_K08351	31.4	45	0.0026
CORE_REP|Org2_Gene2295#	gi|15676173|gi|15676173_K00336	25.2	45	0.00444
CORE_REP|Org8_Gene1966#	gi|15672368|gi|15672368_K03693	34.6	448	2.35e-124
CORE_REP|Org8_Gene1966#	gi|255767236|gi|255767236_K12555	29.4	262	1.83e-68
CORE_REP|Org8_Gene1966#	gi|255767716|gi|255767716_K18770	28.5	257	5.89e-67
CORE_REP|Org8_Gene1966#	gi|15895568|gi|15895568_K05366	28.9	253	1.11e-65
CORE_REP|Org8_Gene1966#	gi|15674090|gi|15674090_K12555	29.8	250	7.2e-65
CORE_REP|Org8_Gene1966#	gi|15645222|gi|15645222_K05366	28.4	221	3.58e-56
CORE_REP|Org8_Gene1966#	gi|255767792|gi|255767792_NA	26.7	217	5.17e-55
CORE_REP|Org8_Gene1966#	gi|383323152|gi|383323152_K05366	28.3	186	1.28e-45
CORE_REP|Org8_Gene1966#	gi|16079289|gi|16079289_K05366	24.5	159	1.67e-37
CORE_REP|Org8_Gene1966#	gi|383322644|gi|383322644_NA	32.5	146	1.91e-33
CORE_REP|Org8_Gene1966#	gi|15677645|gi|15677645_K05366	31.8	136	1.52e-30
CORE_REP|Org8_Gene1966#	gi|162135911|gi|162135911_K05366	29.2	132	2.19e-29
CORE_REP|Org8_Gene1966#	gi|15595077|gi|15595077_K05366	30.3	125	3.49e-27
CORE_REP|Org8_Gene1966#	gi|15606057|gi|15606057_K05366	30.7	124	4.56e-27
CORE_REP|Org8_Gene1966#	gi|15604639|gi|15604639_K05366	28.4	118	3.27e-25
CORE_REP|Org8_Gene1966#	gi|383322644|gi|383322644_NA	25.7	117	5.58e-25
CORE_REP|Org8_Gene1966#	gi|16128142|gi|16128142_K05365	31.4	108	3.38e-22
CORE_REP|Org8_Gene1966#	gi|397675636|gi|397675636_NA	34.9	95	2.96e-18
CORE_REP|Org8_Gene1966#	gi|383321579|gi|383321579_NA	24.9	94	5.06e-18
CORE_REP|Org8_Gene1966#	gi|15672525|gi|15672525_K05366	27.4	94	8.63e-18
CORE_REP|Org8_Gene1966#	gi|29347911|gi|29347911_NA	26.6	83	1.52e-14
CORE_REP|Org8_Gene1966#	gi|16130444|gi|16130444_K05367	29.8	82	3.39e-14
CORE_REP|Org8_Gene1966#	gi|16131098|gi|16131098_K03814	31.9	80	1.29e-13
CORE_REP|Org8_Gene1966#	gi|397671830|gi|397671830_NA	30.8	77	6.4e-13
CORE_REP|Org8_Gene1966#	gi|15676272|gi|15676272_K03814	29.1	74	7.07e-12
CORE_REP|Org8_Gene1966#	gi|29346605|gi|29346605_K03814	32.0	73	1.21e-11
CORE_REP|Org8_Gene1966#	gi|392891400|gi|392891400_NA	24.6	72	3.51e-11
CORE_REP|Org8_Gene1966#	gi|hmm9578044|gi|hmm9578044_NA	33.8	72	3.51e-11
CORE_REP|Org8_Gene1966#	gi|17553036|gi|17553036_NA	40.2	67	6.62e-10
CORE_REP|Org8_Gene1966#	gi|24646107|gi|24646107_K12898	45.6	67	8.65e-10
CORE_REP|Org8_Gene1966#	gi|24646105|gi|24646105_K12898	45.6	67	8.65e-10
CORE_REP|Org8_Gene1966#	gi|17553036|gi|17553036_NA	40.0	67	1.13e-09
CORE_REP|Org8_Gene1966#	gi|578838539|gi|578838539_K17446	37.9	66	1.93e-09
CORE_REP|Org8_Gene1966#	gi|4504733|gi|4504733_K17446	37.9	66	1.93e-09
CORE_REP|Org8_Gene1966#	gi|530422231|gi|530422231_K17446	37.9	66	1.93e-09
CORE_REP|Org8_Gene1966#	gi|768038296|gi|768038296_K17446	37.9	66	1.93e-09
CORE_REP|Org8_Gene1966#	gi|hmm18140023|gi|hmm18140023_NA	42.0	65	3.29e-09
CORE_REP|Org8_Gene1966#	gi|18859977|gi|18859977_NA	42.1	64	5.6e-09
CORE_REP|Org8_Gene1966#	gi|24642128|gi|24642128_NA	42.1	64	5.6e-09
CORE_REP|Org8_Gene1966#	gi|71994629|gi|71994629_NA	38.2	64	7.32e-09
CORE_REP|Org8_Gene1966#	gi|hmm8076044|gi|hmm8076044_NA	38.3	64	7.32e-09
CORE_REP|Org8_Gene1966#	gi|397672925|gi|397672925_NA	42.2	63	1.63e-08
CORE_REP|Org8_Gene1966#	gi|66359806|gi|66359806_NA	35.6	59	1.8e-07
CORE_REP|Org8_Gene1966#	gi|32564784|gi|32564784_NA	64.3	59	1.8e-07
CORE_REP|Org8_Gene1966#	gi|442619568|gi|442619568_NA	25.9	58	4.02e-07
CORE_REP|Org8_Gene1966#	gi|442619570|gi|442619570_NA	25.9	58	4.02e-07
CORE_REP|Org8_Gene1966#	gi|24638687|gi|24638687_K18412	33.0	58	5.25e-07
CORE_REP|Org8_Gene1966#	gi|24638681|gi|24638681_K18412	33.0	58	5.25e-07
CORE_REP|Org8_Gene1966#	gi|24638679|gi|24638679_K18412	33.0	58	5.25e-07
CORE_REP|Org8_Gene1966#	gi|442614446|gi|442614446_K18412	33.0	58	5.25e-07
CORE_REP|Org8_Gene1966#	gi|442614444|gi|442614444_K18412	33.0	58	5.25e-07
CORE_REP|Org8_Gene1966#	gi|24638689|gi|24638689_K18412	33.0	58	5.25e-07
CORE_REP|Org8_Gene1966#	gi|hmm8596024|gi|hmm8596024_NA	32.1	57	1.17e-06
CORE_REP|Org8_Gene1966#	gi|397672899|gi|397672899_NA	38.8	57	1.17e-06
CORE_REP|Org8_Gene1966#	gi|397675465|gi|397675465_NA	36.7	56	1.53e-06
CORE_REP|Org8_Gene1966#	gi|281363652|gi|281363652_NA	37.8	56	1.99e-06
CORE_REP|Org8_Gene1966#	gi|hmm7552024|gi|hmm7552024_NA	41.2	56	1.99e-06
CORE_REP|Org8_Gene1966#	gi|442624137|gi|442624137_NA	37.8	56	1.99e-06
CORE_REP|Org8_Gene1966#	gi|281363657|gi|281363657_NA	37.8	56	1.99e-06
CORE_REP|Org8_Gene1966#	gi|281363655|gi|281363655_NA	37.8	56	1.99e-06
CORE_REP|Org8_Gene1966#	gi|281363650|gi|281363650_NA	37.8	56	1.99e-06
CORE_REP|Org8_Gene1966#	gi|442616350|gi|442616350_NA	38.7	56	1.99e-06
CORE_REP|Org8_Gene1966#	gi|442616352|gi|442616352_NA	38.7	56	1.99e-06
CORE_REP|Org8_Gene1966#	gi|45552717|gi|45552717_NA	37.8	56	1.99e-06
CORE_REP|Org8_Gene1966#	gi|45552719|gi|45552719_NA	37.8	56	1.99e-06
CORE_REP|Org8_Gene1966#	gi|24642014|gi|24642014_NA	38.7	56	1.99e-06
CORE_REP|Org8_Gene1966#	gi|386764423|gi|386764423_K08041	38.7	56	1.99e-06
CORE_REP|Org8_Gene1966#	gi|89001107|gi|89001107_NA	30.2	55	2.6e-06
CORE_REP|Org8_Gene1966#	gi|397674393|gi|397674393_NA	41.6	55	2.6e-06
CORE_REP|Org8_Gene1966#	gi|397673316|gi|397673316_NA	40.5	55	3.4e-06
CORE_REP|Org8_Gene1966#	gi|397673298|gi|397673298_NA	40.2	55	3.4e-06
CORE_REP|Org8_Gene1966#	gi|24650836|gi|24650836_K12741	43.6	55	4.44e-06
CORE_REP|Org8_Gene1966#	gi|24650833|gi|24650833_K12741	43.6	55	4.44e-06
CORE_REP|Org8_Gene1966#	gi|24650831|gi|24650831_K12741	43.6	55	4.44e-06
CORE_REP|Org8_Gene1966#	gi|24653534|gi|24653534_K06061	31.6	55	4.44e-06
CORE_REP|Org8_Gene1966#	gi|24650840|gi|24650840_K12741	43.6	55	4.44e-06
CORE_REP|Org8_Gene1966#	gi|24650838|gi|24650838_K12741	43.6	55	4.44e-06
CORE_REP|Org8_Gene1966#	gi|24653532|gi|24653532_K06061	31.6	55	4.44e-06
CORE_REP|Org8_Gene1966#	gi|17738267|gi|17738267_K12741	43.6	55	4.44e-06
CORE_REP|Org8_Gene1966#	gi|320545164|gi|320545164_NA	45.8	54	7.57e-06
CORE_REP|Org8_Gene1966#	gi|392899808|gi|392899808_NA	36.1	54	7.57e-06
CORE_REP|Org8_Gene1966#	gi|392899806|gi|392899806_NA	36.1	54	7.57e-06
CORE_REP|Org8_Gene1966#	gi|392899800|gi|392899800_NA	36.1	54	7.57e-06
CORE_REP|Org8_Gene1966#	gi|392899802|gi|392899802_NA	36.1	54	7.57e-06
CORE_REP|Org8_Gene1966#	gi|392899804|gi|392899804_NA	36.1	54	7.57e-06
CORE_REP|Org8_Gene1966#	gi|397675467|gi|397675467_NA	33.7	54	7.57e-06
CORE_REP|Org8_Gene1966#	gi|442624135|gi|442624135_NA	35.2	54	9.89e-06
CORE_REP|Org8_Gene1966#	gi|hmm8850044|gi|hmm8850044_NA	36.8	54	9.89e-06
CORE_REP|Org8_Gene1966#	gi|397675337|gi|397675337_NA	41.1	53	1.29e-05
CORE_REP|Org8_Gene1966#	gi|397675545|gi|397675545_NA	28.0	53	1.29e-05
CORE_REP|Org8_Gene1966#	gi|17507879|gi|17507879_NA	32.3	53	1.29e-05
CORE_REP|Org8_Gene1966#	gi|19549788|gi|19549788_NA	30.3	52	2.2e-05
CORE_REP|Org8_Gene1966#	gi|17137616|gi|17137616_NA	30.3	52	2.2e-05
CORE_REP|Org8_Gene1966#	gi|281364147|gi|281364147_NA	30.3	52	2.2e-05
CORE_REP|Org8_Gene1966#	gi|397675461|gi|397675461_NA	40.2	52	2.2e-05
CORE_REP|Org8_Gene1966#	gi|24762415|gi|24762415_NA	30.3	52	2.2e-05
CORE_REP|Org8_Gene1966#	gi|281364145|gi|281364145_NA	30.3	52	2.2e-05
CORE_REP|Org8_Gene1966#	gi|45552615|gi|45552615_NA	38.7	52	2.88e-05
CORE_REP|Org8_Gene1966#	gi|442618907|gi|442618907_K12741	35.6	52	3.76e-05
CORE_REP|Org8_Gene1966#	gi|281361714|gi|281361714_K12741	35.6	52	3.76e-05
CORE_REP|Org8_Gene1966#	gi|17136624|gi|17136624_K12741	35.6	52	3.76e-05
CORE_REP|Org8_Gene1966#	gi|442618909|gi|442618909_K12741	35.6	52	3.76e-05
CORE_REP|Org8_Gene1966#	gi|24640017|gi|24640017_NA	46.2	52	3.76e-05
CORE_REP|Org8_Gene1966#	gi|397673287|gi|397673287_NA	35.0	51	6.41e-05
CORE_REP|Org8_Gene1966#	gi|17737355|gi|17737355_NA	31.7	51	6.41e-05
CORE_REP|Org8_Gene1966#	gi|397674390|gi|397674390_NA	38.8	51	6.41e-05
CORE_REP|Org8_Gene1966#	gi|397673083|gi|397673083_NA	30.6	51	6.41e-05
CORE_REP|Org8_Gene1966#	gi|397674523|gi|397674523_NA	43.9	51	6.41e-05
CORE_REP|Org8_Gene1966#	gi|397672069|gi|397672069_NA	40.0	50	8.37e-05
CORE_REP|Org8_Gene1966#	gi|126649261|gi|126649261_K08884	42.9	50	8.37e-05
CORE_REP|Org8_Gene1966#	gi|397675291|gi|397675291_NA	38.3	50	0.000109
CORE_REP|Org8_Gene1966#	gi|397675292|gi|397675292_NA	33.3	49	0.000187
CORE_REP|Org8_Gene1966#	gi|57864582|gi|57864582_NA	28.6	49	0.000187
CORE_REP|Org8_Gene1966#	gi|397672801|gi|397672801_NA	37.2	49	0.000187
CORE_REP|Org8_Gene1966#	gi|15677576|gi|15677576_NA	28.9	49	0.000244
CORE_REP|Org8_Gene1966#	gi|397672925|gi|397672925_NA	40.6	49	0.000244
CORE_REP|Org8_Gene1966#	gi|hmm6448044|gi|hmm6448044_NA	38.8	49	0.000244
CORE_REP|Org8_Gene1966#	gi|397672648|gi|397672648_NA	39.5	49	0.000244
CORE_REP|Org8_Gene1966#	gi|hmm9460044|gi|hmm9460044_NA	39.2	49	0.000318
CORE_REP|Org8_Gene1966#	gi|71983451|gi|71983451_NA	29.9	49	0.000318
CORE_REP|Org8_Gene1966#	gi|397672898|gi|397672898_NA	36.5	48	0.000416
CORE_REP|Org8_Gene1966#	gi|24665977|gi|24665977_K12615	26.7	48	0.000416
CORE_REP|Org8_Gene1966#	gi|hmm14954014|gi|hmm14954014_K11292	34.3	48	0.000416
CORE_REP|Org8_Gene1966#	gi|45552671|gi|45552671_NA	29.4	48	0.000416
CORE_REP|Org8_Gene1966#	gi|24654243|gi|24654243_NA	29.4	48	0.000416
CORE_REP|Org8_Gene1966#	gi|397675550|gi|397675550_NA	42.1	48	0.000416
CORE_REP|Org8_Gene1966#	gi|392899810|gi|392899810_NA	40.0	48	0.000416
CORE_REP|Org8_Gene1966#	gi|397672377|gi|397672377_NA	36.9	48	0.000543
CORE_REP|Org8_Gene1966#	gi|133901804|gi|133901804_NA	31.4	47	0.000709
CORE_REP|Org8_Gene1966#	gi|397674393|gi|397674393_NA	36.4	47	0.000926
CORE_REP|Org8_Gene1966#	gi|hmm4774033|gi|hmm4774033_NA	33.8	47	0.000926
CORE_REP|Org8_Gene1966#	gi|397672330|gi|397672330_NA	40.8	46	0.00158
CORE_REP|Org8_Gene1966#	gi|397674007|gi|397674007_NA	30.1	45	0.0046
CORE_REP|Org8_Gene1966#	gi|442628359|gi|442628359_NA	36.3	44	0.006
CORE_REP|Org8_Gene1966#	gi|24645448|gi|24645448_NA	37.5	44	0.006
CORE_REP|Org8_Gene1966#	gi|24585186|gi|24585186_NA	36.3	44	0.006
CORE_REP|Org8_Gene1966#	gi|28574364|gi|28574364_NA	36.3	44	0.006
CORE_REP|Org8_Gene1966#	gi|24585188|gi|24585188_NA	36.3	44	0.006
CORE_REP|Org8_Gene1966#	gi|397675462|gi|397675462_NA	37.1	44	0.006
CORE_REP|Org8_Gene1966#	gi|281365201|gi|281365201_NA	36.3	44	0.006
CORE_REP|Org8_Gene1966#	gi|6323919|gi|6323919_K19202	43.6	44	0.00784
CORE_REP|Org8_Gene1966#	gi|442615543|gi|442615543_K09326	34.1	44	0.00784
CORE_REP|Org8_Gene1966#	gi|221329787|gi|221329787_K09326	34.1	44	0.00784
CORE_REP|Org8_Gene1966#	gi|442615545|gi|442615545_K09326	34.1	44	0.00784
CORE_REP|Org8_Gene1966#	gi|442615549|gi|442615549_K09326	34.1	44	0.00784
CORE_REP|Org8_Gene1966#	gi|442615547|gi|442615547_K09326	34.1	44	0.00784
CORE_REP|Org6_Gene3461#	gi|16080688|gi|16080688_NA	39.2	205	2.63e-51
CORE_REP|Org6_Gene3461#	gi|29349960|gi|29349960_NA	31.8	198	2.46e-49
CORE_REP|Org6_Gene3461#	gi|383322331|gi|383322331_K11527	29.0	185	2.82e-45
CORE_REP|Org6_Gene3461#	gi|383321139|gi|383321139_NA	30.1	183	8.2e-45
CORE_REP|Org6_Gene3461#	gi|29346674|gi|29346674_NA	31.6	183	1.4e-44
CORE_REP|Org6_Gene3461#	gi|29346857|gi|29346857_NA	30.9	181	3.11e-44
CORE_REP|Org6_Gene3461#	gi|29349086|gi|29349086_NA	29.2	176	1.71e-42
CORE_REP|Org6_Gene3461#	gi|29348458|gi|29348458_NA	28.4	169	1.22e-40
CORE_REP|Org6_Gene3461#	gi|29348506|gi|29348506_NA	25.2	168	2.73e-40
CORE_REP|Org6_Gene3461#	gi|29348743|gi|29348743_NA	26.5	168	3.56e-40
CORE_REP|Org6_Gene3461#	gi|29349590|gi|29349590_NA	28.1	167	6.08e-40
CORE_REP|Org6_Gene3461#	gi|29348380|gi|29348380_NA	25.6	165	3.02e-39
CORE_REP|Org6_Gene3461#	gi|29346228|gi|29346228_NA	31.4	164	3.94e-39
CORE_REP|Org6_Gene3461#	gi|29345677|gi|29345677_NA	26.0	159	1.27e-37
CORE_REP|Org6_Gene3461#	gi|49176326|gi|49176326_K07648	28.3	158	2.82e-37
CORE_REP|Org6_Gene3461#	gi|29350071|gi|29350071_NA	27.8	156	1.4e-36
CORE_REP|Org6_Gene3461#	gi|29349208|gi|29349208_NA	26.7	155	2.39e-36
CORE_REP|Org6_Gene3461#	gi|29348581|gi|29348581_NA	26.5	151	4.51e-35
CORE_REP|Org6_Gene3461#	gi|90111200|gi|90111200_K07647	25.9	151	4.51e-35
CORE_REP|Org6_Gene3461#	gi|29349586|gi|29349586_NA	24.9	151	4.51e-35
CORE_REP|Org6_Gene3461#	gi|29348269|gi|29348269_NA	26.1	148	2.92e-34
CORE_REP|Org6_Gene3461#	gi|29346368|gi|29346368_NA	27.0	148	3.82e-34
CORE_REP|Org6_Gene3461#	gi|29347164|gi|29347164_NA	28.5	147	8.5e-34
CORE_REP|Org6_Gene3461#	gi|29349146|gi|29349146_NA	28.0	146	1.45e-33
CORE_REP|Org6_Gene3461#	gi|29347045|gi|29347045_NA	26.1	145	2.47e-33
CORE_REP|Org6_Gene3461#	gi|29349213|gi|29349213_NA	27.8	145	3.23e-33
CORE_REP|Org6_Gene3461#	gi|29346593|gi|29346593_NA	35.0	144	7.2e-33
CORE_REP|Org6_Gene3461#	gi|29348874|gi|29348874_NA	26.0	143	9.4e-33
CORE_REP|Org6_Gene3461#	gi|29347144|gi|29347144_NA	28.7	142	2.73e-32
CORE_REP|Org6_Gene3461#	gi|29349545|gi|29349545_NA	25.6	141	4.66e-32
CORE_REP|Org6_Gene3461#	gi|29347433|gi|29347433_NA	36.9	141	6.09e-32
CORE_REP|Org6_Gene3461#	gi|29348543|gi|29348543_NA	26.0	140	1.04e-31
CORE_REP|Org6_Gene3461#	gi|29348235|gi|29348235_NA	25.0	137	6.74e-31
CORE_REP|Org6_Gene3461#	gi|29348306|gi|29348306_NA	26.0	136	1.5e-30
CORE_REP|Org6_Gene3461#	gi|29349465|gi|29349465_NA	33.8	135	2.56e-30
CORE_REP|Org6_Gene3461#	gi|29346391|gi|29346391_NA	25.2	134	4.37e-30
CORE_REP|Org6_Gene3461#	gi|29348332|gi|29348332_NA	24.5	134	5.7e-30
CORE_REP|Org6_Gene3461#	gi|29349194|gi|29349194_NA	24.3	131	6.3e-29
CORE_REP|Org6_Gene3461#	gi|383321544|gi|383321544_K00936	32.0	131	6.3e-29
CORE_REP|Org6_Gene3461#	gi|29347071|gi|29347071_NA	35.5	129	2.4e-28
CORE_REP|Org6_Gene3461#	gi|29347243|gi|29347243_NA	33.3	127	6.97e-28
CORE_REP|Org6_Gene3461#	gi|29346647|gi|29346647_NA	31.3	126	1.19e-27
CORE_REP|Org6_Gene3461#	gi|29347007|gi|29347007_NA	26.2	124	7.71e-27
CORE_REP|Org6_Gene3461#	gi|383322557|gi|383322557_K02486	33.3	123	1.31e-26
CORE_REP|Org6_Gene3461#	gi|29348711|gi|29348711_NA	25.5	122	1.72e-26
CORE_REP|Org6_Gene3461#	gi|29347210|gi|29347210_NA	31.1	122	1.72e-26
CORE_REP|Org6_Gene3461#	gi|16081092|gi|16081092_K07652	32.8	122	1.72e-26
CORE_REP|Org6_Gene3461#	gi|29347984|gi|29347984_NA	32.9	122	2.24e-26
CORE_REP|Org6_Gene3461#	gi|145698285|gi|145698285_K07677	27.6	122	2.24e-26
CORE_REP|Org6_Gene3461#	gi|15894190|gi|15894190_NA	30.9	122	2.93e-26
CORE_REP|Org6_Gene3461#	gi|29349762|gi|29349762_NA	30.9	121	3.82e-26
CORE_REP|Org6_Gene3461#	gi|29346408|gi|29346408_NA	28.7	121	3.82e-26
CORE_REP|Org6_Gene3461#	gi|29347950|gi|29347950_NA	32.8	121	5e-26
CORE_REP|Org6_Gene3461#	gi|29345424|gi|29345424_NA	26.1	119	2.48e-25
CORE_REP|Org6_Gene3461#	gi|29346941|gi|29346941_NA	31.3	118	3.24e-25
CORE_REP|Org6_Gene3461#	gi|29346064|gi|29346064_NA	28.8	117	5.52e-25
CORE_REP|Org6_Gene3461#	gi|16077444|gi|16077444_NA	32.0	117	7.21e-25
CORE_REP|Org6_Gene3461#	gi|383323166|gi|383323166_K00936	31.5	117	9.42e-25
CORE_REP|Org6_Gene3461#	gi|15893609|gi|15893609_NA	30.8	115	2.74e-24
CORE_REP|Org6_Gene3461#	gi|16079945|gi|16079945_K07704	29.4	115	3.58e-24
CORE_REP|Org6_Gene3461#	gi|29349053|gi|29349053_NA	33.3	114	7.98e-24
CORE_REP|Org6_Gene3461#	gi|383323378|gi|383323378_K00936	34.7	114	7.98e-24
CORE_REP|Org6_Gene3461#	gi|29346404|gi|29346404_NA	31.4	112	2.32e-23
CORE_REP|Org6_Gene3461#	gi|383323765|gi|383323765_NA	32.1	110	1.15e-22
CORE_REP|Org6_Gene3461#	gi|29347212|gi|29347212_NA	32.7	109	1.5e-22
CORE_REP|Org6_Gene3461#	gi|16130312|gi|16130312_K02478	30.7	108	3.35e-22
CORE_REP|Org6_Gene3461#	gi|29348029|gi|29348029_NA	25.5	107	9.75e-22
CORE_REP|Org6_Gene3461#	gi|29346468|gi|29346468_K11527	29.7	103	1.08e-20
CORE_REP|Org6_Gene3461#	gi|15896632|gi|15896632_NA	27.7	103	1.08e-20
CORE_REP|Org6_Gene3461#	gi|29347830|gi|29347830_NA	30.5	101	6.99e-20
CORE_REP|Org6_Gene3461#	gi|15604107|gi|15604107_K02488	24.7	94	6.54e-18
CORE_REP|Org6_Gene3461#	gi|15595109|gi|15595109_K02482	25.6	93	1.46e-17
CORE_REP|Org6_Gene3461#	gi|383322218|gi|383322218_K11527	32.9	91	7.23e-17
CORE_REP|Org6_Gene3461#	gi|383321286|gi|383321286_NA	31.8	87	6.12e-16
CORE_REP|Org6_Gene3461#	gi|15673575|gi|15673575_NA	27.0	87	6.12e-16
CORE_REP|Org6_Gene3461#	gi|255767672|gi|255767672_K07658	33.8	87	1.04e-15
CORE_REP|Org6_Gene3461#	gi|383321191|gi|383321191_NA	23.9	86	1.78e-15
CORE_REP|Org6_Gene3461#	gi|15807871|gi|15807871_NA	28.2	86	1.78e-15
CORE_REP|Org6_Gene3461#	gi|383322327|gi|383322327_K07814	33.1	86	2.33e-15
CORE_REP|Org6_Gene3461#	gi|383322326|gi|383322326_K11527	25.2	86	2.33e-15
CORE_REP|Org6_Gene3461#	gi|383323597|gi|383323597_K10697	36.2	84	6.77e-15
CORE_REP|Org6_Gene3461#	gi|383322419|gi|383322419_K11527	32.3	83	1.15e-14
CORE_REP|Org6_Gene3461#	gi|29345946|gi|29345946_NA	29.2	83	1.51e-14
CORE_REP|Org6_Gene3461#	gi|383322716|gi|383322716_K02486	24.2	82	1.97e-14
CORE_REP|Org6_Gene3461#	gi|383321299|gi|383321299_K02483	33.8	82	2.57e-14
CORE_REP|Org6_Gene3461#	gi|29349644|gi|29349644_NA	30.7	81	4.39e-14
CORE_REP|Org6_Gene3461#	gi|561108337|gi|561108337_K07669	34.5	81	5.73e-14
CORE_REP|Org6_Gene3461#	gi|29346092|gi|29346092_NA	35.1	80	1.28e-13
CORE_REP|Org6_Gene3461#	gi|383321138|gi|383321138_NA	29.0	80	1.28e-13
CORE_REP|Org6_Gene3461#	gi|15894977|gi|15894977_K07658	27.5	79	2.18e-13
CORE_REP|Org6_Gene3461#	gi|383323642|gi|383323642_K11330	27.8	78	3.71e-13
CORE_REP|Org6_Gene3461#	gi|15594764|gi|15594764_K18444	32.3	77	6.33e-13
CORE_REP|Org6_Gene3461#	gi|383322743|gi|383322743_K11329	34.5	77	8.27e-13
CORE_REP|Org6_Gene3461#	gi|16079696|gi|16079696_K02483	35.3	77	1.08e-12
CORE_REP|Org6_Gene3461#	gi|29346142|gi|29346142_NA	32.4	76	1.41e-12
CORE_REP|Org6_Gene3461#	gi|15894784|gi|15894784_NA	30.4	76	1.84e-12
CORE_REP|Org6_Gene3461#	gi|15604292|gi|15604292_K07659	32.0	76	1.84e-12
CORE_REP|Org6_Gene3461#	gi|90111362|gi|90111362_K02483	29.2	75	2.41e-12
CORE_REP|Org6_Gene3461#	gi|383323936|gi|383323936_K02483	35.6	75	4.11e-12
CORE_REP|Org6_Gene3461#	gi|15605840|gi|15605840_K02483	27.7	75	4.11e-12
CORE_REP|Org6_Gene3461#	gi|383321464|gi|383321464_K02479	33.1	74	7e-12
CORE_REP|Org6_Gene3461#	gi|29349519|gi|29349519_NA	27.0	73	1.19e-11
CORE_REP|Org6_Gene3461#	gi|29346400|gi|29346400_NA	25.7	73	1.56e-11
CORE_REP|Org6_Gene3461#	gi|383323653|gi|383323653_K02483	36.4	73	1.56e-11
CORE_REP|Org6_Gene3461#	gi|29345934|gi|29345934_NA	32.5	71	5.93e-11
CORE_REP|Org6_Gene3461#	gi|16128384|gi|16128384_K07657	26.1	70	1.01e-10
CORE_REP|Org6_Gene3461#	gi|29346892|gi|29346892_NA	23.5	69	1.72e-10
CORE_REP|Org6_Gene3461#	gi|16130693|gi|16130693_K07678	25.8	69	2.25e-10
CORE_REP|Org6_Gene3461#	gi|hmm38720033|gi|hmm38720033_NA	26.3	69	2.25e-10
CORE_REP|Org6_Gene3461#	gi|383322559|gi|383322559_K02485	29.8	69	2.25e-10
CORE_REP|Org6_Gene3461#	gi|29347575|gi|29347575_NA	33.1	69	2.25e-10
CORE_REP|Org6_Gene3461#	gi|16080091|gi|16080091_K11629	25.2	69	2.25e-10
CORE_REP|Org6_Gene3461#	gi|383323940|gi|383323940_NA	29.3	68	3.84e-10
CORE_REP|Org6_Gene3461#	gi|383322325|gi|383322325_K11527	30.6	67	8.56e-10
CORE_REP|Org6_Gene3461#	gi|383321358|gi|383321358_K02657	35.3	65	3.25e-09
CORE_REP|Org6_Gene3461#	gi|383321535|gi|383321535_K02658	28.4	65	3.25e-09
CORE_REP|Org6_Gene3461#	gi|hmm38718033|gi|hmm38718033_NA	25.5	65	3.25e-09
CORE_REP|Org6_Gene3461#	gi|383321510|gi|383321510_K02485	29.5	65	4.25e-09
CORE_REP|Org6_Gene3461#	gi|383321359|gi|383321359_K02658	27.4	65	4.25e-09
CORE_REP|Org6_Gene3461#	gi|hmm30938023|gi|hmm30938023_K14492	23.1	64	5.55e-09
CORE_REP|Org6_Gene3461#	gi|15808015|gi|15808015_NA	33.1	64	7.25e-09
CORE_REP|Org6_Gene3461#	gi|383323734|gi|383323734_K11522	34.9	64	9.46e-09
CORE_REP|Org6_Gene3461#	gi|383321390|gi|383321390_NA	27.5	64	9.46e-09
CORE_REP|Org6_Gene3461#	gi|16131939|gi|16131939_K07771	34.7	63	1.24e-08
CORE_REP|Org6_Gene3461#	gi|hmm9030013|gi|hmm9030013_NA	29.1	63	1.24e-08
CORE_REP|Org6_Gene3461#	gi|hmm16474013|gi|hmm16474013_K14492	23.4	63	1.61e-08
CORE_REP|Org6_Gene3461#	gi|15645681|gi|15645681_K03413	26.9	63	1.61e-08
CORE_REP|Org6_Gene3461#	gi|383323733|gi|383323733_K11523	25.0	62	2.11e-08
CORE_REP|Org6_Gene3461#	gi|15893941|gi|15893941_NA	33.3	62	2.11e-08
CORE_REP|Org6_Gene3461#	gi|hmm42978013|gi|hmm42978013_K14492	27.2	62	2.75e-08
CORE_REP|Org6_Gene3461#	gi|15807540|gi|15807540_NA	29.8	62	2.75e-08
CORE_REP|Org6_Gene3461#	gi|29348259|gi|29348259_NA	24.6	62	2.75e-08
CORE_REP|Org6_Gene3461#	gi|hmm38714033|gi|hmm38714033_K14492	24.0	61	4.7e-08
CORE_REP|Org6_Gene3461#	gi|hmm19062053|gi|hmm19062053_K12130	26.5	61	6.13e-08
CORE_REP|Org6_Gene3461#	gi|hmm38228033|gi|hmm38228033_K14492	27.1	61	6.13e-08
CORE_REP|Org6_Gene3461#	gi|15807237|gi|15807237_NA	42.5	60	8.01e-08
CORE_REP|Org6_Gene3461#	gi|hmm9028013|gi|hmm9028013_K14492	27.6	60	1.05e-07
CORE_REP|Org6_Gene3461#	gi|hmm36168023|gi|hmm36168023_K12128	25.7	60	1.05e-07
CORE_REP|Org6_Gene3461#	gi|16129834|gi|16129834_K03413	27.7	59	2.33e-07
CORE_REP|Org6_Gene3461#	gi|hmm31238033|gi|hmm31238033_K14492	23.9	59	3.04e-07
CORE_REP|Org6_Gene3461#	gi|hmm45922053|gi|hmm45922053_K12127	24.1	58	5.19e-07
CORE_REP|Org6_Gene3461#	gi|hmm47210053|gi|hmm47210053_K14492	22.4	58	5.19e-07
CORE_REP|Org6_Gene3461#	gi|383323252|gi|383323252_K11355	24.6	57	8.86e-07
CORE_REP|Org6_Gene3461#	gi|15645020|gi|15645020_K03407	24.8	55	3.37e-06
CORE_REP|Org6_Gene3461#	gi|hmm7886053|gi|hmm7886053_NA	43.6	55	3.37e-06
CORE_REP|Org6_Gene3461#	gi|hmm30360023|gi|hmm30360023_K14492	26.0	54	5.74e-06
CORE_REP|Org6_Gene3461#	gi|hmm44878053|gi|hmm44878053_K12131	24.6	54	9.79e-06
CORE_REP|Org6_Gene3461#	gi|16131938|gi|16131938_K07643	29.7	52	2.85e-05
CORE_REP|Org6_Gene3461#	gi|15805757|gi|15805757_NA	24.3	52	3.72e-05
CORE_REP|Org6_Gene3461#	gi|15807870|gi|15807870_NA	24.8	52	3.72e-05
CORE_REP|Org6_Gene3461#	gi|383322967|gi|383322967_K06596	24.1	50	8.29e-05
CORE_REP|Org4_Gene50#	gi|16079289|gi|16079289_K05366	41.1	636	5.71e-181
CORE_REP|Org4_Gene50#	gi|15672525|gi|15672525_K05366	39.4	426	5.26e-118
CORE_REP|Org4_Gene50#	gi|255767236|gi|255767236_K12555	34.1	355	1.49e-96
CORE_REP|Org4_Gene50#	gi|15674090|gi|15674090_K12555	31.3	294	3.12e-78
CORE_REP|Org4_Gene50#	gi|383322644|gi|383322644_NA	30.5	283	5.51e-75
CORE_REP|Org4_Gene50#	gi|255767716|gi|255767716_K18770	32.3	283	5.51e-75
CORE_REP|Org4_Gene50#	gi|255767792|gi|255767792_NA	30.3	265	1.55e-69
CORE_REP|Org4_Gene50#	gi|16128142|gi|16128142_K05365	31.3	241	3.14e-62
CORE_REP|Org4_Gene50#	gi|383323152|gi|383323152_K05366	29.0	237	4.53e-61
CORE_REP|Org4_Gene50#	gi|15645222|gi|15645222_K05366	30.6	234	5.01e-60
CORE_REP|Org4_Gene50#	gi|383321579|gi|383321579_NA	29.4	205	1.91e-51
CORE_REP|Org4_Gene50#	gi|162135911|gi|162135911_K05366	34.0	200	8.01e-50
CORE_REP|Org4_Gene50#	gi|15606057|gi|15606057_K05366	37.4	197	6.78e-49
CORE_REP|Org4_Gene50#	gi|15677645|gi|15677645_K05366	28.6	186	1.56e-45
CORE_REP|Org4_Gene50#	gi|397675636|gi|397675636_NA	28.3	166	9.82e-40
CORE_REP|Org4_Gene50#	gi|15604639|gi|15604639_K05366	29.9	154	5.04e-36
CORE_REP|Org4_Gene50#	gi|15595077|gi|15595077_K05366	28.0	138	2.86e-31
CORE_REP|Org4_Gene50#	gi|29346153|gi|29346153_K05366	35.6	131	3.5e-29
CORE_REP|Org4_Gene50#	gi|29346605|gi|29346605_K03814	30.6	92	3.07e-17
CORE_REP|Org4_Gene50#	gi|16131098|gi|16131098_K03814	29.0	91	5.24e-17
CORE_REP|Org4_Gene50#	gi|15676272|gi|15676272_K03814	31.1	86	1.69e-15
CORE_REP|Org4_Gene50#	gi|162135911|gi|162135911_K05366	24.1	79	1.58e-13
CORE_REP|Org7_Gene2685#	gi|15673303|gi|15673303_K03546	25.5	309	1.32e-82
CORE_REP|Org7_Gene2685#	gi|16128382|gi|16128382_K03546	24.8	235	3.17e-60
CORE_REP|Org7_Gene2685#	gi|15606308|gi|15606308_K03546	23.5	235	3.17e-60
CORE_REP|Org7_Gene2685#	gi|29345655|gi|29345655_K03546	25.1	153	1.59e-35
CORE_REP|Org7_Gene2685#	gi|15895993|gi|15895993_K03546	21.2	148	3.91e-34
CORE_REP|Org7_Gene2685#	gi|255767245|gi|255767245_K03546	21.5	143	1.26e-32
CORE_REP|Org7_Gene2685#	gi|15806921|gi|15806921_K03546	23.9	142	2.14e-32
CORE_REP|Org7_Gene2685#	gi|578827682|gi|578827682_NA	19.3	72	2.72e-11
CORE_REP|Org7_Gene2685#	gi|609876172|gi|609876172_NA	21.2	71	4.65e-11
CORE_REP|Org7_Gene2685#	gi|222446603|gi|222446603_NA	22.2	70	7.93e-11
CORE_REP|Org7_Gene2685#	gi|767917639|gi|767917639_NA	23.8	54	1e-05
CORE_REP|Org7_Gene2685#	gi|767917641|gi|767917641_NA	23.8	54	1e-05
CORE_REP|Org7_Gene2685#	gi|578804109|gi|578804109_NA	23.8	54	1e-05
CORE_REP|Org7_Gene2685#	gi|122937396|gi|122937396_NA	23.8	54	1e-05
CORE_REP|Org7_Gene2685#	gi|767917632|gi|767917632_NA	23.8	54	1e-05
CORE_REP|Org7_Gene2685#	gi|767917637|gi|767917637_NA	23.8	54	1e-05
CORE_REP|Org7_Gene2685#	gi|767917635|gi|767917635_NA	23.1	52	2.92e-05
CORE_REP|Org4_Gene1648#	gi|16080569|gi|16080569_K03701	79.7	1553	0
CORE_REP|Org4_Gene1648#	gi|15673800|gi|15673800_K03701	65.9	1253	0
CORE_REP|Org4_Gene1648#	gi|15893794|gi|15893794_K03701	62.3	1210	0
CORE_REP|Org4_Gene1648#	gi|15676855|gi|15676855_K03701	59.9	1128	0
CORE_REP|Org4_Gene1648#	gi|397673493|gi|397673493_K03701	59.2	1108	0
CORE_REP|Org4_Gene1648#	gi|16131884|gi|16131884_K03701	58.7	1106	0
CORE_REP|Org4_Gene1648#	gi|15604666|gi|15604666_K03701	58.0	1099	0
CORE_REP|Org4_Gene1648#	gi|383321787|gi|383321787_K03701	57.7	1089	0
CORE_REP|Org4_Gene1648#	gi|15606094|gi|15606094_K03701	57.2	1059	2.76e-308
CORE_REP|Org4_Gene1648#	gi|12045281|gi|12045281_K03701	55.9	1032	2.11e-300
CORE_REP|Org4_Gene1648#	gi|15595182|gi|15595182_K03701	54.0	1032	3.61e-300
CORE_REP|Org4_Gene1648#	gi|29345988|gi|29345988_K03701	54.9	1005	3.62e-292
CORE_REP|Org4_Gene1648#	gi|15645328|gi|15645328_K03701	51.1	909	3.53e-263
CORE_REP|Org4_Gene1648#	gi|29347149|gi|29347149_K03701	47.3	826	3.01e-238
CORE_REP|Org4_Gene1648#	gi|15806772|gi|15806772_K03701	66.0	681	1.56e-194
CORE_REP|Org4_Gene1648#	gi|15605056|gi|15605056_K03701	35.4	542	8.67e-153
CORE_REP|Org4_Gene1648#	gi|15807854|gi|15807854_K03701	42.9	542	1.13e-152
CORE_REP|Org4_Gene1648#	gi|15894743|gi|15894743_NA	37.3	448	1.7e-124
CORE_REP|Org4_Gene1648#	gi|15806772|gi|15806772_K03701	50.4	434	1.95e-120
CORE_REP|Org4_Gene1648#	gi|15605056|gi|15605056_K03701	27.6	169	2e-40
CORE_REP|Org4_Gene1648#	gi|15807854|gi|15807854_K03701	47.3	136	1.1e-30
CORE_REP|Org4_Gene1648#	gi|15605056|gi|15605056_K03701	29.4	110	1.1e-22
CORE_REP|Org4_Gene1648#	gi|15605056|gi|15605056_K03701	27.9	81	4.19e-14
CORE_REP|Org4_Gene1648#	gi|397673610|gi|397673610_NA	35.6	60	1.31e-07
CORE_REP|Org4_Gene1648#	gi|15674000|gi|15674000_K02003	24.1	59	2.91e-07
CORE_REP|Org4_Gene1648#	gi|16128847|gi|16128847_K05685	24.5	55	2.46e-06
CORE_REP|Org4_Gene1648#	gi|15807924|gi|15807924_K01998	30.0	55	4.2e-06
CORE_REP|Org2_Gene1628#	gi|255767453|gi|255767453_K00164	49.1	941	4.83e-273
CORE_REP|Org2_Gene1628#	gi|16128701|gi|16128701_K00164	40.4	667	2.29e-190
CORE_REP|Org2_Gene1628#	gi|15676848|gi|15676848_K00164	40.5	631	1.82e-179
CORE_REP|Org2_Gene1628#	gi|15805318|gi|15805318_K00164	39.9	608	9.69e-173
CORE_REP|Org2_Gene1628#	gi|397673088|gi|397673088_K01616	39.2	603	4.07e-171
CORE_REP|Org2_Gene1628#	gi|6322066|gi|6322066_K00164	36.9	599	7.68e-170
CORE_REP|Org2_Gene1628#	gi|hmm49896053|gi|hmm49896053_K00164	36.7	596	4.97e-169
CORE_REP|Org2_Gene1628#	gi|28574590|gi|28574590_NA	37.4	592	5.5e-168
CORE_REP|Org2_Gene1628#	gi|161084450|gi|161084450_NA	37.4	592	5.5e-168
CORE_REP|Org2_Gene1628#	gi|24665673|gi|24665673_NA	37.3	588	1.35e-166
CORE_REP|Org2_Gene1628#	gi|24665669|gi|24665669_NA	37.3	588	1.35e-166
CORE_REP|Org2_Gene1628#	gi|28574592|gi|28574592_NA	37.3	588	1.35e-166
CORE_REP|Org2_Gene1628#	gi|24665677|gi|24665677_NA	37.3	588	1.35e-166
CORE_REP|Org2_Gene1628#	gi|hmm37406033|gi|hmm37406033_K00164	35.7	580	2.82e-164
CORE_REP|Org2_Gene1628#	gi|15604055|gi|15604055_K00164	36.2	573	3.45e-162
CORE_REP|Org2_Gene1628#	gi|161084461|gi|161084461_K00164	37.8	571	1.31e-161
CORE_REP|Org2_Gene1628#	gi|442632971|gi|442632971_K00164	37.8	571	1.31e-161
CORE_REP|Org2_Gene1628#	gi|767963256|gi|767963256_K00164	36.0	562	1.04e-158
CORE_REP|Org2_Gene1628#	gi|767963254|gi|767963254_K00164	36.0	562	1.04e-158
CORE_REP|Org2_Gene1628#	gi|221316661|gi|221316661_K00164	36.0	562	1.04e-158
CORE_REP|Org2_Gene1628#	gi|78706592|gi|78706592_K00164	36.6	557	3.34e-157
CORE_REP|Org2_Gene1628#	gi|281365454|gi|281365454_K00164	36.6	557	3.34e-157
CORE_REP|Org2_Gene1628#	gi|78706596|gi|78706596_K00164	36.6	557	3.34e-157
CORE_REP|Org2_Gene1628#	gi|281365452|gi|281365452_K00164	36.6	557	3.34e-157
CORE_REP|Org2_Gene1628#	gi|51873036|gi|51873036_NA	35.6	556	4.37e-157
CORE_REP|Org2_Gene1628#	gi|259013553|gi|259013553_NA	35.6	555	7.45e-157
CORE_REP|Org2_Gene1628#	gi|221316665|gi|221316665_K00164	37.1	547	3.46e-154
CORE_REP|Org2_Gene1628#	gi|530384793|gi|530384793_NA	35.7	542	8.53e-153
CORE_REP|Org2_Gene1628#	gi|767945521|gi|767945521_NA	35.7	542	8.53e-153
CORE_REP|Org2_Gene1628#	gi|530384797|gi|530384797_NA	37.8	538	9.43e-152
CORE_REP|Org2_Gene1628#	gi|78706598|gi|78706598_K00164	35.4	534	2.32e-150
CORE_REP|Org2_Gene1628#	gi|221316669|gi|221316669_NA	38.7	534	2.32e-150
CORE_REP|Org2_Gene1628#	gi|78706594|gi|78706594_K00164	35.4	534	2.32e-150
CORE_REP|Org2_Gene1628#	gi|392921061|gi|392921061_K15791	35.6	527	3.71e-148
CORE_REP|Org2_Gene1628#	gi|38788380|gi|38788380_K15791	35.3	502	9.78e-141
CORE_REP|Org2_Gene1628#	gi|392921064|gi|392921064_NA	36.4	500	3.72e-140
CORE_REP|Org2_Gene1628#	gi|15604773|gi|15604773_K00164	36.6	499	6.34e-140
CORE_REP|Org2_Gene1628#	gi|767963258|gi|767963258_NA	36.5	492	7.75e-138
CORE_REP|Org2_Gene1628#	gi|24651589|gi|24651589_K15791	34.4	476	7.5e-133
CORE_REP|Org2_Gene1628#	gi|767963260|gi|767963260_NA	36.4	469	7.02e-131
CORE_REP|Org2_Gene1628#	gi|17542494|gi|17542494_K00164	37.0	469	9.17e-131
CORE_REP|Org2_Gene1628#	gi|51873038|gi|51873038_K00164	29.6	134	6.99e-30
CORE_REP|Org7_Gene838#	gi|16077739|gi|16077739_K03296	45.3	789	3.35e-227
CORE_REP|Org7_Gene838#	gi|15893661|gi|15893661_K03296	32.1	458	2.31e-127
CORE_REP|Org7_Gene838#	gi|29348095|gi|29348095_K03296	27.4	409	7.22e-113
CORE_REP|Org7_Gene838#	gi|29345709|gi|29345709_K03296	27.2	406	6.11e-112
CORE_REP|Org7_Gene838#	gi|29347449|gi|29347449_NA	26.3	388	1.72e-106
CORE_REP|Org7_Gene838#	gi|16130016|gi|16130016_K07789	26.6	374	3.36e-102
CORE_REP|Org7_Gene838#	gi|15606161|gi|15606161_NA	25.7	372	9.78e-102
CORE_REP|Org7_Gene838#	gi|15605953|gi|15605953_K15726	27.5	358	2.49e-97
CORE_REP|Org7_Gene838#	gi|383322899|gi|383322899_NA	24.6	352	1.37e-95
CORE_REP|Org7_Gene838#	gi|29347662|gi|29347662_K18138	24.2	340	5.38e-92
CORE_REP|Org7_Gene838#	gi|29350102|gi|29350102_K15726	22.3	320	5.76e-86
CORE_REP|Org7_Gene838#	gi|29349377|gi|29349377_K15726	22.9	307	6.59e-82
CORE_REP|Org7_Gene838#	gi|15645584|gi|15645584_K15726	22.7	307	6.59e-82
CORE_REP|Org7_Gene838#	gi|15604045|gi|15604045_K03296	22.1	302	1.24e-80
CORE_REP|Org7_Gene838#	gi|29348350|gi|29348350_NA	24.6	295	1.52e-78
CORE_REP|Org7_Gene838#	gi|15645942|gi|15645942_K07787	22.7	280	6.61e-74
CORE_REP|Org7_Gene838#	gi|29345715|gi|29345715_NA	22.2	275	1.63e-72
CORE_REP|Org7_Gene838#	gi|29347376|gi|29347376_NA	23.8	273	8.08e-72
CORE_REP|Org7_Gene838#	gi|16128558|gi|16128558_K07787	22.7	272	1.38e-71
CORE_REP|Org7_Gene838#	gi|16128446|gi|16128446_K18138	23.6	263	6.4e-69
CORE_REP|Org7_Gene838#	gi|29347528|gi|29347528_NA	23.4	255	2.97e-66
CORE_REP|Org7_Gene838#	gi|15645232|gi|15645232_K03296	26.4	233	7.09e-60
CORE_REP|Org7_Gene838#	gi|16130015|gi|16130015_K07788	27.3	233	7.09e-60
CORE_REP|Org7_Gene838#	gi|383323644|gi|383323644_K11326	26.8	216	1.17e-54
CORE_REP|Org7_Gene838#	gi|15805766|gi|15805766_K03296	27.8	202	2.29e-50
CORE_REP|Org7_Gene838#	gi|29345710|gi|29345710_NA	23.6	195	3.65e-48
CORE_REP|Org7_Gene838#	gi|383322403|gi|383322403_K03296	24.3	194	4.77e-48
CORE_REP|Org7_Gene838#	gi|15606099|gi|15606099_NA	24.6	192	1.81e-47
CORE_REP|Org7_Gene838#	gi|29346296|gi|29346296_NA	26.0	192	2.37e-47
CORE_REP|Org7_Gene838#	gi|29346080|gi|29346080_NA	23.9	190	6.89e-47
CORE_REP|Org7_Gene838#	gi|15677562|gi|15677562_K18138	23.9	190	1.17e-46
CORE_REP|Org7_Gene838#	gi|383323033|gi|383323033_NA	24.8	184	6.44e-45
CORE_REP|Org7_Gene838#	gi|15606386|gi|15606386_K07787	24.3	183	8.42e-45
CORE_REP|Org7_Gene838#	gi|29348747|gi|29348747_K03296	24.5	181	3.2e-44
CORE_REP|Org7_Gene838#	gi|16131386|gi|16131386_K18899	24.2	174	5.11e-42
CORE_REP|Org7_Gene838#	gi|15893661|gi|15893661_K03296	33.7	171	4.32e-41
CORE_REP|Org7_Gene838#	gi|29346090|gi|29346090_K15726	21.5	169	1.26e-40
CORE_REP|Org7_Gene838#	gi|383324012|gi|383324012_NA	25.2	165	2.37e-39
CORE_REP|Org7_Gene838#	gi|15645232|gi|15645232_K03296	29.5	164	6.9e-39
CORE_REP|Org7_Gene838#	gi|383323644|gi|383323644_K11326	26.0	156	1.1e-36
CORE_REP|Org7_Gene838#	gi|29346678|gi|29346678_NA	23.1	149	2.3e-34
CORE_REP|Org7_Gene838#	gi|16130015|gi|16130015_K07788	25.8	146	1.14e-33
CORE_REP|Org7_Gene838#	gi|383324012|gi|383324012_NA	29.7	146	1.94e-33
CORE_REP|Org7_Gene838#	gi|29345710|gi|29345710_NA	27.6	145	2.54e-33
CORE_REP|Org7_Gene838#	gi|29346090|gi|29346090_K15726	24.5	132	2.23e-29
CORE_REP|Org7_Gene838#	gi|15805766|gi|15805766_K03296	25.6	127	9.35e-28
CORE_REP|Org7_Gene838#	gi|29346296|gi|29346296_NA	27.0	120	1.14e-25
CORE_REP|Org7_Gene838#	gi|383322403|gi|383322403_K03296	26.1	119	2.55e-25
CORE_REP|Org7_Gene838#	gi|29346080|gi|29346080_NA	24.5	118	3.33e-25
CORE_REP|Org7_Gene838#	gi|29348747|gi|29348747_K03296	22.4	111	5.31e-23
CORE_REP|Org7_Gene838#	gi|15606386|gi|15606386_K07787	25.1	111	5.31e-23
CORE_REP|Org7_Gene838#	gi|15677562|gi|15677562_K18138	23.8	106	2.23e-21
CORE_REP|Org7_Gene838#	gi|16131154|gi|16131154_K18142	25.8	102	2.47e-20
CORE_REP|Org7_Gene838#	gi|16128446|gi|16128446_K18138	24.5	102	2.47e-20
CORE_REP|Org7_Gene838#	gi|16130395|gi|16130395_K18324	25.9	99	1.6e-19
CORE_REP|Org7_Gene838#	gi|16130395|gi|16130395_K18324	22.7	97	7.93e-19
CORE_REP|Org7_Gene838#	gi|16131386|gi|16131386_K18899	24.5	96	1.35e-18
CORE_REP|Org7_Gene838#	gi|15606099|gi|15606099_NA	23.2	89	2.16e-16
CORE_REP|Org7_Gene838#	gi|16131154|gi|16131154_K18142	20.7	79	2.92e-13
CORE_REP|Org7_Gene838#	gi|383323033|gi|383323033_NA	23.1	79	2.92e-13
CORE_REP|Org4_Gene1308#	gi|255767358|gi|255767358_K01870	65.0	1257	0
CORE_REP|Org4_Gene1308#	gi|15673845|gi|15673845_K01870	58.7	1134	0
CORE_REP|Org4_Gene1308#	gi|383321880|gi|383321880_K01870	48.8	804	1.55e-231
CORE_REP|Org4_Gene1308#	gi|15605834|gi|15605834_K01870	44.0	779	4.08e-224
CORE_REP|Org4_Gene1308#	gi|hmm35890053|gi|hmm35890053_K01870	41.0	753	2.4e-216
CORE_REP|Org4_Gene1308#	gi|16128020|gi|16128020_K01870	42.7	752	5.34e-216
CORE_REP|Org4_Gene1308#	gi|15677669|gi|15677669_K01870	42.3	729	4.84e-209
CORE_REP|Org4_Gene1308#	gi|15646031|gi|15646031_K01870	38.1	642	5.96e-183
CORE_REP|Org4_Gene1308#	gi|hmm35976053|gi|hmm35976053_NA	40.6	631	1.05e-179
CORE_REP|Org4_Gene1308#	gi|108885106|gi|108885106_K01870	36.7	614	2.27e-174
CORE_REP|Org4_Gene1308#	gi|46852147|gi|46852147_K01870	37.4	604	1.8e-171
CORE_REP|Org4_Gene1308#	gi|281366294|gi|281366294_K01870	37.1	562	6e-159
CORE_REP|Org4_Gene1308#	gi|6325217|gi|6325217_K01870	34.6	547	2.61e-154
CORE_REP|Org4_Gene1308#	gi|15669137|gi|15669137_K01870	32.8	471	1.39e-131
CORE_REP|Org4_Gene1308#	gi|14600670|gi|14600670_K01870	31.5	443	4.06e-123
CORE_REP|Org4_Gene1308#	gi|392886928|gi|392886928_NA	31.4	439	7.66e-122
CORE_REP|Org4_Gene1308#	gi|hmm7618043|gi|hmm7618043_K01870	30.2	402	1.04e-110
CORE_REP|Org4_Gene1308#	gi|94721241|gi|94721241_K01870	29.3	390	5.33e-107
CORE_REP|Org4_Gene1308#	gi|94721239|gi|94721239_K01870	29.3	390	5.33e-107
CORE_REP|Org4_Gene1308#	gi|6319395|gi|6319395_K01870	29.3	387	3.45e-106
CORE_REP|Org4_Gene1308#	gi|15604737|gi|15604737_K01870	30.0	384	3.82e-105
CORE_REP|Org4_Gene1308#	gi|24668543|gi|24668543_K01870	28.9	383	4.99e-105
CORE_REP|Org4_Gene1308#	gi|24668547|gi|24668547_K01870	28.9	383	4.99e-105
CORE_REP|Org4_Gene1308#	gi|28574730|gi|28574730_K01870	28.9	383	4.99e-105
CORE_REP|Org4_Gene1308#	gi|17541896|gi|17541896_K01870	28.8	379	9.41e-104
CORE_REP|Org4_Gene1308#	gi|15896289|gi|15896289_K01870	31.6	377	2.74e-103
CORE_REP|Org4_Gene1308#	gi|15595178|gi|15595178_K01870	30.8	375	1.36e-102
CORE_REP|Org4_Gene1308#	gi|126644823|gi|126644823_K01870	27.2	373	6.74e-102
CORE_REP|Org4_Gene1308#	gi|397673389|gi|397673389_K01870	28.0	350	4.68e-95
CORE_REP|Org4_Gene1308#	gi|15604466|gi|15604466_K01870	28.2	341	2.17e-92
CORE_REP|Org4_Gene1308#	gi|15806352|gi|15806352_K01870	28.4	339	1.08e-91
CORE_REP|Org4_Gene1308#	gi|255767644|gi|255767644_K01873	25.4	235	2.86e-60
CORE_REP|Org4_Gene1308#	gi|15895665|gi|15895665_K01873	24.0	231	2.43e-59
CORE_REP|Org4_Gene1308#	gi|383323825|gi|383323825_K01873	27.2	190	6.2e-47
CORE_REP|Org4_Gene1308#	gi|66360066|gi|66360066_K01873	25.6	183	7.57e-45
CORE_REP|Org4_Gene1308#	gi|15606596|gi|15606596_K01873	28.1	169	1.13e-40
CORE_REP|Org4_Gene1308#	gi|15669196|gi|15669196_K01873	32.7	159	2e-37
CORE_REP|Org4_Gene1308#	gi|15604530|gi|15604530_K01873	24.6	158	2.61e-37
CORE_REP|Org4_Gene1308#	gi|29346216|gi|29346216_K01870	31.9	145	2.29e-33
CORE_REP|Org4_Gene1308#	gi|768052289|gi|768052289_NA	28.7	119	1.75e-25
CORE_REP|Org4_Gene1308#	gi|767940612|gi|767940612_NA	28.7	119	1.75e-25
CORE_REP|Org4_Gene1308#	gi|768049717|gi|768049717_NA	28.7	119	1.75e-25
CORE_REP|Org4_Gene1308#	gi|768047465|gi|768047465_NA	28.7	119	1.75e-25
CORE_REP|Org4_Gene1308#	gi|768043567|gi|768043567_NA	28.7	119	1.75e-25
CORE_REP|Org4_Gene1308#	gi|392919627|gi|392919627_NA	23.6	117	8.71e-25
CORE_REP|Org4_Gene1308#	gi|15893934|gi|15893934_K01869	25.8	114	5.64e-24
CORE_REP|Org4_Gene1308#	gi|15676101|gi|15676101_K01873	27.9	112	2.8e-23
CORE_REP|Org4_Gene1308#	gi|15805185|gi|15805185_K01873	26.6	107	5.28e-22
CORE_REP|Org4_Gene1308#	gi|29349761|gi|29349761_K01873	23.0	107	6.9e-22
CORE_REP|Org4_Gene1308#	gi|6321531|gi|6321531_K01873	28.8	102	2.9e-20
CORE_REP|Org4_Gene1308#	gi|15668814|gi|15668814_K01869	24.9	100	8.43e-20
CORE_REP|Org4_Gene1308#	gi|15605863|gi|15605863_K01869	31.3	99	1.88e-19
CORE_REP|Org4_Gene1308#	gi|397674350|gi|397674350_K01873	26.0	98	4.19e-19
CORE_REP|Org4_Gene1308#	gi|15677729|gi|15677729_K01869	29.4	96	1.22e-18
CORE_REP|Org4_Gene1308#	gi|hmm3778043|gi|hmm3778043_K01869	31.3	96	2.08e-18
CORE_REP|Org4_Gene1308#	gi|5454158|gi|5454158_K01873	27.6	94	4.63e-18
CORE_REP|Org4_Gene1308#	gi|530427837|gi|530427837_K01873	27.6	94	4.63e-18
CORE_REP|Org4_Gene1308#	gi|530382523|gi|530382523_K01873	27.6	94	4.63e-18
CORE_REP|Org4_Gene1308#	gi|530428118|gi|530428118_K01873	27.6	94	4.63e-18
CORE_REP|Org4_Gene1308#	gi|530429033|gi|530429033_K01873	27.6	94	4.63e-18
CORE_REP|Org4_Gene1308#	gi|530428457|gi|530428457_K01873	27.6	94	4.63e-18
CORE_REP|Org4_Gene1308#	gi|hmm12800013|gi|hmm12800013_K01873	25.0	93	1.03e-17
CORE_REP|Org4_Gene1308#	gi|15605023|gi|15605023_K01873	26.1	93	1.03e-17
CORE_REP|Org4_Gene1308#	gi|17510661|gi|17510661_K01873	28.8	93	1.35e-17
CORE_REP|Org4_Gene1308#	gi|15674155|gi|15674155_K01873	23.0	92	1.76e-17
CORE_REP|Org4_Gene1308#	gi|383321636|gi|383321636_K01869	28.4	92	1.76e-17
CORE_REP|Org4_Gene1308#	gi|268370293|gi|268370293_K01873	27.8	92	3e-17
CORE_REP|Org4_Gene1308#	gi|268370297|gi|268370297_K01873	27.8	92	3e-17
CORE_REP|Org4_Gene1308#	gi|268370295|gi|268370295_K01873	27.8	92	3e-17
CORE_REP|Org4_Gene1308#	gi|15645767|gi|15645767_K01873	25.3	88	3.32e-16
CORE_REP|Org4_Gene1308#	gi|21355675|gi|21355675_K01873	26.5	86	1.65e-15
CORE_REP|Org4_Gene1308#	gi|15646154|gi|15646154_K01869	22.4	86	2.15e-15
CORE_REP|Org4_Gene1308#	gi|16128625|gi|16128625_K01869	27.4	85	3.67e-15
CORE_REP|Org4_Gene1308#	gi|12045122|gi|12045122_K01869	24.4	84	4.79e-15
CORE_REP|Org4_Gene1308#	gi|442623560|gi|442623560_K01873	26.3	84	6.25e-15
CORE_REP|Org4_Gene1308#	gi|24653289|gi|24653289_K01873	26.3	84	6.25e-15
CORE_REP|Org4_Gene1308#	gi|17864482|gi|17864482_K01873	26.3	84	6.25e-15
CORE_REP|Org4_Gene1308#	gi|hmm9868054|gi|hmm9868054_K01873	24.9	84	8.17e-15
CORE_REP|Org4_Gene1308#	gi|15672798|gi|15672798_K01869	26.3	82	2.38e-14
CORE_REP|Org4_Gene1308#	gi|12045191|gi|12045191_K01873	24.1	79	1.54e-13
CORE_REP|Org4_Gene1308#	gi|16080084|gi|16080084_K01869	23.4	77	5.85e-13
CORE_REP|Org4_Gene1308#	gi|15595083|gi|15595083_K01873	26.8	75	2.91e-12
CORE_REP|Org4_Gene1308#	gi|21355409|gi|21355409_K01869	23.0	72	1.88e-11
CORE_REP|Org4_Gene1308#	gi|15604929|gi|15604929_K01869	26.0	71	4.19e-11
CORE_REP|Org4_Gene1308#	gi|15807168|gi|15807168_K01869	28.4	67	6.06e-10
CORE_REP|Org4_Gene1308#	gi|12044871|gi|12044871_K01874	24.5	61	5.67e-08
CORE_REP|Org4_Gene1308#	gi|15606347|gi|15606347_K01883	22.4	58	4.8e-07
CORE_REP|Org4_Gene1308#	gi|66360370|gi|66360370_K01874	23.2	58	4.8e-07
CORE_REP|Org4_Gene1308#	gi|16130052|gi|16130052_K01874	27.5	56	1.82e-06
CORE_REP|Org4_Gene1308#	gi|15675970|gi|15675970_K01874	25.9	54	5.31e-06
CORE_REP|Org4_Gene1308#	gi|118431525|gi|118431525_K01883	25.0	54	9.05e-06
CORE_REP|Org4_Gene1308#	gi|15806450|gi|15806450_K01874	23.0	53	1.54e-05
CORE_REP|Org4_Gene1308#	gi|16077162|gi|16077162_K01883	21.4	52	2.02e-05
CORE_REP|Org4_Gene1308#	gi|15606482|gi|15606482_K01874	24.3	52	3.44e-05
CORE_REP|Org4_Gene1308#	gi|16077106|gi|16077106_K01874	24.1	51	4.49e-05
CORE_REP|Org4_Gene1308#	gi|71997517|gi|71997517_K01869	25.6	51	5.87e-05
CORE_REP|Org4_Gene1308#	gi|71997510|gi|71997510_K01869	25.6	51	5.87e-05
CORE_REP|Org4_Gene1308#	gi|398366053|gi|398366053_K01869	28.5	50	0.0001
CORE_REP|Org4_Gene1308#	gi|15673833|gi|15673833_K01883	24.2	48	0.00038
CORE_REP|Org4_Gene1308#	gi|15672774|gi|15672774_K01874	22.4	48	0.00038
CORE_REP|Org4_Gene1308#	gi|383321880|gi|383321880_K01870	47.6	48	0.000497
CORE_REP|Org4_Gene1308#	gi|15896425|gi|15896425_K01883	22.7	47	0.000847
CORE_REP|Org1_Gene1136#	gi|16079297|gi|16079297_K03722	32.8	528	1.25e-148
CORE_REP|Org1_Gene1136#	gi|15673814|gi|15673814_K03722	32.1	208	2.86e-52
CORE_REP|Org1_Gene1136#	gi|16129762|gi|16129762_K03722	33.8	158	4.44e-37
CORE_REP|Org1_Gene1136#	gi|15676210|gi|15676210_K03722	27.8	118	3.9e-25
CORE_REP|Org1_Gene1136#	gi|397673172|gi|397673172_K03722	29.4	111	3.65e-23
CORE_REP|Org1_Gene1136#	gi|15896683|gi|15896683_K03763	34.7	105	3.41e-21
CORE_REP|Org1_Gene1136#	gi|15674106|gi|15674106_K03763	34.7	98	4.17e-19
CORE_REP|Org1_Gene1136#	gi|16128767|gi|16128767_K03722	26.7	90	8.7e-17
CORE_REP|Org1_Gene1136#	gi|15645997|gi|15645997_K02342	33.0	79	2.62e-13
CORE_REP|Org1_Gene1136#	gi|397674076|gi|397674076_K02342	27.1	78	4.47e-13
CORE_REP|Org1_Gene1136#	gi|15606258|gi|15606258_K02342	28.5	71	4.18e-11
CORE_REP|Org1_Gene1136#	gi|16128767|gi|16128767_K03722	35.6	62	2.54e-08
CORE_REP|Org1_Gene1136#	gi|15669132|gi|15669132_K03722	30.7	51	4.48e-05
CORE_REP|Org1_Gene1136#	gi|398365073|gi|398365073_K10844	20.9	45	0.00419
CORE_REP|Org1_Gene2651#	gi|16079794|gi|16079794_K01872	65.1	1169	0
CORE_REP|Org1_Gene2651#	gi|15673706|gi|15673706_K01872	51.9	880	1.62e-254
CORE_REP|Org1_Gene2651#	gi|15894955|gi|15894955_K01872	43.5	741	9.02e-213
CORE_REP|Org1_Gene2651#	gi|15606507|gi|15606507_K01872	42.8	720	2.81e-206
CORE_REP|Org1_Gene2651#	gi|16130604|gi|16130604_K01872	43.7	718	1.07e-205
CORE_REP|Org1_Gene2651#	gi|15677445|gi|15677445_K01872	44.7	713	3.43e-204
CORE_REP|Org1_Gene2651#	gi|383322860|gi|383322860_K01872	42.8	679	5.49e-194
CORE_REP|Org1_Gene2651#	gi|15807291|gi|15807291_K01872	40.4	634	1.19e-180
CORE_REP|Org1_Gene2651#	gi|hmm17694053|gi|hmm17694053_K01872	40.9	631	1.72e-179
CORE_REP|Org1_Gene2651#	gi|397674462|gi|397674462_K01872	40.4	619	3.96e-176
CORE_REP|Org1_Gene2651#	gi|15645855|gi|15645855_K01872	39.7	596	6.12e-169
CORE_REP|Org1_Gene2651#	gi|15604686|gi|15604686_K01872	38.4	578	1.01e-163
CORE_REP|Org1_Gene2651#	gi|29349403|gi|29349403_K01872	39.3	571	1.24e-161
CORE_REP|Org1_Gene2651#	gi|15605482|gi|15605482_K01872	36.3	557	3.15e-157
CORE_REP|Org1_Gene2651#	gi|hmm35830013|gi|hmm35830013_K01872	37.4	541	1.37e-152
CORE_REP|Org1_Gene2651#	gi|398366285|gi|398366285_K01872	36.7	537	1.98e-151
CORE_REP|Org1_Gene2651#	gi|24582809|gi|24582809_K01872	34.8	522	6.58e-147
CORE_REP|Org1_Gene2651#	gi|45552267|gi|45552267_K01872	34.8	522	6.58e-147
CORE_REP|Org1_Gene2651#	gi|hmm35832013|gi|hmm35832013_K01872	36.9	521	1.47e-146
CORE_REP|Org1_Gene2651#	gi|66475244|gi|66475244_K01872	33.8	504	1.85e-141
CORE_REP|Org1_Gene2651#	gi|17506981|gi|17506981_K01872	34.5	492	7.29e-138
CORE_REP|Org1_Gene2651#	gi|109148542|gi|109148542_K01872	36.2	481	1.29e-134
CORE_REP|Org1_Gene2651#	gi|12045148|gi|12045148_K01872	34.0	463	6.19e-129
CORE_REP|Org1_Gene2651#	gi|38569417|gi|38569417_K01872	30.3	393	7.87e-108
CORE_REP|Org1_Gene2651#	gi|767940405|gi|767940405_NA	30.8	393	7.87e-108
CORE_REP|Org1_Gene2651#	gi|17536681|gi|17536681_K01872	32.2	354	4.05e-96
CORE_REP|Org1_Gene2651#	gi|15594565|gi|15594565_K01872	38.3	316	9.36e-85
CORE_REP|Org1_Gene2651#	gi|24658214|gi|24658214_K01872	27.9	311	3.01e-83
CORE_REP|Org1_Gene2651#	gi|15668744|gi|15668744_K01872	28.3	256	1.15e-66
CORE_REP|Org1_Gene2651#	gi|14601887|gi|14601887_K01872	28.4	210	5.54e-53
CORE_REP|Org1_Gene2651#	gi|530382281|gi|530382281_NA	26.4	178	2.33e-43
CORE_REP|Org1_Gene2651#	gi|530382281|gi|530382281_NA	37.7	148	4.41e-34
CORE_REP|Org1_Gene2651#	gi|15594565|gi|15594565_K01872	48.2	133	1.12e-29
CORE_REP|Org1_Gene2651#	gi|29345976|gi|29345976_NA	27.9	60	9.25e-08
CORE_REP|Org1_Gene2860#	gi|255767644|gi|255767644_K01873	77.4	1429	0
CORE_REP|Org1_Gene2860#	gi|15674155|gi|15674155_K01873	61.1	1136	0
CORE_REP|Org1_Gene2860#	gi|15895665|gi|15895665_K01873	53.2	990	8.48e-288
CORE_REP|Org1_Gene2860#	gi|383323825|gi|383323825_K01873	48.0	840	1.85e-242
CORE_REP|Org1_Gene2860#	gi|15805185|gi|15805185_K01873	43.5	762	6.41e-219
CORE_REP|Org1_Gene2860#	gi|397674350|gi|397674350_K01873	45.1	760	1.43e-218
CORE_REP|Org1_Gene2860#	gi|15595083|gi|15595083_K01873	43.4	757	2.06e-217
CORE_REP|Org1_Gene2860#	gi|29349761|gi|29349761_K01873	44.9	749	4.3e-215
CORE_REP|Org1_Gene2860#	gi|hmm9868054|gi|hmm9868054_K01873	41.5	740	2e-212
CORE_REP|Org1_Gene2860#	gi|16132080|gi|16132080_K01873	41.9	713	2.61e-204
CORE_REP|Org1_Gene2860#	gi|15645767|gi|15645767_K01873	41.8	692	4.78e-198
CORE_REP|Org1_Gene2860#	gi|6321531|gi|6321531_K01873	37.4	604	1.31e-171
CORE_REP|Org1_Gene2860#	gi|15676101|gi|15676101_K01873	50.5	601	1.11e-170
CORE_REP|Org1_Gene2860#	gi|12045191|gi|12045191_K01873	39.1	584	2.39e-165
CORE_REP|Org1_Gene2860#	gi|17510661|gi|17510661_K01873	34.6	560	3.7e-158
CORE_REP|Org1_Gene2860#	gi|hmm12800013|gi|hmm12800013_K01873	42.9	545	9.43e-154
CORE_REP|Org1_Gene2860#	gi|15605023|gi|15605023_K01873	47.6	524	2.25e-147
CORE_REP|Org1_Gene2860#	gi|530428457|gi|530428457_K01873	46.4	510	3.36e-143
CORE_REP|Org1_Gene2860#	gi|530429033|gi|530429033_K01873	46.4	510	3.36e-143
CORE_REP|Org1_Gene2860#	gi|5454158|gi|5454158_K01873	46.4	510	3.36e-143
CORE_REP|Org1_Gene2860#	gi|530382523|gi|530382523_K01873	46.4	510	3.36e-143
CORE_REP|Org1_Gene2860#	gi|530427837|gi|530427837_K01873	46.4	510	3.36e-143
CORE_REP|Org1_Gene2860#	gi|530428118|gi|530428118_K01873	46.4	510	3.36e-143
CORE_REP|Org1_Gene2860#	gi|17864482|gi|17864482_K01873	43.8	504	2.41e-141
CORE_REP|Org1_Gene2860#	gi|24653289|gi|24653289_K01873	43.8	504	2.41e-141
CORE_REP|Org1_Gene2860#	gi|66360066|gi|66360066_K01873	41.1	478	1.85e-133
CORE_REP|Org1_Gene2860#	gi|15669196|gi|15669196_K01873	33.7	476	4.12e-133
CORE_REP|Org1_Gene2860#	gi|268370297|gi|268370297_K01873	42.3	472	1.01e-131
CORE_REP|Org1_Gene2860#	gi|268370293|gi|268370293_K01873	42.3	472	1.01e-131
CORE_REP|Org1_Gene2860#	gi|268370295|gi|268370295_K01873	43.3	446	7.78e-124
CORE_REP|Org1_Gene2860#	gi|21355675|gi|21355675_K01873	40.9	440	4.27e-122
CORE_REP|Org1_Gene2860#	gi|15606596|gi|15606596_K01873	48.8	395	1.21e-108
CORE_REP|Org1_Gene2860#	gi|392919627|gi|392919627_NA	37.5	387	4.29e-106
CORE_REP|Org1_Gene2860#	gi|442623560|gi|442623560_K01873	43.4	387	4.29e-106
CORE_REP|Org1_Gene2860#	gi|15606596|gi|15606596_K01873	41.0	354	4.03e-96
CORE_REP|Org1_Gene2860#	gi|118431600|gi|118431600_K01873	30.2	324	3.42e-87
CORE_REP|Org1_Gene2860#	gi|15604530|gi|15604530_K01873	28.5	324	4.46e-87
CORE_REP|Org1_Gene2860#	gi|767940612|gi|767940612_NA	44.7	263	9.35e-69
CORE_REP|Org1_Gene2860#	gi|768043567|gi|768043567_NA	44.7	263	9.35e-69
CORE_REP|Org1_Gene2860#	gi|768052289|gi|768052289_NA	44.7	263	9.35e-69
CORE_REP|Org1_Gene2860#	gi|768049717|gi|768049717_NA	44.7	263	9.35e-69
CORE_REP|Org1_Gene2860#	gi|768047465|gi|768047465_NA	44.7	263	9.35e-69
CORE_REP|Org1_Gene2860#	gi|hmm12800013|gi|hmm12800013_K01873	29.1	230	5.14e-59
CORE_REP|Org1_Gene2860#	gi|15676101|gi|15676101_K01873	35.4	203	6.73e-51
CORE_REP|Org1_Gene2860#	gi|15806352|gi|15806352_K01870	29.9	167	6.98e-40
CORE_REP|Org1_Gene2860#	gi|29346216|gi|29346216_K01870	26.9	152	1.78e-35
CORE_REP|Org1_Gene2860#	gi|6321531|gi|6321531_K01873	29.2	151	5.18e-35
CORE_REP|Org1_Gene2860#	gi|15673845|gi|15673845_K01870	27.2	149	1.97e-34
CORE_REP|Org1_Gene2860#	gi|6319395|gi|6319395_K01870	27.5	143	1.08e-32
CORE_REP|Org1_Gene2860#	gi|16128020|gi|16128020_K01870	27.0	127	8e-28
CORE_REP|Org1_Gene2860#	gi|hmm35976053|gi|hmm35976053_NA	24.7	122	2.57e-26
CORE_REP|Org1_Gene2860#	gi|397673389|gi|397673389_K01870	26.3	118	2.85e-25
CORE_REP|Org1_Gene2860#	gi|255767358|gi|255767358_K01870	23.3	114	5.37e-24
CORE_REP|Org1_Gene2860#	gi|14600670|gi|14600670_K01870	24.5	109	2.26e-22
CORE_REP|Org1_Gene2860#	gi|15669137|gi|15669137_K01870	24.3	108	3.85e-22
CORE_REP|Org1_Gene2860#	gi|14601141|gi|14601141_K01869	27.8	102	1.62e-20
CORE_REP|Org1_Gene2860#	gi|392886928|gi|392886928_NA	22.7	101	4.7e-20
CORE_REP|Org1_Gene2860#	gi|15605834|gi|15605834_K01870	26.1	98	3.98e-19
CORE_REP|Org1_Gene2860#	gi|15605834|gi|15605834_K01870	33.2	97	5.2e-19
CORE_REP|Org1_Gene2860#	gi|hmm35890053|gi|hmm35890053_K01870	30.7	94	7.51e-18
CORE_REP|Org1_Gene2860#	gi|15595178|gi|15595178_K01870	29.3	94	7.51e-18
CORE_REP|Org1_Gene2860#	gi|108885106|gi|108885106_K01870	24.9	94	7.51e-18
CORE_REP|Org1_Gene2860#	gi|15896289|gi|15896289_K01870	26.8	89	1.42e-16
CORE_REP|Org1_Gene2860#	gi|94721239|gi|94721239_K01870	29.5	88	3.15e-16
CORE_REP|Org1_Gene2860#	gi|94721241|gi|94721241_K01870	29.5	88	3.15e-16
CORE_REP|Org1_Gene2860#	gi|397672833|gi|397672833_K01874	27.4	87	5.38e-16
CORE_REP|Org1_Gene2860#	gi|15604466|gi|15604466_K01870	26.3	87	9.18e-16
CORE_REP|Org1_Gene2860#	gi|15677729|gi|15677729_K01869	26.6	86	1.2e-15
CORE_REP|Org1_Gene2860#	gi|15604286|gi|15604286_K01869	25.4	85	2.67e-15
CORE_REP|Org1_Gene2860#	gi|383321880|gi|383321880_K01870	24.6	85	2.67e-15
CORE_REP|Org1_Gene2860#	gi|16080084|gi|16080084_K01869	33.2	85	2.67e-15
CORE_REP|Org1_Gene2860#	gi|hmm3778043|gi|hmm3778043_K01869	26.1	84	7.77e-15
CORE_REP|Org1_Gene2860#	gi|281366294|gi|281366294_K01870	26.0	83	1.01e-14
CORE_REP|Org1_Gene2860#	gi|46852147|gi|46852147_K01870	28.0	83	1.33e-14
CORE_REP|Org1_Gene2860#	gi|15807168|gi|15807168_K01869	23.7	82	1.73e-14
CORE_REP|Org1_Gene2860#	gi|15677669|gi|15677669_K01870	26.3	82	2.26e-14
CORE_REP|Org1_Gene2860#	gi|15606832|gi|15606832_K01869	26.7	81	3.86e-14
CORE_REP|Org1_Gene2860#	gi|15604526|gi|15604526_K01874	26.3	81	3.86e-14
CORE_REP|Org1_Gene2860#	gi|383321636|gi|383321636_K01869	26.2	80	6.58e-14
CORE_REP|Org1_Gene2860#	gi|66360370|gi|66360370_K01874	25.3	80	6.58e-14
CORE_REP|Org1_Gene2860#	gi|126644823|gi|126644823_K01870	28.9	80	8.59e-14
CORE_REP|Org1_Gene2860#	gi|15893934|gi|15893934_K01869	22.4	80	8.59e-14
CORE_REP|Org1_Gene2860#	gi|15606482|gi|15606482_K01874	24.7	80	1.12e-13
CORE_REP|Org1_Gene2860#	gi|hmm7618043|gi|hmm7618043_K01870	26.7	79	2.5e-13
CORE_REP|Org1_Gene2860#	gi|28574730|gi|28574730_K01870	26.4	78	4.26e-13
CORE_REP|Org1_Gene2860#	gi|24668543|gi|24668543_K01870	26.4	78	4.26e-13
CORE_REP|Org1_Gene2860#	gi|15646154|gi|15646154_K01869	29.5	78	4.26e-13
CORE_REP|Org1_Gene2860#	gi|24668547|gi|24668547_K01870	26.4	78	4.26e-13
CORE_REP|Org1_Gene2860#	gi|15604929|gi|15604929_K01869	29.0	77	9.5e-13
CORE_REP|Org1_Gene2860#	gi|15606596|gi|15606596_K01873	47.2	72	2.34e-11
CORE_REP|Org1_Gene2860#	gi|29348535|gi|29348535_K01869	26.8	72	2.34e-11
CORE_REP|Org1_Gene2860#	gi|hmm37388033|gi|hmm37388033_K01874	24.3	72	3.06e-11
CORE_REP|Org1_Gene2860#	gi|17541896|gi|17541896_K01870	24.8	71	3.99e-11
CORE_REP|Org1_Gene2860#	gi|24308436|gi|24308436_K01874	28.1	70	8.89e-11
CORE_REP|Org1_Gene2860#	gi|6325217|gi|6325217_K01870	24.8	70	1.16e-10
CORE_REP|Org1_Gene2860#	gi|15646031|gi|15646031_K01870	22.1	69	2.59e-10
CORE_REP|Org1_Gene2860#	gi|71992781|gi|71992781_NA	24.7	68	4.41e-10
CORE_REP|Org1_Gene2860#	gi|212645096|gi|212645096_K01874	23.3	68	4.41e-10
CORE_REP|Org1_Gene2860#	gi|12044871|gi|12044871_K01874	24.7	67	7.53e-10
CORE_REP|Org1_Gene2860#	gi|7661872|gi|7661872_K01869	25.0	66	1.28e-09
CORE_REP|Org1_Gene2860#	gi|530372179|gi|530372179_K01869	25.0	66	1.28e-09
CORE_REP|Org1_Gene2860#	gi|15645045|gi|15645045_K01874	24.1	66	1.28e-09
CORE_REP|Org1_Gene2860#	gi|15672774|gi|15672774_K01874	29.3	66	1.68e-09
CORE_REP|Org1_Gene2860#	gi|398366053|gi|398366053_K01869	28.1	65	2.86e-09
CORE_REP|Org1_Gene2860#	gi|hmm11790014|gi|hmm11790014_K01873	25.7	64	8.32e-09
CORE_REP|Org1_Gene2860#	gi|6321610|gi|6321610_K01874	23.8	64	8.32e-09
CORE_REP|Org1_Gene2860#	gi|15672798|gi|15672798_K01869	26.7	63	1.09e-08
CORE_REP|Org1_Gene2860#	gi|16077106|gi|16077106_K01874	29.9	61	5.39e-08
CORE_REP|Org1_Gene2860#	gi|15896243|gi|15896243_K01874	29.3	61	5.39e-08
CORE_REP|Org1_Gene2860#	gi|767922828|gi|767922828_NA	24.2	60	7.04e-08
CORE_REP|Org1_Gene2860#	gi|12045122|gi|12045122_K01869	25.0	60	7.04e-08
CORE_REP|Org1_Gene2860#	gi|15806450|gi|15806450_K01874	24.7	60	9.2e-08
CORE_REP|Org1_Gene2860#	gi|12044871|gi|12044871_K01874	30.4	57	5.96e-07
CORE_REP|Org1_Gene2860#	gi|16128625|gi|16128625_K01869	30.7	55	2.27e-06
CORE_REP|Org1_Gene2860#	gi|383323315|gi|383323315_K01874	31.0	55	3.87e-06
CORE_REP|Org1_Gene2860#	gi|767937777|gi|767937777_K01869	22.6	51	5.58e-05
CORE_REP|Org1_Gene2860#	gi|17554638|gi|17554638_K01869	32.2	50	7.29e-05
CORE_REP|Org1_Gene2860#	gi|15668814|gi|15668814_K01869	21.2	47	0.00105
CORE_REP|Org6_Gene2886#	gi|383323580|gi|383323580_K07114	33.8	77	7.14e-13
CORE_REP|Org2_Gene89#	gi|16079961|gi|16079961_K02335	63.1	1094	0
CORE_REP|Org2_Gene89#	gi|15674124|gi|15674124_K02335	51.4	840	1.41e-242
CORE_REP|Org2_Gene89#	gi|15894383|gi|15894383_K02335	45.8	748	5.58e-215
CORE_REP|Org2_Gene89#	gi|15594893|gi|15594893_K02335	34.3	502	1.19e-140
CORE_REP|Org2_Gene89#	gi|15605221|gi|15605221_K02335	35.5	497	3.82e-139
CORE_REP|Org2_Gene89#	gi|29348669|gi|29348669_K02335	38.7	433	6.77e-120
CORE_REP|Org2_Gene89#	gi|16131704|gi|16131704_K02335	41.7	415	1.12e-114
CORE_REP|Org2_Gene89#	gi|15677811|gi|15677811_K02335	35.3	404	2.58e-111
CORE_REP|Org2_Gene89#	gi|397673483|gi|397673483_K02335	42.0	394	2.04e-108
CORE_REP|Org2_Gene89#	gi|383323692|gi|383323692_K02335	36.2	377	2.59e-103
CORE_REP|Org2_Gene89#	gi|15806710|gi|15806710_K02335	41.1	357	4.72e-97
CORE_REP|Org2_Gene89#	gi|15604609|gi|15604609_K02335	42.5	351	2.59e-95
CORE_REP|Org2_Gene89#	gi|15646079|gi|15646079_K02335	39.5	280	4.3e-74
CORE_REP|Org2_Gene89#	gi|17933644|gi|17933644_K02349	34.3	242	1.3e-62
CORE_REP|Org2_Gene89#	gi|hmm28582043|gi|hmm28582043_K02349	33.5	238	3.2e-61
CORE_REP|Org2_Gene89#	gi|112420958|gi|112420958_K16618	33.1	231	3.91e-59
CORE_REP|Org2_Gene89#	gi|397673483|gi|397673483_K02335	41.6	229	1.14e-58
CORE_REP|Org2_Gene89#	gi|29348669|gi|29348669_K02335	41.8	220	9.01e-56
CORE_REP|Org2_Gene89#	gi|383323692|gi|383323692_K02335	38.4	208	2.71e-52
CORE_REP|Org2_Gene89#	gi|16131704|gi|16131704_K02335	40.1	199	1.65e-49
CORE_REP|Org2_Gene89#	gi|86563272|gi|86563272_K02349	29.9	197	6.26e-49
CORE_REP|Org2_Gene89#	gi|15806710|gi|15806710_K02335	41.8	195	2.38e-48
CORE_REP|Org2_Gene89#	gi|16079259|gi|16079259_NA	38.1	191	4.48e-47
CORE_REP|Org2_Gene89#	gi|15606735|gi|15606735_K02335	38.0	190	9.99e-47
CORE_REP|Org2_Gene89#	gi|15604609|gi|15604609_K02335	35.1	188	2.22e-46
CORE_REP|Org2_Gene89#	gi|15606966|gi|15606966_K02335	30.1	187	6.47e-46
CORE_REP|Org2_Gene89#	gi|hmm36302013|gi|hmm36302013_NA	34.3	164	4.49e-39
CORE_REP|Org2_Gene89#	gi|hmm36296013|gi|hmm36296013_K02335	34.3	164	4.49e-39
CORE_REP|Org2_Gene89#	gi|hmm17540033|gi|hmm17540033_K02335	32.1	157	7.17e-37
CORE_REP|Org2_Gene89#	gi|561108347|gi|561108347_NA	34.5	152	1.77e-35
CORE_REP|Org2_Gene89#	gi|hmm34474033|gi|hmm34474033_NA	32.5	149	1.95e-34
CORE_REP|Org2_Gene89#	gi|12045117|gi|12045117_K02335	31.9	148	2.55e-34
CORE_REP|Org2_Gene89#	gi|767925541|gi|767925541_NA	39.6	143	1.4e-32
CORE_REP|Org2_Gene89#	gi|767925543|gi|767925543_NA	39.6	143	1.4e-32
CORE_REP|Org2_Gene89#	gi|767925551|gi|767925551_NA	39.6	143	1.4e-32
CORE_REP|Org2_Gene89#	gi|767925528|gi|767925528_NA	39.6	143	1.4e-32
CORE_REP|Org2_Gene89#	gi|767925530|gi|767925530_K02349	39.6	143	1.4e-32
CORE_REP|Org2_Gene89#	gi|139394648|gi|139394648_K02349	39.6	143	1.4e-32
CORE_REP|Org2_Gene89#	gi|767925526|gi|767925526_K02349	39.6	143	1.4e-32
CORE_REP|Org2_Gene89#	gi|767925536|gi|767925536_NA	39.6	143	1.4e-32
CORE_REP|Org2_Gene89#	gi|767925538|gi|767925538_NA	39.6	143	1.4e-32
CORE_REP|Org2_Gene89#	gi|767925532|gi|767925532_NA	39.6	143	1.4e-32
CORE_REP|Org2_Gene89#	gi|767925534|gi|767925534_K02349	39.6	143	1.4e-32
CORE_REP|Org2_Gene89#	gi|15646079|gi|15646079_K02335	31.8	131	4.22e-29
CORE_REP|Org2_Gene89#	gi|226524743|gi|226524743_K01146	32.9	121	5.7e-26
CORE_REP|Org2_Gene89#	gi|139394648|gi|139394648_K02349	34.7	51	4.24e-05
CORE_REP|Org2_Gene89#	gi|767925543|gi|767925543_NA	34.7	51	4.24e-05
CORE_REP|Org8_Gene3323#	gi|397672368|gi|397672368_K00525	33.6	190	7.48e-47
CORE_REP|Org8_Gene3323#	gi|66475480|gi|66475480_K00525	26.6	145	2.76e-33
CORE_REP|Org8_Gene3323#	gi|767966309|gi|767966309_NA	25.9	134	6.36e-30
CORE_REP|Org8_Gene3323#	gi|4506749|gi|4506749_K10807	25.9	134	6.36e-30
CORE_REP|Org8_Gene3323#	gi|767966311|gi|767966311_NA	25.9	134	6.36e-30
CORE_REP|Org8_Gene3323#	gi|767966313|gi|767966313_NA	25.8	131	3.16e-29
CORE_REP|Org8_Gene3323#	gi|29347555|gi|29347555_K00525	28.2	130	7.03e-29
CORE_REP|Org8_Gene3323#	gi|17352481|gi|17352481_K10807	30.6	130	7.03e-29
CORE_REP|Org8_Gene3323#	gi|hmm12976023|gi|hmm12976023_K10807	25.7	125	2.96e-27
CORE_REP|Org8_Gene3323#	gi|17555242|gi|17555242_K10807	27.1	124	6.58e-27
CORE_REP|Org8_Gene3323#	gi|hmm12952023|gi|hmm12952023_K10807	24.7	114	3.99e-24
CORE_REP|Org8_Gene3323#	gi|398364373|gi|398364373_K10807	25.8	114	6.81e-24
CORE_REP|Org8_Gene3323#	gi|6320914|gi|6320914_K10807	24.9	111	3.38e-23
CORE_REP|Org8_Gene3323#	gi|15605562|gi|15605562_K00525	27.3	109	1.68e-22
CORE_REP|Org8_Gene3323#	gi|15605686|gi|15605686_K00525	25.6	106	1.09e-21
CORE_REP|Org8_Gene3323#	gi|15645304|gi|15645304_K00525	26.8	100	7.8e-20
CORE_REP|Org8_Gene3323#	gi|15807364|gi|15807364_K00525	38.7	95	3.28e-18
CORE_REP|Org8_Gene3323#	gi|16130169|gi|16130169_K00525	25.3	94	5.59e-18
CORE_REP|Org8_Gene3323#	gi|15896522|gi|15896522_K00525	24.4	92	2.12e-17
CORE_REP|Org8_Gene3323#	gi|118431711|gi|118431711_K00525	36.6	73	1.33e-11
CORE_REP|Org8_Gene3323#	gi|4506749|gi|4506749_K10807	24.0	68	3.28e-10
CORE_REP|Org8_Gene3323#	gi|17352481|gi|17352481_K10807	33.1	68	4.29e-10
CORE_REP|Org8_Gene3323#	gi|767966309|gi|767966309_NA	34.6	67	5.6e-10
CORE_REP|Org8_Gene3323#	gi|66475480|gi|66475480_K00525	32.5	67	9.55e-10
CORE_REP|Org8_Gene3323#	gi|15672957|gi|15672957_K00525	24.9	65	2.13e-09
CORE_REP|Org8_Gene3323#	gi|6320914|gi|6320914_K10807	26.1	65	2.13e-09
CORE_REP|Org8_Gene3323#	gi|398364373|gi|398364373_K10807	25.6	65	2.13e-09
CORE_REP|Org8_Gene3323#	gi|15605562|gi|15605562_K00525	27.2	65	2.78e-09
CORE_REP|Org8_Gene3323#	gi|17555242|gi|17555242_K10807	24.2	64	6.19e-09
CORE_REP|Org8_Gene3323#	gi|hmm12952023|gi|hmm12952023_K10807	30.6	64	6.19e-09
CORE_REP|Org8_Gene3323#	gi|hmm12976023|gi|hmm12976023_K10807	30.6	64	6.19e-09
CORE_REP|Org8_Gene3323#	gi|15807364|gi|15807364_K00525	33.6	63	1.38e-08
CORE_REP|Org8_Gene3323#	gi|15605686|gi|15605686_K00525	26.9	62	1.8e-08
CORE_REP|Org8_Gene3323#	gi|15645304|gi|15645304_K00525	27.5	62	3.07e-08
CORE_REP|Org8_Gene3323#	gi|767966311|gi|767966311_NA	41.1	60	8.94e-08
CORE_REP|Org8_Gene3323#	gi|50812254|gi|50812254_K00525	26.0	59	1.99e-07
CORE_REP|Org8_Gene3323#	gi|12045086|gi|12045086_K00525	23.4	59	2.6e-07
CORE_REP|Org8_Gene3323#	gi|16130589|gi|16130589_K00525	24.4	58	3.4e-07
CORE_REP|Org8_Gene3323#	gi|118431711|gi|118431711_K00525	27.0	56	1.69e-06
CORE_REP|Org8_Gene3323#	gi|16078801|gi|16078801_K00525	23.6	49	0.000206
CORE_REP|Org8_Gene3323#	gi|15677158|gi|15677158_K00525	22.5	48	0.000352
CORE_REP|Org8_Gene3323#	gi|15894334|gi|15894334_K00525	29.1	48	0.000459
CORE_REP|Org4_Gene1642#	gi|16080583|gi|16080583_K03070	69.2	1173	0
CORE_REP|Org4_Gene1642#	gi|15896101|gi|15896101_K03070	56.8	938	4.76e-272
CORE_REP|Org4_Gene1642#	gi|15672097|gi|15672097_K03070	55.6	927	8.4e-269
CORE_REP|Org4_Gene1642#	gi|15645405|gi|15645405_K03070	46.4	730	1.51e-209
CORE_REP|Org4_Gene1642#	gi|16128091|gi|16128091_K03070	43.4	697	1.41e-199
CORE_REP|Org4_Gene1642#	gi|15594499|gi|15594499_K03070	39.6	607	1.47e-172
CORE_REP|Org4_Gene1642#	gi|12044924|gi|12044924_K03070	41.5	597	1.52e-169
CORE_REP|Org4_Gene1642#	gi|397675181|gi|397675181_K03070	40.0	555	6.64e-157
CORE_REP|Org4_Gene1642#	gi|15677388|gi|15677388_K03070	57.5	551	1.25e-155
CORE_REP|Org4_Gene1642#	gi|15604428|gi|15604428_K03070	53.9	510	2.45e-143
CORE_REP|Org4_Gene1642#	gi|383323291|gi|383323291_K03070	54.6	508	1.22e-142
CORE_REP|Org4_Gene1642#	gi|161579493|gi|161579493_K03070	50.7	485	1.44e-135
CORE_REP|Org4_Gene1642#	gi|hmm6020044|gi|hmm6020044_K03070	50.0	476	6.69e-133
CORE_REP|Org4_Gene1642#	gi|15605434|gi|15605434_K03070	39.6	416	8.22e-115
CORE_REP|Org4_Gene1642#	gi|397673686|gi|397673686_K03070	37.2	401	2.74e-110
CORE_REP|Org4_Gene1642#	gi|29349770|gi|29349770_K03070	47.1	395	1.5e-108
CORE_REP|Org4_Gene1642#	gi|15606905|gi|15606905_K03070	38.4	348	1.61e-94
CORE_REP|Org4_Gene1642#	gi|16128091|gi|16128091_K03070	38.4	267	6.16e-70
CORE_REP|Org4_Gene1642#	gi|hmm11478014|gi|hmm11478014_K03070	43.2	267	6.16e-70
CORE_REP|Org4_Gene1642#	gi|15604428|gi|15604428_K03070	34.2	254	4.13e-66
CORE_REP|Org4_Gene1642#	gi|161579493|gi|161579493_K03070	34.6	240	4.73e-62
CORE_REP|Org4_Gene1642#	gi|15677388|gi|15677388_K03070	35.4	238	2.35e-61
CORE_REP|Org4_Gene1642#	gi|383323291|gi|383323291_K03070	35.3	223	5.98e-57
CORE_REP|Org4_Gene1642#	gi|15605434|gi|15605434_K03070	43.6	210	8.94e-53
CORE_REP|Org4_Gene1642#	gi|hmm6020044|gi|hmm6020044_K03070	33.5	196	7.83e-49
CORE_REP|Org4_Gene1642#	gi|29349770|gi|29349770_K03070	43.1	183	1.17e-44
CORE_REP|Org4_Gene1642#	gi|hmm11478014|gi|hmm11478014_K03070	48.7	174	5.44e-42
CORE_REP|Org4_Gene1642#	gi|15606905|gi|15606905_K03070	43.5	121	3.2e-26
CORE_REP|Org4_Gene1642#	gi|hmm11478014|gi|hmm11478014_K03070	25.5	114	5.11e-24
CORE_REP|Org4_Gene1642#	gi|29349770|gi|29349770_K03070	21.5	74	4.49e-12
CORE_REP|Org4_Gene1642#	gi|16129858|gi|16129858_K07039	27.6	48	0.000345
CORE_REP|Org4_Gene1642#	gi|15896773|gi|15896773_NA	33.0	47	0.001
CORE_REP|Org4_Gene1642#	gi|29349916|gi|29349916_NA	23.5	45	0.00292
CORE_REP|Org5_Gene3349#	gi|16081092|gi|16081092_K07652	30.5	197	5.09e-49
CORE_REP|Org5_Gene3349#	gi|16079962|gi|16079962_K07636	30.8	195	1.93e-48
CORE_REP|Org5_Gene3349#	gi|383321544|gi|383321544_K00936	25.9	177	7.12e-43
CORE_REP|Org5_Gene3349#	gi|15672378|gi|15672378_K07652	30.2	169	1.14e-40
CORE_REP|Org5_Gene3349#	gi|16079368|gi|16079368_K07651	28.7	169	1.94e-40
CORE_REP|Org5_Gene3349#	gi|29346674|gi|29346674_NA	24.4	165	2.8e-39
CORE_REP|Org5_Gene3349#	gi|383322331|gi|383322331_K11527	30.2	159	1.18e-37
CORE_REP|Org5_Gene3349#	gi|15894978|gi|15894978_K07636	36.0	158	2.62e-37
CORE_REP|Org5_Gene3349#	gi|49176326|gi|49176326_K07648	27.4	157	7.62e-37
CORE_REP|Org5_Gene3349#	gi|383321019|gi|383321019_K07769	27.0	156	9.96e-37
CORE_REP|Org5_Gene3349#	gi|29346391|gi|29346391_NA	26.6	156	1.7e-36
CORE_REP|Org5_Gene3349#	gi|16130693|gi|16130693_K07678	33.9	156	1.7e-36
CORE_REP|Org5_Gene3349#	gi|29349960|gi|29349960_NA	28.1	156	1.7e-36
CORE_REP|Org5_Gene3349#	gi|383322325|gi|383322325_K11527	30.6	155	2.22e-36
CORE_REP|Org5_Gene3349#	gi|29346408|gi|29346408_NA	33.9	155	2.22e-36
CORE_REP|Org5_Gene3349#	gi|29346857|gi|29346857_NA	29.8	155	2.9e-36
CORE_REP|Org5_Gene3349#	gi|383321389|gi|383321389_NA	29.8	154	6.45e-36
CORE_REP|Org5_Gene3349#	gi|383322531|gi|383322531_K11356	27.6	149	1.22e-34
CORE_REP|Org5_Gene3349#	gi|29348458|gi|29348458_NA	28.6	149	2.08e-34
CORE_REP|Org5_Gene3349#	gi|29349519|gi|29349519_NA	24.6	146	1.03e-33
CORE_REP|Org5_Gene3349#	gi|29346593|gi|29346593_NA	33.6	146	1.35e-33
CORE_REP|Org5_Gene3349#	gi|383323539|gi|383323539_K00936	27.3	146	1.35e-33
CORE_REP|Org5_Gene3349#	gi|15893855|gi|15893855_NA	26.1	145	2.3e-33
CORE_REP|Org5_Gene3349#	gi|383323261|gi|383323261_K00936	36.2	143	1.14e-32
CORE_REP|Org5_Gene3349#	gi|29349465|gi|29349465_NA	30.2	142	2.54e-32
CORE_REP|Org5_Gene3349#	gi|15894190|gi|15894190_NA	25.5	140	7.39e-32
CORE_REP|Org5_Gene3349#	gi|29347433|gi|29347433_NA	34.6	140	7.39e-32
CORE_REP|Org5_Gene3349#	gi|29346893|gi|29346893_K02484	24.6	139	1.65e-31
CORE_REP|Org5_Gene3349#	gi|15604100|gi|15604100_K07716	25.2	139	1.65e-31
CORE_REP|Org5_Gene3349#	gi|15895699|gi|15895699_NA	35.1	139	1.65e-31
CORE_REP|Org5_Gene3349#	gi|29349545|gi|29349545_NA	27.3	139	1.65e-31
CORE_REP|Org5_Gene3349#	gi|16130302|gi|16130302_K07679	28.5	139	2.15e-31
CORE_REP|Org5_Gene3349#	gi|383321894|gi|383321894_NA	29.7	138	3.67e-31
CORE_REP|Org5_Gene3349#	gi|29346064|gi|29346064_NA	34.5	138	3.67e-31
CORE_REP|Org5_Gene3349#	gi|29347984|gi|29347984_NA	27.3	138	4.79e-31
CORE_REP|Org5_Gene3349#	gi|16077444|gi|16077444_NA	35.2	137	6.25e-31
CORE_REP|Org5_Gene3349#	gi|29347045|gi|29347045_NA	25.6	137	8.17e-31
CORE_REP|Org5_Gene3349#	gi|15805770|gi|15805770_NA	33.8	136	1.07e-30
CORE_REP|Org5_Gene3349#	gi|383322535|gi|383322535_K00936	32.5	136	1.07e-30
CORE_REP|Org5_Gene3349#	gi|15896466|gi|15896466_NA	34.4	136	1.82e-30
CORE_REP|Org5_Gene3349#	gi|383323166|gi|383323166_K00936	34.7	135	2.38e-30
CORE_REP|Org5_Gene3349#	gi|hmm48342013|gi|hmm48342013_K14509	26.4	135	3.1e-30
CORE_REP|Org5_Gene3349#	gi|29347243|gi|29347243_NA	33.8	134	4.05e-30
CORE_REP|Org5_Gene3349#	gi|29348543|gi|29348543_NA	24.0	134	4.05e-30
CORE_REP|Org5_Gene3349#	gi|383323933|gi|383323933_NA	24.5	134	4.05e-30
CORE_REP|Org5_Gene3349#	gi|383322557|gi|383322557_K02486	34.1	134	6.91e-30
CORE_REP|Org5_Gene3349#	gi|29348581|gi|29348581_NA	25.1	134	6.91e-30
CORE_REP|Org5_Gene3349#	gi|29348874|gi|29348874_NA	25.5	134	6.91e-30
CORE_REP|Org5_Gene3349#	gi|29346228|gi|29346228_NA	27.0	133	9.03e-30
CORE_REP|Org5_Gene3349#	gi|16078513|gi|16078513_K07698	29.1	133	9.03e-30
CORE_REP|Org5_Gene3349#	gi|15893609|gi|15893609_NA	28.0	132	2.01e-29
CORE_REP|Org5_Gene3349#	gi|145698285|gi|145698285_K07677	29.6	132	2.01e-29
CORE_REP|Org5_Gene3349#	gi|15893615|gi|15893615_NA	29.7	132	2.63e-29
CORE_REP|Org5_Gene3349#	gi|16078391|gi|16078391_K00936	32.9	132	2.63e-29
CORE_REP|Org5_Gene3349#	gi|29346368|gi|29346368_NA	27.3	129	1.7e-28
CORE_REP|Org5_Gene3349#	gi|383321378|gi|383321378_K00936	26.1	129	1.7e-28
CORE_REP|Org5_Gene3349#	gi|383323652|gi|383323652_NA	32.5	129	2.22e-28
CORE_REP|Org5_Gene3349#	gi|397672285|gi|397672285_K07768	28.6	128	2.9e-28
CORE_REP|Org5_Gene3349#	gi|383321139|gi|383321139_NA	27.1	128	3.79e-28
CORE_REP|Org5_Gene3349#	gi|29346647|gi|29346647_NA	34.8	127	4.95e-28
CORE_REP|Org5_Gene3349#	gi|15896016|gi|15896016_NA	33.1	127	8.45e-28
CORE_REP|Org5_Gene3349#	gi|29347071|gi|29347071_NA	32.3	127	8.45e-28
CORE_REP|Org5_Gene3349#	gi|29347007|gi|29347007_NA	32.5	126	1.44e-27
CORE_REP|Org5_Gene3349#	gi|383322218|gi|383322218_K11527	25.7	126	1.44e-27
CORE_REP|Org5_Gene3349#	gi|29347210|gi|29347210_NA	35.1	126	1.88e-27
CORE_REP|Org5_Gene3349#	gi|16078463|gi|16078463_K02491	25.0	125	2.46e-27
CORE_REP|Org5_Gene3349#	gi|29348235|gi|29348235_NA	24.3	125	2.46e-27
CORE_REP|Org5_Gene3349#	gi|29349762|gi|29349762_NA	34.1	125	3.21e-27
CORE_REP|Org5_Gene3349#	gi|15894831|gi|15894831_NA	33.5	125	3.21e-27
CORE_REP|Org5_Gene3349#	gi|29348711|gi|29348711_NA	25.0	124	4.19e-27
CORE_REP|Org5_Gene3349#	gi|29348269|gi|29348269_NA	24.3	124	7.15e-27
CORE_REP|Org5_Gene3349#	gi|29347950|gi|29347950_NA	31.6	124	7.15e-27
CORE_REP|Org5_Gene3349#	gi|383323641|gi|383323641_K11328	32.5	124	7.15e-27
CORE_REP|Org5_Gene3349#	gi|29346941|gi|29346941_NA	33.1	122	2.72e-26
CORE_REP|Org5_Gene3349#	gi|15604329|gi|15604329_NA	30.1	122	2.72e-26
CORE_REP|Org5_Gene3349#	gi|383321703|gi|383321703_K00936	22.5	121	4.64e-26
CORE_REP|Org5_Gene3349#	gi|16128385|gi|16128385_K07636	27.5	121	4.64e-26
CORE_REP|Org5_Gene3349#	gi|29349532|gi|29349532_NA	27.4	121	6.06e-26
CORE_REP|Org5_Gene3349#	gi|15893728|gi|15893728_NA	26.3	120	1.03e-25
CORE_REP|Org5_Gene3349#	gi|29346404|gi|29346404_NA	29.1	119	1.35e-25
CORE_REP|Org5_Gene3349#	gi|16078417|gi|16078417_K13533	29.8	119	1.76e-25
CORE_REP|Org5_Gene3349#	gi|15594765|gi|15594765_K02489	30.3	119	2.3e-25
CORE_REP|Org5_Gene3349#	gi|29347576|gi|29347576_NA	27.3	117	5.13e-25
CORE_REP|Org5_Gene3349#	gi|29348506|gi|29348506_NA	24.2	117	5.13e-25
CORE_REP|Org5_Gene3349#	gi|hmm9826024|gi|hmm9826024_K11835	30.6	116	1.14e-24
CORE_REP|Org5_Gene3349#	gi|15673418|gi|15673418_K02484	31.5	114	4.34e-24
CORE_REP|Org5_Gene3349#	gi|15894785|gi|15894785_NA	29.6	114	7.4e-24
CORE_REP|Org5_Gene3349#	gi|15805886|gi|15805886_NA	28.2	114	7.4e-24
CORE_REP|Org5_Gene3349#	gi|15896753|gi|15896753_NA	25.6	113	1.26e-23
CORE_REP|Org5_Gene3349#	gi|15894118|gi|15894118_K00936	30.8	112	1.65e-23
CORE_REP|Org5_Gene3349#	gi|29347830|gi|29347830_NA	23.5	112	2.15e-23
CORE_REP|Org5_Gene3349#	gi|383322260|gi|383322260_K02480	30.3	112	2.15e-23
CORE_REP|Org5_Gene3349#	gi|383323086|gi|383323086_K08479	29.9	111	4.8e-23
CORE_REP|Org5_Gene3349#	gi|15672986|gi|15672986_NA	26.8	111	6.27e-23
CORE_REP|Org5_Gene3349#	gi|29348332|gi|29348332_NA	22.5	110	8.18e-23
CORE_REP|Org5_Gene3349#	gi|15896632|gi|15896632_NA	25.8	110	1.07e-22
CORE_REP|Org5_Gene3349#	gi|255767757|gi|255767757_NA	25.7	109	1.82e-22
CORE_REP|Org5_Gene3349#	gi|397672570|gi|397672570_K02484	28.0	109	1.82e-22
CORE_REP|Org5_Gene3349#	gi|15893582|gi|15893582_NA	27.1	109	1.82e-22
CORE_REP|Org5_Gene3349#	gi|15896910|gi|15896910_K07646	28.4	109	2.38e-22
CORE_REP|Org5_Gene3349#	gi|29346143|gi|29346143_NA	26.2	109	2.38e-22
CORE_REP|Org5_Gene3349#	gi|29347144|gi|29347144_NA	26.0	107	5.3e-22
CORE_REP|Org5_Gene3349#	gi|29345946|gi|29345946_NA	32.0	107	9.05e-22
CORE_REP|Org5_Gene3349#	gi|29349146|gi|29349146_NA	24.6	106	1.18e-21
CORE_REP|Org5_Gene3349#	gi|16078430|gi|16078430_K13532	30.9	106	1.54e-21
CORE_REP|Org5_Gene3349#	gi|383323251|gi|383323251_K11354	30.9	105	2.63e-21
CORE_REP|Org5_Gene3349#	gi|16130018|gi|16130018_K07642	28.4	104	5.87e-21
CORE_REP|Org5_Gene3349#	gi|29348306|gi|29348306_NA	21.4	104	5.87e-21
CORE_REP|Org5_Gene3349#	gi|29346091|gi|29346091_NA	29.8	103	1.31e-20
CORE_REP|Org5_Gene3349#	gi|29347212|gi|29347212_NA	26.1	100	1.11e-19
CORE_REP|Org5_Gene3349#	gi|29346468|gi|29346468_K11527	26.6	100	1.11e-19
CORE_REP|Org5_Gene3349#	gi|397675724|gi|397675724_K02484	31.2	99	1.44e-19
CORE_REP|Org5_Gene3349#	gi|16128553|gi|16128553_K07644	25.1	99	1.89e-19
CORE_REP|Org5_Gene3349#	gi|397675186|gi|397675186_K07654	28.3	99	2.46e-19
CORE_REP|Org5_Gene3349#	gi|15893742|gi|15893742_NA	28.0	98	3.22e-19
CORE_REP|Org5_Gene3349#	gi|16131751|gi|16131751_K07640	30.4	96	1.22e-18
CORE_REP|Org5_Gene3349#	gi|15807871|gi|15807871_NA	31.1	96	1.22e-18
CORE_REP|Org5_Gene3349#	gi|15673575|gi|15673575_NA	30.8	96	2.09e-18
CORE_REP|Org5_Gene3349#	gi|255767067|gi|255767067_NA	24.7	95	3.56e-18
CORE_REP|Org5_Gene3349#	gi|15676499|gi|15676499_K02484	26.3	94	4.65e-18
CORE_REP|Org5_Gene3349#	gi|383323035|gi|383323035_K07636	27.6	93	1.04e-17
CORE_REP|Org5_Gene3349#	gi|15673656|gi|15673656_K14982	29.7	90	8.76e-17
CORE_REP|Org5_Gene3349#	gi|15595109|gi|15595109_K02482	22.5	89	1.95e-16
CORE_REP|Org5_Gene3349#	gi|15894150|gi|15894150_NA	27.2	89	1.95e-16
CORE_REP|Org5_Gene3349#	gi|29346399|gi|29346399_NA	27.6	89	2.55e-16
CORE_REP|Org5_Gene3349#	gi|29347148|gi|29347148_NA	24.7	87	5.68e-16
CORE_REP|Org5_Gene3349#	gi|90111458|gi|90111458_K07711	23.9	87	5.68e-16
CORE_REP|Org5_Gene3349#	gi|29349208|gi|29349208_NA	22.1	84	6.28e-15
CORE_REP|Org5_Gene3349#	gi|15605780|gi|15605780_K02482	24.7	83	1.4e-14
CORE_REP|Org5_Gene3349#	gi|29346265|gi|29346265_NA	21.8	82	1.83e-14
CORE_REP|Org5_Gene3349#	gi|hmm9956023|gi|hmm9956023_NA	33.5	82	3.12e-14
CORE_REP|Org5_Gene3349#	gi|29346159|gi|29346159_NA	32.4	81	4.07e-14
CORE_REP|Org5_Gene3349#	gi|29347801|gi|29347801_NA	24.4	81	5.32e-14
CORE_REP|Org5_Gene3349#	gi|16132216|gi|16132216_K07641	26.9	80	1.18e-13
CORE_REP|Org5_Gene3349#	gi|29346880|gi|29346880_NA	24.2	78	4.5e-13
CORE_REP|Org5_Gene3349#	gi|383322419|gi|383322419_K11527	23.7	77	7.68e-13
CORE_REP|Org5_Gene3349#	gi|16129567|gi|16129567_K07639	25.1	74	8.49e-12
CORE_REP|Org5_Gene3349#	gi|15893517|gi|15893517_K00936	22.7	72	3.23e-11
CORE_REP|Org5_Gene3349#	gi|566328905|gi|566328905_K07645	24.9	71	4.21e-11
CORE_REP|Org5_Gene3349#	gi|hmm7886053|gi|hmm7886053_NA	20.0	70	9.39e-11
CORE_REP|Org5_Gene3349#	gi|6322044|gi|6322044_K11231	24.1	68	3.57e-10
CORE_REP|Org5_Gene3349#	gi|hmm24026053|gi|hmm24026053_K14489	27.8	65	3.94e-09
CORE_REP|Org5_Gene3349#	gi|hmm23398013|gi|hmm23398013_K14489	22.0	63	1.15e-08
CORE_REP|Org5_Gene3349#	gi|hmm780023|gi|hmm780023_K14489	30.8	57	6.3e-07
CORE_REP|Org5_Gene3349#	gi|hmm778023|gi|hmm778023_K14489	30.8	57	6.3e-07
CORE_REP|Org5_Gene3349#	gi|hmm782023|gi|hmm782023_K14489	30.8	57	6.3e-07
CORE_REP|Org4_Gene4798#	gi|16080681|gi|16080681_NA	45.3	653	3.36e-186
CORE_REP|Org4_Gene4798#	gi|397673981|gi|397673981_NA	37.3	487	3.19e-136
CORE_REP|Org4_Gene4798#	gi|383323862|gi|383323862_NA	37.5	479	8.69e-134
CORE_REP|Org4_Gene4798#	gi|15896682|gi|15896682_NA	37.8	311	3.14e-83
CORE_REP|Org4_Gene4798#	gi|15896547|gi|15896547_NA	31.0	304	5.01e-81
CORE_REP|Org4_Gene4798#	gi|15605441|gi|15605441_NA	34.3	302	1.12e-80
CORE_REP|Org4_Gene4798#	gi|15896248|gi|15896248_NA	33.5	295	1.36e-78
CORE_REP|Org4_Gene4798#	gi|108885078|gi|108885078_NA	33.2	281	2.66e-74
CORE_REP|Org4_Gene4798#	gi|27477070|gi|27477070_K15192	31.3	270	4.7e-71
CORE_REP|Org4_Gene4798#	gi|767964207|gi|767964207_NA	31.3	270	4.7e-71
CORE_REP|Org4_Gene4798#	gi|767964209|gi|767964209_NA	31.3	270	4.7e-71
CORE_REP|Org4_Gene4798#	gi|767964205|gi|767964205_K15192	31.3	270	4.7e-71
CORE_REP|Org4_Gene4798#	gi|530394585|gi|530394585_NA	31.3	270	4.7e-71
CORE_REP|Org4_Gene4798#	gi|15674024|gi|15674024_NA	33.8	267	3.98e-70
CORE_REP|Org4_Gene4798#	gi|15806278|gi|15806278_NA	37.1	264	4.4e-69
CORE_REP|Org4_Gene4798#	gi|281361889|gi|281361889_K15192	30.6	258	1.85e-67
CORE_REP|Org4_Gene4798#	gi|hmm10012054|gi|hmm10012054_K11647	30.0	254	4.55e-66
CORE_REP|Org4_Gene4798#	gi|6319722|gi|6319722_K11654	29.2	250	8.58e-65
CORE_REP|Org4_Gene4798#	gi|32563629|gi|32563629_K11367	33.6	250	8.58e-65
CORE_REP|Org4_Gene4798#	gi|6324879|gi|6324879_K11654	30.4	248	2.5e-64
CORE_REP|Org4_Gene4798#	gi|15605284|gi|15605284_NA	33.6	246	1.24e-63
CORE_REP|Org4_Gene4798#	gi|hmm50880053|gi|hmm50880053_K19001	31.4	246	1.24e-63
CORE_REP|Org4_Gene4798#	gi|hmm14506053|gi|hmm14506053_K11654	30.2	243	1.05e-62
CORE_REP|Org4_Gene4798#	gi|hmm4814033|gi|hmm4814033_K11654	30.4	241	3.98e-62
CORE_REP|Org4_Gene4798#	gi|578801750|gi|578801750_NA	31.9	239	1.51e-61
CORE_REP|Org4_Gene4798#	gi|544583570|gi|544583570_K11727	32.0	238	1.98e-61
CORE_REP|Org4_Gene4798#	gi|373428660|gi|373428660_NA	32.2	238	1.98e-61
CORE_REP|Org4_Gene4798#	gi|578838748|gi|578838748_K11727	32.0	238	1.98e-61
CORE_REP|Org4_Gene4798#	gi|398366101|gi|398366101_K11786	28.6	236	9.81e-61
CORE_REP|Org4_Gene4798#	gi|17562600|gi|17562600_K11643	28.5	235	2.19e-60
CORE_REP|Org4_Gene4798#	gi|17569817|gi|17569817_NA	31.0	235	2.86e-60
CORE_REP|Org4_Gene4798#	gi|4557565|gi|4557565_K10841	30.9	234	3.73e-60
CORE_REP|Org4_Gene4798#	gi|126649341|gi|126649341_NA	31.3	232	1.42e-59
CORE_REP|Org4_Gene4798#	gi|hmm7904034|gi|hmm7904034_K11647	29.4	232	1.42e-59
CORE_REP|Org4_Gene4798#	gi|25144179|gi|25144179_K11654	31.0	231	2.42e-59
CORE_REP|Org4_Gene4798#	gi|71991518|gi|71991518_K10841	30.6	231	3.16e-59
CORE_REP|Org4_Gene4798#	gi|29348762|gi|29348762_NA	33.5	231	4.12e-59
CORE_REP|Org4_Gene4798#	gi|530422523|gi|530422523_K11727	31.2	230	5.39e-59
CORE_REP|Org4_Gene4798#	gi|530422521|gi|530422521_K11727	31.2	230	5.39e-59
CORE_REP|Org4_Gene4798#	gi|21071044|gi|21071044_K11727	31.2	230	5.39e-59
CORE_REP|Org4_Gene4798#	gi|544583568|gi|544583568_K11727	31.2	230	5.39e-59
CORE_REP|Org4_Gene4798#	gi|66359910|gi|66359910_NA	31.5	230	9.19e-59
CORE_REP|Org4_Gene4798#	gi|6322065|gi|6322065_K11786	28.9	230	9.19e-59
CORE_REP|Org4_Gene4798#	gi|24666729|gi|24666729_NA	28.3	228	2.05e-58
CORE_REP|Org4_Gene4798#	gi|17551114|gi|17551114_K11647	27.9	228	2.67e-58
CORE_REP|Org4_Gene4798#	gi|767991539|gi|767991539_NA	30.7	226	7.78e-58
CORE_REP|Org4_Gene4798#	gi|767991543|gi|767991543_NA	30.7	226	7.78e-58
CORE_REP|Org4_Gene4798#	gi|578829657|gi|578829657_K11642	30.7	226	7.78e-58
CORE_REP|Org4_Gene4798#	gi|578829662|gi|578829662_K11642	30.7	226	7.78e-58
CORE_REP|Org4_Gene4798#	gi|767991545|gi|767991545_NA	30.7	226	7.78e-58
CORE_REP|Org4_Gene4798#	gi|386769008|gi|386769008_K11367	31.2	226	7.78e-58
CORE_REP|Org4_Gene4798#	gi|442625623|gi|442625623_K11367	31.2	226	7.78e-58
CORE_REP|Org4_Gene4798#	gi|767991547|gi|767991547_NA	30.7	226	7.78e-58
CORE_REP|Org4_Gene4798#	gi|17137266|gi|17137266_K11367	31.2	226	7.78e-58
CORE_REP|Org4_Gene4798#	gi|158420731|gi|158420731_K11642	30.7	226	7.78e-58
CORE_REP|Org4_Gene4798#	gi|530409847|gi|530409847_NA	30.7	226	7.78e-58
CORE_REP|Org4_Gene4798#	gi|52630322|gi|52630322_K11642	30.7	226	7.78e-58
CORE_REP|Org4_Gene4798#	gi|52630326|gi|52630326_K11642	30.7	226	7.78e-58
CORE_REP|Org4_Gene4798#	gi|530409849|gi|530409849_NA	30.7	226	7.78e-58
CORE_REP|Org4_Gene4798#	gi|578829655|gi|578829655_NA	30.7	226	7.78e-58
CORE_REP|Org4_Gene4798#	gi|578829647|gi|578829647_NA	30.7	226	7.78e-58
CORE_REP|Org4_Gene4798#	gi|530409851|gi|530409851_K11642	30.7	226	7.78e-58
CORE_REP|Org4_Gene4798#	gi|578829645|gi|578829645_NA	30.7	226	7.78e-58
CORE_REP|Org4_Gene4798#	gi|hmm15988023|gi|hmm15988023_K11643	28.8	226	1.02e-57
CORE_REP|Org4_Gene4798#	gi|325651836|gi|325651836_K11654	30.1	226	1.02e-57
CORE_REP|Org4_Gene4798#	gi|hmm9370044|gi|hmm9370044_NA	29.3	225	2.96e-57
CORE_REP|Org4_Gene4798#	gi|530398611|gi|530398611_K11643	32.4	224	3.86e-57
CORE_REP|Org4_Gene4798#	gi|578822557|gi|578822557_K11643	32.4	224	3.86e-57
CORE_REP|Org4_Gene4798#	gi|578822555|gi|578822555_K11643	32.4	224	3.86e-57
CORE_REP|Org4_Gene4798#	gi|578822553|gi|578822553_K11643	32.4	224	3.86e-57
CORE_REP|Org4_Gene4798#	gi|578822559|gi|578822559_K11643	32.4	224	3.86e-57
CORE_REP|Org4_Gene4798#	gi|51599156|gi|51599156_K11643	32.4	224	3.86e-57
CORE_REP|Org4_Gene4798#	gi|662033891|gi|662033891_K11643	32.4	224	3.86e-57
CORE_REP|Org4_Gene4798#	gi|578822562|gi|578822562_K11643	32.4	224	3.86e-57
CORE_REP|Org4_Gene4798#	gi|17539642|gi|17539642_K11647	30.6	224	5.04e-57
CORE_REP|Org4_Gene4798#	gi|24308089|gi|24308089_K14435	31.4	223	8.6e-57
CORE_REP|Org4_Gene4798#	gi|hmm18778023|gi|hmm18778023_NA	26.4	221	2.5e-56
CORE_REP|Org4_Gene4798#	gi|66358754|gi|66358754_NA	29.8	221	3.27e-56
CORE_REP|Org4_Gene4798#	gi|530415112|gi|530415112_K11647	27.6	220	5.57e-56
CORE_REP|Org4_Gene4798#	gi|530415106|gi|530415106_K11647	27.6	220	5.57e-56
CORE_REP|Org4_Gene4798#	gi|530415108|gi|530415108_K11647	27.6	220	5.57e-56
CORE_REP|Org4_Gene4798#	gi|530415110|gi|530415110_K11647	27.6	220	5.57e-56
CORE_REP|Org4_Gene4798#	gi|578833500|gi|578833500_K11647	27.6	220	5.57e-56
CORE_REP|Org4_Gene4798#	gi|768003541|gi|768003541_K11647	27.6	220	5.57e-56
CORE_REP|Org4_Gene4798#	gi|578833498|gi|578833498_K11647	27.6	220	5.57e-56
CORE_REP|Org4_Gene4798#	gi|530415114|gi|530415114_K11647	27.6	220	5.57e-56
CORE_REP|Org4_Gene4798#	gi|578833496|gi|578833496_K11647	27.6	220	5.57e-56
CORE_REP|Org4_Gene4798#	gi|192807314|gi|192807314_K11647	27.6	220	5.57e-56
CORE_REP|Org4_Gene4798#	gi|192807316|gi|192807316_K11647	27.6	220	5.57e-56
CORE_REP|Org4_Gene4798#	gi|21071056|gi|21071056_K11647	27.6	220	5.57e-56
CORE_REP|Org4_Gene4798#	gi|192807312|gi|192807312_K11647	27.6	220	5.57e-56
CORE_REP|Org4_Gene4798#	gi|192807318|gi|192807318_K11647	27.6	220	5.57e-56
CORE_REP|Org4_Gene4798#	gi|530415100|gi|530415100_K11647	27.6	220	5.57e-56
CORE_REP|Org4_Gene4798#	gi|530415104|gi|530415104_K11647	27.6	220	5.57e-56
CORE_REP|Org4_Gene4798#	gi|192807320|gi|192807320_K11647	27.6	220	5.57e-56
CORE_REP|Org4_Gene4798#	gi|192807323|gi|192807323_K11647	27.6	220	5.57e-56
CORE_REP|Org4_Gene4798#	gi|24653132|gi|24653132_K11654	29.8	219	1.24e-55
CORE_REP|Org4_Gene4798#	gi|24653134|gi|24653134_K11654	29.8	219	1.24e-55
CORE_REP|Org4_Gene4798#	gi|118421089|gi|118421089_NA	32.1	219	1.24e-55
CORE_REP|Org4_Gene4798#	gi|17737463|gi|17737463_K11654	29.8	219	1.24e-55
CORE_REP|Org4_Gene4798#	gi|530379653|gi|530379653_NA	31.5	219	1.62e-55
CORE_REP|Org4_Gene4798#	gi|68299795|gi|68299795_K11367	31.5	219	1.62e-55
CORE_REP|Org4_Gene4798#	gi|767935220|gi|767935220_NA	31.5	219	1.62e-55
CORE_REP|Org4_Gene4798#	gi|530379655|gi|530379655_K11367	31.5	219	1.62e-55
CORE_REP|Org4_Gene4798#	gi|574957243|gi|574957243_K11647	27.3	218	2.77e-55
CORE_REP|Org4_Gene4798#	gi|48255898|gi|48255898_K11647	27.3	218	2.77e-55
CORE_REP|Org4_Gene4798#	gi|48255900|gi|48255900_K11647	27.3	218	2.77e-55
CORE_REP|Org4_Gene4798#	gi|24664914|gi|24664914_K11647	27.5	218	3.61e-55
CORE_REP|Org4_Gene4798#	gi|17985967|gi|17985967_K11647	27.5	218	3.61e-55
CORE_REP|Org4_Gene4798#	gi|24664907|gi|24664907_K11647	27.5	218	3.61e-55
CORE_REP|Org4_Gene4798#	gi|28574896|gi|28574896_K11647	27.5	218	3.61e-55
CORE_REP|Org4_Gene4798#	gi|442632632|gi|442632632_K11647	27.5	218	3.61e-55
CORE_REP|Org4_Gene4798#	gi|442632634|gi|442632634_K11647	27.5	218	3.61e-55
CORE_REP|Org4_Gene4798#	gi|24667055|gi|24667055_K11643	29.4	212	1.98e-53
CORE_REP|Org4_Gene4798#	gi|767951841|gi|767951841_NA	28.9	212	1.98e-53
CORE_REP|Org4_Gene4798#	gi|767951839|gi|767951839_NA	28.9	212	1.98e-53
CORE_REP|Org4_Gene4798#	gi|767951833|gi|767951833_K14437	28.9	212	1.98e-53
CORE_REP|Org4_Gene4798#	gi|767951835|gi|767951835_K14437	28.9	212	1.98e-53
CORE_REP|Org4_Gene4798#	gi|767951837|gi|767951837_K14437	28.9	212	1.98e-53
CORE_REP|Org4_Gene4798#	gi|62472261|gi|62472261_K11643	29.4	212	1.98e-53
CORE_REP|Org4_Gene4798#	gi|442633513|gi|442633513_K11643	29.4	212	1.98e-53
CORE_REP|Org4_Gene4798#	gi|193204424|gi|193204424_K15192	28.2	212	1.98e-53
CORE_REP|Org4_Gene4798#	gi|767951843|gi|767951843_NA	28.9	212	1.98e-53
CORE_REP|Org4_Gene4798#	gi|281366478|gi|281366478_K11643	29.4	212	1.98e-53
CORE_REP|Org4_Gene4798#	gi|767951847|gi|767951847_NA	28.9	212	1.98e-53
CORE_REP|Org4_Gene4798#	gi|54112403|gi|54112403_NA	28.9	212	1.98e-53
CORE_REP|Org4_Gene4798#	gi|6321012|gi|6321012_K11367	27.0	210	9.84e-53
CORE_REP|Org4_Gene4798#	gi|hmm8032024|gi|hmm8032024_K11367	30.0	207	4.88e-52
CORE_REP|Org4_Gene4798#	gi|768018477|gi|768018477_K14436	27.5	206	1.09e-51
CORE_REP|Org4_Gene4798#	gi|530418442|gi|530418442_K14436	27.5	206	1.09e-51
CORE_REP|Org4_Gene4798#	gi|530418446|gi|530418446_NA	27.5	206	1.09e-51
CORE_REP|Org4_Gene4798#	gi|768018486|gi|768018486_NA	27.5	206	1.09e-51
CORE_REP|Org4_Gene4798#	gi|578836216|gi|578836216_NA	27.5	206	1.09e-51
CORE_REP|Org4_Gene4798#	gi|29244924|gi|29244924_K14436	27.5	206	1.09e-51
CORE_REP|Org4_Gene4798#	gi|386768877|gi|386768877_NA	28.5	205	1.86e-51
CORE_REP|Org4_Gene4798#	gi|386768875|gi|386768875_NA	28.5	205	1.86e-51
CORE_REP|Org4_Gene4798#	gi|386768879|gi|386768879_NA	28.5	205	1.86e-51
CORE_REP|Org4_Gene4798#	gi|17986031|gi|17986031_NA	28.5	205	1.86e-51
CORE_REP|Org4_Gene4798#	gi|221330583|gi|221330583_K14437	28.5	205	1.86e-51
CORE_REP|Org4_Gene4798#	gi|193203140|gi|193203140_NA	28.3	204	4.13e-51
CORE_REP|Org4_Gene4798#	gi|282165704|gi|282165704_K04494	25.8	202	1.57e-50
CORE_REP|Org4_Gene4798#	gi|114326455|gi|114326455_NA	25.8	202	1.57e-50
CORE_REP|Org4_Gene4798#	gi|530424364|gi|530424364_K14438	27.2	200	5.97e-50
CORE_REP|Org4_Gene4798#	gi|530424362|gi|530424362_K14438	27.2	200	5.97e-50
CORE_REP|Org4_Gene4798#	gi|530424370|gi|530424370_K14438	27.2	200	5.97e-50
CORE_REP|Org4_Gene4798#	gi|363808412|gi|363808412_NA	29.2	200	5.97e-50
CORE_REP|Org4_Gene4798#	gi|190358536|gi|190358536_K14439	29.2	200	5.97e-50
CORE_REP|Org4_Gene4798#	gi|95147342|gi|95147342_K14438	27.2	200	5.97e-50
CORE_REP|Org4_Gene4798#	gi|190358534|gi|190358534_K14439	29.2	200	5.97e-50
CORE_REP|Org4_Gene4798#	gi|578829231|gi|578829231_K14438	27.2	200	5.97e-50
CORE_REP|Org4_Gene4798#	gi|190358532|gi|190358532_K14439	29.2	200	5.97e-50
CORE_REP|Org4_Gene4798#	gi|767990597|gi|767990597_K14438	27.2	200	5.97e-50
CORE_REP|Org4_Gene4798#	gi|767990595|gi|767990595_K14438	27.2	200	5.97e-50
CORE_REP|Org4_Gene4798#	gi|767990602|gi|767990602_NA	27.2	200	5.97e-50
CORE_REP|Org4_Gene4798#	gi|578829235|gi|578829235_K14438	27.2	200	5.97e-50
CORE_REP|Org4_Gene4798#	gi|767990587|gi|767990587_K14438	27.2	200	5.97e-50
CORE_REP|Org4_Gene4798#	gi|530424378|gi|530424378_NA	27.2	200	5.97e-50
CORE_REP|Org4_Gene4798#	gi|hmm10012024|gi|hmm10012024_NA	29.7	200	5.97e-50
CORE_REP|Org4_Gene4798#	gi|767990589|gi|767990589_K14438	27.2	200	5.97e-50
CORE_REP|Org4_Gene4798#	gi|hmm12744054|gi|hmm12744054_NA	26.3	194	5.59e-48
CORE_REP|Org4_Gene4798#	gi|hmm35700023|gi|hmm35700023_K11647	28.9	192	2.12e-47
CORE_REP|Org4_Gene4798#	gi|hmm8616024|gi|hmm8616024_K10841	30.9	191	4.73e-47
CORE_REP|Org4_Gene4798#	gi|6325175|gi|6325175_K15192	30.7	189	1.8e-46
CORE_REP|Org4_Gene4798#	gi|767932916|gi|767932916_NA	28.7	188	2.35e-46
CORE_REP|Org4_Gene4798#	gi|6322495|gi|6322495_K10841	31.6	188	2.35e-46
CORE_REP|Org4_Gene4798#	gi|392902167|gi|392902167_NA	28.3	187	6.83e-46
CORE_REP|Org4_Gene4798#	gi|392902165|gi|392902165_K10877	28.3	187	6.83e-46
CORE_REP|Org4_Gene4798#	gi|66360055|gi|66360055_NA	27.8	186	1.52e-45
CORE_REP|Org4_Gene4798#	gi|146219843|gi|146219843_K11661	30.9	184	4.43e-45
CORE_REP|Org4_Gene4798#	gi|767984450|gi|767984450_NA	29.3	184	5.78e-45
CORE_REP|Org4_Gene4798#	gi|398364627|gi|398364627_K10877	28.0	183	9.86e-45
CORE_REP|Org4_Gene4798#	gi|17136368|gi|17136368_K10875	28.2	183	1.29e-44
CORE_REP|Org4_Gene4798#	gi|373432615|gi|373432615_NA	31.1	182	1.68e-44
CORE_REP|Org4_Gene4798#	gi|578801752|gi|578801752_NA	30.9	181	3.75e-44
CORE_REP|Org4_Gene4798#	gi|373432617|gi|373432617_NA	30.9	181	3.75e-44
CORE_REP|Org4_Gene4798#	gi|392897001|gi|392897001_NA	27.3	180	6.39e-44
CORE_REP|Org4_Gene4798#	gi|392896999|gi|392896999_K11320	27.3	180	6.39e-44
CORE_REP|Org4_Gene4798#	gi|392897003|gi|392897003_K11320	27.3	180	6.39e-44
CORE_REP|Org4_Gene4798#	gi|6321275|gi|6321275_K10875	28.7	178	3.17e-43
CORE_REP|Org4_Gene4798#	gi|hmm11870034|gi|hmm11870034_K15192	27.8	176	1.57e-42
CORE_REP|Org4_Gene4798#	gi|530409856|gi|530409856_NA	29.7	169	1.13e-40
[truncated: 113,006 more rows]
