# Supplementary material for: Whole-genome analysis of Lysinibacillus boronitolerans MSR1: A dairy-isolated multidrug-resistant and non-pathogenic strain
Source: PLoS One. 2025 Dec 12;20(12):e0333844. doi: 10.1371/journal.pone.0333844 (PMC12700380; doi:10.1371/journal.pone.0333844)
Supplement: S7 File — (ZIP) [file pone.0333844.s013.zip › KEGG/CORE_kegg_hits3.txt]

CORE_REP|Org5_Gene1919#	gi|16078721|gi|16078721_K03763	69.3	2059	0
CORE_REP|Org4_Gene1231#	gi|16078550|gi|16078550_K01958	71.0	1676	0
CORE_REP|Org2_Gene2295#	gi|16079776|gi|16079776_K00123	79.8	1641	0
CORE_REP|Org2_Gene2498#	gi|16078616|gi|16078616_K01955	75.4	1610	0
CORE_REP|Org4_Gene1648#	gi|16080569|gi|16080569_K03701	79.7	1553	0
CORE_REP|Org1_Gene2860#	gi|255767644|gi|255767644_K01873	77.4	1429	0
CORE_REP|Org5_Gene2681#	gi|16077123|gi|16077123_K03723	58.0	1362	0
CORE_REP|Org1_Gene380#	gi|16080084|gi|16080084_K01869	76.8	1331	0
CORE_REP|Org1_Gene2418#	gi|16077154|gi|16077154_K03696	78.6	1257	0
CORE_REP|Org4_Gene1308#	gi|255767358|gi|255767358_K01870	65.0	1257	0
CORE_REP|Org6_Gene3622#	gi|16077075|gi|16077075_K02469	73.8	1221	0
CORE_REP|Org4_Gene1642#	gi|16080583|gi|16080583_K03070	69.2	1173	0
CORE_REP|Org1_Gene2651#	gi|16079794|gi|16079794_K01872	65.1	1169	0
CORE_REP|Org4_Gene5072#	gi|255767164|gi|255767164_K01952	74.8	1107	0
CORE_REP|Org5_Gene1470#	gi|255767631|gi|255767631_K00951	73.2	1104	0
CORE_REP|Org2_Gene89#	gi|16079961|gi|16079961_K02335	63.1	1094	0
CORE_REP|Org3_Gene557#	gi|16079872|gi|16079872_K01338	70.3	1089	0
CORE_REP|Org5_Gene1907#	gi|16078732|gi|16078732_K00962	77.0	1077	0
CORE_REP|Org6_Gene2693#	gi|255767364|gi|255767364_K03529	47.8	1069	3.29e-311
CORE_REP|Org8_Gene778#	gi|255767243|gi|255767243_K16898	46.7	1068	5.9e-311
CORE_REP|Org4_Gene1647#	gi|16080570|gi|16080570_K03702	81.6	1067	6.97e-311
CORE_REP|Org6_Gene44#	gi|16080336|gi|16080336_K07516	66.5	1052	1.64e-306
CORE_REP|Org5_Gene3556#	gi|255767425|gi|255767425_K02621	64.2	1044	5.96e-304
CORE_REP|Org1_Gene3808#	gi|255767202|gi|255767202_K03147	83.6	1031	3.81e-300
CORE_REP|Org6_Gene297#	gi|16079947|gi|16079947_K01868	75.9	1025	1.74e-298
CORE_REP|Org5_Gene4317#	gi|16080771|gi|16080771_NA	69.8	1023	7.66e-298
CORE_REP|Org4_Gene3920#	gi|50812242|gi|50812242_K02622	77.3	1020	7.48e-297
CORE_REP|Org4_Gene4010#	gi|29347500|gi|29347500_K01847	71.7	984	6.48e-286
CORE_REP|Org3_Gene1946#	gi|16078541|gi|16078541_K06207	78.9	983	7.39e-286
CORE_REP|Org2_Gene780#	gi|16078726|gi|16078726_K02519	67.3	971	4.59e-282
CORE_REP|Org1_Gene277#	gi|255767372|gi|255767372_K02400	71.2	970	6.98e-282
CORE_REP|Org7_Gene2226#	gi|16079601|gi|16079601_K04043	80.1	961	5.01e-279
CORE_REP|Org3_Gene40#	gi|255767660|gi|255767660_K06200	80.0	955	2.06e-277
CORE_REP|Org5_Gene477#	gi|255767825|gi|255767825_K03781	68.6	954	6.87e-277
CORE_REP|Org4_Gene5133#	gi|255767656|gi|255767656_K00239	80.3	952	2.22e-276
CORE_REP|Org3_Gene1004#	gi|16077493|gi|16077493_K03169	63.3	951	4.81e-276
CORE_REP|Org2_Gene1628#	gi|255767453|gi|255767453_K00164	49.1	941	4.83e-273
CORE_REP|Org8_Gene960#	gi|16077729|gi|16077729_K03657	63.4	934	4.7e-271
CORE_REP|Org1_Gene129#	gi|16078852|gi|16078852_K00615	68.6	933	1.22e-270
CORE_REP|Org4_Gene5109#	gi|16079915|gi|16079915_K01890	58.6	925	4e-268
CORE_REP|Org5_Gene1089#	gi|16078634|gi|16078634_K04066	55.7	923	1.52e-267
CORE_REP|Org6_Gene1190#	gi|15896289|gi|15896289_K01870	44.1	921	5.66e-267
CORE_REP|Org3_Gene4075#	gi|16079483|gi|16079483_K01662	70.6	919	2.25e-266
CORE_REP|Org5_Gene1005#	gi|255767339|gi|255767339_K02274	68.4	916	1.45e-265
CORE_REP|Org2_Gene2656#	gi|16079280|gi|16079280_K06877	58.0	905	3.11e-262
CORE_REP|Org5_Gene551#	gi|15673507|gi|15673507_K03695	64.2	898	6.01e-260
CORE_REP|Org5_Gene4034#	gi|16080020|gi|16080020_K01895	72.1	888	3.87e-257
CORE_REP|Org4_Gene4741#	gi|161511068|gi|161511068_K05565	55.1	884	6.02e-256
CORE_REP|Org6_Gene3549#	gi|16077137|gi|16077137_K03798	70.2	876	1.37e-253
CORE_REP|Org6_Gene3578#	gi|16077106|gi|16077106_K01874	64.5	876	2.27e-253
CORE_REP|Org6_Gene4256#	gi|16077670|gi|16077670_K04077	83.3	873	9.32e-253
CORE_REP|Org5_Gene2793#	gi|50812188|gi|50812188_K06959	62.3	871	4.68e-252
CORE_REP|Org4_Gene5117#	gi|16079910|gi|16079910_K07456	57.1	858	5.89e-248
CORE_REP|Org8_Gene2896#	gi|16080396|gi|16080396_K00381	69.5	849	1.98e-245
CORE_REP|Org5_Gene4417#	gi|15808007|gi|15808007_K00138	80.8	845	3.31e-244
CORE_REP|Org4_Gene2073#	gi|16081058|gi|16081058_K00851	79.7	842	1.67e-243
CORE_REP|Org8_Gene45#	gi|16079801|gi|16079801_K03581	52.5	841	7.64e-243
CORE_REP|Org3_Gene967#	gi|255767242|gi|255767242_K16899	40.2	838	9.34e-242
CORE_REP|Org8_Gene682#	gi|255767381|gi|255767381_K03466	57.9	831	5.7e-240
CORE_REP|Org2_Gene3723#	gi|16077730|gi|16077730_K01972	63.1	829	1.89e-239
CORE_REP|Org8_Gene2728#	gi|16080867|gi|16080867_K02827	61.4	828	5.36e-239
CORE_REP|Org8_Gene129#	gi|255767161|gi|255767161_K01951	79.3	827	8.01e-239
CORE_REP|Org4_Gene6063#	gi|16078517|gi|16078517_K12574	73.3	827	9.09e-239
CORE_REP|Org4_Gene5129#	gi|255767657|gi|255767657_K03703	68.6	825	2.45e-238
CORE_REP|Org4_Gene5849#	gi|16080768|gi|16080768_K01937	74.0	822	2.41e-237
CORE_REP|Org4_Gene4845#	gi|16080736|gi|16080736_K02111	82.5	812	1.81e-234
CORE_REP|Org6_Gene2582#	gi|16078759|gi|16078759_K18682	80.4	812	1.87e-234
CORE_REP|Org8_Gene2125#	gi|16080914|gi|16080914_K03781	71.0	808	3.58e-233
CORE_REP|Org3_Gene4559#	gi|16077077|gi|16077077_K00088	81.3	807	5.63e-233
CORE_REP|Org5_Gene2444#	gi|383323382|gi|383323382_K00548	39.4	806	3.84e-232
CORE_REP|Org1_Gene1013#	gi|255767217|gi|255767217_K00864	77.6	805	2.86e-232
CORE_REP|Org6_Gene4267#	gi|29347219|gi|29347219_NA	32.2	794	1.72e-228
CORE_REP|Org2_Gene865#	gi|16078650|gi|16078650_K03655	57.9	790	9.96e-228
CORE_REP|Org6_Gene2971#	gi|255767260|gi|255767260_K08602	62.6	789	1.97e-227
CORE_REP|Org7_Gene1519#	gi|255767374|gi|255767374_K03407	59.3	789	2.25e-227
CORE_REP|Org7_Gene838#	gi|16077739|gi|16077739_K03296	45.3	789	3.35e-227
CORE_REP|Org8_Gene1337#	gi|16080153|gi|16080153_K07192	77.8	787	6.36e-227
CORE_REP|Org6_Gene3096#	gi|16080734|gi|16080734_K02112	84.2	778	2.71e-224
CORE_REP|Org8_Gene2187#	gi|50812210|gi|50812210_K01953	59.0	776	1.75e-223
CORE_REP|Org8_Gene1060#	gi|16081060|gi|16081060_K00033	79.4	775	2.27e-223
CORE_REP|Org5_Gene2115#	gi|16079809|gi|16079809_K01876	64.7	774	6.39e-223
CORE_REP|Org2_Gene4080#	gi|255767153|gi|255767153_K06158	61.9	770	1.32e-221
CORE_REP|Org4_Gene5256#	gi|50812224|gi|50812224_K08483	68.0	768	3.4e-221
CORE_REP|Org4_Gene1466#	gi|16079975|gi|16079975_K02337	42.8	768	8.04e-221
CORE_REP|Org7_Gene3393#	gi|255767698|gi|255767698_K01610	72.1	767	9.14e-221
CORE_REP|Org4_Gene827#	gi|255767426|gi|255767426_NA	74.1	765	4.41e-220
CORE_REP|Org3_Gene609#	gi|255767479|gi|255767479_K01687	66.5	763	1.82e-219
CORE_REP|Org6_Gene4426#	gi|16077935|gi|16077935_K11085	64.6	763	1.44e-219
CORE_REP|Org4_Gene5094#	gi|50812194|gi|50812194_K02434	80.3	762	2.03e-219
CORE_REP|Org2_Gene707#	gi|16078764|gi|16078764_K06168	73.4	762	3.74e-219
CORE_REP|Org1_Gene473#	gi|16079970|gi|16079970_K00873	68.4	757	8.04e-218
CORE_REP|Org4_Gene131#	gi|16077275|gi|16077275_K03293	81.1	753	1.19e-216
CORE_REP|Org6_Gene2622#	gi|16078720|gi|16078720_K01881	65.7	750	9.53e-216
CORE_REP|Org8_Gene1061#	gi|16081059|gi|16081059_K03299	84.4	748	4.87e-215
CORE_REP|Org4_Gene919#	gi|16080786|gi|16080786_K01887	66.1	748	4.63e-215
CORE_REP|Org4_Gene2012#	gi|16079597|gi|16079597_K18707	81.1	736	1.47e-211
CORE_REP|Org4_Gene2127#	gi|16081103|gi|16081103_NA	56.5	736	2.15e-211
CORE_REP|Org2_Gene3781#	gi|16080987|gi|16080987_K01712	64.1	735	3.1e-211
CORE_REP|Org7_Gene2885#	gi|16077712|gi|16077712_K01756	83.3	731	4.54e-210
CORE_REP|Org4_Gene2271#	gi|16078005|gi|16078005_K06415	74.4	730	1.1e-209
CORE_REP|Org2_Gene37#	gi|16080454|gi|16080454_K03293	80.0	728	3.47e-209
CORE_REP|Org5_Gene4236#	gi|16078886|gi|16078886_K00666	62.6	725	3.14e-208
CORE_REP|Org1_Gene3816#	gi|16080226|gi|16080226_K00763	71.0	724	6.29e-208
CORE_REP|Org4_Gene2416#	gi|255767558|gi|255767558_NA	57.5	723	1.82e-207
CORE_REP|Org3_Gene610#	gi|16079883|gi|16079883_K01652	61.8	721	8.37e-207
CORE_REP|Org8_Gene1651#	gi|16080398|gi|16080398_K03657	47.0	721	6.4e-207
CORE_REP|Org4_Gene4099#	gi|16077499|gi|16077499_NA	62.5	720	1.96e-206
CORE_REP|Org7_Gene1250#	gi|15676142|gi|15676142_K03781	69.0	718	3.54e-206
CORE_REP|Org8_Gene11#	gi|16079816|gi|16079816_K07462	46.9	718	7.16e-206
CORE_REP|Org6_Gene2184#	gi|16079293|gi|16079293_K01893	80.7	717	8.86e-206
CORE_REP|Org6_Gene2017#	gi|16080457|gi|16080457_K18929	73.6	716	1.67e-205
CORE_REP|Org8_Gene2587#	gi|255767512|gi|255767512_K01744	75.3	714	8.21e-205
CORE_REP|Org6_Gene3627#	gi|16077069|gi|16077069_K02313	79.0	713	1.02e-204
CORE_REP|Org2_Gene3896#	gi|16078165|gi|16078165_K00547	57.4	713	2.51e-204
CORE_REP|Org4_Gene525#	gi|16078809|gi|16078809_K01915	76.9	710	1.46e-203
CORE_REP|Org7_Gene2977#	gi|16080397|gi|16080397_K00380	58.0	710	1.5e-203
CORE_REP|Org6_Gene4591#	gi|16080444|gi|16080444_K15633	69.5	708	3.75e-203
CORE_REP|Org4_Gene1477#	gi|16079965|gi|16079965_K00031	81.9	706	1.17e-202
CORE_REP|Org4_Gene3082#	gi|15672917|gi|15672917_K01938	61.6	705	5.91e-202
CORE_REP|Org6_Gene1238#	gi|255767812|gi|255767812_K14393	68.8	703	1.22e-201
CORE_REP|Org5_Gene471#	gi|15672331|gi|15672331_K02837	66.6	703	1.23e-201
CORE_REP|Org3_Gene3909#	gi|16078036|gi|16078036_K06147	59.6	703	2.33e-201
CORE_REP|Org4_Gene613#	gi|16080207|gi|16080207_K02056	70.7	701	4.61e-201
CORE_REP|Org7_Gene2669#	gi|16078449|gi|16078449_K01534	57.6	700	1.26e-200
CORE_REP|Org1_Gene2799#	gi|255767787|gi|255767787_K03628	82.9	698	3.23e-200
CORE_REP|Org7_Gene4136#	gi|16080776|gi|16080776_K06147	59.7	698	7.56e-200
CORE_REP|Org8_Gene474#	gi|16077162|gi|16077162_K01883	69.7	693	1.93e-198
CORE_REP|Org6_Gene4328#	gi|255767165|gi|255767165_K00764	71.1	690	9.76e-198
CORE_REP|Org2_Gene477#	gi|16077245|gi|16077245_K03431	76.3	689	1.58e-197
CORE_REP|Org4_Gene83#	gi|16080535|gi|16080535_K18104	60.3	689	3.51e-197
CORE_REP|Org7_Gene844#	gi|16079341|gi|16079341_K03977	76.1	688	4.46e-197
CORE_REP|Org8_Gene953#	gi|255767168|gi|255767168_K00602	67.6	686	1.97e-196
CORE_REP|Org2_Gene1476#	gi|255767648|gi|255767648_K03544	80.9	685	2.8e-196
CORE_REP|Org1_Gene2643#	gi|16079788|gi|16079788_K08303	78.8	684	6.29e-196
CORE_REP|Org6_Gene4517#	gi|397672598|gi|397672598_K07077	61.1	683	2.36e-195
CORE_REP|Org7_Gene2003#	gi|15896443|gi|15896443_K01880	68.4	682	3.38e-195
CORE_REP|Org7_Gene1203#	gi|16079908|gi|16079908_K01897	58.6	682	3.16e-195
CORE_REP|Org5_Gene1987#	gi|16078661|gi|16078661_K03106	76.6	681	4.32e-195
CORE_REP|Org8_Gene581#	gi|16077628|gi|16077628_K18231	62.7	678	5.85e-194
CORE_REP|Org1_Gene2094#	gi|16078982|gi|16078982_K03654	57.0	678	4.78e-194
CORE_REP|Org5_Gene1234#	gi|255767197|gi|255767197_K01845	77.0	674	8.54e-193
CORE_REP|Org8_Gene2661#	gi|15807939|gi|15807939_K01638	65.0	673	1.39e-192
CORE_REP|Org6_Gene2832#	gi|16078527|gi|16078527_K01585	68.0	672	3.71e-192
CORE_REP|Org3_Gene1531#	gi|15894141|gi|15894141_NA	48.3	671	8.34e-192
CORE_REP|Org2_Gene1433#	gi|16079824|gi|16079824_K00773	82.7	670	8.4e-192
CORE_REP|Org1_Gene1244#	gi|16081085|gi|16081085_K02205	70.2	670	1.05e-191
CORE_REP|Org4_Gene2749#	gi|16080357|gi|16080357_K01679	71.5	668	6.63e-191
CORE_REP|Org7_Gene1582#	gi|16078647|gi|16078647_K07030	61.0	668	7.85e-191
CORE_REP|Org2_Gene4301#	gi|16077889|gi|16077889_K06147	55.0	666	1.94e-190
CORE_REP|Org2_Gene2528#	gi|255767347|gi|255767347_K08384	51.1	666	3.47e-190
CORE_REP|Org3_Gene911#	gi|16077160|gi|16077160_K09698	65.3	665	3.45e-190
CORE_REP|Org4_Gene2150#	gi|16081154|gi|16081154_K03650	74.5	663	1.25e-189
CORE_REP|Org2_Gene204#	gi|255767637|gi|255767637_K03310	67.1	663	2.31e-189
CORE_REP|Org1_Gene3398#	gi|255767740|gi|255767740_NA	49.0	660	1.51e-188
CORE_REP|Org4_Gene2125#	gi|255767872|gi|255767872_K02314	73.6	656	1.96e-187
CORE_REP|Org7_Gene3276#	gi|15673934|gi|15673934_K01939	73.6	655	3.15e-187
CORE_REP|Org4_Gene1149#	gi|16077525|gi|16077525_K05592	66.7	655	5.16e-187
CORE_REP|Org8_Gene1973#	gi|16078768|gi|16078768_K03572	53.5	653	2.26e-186
CORE_REP|Org4_Gene4798#	gi|16080681|gi|16080681_NA	45.3	653	3.36e-186
CORE_REP|Org1_Gene1947#	gi|16079996|gi|16079996_K01755	70.5	651	8.3e-186
CORE_REP|Org8_Gene468#	gi|16077155|gi|16077155_K04485	70.4	651	6.34e-186
CORE_REP|Org3_Gene447#	gi|15674210|gi|15674210_K01953	51.4	648	5.72e-185
CORE_REP|Org3_Gene3054#	gi|255767521|gi|255767521_K01966	60.8	644	1.14e-183
CORE_REP|Org3_Gene1137#	gi|16081092|gi|16081092_K07652	52.0	644	8.05e-184
CORE_REP|Org7_Gene4028#	gi|255767116|gi|255767116_K03305	63.1	643	1.87e-183
CORE_REP|Org4_Gene4005#	gi|255767526|gi|255767526_K00382	66.3	642	2.34e-183
CORE_REP|Org4_Gene5969#	gi|255767543|gi|255767543_K01961	68.2	641	8.52e-183
CORE_REP|Org6_Gene3107#	gi|16080743|gi|16080743_K00600	77.3	640	1.01e-182
CORE_REP|Org1_Gene2936#	gi|16080812|gi|16080812_K06885	70.0	639	1.81e-182
CORE_REP|Org3_Gene3760#	gi|16080107|gi|16080107_K00789	80.7	637	8.24e-182
CORE_REP|Org6_Gene3204#	gi|255767156|gi|255767156_K11735	66.8	636	2.83e-181
CORE_REP|Org4_Gene50#	gi|16079289|gi|16079289_K05366	41.1	636	5.71e-181
CORE_REP|Org4_Gene5786#	gi|16079878|gi|16079878_K01703	65.2	634	8.25e-181
CORE_REP|Org1_Gene4042#	gi|15893818|gi|15893818_K19350	62.0	634	1.13e-180
CORE_REP|Org1_Gene2373#	gi|255767346|gi|255767346_K08724	47.1	627	1.58e-178
CORE_REP|Org7_Gene3590#	gi|16077118|gi|16077118_K04042	65.8	624	8.27e-178
CORE_REP|Org4_Gene1197#	gi|16078524|gi|16078524_K00627	71.1	623	1.39e-177
CORE_REP|Org6_Gene689#	gi|16079562|gi|16079562_K03526	86.4	622	1.96e-177
CORE_REP|Org5_Gene3589#	gi|16078927|gi|16078927_K01569	76.5	622	2.71e-177
CORE_REP|Org7_Gene4159#	gi|255767237|gi|255767237_K01897	58.7	622	3.55e-177
CORE_REP|Org1_Gene4090#	gi|255767678|gi|255767678_K01895	58.1	622	3.64e-177
CORE_REP|Org8_Gene1903#	gi|16080712|gi|16080712_K06131	61.4	620	1.38e-176
CORE_REP|Org5_Gene814#	gi|16078037|gi|16078037_K06147	58.5	619	4.4e-176
CORE_REP|Org5_Gene683#	gi|16079273|gi|16079273_K03722	50.2	619	3.7e-176
CORE_REP|Org7_Gene1091#	gi|255767684|gi|255767684_NA	40.4	617	2.41e-175
CORE_REP|Org7_Gene4026#	gi|255767095|gi|255767095_NA	64.0	616	2.44e-175
CORE_REP|Org5_Gene3936#	gi|16079911|gi|16079911_K02347	56.8	616	2.15e-175
CORE_REP|Org4_Gene4358#	gi|16078679|gi|16078679_K03667	68.2	614	8.76e-175
CORE_REP|Org2_Gene199#	gi|16080519|gi|16080519_K03321	56.2	612	4.13e-174
CORE_REP|Org3_Gene2698#	gi|16078628|gi|16078628_NA	55.1	612	5.26e-174
CORE_REP|Org5_Gene845#	gi|16077586|gi|16077586_NA	72.7	611	5.13e-174
CORE_REP|Org1_Gene3445#	gi|16078199|gi|16078199_K09458	67.8	611	8.57e-174
CORE_REP|Org6_Gene3501#	gi|15805854|gi|15805854_K01637	69.9	610	1.16e-173
CORE_REP|Org4_Gene5370#	gi|16077081|gi|16077081_K01875	69.6	608	4.4e-173
CORE_REP|Org3_Gene3628#	gi|15896264|gi|15896264_K15738	48.7	607	1.1e-172
CORE_REP|Org1_Gene3559#	gi|16078838|gi|16078838_K06310	60.9	606	2.19e-172
CORE_REP|Org2_Gene887#	gi|255767185|gi|255767185_NA	57.5	606	2.05e-172
CORE_REP|Org6_Gene2537#	gi|255767218|gi|255767218_K00111	56.2	606	2.8e-172
CORE_REP|Org8_Gene243#	gi|16080729|gi|16080729_K00790	71.3	604	6.48e-172
CORE_REP|Org3_Gene4938#	gi|16130094|gi|16130094_K11733	59.7	604	7.24e-172
CORE_REP|Org6_Gene2598#	gi|255767378|gi|255767378_K12574	51.4	604	8.25e-172
CORE_REP|Org6_Gene1932#	gi|16128655|gi|16128655_K02804	48.1	604	1.26e-171
CORE_REP|Org5_Gene2840#	gi|16077851|gi|16077851_K08693	48.4	602	4.44e-171
CORE_REP|Org1_Gene1948#	gi|16079997|gi|16079997_K01940	73.9	601	8.52e-171
CORE_REP|Org3_Gene1222#	gi|16079555|gi|16079555_NA	46.4	601	1.21e-170
CORE_REP|Org1_Gene1782#	gi|15893910|gi|15893910_K00937	48.4	600	2.63e-170
CORE_REP|Org1_Gene3687#	gi|16079880|gi|16079880_K01649	59.1	597	1.58e-169
CORE_REP|Org4_Gene4007#	gi|16079460|gi|16079460_K00167	88.7	593	1.47e-168
CORE_REP|Org3_Gene3069#	gi|16079464|gi|16079464_K00263	78.8	591	4.83e-168
CORE_REP|Org7_Gene3489#	gi|255767189|gi|255767189_NA	75.3	589	1.83e-167
CORE_REP|Org5_Gene3114#	gi|16077978|gi|16077978_K06956	65.4	585	5.66e-166
CORE_REP|Org8_Gene2311#	gi|255767216|gi|255767216_NA	63.9	585	4.23e-166
CORE_REP|Org4_Gene5081#	gi|16077724|gi|16077724_K01486	50.7	585	5.36e-166
CORE_REP|Org8_Gene312#	gi|16077601|gi|16077601_K03893	66.4	584	8.96e-166
CORE_REP|Org7_Gene1607#	gi|16078208|gi|16078208_K15580	52.0	584	8.82e-166
CORE_REP|Org8_Gene2589#	gi|16078887|gi|16078887_NA	76.2	581	6.69e-165
CORE_REP|Org4_Gene1299#	gi|255767353|gi|255767353_K03531	78.7	580	8.87e-165
CORE_REP|Org2_Gene4209#	gi|255767586|gi|255767586_K03686	70.9	579	2.49e-164
CORE_REP|Org1_Gene521#	gi|255767203|gi|255767203_NA	60.6	579	3.93e-164
CORE_REP|Org8_Gene2009#	gi|16081159|gi|16081159_K02495	57.6	579	3.35e-164
CORE_REP|Org1_Gene768#	gi|255767536|gi|255767536_K03631	52.5	578	6.42e-164
CORE_REP|Org6_Gene3255#	gi|16077888|gi|16077888_K06147	51.1	578	6.54e-164
CORE_REP|Org7_Gene2615#	gi|255767737|gi|255767737_K00364	86.5	577	8.31e-164
CORE_REP|Org4_Gene452#	gi|16079395|gi|16079395_K01586	64.3	577	1.46e-163
CORE_REP|Org6_Gene4589#	gi|16080446|gi|16080446_K00927	71.3	576	2.33e-163
CORE_REP|Org6_Gene3129#	gi|255767788|gi|255767788_K00790	70.5	575	5.4e-163
CORE_REP|Org4_Gene988#	gi|16077405|gi|16077405_NA	69.6	574	1.12e-162
CORE_REP|Org7_Gene741#	gi|16078885|gi|16078885_K01961	62.5	574	7.71e-163
CORE_REP|Org1_Gene4111#	gi|16079514|gi|16079514_NA	58.2	572	2.95e-162
CORE_REP|Org6_Gene4416#	gi|16077869|gi|16077869_K03215	60.4	570	1.1e-161
CORE_REP|Org4_Gene2324#	gi|255767573|gi|255767573_K03086	78.3	568	5.81e-161
CORE_REP|Org6_Gene3642#	gi|16081144|gi|16081144_K06942	77.6	567	9.63e-161
CORE_REP|Org5_Gene2114#	gi|16079810|gi|16079810_K01892	64.6	567	1.45e-160
CORE_REP|Org5_Gene1134#	gi|16077741|gi|16077741_K03215	59.0	565	3.48e-160
CORE_REP|Org4_Gene2306#	gi|16079587|gi|16079587_K07037	41.6	565	7.07e-160
CORE_REP|Org7_Gene1458#	gi|255767389|gi|255767389_K03553	82.7	564	7.88e-160
CORE_REP|Org4_Gene460#	gi|255767508|gi|255767508_K01839	69.7	563	1.5e-159
CORE_REP|Org8_Gene3149#	gi|255767837|gi|255767837_K11535	69.5	563	1.56e-159
CORE_REP|Org2_Gene1055#	gi|16080335|gi|16080335_K00632	71.3	562	2.53e-159
CORE_REP|Org1_Gene4065#	gi|16077364|gi|16077364_K08369	68.8	562	2.65e-159
CORE_REP|Org5_Gene3680#	gi|255767720|gi|255767720_K05568	56.1	562	4.2e-159
CORE_REP|Org5_Gene2678#	gi|16077126|gi|16077126_K02499	55.8	562	5.37e-159
CORE_REP|Org6_Gene2844#	gi|16078522|gi|16078522_K00161	72.7	561	6.99e-159
CORE_REP|Org4_Gene198#	gi|255767489|gi|255767489_K01736	70.8	560	1.27e-158
CORE_REP|Org7_Gene2703#	gi|16078517|gi|16078517_K12574	49.2	559	3.05e-158
CORE_REP|Org8_Gene2792#	gi|16079983|gi|16079983_NA	61.0	558	7.05e-158
CORE_REP|Org4_Gene3192#	gi|16079945|gi|16079945_K07704	48.8	558	9.32e-158
CORE_REP|Org2_Gene2154#	gi|16079371|gi|16079371_K07399	50.9	557	1.52e-157
CORE_REP|Org4_Gene1905#	gi|255767628|gi|255767628_K00566	72.3	556	2.28e-157
CORE_REP|Org3_Gene4603#	gi|15894024|gi|15894024_K00262	61.6	555	6.17e-157
CORE_REP|Org5_Gene3412#	gi|15674020|gi|15674020_K01887	51.5	555	4.41e-157
CORE_REP|Org4_Gene2375#	gi|16079714|gi|16079714_NA	63.3	554	1.03e-156
CORE_REP|Org1_Gene3977#	gi|255767015|gi|255767015_K02343	50.2	554	1.05e-156
CORE_REP|Org4_Gene1359#	gi|16078640|gi|16078640_K08884	44.6	554	1.53e-156
CORE_REP|Org7_Gene2797#	gi|16078873|gi|16078873_K03310	56.9	552	4.07e-156
CORE_REP|Org8_Gene1715#	gi|16080038|gi|16080038_NA	71.5	550	1.19e-155
CORE_REP|Org6_Gene2442#	gi|16079368|gi|16079368_K07651	49.8	550	1.51e-155
CORE_REP|Org8_Gene1257#	gi|16078723|gi|16078723_K02600	78.0	549	2.15e-155
CORE_REP|Org6_Gene2721#	gi|16078638|gi|16078638_K06941	74.2	549	2.82e-155
CORE_REP|Org4_Gene1514#	gi|16079934|gi|16079934_K01179	73.4	549	2.07e-155
CORE_REP|Org4_Gene1196#	gi|16078523|gi|16078523_K00162	83.4	548	5.37e-155
CORE_REP|Org2_Gene174#	gi|255767688|gi|255767688_K07007	66.5	548	6.87e-155
CORE_REP|Org4_Gene914#	gi|255767792|gi|255767792_NA	44.6	548	1.13e-154
CORE_REP|Org4_Gene3495#	gi|255767625|gi|255767625_K11737	58.4	547	9.96e-155
CORE_REP|Org6_Gene3104#	gi|16080619|gi|16080619_K01791	75.5	546	2.3e-154
CORE_REP|Org4_Gene4052#	gi|15894641|gi|15894641_K00833	55.1	545	4.91e-154
CORE_REP|Org2_Gene1469#	gi|16079869|gi|16079869_K02492	61.9	544	1.08e-153
CORE_REP|Org7_Gene1241#	gi|29345949|gi|29345949_NA	44.9	544	1.47e-153
CORE_REP|Org4_Gene4823#	gi|16080754|gi|16080754_K02835	74.9	542	3.25e-153
CORE_REP|Org1_Gene584#	gi|255767613|gi|255767613_NA	71.3	542	3.4e-153
CORE_REP|Org7_Gene458#	gi|16078294|gi|16078294_K03885	68.8	542	3.57e-153
CORE_REP|Org7_Gene2166#	gi|255767439|gi|255767439_K00483	54.8	542	5.64e-153
CORE_REP|Org2_Gene53#	gi|16079916|gi|16079916_K01889	74.4	538	3.46e-152
CORE_REP|Org7_Gene2367#	gi|255767525|gi|255767525_K08153	68.4	538	5.09e-152
CORE_REP|Org5_Gene1462#	gi|15673445|gi|15673445_K01696	66.6	538	6.9e-152
CORE_REP|Org1_Gene431#	gi|16080023|gi|16080023_K04768	64.4	538	6.6e-152
CORE_REP|Org5_Gene676#	gi|15895975|gi|15895975_K03735	56.9	538	7.76e-152
CORE_REP|Org2_Gene3413#	gi|16078623|gi|16078623_K00958	68.1	537	8.46e-152
CORE_REP|Org1_Gene758#	gi|16079459|gi|16079459_K09699	63.6	537	1.7e-151
CORE_REP|Org7_Gene1132#	gi|16079979|gi|16079979_NA	62.3	537	9.71e-152
CORE_REP|Org7_Gene4176#	gi|16080532|gi|16080532_K00384	83.8	536	2.04e-151
CORE_REP|Org6_Gene2521#	gi|255767410|gi|255767410_NA	65.0	536	2.71e-151
CORE_REP|Org1_Gene2741#	gi|16078076|gi|16078076_K01599	74.3	535	5.06e-151
CORE_REP|Org8_Gene2318#	gi|29350020|gi|29350020_K00290	61.5	535	4.53e-151
CORE_REP|Org7_Gene3999#	gi|16080943|gi|16080943_K01258	62.7	533	2.25e-150
CORE_REP|Org4_Gene1433#	gi|16080019|gi|16080019_K01866	60.0	531	6.76e-150
CORE_REP|Org4_Gene1644#	gi|16080582|gi|16080582_K02836	77.8	530	1.17e-149
CORE_REP|Org6_Gene4403#	gi|16078509|gi|16078509_K01269	62.0	530	1.91e-149
CORE_REP|Org4_Gene60#	gi|16077697|gi|16077697_K06324	50.7	530	2.87e-149
CORE_REP|Org4_Gene402#	gi|15673434|gi|15673434_K02000	67.3	528	4.17e-149
CORE_REP|Org4_Gene844#	gi|16078422|gi|16078422_K08969	66.2	528	4.04e-149
CORE_REP|Org1_Gene1136#	gi|16079297|gi|16079297_K03722	32.8	528	1.25e-148
CORE_REP|Org6_Gene2663#	gi|16078684|gi|16078684_K02409	51.0	527	2.09e-148
CORE_REP|Org2_Gene3228#	gi|255767704|gi|255767704_K03406	42.8	525	9.77e-148
CORE_REP|Org5_Gene1888#	gi|255767384|gi|255767384_NA	59.7	524	1.11e-147
CORE_REP|Org8_Gene2206#	gi|16077889|gi|16077889_K06147	46.0	524	1.18e-147
CORE_REP|Org3_Gene4135#	gi|16077704|gi|16077704_K06901	62.9	522	4.54e-147
CORE_REP|Org4_Gene739#	gi|15896038|gi|15896038_K01740	62.5	521	9.38e-147
CORE_REP|Org2_Gene3033#	gi|16079264|gi|16079264_K16169	60.2	521	7.15e-147
CORE_REP|Org2_Gene2561#	gi|16077870|gi|16077870_NA	79.0	518	4.58e-146
CORE_REP|Org8_Gene224#	gi|16080100|gi|16080100_K07139	77.7	518	3.41e-146
CORE_REP|Org4_Gene6199#	gi|16079837|gi|16079837_K03517	68.7	518	6.73e-146
CORE_REP|Org4_Gene3264#	gi|16080986|gi|16080986_K01745	53.3	518	9.26e-146
CORE_REP|Org2_Gene3293#	gi|16079621|gi|16079621_K06948	66.7	517	1.15e-145
CORE_REP|Org8_Gene702#	gi|255767499|gi|255767499_NA	62.5	516	2.09e-145
CORE_REP|Org6_Gene4481#	gi|255767207|gi|255767207_K18979	67.3	515	5.82e-145
CORE_REP|Org4_Gene3130#	gi|255767309|gi|255767309_K00147	64.8	515	6.46e-145
CORE_REP|Org4_Gene56#	gi|16079294|gi|16079294_K00812	65.0	513	1.37e-144
CORE_REP|Org1_Gene3540#	gi|16078492|gi|16078492_K03750	60.4	513	2.53e-144
CORE_REP|Org5_Gene3864#	gi|16080544|gi|16080544_K00013	62.5	511	9.48e-144
CORE_REP|Org4_Gene1414#	gi|16080027|gi|16080027_K13853	73.6	510	1.06e-143
CORE_REP|Org6_Gene124#	gi|255767716|gi|255767716_K18770	42.3	510	3.07e-143
CORE_REP|Org4_Gene1319#	gi|255767363|gi|255767363_K01465	59.8	509	6.11e-143
CORE_REP|Org7_Gene1812#	gi|16079864|gi|16079864_K01845	58.3	509	3.69e-143
CORE_REP|Org4_Gene4365#	gi|16078685|gi|16078685_K02410	75.8	508	4.9e-143
CORE_REP|Org1_Gene3579#	gi|16079875|gi|16079875_K03545	59.4	508	8.12e-143
CORE_REP|Org7_Gene1981#	gi|16079569|gi|16079569_K18692	55.9	508	4.82e-143
CORE_REP|Org6_Gene1530#	gi|16080887|gi|16080887_K06969	62.8	506	2.19e-142
CORE_REP|Org8_Gene2768#	gi|16077447|gi|16077447_K00928	55.9	506	2.49e-142
CORE_REP|Org2_Gene1144#	gi|16080902|gi|16080902_K03739	59.4	505	3.64e-142
CORE_REP|Org4_Gene2021#	gi|16079592|gi|16079592_NA	81.5	503	1.2e-141
CORE_REP|Org8_Gene2231#	gi|255767430|gi|255767430_NA	52.2	502	6.23e-141
CORE_REP|Org5_Gene684#	gi|16079275|gi|16079275_K07444	62.8	501	8.75e-141
CORE_REP|Org7_Gene2000#	gi|255767574|gi|255767574_K02316	41.7	501	1.46e-140
CORE_REP|Org3_Gene2743#	gi|50812289|gi|50812289_K03644	81.5	500	9.52e-141
CORE_REP|Org4_Gene4461#	gi|16077149|gi|16077149_NA	74.8	500	1.05e-140
CORE_REP|Org1_Gene2853#	gi|255767642|gi|255767642_K03569	73.6	500	1.34e-140
CORE_REP|Org7_Gene2264#	gi|16077966|gi|16077966_NA	48.5	500	2.62e-140
CORE_REP|Org4_Gene1756#	gi|50812277|gi|50812277_K03551	74.1	499	2.26e-140
CORE_REP|Org3_Gene1760#	gi|16080278|gi|16080278_K01733	69.3	498	5.25e-140
CORE_REP|Org7_Gene4369#	gi|16077079|gi|16077079_K06215	86.7	497	7.52e-140
CORE_REP|Org5_Gene437#	gi|15672830|gi|15672830_K05846	52.1	497	1.29e-139
CORE_REP|Org2_Gene983#	gi|255767530|gi|255767530_K00257	64.8	494	8.19e-139
CORE_REP|Org6_Gene2750#	gi|255767361|gi|255767361_K02824	58.0	493	1.61e-138
CORE_REP|Org7_Gene4415#	gi|16078414|gi|16078414_NA	53.3	493	1.67e-138
CORE_REP|Org8_Gene951#	gi|255767166|gi|255767166_K01933	68.7	490	1.43e-137
CORE_REP|Org5_Gene1016#	gi|255767125|gi|255767125_K07246	67.3	490	1.09e-137
CORE_REP|Org2_Gene2617#	gi|16078525|gi|16078525_K00382	52.8	490	1.93e-137
CORE_REP|Org5_Gene2465#	gi|255767160|gi|255767160_NA	36.8	490	2.27e-137
CORE_REP|Org6_Gene3155#	gi|16080801|gi|16080801_K01480	81.4	489	2.64e-137
CORE_REP|Org1_Gene3110#	gi|255767515|gi|255767515_K01753	56.9	488	6.86e-137
CORE_REP|Org8_Gene804#	gi|90111565|gi|90111565_K14392	50.5	488	7.47e-137
CORE_REP|Org4_Gene191#	gi|16079317|gi|16079317_K00800	59.6	487	1.13e-136
CORE_REP|Org6_Gene1227#	gi|16077438|gi|16077438_K06295	51.4	487	1.78e-136
CORE_REP|Org7_Gene2982#	gi|16080258|gi|16080258_K01255	51.1	487	1.75e-136
CORE_REP|Org4_Gene2888#	gi|16077616|gi|16077616_K15975	72.2	486	1.44e-136
CORE_REP|Org7_Gene1623#	gi|16078615|gi|16078615_K01956	63.4	486	1.65e-136
CORE_REP|Org4_Gene5591#	gi|16077514|gi|16077514_K11103	57.8	486	2.49e-136
CORE_REP|Org8_Gene2261#	gi|15594747|gi|15594747_K01881	50.2	486	3.68e-136
CORE_REP|Org1_Gene4513#	gi|16079974|gi|16079974_K00027	61.6	485	5.26e-136
CORE_REP|Org3_Gene3281#	gi|16079004|gi|16079004_K03327	54.0	484	1.06e-135
CORE_REP|Org4_Gene1755#	gi|16079825|gi|16079825_K07568	68.5	483	2.26e-135
CORE_REP|Org4_Gene2160#	gi|16077072|gi|16077072_K03629	63.4	483	1.43e-135
CORE_REP|Org2_Gene2828#	gi|16077585|gi|16077585_NA	52.4	482	5.17e-135
CORE_REP|Org4_Gene4566#	gi|16078405|gi|16078405_K01971	43.0	482	6.76e-135
CORE_REP|Org7_Gene842#	gi|16079345|gi|16079345_K02945	62.8	481	7.17e-135
CORE_REP|Org4_Gene5079#	gi|16077721|gi|16077721_K01945	57.9	481	6.07e-135
CORE_REP|Org5_Gene1652#	gi|16078093|gi|16078093_NA	54.2	481	1.06e-134
CORE_REP|Org2_Gene1282#	gi|16080175|gi|16080175_K03406	39.3	481	1.23e-134
CORE_REP|Org3_Gene2210#	gi|16079954|gi|16079954_K00134	68.5	480	1.44e-134
CORE_REP|Org4_Gene6084#	gi|16080932|gi|16080932_K10112	67.0	480	1.99e-134
CORE_REP|Org7_Gene1986#	gi|16077512|gi|16077512_K11691	47.0	480	2.94e-134
CORE_REP|Org3_Gene3024#	gi|16080072|gi|16080072_K01012	71.0	479	3.12e-134
CORE_REP|Org4_Gene1458#	gi|16080244|gi|16080244_K00259	65.1	479	3.5e-134
CORE_REP|Org4_Gene5611#	gi|15673145|gi|15673145_K11072	64.9	478	4.54e-134
CORE_REP|Org4_Gene4154#	gi|16078253|gi|16078253_K01760	63.3	478	4.76e-134
CORE_REP|Org1_Gene920#	gi|16079583|gi|16079583_K03595	76.5	477	1.09e-133
CORE_REP|Org5_Gene3205#	gi|16079718|gi|16079718_K16264	74.4	476	2.53e-133
CORE_REP|Org3_Gene2618#	gi|255767572|gi|255767572_K03527	73.1	476	1.97e-133
CORE_REP|Org4_Gene4452#	gi|16077141|gi|16077141_K01738	76.9	475	5.49e-133
CORE_REP|Org4_Gene4006#	gi|16079461|gi|16079461_K00166	69.1	475	4.62e-133
CORE_REP|Org5_Gene1326#	gi|255767520|gi|255767520_NA	65.2	475	3.86e-133
CORE_REP|Org2_Gene311#	gi|16078198|gi|16078198_K00648	73.4	473	1.61e-132
CORE_REP|Org2_Gene4081#	gi|16077661|gi|16077661_K01409	70.6	473	2.32e-132
CORE_REP|Org6_Gene280#	gi|16079964|gi|16079964_K00024	74.0	472	2.91e-132
CORE_REP|Org1_Gene554#	gi|255767297|gi|255767297_K03306	69.0	472	2.98e-132
CORE_REP|Org4_Gene3829#	gi|16078089|gi|16078089_K03800	68.7	472	3.81e-132
CORE_REP|Org1_Gene4525#	gi|397675491|gi|397675491_K05898	43.5	471	1.1e-131
CORE_REP|Org4_Gene3789#	gi|16080087|gi|16080087_NA	57.3	470	1.32e-131
CORE_REP|Org8_Gene2865#	gi|16078584|gi|16078584_K01925	54.9	470	1.5e-131
CORE_REP|Org2_Gene629#	gi|29347271|gi|29347271_K01649	47.9	470	2.99e-131
CORE_REP|Org2_Gene857#	gi|16078658|gi|16078658_K03110	75.6	469	4.14e-131
CORE_REP|Org3_Gene2951#	gi|16077119|gi|16077119_K00948	74.3	468	6.93e-131
CORE_REP|Org4_Gene2345#	gi|16077691|gi|16077691_K00004	67.5	468	7.62e-131
CORE_REP|Org4_Gene6100#	gi|16079881|gi|16079881_K00053	67.1	468	5.75e-131
CORE_REP|Org8_Gene1441#	gi|16078881|gi|16078881_NA	56.0	468	8.66e-131
CORE_REP|Org6_Gene4269#	gi|16077084|gi|16077084_K06306	57.2	467	1.51e-130
CORE_REP|Org8_Gene551#	gi|16078889|gi|16078889_NA	46.7	467	1.93e-130
CORE_REP|Org6_Gene3962#	gi|383323648|gi|383323648_K01534	42.4	467	2.93e-130
CORE_REP|Org3_Gene3113#	gi|15677566|gi|15677566_K12942	43.9	465	7.16e-130
CORE_REP|Org6_Gene2073#	gi|15669154|gi|15669154_K01473	38.6	465	7.71e-130
CORE_REP|Org8_Gene1171#	gi|16080007|gi|16080007_K07047	45.9	464	1.63e-129
CORE_REP|Org4_Gene1795#	gi|16079865|gi|16079865_K01698	70.1	463	2.82e-129
CORE_REP|Org1_Gene79#	gi|16078994|gi|16078994_K03308	52.9	463	1.86e-129
CORE_REP|Org6_Gene1411#	gi|15807036|gi|15807036_NA	49.0	463	2.65e-129
CORE_REP|Org1_Gene2177#	gi|255767088|gi|255767088_K03293	52.3	462	4e-129
CORE_REP|Org3_Gene446#	gi|16080057|gi|16080057_K03328	44.9	462	4.91e-129
CORE_REP|Org3_Gene1954#	gi|16078252|gi|16078252_K01739	62.1	461	8.27e-129
CORE_REP|Org1_Gene3126#	gi|255767720|gi|255767720_K05568	46.0	461	1.33e-128
CORE_REP|Org4_Gene3532#	gi|16077222|gi|16077222_K03593	63.1	460	1.22e-128
CORE_REP|Org6_Gene517#	gi|50812274|gi|50812274_K04487	60.6	460	1.73e-128
CORE_REP|Org7_Gene183#	gi|16080059|gi|16080059_K05020	47.2	460	2.37e-128
CORE_REP|Org3_Gene2396#	gi|16079337|gi|16079337_K06398	44.9	460	1.71e-128
CORE_REP|Org3_Gene3589#	gi|16078207|gi|16078207_K01867	69.7	459	2.54e-128
CORE_REP|Org4_Gene177#	gi|16079303|gi|16079303_NA	59.8	458	8.58e-128
CORE_REP|Org1_Gene841#	gi|15894067|gi|15894067_K01866	59.7	458	5.32e-128
CORE_REP|Org8_Gene3432#	gi|16079340|gi|16079340_K00057	67.9	456	2.21e-127
CORE_REP|Org2_Gene1496#	gi|16078839|gi|16078839_K06311	61.7	456	3.12e-127
CORE_REP|Org4_Gene657#	gi|255767375|gi|255767375_K00099	61.5	456	1.91e-127
CORE_REP|Org4_Gene2985#	gi|255767513|gi|255767513_NA	57.2	456	3.33e-127
CORE_REP|Org4_Gene4453#	gi|16077142|gi|16077142_K01665	51.4	455	9.07e-127
CORE_REP|Org7_Gene719#	gi|397672564|gi|397672564_K00140	44.6	453	2.16e-126
CORE_REP|Org4_Gene1315#	gi|255767360|gi|255767360_K06180	71.0	452	3.75e-126
CORE_REP|Org4_Gene3828#	gi|16078080|gi|16078080_K01421	32.6	452	9.03e-126
CORE_REP|Org3_Gene1769#	gi|16080762|gi|16080762_K02446	71.4	451	7e-126
CORE_REP|Org3_Gene2606#	gi|16079568|gi|16079568_K01151	75.3	450	1.82e-125
CORE_REP|Org4_Gene3376#	gi|16077302|gi|16077302_K07146	66.9	450	1.52e-125
CORE_REP|Org7_Gene1644#	gi|255767352|gi|255767352_K03590	53.3	450	2.61e-125
CORE_REP|Org5_Gene4318#	gi|16079473|gi|16079473_K00626	56.9	449	4.19e-125
CORE_REP|Org8_Gene2525#	gi|50812213|gi|50812213_NA	46.6	449	5.01e-125
CORE_REP|Org4_Gene3131#	gi|255767308|gi|255767308_K00931	62.7	448	5e-125
CORE_REP|Org4_Gene2177#	gi|16077362|gi|16077362_NA	43.2	448	7.43e-125
CORE_REP|Org8_Gene1966#	gi|15672368|gi|15672368_K03693	34.6	448	2.35e-124
CORE_REP|Org3_Gene2665#	gi|16080528|gi|16080528_K09762	69.2	447	1e-124
CORE_REP|Org6_Gene1920#	gi|15676442|gi|15676442_K03315	49.0	447	1.39e-124
CORE_REP|Org6_Gene339#	gi|16079904|gi|16079904_K03522	66.5	446	1.68e-124
CORE_REP|Org1_Gene3368#	gi|29348602|gi|29348602_NA	47.6	446	2.63e-124
CORE_REP|Org5_Gene1999#	gi|16078649|gi|16078649_K01752	76.9	445	3.49e-124
CORE_REP|Org8_Gene1349#	gi|255767493|gi|255767493_NA	67.2	445	4.84e-124
CORE_REP|Org2_Gene1049#	gi|16080327|gi|16080327_K02071	63.6	445	3.95e-124
CORE_REP|Org6_Gene3738#	gi|16077519|gi|16077519_NA	56.8	445	7.85e-124
CORE_REP|Org7_Gene3471#	gi|16081118|gi|16081118_NA	55.1	445	6.01e-124
CORE_REP|Org5_Gene1382#	gi|16129298|gi|16129298_K12941	46.8	445	9.47e-124
CORE_REP|Org8_Gene2458#	gi|16080901|gi|16080901_K03367	46.3	445	7.4e-124
CORE_REP|Org6_Gene4539#	gi|16078078|gi|16078078_K00231	46.8	444	1.59e-123
CORE_REP|Org3_Gene3016#	gi|15604201|gi|15604201_K17716	65.7	443	1.5e-123
CORE_REP|Org4_Gene3184#	gi|255767739|gi|255767739_K03885	61.2	441	5.93e-123
CORE_REP|Org2_Gene4021#	gi|16078066|gi|16078066_K00831	59.2	441	7.88e-123
CORE_REP|Org4_Gene201#	gi|397672889|gi|397672889_K00666	43.8	441	9.05e-123
CORE_REP|Org2_Gene649#	gi|29347844|gi|29347844_NA	42.2	441	1.23e-122
CORE_REP|Org8_Gene2685#	gi|16080134|gi|16080134_K02551	41.1	440	2.12e-122
CORE_REP|Org7_Gene1139#	gi|16079971|gi|16079971_K00850	67.4	439	2.02e-122
CORE_REP|Org2_Gene756#	gi|16080209|gi|16080209_K02057	66.1	439	3.45e-122
CORE_REP|Org4_Gene612#	gi|16080208|gi|16080208_K02057	64.4	439	2.9e-122
CORE_REP|Org4_Gene2158#	gi|16077070|gi|16077070_K02338	58.7	438	5.36e-122
CORE_REP|Org2_Gene772#	gi|255767376|gi|255767376_NA	52.5	438	9.79e-122
CORE_REP|Org4_Gene5957#	gi|255767540|gi|255767540_K03601	48.6	437	1.66e-121
CORE_REP|Org8_Gene36#	gi|16079807|gi|16079807_K07478	52.5	436	3.91e-121
CORE_REP|Org1_Gene3686#	gi|255767650|gi|255767650_K00052	59.6	434	1.27e-120
CORE_REP|Org5_Gene4413#	gi|15605756|gi|15605756_NA	46.4	434	9.68e-121
CORE_REP|Org7_Gene1501#	gi|16078719|gi|16078719_K11749	51.1	433	3.25e-120
CORE_REP|Org6_Gene4035#	gi|15672314|gi|15672314_NA	58.5	432	3.98e-120
CORE_REP|Org2_Gene3416#	gi|16131755|gi|16131755_K02048	68.5	431	7.91e-120
CORE_REP|Org4_Gene622#	gi|16078738|gi|16078738_K00133	64.2	431	6.04e-120
CORE_REP|Org5_Gene172#	gi|15896661|gi|15896661_K01620	60.9	431	5.95e-120
CORE_REP|Org4_Gene1355#	gi|16078637|gi|16078637_K03500	49.8	431	1.34e-119
CORE_REP|Org3_Gene438#	gi|16080050|gi|16080050_K01439	48.1	430	1.82e-119
CORE_REP|Org4_Gene2329#	gi|16079572|gi|16079572_NA	57.8	429	3.21e-119
CORE_REP|Org4_Gene4059#	gi|255767518|gi|255767518_K02346	52.9	428	1.03e-118
CORE_REP|Org4_Gene5379#	gi|16077078|gi|16077078_K07258	52.1	428	1.23e-118
CORE_REP|Org2_Gene2496#	gi|16078618|gi|16078618_K17828	71.5	427	9.85e-119
CORE_REP|Org4_Gene3348#	gi|16078077|gi|16078077_K01772	66.8	426	2.22e-118
CORE_REP|Org4_Gene1445#	gi|255767679|gi|255767679_K03151	53.5	425	6.52e-118
CORE_REP|Org8_Gene3387#	gi|255767235|gi|255767235_NA	52.4	425	4.89e-118
CORE_REP|Org4_Gene3845#	gi|16080553|gi|16080553_K06023	68.3	424	1.13e-117
CORE_REP|Org2_Gene4208#	gi|255767585|gi|255767585_K02687	66.2	424	6.6e-118
CORE_REP|Org5_Gene4401#	gi|16077157|gi|16077157_NA	58.7	424	7.61e-118
CORE_REP|Org4_Gene785#	gi|15807020|gi|15807020_NA	47.0	424	1.66e-117
CORE_REP|Org2_Gene3110#	gi|16081084|gi|16081084_K01476	71.4	423	1.41e-117
CORE_REP|Org3_Gene4903#	gi|16077448|gi|16077448_K02015	62.7	423	1.94e-117
CORE_REP|Org3_Gene4509#	gi|16079439|gi|16079439_K00354	61.9	423	1.69e-117
CORE_REP|Org7_Gene1097#	gi|16080026|gi|16080026_K02529	63.9	421	1.02e-116
CORE_REP|Org3_Gene3338#	gi|16079593|gi|16079593_NA	49.5	420	1.76e-116
CORE_REP|Org4_Gene1435#	gi|49176377|gi|49176377_K13954	56.5	419	3.56e-116
CORE_REP|Org4_Gene4359#	gi|16078680|gi|16078680_K03706	84.1	418	5.13e-116
CORE_REP|Org8_Gene1375#	gi|16079017|gi|16079017_K03797	47.9	418	9.94e-116
CORE_REP|Org4_Gene1424#	gi|255767252|gi|255767252_K00620	54.4	416	4.05e-115
CORE_REP|Org6_Gene847#	gi|383323562|gi|383323562_K02232	46.1	416	4.89e-115
CORE_REP|Org4_Gene2963#	gi|16078978|gi|16078978_K10255	58.4	415	4.41e-115
CORE_REP|Org4_Gene614#	gi|255767718|gi|255767718_K07335	57.1	415	4.63e-115
CORE_REP|Org8_Gene2260#	gi|383321191|gi|383321191_NA	38.4	415	7.32e-115
CORE_REP|Org2_Gene1467#	gi|16079867|gi|16079867_K01749	67.6	414	6.76e-115
CORE_REP|Org5_Gene240#	gi|255767055|gi|255767055_NA	59.6	414	1.22e-114
CORE_REP|Org4_Gene3139#	gi|16079722|gi|16079722_K03311	44.9	414	1.01e-114
CORE_REP|Org4_Gene4630#	gi|255767801|gi|255767801_K00128	44.6	414	1.32e-114
CORE_REP|Org1_Gene3281#	gi|16077888|gi|16077888_K06147	39.2	414	1.26e-114
CORE_REP|Org6_Gene4261#	gi|255767106|gi|255767106_K15655	37.7	414	3.93e-114
CORE_REP|Org8_Gene2808#	gi|16079851|gi|16079851_K03609	73.6	413	2.2e-114
CORE_REP|Org6_Gene729#	gi|15893631|gi|15893631_NA	61.2	413	2e-114
CORE_REP|Org6_Gene3044#	gi|16080603|gi|16080603_K07777	55.1	413	3.17e-114
CORE_REP|Org4_Gene602#	gi|255767388|gi|255767388_K03742	52.4	413	2.04e-114
CORE_REP|Org6_Gene4241#	gi|16078211|gi|16078211_K15583	62.1	411	1.22e-113
CORE_REP|Org5_Gene832#	gi|16080723|gi|16080723_K03639	60.5	411	6.24e-114
CORE_REP|Org4_Gene1074#	gi|16080130|gi|16080130_K02549	54.2	411	6.83e-114
CORE_REP|Org7_Gene2348#	gi|15896127|gi|15896127_K00626	54.1	411	9.58e-114
CORE_REP|Org4_Gene6139#	gi|16080012|gi|16080012_K03311	47.6	410	2.36e-113
CORE_REP|Org6_Gene2644#	gi|16078701|gi|16078701_K02401	57.7	409	3.32e-113
CORE_REP|Org1_Gene3313#	gi|16079899|gi|16079899_K00928	53.1	409	3.74e-113
CORE_REP|Org4_Gene4411#	gi|16077114|gi|16077114_K00919	69.7	408	4.52e-113
CORE_REP|Org4_Gene2026#	gi|255767581|gi|255767581_K06217	65.0	408	4.99e-113
CORE_REP|Org8_Gene3113#	gi|255767435|gi|255767435_K09681	65.7	407	1.04e-112
CORE_REP|Org3_Gene2720#	gi|16077139|gi|16077139_K04083	67.7	406	2.97e-112
CORE_REP|Org4_Gene1145#	gi|16077523|gi|16077523_K01921	58.6	406	3.65e-112
CORE_REP|Org1_Gene4048#	gi|16077591|gi|16077591_K00375	45.8	406	3.65e-112
CORE_REP|Org5_Gene4030#	gi|255767253|gi|255767253_K00818	55.0	404	1.45e-111
CORE_REP|Org5_Gene2200#	gi|255767587|gi|255767587_K02495	52.0	404	1.12e-111
CORE_REP|Org4_Gene453#	gi|255767504|gi|255767504_K06408	44.5	404	1.45e-111
CORE_REP|Org1_Gene1209#	gi|255767153|gi|255767153_K06158	36.5	404	2.38e-111
CORE_REP|Org4_Gene1339#	gi|16078210|gi|16078210_K15582	65.3	402	4.51e-111
CORE_REP|Org7_Gene4029#	gi|255767079|gi|255767079_K14665	52.0	402	4.27e-111
CORE_REP|Org7_Gene1317#	gi|16077799|gi|16077799_K08223	51.8	402	5.87e-111
CORE_REP|Org4_Gene2877#	gi|16080935|gi|16080935_NA	68.8	401	6.99e-111
CORE_REP|Org2_Gene796#	gi|16078712|gi|16078712_K02967	79.8	399	2.96e-110
CORE_REP|Org1_Gene1161#	gi|255767486|gi|255767486_K00817	54.4	399	2.66e-110
CORE_REP|Org6_Gene2353#	gi|16078096|gi|16078096_NA	60.1	398	9.11e-110
CORE_REP|Org7_Gene1576#	gi|16078652|gi|16078652_K03621	59.0	398	5.34e-110
CORE_REP|Org6_Gene159#	gi|16080131|gi|16080131_K01911	45.2	398	1e-109
CORE_REP|Org5_Gene2844#	gi|16081107|gi|16081107_K15986	66.1	397	1.11e-109
CORE_REP|Org3_Gene1210#	gi|15673452|gi|15673452_K01657	45.1	397	1.66e-109
CORE_REP|Org6_Gene146#	gi|16079839|gi|16079839_K00278	42.8	397	2.49e-109
CORE_REP|Org7_Gene2342#	gi|15605756|gi|15605756_NA	42.8	397	1.7e-109
CORE_REP|Org5_Gene2456#	gi|16129694|gi|16129694_K01916	69.0	396	2.2e-109
CORE_REP|Org4_Gene3863#	gi|50812297|gi|50812297_NA	60.8	396	2.68e-109
CORE_REP|Org4_Gene759#	gi|16077316|gi|16077316_K00128	42.6	396	5.18e-109
CORE_REP|Org4_Gene5134#	gi|16079895|gi|16079895_K00240	72.2	395	3.55e-109
CORE_REP|Org1_Gene3019#	gi|255767158|gi|255767158_K03924	61.9	395	4.3e-109
CORE_REP|Org1_Gene566#	gi|255767180|gi|255767180_NA	82.4	393	1.24e-108
CORE_REP|Org4_Gene459#	gi|50812307|gi|50812307_K00756	53.8	393	2.18e-108
CORE_REP|Org6_Gene4413#	gi|16077858|gi|16077858_NA	51.0	393	2.68e-108
CORE_REP|Org4_Gene5859#	gi|255767531|gi|255767531_K00074	69.4	392	3.29e-108
CORE_REP|Org8_Gene55#	gi|16079789|gi|16079789_K08303	60.0	392	4.69e-108
CORE_REP|Org5_Gene1257#	gi|16077312|gi|16077312_K01425	59.5	392	3.72e-108
CORE_REP|Org2_Gene4170#	gi|255767163|gi|255767163_K01589	53.4	392	4.34e-108
CORE_REP|Org5_Gene1136#	gi|37595756|gi|37595756_NA	45.2	392	5.34e-108
CORE_REP|Org1_Gene314#	gi|16078668|gi|16078668_K14540	64.4	391	7.54e-108
CORE_REP|Org4_Gene5096#	gi|16077740|gi|16077740_K07029	63.3	391	1.03e-107
CORE_REP|Org2_Gene2207#	gi|16078291|gi|16078291_NA	59.9	391	8.27e-108
CORE_REP|Org3_Gene1449#	gi|16077912|gi|16077912_K02015	56.9	391	7.87e-108
CORE_REP|Org6_Gene1792#	gi|15896801|gi|15896801_K03169	36.0	391	2.39e-107
CORE_REP|Org5_Gene2921#	gi|29348342|gi|29348342_K01874	38.3	390	3.13e-107
CORE_REP|Org6_Gene2733#	gi|16078209|gi|16078209_K15581	59.5	389	3.03e-107
CORE_REP|Org2_Gene4026#	gi|16078553|gi|16078553_K02275	54.0	389	4.64e-107
CORE_REP|Org7_Gene3284#	gi|16081088|gi|16081088_NA	50.0	389	5.52e-107
CORE_REP|Org6_Gene511#	gi|255767630|gi|255767630_NA	77.8	388	4.24e-107
CORE_REP|Org6_Gene3574#	gi|16077110|gi|16077110_K02528	67.0	388	6.41e-107
CORE_REP|Org3_Gene1773#	gi|16080385|gi|16080385_K02015	56.1	388	1.05e-106
CORE_REP|Org1_Gene2772#	gi|16080735|gi|16080735_K02115	68.3	387	1.39e-106
CORE_REP|Org8_Gene1267#	gi|16078713|gi|16078713_K02357	65.9	387	1.44e-106
CORE_REP|Org6_Gene269#	gi|16079977|gi|16079977_K06881	59.9	387	9.34e-107
CORE_REP|Org2_Gene4271#	gi|15894313|gi|15894313_K03657	30.2	387	2.12e-106
CORE_REP|Org4_Gene904#	gi|161511066|gi|161511066_K09162	74.2	385	4.61e-106
CORE_REP|Org2_Gene3048#	gi|255767187|gi|255767187_K00491	53.4	385	4.93e-106
CORE_REP|Org4_Gene4026#	gi|15806427|gi|15806427_K13747	47.8	385	7.05e-106
CORE_REP|Org8_Gene461#	gi|16077867|gi|16077867_K03284	57.7	384	1.32e-105
CORE_REP|Org4_Gene2017#	gi|16080162|gi|16080162_K03498	48.5	384	1.41e-105
CORE_REP|Org1_Gene1686#	gi|16079910|gi|16079910_K07456	37.5	384	2.61e-105
CORE_REP|Org6_Gene3270#	gi|397674633|gi|397674633_K00257	50.1	383	2.08e-105
CORE_REP|Org4_Gene3522#	gi|255767548|gi|255767548_NA	61.4	382	2.99e-105
CORE_REP|Org1_Gene641#	gi|16077230|gi|16077230_K02015	56.3	382	4.02e-105
CORE_REP|Org1_Gene3998#	gi|16077591|gi|16077591_K00375	43.6	382	7.43e-105
CORE_REP|Org1_Gene2120#	gi|15607124|gi|15607124_K02274	38.6	382	5.08e-105
CORE_REP|Org1_Gene388#	gi|15806577|gi|15806577_K02031	56.0	381	9.01e-105
CORE_REP|Org4_Gene3733#	gi|16130773|gi|16130773_K01751	53.7	381	8.31e-105
CORE_REP|Org4_Gene1459#	gi|16078450|gi|16078450_K01271	51.6	381	7.43e-105
CORE_REP|Org5_Gene2810#	gi|16077524|gi|16077524_K01929	44.1	380	2.07e-104
CORE_REP|Org7_Gene3853#	gi|16078582|gi|16078582_K01928	43.0	380	2.91e-104
CORE_REP|Org8_Gene986#	gi|16078621|gi|16078621_K00390	72.1	379	1.81e-104
CORE_REP|Org4_Gene5627#	gi|16077584|gi|16077584_K13653	67.2	379	3.86e-104
CORE_REP|Org8_Gene1279#	gi|16080346|gi|16080346_K02013	65.5	379	2.79e-104
CORE_REP|Org4_Gene4976#	gi|16077270|gi|16077270_K00936	58.3	379	2.57e-104
CORE_REP|Org6_Gene1223#	gi|15895101|gi|15895101_K00651	58.3	379	3.16e-104
CORE_REP|Org4_Gene2000#	gi|16079603|gi|16079603_K03705	56.9	379	2.67e-104
CORE_REP|Org3_Gene4494#	gi|16077928|gi|16077928_K07038	56.3	379	3.33e-104
CORE_REP|Org5_Gene4040#	gi|15894300|gi|15894300_NA	34.0	379	7.54e-104
CORE_REP|Org8_Gene2450#	gi|16078263|gi|16078263_NA	72.9	377	9.69e-104
CORE_REP|Org7_Gene653#	gi|16080370|gi|16080370_K02015	57.4	377	1.29e-103
CORE_REP|Org6_Gene2056#	gi|15896869|gi|15896869_K10823	55.4	377	1.7e-103
CORE_REP|Org8_Gene1063#	gi|16081057|gi|16081057_K11476	77.8	376	2.73e-103
CORE_REP|Org2_Gene4086#	gi|16079502|gi|16079502_K01262	53.3	376	2.33e-103
CORE_REP|Org4_Gene1354#	gi|16078636|gi|16078636_K00604	58.5	375	4.61e-103
CORE_REP|Org6_Gene1455#	gi|15895499|gi|15895499_K02563	50.3	375	6.86e-103
CORE_REP|Org7_Gene3130#	gi|15894308|gi|15894308_NA	37.6	375	1.11e-102
CORE_REP|Org8_Gene3458#	gi|16077095|gi|16077095_NA	44.8	374	2.04e-102
CORE_REP|Org5_Gene4497#	gi|255767871|gi|255767871_NA	69.1	373	1.46e-102
CORE_REP|Org8_Gene502#	gi|16078478|gi|16078478_NA	61.2	373	1.73e-102
CORE_REP|Org7_Gene615#	gi|16080742|gi|16080742_K00761	84.7	372	2.59e-102
CORE_REP|Org4_Gene1078#	gi|16077449|gi|16077449_K02015	57.8	372	5.1e-102
CORE_REP|Org3_Gene2002#	gi|16078145|gi|16078145_NA	41.4	372	7.38e-102
CORE_REP|Org4_Gene1290#	gi|255767348|gi|255767348_K01000	59.7	371	6.9e-102
CORE_REP|Org4_Gene876#	gi|29346780|gi|29346780_NA	58.6	371	1.15e-101
CORE_REP|Org4_Gene833#	gi|16078763|gi|16078763_K00639	48.1	371	8.49e-102
CORE_REP|Org7_Gene333#	gi|16080168|gi|16080168_NA	49.4	369	4.26e-101
CORE_REP|Org4_Gene1064#	gi|16080093|gi|16080093_K16918	47.4	369	3.56e-101
CORE_REP|Org1_Gene22#	gi|15893855|gi|15893855_NA	39.9	369	4.06e-101
CORE_REP|Org4_Gene3240#	gi|16080196|gi|16080196_K14155	44.7	368	7.01e-101
CORE_REP|Org6_Gene554#	gi|16079611|gi|16079611_K02238	31.3	368	1.36e-100
CORE_REP|Org8_Gene2794#	gi|16078190|gi|16078190_K00611	59.1	367	9.82e-101
CORE_REP|Org4_Gene3103#	gi|16079247|gi|16079247_NA	51.5	367	1.15e-100
CORE_REP|Org4_Gene41#	gi|383321191|gi|383321191_NA	36.3	367	1.78e-100
CORE_REP|Org3_Gene107#	gi|16079905|gi|16079905_K03521	70.4	366	1.75e-100
CORE_REP|Org2_Gene1223#	gi|255767020|gi|255767020_K02863	78.0	365	4.6e-100
CORE_REP|Org1_Gene56#	gi|15673433|gi|15673433_K02002	68.0	365	5.63e-100
CORE_REP|Org7_Gene2656#	gi|16077929|gi|16077929_K03575	51.6	365	5.3e-100
CORE_REP|Org4_Gene3856#	gi|16080540|gi|16080540_K02500	72.3	364	6.55e-100
CORE_REP|Org6_Gene3577#	gi|16077107|gi|16077107_K03424	65.5	364	1.13e-99
CORE_REP|Org4_Gene180#	gi|255767485|gi|255767485_NA	61.1	364	1.32e-99
CORE_REP|Org6_Gene2881#	gi|15673148|gi|15673148_K11069	50.6	364	1.21e-99
CORE_REP|Org4_Gene3109#	gi|16078991|gi|16078991_K00128	38.6	364	1.64e-99
CORE_REP|Org8_Gene2088#	gi|255767018|gi|255767018_K03525	69.0	363	2.03e-99
CORE_REP|Org4_Gene4412#	gi|16077115|gi|16077115_K09685	65.2	363	1.72e-99
CORE_REP|Org6_Gene2274#	gi|16079331|gi|16079331_K00805	53.1	363	2.44e-99
CORE_REP|Org4_Gene3862#	gi|16080530|gi|16080530_K06958	63.3	362	2.91e-99
CORE_REP|Org6_Gene3197#	gi|15893473|gi|15893473_K02032	56.4	362	5.39e-99
CORE_REP|Org7_Gene436#	gi|16080950|gi|16080950_K01028	75.0	361	6.73e-99
CORE_REP|Org4_Gene3207#	gi|15676775|gi|15676775_K02045	52.5	361	1.02e-98
CORE_REP|Org7_Gene1148#	gi|16079962|gi|16079962_K07636	43.6	361	1.12e-98
CORE_REP|Org8_Gene2534#	gi|15895724|gi|15895724_K00174	36.6	361	1.66e-98
CORE_REP|Org1_Gene317#	gi|16078666|gi|16078666_K00554	70.7	360	1.57e-98
CORE_REP|Org6_Gene320#	gi|15896004|gi|15896004_K06306	43.8	360	2.99e-98
CORE_REP|Org5_Gene3520#	gi|16077249|gi|16077249_K13530	82.0	359	2.24e-98
CORE_REP|Org2_Gene238#	gi|16077911|gi|16077911_K02016	55.5	359	4.63e-98
CORE_REP|Org2_Gene587#	gi|255767042|gi|255767042_K02015	52.7	359	3.73e-98
CORE_REP|Org3_Gene920#	gi|16077153|gi|16077153_K19405	50.3	359	5.24e-98
CORE_REP|Org1_Gene2131#	gi|16129202|gi|16129202_K04072	43.4	359	4.13e-98
CORE_REP|Org4_Gene5880#	gi|16077363|gi|16077363_NA	51.0	358	7.24e-98
CORE_REP|Org1_Gene1726#	gi|255767125|gi|255767125_K07246	49.0	358	6.72e-98
CORE_REP|Org4_Gene5097#	gi|255767701|gi|255767701_K00425	41.4	358	8.33e-98
CORE_REP|Org8_Gene2430#	gi|16080013|gi|16080013_K06286	34.9	358	1.05e-97
CORE_REP|Org8_Gene3131#	gi|16080114|gi|16080114_K02050	69.0	357	8.35e-98
CORE_REP|Org4_Gene2224#	gi|16078433|gi|16078433_K02556	68.9	357	1.17e-97
CORE_REP|Org8_Gene719#	gi|255767509|gi|255767509_K04763	59.0	357	1.62e-97
CORE_REP|Org3_Gene4309#	gi|16078653|gi|16078653_K00645	56.8	357	1e-97
CORE_REP|Org7_Gene4445#	gi|383323576|gi|383323576_K03320	46.2	357	1.37e-97
CORE_REP|Org6_Gene4326#	gi|16077715|gi|16077715_K01952	73.1	356	2.09e-97
CORE_REP|Org8_Gene1825#	gi|255767537|gi|255767537_K06442	67.3	356	2.5e-97
CORE_REP|Org1_Gene853#	gi|16079550|gi|16079550_K02036	66.8	356	2.55e-97
CORE_REP|Org4_Gene1010#	gi|16078369|gi|16078369_K05916	47.8	356	4.68e-97
CORE_REP|Org6_Gene4037#	gi|16079957|gi|16079957_NA	60.7	355	5.76e-97
CORE_REP|Org6_Gene2272#	gi|397675510|gi|397675510_K00626	49.1	355	6.03e-97
CORE_REP|Org4_Gene2173#	gi|16077936|gi|16077936_NA	48.8	355	5.72e-97
CORE_REP|Org5_Gene399#	gi|16080877|gi|16080877_K16301	45.8	355	6.58e-97
CORE_REP|Org7_Gene3192#	gi|255767498|gi|255767498_K07775	73.5	354	8.33e-97
CORE_REP|Org3_Gene1456#	gi|16080900|gi|16080900_K02548	58.7	354	1.07e-96
CORE_REP|Org1_Gene2794#	gi|16080384|gi|16080384_K02015	49.4	354	1.57e-96
CORE_REP|Org4_Gene758#	gi|15894815|gi|15894815_NA	66.5	353	2.09e-96
CORE_REP|Org3_Gene1915#	gi|255767390|gi|255767390_K09769	63.5	353	1.59e-96
CORE_REP|Org4_Gene662#	gi|50812227|gi|50812227_K09903	76.9	351	5.51e-96
CORE_REP|Org3_Gene323#	gi|16080552|gi|16080552_K13292	60.5	351	1.06e-95
CORE_REP|Org3_Gene3672#	gi|255767251|gi|255767251_K00145	52.0	351	1.02e-95
CORE_REP|Org8_Gene1687#	gi|255767373|gi|255767373_K03412	49.6	351	1.49e-95
CORE_REP|Org4_Gene6162#	gi|15893609|gi|15893609_NA	39.1	351	1.91e-95
CORE_REP|Org2_Gene3244#	gi|16080458|gi|16080458_K18928	70.2	349	2.68e-95
CORE_REP|Org5_Gene1096#	gi|16078641|gi|16078641_K06949	58.0	349	2.53e-95
CORE_REP|Org6_Gene500#	gi|16079812|gi|16079812_K01448	38.1	349	4.55e-95
CORE_REP|Org4_Gene1706#	gi|16078226|gi|16078226_K00858	63.0	348	6.65e-95
CORE_REP|Org4_Gene858#	gi|16128799|gi|16128799_K13890	53.8	348	5.91e-95
CORE_REP|Org4_Gene3058#	gi|16080698|gi|16080698_NA	45.6	348	1e-94
CORE_REP|Org1_Gene1042#	gi|255767237|gi|255767237_K01897	39.5	348	9.56e-95
CORE_REP|Org8_Gene1561#	gi|16128798|gi|16128798_K13889	35.2	348	1.01e-94
CORE_REP|Org1_Gene3322#	gi|16079889|gi|16079889_K00989	73.1	347	8.15e-95
CORE_REP|Org4_Gene222#	gi|16079332|gi|16079332_K03183	71.8	347	1.31e-94
CORE_REP|Org7_Gene2507#	gi|255767036|gi|255767036_K16785	63.0	347	8.68e-95
CORE_REP|Org1_Gene2577#	gi|16078884|gi|16078884_K01640	54.8	347	9.99e-95
CORE_REP|Org5_Gene2801#	gi|16077531|gi|16077531_K01775	46.9	347	2.08e-94
CORE_REP|Org8_Gene1896#	gi|16079263|gi|16079263_K16167	46.6	347	1.54e-94
CORE_REP|Org8_Gene924#	gi|16078654|gi|16078654_K00059	71.4	346	3.09e-94
CORE_REP|Org2_Gene3486#	gi|15893514|gi|15893514_K01142	60.4	346	1.83e-94
CORE_REP|Org5_Gene1738#	gi|15673433|gi|15673433_K02002	55.2	346	2.15e-94
CORE_REP|Org2_Gene3838#	gi|16078201|gi|16078201_K02031	54.9	345	7.3e-94
CORE_REP|Org3_Gene63#	gi|16080579|gi|16080579_K09812	75.6	344	8.26e-94
CORE_REP|Org7_Gene3108#	gi|16078470|gi|16078470_NA	65.4	344	7.07e-94
CORE_REP|Org4_Gene3543#	gi|16077214|gi|16077214_K16787	61.8	344	8.07e-94
CORE_REP|Org1_Gene2808#	gi|16130103|gi|16130103_K16329	59.3	344	1.1e-93
CORE_REP|Org4_Gene257#	gi|16079359|gi|16079359_K03654	40.1	344	1.75e-93
CORE_REP|Org5_Gene787#	gi|16079318|gi|16079318_K04517	47.7	343	2.25e-93
CORE_REP|Org8_Gene1046#	gi|16078436|gi|16078436_K06920	72.5	342	3.94e-93
CORE_REP|Org7_Gene3188#	gi|255767501|gi|255767501_K06178	71.0	342	3.34e-93
CORE_REP|Org3_Gene691#	gi|255767406|gi|255767406_K00791	60.8	342	4.13e-93
CORE_REP|Org1_Gene3035#	gi|16078979|gi|16078979_K07778	48.4	342	5.26e-93
CORE_REP|Org2_Gene673#	gi|15805148|gi|15805148_K06994	30.8	342	7.41e-93
CORE_REP|Org4_Gene2015#	gi|16077758|gi|16077758_K06334	86.4	341	5.85e-93
CORE_REP|Org2_Gene3818#	gi|16077269|gi|16077269_K02483	70.4	341	8.93e-93
CORE_REP|Org2_Gene3858#	gi|255767875|gi|255767875_NA	56.2	341	8.98e-93
CORE_REP|Org4_Gene4384#	gi|16078698|gi|16078698_K02419	76.6	340	1.52e-92
CORE_REP|Org4_Gene6103#	gi|16079021|gi|16079021_K03784	70.6	340	1.23e-92
CORE_REP|Org4_Gene4587#	gi|16078473|gi|16078473_NA	43.7	340	2.77e-92
CORE_REP|Org5_Gene3913#	gi|16129662|gi|16129662_K08997	39.0	340	2.54e-92
CORE_REP|Org3_Gene3717#	gi|16078033|gi|16078033_K03315	37.5	340	2.75e-92
CORE_REP|Org5_Gene1473#	gi|255767080|gi|255767080_NA	39.2	339	7.12e-92
CORE_REP|Org4_Gene3173#	gi|16080290|gi|16080290_NA	39.2	339	4.07e-92
CORE_REP|Org6_Gene2781#	gi|255767345|gi|255767345_NA	36.0	339	6.27e-92
CORE_REP|Org1_Gene3104#	gi|15896076|gi|15896076_K03406	29.7	339	1.03e-91
CORE_REP|Org4_Gene399#	gi|16079385|gi|16079385_K11752	48.4	338	7.37e-92
CORE_REP|Org1_Gene3829#	gi|365992406|gi|365992406_NA	41.6	338	1.15e-91
CORE_REP|Org3_Gene3540#	gi|16079291|gi|16079291_K10773	73.5	337	9.74e-92
CORE_REP|Org4_Gene3354#	gi|16078068|gi|16078068_K01990	66.1	337	1.11e-91
CORE_REP|Org4_Gene3596#	gi|16077164|gi|16077164_K03218	64.5	337	1.45e-91
CORE_REP|Org4_Gene674#	gi|16078013|gi|16078013_K00375	45.3	337	2.02e-91
CORE_REP|Org2_Gene1986#	gi|hmm9106053|gi|hmm9106053_K01464	42.3	337	2.7e-91
CORE_REP|Org4_Gene1392#	gi|16080041|gi|16080041_NA	61.1	336	2.85e-91
CORE_REP|Org4_Gene5904#	gi|255767047|gi|255767047_K18672	60.7	336	6.27e-91
CORE_REP|Org8_Gene2684#	gi|16080135|gi|16080135_K02552	41.9	336	4.55e-91
CORE_REP|Org4_Gene2898#	gi|16077515|gi|16077515_NA	50.0	335	5.89e-91
CORE_REP|Org4_Gene5090#	gi|16077731|gi|16077731_NA	41.5	335	8.33e-91
CORE_REP|Org6_Gene4557#	gi|16080581|gi|16080581_NA	58.0	334	1.05e-90
CORE_REP|Org6_Gene4552#	gi|255767849|gi|255767849_K11635	62.7	333	2.15e-90
CORE_REP|Org2_Gene2844#	gi|16077583|gi|16077583_NA	54.5	333	2.55e-90
CORE_REP|Org1_Gene2406#	gi|16078552|gi|16078552_K02301	52.5	333	1.95e-90
CORE_REP|Org1_Gene2384#	gi|16078570|gi|16078570_NA	43.2	333	3.36e-90
CORE_REP|Org8_Gene57#	gi|16079787|gi|16079787_K00876	78.5	332	2.31e-90
CORE_REP|Org3_Gene3834#	gi|16078730|gi|16078730_K11753	53.3	332	3.43e-90
CORE_REP|Org4_Gene716#	gi|255767079|gi|255767079_K14665	45.7	332	6.88e-90
CORE_REP|Org5_Gene1933#	gi|16128309|gi|16128309_NA	43.5	332	7.57e-90
CORE_REP|Org6_Gene2962#	gi|16078395|gi|16078395_K06213	37.0	332	4.99e-90
CORE_REP|Org4_Gene5609#	gi|16078486|gi|16078486_NA	88.3	331	6.69e-90
CORE_REP|Org4_Gene2166#	gi|16077940|gi|16077940_NA	51.9	331	7.77e-90
CORE_REP|Org5_Gene2695#	gi|16077108|gi|16077108_NA	42.0	331	9.79e-90
CORE_REP|Org8_Gene2502#	gi|16080507|gi|16080507_K01358	85.8	330	8.12e-90
CORE_REP|Org6_Gene4224#	gi|255767137|gi|255767137_K03090	61.7	330	1.84e-89
CORE_REP|Org4_Gene5959#	gi|16079487|gi|16079487_K01491	57.4	330	2.01e-89
CORE_REP|Org7_Gene3483#	gi|15672718|gi|15672718_K01424	52.2	330	1.74e-89
CORE_REP|Org8_Gene3063#	gi|15805271|gi|15805271_K01426	38.2	330	3.43e-89
CORE_REP|Org2_Gene688#	gi|16077450|gi|16077450_K02013	63.5	329	3.05e-89
CORE_REP|Org1_Gene755#	gi|29349457|gi|29349457_K07588	48.3	329	3.37e-89
CORE_REP|Org2_Gene2565#	gi|16078438|gi|16078438_K10026	65.4	328	6.5e-89
CORE_REP|Org3_Gene62#	gi|16080578|gi|16080578_K09811	56.6	328	6.27e-89
CORE_REP|Org4_Gene5316#	gi|16078465|gi|16078465_K03415	52.0	328	6.19e-89
CORE_REP|Org8_Gene3480#	gi|16077089|gi|16077089_K06187	80.8	327	6.94e-89
CORE_REP|Org3_Gene24#	gi|15676776|gi|15676776_K02047	58.9	326	2.38e-88
CORE_REP|Org1_Gene1655#	gi|16078212|gi|16078212_K10823	54.2	326	3.21e-88
CORE_REP|Org4_Gene3923#	gi|15894679|gi|15894679_NA	47.4	326	3.4e-88
CORE_REP|Org5_Gene3873#	gi|16080225|gi|16080225_K07181	42.3	326	4.34e-88
CORE_REP|Org8_Gene512#	gi|16079712|gi|16079712_K08153	39.9	326	3.11e-88
CORE_REP|Org1_Gene2892#	gi|16080602|gi|16080602_K07692	70.8	325	5.09e-88
CORE_REP|Org4_Gene4841#	gi|16080740|gi|16080740_K02108	64.3	325	5.39e-88
CORE_REP|Org6_Gene2349#	gi|16078935|gi|16078935_NA	61.1	325	6.05e-88
CORE_REP|Org1_Gene2894#	gi|16080601|gi|16080601_NA	59.8	325	3.73e-88
CORE_REP|Org6_Gene2044#	gi|16080975|gi|16080975_NA	53.2	325	5.12e-88
CORE_REP|Org8_Gene1540#	gi|16080770|gi|16080770_NA	46.2	325	9.02e-88
CORE_REP|Org4_Gene1302#	gi|16078597|gi|16078597_K03091	60.6	324	1.13e-87
CORE_REP|Org4_Gene4567#	gi|16078406|gi|16078406_K10979	58.1	324	1.08e-87
CORE_REP|Org3_Gene533#	gi|16078840|gi|16078840_K06312	42.1	324	1.18e-87
CORE_REP|Org1_Gene2525#	gi|15894605|gi|15894605_NA	53.8	323	2.02e-87
CORE_REP|Org2_Gene915#	gi|16128192|gi|16128192_K02071	50.3	323	2.95e-87
CORE_REP|Org8_Gene1500#	gi|16077231|gi|16077231_K02016	47.6	323	2.2e-87
CORE_REP|Org4_Gene5613#	gi|15673147|gi|15673147_K11070	63.9	322	3.93e-87
CORE_REP|Org4_Gene1017#	gi|16079702|gi|16079702_K07090	62.0	322	5e-87
CORE_REP|Org3_Gene3074#	gi|16079478|gi|16079478_K07699	59.7	322	4.24e-87
CORE_REP|Org8_Gene3444#	gi|16077591|gi|16077591_K00375	38.4	322	5.19e-87
CORE_REP|Org4_Gene5311#	gi|50812223|gi|50812223_NA	35.1	322	1.29e-86
CORE_REP|Org4_Gene167#	gi|16079300|gi|16079300_K00606	59.4	321	7.04e-87
CORE_REP|Org1_Gene257#	gi|16078716|gi|16078716_K00806	59.3	321	6.64e-87
CORE_REP|Org4_Gene3544#	gi|255767035|gi|255767035_K16786	58.1	321	7.14e-87
CORE_REP|Org2_Gene4336#	gi|15894651|gi|15894651_K00768	48.5	321	8.82e-87
CORE_REP|Org3_Gene882#	gi|255767865|gi|255767865_K00865	46.6	321	9.55e-87
CORE_REP|Org5_Gene4521#	gi|16081148|gi|16081148_K03497	58.2	320	1.21e-86
CORE_REP|Org1_Gene4400#	gi|16078549|gi|16078549_K03588	45.4	320	2.2e-86
CORE_REP|Org5_Gene748#	gi|90111398|gi|90111398_K17723	43.2	320	1.8e-86
CORE_REP|Org8_Gene3491#	gi|16080949|gi|16080949_K01029	75.7	319	3.47e-86
CORE_REP|Org3_Gene4720#	gi|15673552|gi|15673552_K00054	43.2	319	5.21e-86
CORE_REP|Org5_Gene3312#	gi|15893456|gi|15893456_K03449	41.9	319	6.55e-86
CORE_REP|Org2_Gene1987#	gi|15607032|gi|15607032_K00266	38.9	319	5.68e-86
CORE_REP|Org4_Gene1925#	gi|16079791|gi|16079791_K07082	46.0	318	1.04e-85
CORE_REP|Org7_Gene1649#	gi|16078585|gi|16078585_K03588	41.5	318	7.64e-86
CORE_REP|Org5_Gene792#	gi|50812262|gi|50812262_K00575	61.9	317	1.59e-85
CORE_REP|Org8_Gene2702#	gi|16080129|gi|16080129_K11707	50.2	317	1.44e-85
CORE_REP|Org4_Gene4112#	gi|383321933|gi|383321933_K02433	38.3	317	2.32e-85
CORE_REP|Org8_Gene515#	gi|15673146|gi|15673146_K11071	58.3	316	2.17e-85
CORE_REP|Org1_Gene2099#	gi|15605813|gi|15605813_K10206	41.0	316	3.16e-85
CORE_REP|Org4_Gene5290#	gi|15672136|gi|15672136_NA	40.5	316	3.24e-85
CORE_REP|Org4_Gene3576#	gi|16080090|gi|16080090_K11631	63.6	315	6.19e-85
CORE_REP|Org6_Gene2599#	gi|16078740|gi|16078740_K01714	53.1	315	7.03e-85
CORE_REP|Org6_Gene247#	gi|16080017|gi|16080017_NA	35.5	315	1.48e-84
CORE_REP|Org4_Gene5352#	gi|16077082|gi|16077082_K15519	68.2	314	6.85e-85
CORE_REP|Org4_Gene1481#	gi|255767672|gi|255767672_K07658	66.4	314	9.59e-85
CORE_REP|Org5_Gene3947#	gi|16080463|gi|16080463_NA	52.5	313	2.35e-84
CORE_REP|Org5_Gene1321#	gi|255767523|gi|255767523_NA	45.5	313	2.3e-84
CORE_REP|Org4_Gene1068#	gi|15895566|gi|15895566_K03665	42.0	313	2.94e-84
CORE_REP|Org3_Gene839#	gi|16080817|gi|16080817_NA	53.6	312	3.42e-84
CORE_REP|Org2_Gene1048#	gi|16080326|gi|16080326_K02072	68.5	311	7.54e-84
CORE_REP|Org3_Gene23#	gi|15676777|gi|15676777_K02046	55.7	311	7.2e-84
CORE_REP|Org7_Gene509#	gi|255767067|gi|255767067_NA	51.1	311	8.09e-84
CORE_REP|Org4_Gene5260#	gi|16080554|gi|16080554_K01443	44.3	311	1.32e-83
CORE_REP|Org5_Gene3696#	gi|16078625|gi|16078625_K02303	62.1	310	1.49e-83
CORE_REP|Org7_Gene1511#	gi|16078710|gi|16078710_K02405	61.6	310	1.57e-83
CORE_REP|Org4_Gene1224#	gi|16080113|gi|16080113_K02049	60.2	310	1.48e-83
CORE_REP|Org4_Gene752#	gi|16080167|gi|16080167_K06153	56.9	310	1.62e-83
CORE_REP|Org1_Gene2788#	gi|16080748|gi|16080748_K07566	49.9	310	2.6e-83
CORE_REP|Org2_Gene2805#	gi|383321355|gi|383321355_K02224	38.1	310	3.44e-83
CORE_REP|Org4_Gene2624#	gi|16077846|gi|16077846_K06307	37.7	310	2.77e-83
CORE_REP|Org2_Gene2477#	gi|16078633|gi|16078633_K13038	66.1	309	3.3e-83
CORE_REP|Org1_Gene325#	gi|16078656|gi|16078656_K03685	66.1	309	2.51e-83
CORE_REP|Org5_Gene775#	gi|16079306|gi|16079306_K00215	58.7	309	3.43e-83
CORE_REP|Org4_Gene6046#	gi|15894077|gi|15894077_K02016	50.6	309	4.04e-83
CORE_REP|Org4_Gene5023#	gi|16131524|gi|16131524_K03312	41.9	309	6.68e-83
CORE_REP|Org1_Gene902#	gi|15606941|gi|15606941_K01474	35.4	309	7.54e-83
CORE_REP|Org7_Gene2685#	gi|15673303|gi|15673303_K03546	25.5	309	1.32e-82
CORE_REP|Org8_Gene1778#	gi|16077359|gi|16077359_K05795	75.6	308	4.25e-83
CORE_REP|Org4_Gene3413#	gi|16077997|gi|16077997_K02480	46.6	308	1.07e-82
CORE_REP|Org7_Gene730#	gi|300863128|gi|300863128_NA	41.0	308	8.76e-83
CORE_REP|Org6_Gene4324#	gi|16077713|gi|16077713_K01923	63.8	307	1.51e-82
CORE_REP|Org1_Gene225#	gi|16078744|gi|16078744_K03710	62.2	307	9.09e-83
CORE_REP|Org2_Gene1150#	gi|16080445|gi|16080445_K01803	60.5	307	1.62e-82
CORE_REP|Org1_Gene3523#	gi|16077490|gi|16077490_NA	58.2	307	1.02e-82
CORE_REP|Org4_Gene2243#	gi|16077810|gi|16077810_NA	44.2	307	1.88e-82
CORE_REP|Org5_Gene1190#	gi|16077836|gi|16077836_K01265	57.4	306	2.74e-82
CORE_REP|Org7_Gene3563#	gi|16077145|gi|16077145_K00796	56.8	306	2.38e-82
CORE_REP|Org4_Gene609#	gi|255767383|gi|255767383_NA	37.9	306	3.55e-82
CORE_REP|Org6_Gene3792#	gi|16077166|gi|16077166_K03091	75.1	305	5.23e-82
CORE_REP|Org3_Gene4857#	gi|255767567|gi|255767567_K04564	68.3	305	3.75e-82
CORE_REP|Org4_Gene2321#	gi|16079578|gi|16079578_K09773	58.4	305	6.6e-82
CORE_REP|Org4_Gene395#	gi|16129022|gi|16129022_K02846	44.9	305	6.99e-82
CORE_REP|Org4_Gene4057#	gi|15806596|gi|15806596_K05825	42.7	305	9.45e-82
CORE_REP|Org7_Gene1811#	gi|90111272|gi|90111272_K05782	39.4	305	9.93e-82
CORE_REP|Org2_Gene4236#	gi|16077650|gi|16077650_K02761	38.1	305	8.22e-82
CORE_REP|Org5_Gene4092#	gi|16080110|gi|16080110_NA	58.2	304	1.4e-81
CORE_REP|Org4_Gene3383#	gi|255767667|gi|255767667_K07025	57.5	304	1.1e-81
CORE_REP|Org4_Gene1679#	gi|16078178|gi|16078178_K07024	55.0	304	8.62e-82
CORE_REP|Org6_Gene68#	gi|255767743|gi|255767743_NA	50.4	304	9.06e-82
CORE_REP|Org7_Gene451#	gi|16077506|gi|16077506_NA	53.4	303	1.9e-81
CORE_REP|Org3_Gene207#	gi|15672155|gi|15672155_K09963	42.4	303	2.73e-81
CORE_REP|Org3_Gene450#	gi|15677227|gi|15677227_NA	37.3	303	3.9e-81
CORE_REP|Org5_Gene476#	gi|255767526|gi|255767526_K00382	35.8	303	3.15e-81
CORE_REP|Org4_Gene202#	gi|4758504|gi|4758504_K08683	63.9	302	3.09e-81
CORE_REP|Org6_Gene145#	gi|16079838|gi|16079838_K00767	56.4	302	5.89e-81
CORE_REP|Org7_Gene3437#	gi|16077394|gi|16077394_K07089	51.9	302	4.01e-81
CORE_REP|Org7_Gene937#	gi|15893475|gi|15893475_K01207	44.1	302	1.16e-80
CORE_REP|Org8_Gene1025#	gi|16077222|gi|16077222_K03593	43.9	302	4.2e-81
CORE_REP|Org5_Gene3845#	gi|25144537|gi|25144537_NA	31.0	302	1.56e-80
CORE_REP|Org4_Gene658#	gi|16078717|gi|16078717_K00981	56.7	301	9.39e-81
CORE_REP|Org5_Gene847#	gi|16080126|gi|16080126_K11709	54.1	301	7.78e-81
CORE_REP|Org4_Gene3849#	gi|16080546|gi|16080546_K02502	44.5	301	1.05e-80
CORE_REP|Org8_Gene1913#	gi|16077527|gi|16077527_K08981	35.5	301	1.32e-80
CORE_REP|Org8_Gene2463#	gi|16080415|gi|16080415_K03928	57.1	300	1.94e-80
CORE_REP|Org8_Gene83#	gi|15672059|gi|15672059_NA	54.1	300	2.56e-80
CORE_REP|Org3_Gene1571#	gi|16079299|gi|16079299_K01918	53.2	300	1.71e-80
CORE_REP|Org5_Gene3128#	gi|16077238|gi|16077238_K07106	51.9	300	2.36e-80
CORE_REP|Org5_Gene771#	gi|16079301|gi|16079301_K03524	46.0	300	1.5e-80
CORE_REP|Org4_Gene1907#	gi|255767085|gi|255767085_NA	35.4	300	3.78e-80
CORE_REP|Org1_Gene464#	gi|50812279|gi|50812279_NA	61.5	299	3.03e-80
CORE_REP|Org1_Gene23#	gi|15893854|gi|15893854_NA	61.4	299	4.07e-80
CORE_REP|Org4_Gene4312#	gi|15806714|gi|15806714_K01436	40.3	299	3.92e-80
CORE_REP|Org8_Gene1988#	gi|255767260|gi|255767260_K08602	29.0	299	6.18e-80
CORE_REP|Org7_Gene2605#	gi|16079986|gi|16079986_K16960	57.8	298	7.47e-80
CORE_REP|Org4_Gene5956#	gi|255767538|gi|255767538_K13789	52.9	298	6.7e-80
CORE_REP|Org4_Gene496#	gi|16078848|gi|16078848_K01356	73.4	297	8.05e-80
CORE_REP|Org2_Gene145#	gi|16080021|gi|16080021_K04766	64.3	297	1.39e-79
CORE_REP|Org6_Gene4079#	gi|16080383|gi|16080383_K02013	52.9	297	1.76e-79
CORE_REP|Org7_Gene1489#	gi|16078729|gi|16078729_K03177	51.5	297	2.01e-79
CORE_REP|Org8_Gene1502#	gi|16080291|gi|16080291_K07090	49.6	297	1.82e-79
CORE_REP|Org5_Gene744#	gi|16077438|gi|16077438_K06295	34.5	297	2.36e-79
CORE_REP|Org6_Gene2673#	gi|16078677|gi|16078677_K03733	49.0	296	3.38e-79
CORE_REP|Org4_Gene4189#	gi|16078352|gi|16078352_K15975	47.3	296	2.71e-79
CORE_REP|Org2_Gene2950#	gi|16078515|gi|16078515_K03499	67.6	295	3.26e-79
CORE_REP|Org5_Gene1683#	gi|16077605|gi|16077605_NA	66.5	295	3.04e-79
CORE_REP|Org4_Gene1325#	gi|16078617|gi|16078617_K02823	57.5	295	3.83e-79
CORE_REP|Org3_Gene904#	gi|16079957|gi|16079957_NA	51.6	295	5.38e-79
CORE_REP|Org5_Gene2797#	gi|16077537|gi|16077537_K07315	45.5	295	7.96e-79
CORE_REP|Org4_Gene1002#	gi|255767704|gi|255767704_K03406	38.1	295	1.42e-78
CORE_REP|Org6_Gene4296#	gi|16078078|gi|16078078_K00231	32.3	295	1.17e-78
CORE_REP|Org8_Gene1122#	gi|255767848|gi|255767848_K11636	30.4	295	1.24e-78
CORE_REP|Org4_Gene1932#	gi|16079781|gi|16079781_K01243	65.8	294	7.6e-79
CORE_REP|Org5_Gene1428#	gi|16079856|gi|16079856_K03630	62.5	294	9.97e-79
CORE_REP|Org3_Gene426#	gi|16080035|gi|16080035_NA	53.7	294	1.17e-78
CORE_REP|Org4_Gene2990#	gi|16080270|gi|16080270_K01778	52.7	294	1.23e-78
CORE_REP|Org8_Gene592#	gi|16077231|gi|16077231_K02016	49.5	294	1.41e-78
CORE_REP|Org3_Gene3915#	gi|16080390|gi|16080390_K07219	49.0	294	1.32e-78
CORE_REP|Org4_Gene3814#	gi|16128309|gi|16128309_NA	41.0	294	1.8e-78
CORE_REP|Org5_Gene823#	gi|255767763|gi|255767763_K02018	63.6	293	2.09e-78
CORE_REP|Org2_Gene813#	gi|255767371|gi|255767371_K02421	56.8	293	1.88e-78
CORE_REP|Org4_Gene355#	gi|16077595|gi|16077595_NA	50.9	293	2.11e-78
CORE_REP|Org5_Gene906#	gi|255767235|gi|255767235_NA	39.9	293	2.87e-78
CORE_REP|Org4_Gene894#	gi|16080848|gi|16080848_K03648	59.7	292	4.82e-78
CORE_REP|Org8_Gene2703#	gi|16080128|gi|16080128_K11710	59.2	292	3.03e-78
CORE_REP|Org1_Gene2703#	gi|16077699|gi|16077699_NA	54.2	292	6.4e-78
CORE_REP|Org8_Gene429#	gi|16077511|gi|16077511_K11688	45.8	292	7.44e-78
CORE_REP|Org6_Gene134#	gi|16081087|gi|16081087_K06714	35.9	292	5.44e-78
CORE_REP|Org3_Gene2089#	gi|16079402|gi|16079402_K03091	61.2	291	7.44e-78
CORE_REP|Org3_Gene1747#	gi|15673144|gi|15673144_K00075	50.3	291	1.11e-77
CORE_REP|Org7_Gene1283#	gi|15893582|gi|15893582_NA	34.8	291	1.29e-77
CORE_REP|Org7_Gene374#	gi|383321191|gi|383321191_NA	27.7	291	3.58e-77
CORE_REP|Org8_Gene3216#	gi|255767838|gi|255767838_K01619	68.9	290	1.38e-77
CORE_REP|Org3_Gene2684#	gi|16078642|gi|16078642_K01783	63.8	290	1.81e-77
CORE_REP|Org4_Gene6163#	gi|15893613|gi|15893613_NA	62.7	290	1.88e-77
CORE_REP|Org6_Gene2465#	gi|16079419|gi|16079419_NA	50.0	290	1.42e-77
CORE_REP|Org7_Gene413#	gi|12045082|gi|12045082_K00560	48.0	290	2.63e-77
CORE_REP|Org8_Gene1877#	gi|255767724|gi|255767724_K07680	27.4	290	3.72e-77
CORE_REP|Org8_Gene2392#	gi|16077250|gi|16077250_K13531	80.1	289	3.21e-77
CORE_REP|Org4_Gene3527#	gi|255767547|gi|255767547_K02356	75.7	289	1.96e-77
CORE_REP|Org7_Gene1683#	gi|16078555|gi|16078555_K02276	67.9	289	2.2e-77
CORE_REP|Org3_Gene352#	gi|255767738|gi|255767738_K07734	64.5	289	2.83e-77
CORE_REP|Org7_Gene3909#	gi|16078139|gi|16078139_NA	48.8	289	3.18e-77
CORE_REP|Org4_Gene4199#	gi|16079441|gi|16079441_K00784	46.5	289	3.37e-77
CORE_REP|Org2_Gene121#	gi|16080005|gi|16080005_K04773	45.3	289	3.57e-77
CORE_REP|Org4_Gene1444#	gi|15896225|gi|15896225_K04487	43.2	289	6.99e-77
CORE_REP|Org5_Gene4101#	gi|15644927|gi|15644927_K12369	42.9	289	5.78e-77
CORE_REP|Org1_Gene3146#	gi|15668974|gi|15668974_K01755	35.7	289	6.97e-77
CORE_REP|Org8_Gene528#	gi|16128602|gi|16128602_K07700	33.5	289	5.84e-77
CORE_REP|Org3_Gene1284#	gi|14601591|gi|14601591_NA	47.8	288	8.39e-77
CORE_REP|Org6_Gene1753#	gi|16080422|gi|16080422_K03406	33.0	288	1.32e-76
CORE_REP|Org4_Gene4445#	gi|16077136|gi|16077136_K00760	75.0	287	9.51e-77
CORE_REP|Org7_Gene1581#	gi|16078648|gi|16078648_K01752	64.7	287	8.85e-77
CORE_REP|Org1_Gene2950#	gi|16080853|gi|16080853_K00868	56.1	287	1.45e-76
CORE_REP|Org8_Gene2644#	gi|16080426|gi|16080426_K05847	53.9	287	2.18e-76
CORE_REP|Org5_Gene556#	gi|16078175|gi|16078175_NA	49.5	287	1.15e-76
CORE_REP|Org6_Gene3137#	gi|14601556|gi|14601556_K01848	34.1	287	5.68e-76
CORE_REP|Org5_Gene4071#	gi|15644928|gi|15644928_K12370	50.5	286	3.51e-76
CORE_REP|Org1_Gene389#	gi|16128799|gi|16128799_K13890	47.7	286	3.58e-76
CORE_REP|Org5_Gene2670#	gi|16077135|gi|16077135_K04075	37.0	286	4.19e-76
CORE_REP|Org6_Gene692#	gi|29347938|gi|29347938_K03324	32.6	286	6.35e-76
CORE_REP|Org4_Gene4075#	gi|255767066|gi|255767066_K02483	60.7	285	4.65e-76
CORE_REP|Org4_Gene5799#	gi|16078408|gi|16078408_NA	60.6	285	5.09e-76
CORE_REP|Org4_Gene1219#	gi|16078531|gi|16078531_K01092	53.3	285	4.05e-76
CORE_REP|Org8_Gene2744#	gi|255767229|gi|255767229_K01990	46.6	285	7.85e-76
CORE_REP|Org4_Gene1534#	gi|50812223|gi|50812223_NA	34.5	285	1.09e-75
CORE_REP|Org8_Gene1045#	gi|16078439|gi|16078439_K09457	78.9	284	7.38e-76
CORE_REP|Org3_Gene1468#	gi|15894327|gi|15894327_NA	39.1	284	1.69e-75
CORE_REP|Org8_Gene1804#	gi|16079539|gi|16079539_K01308	38.5	284	1.35e-75
CORE_REP|Org4_Gene5909#	gi|16078856|gi|16078856_K06196	58.8	283	2.39e-75
CORE_REP|Org4_Gene5723#	gi|16080391|gi|16080391_K02020	56.6	283	2.61e-75
CORE_REP|Org7_Gene3840#	gi|255767087|gi|255767087_NA	51.3	283	2.03e-75
CORE_REP|Org2_Gene2185#	gi|118431608|gi|118431608_K00015	43.7	283	3.17e-75
CORE_REP|Org6_Gene838#	gi|383323586|gi|383323586_K00595	39.4	283	4.02e-75
CORE_REP|Org6_Gene4145#	gi|16080094|gi|16080094_K16920	61.0	282	5.03e-75
CORE_REP|Org7_Gene2798#	gi|16130744|gi|16130744_NA	58.7	282	3e-75
CORE_REP|Org4_Gene1234#	gi|16078551|gi|16078551_K02259	47.8	282	7.04e-75
CORE_REP|Org5_Gene1180#	gi|15674209|gi|15674209_K17810	37.1	282	6.93e-75
CORE_REP|Org7_Gene779#	gi|16078275|gi|16078275_NA	36.6	282	6.07e-75
CORE_REP|Org4_Gene1313#	gi|15805504|gi|15805504_K14393	35.4	282	8.84e-75
CORE_REP|Org4_Gene5448#	gi|15806055|gi|15806055_K01996	60.2	281	6.83e-75
CORE_REP|Org7_Gene1197#	gi|16079914|gi|16079914_K03471	50.5	281	8.85e-75
CORE_REP|Org2_Gene3863#	gi|16078102|gi|16078102_K06595	36.1	281	1.62e-74
CORE_REP|Org6_Gene3560#	gi|16077125|gi|16077125_K03328	33.8	281	2.03e-74
CORE_REP|Org1_Gene303#	gi|16078678|gi|16078678_K01419	78.5	280	1.16e-74
CORE_REP|Org5_Gene3863#	gi|16080543|gi|16080543_K01693	72.0	280	1.28e-74
CORE_REP|Org3_Gene558#	gi|16079871|gi|16079871_K03978	71.0	280	1.24e-74
CORE_REP|Org6_Gene4564#	gi|16080545|gi|16080545_K00765	66.5	280	1.05e-74
CORE_REP|Org3_Gene108#	gi|16079906|gi|16079906_K13767	56.8	280	1.65e-74
CORE_REP|Org8_Gene112#	gi|16077389|gi|16077389_K00318	45.4	280	2.08e-74
CORE_REP|Org6_Gene3149#	gi|255767237|gi|255767237_K01897	33.3	280	2.46e-74
CORE_REP|Org4_Gene5934#	gi|16079731|gi|16079731_NA	78.0	279	2.4e-74
CORE_REP|Org2_Gene3637#	gi|16077143|gi|16077143_K01664	68.8	279	2.11e-74
CORE_REP|Org4_Gene5285#	gi|16081117|gi|16081117_NA	51.6	279	3.13e-74
CORE_REP|Org2_Gene83#	gi|16079950|gi|16079950_K11144	45.8	279	3.17e-74
CORE_REP|Org4_Gene1267#	gi|255767342|gi|255767342_K07177	42.0	279	3.82e-74
CORE_REP|Org7_Gene2313#	gi|15896029|gi|15896029_NA	31.2	279	6.35e-74
CORE_REP|Org3_Gene2696#	gi|50812226|gi|50812226_K00942	67.6	278	3.83e-74
CORE_REP|Org4_Gene1391#	gi|16080042|gi|16080042_K03439	61.4	278	5.29e-74
CORE_REP|Org1_Gene2293#	gi|16081115|gi|16081115_NA	53.5	278	6.05e-74
CORE_REP|Org5_Gene3735#	gi|16080325|gi|16080325_K02073	50.9	278	9.02e-74
CORE_REP|Org4_Gene2186#	gi|15644928|gi|15644928_K12370	50.2	278	7.3e-74
CORE_REP|Org1_Gene47#	gi|4758426|gi|4758426_K01487	37.4	278	1.11e-73
CORE_REP|Org4_Gene1658#	gi|16080577|gi|16080577_NA	34.9	278	9.01e-74
CORE_REP|Org7_Gene3184#	gi|16079379|gi|16079379_K05896	54.5	277	1.08e-73
CORE_REP|Org2_Gene26#	gi|255767654|gi|255767654_K01776	51.1	277	1.1e-73
CORE_REP|Org1_Gene2923#	gi|16080371|gi|16080371_K02016	46.0	277	1.34e-73
CORE_REP|Org2_Gene3217#	gi|255767303|gi|255767303_K01297	46.0	277	1.69e-73
CORE_REP|Org5_Gene790#	gi|16079327|gi|16079327_K01735	44.3	277	1.51e-73
CORE_REP|Org4_Gene661#	gi|16078715|gi|16078715_K02838	70.8	276	2.24e-73
CORE_REP|Org4_Gene3059#	gi|15896852|gi|15896852_K02028	56.7	276	2.32e-73
CORE_REP|Org2_Gene3943#	gi|50812220|gi|50812220_K00208	53.0	276	2.41e-73
CORE_REP|Org2_Gene919#	gi|16078421|gi|16078421_K08590	52.0	276	3.2e-73
CORE_REP|Org2_Gene2325#	gi|16080618|gi|16080618_NA	46.1	276	2.88e-73
CORE_REP|Org5_Gene757#	gi|16077248|gi|16077248_K01247	45.3	276	2.82e-73
CORE_REP|Org5_Gene1832#	gi|16080399|gi|16080399_NA	66.3	275	4.15e-73
CORE_REP|Org4_Gene2320#	gi|16079579|gi|16079579_NA	65.2	275	5.69e-73
CORE_REP|Org2_Gene3903#	gi|16078289|gi|16078289_K02069	55.2	275	3.95e-73
CORE_REP|Org7_Gene1176#	gi|16079989|gi|16079989_K16957	50.7	275	7.39e-73
CORE_REP|Org8_Gene142#	gi|16077918|gi|16077918_K07071	47.2	275	4.78e-73
CORE_REP|Org7_Gene2774#	gi|50812251|gi|50812251_K05786	46.2	275	6.24e-73
CORE_REP|Org1_Gene10#	gi|16077691|gi|16077691_K00004	43.5	275	5.52e-73
CORE_REP|Org3_Gene445#	gi|255767687|gi|255767687_K06183	59.7	274	1.09e-72
CORE_REP|Org5_Gene4418#	gi|16131848|gi|16131848_K06182	59.3	274	8.21e-73
CORE_REP|Org6_Gene3164#	gi|16080816|gi|16080816_K16869	53.3	274	1.27e-72
CORE_REP|Org1_Gene3826#	gi|15893519|gi|15893519_K02004	27.2	274	2.19e-72
CORE_REP|Org4_Gene225#	gi|16079335|gi|16079335_K01495	69.5	273	1.94e-72
CORE_REP|Org2_Gene71#	gi|16079985|gi|16079985_NA	45.3	273	3.45e-72
CORE_REP|Org5_Gene2014#	gi|15669149|gi|15669149_NA	38.2	273	3.99e-72
CORE_REP|Org7_Gene2654#	gi|255767196|gi|255767196_K07586	69.0	272	2.45e-72
CORE_REP|Org6_Gene4337#	gi|16077728|gi|16077728_K07094	56.6	272	3.07e-72
CORE_REP|Org4_Gene5304#	gi|255767821|gi|255767821_K00019	53.3	272	5.85e-72
CORE_REP|Org8_Gene845#	gi|16080415|gi|16080415_K03928	51.6	272	5.71e-72
CORE_REP|Org2_Gene1608#	gi|16080539|gi|16080539_K11755	64.4	271	7.99e-72
CORE_REP|Org4_Gene5229#	gi|16080127|gi|16080127_K11708	45.1	271	1.13e-71
CORE_REP|Org3_Gene2347#	gi|16077169|gi|16077169_K02601	68.9	270	1.18e-71
CORE_REP|Org3_Gene4632#	gi|16078624|gi|16078624_K00860	67.4	270	1.31e-71
CORE_REP|Org4_Gene1327#	gi|16078619|gi|16078619_K01591	61.4	270	2.05e-71
CORE_REP|Org4_Gene4971#	gi|15896656|gi|15896656_K06147	56.3	270	3.55e-71
CORE_REP|Org4_Gene826#	gi|16078883|gi|16078883_NA	55.8	270	2.27e-71
CORE_REP|Org1_Gene1977#	gi|15669774|gi|15669774_K05936	52.1	270	1.73e-71
CORE_REP|Org4_Gene5806#	gi|16079767|gi|16079767_NA	48.8	270	2.57e-71
CORE_REP|Org4_Gene1740#	gi|30024045|gi|30024045_K00766	43.3	270	2.98e-71
CORE_REP|Org4_Gene1956#	gi|16079610|gi|16079610_K02340	40.2	270	1.71e-71
CORE_REP|Org1_Gene2410#	gi|16078102|gi|16078102_K06595	36.7	270	2.9e-71
CORE_REP|Org2_Gene2741#	gi|16080131|gi|16080131_K01911	33.1	270	2.5e-71
CORE_REP|Org4_Gene3859#	gi|16080534|gi|16080534_NA	32.8	270	4.41e-71
CORE_REP|Org5_Gene731#	gi|16079383|gi|16079383_K14652	64.9	269	3.09e-71
CORE_REP|Org6_Gene4502#	gi|16078044|gi|16078044_NA	40.2	269	4.31e-71
CORE_REP|Org4_Gene462#	gi|255767511|gi|255767511_K03711	85.9	268	3.89e-71
CORE_REP|Org5_Gene2448#	gi|16078980|gi|16078980_K07693	68.5	268	6.69e-71
CORE_REP|Org5_Gene4014#	gi|16078236|gi|16078236_K00941	54.1	268	6.92e-71
CORE_REP|Org8_Gene2697#	gi|16080669|gi|16080669_NA	48.5	268	6.52e-71
CORE_REP|Org5_Gene4008#	gi|16080000|gi|16080000_K00571	43.2	268	1.02e-70
CORE_REP|Org5_Gene2199#	gi|15807403|gi|15807403_K07240	42.2	268	9.77e-71
CORE_REP|Org5_Gene4249#	gi|11068137|gi|11068137_K11517	39.8	268	7.46e-71
CORE_REP|Org7_Gene4129#	gi|15673621|gi|15673621_K00852	46.9	267	1.65e-70
CORE_REP|Org4_Gene2049#	gi|383322331|gi|383322331_K11527	37.3	267	5.14e-70
CORE_REP|Org4_Gene1301#	gi|255767354|gi|255767354_K03091	57.9	266	2.96e-70
CORE_REP|Org4_Gene1912#	gi|hmm26242023|gi|hmm26242023_K01814	51.6	266	3.22e-70
CORE_REP|Org6_Gene4587#	gi|16080448|gi|16080448_K05311	40.2	266	4.39e-70
CORE_REP|Org3_Gene1241#	gi|16077710|gi|16077710_K01588	82.7	265	2.65e-70
CORE_REP|Org4_Gene3668#	gi|16080715|gi|16080715_K07118	63.8	265	4.51e-70
CORE_REP|Org1_Gene3481#	gi|16077237|gi|16077237_NA	49.5	265	5.04e-70
CORE_REP|Org1_Gene1766#	gi|29346320|gi|29346320_K03924	44.2	265	7.08e-70
CORE_REP|Org6_Gene4158#	gi|16077451|gi|16077451_K02016	42.3	265	9.52e-70
CORE_REP|Org1_Gene2924#	gi|397675758|gi|397675758_NA	33.3	265	9.08e-70
CORE_REP|Org4_Gene2766#	gi|16078939|gi|16078939_NA	58.6	264	1e-69
CORE_REP|Org2_Gene3706#	gi|255767577|gi|255767577_K03584	49.0	264	1.24e-69
CORE_REP|Org4_Gene4295#	gi|16079259|gi|16079259_NA	50.8	263	1.84e-69
CORE_REP|Org4_Gene3429#	gi|255767303|gi|255767303_K01297	44.9	263	1.88e-69
CORE_REP|Org7_Gene2554#	gi|255767019|gi|255767019_K02867	95.0	262	2.55e-69
CORE_REP|Org2_Gene1702#	gi|16080268|gi|16080268_NA	71.3	262	3.11e-69
CORE_REP|Org3_Gene4862#	gi|383321912|gi|383321912_NA	51.5	262	6.52e-69
CORE_REP|Org1_Gene3902#	gi|15644928|gi|15644928_K12370	48.9	262	5.21e-69
CORE_REP|Org2_Gene2258#	gi|16077396|gi|16077396_K00384	40.1	262	6.32e-69
CORE_REP|Org7_Gene3960#	gi|16080604|gi|16080604_NA	62.1	261	8.51e-69
CORE_REP|Org4_Gene6049#	gi|16077396|gi|16077396_K00384	42.2	261	1.47e-68
CORE_REP|Org5_Gene3642#	gi|16079840|gi|16079840_K04487	39.6	261	1.11e-68
CORE_REP|Org4_Gene489#	gi|16078815|gi|16078815_NA	67.6	260	9.32e-69
CORE_REP|Org4_Gene1525#	gi|16079988|gi|16079988_K16958	57.3	260	1.24e-68
CORE_REP|Org7_Gene586#	gi|15895471|gi|15895471_K02406	51.4	260	2.56e-68
CORE_REP|Org4_Gene1815#	gi|255767807|gi|255767807_K02826	48.6	260	1.58e-68
CORE_REP|Org4_Gene4589#	gi|30024037|gi|30024037_NA	37.6	260	4.01e-68
CORE_REP|Org6_Gene4205#	gi|16080863|gi|16080863_NA	37.3	260	2.72e-68
CORE_REP|Org4_Gene5865#	gi|16080369|gi|16080369_K02013	36.7	260	4.39e-68
CORE_REP|Org2_Gene1418#	gi|16079815|gi|16079815_K00759	74.1	259	1.99e-68
CORE_REP|Org4_Gene2223#	gi|16078432|gi|16078432_K02557	52.5	259	3.89e-68
CORE_REP|Org4_Gene1383#	gi|255767514|gi|255767514_NA	38.9	259	5.97e-68
CORE_REP|Org2_Gene4035#	gi|15896074|gi|15896074_K01928	32.9	259	5.75e-68
CORE_REP|Org1_Gene214#	gi|255767387|gi|255767387_K00995	64.1	258	5.02e-68
CORE_REP|Org7_Gene3886#	gi|16078225|gi|16078225_K07816	62.7	258	4.46e-68
CORE_REP|Org5_Gene1051#	gi|16078602|gi|16078602_K06997	56.9	258	6.66e-68
CORE_REP|Org1_Gene3534#	gi|16080724|gi|16080724_K02379	50.6	258	7.08e-68
CORE_REP|Org6_Gene1451#	gi|15673575|gi|15673575_NA	34.0	258	1.2e-67
CORE_REP|Org2_Gene206#	gi|16080104|gi|16080104_NA	72.4	257	9.9e-68
CORE_REP|Org4_Gene4419#	gi|16077121|gi|16077121_K01056	68.1	257	8.42e-68
CORE_REP|Org4_Gene1988#	gi|16080175|gi|16080175_K03406	33.1	257	4.31e-67
CORE_REP|Org7_Gene3372#	gi|16128798|gi|16128798_K13889	31.6	257	2.31e-67
CORE_REP|Org1_Gene2792#	gi|15672575|gi|15672575_K00857	62.1	256	1.89e-67
CORE_REP|Org1_Gene4353#	gi|255767017|gi|255767017_K00943	61.4	256	2.71e-67
CORE_REP|Org5_Gene2421#	gi|15894137|gi|15894137_K15976	59.3	256	2.04e-67
CORE_REP|Org2_Gene2563#	gi|16079956|gi|16079956_NA	35.2	256	3.93e-67
CORE_REP|Org6_Gene4190#	gi|16078167|gi|16078167_K00243	45.9	255	4.83e-67
CORE_REP|Org8_Gene151#	gi|16077857|gi|16077857_K07058	47.4	254	1.15e-66
CORE_REP|Org4_Gene1242#	gi|16078557|gi|16078557_K02862	42.1	254	1.16e-66
CORE_REP|Org1_Gene836#	gi|16079529|gi|16079529_K02243	40.9	254	1.28e-66
CORE_REP|Org4_Gene6118#	gi|16078450|gi|16078450_K01271	37.4	254	1.37e-66
CORE_REP|Org8_Gene2460#	gi|255767150|gi|255767150_K01077	34.4	254	2.07e-66
CORE_REP|Org4_Gene3022#	gi|15896920|gi|15896920_K03406	31.1	254	2.87e-66
CORE_REP|Org5_Gene2278#	gi|16078552|gi|16078552_K02301	44.6	253	2.66e-66
CORE_REP|Org7_Gene3878#	gi|16079398|gi|16079398_K06406	43.6	253	3.63e-66
CORE_REP|Org6_Gene3439#	gi|255767705|gi|255767705_K03406	28.6	253	4.28e-66
CORE_REP|Org5_Gene4451#	gi|15896029|gi|15896029_NA	26.9	253	3.71e-66
CORE_REP|Org5_Gene4065#	gi|15805652|gi|15805652_NA	52.3	252	4.31e-66
CORE_REP|Org8_Gene448#	gi|16131327|gi|16131327_K01995	50.8	252	4.85e-66
CORE_REP|Org4_Gene1707#	gi|16078227|gi|16078227_K06180	49.5	252	7.66e-66
CORE_REP|Org1_Gene3474#	gi|16128800|gi|16128800_K13891	44.5	252	1.22e-65
CORE_REP|Org8_Gene1771#	gi|16077363|gi|16077363_NA	37.0	252	8.41e-66
CORE_REP|Org1_Gene393#	gi|16128309|gi|16128309_NA	36.0	252	9.91e-66
CORE_REP|Org6_Gene3997#	gi|15676315|gi|15676315_K11928	30.5	252	6.94e-66
CORE_REP|Org4_Gene770#	gi|383321191|gi|383321191_NA	27.2	252	1.66e-65
CORE_REP|Org8_Gene1465#	gi|16078363|gi|16078363_NA	37.8	251	1.54e-65
CORE_REP|Org5_Gene3944#	gi|16079917|gi|16079917_K03437	54.0	250	2.36e-65
CORE_REP|Org6_Gene2155#	gi|16130377|gi|16130377_K04023	36.3	250	2.95e-65
CORE_REP|Org7_Gene241#	gi|29347511|gi|29347511_NA	32.3	250	4.15e-65
CORE_REP|Org3_Gene136#	gi|16080001|gi|16080001_K11065	71.9	249	2.65e-65
CORE_REP|Org1_Gene2591#	gi|16128190|gi|16128190_K02073	47.0	249	4.38e-65
CORE_REP|Org5_Gene2990#	gi|16077300|gi|16077300_NA	32.2	249	7.45e-65
CORE_REP|Org2_Gene1222#	gi|255767021|gi|255767021_K02864	76.5	248	4.49e-65
CORE_REP|Org3_Gene1701#	gi|16078251|gi|16078251_NA	51.7	248	6.46e-65
CORE_REP|Org4_Gene1797#	gi|255767646|gi|255767646_K02497	44.6	248	5.71e-65
CORE_REP|Org5_Gene894#	gi|397673634|gi|397673634_NA	37.4	248	8.1e-65
CORE_REP|Org3_Gene4761#	gi|397673636|gi|397673636_K00103	31.4	248	1.21e-64
CORE_REP|Org1_Gene3806#	gi|15895809|gi|15895809_NA	27.7	248	2.47e-64
CORE_REP|Org1_Gene493#	gi|16079952|gi|16079952_K07738	78.8	247	1.23e-64
CORE_REP|Org4_Gene3602#	gi|16077159|gi|16077159_K01770	75.9	247	1.25e-64
CORE_REP|Org8_Gene377#	gi|16079907|gi|16079907_K13770	64.4	247	1.52e-64
CORE_REP|Org7_Gene2320#	gi|16079014|gi|16079014_K06999	59.3	247	9.32e-65
CORE_REP|Org3_Gene2389#	gi|16079346|gi|16079346_K00945	57.4	247	1.07e-64
CORE_REP|Org3_Gene2342#	gi|16077174|gi|16077174_K00564	57.2	247	9.59e-65
CORE_REP|Org4_Gene5132#	gi|16079897|gi|16079897_K00241	57.1	247	1.79e-64
CORE_REP|Org8_Gene3194#	gi|16077800|gi|16077800_K01560	50.9	247	1.84e-64
CORE_REP|Org8_Gene2686#	gi|16080133|gi|16080133_K08680	49.4	247	1.62e-64
CORE_REP|Org5_Gene4399#	gi|29348665|gi|29348665_K00640	48.1	247	1.44e-64
CORE_REP|Org2_Gene1259#	gi|16131329|gi|16131329_K01997	42.7	247	1.34e-64
CORE_REP|Org5_Gene3167#	gi|16080917|gi|16080917_K01990	42.2	247	2.31e-64
CORE_REP|Org1_Gene2397#	gi|16078560|gi|16078560_NA	37.0	247	1.78e-64
CORE_REP|Org5_Gene3533#	gi|16077591|gi|16077591_K00375	33.1	247	3.77e-64
CORE_REP|Org8_Gene1408#	gi|16077846|gi|16077846_K06307	29.5	247	2.27e-64
CORE_REP|Org7_Gene4416#	gi|16077358|gi|16077358_NA	59.3	246	2.11e-64
CORE_REP|Org6_Gene553#	gi|16079612|gi|16079612_K01493	59.5	245	3.31e-64
CORE_REP|Org4_Gene3830#	gi|16081017|gi|16081017_K11634	53.3	245	5.38e-64
CORE_REP|Org6_Gene4510#	gi|16130647|gi|16130647_K03299	34.0	245	1.34e-63
CORE_REP|Org7_Gene616#	gi|383322834|gi|383322834_NA	32.6	245	2.15e-63
CORE_REP|Org6_Gene2018#	gi|16080456|gi|16080456_K00782	50.4	244	9.29e-64
CORE_REP|Org8_Gene305#	gi|16080371|gi|16080371_K02016	39.3	244	1.61e-63
CORE_REP|Org7_Gene533#	gi|16078055|gi|16078055_NA	35.3	244	2.06e-63
CORE_REP|Org7_Gene3798#	gi|16130376|gi|16130376_K04019	33.6	244	2.41e-63
CORE_REP|Org3_Gene3003#	gi|15669279|gi|15669279_K02007	55.9	243	2.82e-63
CORE_REP|Org7_Gene2097#	gi|255767641|gi|255767641_K03570	44.2	243	2.64e-63
CORE_REP|Org5_Gene4184#	gi|16080815|gi|16080815_K03298	43.5	243	2.5e-63
CORE_REP|Org6_Gene3014#	gi|16080584|gi|16080584_NA	63.8	242	4.63e-63
CORE_REP|Org8_Gene686#	gi|16078737|gi|16078737_K06411	60.0	242	2.91e-63
CORE_REP|Org3_Gene854#	gi|16077305|gi|16077305_K02564	51.3	242	4.59e-63
CORE_REP|Org8_Gene3052#	gi|255767129|gi|255767129_K07160	49.6	242	3.62e-63
CORE_REP|Org1_Gene3101#	gi|383323764|gi|383323764_K00801	47.4	242	4.05e-63
CORE_REP|Org4_Gene358#	gi|255767615|gi|255767615_NA	45.4	242	7.42e-63
CORE_REP|Org7_Gene4047#	gi|16080277|gi|16080277_K00872	43.2	242	5.89e-63
CORE_REP|Org5_Gene772#	gi|30024049|gi|30024049_K00974	37.9	242	9.87e-63
CORE_REP|Org7_Gene786#	gi|16078102|gi|16078102_K06595	35.2	242	1.1e-62
CORE_REP|Org4_Gene2865#	gi|hmm16772043|gi|hmm16772043_K02083	35.2	242	1.06e-62
CORE_REP|Org4_Gene5286#	gi|255767813|gi|255767813_K07243	29.4	242	8.49e-63
CORE_REP|Org8_Gene2295#	gi|255767848|gi|255767848_K11636	27.0	242	1.55e-62
CORE_REP|Org5_Gene1797#	gi|16080361|gi|16080361_K11618	56.9	241	9.07e-63
CORE_REP|Org6_Gene1518#	gi|255767438|gi|255767438_NA	29.5	241	2.03e-62
CORE_REP|Org6_Gene2875#	gi|255767334|gi|255767334_NA	77.4	240	1.11e-62
CORE_REP|Org7_Gene1577#	gi|16078651|gi|16078651_NA	65.6	240	1.07e-62
CORE_REP|Org6_Gene420#	gi|16080866|gi|16080866_K02828	61.9	240	1.91e-62
CORE_REP|Org5_Gene1194#	gi|16080121|gi|16080121_K01673	60.9	240	1.38e-62
CORE_REP|Org1_Gene3394#	gi|16079238|gi|16079238_K11068	56.7	240	1.55e-62
CORE_REP|Org4_Gene5240#	gi|16077606|gi|16077606_NA	52.2	240	1.7e-62
CORE_REP|Org4_Gene3540#	gi|255767037|gi|255767037_K06173	51.6	240	1.39e-62
CORE_REP|Org7_Gene1369#	gi|255767643|gi|255767643_K02236	46.3	240	2.4e-62
CORE_REP|Org7_Gene3004#	gi|15893569|gi|15893569_NA	35.3	240	2.72e-62
CORE_REP|Org1_Gene3993#	gi|16080012|gi|16080012_K03311	33.6	240	4.26e-62
CORE_REP|Org8_Gene496#	gi|255767822|gi|255767822_NA	32.6	240	2.47e-62
CORE_REP|Org5_Gene3120#	gi|255767757|gi|255767757_NA	28.3	240	5.26e-62
CORE_REP|Org2_Gene1713#	gi|16077938|gi|16077938_K09825	80.7	239	2.41e-62
CORE_REP|Org6_Gene3318#	gi|16080882|gi|16080882_NA	42.7	239	4.95e-62
CORE_REP|Org5_Gene2570#	gi|16078970|gi|16078970_NA	40.1	239	5.05e-62
CORE_REP|Org2_Gene165#	gi|16080047|gi|16080047_NA	37.6	239	5.48e-62
CORE_REP|Org6_Gene445#	gi|16079860|gi|16079860_K11754	34.9	239	6.87e-62
CORE_REP|Org4_Gene1316#	gi|16078611|gi|16078611_K02825	65.9	238	6.69e-62
CORE_REP|Org3_Gene5021#	gi|15893854|gi|15893854_NA	51.5	238	6.38e-62
CORE_REP|Org2_Gene1408#	gi|383323286|gi|383323286_K02040	46.7	238	9.07e-62
CORE_REP|Org8_Gene1817#	gi|50812267|gi|50812267_NA	41.1	238	1.1e-61
CORE_REP|Org8_Gene613#	gi|16078103|gi|16078103_NA	32.7	238	1.68e-61
CORE_REP|Org4_Gene2081#	gi|15896024|gi|15896024_K03768	65.9	237	1.07e-61
CORE_REP|Org2_Gene4183#	gi|16077725|gi|16077725_NA	44.3	237	2.19e-61
CORE_REP|Org4_Gene1214#	gi|15896810|gi|15896810_K02371	42.9	237	1.6e-61
CORE_REP|Org5_Gene2404#	gi|16080370|gi|16080370_K02015	36.1	237	2.24e-61
CORE_REP|Org6_Gene1226#	gi|16077439|gi|16077439_K06297	34.4	237	1.9e-61
CORE_REP|Org2_Gene1426#	gi|255767438|gi|255767438_NA	29.9	237	2.68e-61
CORE_REP|Org1_Gene1984#	gi|383321211|gi|383321211_K13541	50.2	236	5.9e-61
CORE_REP|Org6_Gene871#	gi|16079437|gi|16079437_K00286	47.7	236	3.71e-61
CORE_REP|Org4_Gene1093#	gi|15676102|gi|15676102_K07238	46.1	236	2.21e-61
CORE_REP|Org4_Gene1441#	gi|16080014|gi|16080014_K04486	45.4	236	3.71e-61
CORE_REP|Org4_Gene1729#	gi|16077286|gi|16077286_NA	32.9	236	4.44e-61
CORE_REP|Org7_Gene1606#	gi|255767438|gi|255767438_NA	29.3	236	5.97e-61
CORE_REP|Org4_Gene4544#	gi|16077664|gi|16077664_K01926	58.2	235	3.85e-61
CORE_REP|Org2_Gene3926#	gi|15893736|gi|15893736_NA	45.5	235	4.55e-61
CORE_REP|Org7_Gene3575#	gi|16077132|gi|16077132_K06382	24.5	234	3.22e-60
CORE_REP|Org3_Gene2709#	gi|255767756|gi|255767756_K00798	64.2	233	2.2e-60
CORE_REP|Org6_Gene1616#	gi|16079709|gi|16079709_NA	60.7	233	3.1e-60
CORE_REP|Org2_Gene1569#	gi|16078063|gi|16078063_K09682	58.8	233	1.27e-60
CORE_REP|Org4_Gene4671#	gi|15894018|gi|15894018_NA	40.6	233	2.16e-60
CORE_REP|Org3_Gene4507#	gi|16079436|gi|16079436_NA	39.7	233	2.27e-60
CORE_REP|Org3_Gene5038#	gi|16079384|gi|16079384_K00793	56.4	232	4.53e-60
CORE_REP|Org3_Gene742#	gi|16078850|gi|16078850_NA	52.4	232	3.39e-60
CORE_REP|Org6_Gene2855#	gi|16078519|gi|16078519_K07024	39.2	232	5.25e-60
CORE_REP|Org4_Gene1156#	gi|255767136|gi|255767136_NA	36.3	232	5.42e-60
CORE_REP|Org8_Gene1733#	gi|15895977|gi|15895977_NA	31.8	232	9.75e-60
CORE_REP|Org6_Gene2974#	gi|16078215|gi|16078215_K16509	84.7	231	4.27e-60
CORE_REP|Org8_Gene2995#	gi|16079382|gi|16079382_K00794	76.4	231	4.19e-60
CORE_REP|Org6_Gene2015#	gi|255767768|gi|255767768_K05799	53.3	231	8.31e-60
CORE_REP|Org4_Gene246#	gi|16079351|gi|16079351_NA	51.9	231	5.89e-60
CORE_REP|Org1_Gene512#	gi|16079987|gi|16079987_K16959	50.2	231	8.11e-60
CORE_REP|Org7_Gene3446#	gi|15894127|gi|15894127_K11072	49.0	231	1.1e-59
CORE_REP|Org4_Gene741#	gi|15894285|gi|15894285_K00003	40.3	231	1.47e-59
CORE_REP|Org5_Gene1651#	gi|16078176|gi|16078176_NA	39.9	230	1.59e-59
CORE_REP|Org7_Gene2752#	gi|hmm40712033|gi|hmm40712033_K00847	39.7	230	2.44e-59
CORE_REP|Org5_Gene3202#	gi|16080007|gi|16080007_K07047	29.5	230	4.05e-59
CORE_REP|Org3_Gene1695#	gi|16079228|gi|16079228_K07304	62.6	229	3.46e-59
CORE_REP|Org7_Gene2435#	gi|15669276|gi|15669276_K02006	44.5	229	3.61e-59
CORE_REP|Org5_Gene2427#	gi|15668258|gi|15668258_K02015	38.2	229	5.91e-59
CORE_REP|Org8_Gene1572#	gi|16080863|gi|16080863_NA	35.3	229	6.59e-59
CORE_REP|Org7_Gene2744#	gi|255767258|gi|255767258_K02033	34.6	229	5.31e-59
CORE_REP|Org6_Gene3360#	gi|255767758|gi|255767758_NA	51.5	228	5.17e-59
CORE_REP|Org1_Gene3439#	gi|16078179|gi|16078179_K06889	43.3	228	7.36e-59
CORE_REP|Org4_Gene420#	gi|15893717|gi|15893717_K13653	42.4	228	1.09e-58
CORE_REP|Org5_Gene2631#	gi|269970305|gi|269970305_K13954	35.6	228	8.74e-59
CORE_REP|Org7_Gene3808#	gi|16079279|gi|16079279_K07502	34.6	228	9.22e-59
CORE_REP|Org7_Gene1634#	gi|16078606|gi|16078606_K04074	69.4	227	1.12e-58
CORE_REP|Org3_Gene425#	gi|16080034|gi|16080034_K06878	57.0	227	1.01e-58
CORE_REP|Org4_Gene5810#	gi|255767077|gi|255767077_NA	38.3	227	1.64e-58
CORE_REP|Org1_Gene2194#	gi|15894795|gi|15894795_NA	37.0	227	2.11e-58
CORE_REP|Org8_Gene2526#	gi|16078150|gi|16078150_K06895	54.7	226	2.87e-58
CORE_REP|Org2_Gene2971#	gi|15594987|gi|15594987_K11072	47.0	226	2.76e-58
CORE_REP|Org8_Gene195#	gi|16078032|gi|16078032_K00824	44.4	226	3.13e-58
CORE_REP|Org5_Gene2370#	gi|255767784|gi|255767784_K02392	43.7	226	3.07e-58
CORE_REP|Org4_Gene3507#	gi|269970305|gi|269970305_K13954	34.6	226	5.68e-58
CORE_REP|Org8_Gene3452#	gi|16077083|gi|16077083_K15518	49.0	225	3.96e-58
CORE_REP|Org7_Gene2130#	gi|15673444|gi|15673444_K01695	48.8	225	8.42e-58
CORE_REP|Org4_Gene3420#	gi|255767192|gi|255767192_K07104	44.3	225	6.94e-58
CORE_REP|Org2_Gene3341#	gi|29347321|gi|29347321_NA	43.8	225	7.38e-58
CORE_REP|Org3_Gene5117#	gi|16128799|gi|16128799_K13890	37.8	225	1.56e-57
CORE_REP|Org8_Gene2531#	gi|15896593|gi|15896593_K03152	59.3	224	8.11e-58
CORE_REP|Org4_Gene3237#	gi|15672875|gi|15672875_K03768	58.2	224	8.15e-58
CORE_REP|Org5_Gene2215#	gi|16080161|gi|16080161_K03499	51.6	224	1.19e-57
CORE_REP|Org8_Gene2533#	gi|15895723|gi|15895723_K00175	40.2	224	1.57e-57
CORE_REP|Org4_Gene582#	gi|16077903|gi|16077903_NA	34.6	224	2.02e-57
CORE_REP|Org4_Gene3308#	gi|266456254|gi|266456254_K01796	33.8	224	1.65e-57
CORE_REP|Org4_Gene143#	gi|16080306|gi|16080306_K02083	33.5	224	1.74e-57
CORE_REP|Org2_Gene668#	gi|16080168|gi|16080168_NA	31.2	224	1.6e-57
CORE_REP|Org2_Gene1526#	gi|255767208|gi|255767208_K03216	66.0	223	1.91e-57
CORE_REP|Org3_Gene2815#	gi|255767436|gi|255767436_K03790	58.0	223	2.24e-57
CORE_REP|Org6_Gene4494#	gi|16077998|gi|16077998_K02479	54.5	223	2e-57
CORE_REP|Org4_Gene3313#	gi|16080439|gi|16080439_NA	53.7	223	1.91e-57
CORE_REP|Org8_Gene1145#	gi|16079711|gi|16079711_NA	40.1	223	3.36e-57
CORE_REP|Org4_Gene3364#	gi|16080175|gi|16080175_K03406	33.9	223	3.1e-57
CORE_REP|Org2_Gene3229#	gi|255767704|gi|255767704_K03406	30.7	223	3.99e-57
CORE_REP|Org6_Gene775#	gi|16079481|gi|16079481_K03402	71.1	222	3.09e-57
CORE_REP|Org4_Gene374#	gi|15672236|gi|15672236_K01990	47.9	222	3.89e-57
CORE_REP|Org7_Gene2187#	gi|255767590|gi|255767590_K00014	42.5	222	5.73e-57
CORE_REP|Org3_Gene4096#	gi|16079733|gi|16079733_K00459	37.1	222	8.07e-57
CORE_REP|Org2_Gene3058#	gi|15894159|gi|15894159_K03458	31.1	222	9.32e-57
CORE_REP|Org6_Gene2066#	gi|50812213|gi|50812213_NA	29.9	222	1.01e-56
CORE_REP|Org6_Gene544#	gi|16079622|gi|16079622_K07015	62.0	221	8e-57
CORE_REP|Org5_Gene779#	gi|16079310|gi|16079310_NA	60.7	221	9.15e-57
CORE_REP|Org6_Gene956#	gi|16080668|gi|16080668_NA	60.6	221	4.93e-57
CORE_REP|Org8_Gene722#	gi|16079418|gi|16079418_K01515	60.0	221	6.55e-57
CORE_REP|Org1_Gene2387#	gi|16078566|gi|16078566_K00954	71.2	220	9.84e-57
CORE_REP|Org2_Gene949#	gi|50812222|gi|50812222_NA	64.9	220	1.44e-56
CORE_REP|Org2_Gene3381#	gi|16131420|gi|16131420_K01246	53.3	220	1.97e-56
CORE_REP|Org2_Gene1235#	gi|16077158|gi|16077158_K00991	49.1	220	1.39e-56
CORE_REP|Org1_Gene483#	gi|255767814|gi|255767814_NA	48.8	220	2.44e-56
CORE_REP|Org1_Gene2790#	gi|16080753|gi|16080753_K02493	41.9	220	2.95e-56
CORE_REP|Org6_Gene2864#	gi|16077513|gi|16077513_K11692	46.8	219	3.16e-56
CORE_REP|Org4_Gene2215#	gi|16080675|gi|16080675_NA	46.6	219	4.69e-56
CORE_REP|Org5_Gene968#	gi|29347128|gi|29347128_K09469	34.3	219	4.92e-56
CORE_REP|Org7_Gene4267#	gi|16077852|gi|16077852_NA	63.3	218	3.92e-56
CORE_REP|Org4_Gene49#	gi|16079288|gi|16079288_K03700	50.9	218	8.45e-56
CORE_REP|Org7_Gene1560#	gi|15673275|gi|15673275_K03470	49.0	218	9.9e-56
CORE_REP|Org7_Gene137#	gi|383322913|gi|383322913_K02227	39.5	218	9.53e-56
CORE_REP|Org8_Gene2123#	gi|16078059|gi|16078059_K07533	39.4	218	1.28e-55
CORE_REP|Org5_Gene3885#	gi|16077444|gi|16077444_NA	31.9	218	1.06e-55
CORE_REP|Org8_Gene1488#	gi|15644926|gi|15644926_K12368	30.8	218	2.09e-55
CORE_REP|Org3_Gene3638#	gi|16128798|gi|16128798_K13889	28.4	218	1.55e-55
CORE_REP|Org7_Gene4310#	gi|16077125|gi|16077125_K03328	28.0	218	1.55e-55
CORE_REP|Org6_Gene537#	gi|16079786|gi|16079786_K03624	71.0	217	1.08e-55
CORE_REP|Org4_Gene2171#	gi|50812202|gi|50812202_K03564	62.7	217	8.13e-56
CORE_REP|Org6_Gene612#	gi|16079598|gi|16079598_K09761	49.4	217	1.25e-55
CORE_REP|Org7_Gene598#	gi|16080693|gi|16080693_K02392	41.2	217	1.42e-55
CORE_REP|Org5_Gene563#	gi|16078112|gi|16078112_NA	50.8	216	1.86e-55
CORE_REP|Org6_Gene4561#	gi|16080550|gi|16080550_K06019	50.5	216	2.43e-55
CORE_REP|Org1_Gene3823#	gi|15893581|gi|15893581_NA	47.0	216	2.09e-55
CORE_REP|Org6_Gene3541#	gi|16077144|gi|16077144_K02619	41.2	216	2.43e-55
CORE_REP|Org7_Gene2660#	gi|16077919|gi|16077919_K03565	40.4	216	4.48e-55
CORE_REP|Org2_Gene3073#	gi|15672237|gi|15672237_K01992	37.8	216	3.86e-55
CORE_REP|Org6_Gene3990#	gi|29347250|gi|29347250_K01892	33.7	216	6.38e-55
CORE_REP|Org6_Gene2642#	gi|15895415|gi|15895415_K02404	32.8	216	3.47e-55
CORE_REP|Org7_Gene3117#	gi|15893909|gi|15893909_K01524	27.8	216	4.49e-55
CORE_REP|Org5_Gene3558#	gi|16078868|gi|16078868_K08591	57.5	215	6.63e-55
CORE_REP|Org7_Gene1042#	gi|15673555|gi|15673555_K02564	50.2	215	7.75e-55
CORE_REP|Org1_Gene1151#	gi|16080183|gi|16080183_K06973	50.2	215	4.43e-55
CORE_REP|Org6_Gene959#	gi|16080824|gi|16080824_K00540	42.9	215	8.12e-55
CORE_REP|Org4_Gene5289#	gi|16080878|gi|16080878_K07224	41.2	215	5.63e-55
CORE_REP|Org4_Gene992#	gi|29346600|gi|29346600_K06949	34.1	215	9.11e-55
CORE_REP|Org6_Gene2471#	gi|161353440|gi|161353440_K07173	66.7	214	7.23e-55
CORE_REP|Org4_Gene4427#	gi|16077124|gi|16077124_K04769	59.2	214	1.01e-54
CORE_REP|Org6_Gene3614#	gi|16077080|gi|16077080_K08681	55.6	214	8.09e-55
CORE_REP|Org2_Gene1391#	gi|16079535|gi|16079535_NA	48.4	214	9.26e-55
CORE_REP|Org8_Gene1835#	gi|255767408|gi|255767408_K06413	36.3	214	3.18e-54
CORE_REP|Org1_Gene4151#	gi|15604453|gi|15604453_K07552	32.5	214	2.21e-54
CORE_REP|Org3_Gene2175#	gi|255767438|gi|255767438_NA	32.3	214	3.75e-54
CORE_REP|Org5_Gene2923#	gi|16078847|gi|16078847_K11210	72.3	213	1.04e-54
CORE_REP|Org2_Gene3309#	gi|16079793|gi|16079793_K07447	71.7	213	1.74e-54
CORE_REP|Org4_Gene80#	gi|16128303|gi|16128303_K06867	54.0	213	2.56e-54
CORE_REP|Org5_Gene2252#	gi|15606008|gi|15606008_K01658	53.2	213	1.83e-54
CORE_REP|Org8_Gene1740#	gi|15895974|gi|15895974_K03736	46.7	213	3.24e-54
CORE_REP|Org2_Gene3255#	gi|255767230|gi|255767230_K01992	32.0	213	3.98e-54
CORE_REP|Org6_Gene521#	gi|16080899|gi|16080899_K07816	51.0	212	5.23e-54
CORE_REP|Org8_Gene2821#	gi|16079877|gi|16079877_K01704	50.0	212	4.21e-54
CORE_REP|Org1_Gene2132#	gi|16130364|gi|16130364_K04026	49.0	212	3.55e-54
CORE_REP|Org5_Gene1937#	gi|16078708|gi|16078708_K03410	49.0	212	4.51e-54
CORE_REP|Org4_Gene1211#	gi|255767863|gi|255767863_NA	46.7	212	4.92e-54
CORE_REP|Org6_Gene353#	gi|16079888|gi|16079888_K02428	55.4	211	5.53e-54
CORE_REP|Org3_Gene3401#	gi|16077298|gi|16077298_K01613	44.0	211	1.24e-53
CORE_REP|Org2_Gene1268#	gi|29347329|gi|29347329_NA	37.5	211	1.25e-53
CORE_REP|Org4_Gene306#	gi|15893990|gi|15893990_K07335	36.2	211	1.57e-53
CORE_REP|Org6_Gene2989#	gi|255767859|gi|255767859_K07148	33.6	211	1.86e-53
CORE_REP|Org3_Gene477#	gi|255767783|gi|255767783_K02372	70.7	210	9.19e-54
CORE_REP|Org4_Gene378#	gi|15893613|gi|15893613_NA	46.7	210	1.5e-53
CORE_REP|Org1_Gene2355#	gi|16078605|gi|16078605_NA	42.4	210	2.79e-53
CORE_REP|Org6_Gene2477#	gi|16080362|gi|16080362_K11617	42.2	210	2.16e-53
CORE_REP|Org4_Gene1036#	gi|16080952|gi|16080952_K00563	41.5	210	1.74e-53
CORE_REP|Org7_Gene2861#	gi|16080124|gi|16080124_K00426	34.0	209	4.75e-53
CORE_REP|Org4_Gene313#	gi|16081003|gi|16081003_NA	31.6	209	7.84e-53
CORE_REP|Org5_Gene3363#	gi|16080318|gi|16080318_NA	75.6	208	3.02e-53
CORE_REP|Org8_Gene2811#	gi|15894828|gi|15894828_K07305	66.2	208	4.4e-53
CORE_REP|Org2_Gene3879#	gi|16077646|gi|16077646_NA	52.4	208	5.86e-53
CORE_REP|Org5_Gene4159#	gi|16080525|gi|16080525_K02483	46.3	208	9.27e-53
CORE_REP|Org6_Gene4555#	gi|16130252|gi|16130252_K03975	45.8	208	6.67e-53
CORE_REP|Org3_Gene1020#	gi|255767110|gi|255767110_K07149	45.2	208	8.55e-53
CORE_REP|Org6_Gene807#	gi|16077582|gi|16077582_NA	34.5	208	7.05e-53
CORE_REP|Org4_Gene2775#	gi|16080698|gi|16080698_NA	32.3	208	1.6e-52
CORE_REP|Org4_Gene1122#	gi|255767549|gi|255767549_NA	75.9	207	9.67e-53
CORE_REP|Org6_Gene3109#	gi|16080745|gi|16080745_K01808	69.9	207	7.67e-53
CORE_REP|Org4_Gene4283#	gi|29347938|gi|29347938_K03324	27.7	207	2.84e-52
CORE_REP|Org4_Gene2126#	gi|16081102|gi|16081102_K02939	69.8	206	1.76e-52
CORE_REP|Org5_Gene1619#	gi|16079350|gi|16079350_K01449	59.0	206	4.23e-52
CORE_REP|Org7_Gene114#	gi|15893518|gi|15893518_K02003	43.8	206	3.19e-52
CORE_REP|Org4_Gene2208#	gi|16077865|gi|16077865_K01567	41.7	206	4.23e-52
CORE_REP|Org1_Gene4150#	gi|16078163|gi|16078163_NA	40.6	206	4.36e-52
CORE_REP|Org8_Gene3454#	gi|29346733|gi|29346733_K02037	40.1	206	3.71e-52
CORE_REP|Org6_Gene834#	gi|383323738|gi|383323738_K03795	35.7	206	5.28e-52
CORE_REP|Org4_Gene6099#	gi|255767651|gi|255767651_K01653	59.5	205	4.52e-52
CORE_REP|Org4_Gene3375#	gi|255767227|gi|255767227_NA	45.7	205	8.98e-52
CORE_REP|Org4_Gene5254#	gi|255767198|gi|255767198_K06377	44.2	205	5.15e-52
CORE_REP|Org4_Gene786#	gi|16080824|gi|16080824_K00540	43.5	205	8.5e-52
CORE_REP|Org6_Gene3461#	gi|16080688|gi|16080688_NA	39.2	205	2.63e-51
CORE_REP|Org4_Gene3114#	gi|397673176|gi|397673176_NA	39.2	205	6.53e-52
CORE_REP|Org8_Gene3530#	gi|16077974|gi|16077974_K01992	35.8	205	6.29e-52
CORE_REP|Org2_Gene3012#	gi|255767859|gi|255767859_K07148	33.1	205	1e-51
CORE_REP|Org4_Gene307#	gi|255767323|gi|255767323_K03406	28.8	205	1.9e-51
CORE_REP|Org6_Gene1115#	gi|15894774|gi|15894774_NA	53.4	204	7.93e-52
CORE_REP|Org5_Gene1094#	gi|16078639|gi|16078639_K01090	44.2	204	1.46e-51
CORE_REP|Org8_Gene1397#	gi|16077583|gi|16077583_NA	35.3	204	1.33e-51
CORE_REP|Org5_Gene347#	gi|145698310|gi|145698310_K09251	31.7	204	1.89e-51
CORE_REP|Org1_Gene8#	gi|50812213|gi|50812213_NA	30.4	204	2.76e-51
CORE_REP|Org8_Gene2095#	gi|16077131|gi|16077131_K07571	73.8	203	1.45e-51
CORE_REP|Org5_Gene825#	gi|16078494|gi|16078494_K03635	65.1	203	1.58e-51
CORE_REP|Org4_Gene1037#	gi|16078019|gi|16078019_K00655	52.5	203	2.62e-51
CORE_REP|Org6_Gene4144#	gi|16078350|gi|16078350_K07220	50.0	203	2.68e-51
CORE_REP|Org8_Gene2038#	gi|397672004|gi|397672004_NA	44.6	203	2.42e-51
CORE_REP|Org3_Gene2395#	gi|16079338|gi|16079338_NA	41.4	203	2.8e-51
CORE_REP|Org4_Gene5330#	gi|16078417|gi|16078417_K13533	30.6	203	3.77e-51
CORE_REP|Org3_Gene4026#	gi|90111703|gi|90111703_K03475	29.7	203	5.5e-51
CORE_REP|Org1_Gene4414#	gi|16077957|gi|16077957_NA	58.9	202	3.64e-51
CORE_REP|Org5_Gene2313#	gi|15673054|gi|15673054_K06967	50.0	202	3.91e-51
CORE_REP|Org3_Gene214#	gi|16080556|gi|16080556_K03710	45.2	202	6.27e-51
CORE_REP|Org3_Gene3958#	gi|15805531|gi|15805531_NA	44.4	202	4.32e-51
CORE_REP|Org1_Gene2989#	gi|16079445|gi|16079445_K03217	38.3	202	4.31e-51
CORE_REP|Org3_Gene2251#	gi|118431062|gi|118431062_K01990	35.6	202	6.56e-51
CORE_REP|Org5_Gene807#	gi|16129636|gi|16129636_K11717	31.6	202	8.89e-51
CORE_REP|Org8_Gene2328#	gi|16079455|gi|16079455_NA	67.8	201	5.53e-51
CORE_REP|Org1_Gene432#	gi|16080022|gi|16080022_K04767	47.8	201	8.15e-51
CORE_REP|Org2_Gene123#	gi|16080881|gi|16080881_K00878	44.5	201	9.67e-51
CORE_REP|Org4_Gene3201#	gi|16078626|gi|16078626_K03794	44.4	201	9.36e-51
CORE_REP|Org6_Gene4282#	gi|16132108|gi|16132108_K02013	44.0	201	7.63e-51
CORE_REP|Org6_Gene551#	gi|16079615|gi|16079615_NA	42.7	201	9.29e-51
CORE_REP|Org3_Gene1762#	gi|16078424|gi|16078424_K08966	41.9	201	7.26e-51
CORE_REP|Org4_Gene1295#	gi|255767350|gi|255767350_NA	41.6	201	1.21e-50
CORE_REP|Org3_Gene3731#	gi|16080862|gi|16080862_K19285	40.5	201	1.2e-50
CORE_REP|Org4_Gene1698#	gi|255767262|gi|255767262_NA	38.4	201	1.02e-50
CORE_REP|Org4_Gene3118#	gi|15644928|gi|15644928_K12370	37.0	201	1.05e-50
CORE_REP|Org4_Gene5294#	gi|383320959|gi|383320959_K01990	35.1	201	9.08e-51
CORE_REP|Org3_Gene2721#	gi|16077140|gi|16077140_NA	34.1	201	1.83e-50
CORE_REP|Org1_Gene1657#	gi|16078359|gi|16078359_K16201	33.2	201	1.6e-50
CORE_REP|Org1_Gene2739#	gi|16078069|gi|16078069_K01992	29.2	201	1.95e-50
CORE_REP|Org3_Gene4323#	gi|16078667|gi|16078667_K02884	87.7	200	7.37e-51
CORE_REP|Org2_Gene3846#	gi|16081123|gi|16081123_NA	67.3	200	9.7e-51
CORE_REP|Org1_Gene860#	gi|16079558|gi|16079558_K09793	56.6	200	1.03e-50
CORE_REP|Org2_Gene2761#	gi|15894680|gi|15894680_NA	43.8	200	2.1e-50
CORE_REP|Org8_Gene788#	gi|15894678|gi|15894678_NA	41.0	200	2.83e-50
CORE_REP|Org4_Gene6024#	gi|16078704|gi|16078704_K04562	37.8	200	2.47e-50
CORE_REP|Org4_Gene1958#	gi|16079608|gi|16079608_K06012	37.6	200	2.86e-50
CORE_REP|Org4_Gene4361#	gi|16078682|gi|16078682_K02388	64.9	199	2.22e-50
CORE_REP|Org4_Gene1447#	gi|16080880|gi|16080880_K00788	49.8	199	4.04e-50
CORE_REP|Org8_Gene242#	gi|16080728|gi|16080728_K06381	36.9	199	4.7e-50
CORE_REP|Org7_Gene4062#	gi|118431002|gi|118431002_K01434	28.5	199	1.48e-49
CORE_REP|Org4_Gene5362#	gi|16077086|gi|16077086_K11991	61.9	198	4.23e-50
CORE_REP|Org7_Gene2890#	gi|255767324|gi|255767324_NA	57.8	198	7.41e-50
CORE_REP|Org7_Gene2878#	gi|255767167|gi|255767167_K11175	56.5	198	6.07e-50
CORE_REP|Org4_Gene5190#	gi|16078654|gi|16078654_K00059	42.6	198	1.04e-49
CORE_REP|Org7_Gene2328#	gi|16130696|gi|16130696_K03535	31.2	198	1.7e-49
CORE_REP|Org5_Gene2146#	gi|16079790|gi|16079790_NA	47.2	197	1.15e-49
CORE_REP|Org5_Gene3349#	gi|16081092|gi|16081092_K07652	30.5	197	5.09e-49
CORE_REP|Org5_Gene4189#	gi|15896279|gi|15896279_K07098	30.3	197	1.97e-49
CORE_REP|Org6_Gene2636#	gi|16078709|gi|16078709_K03411	55.4	196	2.06e-49
CORE_REP|Org2_Gene2160#	gi|16079362|gi|16079362_NA	48.4	196	3.11e-49
CORE_REP|Org1_Gene2100#	gi|16079732|gi|16079732_K05593	36.5	196	4.67e-49
CORE_REP|Org4_Gene1023#	gi|15676464|gi|15676464_K03688	31.3	196	1.07e-48
CORE_REP|Org8_Gene379#	gi|16079909|gi|16079909_K08989	64.7	195	3.72e-49
CORE_REP|Org4_Gene2307#	gi|255767580|gi|255767580_K07042	62.9	195	3.31e-49
CORE_REP|Org3_Gene402#	gi|255767483|gi|255767483_NA	52.8	195	5e-49
CORE_REP|Org2_Gene3549#	gi|16081142|gi|16081142_K03111	52.0	195	6.88e-49
CORE_REP|Org4_Gene1757#	gi|16079826|gi|16079826_K03550	50.5	195	5.62e-49
CORE_REP|Org8_Gene225#	gi|16080101|gi|16080101_NA	50.5	195	3.99e-49
CORE_REP|Org4_Gene1934#	gi|15894966|gi|15894966_K03091	49.3	195	6.44e-49
CORE_REP|Org4_Gene1663#	gi|15673595|gi|15673595_NA	46.6	195	8.76e-49
CORE_REP|Org5_Gene256#	gi|397673878|gi|397673878_K00038	44.6	195	6.79e-49
CORE_REP|Org1_Gene1980#	gi|15668193|gi|15668193_K02188	37.0	195	9.94e-49
CORE_REP|Org2_Gene678#	gi|15893446|gi|15893446_NA	32.3	195	1.37e-48
CORE_REP|Org4_Gene1044#	gi|255767103|gi|255767103_K03406	26.4	195	1.59e-48
CORE_REP|Org6_Gene1893#	gi|15673979|gi|15673979_K01126	25.9	195	2.09e-48
CORE_REP|Org4_Gene4863#	gi|16078859|gi|16078859_NA	61.1	194	8.9e-49
CORE_REP|Org6_Gene3575#	gi|16077109|gi|16077109_K05985	55.0	194	1.14e-48
CORE_REP|Org7_Gene1897#	gi|16077659|gi|16077659_K14742	45.9	194	1.42e-48
CORE_REP|Org1_Gene1147#	gi|16079305|gi|16079305_K01734	71.7	193	1.06e-48
CORE_REP|Org5_Gene986#	gi|16078529|gi|16078529_NA	46.8	193	2.8e-48
CORE_REP|Org4_Gene1682#	gi|16080784|gi|16080784_K01420	45.9	193	1.8e-48
CORE_REP|Org4_Gene417#	gi|16077602|gi|16077602_NA	39.2	193	3.48e-48
CORE_REP|Org1_Gene1015#	gi|90111718|gi|90111718_NA	30.0	193	4.11e-48
CORE_REP|Org7_Gene2125#	gi|15673452|gi|15673452_K01657	29.4	193	3.49e-48
CORE_REP|Org7_Gene3834#	gi|16080295|gi|16080295_K09684	25.6	193	5.9e-48
CORE_REP|Org6_Gene516#	gi|255767629|gi|255767629_K17472	69.8	192	3.2e-48
CORE_REP|Org4_Gene84#	gi|15894977|gi|15894977_K07658	42.7	192	5.2e-48
CORE_REP|Org5_Gene3112#	gi|15895959|gi|15895959_NA	35.7	192	7.27e-48
CORE_REP|Org6_Gene3438#	gi|15894193|gi|15894193_K01872	32.2	192	8.99e-48
CORE_REP|Org6_Gene3189#	gi|16080175|gi|16080175_K03406	29.6	192	9.79e-48
CORE_REP|Org2_Gene784#	gi|16078722|gi|16078722_K09748	60.0	191	4.75e-48
CORE_REP|Org6_Gene1122#	gi|16079426|gi|16079426_NA	56.5	191	8.04e-48
CORE_REP|Org4_Gene443#	gi|255767500|gi|255767500_NA	52.8	191	5.44e-48
CORE_REP|Org1_Gene2388#	gi|255767341|gi|255767341_NA	51.5	191	6.98e-48
CORE_REP|Org3_Gene5089#	gi|16080459|gi|16080459_K02479	47.8	191	6.04e-48
CORE_REP|Org4_Gene3823#	gi|397672286|gi|397672286_K07776	43.6	191	1.17e-47
CORE_REP|Org4_Gene3622#	gi|15672480|gi|15672480_NA	39.5	191	1.1e-47
CORE_REP|Org2_Gene1551#	gi|15894233|gi|15894233_K02238	36.5	191	1.19e-47
CORE_REP|Org6_Gene1444#	gi|16077094|gi|16077094_NA	31.9	191	1.39e-47
CORE_REP|Org1_Gene3533#	gi|16079775|gi|16079775_NA	79.1	190	1.31e-47
CORE_REP|Org4_Gene3615#	gi|16077151|gi|16077151_K03708	57.9	190	1.36e-47
CORE_REP|Org4_Gene4834#	gi|16080744|gi|16080744_NA	54.7	190	1.21e-47
CORE_REP|Org6_Gene2485#	gi|16078520|gi|16078520_K01462	51.1	190	1.28e-47
CORE_REP|Org3_Gene2211#	gi|16079958|gi|16079958_K00859	48.0	190	1.45e-47
CORE_REP|Org4_Gene1943#	gi|16079618|gi|16079618_K00969	47.3	190	1.72e-47
CORE_REP|Org2_Gene1531#	gi|255767213|gi|255767213_K06180	47.1	190	2.44e-47
CORE_REP|Org6_Gene2581#	gi|16080679|gi|16080679_NA	44.0	190	2.11e-47
CORE_REP|Org4_Gene2863#	gi|15893560|gi|15893560_K01990	40.0	190	2.98e-47
CORE_REP|Org4_Gene1106#	gi|15896688|gi|15896688_NA	39.5	190	2.05e-47
CORE_REP|Org8_Gene3323#	gi|397672368|gi|397672368_K00525	33.6	190	7.48e-47
CORE_REP|Org3_Gene4874#	gi|15677463|gi|15677463_K01676	29.2	190	5.84e-47
CORE_REP|Org2_Gene398#	gi|16079017|gi|16079017_K03797	34.4	189	6.81e-47
CORE_REP|Org6_Gene3312#	gi|16131934|gi|16131934_K06193	81.7	188	2.85e-47
CORE_REP|Org1_Gene3536#	gi|16077663|gi|16077663_K03637	60.5	188	5.31e-47
CORE_REP|Org2_Gene3514#	gi|16077526|gi|16077526_K09167	57.9	188	6.9e-47
CORE_REP|Org2_Gene3409#	gi|255767721|gi|255767721_K05569	57.6	188	4.04e-47
CORE_REP|Org4_Gene2261#	gi|16078468|gi|16078468_NA	56.7	188	7.16e-47
CORE_REP|Org1_Gene2589#	gi|16128191|gi|16128191_K02072	44.3	188	9.67e-47
CORE_REP|Org7_Gene763#	gi|50812308|gi|50812308_K00540	42.9	188	8.34e-47
CORE_REP|Org4_Gene6138#	gi|255767222|gi|255767222_K19224	38.8	188	7.6e-47
CORE_REP|Org5_Gene2402#	gi|16079812|gi|16079812_K01448	28.1	188	1.63e-46
CORE_REP|Org2_Gene637#	gi|16078003|gi|16078003_K13771	63.4	187	8.21e-47
CORE_REP|Org5_Gene2202#	gi|16079602|gi|16079602_K03687	49.2	187	1.41e-46
CORE_REP|Org4_Gene2681#	gi|15893613|gi|15893613_NA	43.8	187	1.72e-46
CORE_REP|Org5_Gene2258#	gi|29346732|gi|29346732_K02038	39.8	187	1.65e-46
CORE_REP|Org1_Gene490#	gi|255767671|gi|255767671_K10563	38.9	187	2.15e-46
CORE_REP|Org2_Gene2820#	gi|255767238|gi|255767238_K01342	35.2	187	6.6e-46
CORE_REP|Org5_Gene2464#	gi|255767159|gi|255767159_NA	30.9	187	2.91e-46
CORE_REP|Org8_Gene3319#	gi|16080575|gi|16080575_NA	28.2	187	2.23e-46
CORE_REP|Org7_Gene3238#	gi|15893609|gi|15893609_NA	26.6	187	3.55e-46
CORE_REP|Org8_Gene3438#	gi|16078271|gi|16078271_K03976	62.1	186	2.07e-46
CORE_REP|Org1_Gene1310#	gi|16078933|gi|16078933_NA	61.4	186	1.51e-46
CORE_REP|Org5_Gene1984#	gi|16078665|gi|16078665_K02860	55.0	186	2.16e-46
CORE_REP|Org6_Gene4582#	gi|29349620|gi|29349620_K03744	49.2	186	1.86e-46
CORE_REP|Org8_Gene303#	gi|15894849|gi|15894849_K00432	48.6	186	2.28e-46
CORE_REP|Org5_Gene2162#	gi|16079617|gi|16079617_NA	48.4	186	2.4e-46
CORE_REP|Org4_Gene4786#	gi|16080631|gi|16080631_K01227	47.6	186	1.05e-45
CORE_REP|Org5_Gene3862#	gi|15894226|gi|15894226_K02501	45.3	186	3.46e-46
CORE_REP|Org7_Gene1867#	gi|15896467|gi|15896467_NA	44.2	186	2.94e-46
CORE_REP|Org8_Gene2651#	gi|16080628|gi|16080628_K05946	41.5	186	4.05e-46
CORE_REP|Org4_Gene3688#	gi|29346263|gi|29346263_NA	38.5	186	4.07e-46
CORE_REP|Org8_Gene2750#	gi|16077972|gi|16077972_K01990	36.9	186	2.99e-46
CORE_REP|Org3_Gene2098#	gi|16079376|gi|16079376_K01286	34.3	186	5.87e-46
CORE_REP|Org1_Gene2785#	gi|16080422|gi|16080422_K03406	30.2	186	5.39e-46
CORE_REP|Org1_Gene2476#	gi|16077212|gi|16077212_K02879	75.4	185	3.54e-46
CORE_REP|Org3_Gene94#	gi|16079892|gi|16079892_NA	64.1	185	3.23e-46
CORE_REP|Org8_Gene2113#	gi|16078074|gi|16078074_NA	50.3	185	4.84e-46
CORE_REP|Org4_Gene607#	gi|255767385|gi|255767385_K00059	41.5	185	6.89e-46
CORE_REP|Org3_Gene2604#	gi|383321445|gi|383321445_K09817	40.4	185	5.34e-46
CORE_REP|Org4_Gene258#	gi|16079360|gi|16079360_NA	32.2	185	1.13e-45
CORE_REP|Org4_Gene2589#	gi|16077813|gi|16077813_NA	27.7	185	8.57e-46
CORE_REP|Org7_Gene2127#	gi|15673449|gi|15673449_K01609	44.6	184	9.66e-46
CORE_REP|Org3_Gene3694#	gi|16077733|gi|16077733_K07507	41.5	184	8.81e-46
CORE_REP|Org6_Gene1219#	gi|15806858|gi|15806858_K07090	39.4	184	9.4e-46
CORE_REP|Org4_Gene3867#	gi|15677462|gi|15677462_K02030	35.0	184	9.73e-46
CORE_REP|Org1_Gene2092#	gi|15805292|gi|15805292_K03449	30.9	184	2.46e-45
CORE_REP|Org8_Gene2871#	gi|15896467|gi|15896467_NA	41.9	183	1.86e-45
CORE_REP|Org8_Gene1203#	gi|16079292|gi|16079292_K02086	41.5	183	1.98e-45
CORE_REP|Org5_Gene1646#	gi|118431929|gi|118431929_K01990	33.2	183	2.5e-45
CORE_REP|Org2_Gene873#	gi|16078646|gi|16078646_NA	72.3	182	2.17e-45
CORE_REP|Org7_Gene2281#	gi|16079399|gi|16079399_K06405	59.2	182	2.9e-45
CORE_REP|Org6_Gene4111#	gi|16079706|gi|16079706_NA	50.3	182	4.33e-45
CORE_REP|Org6_Gene4258#	gi|16077816|gi|16077816_K02013	36.2	182	4.61e-45
CORE_REP|Org2_Gene2770#	gi|47519420|gi|47519420_NA	34.7	182	6.05e-45
CORE_REP|Org1_Gene40#	gi|255767046|gi|255767046_NA	60.5	181	7.9e-45
CORE_REP|Org4_Gene121#	gi|255767324|gi|255767324_NA	56.6	181	1.26e-44
CORE_REP|Org4_Gene3870#	gi|16077983|gi|16077983_NA	47.0	181	1.09e-44
CORE_REP|Org6_Gene97#	gi|16079944|gi|16079944_K07705	39.2	181	1.31e-44
CORE_REP|Org4_Gene604#	gi|255767386|gi|255767386_NA	36.4	181	9.6e-45
CORE_REP|Org5_Gene450#	gi|567442946|gi|567442946_NA	26.2	181	3.22e-44
CORE_REP|Org3_Gene4625#	gi|16080213|gi|16080213_K05566	61.4	180	1.27e-44
CORE_REP|Org8_Gene1700#	gi|16078635|gi|16078635_K01462	53.2	180	1.48e-44
CORE_REP|Org4_Gene3868#	gi|15677362|gi|15677362_K02029	44.9	180	1.63e-44
CORE_REP|Org4_Gene401#	gi|15673435|gi|15673435_NA	41.4	180	1.92e-44
CORE_REP|Org8_Gene1969#	gi|16078186|gi|16078186_K00930	40.6	180	2.36e-44
CORE_REP|Org4_Gene3182#	gi|16080282|gi|16080282_K01101	40.3	180	2.32e-44
CORE_REP|Org4_Gene4135#	gi|16080311|gi|16080311_K10119	34.1	180	2.51e-44
CORE_REP|Org5_Gene2641#	gi|15894863|gi|15894863_K06902	27.3	180	3.05e-44
CORE_REP|Org4_Gene3588#	gi|16077173|gi|16077173_K02935	76.9	179	1.84e-44
CORE_REP|Org8_Gene2428#	gi|255767680|gi|255767680_K07170	58.0	179	2.45e-44
CORE_REP|Org7_Gene3136#	gi|16077546|gi|16077546_K03095	55.9	179	1.81e-44
CORE_REP|Org1_Gene2319#	gi|15894786|gi|15894786_NA	50.3	179	1.93e-44
CORE_REP|Org4_Gene3827#	gi|16078079|gi|16078079_NA	48.1	179	2.24e-44
CORE_REP|Org6_Gene2365#	gi|15894665|gi|15894665_NA	43.6	179	2.57e-44
CORE_REP|Org6_Gene1208#	gi|15806056|gi|15806056_K01995	41.5	179	3.98e-44
CORE_REP|Org4_Gene497#	gi|15895041|gi|15895041_K07010	41.2	179	2.85e-44
CORE_REP|Org7_Gene1868#	gi|16079962|gi|16079962_K07636	37.6	179	7.16e-44
CORE_REP|Org2_Gene4125#	gi|16080460|gi|16080460_K07778	35.2	179	5.71e-44
CORE_REP|Org4_Gene1490#	gi|15604000|gi|15604000_K04087	34.4	179	6.79e-44
CORE_REP|Org4_Gene2170#	gi|15893656|gi|15893656_NA	33.7	179	6.35e-44
CORE_REP|Org3_Gene1702#	gi|16080315|gi|16080315_NA	68.3	178	3.24e-44
CORE_REP|Org2_Gene3240#	gi|16078858|gi|16078858_NA	57.3	178	7.36e-44
CORE_REP|Org4_Gene2354#	gi|255767570|gi|255767570_K02076	57.1	178	1.03e-43
CORE_REP|Org1_Gene2965#	gi|16077539|gi|16077539_K04757	54.2	178	4.1e-44
CORE_REP|Org8_Gene2396#	gi|30024038|gi|30024038_K00432	52.2	178	5.43e-44
CORE_REP|Org4_Gene5726#	gi|16080399|gi|16080399_NA	42.2	178	1.12e-43
CORE_REP|Org2_Gene1415#	gi|15807303|gi|15807303_K16328	34.5	178	9.55e-44
CORE_REP|Org7_Gene2405#	gi|15894631|gi|15894631_NA	29.6	178	1.5e-43
CORE_REP|Org8_Gene913#	gi|16077522|gi|16077522_NA	78.4	177	8.04e-44
CORE_REP|Org2_Gene1973#	gi|16079298|gi|16079298_K01579	66.1	177	9.72e-44
CORE_REP|Org8_Gene761#	gi|16078217|gi|16078217_K16511	41.2	177	1.7e-43
CORE_REP|Org8_Gene2217#	gi|16077668|gi|16077668_K07052	38.5	177	1.94e-43
CORE_REP|Org3_Gene2218#	gi|16131996|gi|16131996_K04088	36.8	177	1.89e-43
CORE_REP|Org6_Gene1210#	gi|15807981|gi|15807981_K11960	36.3	177	2.22e-43
CORE_REP|Org2_Gene3115#	gi|15893855|gi|15893855_NA	34.4	177	2.2e-43
CORE_REP|Org2_Gene3199#	gi|16077524|gi|16077524_K01929	27.0	177	2.71e-43
CORE_REP|Org8_Gene477#	gi|16077165|gi|16077165_K06962	54.8	176	2.22e-43
CORE_REP|Org8_Gene1024#	gi|16079777|gi|16079777_NA	52.2	176	1.59e-43
CORE_REP|Org7_Gene4055#	gi|16078983|gi|16078983_K01118	44.4	176	2.72e-43
CORE_REP|Org6_Gene4465#	gi|15672641|gi|15672641_K02003	40.9	176	2.29e-43
CORE_REP|Org4_Gene2955#	gi|16078290|gi|16078290_K02068	39.9	176	4.18e-43
CORE_REP|Org8_Gene596#	gi|255767735|gi|255767735_K07017	39.8	176	2.56e-43
CORE_REP|Org2_Gene2416#	gi|15896795|gi|15896795_K02003	39.3	176	3.28e-43
CORE_REP|Org7_Gene3159#	gi|15672105|gi|15672105_K08153	31.3	176	5.04e-43
CORE_REP|Org5_Gene3136#	gi|15896672|gi|15896672_K06994	24.5	176	7.28e-43
CORE_REP|Org4_Gene1699#	gi|16078221|gi|16078221_K06886	63.6	175	3.96e-43
CORE_REP|Org5_Gene1289#	gi|16079491|gi|16079491_K02160	56.0	175	4.89e-43
CORE_REP|Org4_Gene5242#	gi|16131585|gi|16131585_K09925	44.7	175	6.19e-43
CORE_REP|Org6_Gene2106#	gi|397673878|gi|397673878_K00038	39.2	175	7.1e-43
CORE_REP|Org4_Gene5474#	gi|16077633|gi|16077633_NA	44.3	174	7.94e-43
CORE_REP|Org4_Gene2379#	gi|16079564|gi|16079564_K05967	43.7	174	7.26e-43
CORE_REP|Org4_Gene4702#	gi|255767498|gi|255767498_K07775	42.7	174	1.46e-42
CORE_REP|Org5_Gene1391#	gi|397673238|gi|397673238_NA	40.1	174	3.51e-42
CORE_REP|Org2_Gene2878#	gi|397673244|gi|397673244_NA	39.6	174	1.51e-42
CORE_REP|Org7_Gene1296#	gi|255767075|gi|255767075_K03118	37.2	174	1.07e-42
CORE_REP|Org8_Gene2298#	gi|255767193|gi|255767193_K01990	36.0	174	1.07e-42
CORE_REP|Org6_Gene1992#	gi|15672327|gi|15672327_K15581	33.7	174	2.04e-42
CORE_REP|Org4_Gene4009#	gi|29347501|gi|29347501_K01847	30.6	174	2.16e-42
CORE_REP|Org5_Gene520#	gi|16079242|gi|16079242_NA	52.9	173	1.63e-42
CORE_REP|Org3_Gene4506#	gi|16079435|gi|16079435_K07124	38.6	173	2.12e-42
CORE_REP|Org1_Gene2368#	gi|16078588|gi|16078588_K03589	35.1	173	4e-42
CORE_REP|Org8_Gene2398#	gi|15673730|gi|15673730_NA	31.9	173	5.5e-42
CORE_REP|Org6_Gene777#	gi|255767535|gi|255767535_K06399	31.7	173	4.55e-42
CORE_REP|Org7_Gene2105#	gi|16079846|gi|16079846_K02899	88.3	172	2.44e-42
CORE_REP|Org2_Gene3664#	gi|16077116|gi|16077116_K09022	70.7	172	2.34e-42
CORE_REP|Org4_Gene5807#	gi|16079766|gi|16079766_K03088	51.6	172	3.24e-42
CORE_REP|Org2_Gene243#	gi|23308751|gi|23308751_K00020	34.7	172	7.31e-42
CORE_REP|Org5_Gene430#	gi|15895397|gi|15895397_K01929	31.3	172	1.8e-41
CORE_REP|Org7_Gene3730#	gi|16080117|gi|16080117_K04047	54.9	171	4.7e-42
CORE_REP|Org4_Gene5182#	gi|15806055|gi|15806055_K01996	39.7	171	1.29e-41
CORE_REP|Org4_Gene3123#	gi|16081124|gi|16081124_NA	60.0	170	1.68e-41
CORE_REP|Org2_Gene603#	gi|16079262|gi|16079262_K16168	47.6	170	1.29e-41
CORE_REP|Org7_Gene3194#	gi|255767497|gi|255767497_K03088	47.1	170	1.66e-41
CORE_REP|Org8_Gene1028#	gi|15896853|gi|15896853_K02029	43.1	170	1.66e-41
CORE_REP|Org8_Gene2807#	gi|16079852|gi|16079852_K03610	41.5	170	2.08e-41
CORE_REP|Org1_Gene4031#	gi|16130461|gi|16130461_K05820	29.3	170	2.74e-41
CORE_REP|Org7_Gene584#	gi|15807941|gi|15807941_K02004	28.6	170	2.46e-41
CORE_REP|Org6_Gene4533#	gi|16078067|gi|16078067_K02503	54.3	169	1.67e-41
CORE_REP|Org4_Gene976#	gi|161579490|gi|161579490_NA	48.8	169	3.57e-41
CORE_REP|Org4_Gene3533#	gi|16077221|gi|16077221_K01448	41.5	169	2.91e-41
CORE_REP|Org7_Gene1318#	gi|15894799|gi|15894799_NA	39.8	169	4.98e-41
CORE_REP|Org1_Gene1406#	gi|16078964|gi|16078964_K06878	72.5	168	5.11e-41
CORE_REP|Org5_Gene2325#	gi|16079584|gi|16079584_K01489	61.4	168	6.36e-41
CORE_REP|Org2_Gene1611#	gi|16080531|gi|16080531_K03574	52.0	168	5.51e-41
CORE_REP|Org4_Gene3197#	gi|16080259|gi|16080259_K09775	50.9	168	5.73e-41
CORE_REP|Org6_Gene852#	gi|255767455|gi|255767455_NA	43.8	168	1.07e-40
CORE_REP|Org6_Gene3306#	gi|16081016|gi|16081016_K11633	35.3	168	1.17e-40
CORE_REP|Org4_Gene5253#	gi|255767223|gi|255767223_K19242	32.9	168	1.02e-40
CORE_REP|Org7_Gene473#	gi|397673917|gi|397673917_K02025	30.7	168	1.12e-40
CORE_REP|Org7_Gene4379#	gi|16132153|gi|16132153_NA	29.5	168	1.06e-40
CORE_REP|Org8_Gene1476#	gi|15894868|gi|15894868_K03319	28.0	168	2.29e-40
CORE_REP|Org6_Gene2614#	gi|16078728|gi|16078728_K02834	69.9	167	8.95e-41
CORE_REP|Org1_Gene2806#	gi|50812276|gi|50812276_K07560	59.8	167	1.16e-40
CORE_REP|Org8_Gene1236#	gi|16078609|gi|16078609_K03101	51.0	167	9.65e-41
CORE_REP|Org4_Gene780#	gi|255767532|gi|255767532_K01126	40.3	167	1.91e-40
CORE_REP|Org4_Gene5445#	gi|15807114|gi|15807114_K01998	38.5	167	1.9e-40
CORE_REP|Org7_Gene4221#	gi|16079394|gi|16079394_NA	35.5	167	1.84e-40
CORE_REP|Org1_Gene3923#	gi|255767070|gi|255767070_K01449	54.9	166	2.58e-40
CORE_REP|Org4_Gene4460#	gi|16077147|gi|16077147_K00950	52.8	166	2.31e-40
CORE_REP|Org4_Gene2995#	gi|16080256|gi|16080256_K03523	46.5	166	2.05e-40
CORE_REP|Org3_Gene2233#	gi|15893380|gi|15893380_K03574	46.1	166	2.84e-40
CORE_REP|Org3_Gene4745#	gi|16080517|gi|16080517_K06966	45.3	166	2.01e-40
CORE_REP|Org7_Gene1711#	gi|255767186|gi|255767186_NA	32.1	166	6.02e-40
CORE_REP|Org8_Gene1774#	gi|15807210|gi|15807210_NA	30.7	166	6.46e-40
CORE_REP|Org6_Gene3315#	gi|16081095|gi|16081095_NA	57.3	165	4.12e-40
CORE_REP|Org4_Gene6164#	gi|16128303|gi|16128303_K06867	44.2	165	7.2e-40
CORE_REP|Org6_Gene3135#	gi|16080769|gi|16080769_K03048	44.2	165	5.51e-40
CORE_REP|Org4_Gene1207#	gi|16077826|gi|16077826_K11638	37.2	165	5.62e-40
CORE_REP|Org2_Gene4331#	gi|16077097|gi|16077097_NA	69.7	164	5.6e-40
CORE_REP|Org4_Gene447#	gi|16079378|gi|16079378_K06024	50.5	164	7.79e-40
CORE_REP|Org5_Gene2020#	gi|16080388|gi|16080388_K07038	50.3	164	1.09e-39
CORE_REP|Org7_Gene523#	gi|255767234|gi|255767234_NA	49.1	164	1.19e-39
CORE_REP|Org4_Gene270#	gi|16080154|gi|16080154_NA	48.6	164	1.19e-39
CORE_REP|Org8_Gene2667#	gi|255767201|gi|255767201_NA	40.5	164	1.44e-39
CORE_REP|Org3_Gene4136#	gi|16077832|gi|16077832_NA	40.2	164	1.49e-39
CORE_REP|Org8_Gene2287#	gi|16078981|gi|16078981_NA	37.7	164	1.7e-39
CORE_REP|Org4_Gene1137#	gi|16079020|gi|16079020_K07260	37.6	164	1.02e-39
CORE_REP|Org4_Gene1018#	gi|15896688|gi|15896688_NA	34.7	164	1.22e-39
CORE_REP|Org7_Gene2606#	gi|15672920|gi|15672920_K02029	34.1	164	1.2e-39
CORE_REP|Org2_Gene2597#	gi|15896957|gi|15896957_K03442	33.8	164	1.95e-39
CORE_REP|Org7_Gene3228#	gi|16132153|gi|16132153_NA	28.4	164	2.02e-39
CORE_REP|Org6_Gene4392#	gi|15673304|gi|15673304_K03547	25.7	164	2.58e-39
CORE_REP|Org4_Gene4848#	gi|16080733|gi|16080733_K02114	61.5	163	2.02e-39
CORE_REP|Org6_Gene2917#	gi|16078431|gi|16078431_K15973	57.1	163	1.3e-39
CORE_REP|Org6_Gene2542#	gi|16078765|gi|16078765_NA	55.2	163	1.66e-39
CORE_REP|Org4_Gene4548#	gi|16077660|gi|16077660_K03789	50.3	163	2.26e-39
CORE_REP|Org3_Gene2051#	gi|397674113|gi|397674113_K09990	47.9	163	2.35e-39
CORE_REP|Org4_Gene1906#	gi|16079802|gi|16079802_NA	42.9	163	3.29e-39
CORE_REP|Org3_Gene3762#	gi|16080103|gi|16080103_K01048	34.7	163	4e-39
CORE_REP|Org3_Gene490#	gi|15805198|gi|15805198_NA	32.1	163	4.16e-39
CORE_REP|Org4_Gene5172#	gi|49176193|gi|49176193_K16326	44.3	162	4.33e-39
CORE_REP|Org4_Gene4903#	gi|15893483|gi|15893483_K17836	37.5	162	5.31e-39
CORE_REP|Org5_Gene943#	gi|383322022|gi|383322022_K03394	35.9	162	5.99e-39
CORE_REP|Org4_Gene5185#	gi|15805313|gi|15805313_K01998	32.6	162	6.63e-39
CORE_REP|Org7_Gene3923#	gi|16080533|gi|16080533_NA	31.3	162	8.51e-39
CORE_REP|Org8_Gene71#	gi|16079616|gi|16079616_K09710	66.1	161	3.79e-39
CORE_REP|Org4_Gene1038#	gi|16077855|gi|16077855_K01104	53.9	161	5.13e-39
CORE_REP|Org4_Gene4339#	gi|16079388|gi|16079388_K03100	45.0	161	8.26e-39
CORE_REP|Org6_Gene1829#	gi|16080517|gi|16080517_K06966	42.7	161	1.08e-38
CORE_REP|Org4_Gene3060#	gi|15896853|gi|15896853_K02029	41.0	161	9.52e-39
CORE_REP|Org6_Gene2034#	gi|29349179|gi|29349179_K00059	38.3	161	8.39e-39
CORE_REP|Org5_Gene4#	gi|16079233|gi|16079233_NA	35.6	161	1.75e-38
CORE_REP|Org8_Gene2990#	gi|15894978|gi|15894978_K07636	35.2	161	2.03e-38
CORE_REP|Org8_Gene1541#	gi|15669749|gi|15669749_NA	34.7	161	2.33e-38
CORE_REP|Org4_Gene748#	gi|15893855|gi|15893855_NA	31.9	161	3.21e-38
CORE_REP|Org2_Gene2806#	gi|383321211|gi|383321211_K13541	31.3	161	2.12e-38
CORE_REP|Org8_Gene2580#	gi|255767724|gi|255767724_K07680	25.5	161	2.43e-38
CORE_REP|Org1_Gene2297#	gi|15896921|gi|15896921_K04750	53.7	160	1.35e-38
CORE_REP|Org7_Gene1674#	gi|16078563|gi|16078563_NA	53.4	160	1.1e-38
CORE_REP|Org4_Gene4843#	gi|16080738|gi|16080738_K02109	51.8	160	1.3e-38
CORE_REP|Org4_Gene4867#	gi|255767476|gi|255767476_K07152	42.1	160	1.97e-38
CORE_REP|Org2_Gene554#	gi|16078390|gi|16078390_K02483	38.1	160	2.15e-38
CORE_REP|Org1_Gene3499#	gi|15895959|gi|15895959_NA	35.8	160	2.17e-38
CORE_REP|Org8_Gene1848#	gi|767963046|gi|767963046_K06229	30.5	160	2.62e-38
CORE_REP|Org8_Gene770#	gi|16078180|gi|16078180_NA	66.7	159	2.2e-38
CORE_REP|Org4_Gene4550#	gi|16077658|gi|16077658_K06925	55.6	159	2.48e-38
CORE_REP|Org1_Gene180#	gi|16078766|gi|16078766_K06328	47.0	159	4.73e-38
CORE_REP|Org8_Gene905#	gi|16080478|gi|16080478_K19428	45.1	159	2.67e-38
CORE_REP|Org4_Gene1830#	gi|16078654|gi|16078654_K00059	38.1	159	5.22e-38
CORE_REP|Org4_Gene5024#	gi|16078275|gi|16078275_NA	35.0	159	5.33e-38
CORE_REP|Org1_Gene3043#	gi|15672559|gi|15672559_NA	34.9	159	7.29e-38
CORE_REP|Org8_Gene1842#	gi|15673711|gi|15673711_NA	32.6	159	4.35e-38
CORE_REP|Org3_Gene173#	gi|397673302|gi|397673302_K00344	31.8	159	5.32e-38
CORE_REP|Org6_Gene4120#	gi|15893600|gi|15893600_NA	28.9	159	6.34e-38
CORE_REP|Org5_Gene2864#	gi|15896486|gi|15896486_NA	26.7	159	5.78e-38
CORE_REP|Org3_Gene64#	gi|16080565|gi|16080565_NA	25.5	159	6.53e-38
CORE_REP|Org7_Gene4430#	gi|50812203|gi|50812203_NA	68.4	158	3.3e-38
CORE_REP|Org3_Gene1484#	gi|16078591|gi|16078591_NA	67.5	158	6.58e-38
CORE_REP|Org4_Gene456#	gi|16079403|gi|16079403_K06379	58.1	158	4.11e-38
CORE_REP|Org8_Gene2276#	gi|16079503|gi|16079503_K03786	50.7	158	6.92e-38
CORE_REP|Org8_Gene2802#	gi|16079857|gi|16079857_K06287	49.1	158	7.25e-38
CORE_REP|Org4_Gene4746#	gi|255767721|gi|255767721_K05569	46.9	158	7.69e-38
CORE_REP|Org4_Gene4920#	gi|16077989|gi|16077989_NA	41.9	158	1.08e-37
CORE_REP|Org4_Gene1737#	gi|15896407|gi|15896407_K01817	40.7	158	5.78e-38
CORE_REP|Org6_Gene3259#	gi|15895533|gi|15895533_NA	38.2	158	9.2e-38
CORE_REP|Org4_Gene3509#	gi|16129616|gi|16129616_K03604	34.1	158	1.65e-37
CORE_REP|Org1_Gene3158#	gi|16077444|gi|16077444_NA	26.4	158	1.29e-37
CORE_REP|Org7_Gene2990#	gi|16080269|gi|16080269_K13628	62.1	157	1.02e-37
CORE_REP|Org3_Gene3025#	gi|15894639|gi|15894639_K03523	43.4	157	1.24e-37
CORE_REP|Org4_Gene1390#	gi|16080046|gi|16080046_NA	33.4	157	2.54e-37
CORE_REP|Org5_Gene1625#	gi|16079355|gi|16079355_NA	32.8	157	1.58e-37
CORE_REP|Org6_Gene151#	gi|16080713|gi|16080713_NA	30.8	157	1.59e-37
CORE_REP|Org4_Gene5947#	gi|16077507|gi|16077507_K06884	63.1	156	1.38e-37
CORE_REP|Org4_Gene1454#	gi|16080004|gi|16080004_NA	54.7	156	2.91e-37
CORE_REP|Org4_Gene5610#	gi|15894128|gi|15894128_NA	44.3	156	2.52e-37
CORE_REP|Org5_Gene3426#	gi|397674310|gi|397674310_NA	33.7	156	3.04e-37
CORE_REP|Org5_Gene1052#	gi|255767357|gi|255767357_K09772	52.1	155	3.94e-37
CORE_REP|Org8_Gene1751#	gi|15893857|gi|15893857_NA	39.0	155	6.17e-37
CORE_REP|Org7_Gene1714#	gi|15896808|gi|15896808_K00059	33.2	155	6.2e-37
CORE_REP|Org2_Gene1291#	gi|16080464|gi|16080464_K01090	30.3	155	1.19e-36
CORE_REP|Org1_Gene3466#	gi|255767506|gi|255767506_K06407	59.5	154	8.4e-37
CORE_REP|Org1_Gene3454#	gi|16078222|gi|16078222_NA	46.6	154	1.34e-36
CORE_REP|Org4_Gene714#	gi|15605785|gi|15605785_K04565	46.5	154	7.45e-37
CORE_REP|Org2_Gene2811#	gi|15894655|gi|15894655_K06042	45.2	154	1.52e-36
CORE_REP|Org4_Gene124#	gi|16078601|gi|16078601_K05810	34.9	154	1.76e-36
CORE_REP|Org4_Gene312#	gi|16077393|gi|16077393_K08986	31.0	154	1.26e-36
CORE_REP|Org1_Gene2798#	gi|255767847|gi|255767847_K02016	30.9	154	4.41e-36
CORE_REP|Org1_Gene3838#	gi|15896030|gi|15896030_K07098	30.7	154	1.44e-36
CORE_REP|Org7_Gene3411#	gi|16077354|gi|16077354_K09815	29.9	154	2.4e-36
CORE_REP|Org4_Gene2165#	gi|15896883|gi|15896883_NA	29.0	154	1.47e-36
CORE_REP|Org6_Gene3233#	gi|15607027|gi|15607027_NA	28.8	154	8.75e-36
CORE_REP|Org6_Gene2689#	gi|16078662|gi|16078662_K02959	84.4	153	1.39e-36
CORE_REP|Org5_Gene2687#	gi|16077117|gi|16077117_K06412	81.1	153	1.55e-36
CORE_REP|Org7_Gene226#	gi|15672316|gi|15672316_NA	65.2	153	1.15e-36
CORE_REP|Org1_Gene53#	gi|hmm44522053|gi|hmm44522053_K14652	48.2	153	2.2e-36
CORE_REP|Org5_Gene2562#	gi|161511070|gi|161511070_K03469	42.8	153	2.6e-36
CORE_REP|Org2_Gene1834#	gi|15896854|gi|15896854_K02030	35.0	153	2.4e-36
CORE_REP|Org2_Gene2599#	gi|16077612|gi|16077612_K07150	34.9	153	2.81e-36
CORE_REP|Org2_Gene1631#	gi|383321919|gi|383321919_K17062	34.6	153	2.18e-36
CORE_REP|Org5_Gene2722#	gi|50812190|gi|50812190_K04078	80.6	152	1.9e-36
CORE_REP|Org4_Gene3227#	gi|255767719|gi|255767719_K05567	67.8	152	3.03e-36
CORE_REP|Org4_Gene4284#	gi|16078791|gi|16078791_NA	49.3	152	3.01e-36
CORE_REP|Org8_Gene2301#	gi|15805631|gi|15805631_NA	44.3	152	5.14e-36
CORE_REP|Org1_Gene4028#	gi|29347389|gi|29347389_K03340	33.0	152	6.58e-36
CORE_REP|Org4_Gene1918#	gi|16077867|gi|16077867_K03284	30.8	152	8.78e-36
CORE_REP|Org1_Gene576#	gi|16079968|gi|16079968_NA	28.1	152	9.28e-36
CORE_REP|Org3_Gene3712#	gi|16079336|gi|16079336_K03530	84.3	151	3.1e-36
CORE_REP|Org5_Gene1436#	gi|16079848|gi|16079848_K02888	71.6	151	4.59e-36
CORE_REP|Org2_Gene970#	gi|16079445|gi|16079445_K03217	37.0	151	9.45e-36
CORE_REP|Org7_Gene914#	gi|383321900|gi|383321900_K01091	36.4	151	1.2e-35
CORE_REP|Org1_Gene4473#	gi|16079764|gi|16079764_NA	35.5	151	1.25e-35
CORE_REP|Org2_Gene669#	gi|15893737|gi|15893737_NA	35.5	151	1.22e-35
CORE_REP|Org1_Gene1748#	gi|16078977|gi|16078977_NA	31.3	151	1.47e-35
CORE_REP|Org6_Gene1784#	gi|383321792|gi|383321792_NA	29.7	151	1.64e-35
CORE_REP|Org6_Gene3372#	gi|15894359|gi|15894359_NA	28.8	151	1.75e-35
CORE_REP|Org8_Gene334#	gi|16077731|gi|16077731_NA	25.3	151	1.3e-35
CORE_REP|Org4_Gene3246#	gi|16080191|gi|16080191_K07570	59.8	150	1.25e-35
CORE_REP|Org1_Gene1996#	gi|15895737|gi|15895737_NA	37.0	150	2.51e-35
CORE_REP|Org6_Gene4028#	gi|16078519|gi|16078519_K07024	33.7	150	2.58e-35
CORE_REP|Org1_Gene3487#	gi|255767043|gi|255767043_NA	33.0	150	2.6e-35
CORE_REP|Org7_Gene3475#	gi|16079361|gi|16079361_K05337	86.6	149	1.4e-35
CORE_REP|Org4_Gene3641#	gi|16078312|gi|16078312_NA	57.9	149	2.7e-35
CORE_REP|Org2_Gene2040#	gi|16080213|gi|16080213_K05566	52.9	149	3.13e-35
CORE_REP|Org6_Gene1528#	gi|16079240|gi|16079240_K00287	45.0	149	2.07e-35
CORE_REP|Org4_Gene5442#	gi|15806059|gi|15806059_K01999	27.8	149	9.09e-35
CORE_REP|Org7_Gene474#	gi|16080313|gi|16080313_K10117	27.1	149	7.47e-35
CORE_REP|Org4_Gene2901#	gi|16079713|gi|16079713_K00657	49.7	148	4.55e-35
CORE_REP|Org4_Gene2228#	gi|16078254|gi|16078254_K03790	43.5	148	7.43e-35
CORE_REP|Org4_Gene2414#	gi|16079545|gi|16079545_K01934	40.6	148	5.74e-35
CORE_REP|Org4_Gene1949#	gi|16079613|gi|16079613_K02237	40.3	148	1.06e-34
CORE_REP|Org2_Gene738#	gi|29348775|gi|29348775_NA	38.5	148	1.06e-34
CORE_REP|Org5_Gene819#	gi|15607106|gi|15607106_K12410	37.4	148	8.87e-35
CORE_REP|Org7_Gene1591#	gi|16078643|gi|16078643_K00949	37.3	148	6.33e-35
CORE_REP|Org3_Gene1485#	gi|255767351|gi|255767351_NA	35.2	148	1.33e-34
CORE_REP|Org1_Gene1649#	gi|15806190|gi|15806190_NA	33.1	148	1.03e-34
CORE_REP|Org1_Gene711#	gi|16080452|gi|16080452_NA	30.0	148	8.54e-35
CORE_REP|Org8_Gene929#	gi|16078660|gi|16078660_K09787	68.5	147	9.42e-35
CORE_REP|Org5_Gene2628#	gi|16078477|gi|16078477_NA	51.4	147	1.24e-34
CORE_REP|Org1_Gene1128#	gi|15894705|gi|15894705_NA	25.8	147	2.53e-34
CORE_REP|Org5_Gene2160#	gi|16079619|gi|16079619_K07574	74.0	146	1.89e-34
CORE_REP|Org5_Gene586#	gi|16080586|gi|16080586_K02422	55.0	146	2.57e-34
CORE_REP|Org2_Gene3872#	gi|16080501|gi|16080501_NA	38.8	146	3.63e-34
CORE_REP|Org6_Gene3916#	gi|16077223|gi|16077223_K06294	38.0	146	2.92e-34
CORE_REP|Org4_Gene4062#	gi|15604200|gi|15604200_K00067	35.2	146	4.14e-34
CORE_REP|Org5_Gene3170#	gi|hmm40712033|gi|hmm40712033_K00847	31.6	146	5.95e-34
CORE_REP|Org6_Gene228#	gi|255767683|gi|255767683_NA	53.7	145	5.38e-34
CORE_REP|Org4_Gene2703#	gi|15672297|gi|15672297_K03523	40.4	145	4.54e-34
CORE_REP|Org4_Gene3679#	gi|16080219|gi|16080219_K07691	39.9	145	6.74e-34
CORE_REP|Org6_Gene1467#	gi|16078275|gi|16078275_NA	36.8	145	8e-34
CORE_REP|Org8_Gene171#	gi|15674208|gi|15674208_K01779	36.6	145	7.51e-34
CORE_REP|Org4_Gene35#	gi|397673480|gi|397673480_K07183	36.0	145	6.22e-34
CORE_REP|Org5_Gene348#	gi|16080173|gi|16080173_NA	34.1	145	8.48e-34
CORE_REP|Org1_Gene1114#	gi|16078932|gi|16078932_NA	33.3	145	1.05e-33
CORE_REP|Org1_Gene2609#	gi|15893476|gi|15893476_NA	31.3	145	8.05e-34
CORE_REP|Org4_Gene5435#	gi|15896466|gi|15896466_NA	27.5	145	1.52e-33
CORE_REP|Org4_Gene151#	gi|15896506|gi|15896506_K00567	46.0	144	6.78e-34
CORE_REP|Org4_Gene1935#	gi|15893964|gi|15893964_K17103	44.9	144	1.23e-33
CORE_REP|Org4_Gene2608#	gi|15806995|gi|15806995_NA	40.9	144	1.13e-33
CORE_REP|Org6_Gene2068#	gi|hmm15052013|gi|hmm15052013_K06950	40.7	144	1.12e-33
CORE_REP|Org5_Gene2964#	gi|16131947|gi|16131947_K08984	38.3	144	1.49e-33
CORE_REP|Org2_Gene1404#	gi|15894986|gi|15894986_K02039	36.5	144	1.2e-33
CORE_REP|Org4_Gene2577#	gi|hmm2122013|gi|hmm2122013_NA	33.9	144	1.58e-33
CORE_REP|Org7_Gene3201#	gi|16080464|gi|16080464_K01090	29.2	144	2.71e-33
CORE_REP|Org4_Gene4588#	gi|16077686|gi|16077686_NA	26.7	144	1.55e-33
CORE_REP|Org8_Gene1249#	gi|16078731|gi|16078731_K02956	76.4	143	8.35e-34
CORE_REP|Org5_Gene3007#	gi|16077492|gi|16077492_K03719	51.1	143	1.3e-33
CORE_REP|Org5_Gene460#	gi|15806899|gi|15806899_NA	41.1	143	1.67e-33
CORE_REP|Org4_Gene3055#	gi|14600627|gi|14600627_K05520	40.0	143	2.29e-33
CORE_REP|Org6_Gene323#	gi|15605636|gi|15605636_NA	37.7	143	3.05e-33
CORE_REP|Org4_Gene4601#	gi|50812282|gi|50812282_NA	37.6	143	2.15e-33
CORE_REP|Org4_Gene5958#	gi|29348621|gi|29348621_K06153	32.7	143	2.56e-33
CORE_REP|Org3_Gene416#	gi|15893476|gi|15893476_NA	31.5	143	4.07e-33
CORE_REP|Org7_Gene2063#	gi|16128805|gi|16128805_NA	30.9	143	5.73e-33
CORE_REP|Org6_Gene1453#	gi|383321191|gi|383321191_NA	26.1	143	6.33e-33
CORE_REP|Org4_Gene4927#	gi|15895397|gi|15895397_K01929	24.9	143	4.37e-33
CORE_REP|Org5_Gene4328#	gi|16080766|gi|16080766_K02490	61.2	142	3.25e-33
CORE_REP|Org4_Gene343#	gi|90111616|gi|90111616_NA	59.1	142	4.29e-33
CORE_REP|Org5_Gene3920#	gi|16079894|gi|16079894_K07107	49.0	142	4.2e-33
CORE_REP|Org6_Gene78#	gi|16080283|gi|16080283_NA	48.6	142	4.09e-33
CORE_REP|Org3_Gene2486#	gi|16077297|gi|16077297_NA	41.3	142	5.81e-33
CORE_REP|Org4_Gene5115#	gi|16079912|gi|16079912_NA	38.8	142	4.91e-33
CORE_REP|Org4_Gene2316#	gi|15893569|gi|15893569_NA	28.2	142	1.2e-32
CORE_REP|Org5_Gene3708#	gi|16080275|gi|16080275_NA	87.2	141	2.78e-33
CORE_REP|Org8_Gene2622#	gi|16081143|gi|16081143_K02990	67.0	141	5.78e-33
CORE_REP|Org5_Gene4416#	gi|397672253|gi|397672253_K09959	59.8	141	4.24e-33
CORE_REP|Org4_Gene526#	gi|16078808|gi|16078808_K03713	56.7	141	5.87e-33
CORE_REP|Org4_Gene5449#	gi|383321193|gi|383321193_K09705	42.9	141	7.73e-33
CORE_REP|Org8_Gene3049#	gi|16077334|gi|16077334_K01304	36.1	141	7.27e-33
CORE_REP|Org6_Gene2858#	gi|16077272|gi|16077272_K08884	34.9	141	9.41e-33
CORE_REP|Org6_Gene425#	gi|255767649|gi|255767649_NA	28.2	141	1.52e-32
CORE_REP|Org4_Gene2128#	gi|16081104|gi|16081104_NA	27.5	141	1.12e-32
CORE_REP|Org4_Gene4459#	gi|16077146|gi|16077146_K01633	51.7	140	1.27e-32
CORE_REP|Org1_Gene2509#	gi|16081147|gi|16081147_NA	40.5	140	1.67e-32
CORE_REP|Org5_Gene1634#	gi|15894879|gi|15894879_NA	30.3	140	2.84e-32
CORE_REP|Org8_Gene2010#	gi|15896088|gi|15896088_K02647	28.3	140	2.9e-32
CORE_REP|Org8_Gene2415#	gi|15893889|gi|15893889_NA	26.3	140	2.85e-32
CORE_REP|Org1_Gene3410#	gi|16080716|gi|16080716_NA	51.9	139	3.17e-32
CORE_REP|Org4_Gene5461#	gi|50812222|gi|50812222_NA	46.6	139	3.7e-32
CORE_REP|Org4_Gene1153#	gi|16077488|gi|16077488_K03817	40.0	139	3.4e-32
CORE_REP|Org3_Gene1688#	gi|16078883|gi|16078883_NA	35.8	139	5.25e-32
CORE_REP|Org2_Gene2970#	gi|15893523|gi|15893523_K03436	33.2	139	5.85e-32
CORE_REP|Org4_Gene1278#	gi|16078575|gi|16078575_K00077	33.0	139	6.98e-32
CORE_REP|Org6_Gene3413#	gi|255767847|gi|255767847_K02016	30.9	139	4.31e-32
CORE_REP|Org6_Gene1409#	gi|255767509|gi|255767509_K04763	28.6	139	7.39e-32
CORE_REP|Org8_Gene1569#	gi|255767416|gi|255767416_NA	26.5	139	6.78e-32
CORE_REP|Org8_Gene82#	gi|16078431|gi|16078431_K15973	50.4	138	7.41e-32
CORE_REP|Org3_Gene388#	gi|50812193|gi|50812193_NA	39.6	138	5.22e-32
CORE_REP|Org5_Gene2901#	gi|383321884|gi|383321884_NA	36.5	138	1.63e-31
CORE_REP|Org8_Gene867#	gi|21357041|gi|21357041_NA	34.0	138	7.48e-32
CORE_REP|Org1_Gene1622#	gi|15806447|gi|15806447_NA	30.2	138	1.27e-31
CORE_REP|Org5_Gene2062#	gi|16079029|gi|16079029_K01438	26.7	138	1.62e-31
CORE_REP|Org2_Gene3180#	gi|15894102|gi|15894102_K03406	25.2	138	2.53e-31
CORE_REP|Org5_Gene4499#	gi|16081091|gi|16081091_NA	20.2	138	1.75e-31
CORE_REP|Org1_Gene3990#	gi|16078972|gi|16078972_NA	71.3	137	7.46e-32
CORE_REP|Org6_Gene341#	gi|16079902|gi|16079902_K03671	62.1	137	9.04e-32
CORE_REP|Org6_Gene3789#	gi|16077163|gi|16077163_K11145	51.9	137	1.28e-31
CORE_REP|Org4_Gene4418#	gi|16077120|gi|16077120_K02897	36.7	137	1.76e-31
CORE_REP|Org1_Gene2588#	gi|16079906|gi|16079906_K13767	35.2	137	2.27e-31
CORE_REP|Org8_Gene3050#	gi|50812186|gi|50812186_K06351	33.0	137	2.03e-31
CORE_REP|Org3_Gene3043#	gi|16077378|gi|16077378_NA	31.3	137	1.84e-31
CORE_REP|Org5_Gene3443#	gi|hmm26346023|gi|hmm26346023_K01240	29.8	137	2.12e-31
CORE_REP|Org7_Gene3003#	gi|16080288|gi|16080288_NA	28.9	137	1.73e-31
CORE_REP|Org4_Gene4701#	gi|15893889|gi|15893889_NA	26.8	137	3.22e-31
CORE_REP|Org3_Gene5130#	gi|115533026|gi|115533026_K17382	26.5	137	3.33e-31
CORE_REP|Org6_Gene1958#	gi|255767859|gi|255767859_K07148	26.1	137	2.64e-31
CORE_REP|Org7_Gene2169#	gi|50812272|gi|50812272_NA	71.3	136	2e-31
CORE_REP|Org2_Gene567#	gi|16080289|gi|16080289_NA	68.0	136	1.96e-31
CORE_REP|Org6_Gene1001#	gi|16078493|gi|16078493_K03753	40.8	136	3.4e-31
CORE_REP|Org4_Gene2105#	gi|15807591|gi|15807591_K02030	34.5	136	5.12e-31
CORE_REP|Org1_Gene1982#	gi|15668732|gi|15668732_K05895	32.9	136	4.95e-31
CORE_REP|Org8_Gene1675#	gi|255767133|gi|255767133_NA	31.7	136	3.85e-31
CORE_REP|Org8_Gene958#	gi|16077726|gi|16077726_NA	65.3	135	2.71e-31
CORE_REP|Org8_Gene2783#	gi|16080518|gi|16080518_NA	55.2	135	3.67e-31
CORE_REP|Org8_Gene3154#	gi|255767653|gi|255767653_K07095	43.1	135	4.27e-31
CORE_REP|Org4_Gene4907#	gi|15672254|gi|15672254_NA	37.1	135	6.46e-31
CORE_REP|Org8_Gene798#	gi|15896545|gi|15896545_K06296	26.0	135	1.27e-30
CORE_REP|Org7_Gene1547#	gi|16078681|gi|16078681_K02387	50.8	134	7.4e-31
CORE_REP|Org7_Gene679#	gi|16078573|gi|16078573_NA	39.3	134	1.61e-30
CORE_REP|Org2_Gene769#	gi|15893580|gi|15893580_K01990	36.4	134	1.22e-30
CORE_REP|Org4_Gene5744#	gi|15604958|gi|15604958_K00059	34.8	134	1.87e-30
CORE_REP|Org3_Gene3695#	gi|118431918|gi|118431918_NA	31.2	134	1.31e-30
CORE_REP|Org6_Gene244#	gi|15806390|gi|15806390_K02016	31.1	134	1.7e-30
CORE_REP|Org6_Gene506#	gi|15672154|gi|15672154_NA	27.8	134	2.91e-30
CORE_REP|Org8_Gene1600#	gi|16078029|gi|16078029_K16052	26.9	134	2.65e-30
CORE_REP|Org7_Gene2746#	gi|16080295|gi|16080295_K09684	22.8	134	3.1e-30
CORE_REP|Org6_Gene2116#	gi|15896080|gi|15896080_K09768	43.8	133	1.52e-30
CORE_REP|Org8_Gene1104#	gi|16129231|gi|16129231_K19221	40.1	133	1.73e-30
CORE_REP|Org5_Gene537#	gi|16078223|gi|16078223_NA	40.0	133	2.47e-30
CORE_REP|Org4_Gene2964#	gi|16129407|gi|16129407_K03823	39.1	133	2.12e-30
CORE_REP|Org4_Gene5025#	gi|15895327|gi|15895327_K01286	32.2	133	3.55e-30
CORE_REP|Org6_Gene3476#	gi|255767818|gi|255767818_K01992	28.8	133	3.3e-30
CORE_REP|Org7_Gene2366#	gi|255767542|gi|255767542_NA	55.0	132	2.94e-30
CORE_REP|Org6_Gene1095#	gi|50812241|gi|50812241_K07107	46.6	132	2.33e-30
CORE_REP|Org4_Gene6123#	gi|16078505|gi|16078505_K03100	38.5	132	5.28e-30
CORE_REP|Org4_Gene3233#	gi|255767717|gi|255767717_NA	34.9	132	4.07e-30
CORE_REP|Org7_Gene3278#	gi|15594607|gi|15594607_NA	33.0	132	1.07e-29
CORE_REP|Org6_Gene2129#	gi|255767132|gi|255767132_K06350	30.6	132	4.75e-30
CORE_REP|Org4_Gene2425#	gi|16079528|gi|16079528_K02244	26.6	132	1.01e-29
CORE_REP|Org8_Gene2138#	gi|15896631|gi|15896631_NA	22.8	132	1.05e-29
CORE_REP|Org1_Gene199#	gi|16078761|gi|16078761_K06416	76.7	131	3.25e-30
CORE_REP|Org7_Gene3800#	gi|90111440|gi|90111440_K04031	59.1	131	7.11e-30
CORE_REP|Org6_Gene3729#	gi|255767610|gi|255767610_K13256	54.4	131	7.23e-30
CORE_REP|Org8_Gene884#	gi|16078825|gi|16078825_NA	38.3	131	9.92e-30
CORE_REP|Org5_Gene1948#	gi|16078697|gi|16078697_K02418	36.1	131	8.37e-30
CORE_REP|Org8_Gene1059#	gi|15605636|gi|15605636_NA	34.2	131	3.23e-29
CORE_REP|Org7_Gene2214#	gi|17536829|gi|17536829_K07512	31.7	131	1.21e-29
CORE_REP|Org8_Gene3163#	gi|15893855|gi|15893855_NA	23.6	131	3.03e-29
CORE_REP|Org1_Gene4060#	gi|16078934|gi|16078934_K07727	94.4	130	8.16e-30
CORE_REP|Org3_Gene4081#	gi|255767541|gi|255767541_K03625	49.2	130	1.36e-29
CORE_REP|Org8_Gene781#	gi|16129393|gi|16129393_NA	38.8	130	1.96e-29
CORE_REP|Org7_Gene609#	gi|16080737|gi|16080737_K02113	38.8	130	1.46e-29
CORE_REP|Org3_Gene4297#	gi|15894359|gi|15894359_NA	26.8	130	4.02e-29
CORE_REP|Org3_Gene521#	gi|16078374|gi|16078374_K18924	60.0	129	2.7e-29
CORE_REP|Org4_Gene4743#	gi|255767719|gi|255767719_K05567	60.0	129	1.58e-29
CORE_REP|Org4_Gene3414#	gi|16080400|gi|16080400_K03611	50.8	129	2.71e-29
CORE_REP|Org1_Gene2786#	gi|16080746|gi|16080746_K01104	47.7	129	2.05e-29
CORE_REP|Org1_Gene3796#	gi|383323613|gi|383323613_NA	40.6	129	1.26e-28
CORE_REP|Org4_Gene799#	gi|71983631|gi|71983631_K17290	39.1	129	5.05e-29
CORE_REP|Org4_Gene3133#	gi|15806995|gi|15806995_NA	34.6	129	5e-29
CORE_REP|Org4_Gene5207#	gi|16077120|gi|16077120_K02897	33.8	129	5.09e-29
CORE_REP|Org1_Gene1239#	gi|16079405|gi|16079405_K07258	32.6	129	4.42e-29
CORE_REP|Org6_Gene2215#	gi|16077803|gi|16077803_NA	32.4	129	6.55e-29
CORE_REP|Org4_Gene3073#	gi|16080452|gi|16080452_NA	30.1	129	7.2e-29
CORE_REP|Org5_Gene3399#	gi|15896638|gi|15896638_K03406	24.2	129	1.37e-28
CORE_REP|Org6_Gene3558#	gi|16077127|gi|16077127_NA	77.4	128	3e-29
CORE_REP|Org1_Gene4401#	gi|16078548|gi|16078548_NA	66.7	128	3.79e-29
CORE_REP|Org8_Gene1420#	gi|16077782|gi|16077782_K07145	56.7	128	3.25e-29
CORE_REP|Org3_Gene1059#	gi|50812262|gi|50812262_K00575	29.2	128	8.9e-29
CORE_REP|Org5_Gene3518#	gi|383322842|gi|383322842_NA	38.1	127	1.45e-28
CORE_REP|Org6_Gene4294#	gi|90111158|gi|90111158_K07126	33.1	127	2.98e-28
CORE_REP|Org1_Gene3385#	gi|15605806|gi|15605806_NA	30.0	127	1.8e-28
CORE_REP|Org3_Gene4015#	gi|567442944|gi|567442944_NA	28.7	127	2.16e-28
CORE_REP|Org3_Gene4543#	gi|118431918|gi|118431918_NA	28.7	127	1.57e-28
CORE_REP|Org1_Gene2750#	gi|15805197|gi|15805197_NA	23.5	127	5.79e-28
CORE_REP|Org4_Gene2915#	gi|16077232|gi|16077232_NA	22.5	127	3.67e-28
CORE_REP|Org5_Gene3986#	gi|16080883|gi|16080883_K06518	53.0	126	2.47e-28
CORE_REP|Org4_Gene4017#	gi|29347095|gi|29347095_K05606	47.4	126	2.17e-28
CORE_REP|Org8_Gene3184#	gi|383323456|gi|383323456_NA	34.7	126	6.23e-28
CORE_REP|Org2_Gene3223#	gi|15806843|gi|15806843_K16203	31.6	126	3.13e-28
CORE_REP|Org2_Gene2590#	gi|50812313|gi|50812313_K02963	82.7	125	2.06e-28
CORE_REP|Org5_Gene3597#	gi|255767169|gi|255767169_NA	45.5	125	5.08e-28
CORE_REP|Org7_Gene601#	gi|16080708|gi|16080708_K06386	31.6	125	5.95e-28
CORE_REP|Org4_Gene376#	gi|15893560|gi|15893560_K01990	31.3	125	1.01e-27
CORE_REP|Org6_Gene3162#	gi|16080813|gi|16080813_NA	70.3	124	6.69e-28
CORE_REP|Org4_Gene2151#	gi|16081155|gi|16081155_K06346	50.0	124	1.2e-27
CORE_REP|Org6_Gene1138#	gi|255767045|gi|255767045_NA	41.3	124	9.36e-28
CORE_REP|Org6_Gene1491#	gi|15894105|gi|15894105_NA	40.1	124	3.2e-27
CORE_REP|Org6_Gene921#	gi|15894132|gi|15894132_K02217	37.1	124	7.62e-28
CORE_REP|Org1_Gene3060#	gi|15672349|gi|15672349_NA	33.7	124	1.38e-27
CORE_REP|Org1_Gene656#	gi|16078200|gi|16078200_NA	32.1	124	1.19e-27
CORE_REP|Org2_Gene740#	gi|29345801|gi|29345801_NA	30.6	124	1.79e-27
CORE_REP|Org1_Gene2640#	gi|16079784|gi|16079784_NA	29.2	124	1.68e-27
CORE_REP|Org2_Gene305#	gi|16078218|gi|16078218_NA	27.8	124	2.2e-27
CORE_REP|Org6_Gene1196#	gi|16078102|gi|16078102_K06595	23.9	124	3.43e-27
CORE_REP|Org5_Gene686#	gi|16079276|gi|16079276_NA	62.5	123	1.29e-27
CORE_REP|Org3_Gene1354#	gi|255767766|gi|255767766_NA	57.8	123	1.39e-27
CORE_REP|Org6_Gene82#	gi|16080274|gi|16080274_NA	50.0	123	1.12e-27
CORE_REP|Org3_Gene4657#	gi|383323639|gi|383323639_NA	38.6	123	2.55e-27
CORE_REP|Org8_Gene306#	gi|29348713|gi|29348713_NA	32.8	123	3.35e-27
CORE_REP|Org2_Gene2173#	gi|16079697|gi|16079697_K07148	31.1	123	3.51e-27
CORE_REP|Org5_Gene3177#	gi|15893476|gi|15893476_NA	29.3	123	4.13e-27
CORE_REP|Org5_Gene4117#	gi|281362636|gi|281362636_K01273	27.8	123	3.09e-27
CORE_REP|Org4_Gene1111#	gi|255767766|gi|255767766_NA	58.7	122	1.76e-27
CORE_REP|Org8_Gene231#	gi|255767782|gi|255767782_NA	51.4	122	3.86e-27
CORE_REP|Org1_Gene271#	gi|16078707|gi|16078707_K03408	50.4	122	2.54e-27
CORE_REP|Org1_Gene3094#	gi|16080697|gi|16080697_NA	47.2	122	2.95e-27
CORE_REP|Org1_Gene1162#	gi|16079326|gi|16079326_K06208	45.1	122	2.73e-27
CORE_REP|Org7_Gene1916#	gi|15607112|gi|15607112_K00891	41.5	122	3.83e-27
CORE_REP|Org4_Gene3772#	gi|255767133|gi|255767133_NA	33.9	122	5.68e-27
CORE_REP|Org5_Gene1741#	gi|15894982|gi|15894982_K02040	30.8	122	1.11e-26
CORE_REP|Org4_Gene4821#	gi|16080760|gi|16080760_K02909	80.3	121	3.24e-27
CORE_REP|Org5_Gene1992#	gi|16078655|gi|16078655_K02078	77.6	121	2.98e-27
CORE_REP|Org5_Gene1110#	gi|16077714|gi|16077714_K01952	68.3	121	4.09e-27
CORE_REP|Org4_Gene5340#	gi|16077088|gi|16077088_K09747	58.6	121	7.42e-27
CORE_REP|Org8_Gene1523#	gi|16080261|gi|16080261_NA	53.3	121	5.43e-27
CORE_REP|Org3_Gene2434#	gi|255767798|gi|255767798_NA	48.8	121	4.81e-27
CORE_REP|Org6_Gene4164#	gi|15806010|gi|15806010_NA	35.5	121	1.34e-26
CORE_REP|Org5_Gene1617#	gi|16079348|gi|16079348_NA	34.3	121	1.09e-26
CORE_REP|Org4_Gene1073#	gi|14601468|gi|14601468_NA	29.7	121	1.8e-26
CORE_REP|Org1_Gene461#	gi|15673815|gi|15673815_NA	42.8	120	1.27e-26
CORE_REP|Org6_Gene1416#	gi|365992431|gi|365992431_NA	36.9	120	3.01e-26
CORE_REP|Org4_Gene155#	gi|397673874|gi|397673874_NA	34.1	120	2.85e-26
CORE_REP|Org1_Gene2416#	gi|16077152|gi|16077152_K19411	33.0	120	2e-26
CORE_REP|Org5_Gene3360#	gi|16077290|gi|16077290_NA	27.8	120	3.29e-26
CORE_REP|Org4_Gene646#	gi|16078725|gi|16078725_NA	59.0	119	1.93e-26
CORE_REP|Org4_Gene1657#	gi|16078864|gi|16078864_NA	41.4	119	3.71e-26
CORE_REP|Org1_Gene1134#	gi|16130150|gi|16130150_K10778	35.0	119	2.77e-26
CORE_REP|Org8_Gene1276#	gi|255767262|gi|255767262_NA	29.0	119	4.58e-26
CORE_REP|Org2_Gene2738#	gi|383322351|gi|383322351_K00648	24.2	119	4.84e-26
CORE_REP|Org3_Gene439#	gi|16080054|gi|16080054_NA	75.3	118	3.08e-26
CORE_REP|Org4_Gene5896#	gi|16078857|gi|16078857_K03413	48.8	118	5.19e-26
CORE_REP|Org4_Gene2658#	gi|16079731|gi|16079731_NA	39.7	118	5.07e-26
CORE_REP|Org8_Gene2242#	gi|29346807|gi|29346807_NA	26.9	118	1.3e-25
CORE_REP|Org3_Gene4967#	gi|15893886|gi|15893886_K06311	22.3	118	1.52e-25
CORE_REP|Org4_Gene4409#	gi|16077112|gi|16077112_NA	65.9	117	6.19e-26
CORE_REP|Org4_Gene4748#	gi|16080217|gi|16080217_K05571	52.3	117	1.16e-25
CORE_REP|Org4_Gene2951#	gi|15605696|gi|15605696_K04751	52.2	117	8.21e-26
CORE_REP|Org6_Gene826#	gi|16078095|gi|16078095_NA	44.8	117	1.37e-25
CORE_REP|Org8_Gene2431#	gi|15896565|gi|15896565_NA	41.6	117	8.54e-26
CORE_REP|Org4_Gene4264#	gi|15673918|gi|15673918_NA	37.1	117	1.56e-25
CORE_REP|Org4_Gene784#	gi|16077915|gi|16077915_NA	37.0	117	1.79e-25
CORE_REP|Org1_Gene1366#	gi|16079018|gi|16079018_NA	35.8	117	1.12e-25
CORE_REP|Org4_Gene5872#	gi|16080573|gi|16080573_NA	35.1	117	1.07e-25
CORE_REP|Org6_Gene4480#	gi|16077955|gi|16077955_NA	32.6	117	1.65e-25
CORE_REP|Org4_Gene1959#	gi|16079607|gi|16079607_K06385	29.6	117	2.07e-25
CORE_REP|Org5_Gene3711#	gi|16080272|gi|16080272_NA	64.1	116	1.63e-25
CORE_REP|Org6_Gene4341#	gi|16077735|gi|16077735_K02435	61.1	116	1.52e-25
CORE_REP|Org7_Gene3215#	gi|16078375|gi|16078375_K18925	54.8	116	2.18e-25
CORE_REP|Org2_Gene697#	gi|255767695|gi|255767695_NA	51.0	116	1.23e-25
CORE_REP|Org3_Gene4389#	gi|255767324|gi|255767324_NA	46.0	116	4.8e-25
CORE_REP|Org4_Gene4051#	gi|15676631|gi|15676631_K01935	39.9	116	3.77e-25
CORE_REP|Org7_Gene1021#	gi|383321138|gi|383321138_NA	35.6	116	1.01e-24
CORE_REP|Org5_Gene3888#	gi|15896551|gi|15896551_NA	34.5	116	7.56e-25
CORE_REP|Org7_Gene4400#	gi|15807008|gi|15807008_NA	29.9	116	7.85e-25
CORE_REP|Org2_Gene2989#	gi|255767103|gi|255767103_K03406	29.6	116	3.89e-25
CORE_REP|Org5_Gene3826#	gi|16080416|gi|16080416_NA	77.3	115	2.68e-25
CORE_REP|Org1_Gene2053#	gi|15605722|gi|15605722_NA	29.9	115	1.07e-24
CORE_REP|Org8_Gene3565#	gi|16080293|gi|16080293_NA	57.4	114	6.95e-25
CORE_REP|Org4_Gene2308#	gi|255767579|gi|255767579_K00901	53.9	114	9.31e-25
CORE_REP|Org3_Gene1978#	gi|16080442|gi|16080442_NA	40.7	114	2.59e-24
CORE_REP|Org6_Gene3279#	gi|15606088|gi|15606088_K08591	34.7	114	1.67e-24
CORE_REP|Org4_Gene391#	gi|16080817|gi|16080817_NA	26.6	114	1.81e-24
CORE_REP|Org8_Gene1306#	gi|383321086|gi|383321086_NA	24.3	114	1.96e-24
CORE_REP|Org4_Gene3771#	gi|255767356|gi|255767356_K01438	35.3	113	4.41e-24
CORE_REP|Org8_Gene2503#	gi|16080527|gi|16080527_K11184	64.3	112	1.97e-24
CORE_REP|Org8_Gene240#	gi|16080695|gi|16080695_K06283	63.0	112	1.99e-24
CORE_REP|Org5_Gene1212#	gi|16077920|gi|16077920_NA	54.5	112	3.3e-24
CORE_REP|Org2_Gene4283#	gi|16077529|gi|16077529_K00997	54.3	112	2.07e-24
CORE_REP|Org3_Gene2400#	gi|16078095|gi|16078095_NA	41.0	112	3.38e-24
CORE_REP|Org5_Gene1704#	gi|16077297|gi|16077297_NA	35.0	112	4.52e-24
CORE_REP|Org4_Gene4208#	gi|15606466|gi|15606466_K02304	31.7	112	6.44e-24
CORE_REP|Org2_Gene2965#	gi|16077738|gi|16077738_NA	27.4	112	6.41e-24
CORE_REP|Org4_Gene2925#	gi|16077270|gi|16077270_K00936	25.5	112	8.12e-24
CORE_REP|Org2_Gene2596#	gi|255767877|gi|255767877_NA	76.9	111	2.73e-24
CORE_REP|Org7_Gene3081#	gi|15672772|gi|15672772_NA	38.6	111	9.29e-24
CORE_REP|Org2_Gene1825#	gi|15672555|gi|15672555_K01922	34.1	111	8.85e-24
CORE_REP|Org1_Gene2029#	gi|16078864|gi|16078864_NA	32.1	111	1.2e-23
CORE_REP|Org3_Gene2550#	gi|15645193|gi|15645193_NA	29.7	111	1.57e-23
CORE_REP|Org8_Gene1015#	gi|15672888|gi|15672888_NA	28.8	111	1.66e-23
[truncated: 422 more rows]
