# Supplementary material for: Whole-genome analysis of Lysinibacillus boronitolerans MSR1: A dairy-isolated multidrug-resistant and non-pathogenic strain
Source: PLoS One. 2025 Dec 12;20(12):e0333844. doi: 10.1371/journal.pone.0333844 (PMC12700380; doi:10.1371/journal.pone.0333844)
Supplement: S7 File — (ZIP) [file pone.0333844.s013.zip › KEGG/kegg_accessory_id.txt]

K03043
K03046
K01681
K02355
K07180
K03168
K03596
K17686
K03495
K03555
K12573
K01547
NA
K00820
K01868
K09014
K00283
K00549
NA
K12257
K04567
K10254
K01428
K19005
NA
K03070
K00294
NA
K01689
K02433
NA
K02358
K03979
K04094
K00260
K01546
NA
NA
K00525
K01533
K00819
NA
K07646
K00282
K01299
K03076
K00121
K11717
K08191
K01903
K03716
K03321
K01924
K01551
K02412
K01685
K03322
K09015
K01647
K01835
K09786
K18104
K03300
K01686
K03040
K01754
K01247
K00100
K11102
K01486
K03296
K13892
K01902
NA
K00249
K00116
K14205
NA
NA
K01661
K03325
K02886
K11632
K00375
K03308
K00658
K07084
K03438
NA
K00058
K00605
K09013
K02416
K16331
K03293
K15584
K02417
NA
K01962
K00012
K03502
K01624
K11637
K02652
K08164
K08322
NA
K08678
K03887
K01468
K03698
NA
NA
NA
K03496
K09472
K01990
K01810
NA
K01421
NA
K03800
NA
K11996
NA
K00540
K02015
K06885
K14647
K02982
K02015
K01854
NA
K15898
K06236
K00926
K01269
K10975
K00963
K00074
K02015
NA
K02440
K12368
NA
K01963
K00384
K06994
K15894
K02986
K02906
K03740
K06295
K01156
K03453
K00526
NA
K01990
K01119
K02240
K08693
K07001
K02669
NA
K03497
K02851
NA
K01784
K03888
K03427
K07056
NA
NA
K00283
K00540
K11691
NA
NA
NA
K02033
K01153
K01990
NA
K02407
K14155
K18907
K07012
NA
K03581
K00939
NA
NA
K03501
K06406
K02931
K03406
K00375
NA
K02926
K07497
K02015
NA
K00616
K01897
K00004
K06295
K08172
K17810
K00936
K18231
K03406
K07668
K02446
K18567
K02003
K00382
NA
NA
K11754
K03406
K07497
K11072
K04518
NA
K03406
NA
NA
NA
K02520
K11688
NA
K02653
K03657
K03088
K02029
K03346
K02988
K03118
NA
NA
K00282
K15342
K02341
K02992
K02483
K06409
NA
K05982
K00074
NA
NA
NA
NA
NA
K02933
NA
K07316
NA
K03406
K00375
NA
K02033
K00248
K06889
K13890
K11072
K03189
K03406
K01990
K02878
NA
K13275
K11629
K15585
K07149
NA
NA
K11630
K03217
K02876
NA
NA
NA
K04753
K06871
K06714
K03406
K13275
K01990
K05878
NA
NA
K02034
NA
K12370
K02016
NA
K18151
K02948
K02994
K07497
K02950
NA
K09936
NA
K11638
K11688
K02396
K00783
K07667
K07717
K03092
K01990
NA
K11085
K03816
K00762
K02030
NA
NA
NA
NA
K03556
K03925
K01462
K02033
K00903
K02035
K07719
NA
K02437
NA
NA
K02874
K03449
K02871
NA
K03535
NA
NA
NA
NA
K02443
K07222
K07680
K03741
K03886
K01091
K01990
NA
K04488
NA
NA
K02031
K02016
K02887
K16202
K02952
K00540
K01990
NA
NA
NA
K02034
K00041
K01286
NA
K11527
NA
K06297
K08590
K02028
K02406
NA
K02946
K02996
NA
NA
K10824
K15586
K03427
K02003
K00059
NA
K01921
NA
K02407
K06413
K01548
NA
NA
NA
K00940
K02035
K12368
K01625
K07017
K04096
K00936
NA
NA
K03457
K17752
NA
K00059
NA
K03449
NA
K02890
K07171
NA
NA
K00540
K03413
K07105
K03928
NA
NA
K01715
K01104
K07497
K07636
NA
K00059
K01153
NA
K01990
NA
K03664
K19242
K03556
NA
NA
NA
NA
K01520
K00540
K11692
K00986
NA
NA
NA
K07497
NA
K02965
NA
NA
K16958
NA
K08191
K07149
K02031
K02003
NA
K06209
K13531
K02525
K00059
K00059
K02895
NA
K02390
NA
K02016
NA
NA
K06385
NA
K00059
NA
NA
K00537
NA
NA
K02004
K02881
K07668
K10824
NA
K02397
NA
NA
NA
NA
NA
NA
K11521
NA
NA
NA
K01990
NA
K01714
K00874
K01011
K07497
K02315
NA
K00318
K02961
NA
NA
K16789
K02424
K06284
K06867
K02892
NA
K05832
NA
NA
K09771
NA
NA
NA
K07474
K03496
K01592
NA
K03282
K03638
K00979
NA
NA
K08987
NA
NA
K09166
K14326
NA
NA
K00752
NA
NA
NA
NA
K06349
K05879
K01990
K07257
NA
NA
NA
NA
NA
NA
K01992
NA
K07448
K02518
NA
K05799
K07024
NA
NA
K10947
K07691
NA
K07464
K03733
K06909
NA
K01430
NA
K01990
K00868
K02348
K03790
K08884
NA
K01482
NA
K02397
K01118
K07040
NA
K03436
NA
NA
K01897
K07497
NA
NA
NA
K01990
NA
NA
NA
NA
NA
K03536
K03270
NA
K09770
NA
K13653
NA
K15578
NA
K12267
NA
NA
NA
K02251
NA
K14048
K19075
NA
K01126
K02251
NA
K02954
NA
K07452
K02016
K07668
K03469
NA
NA
K02413
K01808
K08884
NA
NA
K02315
K00059
K02420
NA
NA
K11249
K03188
K02011
NA
NA
NA
NA
K11498
K02904
NA
K02389
NA
NA
K07651
NA
K13626
NA
NA
NA
NA
NA
K04486
NA
NA
NA
NA
K15342
NA
NA
K01487
NA
K07693
K06370
NA
NA
NA
NA
K02116
K03088
K01715
NA
K02242
K16137
NA
NA
K07461
NA
NA
NA
K11815
NA
NA
K11815
K01126
NA
K02916
NA
K03790
K03088
NA
NA
NA
K01990
NA
K07090
NA
NA
NA
NA
NA
NA
NA
K03088
NA
NA
NA
NA
K03093
K01046
K03276
NA
K07090
K11070
K03307
K02911
K06019
K07043
K06289
NA
NA
K03088
NA
K03190
K17462
NA
K03790
K07590
K04771
K03088
NA
K01476
K03210
K07273
K01755
NA
K09680
K18924
K13638
NA
K01090
NA
K07052
K03734
K01994
K09779
NA
K11473
NA
NA
NA
K10238
NA
K01821
K03297
NA
K07149
K01989
K06926
NA
K07474
K03088
K04763
NA
K03088
NA
NA
NA
NA
NA
NA
NA
K03088
NA
NA
NA
K06332
K07005
NA
NA
K02919
K03116
NA
K05804
K05799
NA
K06314
K03647
NA
NA
NA
NA
NA
K03088
NA
NA
K07729
NA
NA
NA
NA
K03563
K06315
NA
NA
NA
K11189
NA
K03088
NA
NA
K06603
K08697
NA
NA
K04763
NA
NA
NA
K06978
K18926
K07979
K06198
K03686
NA
K03187
K03790
NA
NA
NA
NA
K03823
K02907
K02315
NA
K07729
NA
NA
K04025
NA
NA
NA
K03088
NA
K07729
K06603
NA
NA
K09951
K07118
NA
K01992
NA
K03892
K02398
NA
NA
NA
K10947
NA
NA
NA
NA
NA
NA
K18140
NA
K04333
K07005
K01992
NA
K13694
NA
K13984
NA
NA
NA
NA
NA
NA
NA
NA
K06440
NA
K01992
NA
NA
K01992
K09808
K07705
NA
NA
NA
K01338
NA
K02167
NA
NA
K03088
K02016
K02415
K01525
K03574
NA
NA
NA
K19090
NA
NA
NA
K10352
NA
K08884
NA
NA
K08131
K07723
NA
NA
NA
K06131
NA
K06392
K03426
K11816
NA
K07483
NA
K10750
NA
K02468
NA
NA
K19417
K07727
NA
NA
NA
