# Supplementary material for: Whole-genome analysis of Lysinibacillus boronitolerans MSR1: A dairy-isolated multidrug-resistant and non-pathogenic strain
Source: PLoS One. 2025 Dec 12;20(12):e0333844. doi: 10.1371/journal.pone.0333844 (PMC12700380; doi:10.1371/journal.pone.0333844)
Supplement: S7 File — (ZIP) [file pone.0333844.s013.zip › KEGG/kegg_accessory_out.txt]

K03043	Genetic Information Processing_Transcription_03020 RNA polymerase [PATH:ko03020]_rpoB; DNA-directed RNA polymerase subunit beta [EC:2.7.7.6]#Metabolism_Nucleotide metabolism_00230 Purine metabolism [PATH:ko00230]_rpoB; DNA-directed RNA polymerase subunit beta [EC:2.7.7.6]#Metabolism_Nucleotide metabolism_00240 Pyrimidine metabolism [PATH:ko00240]_rpoB; DNA-directed RNA polymerase subunit beta [EC…
K03046	Genetic Information Processing_Transcription_03020 RNA polymerase [PATH:ko03020]_rpoC; DNA-directed RNA polymerase subunit beta' [EC:2.7.7.6]#Metabolism_Nucleotide metabolism_00230 Purine metabolism [PATH:ko00230]_rpoC; DNA-directed RNA polymerase subunit beta' [EC:2.7.7.6]#Metabolism_Nucleotide metabolism_00240 Pyrimidine metabolism [PATH:ko00240]_rpoC; DNA-directed RNA polymerase subunit beta' …
K01681	Metabolism_Carbohydrate metabolism_00020 Citrate cycle (TCA cycle) [PATH:ko00020]_ACO, acnA; aconitate hydratase [EC:4.2.1.3]#Metabolism_Carbohydrate metabolism_00630 Glyoxylate and dicarboxylate metabolism [PATH:ko00630]_ACO, acnA; aconitate hydratase [EC:4.2.1.3]#Metabolism_Energy metabolism_00720 Carbon fixation pathways in prokaryotes [PATH:ko00720]_ACO, acnA; aconitate hydratase [EC:4.2.1.3]…
K03596	Human Diseases_Infectious diseases_05134 Legionellosis [PATH:ko05134]_lepA; GTP-binding protein LepA
K03555	Genetic Information Processing_Replication and repair_03430 Mismatch repair [PATH:ko03430]_mutS; DNA mismatch repair protein MutS
K12573	Genetic Information Processing_Folding, sorting and degradation_03018 RNA degradation [PATH:ko03018]_rnr, vacB; ribonuclease R [EC:3.1.-.-]
K01547	Environmental Information Processing_Signal transduction_02020 Two-component system [PATH:ko02020]_kdpB; K+-transporting ATPase ATPase B chain [EC:3.6.3.12]
K00820	Metabolism_Amino acid metabolism_00250 Alanine, aspartate and glutamate metabolism [PATH:ko00250]_glmS, GFPT; glucosamine--fructose-6-phosphate aminotransferase (isomerizing) [EC:2.6.1.16]#Metabolism_Carbohydrate metabolism_00520 Amino sugar and nucleotide sugar metabolism [PATH:ko00520]_glmS, GFPT; glucosamine--fructose-6-phosphate aminotransferase (isomerizing) [EC:2.6.1.16]
K01868	Genetic Information Processing_Translation_00970 Aminoacyl-tRNA biosynthesis [PATH:ko00970]_TARS, thrS; threonyl-tRNA synthetase [EC:6.1.1.3]
K00283	Metabolism_Amino acid metabolism_00260 Glycine, serine and threonine metabolism [PATH:ko00260]_gcvPB; glycine dehydrogenase subunit 2 [EC:1.4.4.2]#Metabolism_Carbohydrate metabolism_00630 Glyoxylate and dicarboxylate metabolism [PATH:ko00630]_gcvPB; glycine dehydrogenase subunit 2 [EC:1.4.4.2]#Metabolism_Overview_01200 Carbon metabolism [PATH:ko01200]_gcvPB; glycine dehydrogenase subunit 2 [EC:1.…
K00549	Metabolism_Amino acid metabolism_00270 Cysteine and methionine metabolism [PATH:ko00270]_metE; 5-methyltetrahydropteroyltriglutamate--homocysteine methyltransferase [EC:2.1.1.14]#Metabolism_Metabolism of other amino acids_00450 Selenocompound metabolism [PATH:ko00450]_metE; 5-methyltetrahydropteroyltriglutamate--homocysteine methyltransferase [EC:2.1.1.14]#Metabolism_Overview_01230 Biosynthesis o…
K12257	Environmental Information Processing_Membrane transport_03070 Bacterial secretion system [PATH:ko03070]_secDF; SecD/SecF fusion protein#Genetic Information Processing_Folding, sorting and degradation_03060 Protein export [PATH:ko03060]_secDF; SecD/SecF fusion protein
K04567	Genetic Information Processing_Translation_00970 Aminoacyl-tRNA biosynthesis [PATH:ko00970]_KARS, lysS; lysyl-tRNA synthetase, class II [EC:6.1.1.6]
K01428	Human Diseases_Infectious diseases_05120 Epithelial cell signaling in Helicobacter pylori infection [PATH:ko05120]_ureC; urease subunit alpha [EC:3.5.1.5]#Metabolism_Amino acid metabolism_00330 Arginine and proline metabolism [PATH:ko00330]_ureC; urease subunit alpha [EC:3.5.1.5]#Metabolism_Nucleotide metabolism_00230 Purine metabolism [PATH:ko00230]_ureC; urease subunit alpha [EC:3.5.1.5]#Metabo…
K19005	Metabolism_Lipid metabolism_00561 Glycerolipid metabolism [PATH:ko00561]_ltaS; lipoteichoic acid synthase [EC:2.7.8.20]
K03070	Environmental Information Processing_Membrane transport_03070 Bacterial secretion system [PATH:ko03070]_secA; preprotein translocase subunit SecA#Genetic Information Processing_Folding, sorting and degradation_03060 Protein export [PATH:ko03060]_secA; preprotein translocase subunit SecA
K00294	Metabolism_Amino acid metabolism_00250 Alanine, aspartate and glutamate metabolism [PATH:ko00250]_E1.2.1.88; 1-pyrroline-5-carboxylate dehydrogenase [EC:1.2.1.88]#Metabolism_Amino acid metabolism_00330 Arginine and proline metabolism [PATH:ko00330]_E1.2.1.88; 1-pyrroline-5-carboxylate dehydrogenase [EC:1.2.1.88]
K01689	Environmental Information Processing_Signal transduction_04066 HIF-1 signaling pathway [PATH:ko04066]_ENO, eno; enolase [EC:4.2.1.11]#Genetic Information Processing_Folding, sorting and degradation_03018 RNA degradation [PATH:ko03018]_ENO, eno; enolase [EC:4.2.1.11]#Metabolism_Carbohydrate metabolism_00010 Glycolysis / Gluconeogenesis [PATH:ko00010]_ENO, eno; enolase [EC:4.2.1.11]#Metabolism_Ener…
K02433	Genetic Information Processing_Translation_00970 Aminoacyl-tRNA biosynthesis [PATH:ko00970]_gatA, QRSL1; aspartyl-tRNA(Asn)/glutamyl-tRNA(Gln) amidotransferase subunit A [EC:6.3.5.6 6.3.5.7]
K00260	Metabolism_Amino acid metabolism_00250 Alanine, aspartate and glutamate metabolism [PATH:ko00250]_gudB, rocG; glutamate dehydrogenase [EC:1.4.1.2]#Metabolism_Amino acid metabolism_00330 Arginine and proline metabolism [PATH:ko00330]_gudB, rocG; glutamate dehydrogenase [EC:1.4.1.2]#Metabolism_Energy metabolism_00910 Nitrogen metabolism [PATH:ko00910]_gudB, rocG; glutamate dehydrogenase [EC:1.4.1.2…
K01546	Environmental Information Processing_Signal transduction_02020 Two-component system [PATH:ko02020]_kdpA; K+-transporting ATPase ATPase A chain [EC:3.6.3.12]
K00525	Metabolism_Nucleotide metabolism_00230 Purine metabolism [PATH:ko00230]_E1.17.4.1A, nrdA, nrdE; ribonucleoside-diphosphate reductase alpha chain [EC:1.17.4.1]#Metabolism_Nucleotide metabolism_00240 Pyrimidine metabolism [PATH:ko00240]_E1.17.4.1A, nrdA, nrdE; ribonucleoside-diphosphate reductase alpha chain [EC:1.17.4.1]
K00819	Metabolism_Amino acid metabolism_00330 Arginine and proline metabolism [PATH:ko00330]_E2.6.1.13, rocD; ornithine--oxo-acid transaminase [EC:2.6.1.13]
K07646	Environmental Information Processing_Signal transduction_02020 Two-component system [PATH:ko02020]_kdpD; two-component system, OmpR family, sensor histidine kinase KdpD [EC:2.7.13.3]
K00282	Metabolism_Amino acid metabolism_00260 Glycine, serine and threonine metabolism [PATH:ko00260]_gcvPA; glycine dehydrogenase subunit 1 [EC:1.4.4.2]#Metabolism_Carbohydrate metabolism_00630 Glyoxylate and dicarboxylate metabolism [PATH:ko00630]_gcvPA; glycine dehydrogenase subunit 1 [EC:1.4.4.2]#Metabolism_Overview_01200 Carbon metabolism [PATH:ko01200]_gcvPA; glycine dehydrogenase subunit 1 [EC:1.…
K03076	Environmental Information Processing_Membrane transport_03070 Bacterial secretion system [PATH:ko03070]_secY; preprotein translocase subunit SecY#Genetic Information Processing_Folding, sorting and degradation_03060 Protein export [PATH:ko03060]_secY; preprotein translocase subunit SecY
K00121	Human Diseases_Cancers_05204 Chemical carcinogenesis [PATH:ko05204]_frmA, ADH5, adhC; S-(hydroxymethyl)glutathione dehydrogenase / alcohol dehydrogenase [EC:1.1.1.284 1.1.1.1]#Metabolism_Amino acid metabolism_00350 Tyrosine metabolism [PATH:ko00350]_frmA, ADH5, adhC; S-(hydroxymethyl)glutathione dehydrogenase / alcohol dehydrogenase [EC:1.1.1.284 1.1.1.1]#Metabolism_Carbohydrate metabolism_00010 …
K11717	Metabolism_Metabolism of other amino acids_00450 Selenocompound metabolism [PATH:ko00450]_sufS; cysteine desulfurase / selenocysteine lyase [EC:2.8.1.7 4.4.1.16]
K01903	Metabolism_Carbohydrate metabolism_00020 Citrate cycle (TCA cycle) [PATH:ko00020]_sucC; succinyl-CoA synthetase beta subunit [EC:6.2.1.5]#Metabolism_Carbohydrate metabolism_00640 Propanoate metabolism [PATH:ko00640]_sucC; succinyl-CoA synthetase beta subunit [EC:6.2.1.5]#Metabolism_Carbohydrate metabolism_00660 C5-Branched dibasic acid metabolism [PATH:ko00660]_sucC; succinyl-CoA synthetase beta …
K01924	Metabolism_Glycan biosynthesis and metabolism_00550 Peptidoglycan biosynthesis [PATH:ko00550]_murC; UDP-N-acetylmuramate--alanine ligase [EC:6.3.2.8]#Metabolism_Metabolism of other amino acids_00471 D-Glutamine and D-glutamate metabolism [PATH:ko00471]_murC; UDP-N-acetylmuramate--alanine ligase [EC:6.3.2.8]
K02412	Cellular Processes_Cell motility_02040 Flagellar assembly [PATH:ko02040]_fliI; flagellum-specific ATP synthase [EC:3.6.3.14]
K01685	Metabolism_Carbohydrate metabolism_00040 Pentose and glucuronate interconversions [PATH:ko00040]_uxaA; altronate hydrolase [EC:4.2.1.7]
K01647	Metabolism_Carbohydrate metabolism_00020 Citrate cycle (TCA cycle) [PATH:ko00020]_CS, gltA; citrate synthase [EC:2.3.3.1]#Metabolism_Carbohydrate metabolism_00630 Glyoxylate and dicarboxylate metabolism [PATH:ko00630]_CS, gltA; citrate synthase [EC:2.3.3.1]#Metabolism_Overview_01200 Carbon metabolism [PATH:ko01200]_CS, gltA; citrate synthase [EC:2.3.3.1]#Metabolism_Overview_01210 2-Oxocarboxylic …
K01835	Metabolism_Biosynthesis of other secondary metabolites_00521 Streptomycin biosynthesis [PATH:ko00521]_pgm; phosphoglucomutase [EC:5.4.2.2]#Metabolism_Carbohydrate metabolism_00010 Glycolysis / Gluconeogenesis [PATH:ko00010]_pgm; phosphoglucomutase [EC:5.4.2.2]#Metabolism_Carbohydrate metabolism_00030 Pentose phosphate pathway [PATH:ko00030]_pgm; phosphoglucomutase [EC:5.4.2.2]#Metabolism_Carbohyd…
K18104	Environmental Information Processing_Membrane transport_02010 ABC transporters [PATH:ko02010]_abcA, bmrA; ATP-binding cassette, subfamily B, bacterial AbcA/BmrA [EC:3.6.3.44]#Human Diseases_Drug resistance_01501 beta-Lactam resistance [PATH:ko01501]_abcA, bmrA; ATP-binding cassette, subfamily B, bacterial AbcA/BmrA [EC:3.6.3.44]
K01686	Metabolism_Carbohydrate metabolism_00040 Pentose and glucuronate interconversions [PATH:ko00040]_uxuA; mannonate dehydratase [EC:4.2.1.8]
K03040	Genetic Information Processing_Transcription_03020 RNA polymerase [PATH:ko03020]_rpoA; DNA-directed RNA polymerase subunit alpha [EC:2.7.7.6]#Metabolism_Nucleotide metabolism_00230 Purine metabolism [PATH:ko00230]_rpoA; DNA-directed RNA polymerase subunit alpha [EC:2.7.7.6]#Metabolism_Nucleotide metabolism_00240 Pyrimidine metabolism [PATH:ko00240]_rpoA; DNA-directed RNA polymerase subunit alpha …
K01754	Metabolism_Amino acid metabolism_00260 Glycine, serine and threonine metabolism [PATH:ko00260]_E4.3.1.19, ilvA, tdcB; threonine dehydratase [EC:4.3.1.19]#Metabolism_Amino acid metabolism_00290 Valine, leucine and isoleucine biosynthesis [PATH:ko00290]_E4.3.1.19, ilvA, tdcB; threonine dehydratase [EC:4.3.1.19]#Metabolism_Overview_01200 Carbon metabolism [PATH:ko01200]_E4.3.1.19, ilvA, tdcB; threon…
K01247	Genetic Information Processing_Replication and repair_03410 Base excision repair [PATH:ko03410]_alkA; DNA-3-methyladenine glycosylase II [EC:3.2.2.21]
K00100	Metabolism_Carbohydrate metabolism_00051 Fructose and mannose metabolism [PATH:ko00051]_E1.1.1.-; [EC:1.1.1.-]#Metabolism_Carbohydrate metabolism_00650 Butanoate metabolism [PATH:ko00650]_E1.1.1.-; [EC:1.1.1.-]#Metabolism_Lipid metabolism_00591 Linoleic acid metabolism [PATH:ko00591]_E1.1.1.-; [EC:1.1.1.-]#Metabolism_Xenobiotics biodegradation and metabolism_00363 Bisphenol degradation [PATH:ko00…
K01486	Metabolism_Nucleotide metabolism_00230 Purine metabolism [PATH:ko00230]_ade; adenine deaminase [EC:3.5.4.2]
K13892	Environmental Information Processing_Membrane transport_02010 ABC transporters [PATH:ko02010]_gsiA; glutathione transport system ATP-binding protein
K01902	Metabolism_Carbohydrate metabolism_00020 Citrate cycle (TCA cycle) [PATH:ko00020]_sucD; succinyl-CoA synthetase alpha subunit [EC:6.2.1.5]#Metabolism_Carbohydrate metabolism_00640 Propanoate metabolism [PATH:ko00640]_sucD; succinyl-CoA synthetase alpha subunit [EC:6.2.1.5]#Metabolism_Carbohydrate metabolism_00660 C5-Branched dibasic acid metabolism [PATH:ko00660]_sucD; succinyl-CoA synthetase alp…
K00249	Metabolism_Amino acid metabolism_00280 Valine, leucine and isoleucine degradation [PATH:ko00280]_ACADM, acd; acyl-CoA dehydrogenase [EC:1.3.8.7]#Metabolism_Carbohydrate metabolism_00640 Propanoate metabolism [PATH:ko00640]_ACADM, acd; acyl-CoA dehydrogenase [EC:1.3.8.7]#Metabolism_Lipid metabolism_00071 Fatty acid degradation [PATH:ko00071]_ACADM, acd; acyl-CoA dehydrogenase [EC:1.3.8.7]#Metaboli…
K00116	Metabolism_Carbohydrate metabolism_00020 Citrate cycle (TCA cycle) [PATH:ko00020]_mqo; malate dehydrogenase (quinone) [EC:1.1.5.4]#Metabolism_Carbohydrate metabolism_00620 Pyruvate metabolism [PATH:ko00620]_mqo; malate dehydrogenase (quinone) [EC:1.1.5.4]#Metabolism_Overview_01200 Carbon metabolism [PATH:ko01200]_mqo; malate dehydrogenase (quinone) [EC:1.1.5.4]
K14205	Environmental Information Processing_Signal transduction_02020 Two-component system [PATH:ko02020]_mprF, fmtC; phosphatidylglycerol lysyltransferase [EC:2.3.2.3]#Human Diseases_Drug resistance_01503 Cationic antimicrobial peptide (CAMP) resistance [PATH:ko01503]_mprF, fmtC; phosphatidylglycerol lysyltransferase [EC:2.3.2.3]#Human Diseases_Infectious diseases_05150 Staphylococcus aureus infection …
K01661	Metabolism_Metabolism of cofactors and vitamins_00130 Ubiquinone and other terpenoid-quinone biosynthesis [PATH:ko00130]_menB; naphthoate synthase [EC:4.1.3.36]
K02886	Genetic Information Processing_Translation_03010 Ribosome [PATH:ko03010]_RP-L2, MRPL2, rplB; large subunit ribosomal protein L2
K11632	Environmental Information Processing_Membrane transport_02010 ABC transporters [PATH:ko02010]_bceB, vraE; bacitracin transport system permease protein#Environmental Information Processing_Signal transduction_02020 Two-component system [PATH:ko02020]_bceB, vraE; bacitracin transport system permease protein
K00658	Metabolism_Amino acid metabolism_00310 Lysine degradation [PATH:ko00310]_DLST, sucB; 2-oxoglutarate dehydrogenase E2 component (dihydrolipoamide succinyltransferase) [EC:2.3.1.61]#Metabolism_Carbohydrate metabolism_00020 Citrate cycle (TCA cycle) [PATH:ko00020]_DLST, sucB; 2-oxoglutarate dehydrogenase E2 component (dihydrolipoamide succinyltransferase) [EC:2.3.1.61]#Metabolism_Overview_01200 Carb…
K00058	Metabolism_Amino acid metabolism_00260 Glycine, serine and threonine metabolism [PATH:ko00260]_serA, PHGDH; D-3-phosphoglycerate dehydrogenase [EC:1.1.1.95]#Metabolism_Energy metabolism_00680 Methane metabolism [PATH:ko00680]_serA, PHGDH; D-3-phosphoglycerate dehydrogenase [EC:1.1.1.95]#Metabolism_Overview_01200 Carbon metabolism [PATH:ko01200]_serA, PHGDH; D-3-phosphoglycerate dehydrogenase [EC:…
K00605	Metabolism_Amino acid metabolism_00260 Glycine, serine and threonine metabolism [PATH:ko00260]_gcvT, AMT; aminomethyltransferase [EC:2.1.2.10]#Metabolism_Carbohydrate metabolism_00630 Glyoxylate and dicarboxylate metabolism [PATH:ko00630]_gcvT, AMT; aminomethyltransferase [EC:2.1.2.10]#Metabolism_Metabolism of cofactors and vitamins_00670 One carbon pool by folate [PATH:ko00670]_gcvT, AMT; aminom…
K02416	Cellular Processes_Cell motility_02030 Bacterial chemotaxis [PATH:ko02030]_fliM; flagellar motor switch protein FliM#Cellular Processes_Cell motility_02040 Flagellar assembly [PATH:ko02040]_fliM; flagellar motor switch protein FliM
K15584	Environmental Information Processing_Membrane transport_02010 ABC transporters [PATH:ko02010]_nikA; nickel transport system substrate-binding protein
K02417	Cellular Processes_Cell motility_02030 Bacterial chemotaxis [PATH:ko02030]_fliNY, fliN; flagellar motor switch protein FliN/FliY#Cellular Processes_Cell motility_02040 Flagellar assembly [PATH:ko02040]_fliNY, fliN; flagellar motor switch protein FliN/FliY
K01962	Metabolism_Carbohydrate metabolism_00620 Pyruvate metabolism [PATH:ko00620]_accA; acetyl-CoA carboxylase carboxyl transferase subunit alpha [EC:6.4.1.2]#Metabolism_Carbohydrate metabolism_00640 Propanoate metabolism [PATH:ko00640]_accA; acetyl-CoA carboxylase carboxyl transferase subunit alpha [EC:6.4.1.2]#Metabolism_Energy metabolism_00720 Carbon fixation pathways in prokaryotes [PATH:ko00720]_a…
K00012	Metabolism_Carbohydrate metabolism_00040 Pentose and glucuronate interconversions [PATH:ko00040]_UGDH, ugd; UDPglucose 6-dehydrogenase [EC:1.1.1.22]#Metabolism_Carbohydrate metabolism_00053 Ascorbate and aldarate metabolism [PATH:ko00053]_UGDH, ugd; UDPglucose 6-dehydrogenase [EC:1.1.1.22]#Metabolism_Carbohydrate metabolism_00500 Starch and sucrose metabolism [PATH:ko00500]_UGDH, ugd; UDPglucose …
K01624	Metabolism_Carbohydrate metabolism_00010 Glycolysis / Gluconeogenesis [PATH:ko00010]_FBA, fbaA; fructose-bisphosphate aldolase, class II [EC:4.1.2.13]#Metabolism_Carbohydrate metabolism_00030 Pentose phosphate pathway [PATH:ko00030]_FBA, fbaA; fructose-bisphosphate aldolase, class II [EC:4.1.2.13]#Metabolism_Carbohydrate metabolism_00051 Fructose and mannose metabolism [PATH:ko00051]_FBA, fbaA; f…
K11637	Environmental Information Processing_Signal transduction_02020 Two-component system [PATH:ko02020]_citS; two-component system, CitB family, sensor histidine kinase CitS [EC:2.7.13.3]
K08322	Metabolism_Carbohydrate metabolism_00040 Pentose and glucuronate interconversions [PATH:ko00040]_rspB; L-gulonate 5-dehydrogenase [EC:1.1.1.380]
K08678	Metabolism_Carbohydrate metabolism_00500 Starch and sucrose metabolism [PATH:ko00500]_UXS1, uxs; UDP-glucuronate decarboxylase [EC:4.1.1.35]#Metabolism_Carbohydrate metabolism_00520 Amino sugar and nucleotide sugar metabolism [PATH:ko00520]_UXS1, uxs; UDP-glucuronate decarboxylase [EC:4.1.1.35]
K03887	Metabolism_Energy metabolism_00190 Oxidative phosphorylation [PATH:ko00190]_MQCRB, qcrB, bfcB, petB; menaquinol-cytochrome c reductase cytochrome b subunit
K01468	Metabolism_Amino acid metabolism_00340 Histidine metabolism [PATH:ko00340]_hutI, AMDHD1; imidazolonepropionase [EC:3.5.2.7]
K09472	Metabolism_Amino acid metabolism_00330 Arginine and proline metabolism [PATH:ko00330]_puuC, aldH; gamma-glutamyl-gamma-aminobutyraldehyde dehydrogenase [EC:1.2.1.-]
K01810	Metabolism_Carbohydrate metabolism_00010 Glycolysis / Gluconeogenesis [PATH:ko00010]_GPI, pgi; glucose-6-phosphate isomerase [EC:5.3.1.9]#Metabolism_Carbohydrate metabolism_00030 Pentose phosphate pathway [PATH:ko00030]_GPI, pgi; glucose-6-phosphate isomerase [EC:5.3.1.9]#Metabolism_Carbohydrate metabolism_00500 Starch and sucrose metabolism [PATH:ko00500]_GPI, pgi; glucose-6-phosphate isomerase …
K03800	Metabolism_Metabolism of cofactors and vitamins_00785 Lipoic acid metabolism [PATH:ko00785]_lplA; lipoate-protein ligase A [EC:2.7.7.63]
K11996	Genetic Information Processing_Folding, sorting and degradation_04122 Sulfur relay system [PATH:ko04122]_MOCS3, UBA4, moeB; adenylyltransferase and sulfurtransferase
K02015	Environmental Information Processing_Membrane transport_02010 ABC transporters [PATH:ko02010]_ABC.FEV.P; iron complex transport system permease protein
K02982	Genetic Information Processing_Translation_03010 Ribosome [PATH:ko03010]_RP-S3, rpsC; small subunit ribosomal protein S3
K02015	Environmental Information Processing_Membrane transport_02010 ABC transporters [PATH:ko02010]_ABC.FEV.P; iron complex transport system permease protein
K01854	Metabolism_Carbohydrate metabolism_00052 Galactose metabolism [PATH:ko00052]_glf; UDP-galactopyranose mutase [EC:5.4.99.9]#Metabolism_Carbohydrate metabolism_00520 Amino sugar and nucleotide sugar metabolism [PATH:ko00520]_glf; UDP-galactopyranose mutase [EC:5.4.99.9]
K15898	Metabolism_Carbohydrate metabolism_00520 Amino sugar and nucleotide sugar metabolism [PATH:ko00520]_pseI, neuB3; pseudaminic acid synthase [EC:2.5.1.97]
K06236	Cellular Processes_Cellular_community_04510 Focal adhesion [PATH:ko04510]_COL1AS; collagen, type I/II/III/V/XI/XXIV/XXVII, alpha#Environmental Information Processing_Signal transduction_04151 PI3K-Akt signaling pathway [PATH:ko04151]_COL1AS; collagen, type I/II/III/V/XI/XXIV/XXVII, alpha#Environmental Information Processing_Signaling molecules and interaction_04512 ECM-receptor interaction [PATH:…
K00926	Metabolism_Amino acid metabolism_00330 Arginine and proline metabolism [PATH:ko00330]_arcC; carbamate kinase [EC:2.7.2.2]#Metabolism_Energy metabolism_00910 Nitrogen metabolism [PATH:ko00910]_arcC; carbamate kinase [EC:2.7.2.2]#Metabolism_Nucleotide metabolism_00230 Purine metabolism [PATH:ko00230]_arcC; carbamate kinase [EC:2.7.2.2]#Metabolism_Overview_01200 Carbon metabolism [PATH:ko01200]_arcC…
K00963	Metabolism_Carbohydrate metabolism_00040 Pentose and glucuronate interconversions [PATH:ko00040]_UGP2, galU, galF; UTP--glucose-1-phosphate uridylyltransferase [EC:2.7.7.9]#Metabolism_Carbohydrate metabolism_00052 Galactose metabolism [PATH:ko00052]_UGP2, galU, galF; UTP--glucose-1-phosphate uridylyltransferase [EC:2.7.7.9]#Metabolism_Carbohydrate metabolism_00500 Starch and sucrose metabolism [P…
K00074	Metabolism_Amino acid metabolism_00360 Phenylalanine metabolism [PATH:ko00360]_paaH, hbd, fadB, mmgB; 3-hydroxybutyryl-CoA dehydrogenase [EC:1.1.1.157]#Metabolism_Carbohydrate metabolism_00650 Butanoate metabolism [PATH:ko00650]_paaH, hbd, fadB, mmgB; 3-hydroxybutyryl-CoA dehydrogenase [EC:1.1.1.157]#Metabolism_Xenobiotics biodegradation and metabolism_00362 Benzoate degradation [PATH:ko00362]_pa…
K02015	Environmental Information Processing_Membrane transport_02010 ABC transporters [PATH:ko02010]_ABC.FEV.P; iron complex transport system permease protein
K12368	Cellular Processes_Cell motility_02030 Bacterial chemotaxis [PATH:ko02030]_dppA; dipeptide transport system substrate-binding protein#Environmental Information Processing_Membrane transport_02010 ABC transporters [PATH:ko02010]_dppA; dipeptide transport system substrate-binding protein
K01963	Metabolism_Carbohydrate metabolism_00620 Pyruvate metabolism [PATH:ko00620]_accD; acetyl-CoA carboxylase carboxyl transferase subunit beta [EC:6.4.1.2]#Metabolism_Carbohydrate metabolism_00640 Propanoate metabolism [PATH:ko00640]_accD; acetyl-CoA carboxylase carboxyl transferase subunit beta [EC:6.4.1.2]#Metabolism_Energy metabolism_00720 Carbon fixation pathways in prokaryotes [PATH:ko00720]_acc…
K00384	Metabolism_Metabolism of other amino acids_00450 Selenocompound metabolism [PATH:ko00450]_trxB; thioredoxin reductase (NADPH) [EC:1.8.1.9]#Metabolism_Nucleotide metabolism_00240 Pyrimidine metabolism [PATH:ko00240]_trxB; thioredoxin reductase (NADPH) [EC:1.8.1.9]
K15894	Metabolism_Carbohydrate metabolism_00520 Amino sugar and nucleotide sugar metabolism [PATH:ko00520]_pseB; UDP-N-acetylglucosamine 4,6-dehydratase [EC:4.2.1.115]
K02986	Genetic Information Processing_Translation_03010 Ribosome [PATH:ko03010]_RP-S4, rpsD; small subunit ribosomal protein S4
K02906	Genetic Information Processing_Translation_03010 Ribosome [PATH:ko03010]_RP-L3, MRPL3, rplC; large subunit ribosomal protein L3
K03740	Environmental Information Processing_Signal transduction_02020 Two-component system [PATH:ko02020]_dltD; D-alanine transfer protein#Human Diseases_Drug resistance_01503 Cationic antimicrobial peptide (CAMP) resistance [PATH:ko01503]_dltD; D-alanine transfer protein#Human Diseases_Infectious diseases_05150 Staphylococcus aureus infection [PATH:ko05150]_dltD; D-alanine transfer protein
K00526	Metabolism_Nucleotide metabolism_00230 Purine metabolism [PATH:ko00230]_E1.17.4.1B, nrdB, nrdF; ribonucleoside-diphosphate reductase beta chain [EC:1.17.4.1]#Metabolism_Nucleotide metabolism_00240 Pyrimidine metabolism [PATH:ko00240]_E1.17.4.1B, nrdB, nrdF; ribonucleoside-diphosphate reductase beta chain [EC:1.17.4.1]
K01119	Metabolism_Nucleotide metabolism_00230 Purine metabolism [PATH:ko00230]_cpdB; 2',3'-cyclic-nucleotide 2'-phosphodiesterase / 3'-nucleotidase [EC:3.1.4.16 3.1.3.6]#Metabolism_Nucleotide metabolism_00240 Pyrimidine metabolism [PATH:ko00240]_cpdB; 2',3'-cyclic-nucleotide 2'-phosphodiesterase / 3'-nucleotidase [EC:3.1.4.16 3.1.3.6]
K08693	Metabolism_Metabolism of cofactors and vitamins_00760 Nicotinate and nicotinamide metabolism [PATH:ko00760]_yfkN; 2',3'-cyclic-nucleotide 2'-phosphodiesterase / 3'-nucleotidase / 5'-nucleotidase [EC:3.1.4.16 3.1.3.6 3.1.3.5]#Metabolism_Nucleotide metabolism_00230 Purine metabolism [PATH:ko00230]_yfkN; 2',3'-cyclic-nucleotide 2'-phosphodiesterase / 3'-nucleotidase / 5'-nucleotidase [EC:3.1.4.16 3.…
K01784	Metabolism_Carbohydrate metabolism_00052 Galactose metabolism [PATH:ko00052]_galE, GALE; UDP-glucose 4-epimerase [EC:5.1.3.2]#Metabolism_Carbohydrate metabolism_00520 Amino sugar and nucleotide sugar metabolism [PATH:ko00520]_galE, GALE; UDP-glucose 4-epimerase [EC:5.1.3.2]
K03888	Metabolism_Energy metabolism_00190 Oxidative phosphorylation [PATH:ko00190]_MQCRC, qcrC, bfcC, petD; menaquinol-cytochrome c reductase cytochrome b/c subunit
K00283	Metabolism_Amino acid metabolism_00260 Glycine, serine and threonine metabolism [PATH:ko00260]_gcvPB; glycine dehydrogenase subunit 2 [EC:1.4.4.2]#Metabolism_Carbohydrate metabolism_00630 Glyoxylate and dicarboxylate metabolism [PATH:ko00630]_gcvPB; glycine dehydrogenase subunit 2 [EC:1.4.4.2]#Metabolism_Overview_01200 Carbon metabolism [PATH:ko01200]_gcvPB; glycine dehydrogenase subunit 2 [EC:1.…
K11691	Environmental Information Processing_Signal transduction_02020 Two-component system [PATH:ko02020]_K11691, dctS; two-component system, CitB family, sensor histidine kinase DctS [EC:2.7.13.3]
K02407	Cellular Processes_Cell motility_02040 Flagellar assembly [PATH:ko02040]_fliD; flagellar hook-associated protein 2
K14155	Metabolism_Amino acid metabolism_00270 Cysteine and methionine metabolism [PATH:ko00270]_patB, malY; cystathione beta-lyase [EC:4.4.1.8]#Metabolism_Metabolism of other amino acids_00450 Selenocompound metabolism [PATH:ko00450]_patB, malY; cystathione beta-lyase [EC:4.4.1.8]#Metabolism_Overview_01230 Biosynthesis of amino acids [PATH:ko01230]_patB, malY; cystathione beta-lyase [EC:4.4.1.8]
K03581	Genetic Information Processing_Replication and repair_03440 Homologous recombination [PATH:ko03440]_recD; exodeoxyribonuclease V alpha subunit [EC:3.1.11.5]
K00939	Metabolism_Nucleotide metabolism_00230 Purine metabolism [PATH:ko00230]_adk, AK; adenylate kinase [EC:2.7.4.3]
K02931	Genetic Information Processing_Translation_03010 Ribosome [PATH:ko03010]_RP-L5, MRPL5, rplE; large subunit ribosomal protein L5
K03406	Cellular Processes_Cell motility_02030 Bacterial chemotaxis [PATH:ko02030]_mcp; methyl-accepting chemotaxis protein#Environmental Information Processing_Signal transduction_02020 Two-component system [PATH:ko02020]_mcp; methyl-accepting chemotaxis protein
K02926	Genetic Information Processing_Translation_03010 Ribosome [PATH:ko03010]_RP-L4, MRPL4, rplD; large subunit ribosomal protein L4
K02015	Environmental Information Processing_Membrane transport_02010 ABC transporters [PATH:ko02010]_ABC.FEV.P; iron complex transport system permease protein
K00616	Metabolism_Carbohydrate metabolism_00030 Pentose phosphate pathway [PATH:ko00030]_E2.2.1.2, talA, talB; transaldolase [EC:2.2.1.2]#Metabolism_Overview_01200 Carbon metabolism [PATH:ko01200]_E2.2.1.2, talA, talB; transaldolase [EC:2.2.1.2]#Metabolism_Overview_01230 Biosynthesis of amino acids [PATH:ko01230]_E2.2.1.2, talA, talB; transaldolase [EC:2.2.1.2]
K01897	Cellular Processes_Transport and catabolism_04146 Peroxisome [PATH:ko04146]_ACSL, fadD; long-chain acyl-CoA synthetase [EC:6.2.1.3]#Metabolism_Lipid metabolism_00061 Fatty acid biosynthesis [PATH:ko00061]_ACSL, fadD; long-chain acyl-CoA synthetase [EC:6.2.1.3]#Metabolism_Lipid metabolism_00071 Fatty acid degradation [PATH:ko00071]_ACSL, fadD; long-chain acyl-CoA synthetase [EC:6.2.1.3]#Metabolism…
K00004	Metabolism_Carbohydrate metabolism_00650 Butanoate metabolism [PATH:ko00650]_BDH, butB; (R,R)-butanediol dehydrogenase / meso-butanediol dehydrogenase / diacetyl reductase [EC:1.1.1.4 1.1.1.- 1.1.1.303]
K18231	Environmental Information Processing_Membrane transport_02010 ABC transporters [PATH:ko02010]_vgaB, msrA, vmlR; macrolide transport system ATP-binding/permease protein
K03406	Cellular Processes_Cell motility_02030 Bacterial chemotaxis [PATH:ko02030]_mcp; methyl-accepting chemotaxis protein#Environmental Information Processing_Signal transduction_02020 Two-component system [PATH:ko02020]_mcp; methyl-accepting chemotaxis protein
K07668	Environmental Information Processing_Signal transduction_02020 Two-component system [PATH:ko02020]_vicR; two-component system, OmpR family, response regulator VicR
K02446	Metabolism_Carbohydrate metabolism_00010 Glycolysis / Gluconeogenesis [PATH:ko00010]_glpX; fructose-1,6-bisphosphatase II [EC:3.1.3.11]#Metabolism_Carbohydrate metabolism_00030 Pentose phosphate pathway [PATH:ko00030]_glpX; fructose-1,6-bisphosphatase II [EC:3.1.3.11]#Metabolism_Carbohydrate metabolism_00051 Fructose and mannose metabolism [PATH:ko00051]_glpX; fructose-1,6-bisphosphatase II [EC:3…
K00382	Metabolism_Amino acid metabolism_00260 Glycine, serine and threonine metabolism [PATH:ko00260]_DLD, lpd, pdhD; dihydrolipoamide dehydrogenase [EC:1.8.1.4]#Metabolism_Amino acid metabolism_00280 Valine, leucine and isoleucine degradation [PATH:ko00280]_DLD, lpd, pdhD; dihydrolipoamide dehydrogenase [EC:1.8.1.4]#Metabolism_Carbohydrate metabolism_00010 Glycolysis / Gluconeogenesis [PATH:ko00010]_DL…
K11754	Metabolism_Metabolism of cofactors and vitamins_00790 Folate biosynthesis [PATH:ko00790]_folC; dihydrofolate synthase / folylpolyglutamate synthase [EC:6.3.2.12 6.3.2.17]
K03406	Cellular Processes_Cell motility_02030 Bacterial chemotaxis [PATH:ko02030]_mcp; methyl-accepting chemotaxis protein#Environmental Information Processing_Signal transduction_02020 Two-component system [PATH:ko02020]_mcp; methyl-accepting chemotaxis protein
K11072	Environmental Information Processing_Membrane transport_02010 ABC transporters [PATH:ko02010]_potA; spermidine/putrescine transport system ATP-binding protein [EC:3.6.3.31]
K04518	Metabolism_Amino acid metabolism_00400 Phenylalanine, tyrosine and tryptophan biosynthesis [PATH:ko00400]_pheA2; prephenate dehydratase [EC:4.2.1.51]#Metabolism_Overview_01230 Biosynthesis of amino acids [PATH:ko01230]_pheA2; prephenate dehydratase [EC:4.2.1.51]
K03406	Cellular Processes_Cell motility_02030 Bacterial chemotaxis [PATH:ko02030]_mcp; methyl-accepting chemotaxis protein#Environmental Information Processing_Signal transduction_02020 Two-component system [PATH:ko02020]_mcp; methyl-accepting chemotaxis protein
K11688	Environmental Information Processing_Signal transduction_02020 Two-component system [PATH:ko02020]_dctP; C4-dicarboxylate-binding protein DctP
K03657	Genetic Information Processing_Replication and repair_03420 Nucleotide excision repair [PATH:ko03420]_uvrD, pcrA; DNA helicase II / ATP-dependent DNA helicase PcrA [EC:3.6.4.12]#Genetic Information Processing_Replication and repair_03430 Mismatch repair [PATH:ko03430]_uvrD, pcrA; DNA helicase II / ATP-dependent DNA helicase PcrA [EC:3.6.4.12]
K02988	Genetic Information Processing_Translation_03010 Ribosome [PATH:ko03010]_RP-S5, MRPS5, rpsE; small subunit ribosomal protein S5
K03118	Environmental Information Processing_Membrane transport_03070 Bacterial secretion system [PATH:ko03070]_tatC; sec-independent protein translocase protein TatC#Genetic Information Processing_Folding, sorting and degradation_03060 Protein export [PATH:ko03060]_tatC; sec-independent protein translocase protein TatC
K00282	Metabolism_Amino acid metabolism_00260 Glycine, serine and threonine metabolism [PATH:ko00260]_gcvPA; glycine dehydrogenase subunit 1 [EC:1.4.4.2]#Metabolism_Carbohydrate metabolism_00630 Glyoxylate and dicarboxylate metabolism [PATH:ko00630]_gcvPA; glycine dehydrogenase subunit 1 [EC:1.4.4.2]#Metabolism_Overview_01200 Carbon metabolism [PATH:ko01200]_gcvPA; glycine dehydrogenase subunit 1 [EC:1.…
K02341	Genetic Information Processing_Replication and repair_03030 DNA replication [PATH:ko03030]_DPO3D2, holB; DNA polymerase III subunit delta' [EC:2.7.7.7]#Genetic Information Processing_Replication and repair_03430 Mismatch repair [PATH:ko03430]_DPO3D2, holB; DNA polymerase III subunit delta' [EC:2.7.7.7]#Genetic Information Processing_Replication and repair_03440 Homologous recombination [PATH:ko03…
K02992	Genetic Information Processing_Translation_03010 Ribosome [PATH:ko03010]_RP-S7, MRPS7, rpsG; small subunit ribosomal protein S7
K00074	Metabolism_Amino acid metabolism_00360 Phenylalanine metabolism [PATH:ko00360]_paaH, hbd, fadB, mmgB; 3-hydroxybutyryl-CoA dehydrogenase [EC:1.1.1.157]#Metabolism_Carbohydrate metabolism_00650 Butanoate metabolism [PATH:ko00650]_paaH, hbd, fadB, mmgB; 3-hydroxybutyryl-CoA dehydrogenase [EC:1.1.1.157]#Metabolism_Xenobiotics biodegradation and metabolism_00362 Benzoate degradation [PATH:ko00362]_pa…
K02933	Genetic Information Processing_Translation_03010 Ribosome [PATH:ko03010]_RP-L6, MRPL6, rplF; large subunit ribosomal protein L6
K03406	Cellular Processes_Cell motility_02030 Bacterial chemotaxis [PATH:ko02030]_mcp; methyl-accepting chemotaxis protein#Environmental Information Processing_Signal transduction_02020 Two-component system [PATH:ko02020]_mcp; methyl-accepting chemotaxis protein
K00248	Metabolism_Amino acid metabolism_00280 Valine, leucine and isoleucine degradation [PATH:ko00280]_ACADS, bcd; butyryl-CoA dehydrogenase [EC:1.3.8.1]#Metabolism_Carbohydrate metabolism_00650 Butanoate metabolism [PATH:ko00650]_ACADS, bcd; butyryl-CoA dehydrogenase [EC:1.3.8.1]#Metabolism_Lipid metabolism_00071 Fatty acid degradation [PATH:ko00071]_ACADS, bcd; butyryl-CoA dehydrogenase [EC:1.3.8.1]#…
K13890	Environmental Information Processing_Membrane transport_02010 ABC transporters [PATH:ko02010]_gsiC; glutathione transport system permease protein
K11072	Environmental Information Processing_Membrane transport_02010 ABC transporters [PATH:ko02010]_potA; spermidine/putrescine transport system ATP-binding protein [EC:3.6.3.31]
K03406	Cellular Processes_Cell motility_02030 Bacterial chemotaxis [PATH:ko02030]_mcp; methyl-accepting chemotaxis protein#Environmental Information Processing_Signal transduction_02020 Two-component system [PATH:ko02020]_mcp; methyl-accepting chemotaxis protein
K02878	Genetic Information Processing_Translation_03010 Ribosome [PATH:ko03010]_RP-L16, MRPL16, rplP; large subunit ribosomal protein L16
K11629	Environmental Information Processing_Signal transduction_02020 Two-component system [PATH:ko02020]_bceS; two-component system, OmpR family, bacitracin resistance sensor histidine kinase BceS [EC:2.7.13.3]
K15585	Environmental Information Processing_Membrane transport_02010 ABC transporters [PATH:ko02010]_nikB; nickel transport system permease protein
K11630	Environmental Information Processing_Signal transduction_02020 Two-component system [PATH:ko02020]_bceR; two-component system, OmpR family, bacitracin resistance response regulator BceR
K03217	Environmental Information Processing_Membrane transport_03070 Bacterial secretion system [PATH:ko03070]_yidC, spoIIIJ, OXA1; YidC/Oxa1 family membrane protein insertase#Genetic Information Processing_Folding, sorting and degradation_03060 Protein export [PATH:ko03060]_yidC, spoIIIJ, OXA1; YidC/Oxa1 family membrane protein insertase
K02876	Genetic Information Processing_Translation_03010 Ribosome [PATH:ko03010]_RP-L15, MRPL15, rplO; large subunit ribosomal protein L15
K03406	Cellular Processes_Cell motility_02030 Bacterial chemotaxis [PATH:ko02030]_mcp; methyl-accepting chemotaxis protein#Environmental Information Processing_Signal transduction_02020 Two-component system [PATH:ko02020]_mcp; methyl-accepting chemotaxis protein
K05878	Metabolism_Lipid metabolism_00561 Glycerolipid metabolism [PATH:ko00561]_dhaK; dihydroxyacetone kinase, N-terminal domain [EC:2.7.1.-]
K12370	Environmental Information Processing_Membrane transport_02010 ABC transporters [PATH:ko02010]_dppC; dipeptide transport system permease protein
K02016	Environmental Information Processing_Membrane transport_02010 ABC transporters [PATH:ko02010]_ABC.FEV.S; iron complex transport system substrate-binding protein
K18151	Metabolism_Nucleotide metabolism_00230 Purine metabolism [PATH:ko00230]_UAH; ureidoglycolate amidohydrolase [EC:3.5.1.116]
K02948	Genetic Information Processing_Translation_03010 Ribosome [PATH:ko03010]_RP-S11, MRPS11, rpsK; small subunit ribosomal protein S11
K02994	Genetic Information Processing_Translation_03010 Ribosome [PATH:ko03010]_RP-S8, rpsH; small subunit ribosomal protein S8
K02950	Genetic Information Processing_Translation_03010 Ribosome [PATH:ko03010]_RP-S12, MRPS12, rpsL; small subunit ribosomal protein S12
K11638	Environmental Information Processing_Signal transduction_02020 Two-component system [PATH:ko02020]_K11638, citT; two-component system, CitB family, response regulator CitT
K11688	Environmental Information Processing_Signal transduction_02020 Two-component system [PATH:ko02020]_dctP; C4-dicarboxylate-binding protein DctP
K02396	Cellular Processes_Cell motility_02040 Flagellar assembly [PATH:ko02040]_flgK; flagellar hook-associated protein 1 FlgK
K07667	Environmental Information Processing_Signal transduction_02020 Two-component system [PATH:ko02020]_kdpE; two-component system, OmpR family, KDP operon response regulator KdpE
K07717	Environmental Information Processing_Signal transduction_02020 Two-component system [PATH:ko02020]_ycbA, glnK; two-component system, sensor histidine kinase YcbA [EC:2.7.13.3]
K03092	Environmental Information Processing_Signal transduction_02020 Two-component system [PATH:ko02020]_SIG54, rpoN; RNA polymerase sigma-54 factor#Human Diseases_Infectious diseases_05111 Vibrio cholerae pathogenic cycle [PATH:ko05111]_SIG54, rpoN; RNA polymerase sigma-54 factor
K11085	Environmental Information Processing_Membrane transport_02010 ABC transporters [PATH:ko02010]_msbA; ATP-binding cassette, subfamily B, bacterial MsbA [EC:3.6.3.-]
K03816	Metabolism_Nucleotide metabolism_00230 Purine metabolism [PATH:ko00230]_xpt; xanthine phosphoribosyltransferase [EC:2.4.2.22]
K00762	Metabolism_Nucleotide metabolism_00240 Pyrimidine metabolism [PATH:ko00240]_pyrE; orotate phosphoribosyltransferase [EC:2.4.2.10]
K07719	Environmental Information Processing_Signal transduction_02020 Two-component system [PATH:ko02020]_ycbB, glnL; two-component system, response regulator YcbB
K02437	Metabolism_Amino acid metabolism_00260 Glycine, serine and threonine metabolism [PATH:ko00260]_gcvH, GCSH; glycine cleavage system H protein#Metabolism_Carbohydrate metabolism_00630 Glyoxylate and dicarboxylate metabolism [PATH:ko00630]_gcvH, GCSH; glycine cleavage system H protein
K02874	Genetic Information Processing_Translation_03010 Ribosome [PATH:ko03010]_RP-L14, MRPL14, rplN; large subunit ribosomal protein L14
K02871	Genetic Information Processing_Translation_03010 Ribosome [PATH:ko03010]_RP-L13, MRPL13, rplM; large subunit ribosomal protein L13
K07680	Environmental Information Processing_Signal transduction_02020 Two-component system [PATH:ko02020]_comP; two-component system, NarL family, sensor histidine kinase ComP [EC:2.7.13.3]
K03886	Metabolism_Energy metabolism_00190 Oxidative phosphorylation [PATH:ko00190]_MQCRA, qcrA, bfcA, petC; menaquinol-cytochrome c reductase iron-sulfur subunit [EC:1.10.2.-]
K01091	Metabolism_Carbohydrate metabolism_00630 Glyoxylate and dicarboxylate metabolism [PATH:ko00630]_gph; phosphoglycolate phosphatase [EC:3.1.3.18]
K02016	Environmental Information Processing_Membrane transport_02010 ABC transporters [PATH:ko02010]_ABC.FEV.S; iron complex transport system substrate-binding protein
K02887	Genetic Information Processing_Translation_03010 Ribosome [PATH:ko03010]_RP-L20, MRPL20, rplT; large subunit ribosomal protein L20
K16202	Environmental Information Processing_Membrane transport_02010 ABC transporters [PATH:ko02010]_dppD1; dipeptide transport system ATP-binding protein
K02952	Genetic Information Processing_Translation_03010 Ribosome [PATH:ko03010]_RP-S13, rpsM; small subunit ribosomal protein S13
K00041	Metabolism_Carbohydrate metabolism_00040 Pentose and glucuronate interconversions [PATH:ko00040]_uxaB; tagaturonate reductase [EC:1.1.1.58]
K02406	Cellular Processes_Cell motility_02040 Flagellar assembly [PATH:ko02040]_fliC; flagellin#Environmental Information Processing_Signal transduction_02020 Two-component system [PATH:ko02020]_fliC; flagellin#Human Diseases_Infectious diseases_05132 Salmonella infection [PATH:ko05132]_fliC; flagellin#Human Diseases_Infectious diseases_05134 Legionellosis [PATH:ko05134]_fliC; flagellin#Organismal Syste…
K02946	Genetic Information Processing_Translation_03010 Ribosome [PATH:ko03010]_RP-S10, MRPS10, rpsJ; small subunit ribosomal protein S10
K02996	Genetic Information Processing_Translation_03010 Ribosome [PATH:ko03010]_RP-S9, MRPS9, rpsI; small subunit ribosomal protein S9
K10824	Environmental Information Processing_Membrane transport_02010 ABC transporters [PATH:ko02010]_nikE; nickel transport system ATP-binding protein [EC:3.6.3.24]
K15586	Environmental Information Processing_Membrane transport_02010 ABC transporters [PATH:ko02010]_nikC; nickel transport system permease protein
K00059	Metabolism_Lipid metabolism_00061 Fatty acid biosynthesis [PATH:ko00061]_fabG; 3-oxoacyl-[acyl-carrier protein] reductase [EC:1.1.1.100]#Metabolism_Lipid metabolism_01040 Biosynthesis of unsaturated fatty acids [PATH:ko01040]_fabG; 3-oxoacyl-[acyl-carrier protein] reductase [EC:1.1.1.100]#Metabolism_Metabolism of cofactors and vitamins_00780 Biotin metabolism [PATH:ko00780]_fabG; 3-oxoacyl-[acyl-…
K01921	Human Diseases_Drug resistance_01502 Vancomycin resistance [PATH:ko01502]_ddl; D-alanine-D-alanine ligase [EC:6.3.2.4]#Metabolism_Glycan biosynthesis and metabolism_00550 Peptidoglycan biosynthesis [PATH:ko00550]_ddl; D-alanine-D-alanine ligase [EC:6.3.2.4]#Metabolism_Metabolism of other amino acids_00473 D-Alanine metabolism [PATH:ko00473]_ddl; D-alanine-D-alanine ligase [EC:6.3.2.4]
K02407	Cellular Processes_Cell motility_02040 Flagellar assembly [PATH:ko02040]_fliD; flagellar hook-associated protein 2
K01548	Environmental Information Processing_Signal transduction_02020 Two-component system [PATH:ko02020]_kdpC; K+-transporting ATPase ATPase C chain [EC:3.6.3.12]
K00940	Metabolism_Nucleotide metabolism_00230 Purine metabolism [PATH:ko00230]_ndk, NME; nucleoside-diphosphate kinase [EC:2.7.4.6]#Metabolism_Nucleotide metabolism_00240 Pyrimidine metabolism [PATH:ko00240]_ndk, NME; nucleoside-diphosphate kinase [EC:2.7.4.6]
K12368	Cellular Processes_Cell motility_02030 Bacterial chemotaxis [PATH:ko02030]_dppA; dipeptide transport system substrate-binding protein#Environmental Information Processing_Membrane transport_02010 ABC transporters [PATH:ko02010]_dppA; dipeptide transport system substrate-binding protein
K01625	Metabolism_Carbohydrate metabolism_00030 Pentose phosphate pathway [PATH:ko00030]_eda; 2-dehydro-3-deoxyphosphogluconate aldolase / (4S)-4-hydroxy-2-oxoglutarate aldolase [EC:4.1.2.14 4.1.3.42]#Metabolism_Carbohydrate metabolism_00630 Glyoxylate and dicarboxylate metabolism [PATH:ko00630]_eda; 2-dehydro-3-deoxyphosphogluconate aldolase / (4S)-4-hydroxy-2-oxoglutarate aldolase [EC:4.1.2.14 4.1.3.4…
K00059	Metabolism_Lipid metabolism_00061 Fatty acid biosynthesis [PATH:ko00061]_fabG; 3-oxoacyl-[acyl-carrier protein] reductase [EC:1.1.1.100]#Metabolism_Lipid metabolism_01040 Biosynthesis of unsaturated fatty acids [PATH:ko01040]_fabG; 3-oxoacyl-[acyl-carrier protein] reductase [EC:1.1.1.100]#Metabolism_Metabolism of cofactors and vitamins_00780 Biotin metabolism [PATH:ko00780]_fabG; 3-oxoacyl-[acyl-…
K02890	Genetic Information Processing_Translation_03010 Ribosome [PATH:ko03010]_RP-L22, MRPL22, rplV; large subunit ribosomal protein L22
K03413	Cellular Processes_Cell motility_02030 Bacterial chemotaxis [PATH:ko02030]_cheY; two-component system, chemotaxis family, response regulator CheY#Environmental Information Processing_Signal transduction_02020 Two-component system [PATH:ko02020]_cheY; two-component system, chemotaxis family, response regulator CheY
K01715	Metabolism_Carbohydrate metabolism_00650 Butanoate metabolism [PATH:ko00650]_crt; enoyl-CoA hydratase [EC:4.2.1.17]#Metabolism_Overview_01200 Carbon metabolism [PATH:ko01200]_crt; enoyl-CoA hydratase [EC:4.2.1.17]
K07636	Environmental Information Processing_Signal transduction_02020 Two-component system [PATH:ko02020]_phoR; two-component system, OmpR family, phosphate regulon sensor histidine kinase PhoR [EC:2.7.13.3]
K00059	Metabolism_Lipid metabolism_00061 Fatty acid biosynthesis [PATH:ko00061]_fabG; 3-oxoacyl-[acyl-carrier protein] reductase [EC:1.1.1.100]#Metabolism_Lipid metabolism_01040 Biosynthesis of unsaturated fatty acids [PATH:ko01040]_fabG; 3-oxoacyl-[acyl-carrier protein] reductase [EC:1.1.1.100]#Metabolism_Metabolism of cofactors and vitamins_00780 Biotin metabolism [PATH:ko00780]_fabG; 3-oxoacyl-[acyl-…
K01520	Metabolism_Nucleotide metabolism_00240 Pyrimidine metabolism [PATH:ko00240]_dut, DUT; dUTP pyrophosphatase [EC:3.6.1.23]
K11692	Environmental Information Processing_Signal transduction_02020 Two-component system [PATH:ko02020]_K11692, dctR; two-component system, CitB family, response regulator DctR
K02965	Genetic Information Processing_Translation_03010 Ribosome [PATH:ko03010]_RP-S19, rpsS; small subunit ribosomal protein S19
K16958	Environmental Information Processing_Membrane transport_02010 ABC transporters [PATH:ko02010]_tcyL; L-cystine transport system permease protein
K06209	Metabolism_Amino acid metabolism_00400 Phenylalanine, tyrosine and tryptophan biosynthesis [PATH:ko00400]_pheB; chorismate mutase [EC:5.4.99.5]#Metabolism_Overview_01230 Biosynthesis of amino acids [PATH:ko01230]_pheB; chorismate mutase [EC:5.4.99.5]
K00059	Metabolism_Lipid metabolism_00061 Fatty acid biosynthesis [PATH:ko00061]_fabG; 3-oxoacyl-[acyl-carrier protein] reductase [EC:1.1.1.100]#Metabolism_Lipid metabolism_01040 Biosynthesis of unsaturated fatty acids [PATH:ko01040]_fabG; 3-oxoacyl-[acyl-carrier protein] reductase [EC:1.1.1.100]#Metabolism_Metabolism of cofactors and vitamins_00780 Biotin metabolism [PATH:ko00780]_fabG; 3-oxoacyl-[acyl-…
K00059	Metabolism_Lipid metabolism_00061 Fatty acid biosynthesis [PATH:ko00061]_fabG; 3-oxoacyl-[acyl-carrier protein] reductase [EC:1.1.1.100]#Metabolism_Lipid metabolism_01040 Biosynthesis of unsaturated fatty acids [PATH:ko01040]_fabG; 3-oxoacyl-[acyl-carrier protein] reductase [EC:1.1.1.100]#Metabolism_Metabolism of cofactors and vitamins_00780 Biotin metabolism [PATH:ko00780]_fabG; 3-oxoacyl-[acyl-…
K02895	Genetic Information Processing_Translation_03010 Ribosome [PATH:ko03010]_RP-L24, MRPL24, rplX; large subunit ribosomal protein L24
K02390	Cellular Processes_Cell motility_02040 Flagellar assembly [PATH:ko02040]_flgE; flagellar hook protein FlgE
K02016	Environmental Information Processing_Membrane transport_02010 ABC transporters [PATH:ko02010]_ABC.FEV.S; iron complex transport system substrate-binding protein
K00059	Metabolism_Lipid metabolism_00061 Fatty acid biosynthesis [PATH:ko00061]_fabG; 3-oxoacyl-[acyl-carrier protein] reductase [EC:1.1.1.100]#Metabolism_Lipid metabolism_01040 Biosynthesis of unsaturated fatty acids [PATH:ko01040]_fabG; 3-oxoacyl-[acyl-carrier protein] reductase [EC:1.1.1.100]#Metabolism_Metabolism of cofactors and vitamins_00780 Biotin metabolism [PATH:ko00780]_fabG; 3-oxoacyl-[acyl-…
K02881	Genetic Information Processing_Translation_03010 Ribosome [PATH:ko03010]_RP-L18, MRPL18, rplR; large subunit ribosomal protein L18
K07668	Environmental Information Processing_Signal transduction_02020 Two-component system [PATH:ko02020]_vicR; two-component system, OmpR family, response regulator VicR
K10824	Environmental Information Processing_Membrane transport_02010 ABC transporters [PATH:ko02010]_nikE; nickel transport system ATP-binding protein [EC:3.6.3.24]
K02397	Cellular Processes_Cell motility_02040 Flagellar assembly [PATH:ko02040]_flgL; flagellar hook-associated protein 3 FlgL
K11521	Environmental Information Processing_Signal transduction_02020 Two-component system [PATH:ko02020]_K11521, manR; two-component system, OmpR family, manganese sensing response regulator
K01714	Metabolism_Amino acid metabolism_00300 Lysine biosynthesis [PATH:ko00300]_dapA; 4-hydroxy-tetrahydrodipicolinate synthase [EC:4.3.3.7]#Metabolism_Biosynthesis of other secondary metabolites_00261 Monobactam biosynthesis [PATH:ko00261]_dapA; 4-hydroxy-tetrahydrodipicolinate synthase [EC:4.3.3.7]#Metabolism_Overview_01230 Biosynthesis of amino acids [PATH:ko01230]_dapA; 4-hydroxy-tetrahydrodipicoli…
K00874	Metabolism_Carbohydrate metabolism_00030 Pentose phosphate pathway [PATH:ko00030]_kdgK; 2-dehydro-3-deoxygluconokinase [EC:2.7.1.45]#Metabolism_Overview_01200 Carbon metabolism [PATH:ko01200]_kdgK; 2-dehydro-3-deoxygluconokinase [EC:2.7.1.45]
K01011	Genetic Information Processing_Folding, sorting and degradation_04122 Sulfur relay system [PATH:ko04122]_TST, MPST, sseA; thiosulfate/3-mercaptopyruvate sulfurtransferase [EC:2.8.1.1 2.8.1.2]#Metabolism_Amino acid metabolism_00270 Cysteine and methionine metabolism [PATH:ko00270]_TST, MPST, sseA; thiosulfate/3-mercaptopyruvate sulfurtransferase [EC:2.8.1.1 2.8.1.2]#Metabolism_Energy metabolism_00…
K00318	Metabolism_Amino acid metabolism_00330 Arginine and proline metabolism [PATH:ko00330]_PRODH; proline dehydrogenase [EC:1.5.-.-]
K02961	Genetic Information Processing_Translation_03010 Ribosome [PATH:ko03010]_RP-S17, MRPS17, rpsQ; small subunit ribosomal protein S17
K02424	Environmental Information Processing_Membrane transport_02010 ABC transporters [PATH:ko02010]_fliY; cystine transport system substrate-binding protein
K02892	Genetic Information Processing_Translation_03010 Ribosome [PATH:ko03010]_RP-L23, MRPL23, rplW; large subunit ribosomal protein L23
K01592	Metabolism_Amino acid metabolism_00350 Tyrosine metabolism [PATH:ko00350]_E4.1.1.25; tyrosine decarboxylase [EC:4.1.1.25]#Metabolism_Biosynthesis of other secondary metabolites_00950 Isoquinoline alkaloid biosynthesis [PATH:ko00950]_E4.1.1.25; tyrosine decarboxylase [EC:4.1.1.25]
K00979	Metabolism_Glycan biosynthesis and metabolism_00540 Lipopolysaccharide biosynthesis [PATH:ko00540]_kdsB; 3-deoxy-manno-octulosonate cytidylyltransferase (CMP-KDO synthetase) [EC:2.7.7.38]
K14326	Genetic Information Processing_Translation_03013 RNA transport [PATH:ko03013]_UPF1, RENT1; regulator of nonsense transcripts 1 [EC:3.6.4.-]#Genetic Information Processing_Translation_03015 mRNA surveillance pathway [PATH:ko03015]_UPF1, RENT1; regulator of nonsense transcripts 1 [EC:3.6.4.-]
K05879	Metabolism_Lipid metabolism_00561 Glycerolipid metabolism [PATH:ko00561]_dhaL; dihydroxyacetone kinase, C-terminal domain [EC:2.7.1.-]
K07691	Environmental Information Processing_Signal transduction_02020 Two-component system [PATH:ko02020]_comA; two-component system, NarL family, competent response regulator ComA
K01430	Metabolism_Amino acid metabolism_00330 Arginine and proline metabolism [PATH:ko00330]_ureA; urease subunit gamma [EC:3.5.1.5]#Metabolism_Nucleotide metabolism_00230 Purine metabolism [PATH:ko00230]_ureA; urease subunit gamma [EC:3.5.1.5]#Metabolism_Xenobiotics biodegradation and metabolism_00791 Atrazine degradation [PATH:ko00791]_ureA; urease subunit gamma [EC:3.5.1.5]
K00868	Metabolism_Metabolism of cofactors and vitamins_00750 Vitamin B6 metabolism [PATH:ko00750]_pdxK, pdxY; pyridoxine kinase [EC:2.7.1.35]
K02397	Cellular Processes_Cell motility_02040 Flagellar assembly [PATH:ko02040]_flgL; flagellar hook-associated protein 3 FlgL
K01897	Cellular Processes_Transport and catabolism_04146 Peroxisome [PATH:ko04146]_ACSL, fadD; long-chain acyl-CoA synthetase [EC:6.2.1.3]#Metabolism_Lipid metabolism_00061 Fatty acid biosynthesis [PATH:ko00061]_ACSL, fadD; long-chain acyl-CoA synthetase [EC:6.2.1.3]#Metabolism_Lipid metabolism_00071 Fatty acid degradation [PATH:ko00071]_ACSL, fadD; long-chain acyl-CoA synthetase [EC:6.2.1.3]#Metabolism…
K03270	Metabolism_Glycan biosynthesis and metabolism_00540 Lipopolysaccharide biosynthesis [PATH:ko00540]_kdsC; 3-deoxy-D-manno-octulosonate 8-phosphate phosphatase (KDO 8-P phosphatase) [EC:3.1.3.45]
K15578	Environmental Information Processing_Membrane transport_02010 ABC transporters [PATH:ko02010]_nrtC, nasD; nitrate/nitrite transport system ATP-binding protein [EC:3.6.3.-]#Metabolism_Energy metabolism_00910 Nitrogen metabolism [PATH:ko00910]_nrtC, nasD; nitrate/nitrite transport system ATP-binding protein [EC:3.6.3.-]
K14048	Human Diseases_Infectious diseases_05120 Epithelial cell signaling in Helicobacter pylori infection [PATH:ko05120]_ureAB; urease subunit gamma/beta [EC:3.5.1.5]#Metabolism_Amino acid metabolism_00330 Arginine and proline metabolism [PATH:ko00330]_ureAB; urease subunit gamma/beta [EC:3.5.1.5]#Metabolism_Nucleotide metabolism_00230 Purine metabolism [PATH:ko00230]_ureAB; urease subunit gamma/beta […
K01126	Metabolism_Lipid metabolism_00564 Glycerophospholipid metabolism [PATH:ko00564]_E3.1.4.46, glpQ, ugpQ; glycerophosphoryl diester phosphodiesterase [EC:3.1.4.46]
K02954	Genetic Information Processing_Translation_03010 Ribosome [PATH:ko03010]_RP-S14, MRPS14, rpsN; small subunit ribosomal protein S14
K02016	Environmental Information Processing_Membrane transport_02010 ABC transporters [PATH:ko02010]_ABC.FEV.S; iron complex transport system substrate-binding protein
K07668	Environmental Information Processing_Signal transduction_02020 Two-component system [PATH:ko02020]_vicR; two-component system, OmpR family, response regulator VicR
K03469	Genetic Information Processing_Replication and repair_03030 DNA replication [PATH:ko03030]_rnhA, RNASEH1; ribonuclease HI [EC:3.1.26.4]
K02413	Cellular Processes_Cell motility_02040 Flagellar assembly [PATH:ko02040]_fliJ; flagellar FliJ protein
K01808	Metabolism_Carbohydrate metabolism_00030 Pentose phosphate pathway [PATH:ko00030]_rpiB; ribose 5-phosphate isomerase B [EC:5.3.1.6]#Metabolism_Carbohydrate metabolism_00051 Fructose and mannose metabolism [PATH:ko00051]_rpiB; ribose 5-phosphate isomerase B [EC:5.3.1.6]#Metabolism_Energy metabolism_00710 Carbon fixation in photosynthetic organisms [PATH:ko00710]_rpiB; ribose 5-phosphate isomerase …
K00059	Metabolism_Lipid metabolism_00061 Fatty acid biosynthesis [PATH:ko00061]_fabG; 3-oxoacyl-[acyl-carrier protein] reductase [EC:1.1.1.100]#Metabolism_Lipid metabolism_01040 Biosynthesis of unsaturated fatty acids [PATH:ko01040]_fabG; 3-oxoacyl-[acyl-carrier protein] reductase [EC:1.1.1.100]#Metabolism_Metabolism of cofactors and vitamins_00780 Biotin metabolism [PATH:ko00780]_fabG; 3-oxoacyl-[acyl-…
K02420	Cellular Processes_Cell motility_02040 Flagellar assembly [PATH:ko02040]_fliQ; flagellar biosynthetic protein FliQ
K02011	Environmental Information Processing_Membrane transport_02010 ABC transporters [PATH:ko02010]_afuB, fbpB; iron(III) transport system permease protein
K02904	Genetic Information Processing_Translation_03010 Ribosome [PATH:ko03010]_RP-L29, rpmC; large subunit ribosomal protein L29
K02389	Cellular Processes_Cell motility_02040 Flagellar assembly [PATH:ko02040]_flgD; flagellar basal-body rod modification protein FlgD
K07651	Environmental Information Processing_Signal transduction_02020 Two-component system [PATH:ko02020]_resE; two-component system, OmpR family, sensor histidine kinase ResE [EC:2.7.13.3]
K04486	Metabolism_Amino acid metabolism_00340 Histidine metabolism [PATH:ko00340]_E3.1.3.15B; histidinol-phosphatase (PHP family) [EC:3.1.3.15]#Metabolism_Overview_01230 Biosynthesis of amino acids [PATH:ko01230]_E3.1.3.15B; histidinol-phosphatase (PHP family) [EC:3.1.3.15]
K01487	Metabolism_Nucleotide metabolism_00230 Purine metabolism [PATH:ko00230]_E3.5.4.3, guaD; guanine deaminase [EC:3.5.4.3]
K07693	Environmental Information Processing_Signal transduction_02020 Two-component system [PATH:ko02020]_desR; two-component system, NarL family, response regulator DesR
K01715	Metabolism_Carbohydrate metabolism_00650 Butanoate metabolism [PATH:ko00650]_crt; enoyl-CoA hydratase [EC:4.2.1.17]#Metabolism_Overview_01200 Carbon metabolism [PATH:ko01200]_crt; enoyl-CoA hydratase [EC:4.2.1.17]
K01126	Metabolism_Lipid metabolism_00564 Glycerophospholipid metabolism [PATH:ko00564]_E3.1.4.46, glpQ, ugpQ; glycerophosphoryl diester phosphodiesterase [EC:3.1.4.46]
K02916	Genetic Information Processing_Translation_03010 Ribosome [PATH:ko03010]_RP-L35, MRPL35, rpmI; large subunit ribosomal protein L35
K01046	Metabolism_Lipid metabolism_00561 Glycerolipid metabolism [PATH:ko00561]_E3.1.1.3; triacylglycerol lipase [EC:3.1.1.3]
K03276	Metabolism_Glycan biosynthesis and metabolism_00540 Lipopolysaccharide biosynthesis [PATH:ko00540]_waaR, waaT, rfaJ; UDP-glucose/galactose:(glucosyl)LPS alpha-1,2-glucosyl/galactosyltransferase [EC:2.4.1.-]
K11070	Environmental Information Processing_Membrane transport_02010 ABC transporters [PATH:ko02010]_potC; spermidine/putrescine transport system permease protein
K02911	Genetic Information Processing_Translation_03010 Ribosome [PATH:ko03010]_RP-L32, MRPL32, rpmF; large subunit ribosomal protein L32
K06019	Metabolism_Energy metabolism_00190 Oxidative phosphorylation [PATH:ko00190]_ppaX; pyrophosphatase PpaX [EC:3.6.1.1]
K17462	Metabolism_Amino acid metabolism_00270 Cysteine and methionine metabolism [PATH:ko00270]_yrrT; putative AdoMet-dependent methyltransferase [EC:2.1.1.-]#Metabolism_Overview_01230 Biosynthesis of amino acids [PATH:ko01230]_yrrT; putative AdoMet-dependent methyltransferase [EC:2.1.1.-]
K07590	Genetic Information Processing_Translation_03010 Ribosome [PATH:ko03010]_RP-L7A, rplGB; large subunit ribosomal protein L7A
K04771	Environmental Information Processing_Signal transduction_02020 Two-component system [PATH:ko02020]_degP, htrA; serine protease Do [EC:3.4.21.107]#Human Diseases_Drug resistance_01503 Cationic antimicrobial peptide (CAMP) resistance [PATH:ko01503]_degP, htrA; serine protease Do [EC:3.4.21.107]
K01476	Human Diseases_Infectious diseases_05146 Amoebiasis [PATH:ko05146]_E3.5.3.1, rocF, arg; arginase [EC:3.5.3.1]#Metabolism_Amino acid metabolism_00330 Arginine and proline metabolism [PATH:ko00330]_E3.5.3.1, rocF, arg; arginase [EC:3.5.3.1]#Metabolism_Overview_01230 Biosynthesis of amino acids [PATH:ko01230]_E3.5.3.1, rocF, arg; arginase [EC:3.5.3.1]
K03210	Environmental Information Processing_Membrane transport_03070 Bacterial secretion system [PATH:ko03070]_yajC; preprotein translocase subunit YajC#Genetic Information Processing_Folding, sorting and degradation_03060 Protein export [PATH:ko03060]_yajC; preprotein translocase subunit YajC
K01755	Metabolism_Amino acid metabolism_00250 Alanine, aspartate and glutamate metabolism [PATH:ko00250]_argH, ASL; argininosuccinate lyase [EC:4.3.2.1]#Metabolism_Amino acid metabolism_00330 Arginine and proline metabolism [PATH:ko00330]_argH, ASL; argininosuccinate lyase [EC:4.3.2.1]#Metabolism_Overview_01230 Biosynthesis of amino acids [PATH:ko01230]_argH, ASL; argininosuccinate lyase [EC:4.3.2.1]
K09680	Metabolism_Metabolism of cofactors and vitamins_00770 Pantothenate and CoA biosynthesis [PATH:ko00770]_coaW; type II pantothenate kinase [EC:2.7.1.33]
K11473	Metabolism_Carbohydrate metabolism_00630 Glyoxylate and dicarboxylate metabolism [PATH:ko00630]_glcF; glycolate oxidase iron-sulfur subunit
K10238	Environmental Information Processing_Membrane transport_02010 ABC transporters [PATH:ko02010]_thuG, sugB; trehalose/maltose transport system permease protein
K01821	Metabolism_Overview_01220 Degradation of aromatic compounds [PATH:ko01220]_praC, xylH; 4-oxalocrotonate tautomerase [EC:5.3.2.6]#Metabolism_Xenobiotics biodegradation and metabolism_00362 Benzoate degradation [PATH:ko00362]_praC, xylH; 4-oxalocrotonate tautomerase [EC:5.3.2.6]#Metabolism_Xenobiotics biodegradation and metabolism_00621 Dioxin degradation [PATH:ko00621]_praC, xylH; 4-oxalocrotonate…
K02919	Genetic Information Processing_Translation_03010 Ribosome [PATH:ko03010]_RP-L36, MRPL36, rpmJ; large subunit ribosomal protein L36
K03116	Environmental Information Processing_Membrane transport_03070 Bacterial secretion system [PATH:ko03070]_tatA; sec-independent protein translocase protein TatA#Genetic Information Processing_Folding, sorting and degradation_03060 Protein export [PATH:ko03060]_tatA; sec-independent protein translocase protein TatA
K03563	Environmental Information Processing_Signal transduction_02020 Two-component system [PATH:ko02020]_csrA; carbon storage regulator
K03823	Metabolism_Metabolism of other amino acids_00440 Phosphonate and phosphinate metabolism [PATH:ko00440]_pat; phosphinothricin acetyltransferase [EC:2.3.1.183]
K02907	Genetic Information Processing_Translation_03010 Ribosome [PATH:ko03010]_RP-L30, MRPL30, rpmD; large subunit ribosomal protein L30
K02398	Cellular Processes_Cell motility_02040 Flagellar assembly [PATH:ko02040]_flgM; negative regulator of flagellin synthesis FlgM
K13984	Genetic Information Processing_Folding, sorting and degradation_04141 Protein processing in endoplasmic reticulum [PATH:ko04141]_TXNDC5, ERP46; thioredoxin domain-containing protein 5
K09808	Environmental Information Processing_Membrane transport_02010 ABC transporters [PATH:ko02010]_ABC.LPT.P, lolC, lolE; lipoprotein-releasing system permease protein
K07705	Environmental Information Processing_Signal transduction_02020 Two-component system [PATH:ko02020]_lytT, lytR; two-component system, LytT family, response regulator LytT
K01338	Cellular Processes_Cell growth and death_04112 Cell cycle - Caulobacter [PATH:ko04112]_lon; ATP-dependent Lon protease [EC:3.4.21.53]
K02016	Environmental Information Processing_Membrane transport_02010 ABC transporters [PATH:ko02010]_ABC.FEV.S; iron complex transport system substrate-binding protein
K01525	Metabolism_Nucleotide metabolism_00230 Purine metabolism [PATH:ko00230]_apaH; bis(5'-nucleosyl)-tetraphosphatase (symmetrical) [EC:3.6.1.41]
K10352	Cellular Processes_Cellular_community_04530 Tight junction [PATH:ko04530]_MYH; myosin heavy chain
K08131	Organismal Systems_Digestive system_04974 Protein digestion and absorption [PATH:ko04974]_COL9A; collagen, type IX, alpha
K06131	Metabolism_Lipid metabolism_00564 Glycerophospholipid metabolism [PATH:ko00564]_cls; cardiolipin synthase [EC:2.7.8.-]
K03426	Cellular Processes_Transport and catabolism_04146 Peroxisome [PATH:ko04146]_E3.6.1.22, NUDT12, nudC; NAD+ diphosphatase [EC:3.6.1.22]#Metabolism_Metabolism of cofactors and vitamins_00760 Nicotinate and nicotinamide metabolism [PATH:ko00760]_E3.6.1.22, NUDT12, nudC; NAD+ diphosphatase [EC:3.6.1.22]
K11816	Metabolism_Amino acid metabolism_00380 Tryptophan metabolism [PATH:ko00380]_YUCCA; indole-3-pyruvate monooxygenase [EC:1.14.13.168]
