# Supplementary material for: Whole-genome analysis of Lysinibacillus boronitolerans MSR1: A dairy-isolated multidrug-resistant and non-pathogenic strain
Source: PLoS One. 2025 Dec 12;20(12):e0333844. doi: 10.1371/journal.pone.0333844 (PMC12700380; doi:10.1371/journal.pone.0333844)
Supplement: S7 File — (ZIP) [file pone.0333844.s013.zip › KEGG/kegg_core_id.txt]

K03763
K01958
K00123
K01955
K03701
K01873
K03723
K01869
K03696
K01870
K02469
K03070
K01872
K01952
K00951
K02335
K01338
K00962
K03529
K16898
K03702
K07516
K02621
K03147
K01868
NA
K02622
K01847
K06207
K02519
K02400
K04043
K06200
K03781
K00239
K03169
K00164
K03657
K00615
K01890
K04066
K01870
K01662
K02274
K06877
K03695
K01895
K05565
K03798
K01874
K04077
K06959
K07456
K00381
K00138
K00851
K03581
K16899
K03466
K01972
K02827
K01951
K12574
K03703
K01937
K02111
K18682
K03781
K00088
K00548
K00864
NA
K03655
K08602
K03407
K03296
K07192
K02112
K01953
K00033
K01876
K06158
K08483
K02337
K01610
NA
K01687
K11085
K02434
K06168
K00873
K03293
K01881
K03299
K01887
K18707
NA
K01712
K01756
K06415
K03293
K00666
K00763
NA
K01652
K03657
NA
K03781
K07462
K01893
K18929
K01744
K02313
K00547
K01915
K00380
K15633
K00031
K01938
K14393
K02837
K06147
K02056
K01534
K03628
K06147
K01883
K00764
K03431
K18104
K03977
K00602
K03544
K08303
K07077
K01880
K01897
K03106
K18231
K03654
K01845
K01638
K01585
NA
K00773
K02205
K01679
K07030
K06147
K08384
K09698
K03650
K03310
NA
K02314
K01939
K05592
K03572
NA
K01755
K04485
K01953
K01966
K07652
K03305
K00382
K01961
K00600
K06885
K00789
K11735
K05366
K01703
K19350
K08724
K04042
K00627
K03526
K01569
K01897
K01895
K06131
K06147
K03722
NA
NA
K02347
K03667
K03321
NA
NA
K09458
K01637
K01875
K15738
K06310
NA
K00111
K00790
K11733
K12574
K02804
K08693
K01940
NA
K00937
K01649
K00167
K00263
NA
K06956
NA
K01486
K03893
K15580
NA
K03531
K03686
NA
K02495
K03631
K06147
K00364
K01586
K00927
K00790
NA
K01961
NA
K03215
K03086
K06942
K01892
K03215
K07037
K03553
K01839
K11535
K00632
K08369
K05568
K02499
K00161
K01736
K12574
NA
K07704
K07399
K00566
K00262
K01887
NA
K02343
K08884
K03310
NA
K07651
K02600
K06941
K01179
K00162
K07007
NA
K11737
K01791
K00833
K02492
NA
K02835
NA
K03885
K00483
K01889
K08153
K01696
K04768
K03735
K00958
K09699
NA
K00384
NA
K01599
K00290
K01258
K01866
K02836
K01269
K06324
K02000
K08969
K03722
K02409
K03406
NA
K06147
K06901
K01740
K16169
NA
K07139
K03517
K01745
K06948
NA
K18979
K00147
K00812
K03750
K00013
K13853
K18770
K01465
K01845
K02410
K03545
K18692
K06969
K00928
K03739
NA
NA
K07444
K02316
K03644
NA
K03569
NA
K03551
K01733
K06215
K05846
K00257
K02824
NA
K01933
K07246
K00382
NA
K01480
K01753
K14392
K00800
K06295
K01255
K15975
K01956
K11103
K01881
K00027
K03327
K07568
K03629
NA
K01971
K02945
K01945
NA
K03406
K00134
K10112
K11691
K01012
K00259
K11072
K01760
K03595
K16264
K03527
K01738
K00166
NA
K00648
K01409
K00024
K03306
K03800
K05898
NA
K01925
K01649
K03110
K00948
K00004
K00053
NA
K06306
NA
K01534
K12942
K01473
K07047
K01698
K03308
NA
K03293
K03328
K01739
K05568
K03593
K04487
K05020
K06398
K01867
NA
K01866
K00057
K06311
K00099
NA
K01665
K00140
K06180
K01421
K02446
K01151
K07146
K03590
K00626
NA
K00931
NA
K03693
K09762
K03315
K03522
NA
K01752
NA
K02071
NA
NA
K12941
K03367
K00231
K17716
K03885
K00831
K00666
NA
K02551
K00850
K02057
K02057
K02338
NA
K03601
K07478
K00052
NA
K11749
NA
K02048
K00133
K01620
K03500
K01439
NA
K02346
K07258
K17828
K01772
K03151
NA
K06023
K02687
NA
NA
K01476
K02015
K00354
K02529
NA
K13954
K03706
K03797
K00620
K02232
K10255
K07335
NA
K01749
NA
K03311
K00128
K06147
K15655
K03609
NA
K07777
K03742
K15583
K03639
K02549
K00626
K03311
K02401
K00928
K00919
K06217
K09681
K04083
K01921
K00375
K00818
K02495
K06408
K06158
K15582
K14665
K08223
NA
K02967
K00817
NA
K03621
K01911
K15986
K01657
K00278
NA
K01916
NA
K00128
K00240
K03924
NA
K00756
NA
K00074
K08303
K01425
K01589
NA
K14540
K07029
NA
K02015
K03169
K01874
K15581
K02275
NA
NA
K02528
K02015
K02115
K02357
K06881
K03657
K09162
K00491
K13747
K03284
K03498
K07456
K00257
NA
K02015
K00375
K02274
K02031
K01751
K01271
K01929
K01928
K00390
K13653
K02013
K00936
K00651
K03705
K07038
NA
NA
K02015
K10823
K11476
K01262
K00604
K02563
NA
NA
NA
NA
K00761
K02015
NA
K01000
NA
K00639
NA
K16918
NA
K14155
K02238
K00611
NA
NA
K03521
K02863
K02002
K03575
K02500
K03424
NA
K11069
K00128
K03525
K09685
K00805
K06958
K02032
K01028
K02045
K07636
K00174
K00554
K06306
K13530
K02016
K02015
K19405
K04072
NA
K07246
K00425
K06286
K02050
K02556
K04763
K00645
K03320
K01952
K06442
K02036
K05916
NA
K00626
NA
K16301
K07775
K02548
K02015
NA
K09769
K09903
K13292
K00145
K03412
NA
K18928
K06949
K01448
K00858
K13890
NA
K01897
K13889
K00989
K03183
K16785
K01640
K01775
K16167
K00059
K01142
K02002
K02031
K09812
NA
K16787
K16329
K03654
K04517
K06920
K06178
K00791
K07778
K06994
K06334
K02483
NA
K02419
K03784
NA
K08997
K03315
NA
NA
NA
K03406
K11752
NA
K10773
K01990
K03218
K00375
K01464
NA
K18672
K02552
NA
NA
NA
K11635
NA
K02301
NA
K00876
K11753
K14665
NA
K06213
NA
NA
NA
K01358
K03090
K01491
K01424
K01426
K02013
K07588
K10026
K09811
K03415
K06187
K02047
K10823
NA
K07181
K08153
K07692
K02108
NA
NA
NA
NA
K03091
K10979
K06312
NA
K02071
K02016
K11070
K07090
K07699
K00375
NA
K00606
K00806
K16786
K00768
K00865
K03497
K03588
K17723
K01029
K00054
K03449
K00266
K07082
K03588
K00575
K11707
K02433
K11071
K10206
NA
K11631
K01714
NA
K15519
K07658
NA
NA
K03665
NA
K02072
K02046
NA
K01443
K02303
K02405
K02049
K06153
K07566
K02224
K06307
K13038
K03685
K00215
K02016
K03312
K01474
K03546
K05795
K02480
NA
K01923
K03710
K01803
NA
NA
K01265
K00796
NA
K03091
K04564
K09773
K02846
K05825
K05782
K02761
NA
K07025
K07024
NA
NA
K09963
NA
K00382
K08683
K00767
K07089
K01207
K03593
NA
K00981
K11709
K02502
K08981
K03928
NA
K01918
K07106
K03524
NA
NA
NA
K01436
K08602
K16960
K13789
K01356
K04766
K02013
K03177
K07090
K06295
K03733
K15975
K03499
NA
K02823
NA
K07315
K03406
K00231
K11636
K01243
K03630
NA
K01778
K02016
K07219
NA
K02018
K02421
NA
NA
K03648
K11710
NA
K11688
K06714
K03091
K00075
NA
NA
K01619
K01783
NA
NA
K00560
K07680
K13531
K02356
K02276
K07734
NA
K00784
K04773
K04487
K12369
K01755
K07700
NA
K03406
K00760
K01752
K00868
K05847
NA
K01848
K12370
K13890
K04075
K03324
K02483
NA
K01092
K01990
NA
K09457
NA
K01308
K06196
K02020
NA
K00015
K00595
K16920
NA
K02259
K17810
NA
K14393
K01996
K03471
K06595
K03328
K01419
K01693
K03978
K00765
K13767
K00318
K01897
NA
K01664
NA
K11144
K07177
NA
K00942
K03439
NA
K02073
K12370
K01487
NA
K05896
K01776
K02016
K01297
K01735
K02838
K02028
K00208
K08590
NA
K01247
NA
NA
K02069
K16957
K07071
K05786
K00004
K06183
K06182
K16869
K02004
K01495
NA
NA
K07586
K07094
K00019
K03928
K11755
K11708
K02601
K00860
K01591
K06147
NA
K05936
NA
K00766
K02340
K06595
K01911
NA
K14652
NA
K03711
K07693
K00941
NA
K00571
K07240
K11517
K00852
K11527
K03091
K01814
K05311
K01588
K07118
NA
K03924
K02016
NA
NA
K03584
NA
K01297
K02867
NA
NA
K12370
K00384
NA
K00384
K04487
NA
K16958
K02406
K02826
NA
NA
K02013
K00759
K02557
NA
K01928
K00995
K07816
K06997
K02379
NA
NA
K01056
K03406
K13889
K00857
K00943
K15976
NA
K00243
K07058
K02862
K02243
K01271
K01077
K03406
K02301
K06406
K03406
NA
NA
K01995
K06180
K13891
NA
NA
K11928
NA
NA
K03437
K04023
NA
K11065
K02073
NA
K02864
NA
K02497
NA
K00103
NA
K07738
K01770
K13770
K06999
K00945
K00564
K00241
K01560
K08680
K00640
K01997
K01990
NA
K00375
K06307
NA
K01493
K11634
K03299
NA
K00782
K02016
NA
K04019
K02007
K03570
K03298
NA
K06411
K02564
K07160
K00801
NA
K00872
K00974
K06595
K02083
K07243
K11636
K11618
NA
NA
NA
K02828
K01673
K11068
NA
K06173
K02236
NA
K03311
NA
NA
K09825
NA
NA
NA
K11754
K02825
NA
K02040
NA
NA
K03768
NA
K02371
K02015
K06297
NA
K13541
K00286
K07238
K04486
NA
NA
K01926
NA
K06382
K00798
NA
K09682
NA
NA
K00793
NA
K07024
NA
NA
K16509
K00794
K05799
NA
K16959
K11072
K00003
NA
K00847
K07047
K07304
K02006
K02015
NA
K02033
NA
K06889
K13653
K13954
K07502
K04074
K06878
NA
NA
K06895
K11072
K00824
K02392
K13954
K15518
K01695
K07104
NA
K13890
K03152
K03768
K03499
K00175
NA
K01796
K02083
NA
K03216
K03790
K02479
NA
NA
K03406
K03406
K03402
K01990
K00014
K00459
K03458
NA
K07015
NA
NA
K01515
K00954
NA
K01246
K00991
NA
K02493
K11692
NA
K09469
NA
K03700
K03470
K02227
K07533
NA
K12368
K13889
K03328
K03624
K03564
K09761
K02392
NA
K06019
NA
K02619
K03565
K01992
K01892
K02404
K01524
K08591
K02564
K06973
K00540
K07224
K06949
K07173
K04769
K08681
NA
K06413
K07552
NA
K11210
K07447
K06867
K01658
K03736
K01992
K07816
K01704
K04026
K03410
NA
K02428
K01613
NA
K07335
K07148
K02372
NA
NA
K11617
K00563
K00426
NA
NA
K07305
NA
K02483
K03975
K07149
NA
NA
NA
K01808
K03324
K02939
K01449
K02003
K01567
NA
K02037
K03795
K01653
NA
K06377
K00540
NA
NA
K01992
K07148
K03406
NA
K01090
NA
K09251
NA
K07571
K03635
K00655
K07220
NA
NA
K13533
K03475
NA
K06967
K03710
NA
K03217
K01990
K11717
NA
K04767
K00878
K03794
K02013
NA
K08966
NA
K19285
NA
K12370
K01990
NA
K16201
K01992
K02884
NA
K09793
NA
NA
K04562
K06012
K02388
K00788
K06381
K01434
K11991
NA
K11175
K00059
K03535
NA
K07652
K07098
K03411
NA
K05593
K03688
K08989
K07042
NA
K03111
K03550
NA
K03091
NA
K00038
K02188
NA
K03406
K01126
NA
K05985
K14742
K01734
NA
K01420
NA
NA
K01657
K09684
K17472
K07658
NA
K01872
K03406
K09748
NA
NA
NA
K02479
K07776
NA
K02238
NA
NA
K03708
NA
K01462
K00859
K00969
K06180
NA
K01990
NA
K00525
K01676
K03797
K06193
K03637
K09167
K05569
NA
K02072
K00540
K19224
K01448
K13771
K03687
NA
K02038
K10563
K01342
NA
NA
NA
K03976
NA
K02860
K03744
K00432
NA
K01227
K02501
NA
K05946
NA
K01990
K01286
K03406
K02879
NA
NA
K00059
K09817
NA
NA
K01609
K07507
K07090
K02030
K03449
NA
K02086
K01990
NA
K06405
NA
K02013
NA
NA
NA
NA
K07705
NA
NA
K05566
K01462
K02029
NA
K00930
K01101
K10119
K06902
K02935
K07170
K03095
NA
NA
NA
K01995
K07010
K07636
K07778
K04087
NA
NA
NA
K02076
K04757
K00432
NA
K16328
NA
NA
K01579
K16511
K07052
K04088
K11960
NA
K01929
K06962
NA
K01118
K02003
K02068
K07017
K02003
K08153
K06994
K06886
K02160
K09925
K00038
NA
K05967
K07775
NA
NA
K03118
K01990
K15581
K01847
NA
K07124
K03589
NA
K06399
K02899
K09022
K03088
K00020
K01929
K04047
K01996
NA
K16168
K03088
K02029
K03610
K05820
K02004
K02503
NA
K01448
NA
K06878
K01489
K03574
K09775
NA
K11633
K19242
K02025
NA
K03319
K02834
K07560
K03101
K01126
K01998
NA
K01449
K00950
K03523
K03574
K06966
NA
NA
NA
K06867
K03048
K11638
NA
K06024
K07038
NA
NA
NA
NA
NA
K07260
NA
K02029
K03442
NA
K03547
K02114
K15973
NA
K03789
K09990
NA
K01048
NA
K16326
K17836
K03394
K01998
NA
K09710
K01104
K03100
K06966
K02029
K00059
NA
K07636
NA
NA
K13541
K07680
K04750
NA
K02109
K07152
K02483
NA
K06229
NA
K06925
K06328
K19428
K00059
NA
NA
NA
K00344
NA
NA
NA
NA
NA
K06379
K03786
K06287
K05569
NA
K01817
NA
K03604
NA
K13628
K03523
NA
NA
NA
K06884
NA
NA
NA
K09772
NA
K00059
K01090
K06407
NA
K04565
K06042
K05810
K08986
K02016
K07098
K09815
NA
NA
K02959
K06412
NA
K14652
K03469
K02030
K07150
K17062
K04078
K05567
NA
NA
K03340
K03284
NA
K03530
K02888
K03217
K01091
NA
NA
NA
NA
NA
NA
K07570
NA
K07024
NA
K05337
NA
K05566
K00287
K01999
K10117
K00657
K03790
K01934
K02237
NA
K12410
K00949
NA
NA
NA
K09787
NA
NA
K07574
K02422
NA
K06294
K00067
K00847
NA
K03523
K07691
NA
K01779
K07183
NA
NA
NA
NA
K00567
K17103
NA
K06950
K08984
K02039
NA
K01090
NA
K02956
K03719
NA
K05520
NA
NA
K06153
NA
NA
NA
K01929
K02490
NA
K07107
NA
NA
NA
NA
NA
K02990
K09959
K03713
K09705
K01304
K08884
NA
NA
K01633
NA
NA
K02647
NA
NA
NA
K03817
NA
K03436
K00077
K02016
K04763
NA
K15973
NA
NA
NA
NA
K01438
K03406
NA
NA
K03671
K11145
K02897
K13767
K06351
NA
K01240
NA
NA
K17382
K07148
NA
NA
K03753
K02030
K05895
NA
NA
NA
K07095
NA
K06296
K02387
NA
K01990
K00059
NA
K02016
NA
K16052
K09684
K09768
K19221
NA
K03823
K01286
K01992
NA
K07107
K03100
NA
NA
K06350
K02244
NA
K06416
K04031
K13256
NA
K02418
NA
K07512
NA
K07727
K03625
NA
K02113
NA
K18924
K05567
K03611
K01104
NA
K17290
NA
K02897
K07258
NA
NA
K03406
NA
NA
K07145
K00575
NA
K07126
NA
NA
NA
NA
NA
K06518
K05606
NA
K16203
K02963
NA
K06386
K01990
NA
K06346
NA
NA
K02217
NA
NA
NA
NA
NA
K06595
NA
NA
NA
NA
NA
K07148
NA
K01273
NA
NA
K03408
NA
K06208
K00891
NA
K02040
K02909
K02078
K01952
K09747
NA
NA
NA
NA
NA
NA
NA
NA
K19411
NA
NA
NA
K10778
NA
K00648
NA
K03413
NA
NA
K06311
NA
K05571
K04751
NA
NA
NA
NA
NA
NA
NA
K06385
NA
K02435
K18925
NA
NA
K01935
NA
NA
NA
K03406
NA
NA
NA
K00901
NA
K08591
NA
NA
K01438
K11184
K06283
NA
K00997
NA
NA
K02304
NA
K00936
NA
NA
K01922
NA
NA
NA
K02030
NA
NA
NA
K06333
NA
K00299
NA
K09763
NA
K07090
K19333
NA
K06285
K03704
NA
K05571
NA
NA
NA
NA
K02233
NA
NA
NA
K03273
NA
NA
K11921
NA
NA
NA
NA
NA
K09684
K14188
NA
NA
K00355
K00969
K07148
K03424
K02011
NA
K05570
NA
NA
NA
K02030
NA
NA
K02970
NA
K03406
NA
NA
K06518
K01607
K03817
NA
K07742
K07775
NA
NA
K16048
NA
K02018
NA
NA
K02008
NA
K05570
NA
NA
K03571
K03093
K07120
K03666
K02759
NA
NA
K07113
NA
NA
NA
K02110
K02760
K01923
NA
NA
K02902
K02245
K07476
NA
K09766
NA
K00010
K07218
K01580
NA
NA
K03574
NA
NA
NA
NA
K09888
K02221
K05800
K08591
K09766
NA
K02859
K06397
NA
NA
K14591
NA
NA
NA
K06305
K02009
NA
K07979
NA
K08641
NA
NA
NA
K09973
NA
K03088
K03088
K14157
NA
K06394
K10947
K04029
K02821
K03790
NA
NA
NA
K01834
K06438
NA
NA
NA
NA
K02275
NA
NA
NA
NA
K02408
K02553
NA
NA
K06421
K09976
K12263
NA
NA
K15634
NA
NA
K07039
K04027
NA
K09117
NA
NA
K09764
NA
K06199
K01737
NA
NA
K03088
NA
K03088
NA
K06309
K02968
NA
NA
NA
NA
K09962
NA
NA
NA
NA
K06378
NA
K03088
K01097
NA
K11189
NA
K07584
NA
NA
K08723
NA
NA
K04749
K18575
NA
K08153
NA
K04061
K06199
K03574
K07979
NA
K02099
NA
K18924
NA
K06434
NA
NA
K13300
K07646
NA
NA
NA
K06387
K02250
K02913
NA
NA
NA
NA
NA
K07052
NA
NA
NA
K13652
NA
K00511
K00805
NA
NA
NA
NA
K07114
K03701
NA
NA
NA
NA
K06308
K07213
K06960
K03088
K13052
NA
NA
NA
K03088
K14696
NA
K06423
NA
NA
NA
K11923
K08976
K02477
NA
NA
NA
NA
NA
K03073
NA
NA
K03892
NA
K19354
NA
K03088
NA
NA
NA
K02277
K00299
K03088
K03060
NA
NA
K09125
NA
NA
K03116
K07705
NA
K07041
K03636
NA
NA
NA
K01992
K06858
NA
NA
NA
NA
NA
NA
K03088
NA
K06402
NA
K07005
K03206
NA
K13638
NA
NA
K00521
NA
K03408
K01091
K06999
NA
K00839
NA
K16918
NA
K11923
NA
K06927
NA
NA
K07146
K00675
NA
NA
NA
K07695
NA
NA
K03892
K01421
K11741
K00855
NA
NA
K02829
NA
K06975
K11622
NA
NA
NA
NA
K02167
NA
K06426
K07705
NA
NA
NA
K02004
NA
NA
NA
K07028
NA
K09940
NA
NA
K07604
NA
NA
K07145
NA
K17830
NA
K02016
NA
NA
K00276
NA
NA
K06378
K13947
NA
K09022
NA
K10422
K01512
K06425
NA
K01972
NA
NA
K08311
NA
NA
NA
NA
K01644
NA
NA
NA
NA
NA
K01047
NA
NA
NA
NA
NA
NA
NA
NA
NA
