# Supplementary material for: Whole-genome analysis of Lysinibacillus boronitolerans MSR1: A dairy-isolated multidrug-resistant and non-pathogenic strain
Source: PLoS One. 2025 Dec 12;20(12):e0333844. doi: 10.1371/journal.pone.0333844 (PMC12700380; doi:10.1371/journal.pone.0333844)
Supplement: S7 File — (ZIP) [file pone.0333844.s013.zip › KEGG/kegg_core_out.txt]

K03763	Genetic Information Processing_Replication and repair_03030 DNA replication [PATH:ko03030]_DPO3A2, polC; DNA polymerase III subunit alpha, Gram-positive type [EC:2.7.7.7]#Genetic Information Processing_Replication and repair_03430 Mismatch repair [PATH:ko03430]_DPO3A2, polC; DNA polymerase III subunit alpha, Gram-positive type [EC:2.7.7.7]#Genetic Information Processing_Replication and repair_034…
K01958	Metabolism_Carbohydrate metabolism_00020 Citrate cycle (TCA cycle) [PATH:ko00020]_PC, pyc; pyruvate carboxylase [EC:6.4.1.1]#Metabolism_Carbohydrate metabolism_00620 Pyruvate metabolism [PATH:ko00620]_PC, pyc; pyruvate carboxylase [EC:6.4.1.1]#Metabolism_Energy metabolism_00720 Carbon fixation pathways in prokaryotes [PATH:ko00720]_PC, pyc; pyruvate carboxylase [EC:6.4.1.1]#Metabolism_Overview_01…
K00123	Metabolism_Carbohydrate metabolism_00630 Glyoxylate and dicarboxylate metabolism [PATH:ko00630]_fdoG, fdfH; formate dehydrogenase major subunit [EC:1.2.1.2]#Metabolism_Energy metabolism_00680 Methane metabolism [PATH:ko00680]_fdoG, fdfH; formate dehydrogenase major subunit [EC:1.2.1.2]#Metabolism_Overview_01200 Carbon metabolism [PATH:ko01200]_fdoG, fdfH; formate dehydrogenase major subunit [EC:1…
K01955	Metabolism_Amino acid metabolism_00250 Alanine, aspartate and glutamate metabolism [PATH:ko00250]_carB, CPA2; carbamoyl-phosphate synthase large subunit [EC:6.3.5.5]#Metabolism_Nucleotide metabolism_00240 Pyrimidine metabolism [PATH:ko00240]_carB, CPA2; carbamoyl-phosphate synthase large subunit [EC:6.3.5.5]
K03701	Genetic Information Processing_Replication and repair_03420 Nucleotide excision repair [PATH:ko03420]_uvrA; excinuclease ABC subunit A
K01873	Genetic Information Processing_Translation_00970 Aminoacyl-tRNA biosynthesis [PATH:ko00970]_VARS, valS; valyl-tRNA synthetase [EC:6.1.1.9]
K03723	Genetic Information Processing_Replication and repair_03420 Nucleotide excision repair [PATH:ko03420]_mfd; transcription-repair coupling factor (superfamily II helicase) [EC:3.6.4.-]
K01869	Genetic Information Processing_Translation_00970 Aminoacyl-tRNA biosynthesis [PATH:ko00970]_LARS, leuS; leucyl-tRNA synthetase [EC:6.1.1.4]
K01870	Genetic Information Processing_Translation_00970 Aminoacyl-tRNA biosynthesis [PATH:ko00970]_IARS, ileS; isoleucyl-tRNA synthetase [EC:6.1.1.5]
K03070	Environmental Information Processing_Membrane transport_03070 Bacterial secretion system [PATH:ko03070]_secA; preprotein translocase subunit SecA#Genetic Information Processing_Folding, sorting and degradation_03060 Protein export [PATH:ko03060]_secA; preprotein translocase subunit SecA
K01872	Genetic Information Processing_Translation_00970 Aminoacyl-tRNA biosynthesis [PATH:ko00970]_AARS, alaS; alanyl-tRNA synthetase [EC:6.1.1.7]
K01952	Metabolism_Nucleotide metabolism_00230 Purine metabolism [PATH:ko00230]_purL, PFAS; phosphoribosylformylglycinamidine synthase [EC:6.3.5.3]
K00951	Metabolism_Nucleotide metabolism_00230 Purine metabolism [PATH:ko00230]_relA; GTP pyrophosphokinase [EC:2.7.6.5]
K02335	Genetic Information Processing_Replication and repair_03030 DNA replication [PATH:ko03030]_DPO1, polA; DNA polymerase I [EC:2.7.7.7]#Genetic Information Processing_Replication and repair_03410 Base excision repair [PATH:ko03410]_DPO1, polA; DNA polymerase I [EC:2.7.7.7]#Genetic Information Processing_Replication and repair_03420 Nucleotide excision repair [PATH:ko03420]_DPO1, polA; DNA polymerase…
K01338	Cellular Processes_Cell growth and death_04112 Cell cycle - Caulobacter [PATH:ko04112]_lon; ATP-dependent Lon protease [EC:3.4.21.53]
K00962	Genetic Information Processing_Folding, sorting and degradation_03018 RNA degradation [PATH:ko03018]_pnp, PNPT1; polyribonucleotide nucleotidyltransferase [EC:2.7.7.8]#Metabolism_Nucleotide metabolism_00230 Purine metabolism [PATH:ko00230]_pnp, PNPT1; polyribonucleotide nucleotidyltransferase [EC:2.7.7.8]#Metabolism_Nucleotide metabolism_00240 Pyrimidine metabolism [PATH:ko00240]_pnp, PNPT1; poly…
K03702	Genetic Information Processing_Replication and repair_03420 Nucleotide excision repair [PATH:ko03420]_uvrB; excinuclease ABC subunit B
K07516	Metabolism_Carbohydrate metabolism_00650 Butanoate metabolism [PATH:ko00650]_fadN; 3-hydroxyacyl-CoA dehydrogenase [EC:1.1.1.35]#Metabolism_Lipid metabolism_00071 Fatty acid degradation [PATH:ko00071]_fadN; 3-hydroxyacyl-CoA dehydrogenase [EC:1.1.1.35]#Metabolism_Overview_01200 Carbon metabolism [PATH:ko01200]_fadN; 3-hydroxyacyl-CoA dehydrogenase [EC:1.1.1.35]#Metabolism_Overview_01212 Fatty aci…
K03147	Metabolism_Metabolism of cofactors and vitamins_00730 Thiamine metabolism [PATH:ko00730]_thiC; phosphomethylpyrimidine synthase [EC:4.1.99.17]
K01868	Genetic Information Processing_Translation_00970 Aminoacyl-tRNA biosynthesis [PATH:ko00970]_TARS, thrS; threonyl-tRNA synthetase [EC:6.1.1.3]
K01847	Metabolism_Amino acid metabolism_00280 Valine, leucine and isoleucine degradation [PATH:ko00280]_MUT; methylmalonyl-CoA mutase [EC:5.4.99.2]#Metabolism_Carbohydrate metabolism_00630 Glyoxylate and dicarboxylate metabolism [PATH:ko00630]_MUT; methylmalonyl-CoA mutase [EC:5.4.99.2]#Metabolism_Carbohydrate metabolism_00640 Propanoate metabolism [PATH:ko00640]_MUT; methylmalonyl-CoA mutase [EC:5.4.99…
K02400	Cellular Processes_Cell motility_02040 Flagellar assembly [PATH:ko02040]_flhA; flagellar biosynthesis protein FlhA
K04043	Genetic Information Processing_Folding, sorting and degradation_03018 RNA degradation [PATH:ko03018]_dnaK; molecular chaperone DnaK#Human Diseases_Infectious diseases_05152 Tuberculosis [PATH:ko05152]_dnaK; molecular chaperone DnaK
K03781	Cellular Processes_Transport and catabolism_04146 Peroxisome [PATH:ko04146]_katE, CAT, catB, srpA; catalase [EC:1.11.1.6]#Environmental Information Processing_Signal transduction_04068 FoxO signaling pathway [PATH:ko04068]_katE, CAT, catB, srpA; catalase [EC:1.11.1.6]#Human Diseases_Neurodegenerative diseases_05014 Amyotrophic lateral sclerosis (ALS) [PATH:ko05014]_katE, CAT, catB, srpA; catalase…
K00239	Human Diseases_Infectious diseases_05134 Legionellosis [PATH:ko05134]_sdhA, frdA; succinate dehydrogenase / fumarate reductase, flavoprotein subunit [EC:1.3.5.1 1.3.5.4]#Metabolism_Carbohydrate metabolism_00020 Citrate cycle (TCA cycle) [PATH:ko00020]_sdhA, frdA; succinate dehydrogenase / fumarate reductase, flavoprotein subunit [EC:1.3.5.1 1.3.5.4]#Metabolism_Carbohydrate metabolism_00650 Butano…
K00164	Metabolism_Amino acid metabolism_00310 Lysine degradation [PATH:ko00310]_OGDH, sucA; 2-oxoglutarate dehydrogenase E1 component [EC:1.2.4.2]#Metabolism_Amino acid metabolism_00380 Tryptophan metabolism [PATH:ko00380]_OGDH, sucA; 2-oxoglutarate dehydrogenase E1 component [EC:1.2.4.2]#Metabolism_Carbohydrate metabolism_00020 Citrate cycle (TCA cycle) [PATH:ko00020]_OGDH, sucA; 2-oxoglutarate dehydro…
K03657	Genetic Information Processing_Replication and repair_03420 Nucleotide excision repair [PATH:ko03420]_uvrD, pcrA; DNA helicase II / ATP-dependent DNA helicase PcrA [EC:3.6.4.12]#Genetic Information Processing_Replication and repair_03430 Mismatch repair [PATH:ko03430]_uvrD, pcrA; DNA helicase II / ATP-dependent DNA helicase PcrA [EC:3.6.4.12]
K00615	Metabolism_Carbohydrate metabolism_00030 Pentose phosphate pathway [PATH:ko00030]_E2.2.1.1, tktA, tktB; transketolase [EC:2.2.1.1]#Metabolism_Energy metabolism_00710 Carbon fixation in photosynthetic organisms [PATH:ko00710]_E2.2.1.1, tktA, tktB; transketolase [EC:2.2.1.1]#Metabolism_Metabolism of terpenoids and polyketides_01051 Biosynthesis of ansamycins [PATH:ko01051]_E2.2.1.1, tktA, tktB; tra…
K01890	Genetic Information Processing_Translation_00970 Aminoacyl-tRNA biosynthesis [PATH:ko00970]_FARSB, pheT; phenylalanyl-tRNA synthetase beta chain [EC:6.1.1.20]
K04066	Genetic Information Processing_Replication and repair_03440 Homologous recombination [PATH:ko03440]_priA; primosomal protein N' (replication factor Y) (superfamily II helicase) [EC:3.6.4.-]
K01870	Genetic Information Processing_Translation_00970 Aminoacyl-tRNA biosynthesis [PATH:ko00970]_IARS, ileS; isoleucyl-tRNA synthetase [EC:6.1.1.5]
K01662	Metabolism_Metabolism of cofactors and vitamins_00730 Thiamine metabolism [PATH:ko00730]_dxs; 1-deoxy-D-xylulose-5-phosphate synthase [EC:2.2.1.7]#Metabolism_Metabolism of terpenoids and polyketides_00900 Terpenoid backbone biosynthesis [PATH:ko00900]_dxs; 1-deoxy-D-xylulose-5-phosphate synthase [EC:2.2.1.7]
K02274	Metabolism_Energy metabolism_00190 Oxidative phosphorylation [PATH:ko00190]_coxA; cytochrome c oxidase subunit I [EC:1.9.3.1]
K01895	Metabolism_Carbohydrate metabolism_00010 Glycolysis / Gluconeogenesis [PATH:ko00010]_ACSS, acs; acetyl-CoA synthetase [EC:6.2.1.1]#Metabolism_Carbohydrate metabolism_00620 Pyruvate metabolism [PATH:ko00620]_ACSS, acs; acetyl-CoA synthetase [EC:6.2.1.1]#Metabolism_Carbohydrate metabolism_00640 Propanoate metabolism [PATH:ko00640]_ACSS, acs; acetyl-CoA synthetase [EC:6.2.1.1]#Metabolism_Energy meta…
K01874	Genetic Information Processing_Translation_00970 Aminoacyl-tRNA biosynthesis [PATH:ko00970]_MARS, metG; methionyl-tRNA synthetase [EC:6.1.1.10]#Metabolism_Metabolism of other amino acids_00450 Selenocompound metabolism [PATH:ko00450]_MARS, metG; methionyl-tRNA synthetase [EC:6.1.1.10]
K04077	Genetic Information Processing_Folding, sorting and degradation_03018 RNA degradation [PATH:ko03018]_groEL, HSPD1; chaperonin GroEL#Human Diseases_Endocrine and metabolic diseases_04940 Type I diabetes mellitus [PATH:ko04940]_groEL, HSPD1; chaperonin GroEL#Human Diseases_Infectious diseases_05134 Legionellosis [PATH:ko05134]_groEL, HSPD1; chaperonin GroEL#Human Diseases_Infectious diseases_05152 …
K07456	Genetic Information Processing_Replication and repair_03430 Mismatch repair [PATH:ko03430]_mutS2; DNA mismatch repair protein MutS2
K00381	Metabolism_Energy metabolism_00920 Sulfur metabolism [PATH:ko00920]_cysI; sulfite reductase (NADPH) hemoprotein beta-component [EC:1.8.1.2]
K00138	Metabolism_Carbohydrate metabolism_00010 Glycolysis / Gluconeogenesis [PATH:ko00010]_aldB; aldehyde dehydrogenase [EC:1.2.1.-]#Metabolism_Carbohydrate metabolism_00620 Pyruvate metabolism [PATH:ko00620]_aldB; aldehyde dehydrogenase [EC:1.2.1.-]
K00851	Metabolism_Carbohydrate metabolism_00030 Pentose phosphate pathway [PATH:ko00030]_E2.7.1.12, gntK, idnK; gluconokinase [EC:2.7.1.12]#Metabolism_Overview_01200 Carbon metabolism [PATH:ko01200]_E2.7.1.12, gntK, idnK; gluconokinase [EC:2.7.1.12]
K03581	Genetic Information Processing_Replication and repair_03440 Homologous recombination [PATH:ko03440]_recD; exodeoxyribonuclease V alpha subunit [EC:3.1.11.5]
K01972	Genetic Information Processing_Replication and repair_03030 DNA replication [PATH:ko03030]_E6.5.1.2, ligA, ligB; DNA ligase (NAD+) [EC:6.5.1.2]#Genetic Information Processing_Replication and repair_03410 Base excision repair [PATH:ko03410]_E6.5.1.2, ligA, ligB; DNA ligase (NAD+) [EC:6.5.1.2]#Genetic Information Processing_Replication and repair_03420 Nucleotide excision repair [PATH:ko03420]_E6.5…
K02827	Metabolism_Energy metabolism_00190 Oxidative phosphorylation [PATH:ko00190]_qoxB; cytochrome aa3-600 menaquinol oxidase subunit I [EC:1.10.3.12]
K01951	Metabolism_Nucleotide metabolism_00230 Purine metabolism [PATH:ko00230]_guaA, GMPS; GMP synthase (glutamine-hydrolysing) [EC:6.3.5.2]#Metabolism_Xenobiotics biodegradation and metabolism_00983 Drug metabolism - other enzymes [PATH:ko00983]_guaA, GMPS; GMP synthase (glutamine-hydrolysing) [EC:6.3.5.2]
K12574	Genetic Information Processing_Folding, sorting and degradation_03018 RNA degradation [PATH:ko03018]_rnj; ribonuclease J [EC:3.1.-.-]
K03703	Genetic Information Processing_Replication and repair_03420 Nucleotide excision repair [PATH:ko03420]_uvrC; excinuclease ABC subunit C
K01937	Metabolism_Nucleotide metabolism_00240 Pyrimidine metabolism [PATH:ko00240]_pyrG, CTPS; CTP synthase [EC:6.3.4.2]
K02111	Metabolism_Energy metabolism_00190 Oxidative phosphorylation [PATH:ko00190]_ATPF1A, atpA; F-type H+-transporting ATPase subunit alpha [EC:3.6.3.14]#Metabolism_Energy metabolism_00195 Photosynthesis [PATH:ko00195]_ATPF1A, atpA; F-type H+-transporting ATPase subunit alpha [EC:3.6.3.14]
K18682	Genetic Information Processing_Folding, sorting and degradation_03018 RNA degradation [PATH:ko03018]_rny; ribonucrease Y [EC:3.1.-.-]
K03781	Cellular Processes_Transport and catabolism_04146 Peroxisome [PATH:ko04146]_katE, CAT, catB, srpA; catalase [EC:1.11.1.6]#Environmental Information Processing_Signal transduction_04068 FoxO signaling pathway [PATH:ko04068]_katE, CAT, catB, srpA; catalase [EC:1.11.1.6]#Human Diseases_Neurodegenerative diseases_05014 Amyotrophic lateral sclerosis (ALS) [PATH:ko05014]_katE, CAT, catB, srpA; catalase…
K00088	Metabolism_Nucleotide metabolism_00230 Purine metabolism [PATH:ko00230]_guaB; IMP dehydrogenase [EC:1.1.1.205]#Metabolism_Xenobiotics biodegradation and metabolism_00983 Drug metabolism - other enzymes [PATH:ko00983]_guaB; IMP dehydrogenase [EC:1.1.1.205]
K00548	Metabolism_Amino acid metabolism_00270 Cysteine and methionine metabolism [PATH:ko00270]_metH, MTR; 5-methyltetrahydrofolate--homocysteine methyltransferase [EC:2.1.1.13]#Metabolism_Metabolism of cofactors and vitamins_00670 One carbon pool by folate [PATH:ko00670]_metH, MTR; 5-methyltetrahydrofolate--homocysteine methyltransferase [EC:2.1.1.13]#Metabolism_Metabolism of other amino acids_00450 Se…
K00864	Metabolism_Lipid metabolism_00561 Glycerolipid metabolism [PATH:ko00561]_glpK, GK; glycerol kinase [EC:2.7.1.30]#Organismal Systems_Endocrine system_03320 PPAR signaling pathway [PATH:ko03320]_glpK, GK; glycerol kinase [EC:2.7.1.30]#Organismal Systems_Environmental adaptation_04626 Plant-pathogen interaction [PATH:ko04626]_glpK, GK; glycerol kinase [EC:2.7.1.30]
K03655	Genetic Information Processing_Replication and repair_03440 Homologous recombination [PATH:ko03440]_recG; ATP-dependent DNA helicase RecG [EC:3.6.4.12]
K03407	Cellular Processes_Cell motility_02030 Bacterial chemotaxis [PATH:ko02030]_cheA; two-component system, chemotaxis family, sensor kinase CheA [EC:2.7.13.3]#Environmental Information Processing_Signal transduction_02020 Two-component system [PATH:ko02020]_cheA; two-component system, chemotaxis family, sensor kinase CheA [EC:2.7.13.3]
K07192	Organismal Systems_Endocrine system_04910 Insulin signaling pathway [PATH:ko04910]_FLOT; flotillin
K02112	Metabolism_Energy metabolism_00190 Oxidative phosphorylation [PATH:ko00190]_ATPF1B, atpD; F-type H+-transporting ATPase subunit beta [EC:3.6.3.14]#Metabolism_Energy metabolism_00195 Photosynthesis [PATH:ko00195]_ATPF1B, atpD; F-type H+-transporting ATPase subunit beta [EC:3.6.3.14]
K01953	Metabolism_Amino acid metabolism_00250 Alanine, aspartate and glutamate metabolism [PATH:ko00250]_asnB, ASNS; asparagine synthase (glutamine-hydrolysing) [EC:6.3.5.4]
K00033	Metabolism_Carbohydrate metabolism_00030 Pentose phosphate pathway [PATH:ko00030]_PGD, gnd, gntZ; 6-phosphogluconate dehydrogenase [EC:1.1.1.44 1.1.1.343]#Metabolism_Metabolism of other amino acids_00480 Glutathione metabolism [PATH:ko00480]_PGD, gnd, gntZ; 6-phosphogluconate dehydrogenase [EC:1.1.1.44 1.1.1.343]#Metabolism_Overview_01200 Carbon metabolism [PATH:ko01200]_PGD, gnd, gntZ; 6-phospho…
K01876	Genetic Information Processing_Translation_00970 Aminoacyl-tRNA biosynthesis [PATH:ko00970]_DARS, aspS; aspartyl-tRNA synthetase [EC:6.1.1.12]
K08483	Environmental Information Processing_Membrane transport_02060 Phosphotransferase system (PTS) [PATH:ko02060]_PTS-EI.PTSI, ptsI; phosphotransferase system, enzyme I, PtsI [EC:2.7.3.9]
K02337	Genetic Information Processing_Replication and repair_03030 DNA replication [PATH:ko03030]_DPO3A1, dnaE; DNA polymerase III subunit alpha [EC:2.7.7.7]#Genetic Information Processing_Replication and repair_03430 Mismatch repair [PATH:ko03430]_DPO3A1, dnaE; DNA polymerase III subunit alpha [EC:2.7.7.7]#Genetic Information Processing_Replication and repair_03440 Homologous recombination [PATH:ko0344…
K01610	Metabolism_Carbohydrate metabolism_00010 Glycolysis / Gluconeogenesis [PATH:ko00010]_E4.1.1.49, pckA; phosphoenolpyruvate carboxykinase (ATP) [EC:4.1.1.49]#Metabolism_Carbohydrate metabolism_00020 Citrate cycle (TCA cycle) [PATH:ko00020]_E4.1.1.49, pckA; phosphoenolpyruvate carboxykinase (ATP) [EC:4.1.1.49]#Metabolism_Carbohydrate metabolism_00620 Pyruvate metabolism [PATH:ko00620]_E4.1.1.49, pck…
K01687	Metabolism_Amino acid metabolism_00290 Valine, leucine and isoleucine biosynthesis [PATH:ko00290]_ilvD; dihydroxy-acid dehydratase [EC:4.2.1.9]#Metabolism_Metabolism of cofactors and vitamins_00770 Pantothenate and CoA biosynthesis [PATH:ko00770]_ilvD; dihydroxy-acid dehydratase [EC:4.2.1.9]#Metabolism_Overview_01210 2-Oxocarboxylic acid metabolism [PATH:ko01210]_ilvD; dihydroxy-acid dehydratase …
K11085	Environmental Information Processing_Membrane transport_02010 ABC transporters [PATH:ko02010]_msbA; ATP-binding cassette, subfamily B, bacterial MsbA [EC:3.6.3.-]
K02434	Genetic Information Processing_Translation_00970 Aminoacyl-tRNA biosynthesis [PATH:ko00970]_gatB, PET112; aspartyl-tRNA(Asn)/glutamyl-tRNA(Gln) amidotransferase subunit B [EC:6.3.5.6 6.3.5.7]
K00873	Human Diseases_Cancers_05203 Viral carcinogenesis [PATH:ko05203]_PK, pyk; pyruvate kinase [EC:2.7.1.40]#Human Diseases_Cancers_05230 Central carbon metabolism in cancer [PATH:ko05230]_PK, pyk; pyruvate kinase [EC:2.7.1.40]#Human Diseases_Endocrine and metabolic diseases_04930 Type II diabetes mellitus [PATH:ko04930]_PK, pyk; pyruvate kinase [EC:2.7.1.40]#Metabolism_Carbohydrate metabolism_00010 G…
K01881	Genetic Information Processing_Translation_00970 Aminoacyl-tRNA biosynthesis [PATH:ko00970]_PARS, proS; prolyl-tRNA synthetase [EC:6.1.1.15]
K01887	Genetic Information Processing_Translation_00970 Aminoacyl-tRNA biosynthesis [PATH:ko00970]_RARS, argS; arginyl-tRNA synthetase [EC:6.1.1.19]
K01712	Metabolism_Amino acid metabolism_00340 Histidine metabolism [PATH:ko00340]_hutU, UROC1; urocanate hydratase [EC:4.2.1.49]
K01756	Metabolism_Amino acid metabolism_00250 Alanine, aspartate and glutamate metabolism [PATH:ko00250]_purB, ADSL; adenylosuccinate lyase [EC:4.3.2.2]#Metabolism_Nucleotide metabolism_00230 Purine metabolism [PATH:ko00230]_purB, ADSL; adenylosuccinate lyase [EC:4.3.2.2]
K00763	Metabolism_Metabolism of cofactors and vitamins_00760 Nicotinate and nicotinamide metabolism [PATH:ko00760]_pncB, NAPRT1; nicotinate phosphoribosyltransferase [EC:6.3.4.21]
K01652	Metabolism_Amino acid metabolism_00290 Valine, leucine and isoleucine biosynthesis [PATH:ko00290]_E2.2.1.6L, ilvB, ilvG, ilvI; acetolactate synthase I/II/III large subunit [EC:2.2.1.6]#Metabolism_Carbohydrate metabolism_00650 Butanoate metabolism [PATH:ko00650]_E2.2.1.6L, ilvB, ilvG, ilvI; acetolactate synthase I/II/III large subunit [EC:2.2.1.6]#Metabolism_Carbohydrate metabolism_00660 C5-Branch…
K03657	Genetic Information Processing_Replication and repair_03420 Nucleotide excision repair [PATH:ko03420]_uvrD, pcrA; DNA helicase II / ATP-dependent DNA helicase PcrA [EC:3.6.4.12]#Genetic Information Processing_Replication and repair_03430 Mismatch repair [PATH:ko03430]_uvrD, pcrA; DNA helicase II / ATP-dependent DNA helicase PcrA [EC:3.6.4.12]
K03781	Cellular Processes_Transport and catabolism_04146 Peroxisome [PATH:ko04146]_katE, CAT, catB, srpA; catalase [EC:1.11.1.6]#Environmental Information Processing_Signal transduction_04068 FoxO signaling pathway [PATH:ko04068]_katE, CAT, catB, srpA; catalase [EC:1.11.1.6]#Human Diseases_Neurodegenerative diseases_05014 Amyotrophic lateral sclerosis (ALS) [PATH:ko05014]_katE, CAT, catB, srpA; catalase…
K07462	Genetic Information Processing_Replication and repair_03410 Base excision repair [PATH:ko03410]_recJ; single-stranded-DNA-specific exonuclease [EC:3.1.-.-]#Genetic Information Processing_Replication and repair_03430 Mismatch repair [PATH:ko03430]_recJ; single-stranded-DNA-specific exonuclease [EC:3.1.-.-]#Genetic Information Processing_Replication and repair_03440 Homologous recombination [PATH:k…
K01893	Genetic Information Processing_Translation_00970 Aminoacyl-tRNA biosynthesis [PATH:ko00970]_NARS, asnS; asparaginyl-tRNA synthetase [EC:6.1.1.22]
K01744	Metabolism_Amino acid metabolism_00250 Alanine, aspartate and glutamate metabolism [PATH:ko00250]_aspA; aspartate ammonia-lyase [EC:4.3.1.1]
K02313	Cellular Processes_Cell growth and death_04112 Cell cycle - Caulobacter [PATH:ko04112]_dnaA; chromosomal replication initiator protein#Environmental Information Processing_Signal transduction_02020 Two-component system [PATH:ko02020]_dnaA; chromosomal replication initiator protein
K00547	Metabolism_Amino acid metabolism_00270 Cysteine and methionine metabolism [PATH:ko00270]_mmuM; homocysteine S-methyltransferase [EC:2.1.1.10]
K01915	Environmental Information Processing_Signal transduction_02020 Two-component system [PATH:ko02020]_glnA, GLUL; glutamine synthetase [EC:6.3.1.2]#Metabolism_Amino acid metabolism_00250 Alanine, aspartate and glutamate metabolism [PATH:ko00250]_glnA, GLUL; glutamine synthetase [EC:6.3.1.2]#Metabolism_Amino acid metabolism_00330 Arginine and proline metabolism [PATH:ko00330]_glnA, GLUL; glutamine sy…
K00380	Metabolism_Energy metabolism_00920 Sulfur metabolism [PATH:ko00920]_cysJ; sulfite reductase (NADPH) flavoprotein alpha-component [EC:1.8.1.2]
K15633	Metabolism_Amino acid metabolism_00260 Glycine, serine and threonine metabolism [PATH:ko00260]_gpmI; 2,3-bisphosphoglycerate-independent phosphoglycerate mutase [EC:5.4.2.12]#Metabolism_Carbohydrate metabolism_00010 Glycolysis / Gluconeogenesis [PATH:ko00010]_gpmI; 2,3-bisphosphoglycerate-independent phosphoglycerate mutase [EC:5.4.2.12]#Metabolism_Energy metabolism_00680 Methane metabolism [PATH…
K00031	Cellular Processes_Transport and catabolism_04146 Peroxisome [PATH:ko04146]_IDH1, IDH2, icd; isocitrate dehydrogenase [EC:1.1.1.42]#Metabolism_Carbohydrate metabolism_00020 Citrate cycle (TCA cycle) [PATH:ko00020]_IDH1, IDH2, icd; isocitrate dehydrogenase [EC:1.1.1.42]#Metabolism_Energy metabolism_00720 Carbon fixation pathways in prokaryotes [PATH:ko00720]_IDH1, IDH2, icd; isocitrate dehydrogena…
K01938	Metabolism_Energy metabolism_00720 Carbon fixation pathways in prokaryotes [PATH:ko00720]_fhs; formate--tetrahydrofolate ligase [EC:6.3.4.3]#Metabolism_Metabolism of cofactors and vitamins_00670 One carbon pool by folate [PATH:ko00670]_fhs; formate--tetrahydrofolate ligase [EC:6.3.4.3]#Metabolism_Overview_01200 Carbon metabolism [PATH:ko01200]_fhs; formate--tetrahydrofolate ligase [EC:6.3.4.3]
K03628	Genetic Information Processing_Folding, sorting and degradation_03018 RNA degradation [PATH:ko03018]_rho; transcription termination factor Rho
K01883	Genetic Information Processing_Translation_00970 Aminoacyl-tRNA biosynthesis [PATH:ko00970]_CARS, cysS; cysteinyl-tRNA synthetase [EC:6.1.1.16]
K00764	Metabolism_Amino acid metabolism_00250 Alanine, aspartate and glutamate metabolism [PATH:ko00250]_purF, PPAT; amidophosphoribosyltransferase [EC:2.4.2.14]#Metabolism_Nucleotide metabolism_00230 Purine metabolism [PATH:ko00230]_purF, PPAT; amidophosphoribosyltransferase [EC:2.4.2.14]
K03431	Metabolism_Carbohydrate metabolism_00520 Amino sugar and nucleotide sugar metabolism [PATH:ko00520]_glmM; phosphoglucosamine mutase [EC:5.4.2.10]
K18104	Environmental Information Processing_Membrane transport_02010 ABC transporters [PATH:ko02010]_abcA, bmrA; ATP-binding cassette, subfamily B, bacterial AbcA/BmrA [EC:3.6.3.44]#Human Diseases_Drug resistance_01501 beta-Lactam resistance [PATH:ko01501]_abcA, bmrA; ATP-binding cassette, subfamily B, bacterial AbcA/BmrA [EC:3.6.3.44]
K00602	Metabolism_Metabolism of cofactors and vitamins_00670 One carbon pool by folate [PATH:ko00670]_purH; phosphoribosylaminoimidazolecarboxamide formyltransferase / IMP cyclohydrolase [EC:2.1.2.3 3.5.4.10]#Metabolism_Nucleotide metabolism_00230 Purine metabolism [PATH:ko00230]_purH; phosphoribosylaminoimidazolecarboxamide formyltransferase / IMP cyclohydrolase [EC:2.1.2.3 3.5.4.10]
K03544	Cellular Processes_Cell growth and death_04112 Cell cycle - Caulobacter [PATH:ko04112]_clpX, CLPX; ATP-dependent Clp protease ATP-binding subunit ClpX
K08303	Human Diseases_Infectious diseases_05120 Epithelial cell signaling in Helicobacter pylori infection [PATH:ko05120]_K08303; putative protease [EC:3.4.-.-]
K01880	Genetic Information Processing_Translation_00970 Aminoacyl-tRNA biosynthesis [PATH:ko00970]_GARS, glyS1; glycyl-tRNA synthetase [EC:6.1.1.14]
K01897	Cellular Processes_Transport and catabolism_04146 Peroxisome [PATH:ko04146]_ACSL, fadD; long-chain acyl-CoA synthetase [EC:6.2.1.3]#Metabolism_Lipid metabolism_00061 Fatty acid biosynthesis [PATH:ko00061]_ACSL, fadD; long-chain acyl-CoA synthetase [EC:6.2.1.3]#Metabolism_Lipid metabolism_00071 Fatty acid degradation [PATH:ko00071]_ACSL, fadD; long-chain acyl-CoA synthetase [EC:6.2.1.3]#Metabolism…
K03106	Environmental Information Processing_Membrane transport_03070 Bacterial secretion system [PATH:ko03070]_SRP54, ffh; signal recognition particle subunit SRP54#Genetic Information Processing_Folding, sorting and degradation_03060 Protein export [PATH:ko03060]_SRP54, ffh; signal recognition particle subunit SRP54
K18231	Environmental Information Processing_Membrane transport_02010 ABC transporters [PATH:ko02010]_vgaB, msrA, vmlR; macrolide transport system ATP-binding/permease protein
K03654	Genetic Information Processing_Folding, sorting and degradation_03018 RNA degradation [PATH:ko03018]_recQ; ATP-dependent DNA helicase RecQ [EC:3.6.4.12]
K01845	Metabolism_Metabolism of cofactors and vitamins_00860 Porphyrin and chlorophyll metabolism [PATH:ko00860]_hemL; glutamate-1-semialdehyde 2,1-aminomutase [EC:5.4.3.8]
K01638	Metabolism_Carbohydrate metabolism_00620 Pyruvate metabolism [PATH:ko00620]_E2.3.3.9, aceB, glcB; malate synthase [EC:2.3.3.9]#Metabolism_Carbohydrate metabolism_00630 Glyoxylate and dicarboxylate metabolism [PATH:ko00630]_E2.3.3.9, aceB, glcB; malate synthase [EC:2.3.3.9]#Metabolism_Overview_01200 Carbon metabolism [PATH:ko01200]_E2.3.3.9, aceB, glcB; malate synthase [EC:2.3.3.9]
K01585	Metabolism_Amino acid metabolism_00330 Arginine and proline metabolism [PATH:ko00330]_E4.1.1.19S, speA; arginine decarboxylase [EC:4.1.1.19]
K01679	Human Diseases_Cancers_05200 Pathways in cancer [PATH:ko05200]_E4.2.1.2B, fumC; fumarate hydratase, class II [EC:4.2.1.2]#Human Diseases_Cancers_05211 Renal cell carcinoma [PATH:ko05211]_E4.2.1.2B, fumC; fumarate hydratase, class II [EC:4.2.1.2]#Metabolism_Carbohydrate metabolism_00020 Citrate cycle (TCA cycle) [PATH:ko00020]_E4.2.1.2B, fumC; fumarate hydratase, class II [EC:4.2.1.2]#Metabolism_C…
K09698	Genetic Information Processing_Translation_00970 Aminoacyl-tRNA biosynthesis [PATH:ko00970]_gltX; nondiscriminating glutamyl-tRNA synthetase [EC:6.1.1.24]
K02314	Cellular Processes_Cell growth and death_04112 Cell cycle - Caulobacter [PATH:ko04112]_dnaB; replicative DNA helicase [EC:3.6.4.12]#Genetic Information Processing_Replication and repair_03030 DNA replication [PATH:ko03030]_dnaB; replicative DNA helicase [EC:3.6.4.12]
K01939	Metabolism_Amino acid metabolism_00250 Alanine, aspartate and glutamate metabolism [PATH:ko00250]_purA, ADSS; adenylosuccinate synthase [EC:6.3.4.4]#Metabolism_Nucleotide metabolism_00230 Purine metabolism [PATH:ko00230]_purA, ADSS; adenylosuccinate synthase [EC:6.3.4.4]
K05592	Genetic Information Processing_Folding, sorting and degradation_03018 RNA degradation [PATH:ko03018]_deaD, cshA; ATP-dependent RNA helicase DeaD [EC:3.6.4.13]
K03572	Genetic Information Processing_Replication and repair_03430 Mismatch repair [PATH:ko03430]_mutL; DNA mismatch repair protein MutL
K01755	Metabolism_Amino acid metabolism_00250 Alanine, aspartate and glutamate metabolism [PATH:ko00250]_argH, ASL; argininosuccinate lyase [EC:4.3.2.1]#Metabolism_Amino acid metabolism_00330 Arginine and proline metabolism [PATH:ko00330]_argH, ASL; argininosuccinate lyase [EC:4.3.2.1]#Metabolism_Overview_01230 Biosynthesis of amino acids [PATH:ko01230]_argH, ASL; argininosuccinate lyase [EC:4.3.2.1]
K01953	Metabolism_Amino acid metabolism_00250 Alanine, aspartate and glutamate metabolism [PATH:ko00250]_asnB, ASNS; asparagine synthase (glutamine-hydrolysing) [EC:6.3.5.4]
K01966	Metabolism_Amino acid metabolism_00280 Valine, leucine and isoleucine degradation [PATH:ko00280]_PCCB, pccB; propionyl-CoA carboxylase beta chain [EC:6.4.1.3]#Metabolism_Carbohydrate metabolism_00630 Glyoxylate and dicarboxylate metabolism [PATH:ko00630]_PCCB, pccB; propionyl-CoA carboxylase beta chain [EC:6.4.1.3]#Metabolism_Carbohydrate metabolism_00640 Propanoate metabolism [PATH:ko00640]_PCCB…
K07652	Environmental Information Processing_Signal transduction_02020 Two-component system [PATH:ko02020]_vicK; two-component system, OmpR family, sensor histidine kinase VicK [EC:2.7.13.3]
K00382	Metabolism_Amino acid metabolism_00260 Glycine, serine and threonine metabolism [PATH:ko00260]_DLD, lpd, pdhD; dihydrolipoamide dehydrogenase [EC:1.8.1.4]#Metabolism_Amino acid metabolism_00280 Valine, leucine and isoleucine degradation [PATH:ko00280]_DLD, lpd, pdhD; dihydrolipoamide dehydrogenase [EC:1.8.1.4]#Metabolism_Carbohydrate metabolism_00010 Glycolysis / Gluconeogenesis [PATH:ko00010]_DL…
K01961	Metabolism_Carbohydrate metabolism_00620 Pyruvate metabolism [PATH:ko00620]_accC; acetyl-CoA carboxylase, biotin carboxylase subunit [EC:6.4.1.2 6.3.4.14]#Metabolism_Carbohydrate metabolism_00640 Propanoate metabolism [PATH:ko00640]_accC; acetyl-CoA carboxylase, biotin carboxylase subunit [EC:6.4.1.2 6.3.4.14]#Metabolism_Energy metabolism_00720 Carbon fixation pathways in prokaryotes [PATH:ko0072…
K00600	Metabolism_Amino acid metabolism_00260 Glycine, serine and threonine metabolism [PATH:ko00260]_glyA, SHMT; glycine hydroxymethyltransferase [EC:2.1.2.1]#Metabolism_Carbohydrate metabolism_00630 Glyoxylate and dicarboxylate metabolism [PATH:ko00630]_glyA, SHMT; glycine hydroxymethyltransferase [EC:2.1.2.1]#Metabolism_Energy metabolism_00680 Methane metabolism [PATH:ko00680]_glyA, SHMT; glycine hyd…
K00789	Metabolism_Amino acid metabolism_00270 Cysteine and methionine metabolism [PATH:ko00270]_metK; S-adenosylmethionine synthetase [EC:2.5.1.6]#Metabolism_Overview_01230 Biosynthesis of amino acids [PATH:ko01230]_metK; S-adenosylmethionine synthetase [EC:2.5.1.6]
K05366	Human Diseases_Drug resistance_01501 beta-Lactam resistance [PATH:ko01501]_mrcA; penicillin-binding protein 1A [EC:2.4.1.- 3.4.-.-]#Metabolism_Glycan biosynthesis and metabolism_00550 Peptidoglycan biosynthesis [PATH:ko00550]_mrcA; penicillin-binding protein 1A [EC:2.4.1.- 3.4.-.-]
K01703	Metabolism_Amino acid metabolism_00290 Valine, leucine and isoleucine biosynthesis [PATH:ko00290]_leuC; 3-isopropylmalate/(R)-2-methylmalate dehydratase large subunit [EC:4.2.1.33 4.2.1.35]#Metabolism_Carbohydrate metabolism_00660 C5-Branched dibasic acid metabolism [PATH:ko00660]_leuC; 3-isopropylmalate/(R)-2-methylmalate dehydratase large subunit [EC:4.2.1.33 4.2.1.35]#Metabolism_Overview_01210…
K08724	Metabolism_Glycan biosynthesis and metabolism_00550 Peptidoglycan biosynthesis [PATH:ko00550]_pbpB; penicillin-binding protein 2B
K04042	Metabolism_Carbohydrate metabolism_00520 Amino sugar and nucleotide sugar metabolism [PATH:ko00520]_glmU; bifunctional UDP-N-acetylglucosamine pyrophosphorylase / Glucosamine-1-phosphate N-acetyltransferase [EC:2.7.7.23 2.3.1.157]
K00627	Metabolism_Carbohydrate metabolism_00010 Glycolysis / Gluconeogenesis [PATH:ko00010]_DLAT, aceF, pdhC; pyruvate dehydrogenase E2 component (dihydrolipoamide acetyltransferase) [EC:2.3.1.12]#Metabolism_Carbohydrate metabolism_00020 Citrate cycle (TCA cycle) [PATH:ko00020]_DLAT, aceF, pdhC; pyruvate dehydrogenase E2 component (dihydrolipoamide acetyltransferase) [EC:2.3.1.12]#Metabolism_Carbohydrat…
K03526	Metabolism_Metabolism of terpenoids and polyketides_00900 Terpenoid backbone biosynthesis [PATH:ko00900]_gcpE, ispG; (E)-4-hydroxy-3-methylbut-2-enyl-diphosphate synthase [EC:1.17.7.1 1.17.7.3]
K01569	Metabolism_Carbohydrate metabolism_00630 Glyoxylate and dicarboxylate metabolism [PATH:ko00630]_oxdD; oxalate decarboxylase [EC:4.1.1.2]
K01897	Cellular Processes_Transport and catabolism_04146 Peroxisome [PATH:ko04146]_ACSL, fadD; long-chain acyl-CoA synthetase [EC:6.2.1.3]#Metabolism_Lipid metabolism_00061 Fatty acid biosynthesis [PATH:ko00061]_ACSL, fadD; long-chain acyl-CoA synthetase [EC:6.2.1.3]#Metabolism_Lipid metabolism_00071 Fatty acid degradation [PATH:ko00071]_ACSL, fadD; long-chain acyl-CoA synthetase [EC:6.2.1.3]#Metabolism…
K01895	Metabolism_Carbohydrate metabolism_00010 Glycolysis / Gluconeogenesis [PATH:ko00010]_ACSS, acs; acetyl-CoA synthetase [EC:6.2.1.1]#Metabolism_Carbohydrate metabolism_00620 Pyruvate metabolism [PATH:ko00620]_ACSS, acs; acetyl-CoA synthetase [EC:6.2.1.1]#Metabolism_Carbohydrate metabolism_00640 Propanoate metabolism [PATH:ko00640]_ACSS, acs; acetyl-CoA synthetase [EC:6.2.1.1]#Metabolism_Energy meta…
K06131	Metabolism_Lipid metabolism_00564 Glycerophospholipid metabolism [PATH:ko00564]_cls; cardiolipin synthase [EC:2.7.8.-]
K09458	Metabolism_Lipid metabolism_00061 Fatty acid biosynthesis [PATH:ko00061]_fabF; 3-oxoacyl-[acyl-carrier-protein] synthase II [EC:2.3.1.179]#Metabolism_Metabolism of cofactors and vitamins_00780 Biotin metabolism [PATH:ko00780]_fabF; 3-oxoacyl-[acyl-carrier-protein] synthase II [EC:2.3.1.179]#Metabolism_Overview_01212 Fatty acid metabolism [PATH:ko01212]_fabF; 3-oxoacyl-[acyl-carrier-protein] synth…
K01637	Metabolism_Carbohydrate metabolism_00630 Glyoxylate and dicarboxylate metabolism [PATH:ko00630]_E4.1.3.1, aceA; isocitrate lyase [EC:4.1.3.1]#Metabolism_Overview_01200 Carbon metabolism [PATH:ko01200]_E4.1.3.1, aceA; isocitrate lyase [EC:4.1.3.1]
K01875	Genetic Information Processing_Translation_00970 Aminoacyl-tRNA biosynthesis [PATH:ko00970]_SARS, serS; seryl-tRNA synthetase [EC:6.1.1.11]
K00111	Metabolism_Lipid metabolism_00564 Glycerophospholipid metabolism [PATH:ko00564]_glpA, glpD; glycerol-3-phosphate dehydrogenase [EC:1.1.5.3]
K00790	Metabolism_Carbohydrate metabolism_00520 Amino sugar and nucleotide sugar metabolism [PATH:ko00520]_murA; UDP-N-acetylglucosamine 1-carboxyvinyltransferase [EC:2.5.1.7]#Metabolism_Glycan biosynthesis and metabolism_00550 Peptidoglycan biosynthesis [PATH:ko00550]_murA; UDP-N-acetylglucosamine 1-carboxyvinyltransferase [EC:2.5.1.7]
K12574	Genetic Information Processing_Folding, sorting and degradation_03018 RNA degradation [PATH:ko03018]_rnj; ribonuclease J [EC:3.1.-.-]
K02804	Environmental Information Processing_Membrane transport_02060 Phosphotransferase system (PTS) [PATH:ko02060]_PTS-Nag-EIIC, nagE; PTS system, N-acetylglucosamine-specific IIC component#Metabolism_Carbohydrate metabolism_00520 Amino sugar and nucleotide sugar metabolism [PATH:ko00520]_PTS-Nag-EIIC, nagE; PTS system, N-acetylglucosamine-specific IIC component
K08693	Metabolism_Metabolism of cofactors and vitamins_00760 Nicotinate and nicotinamide metabolism [PATH:ko00760]_yfkN; 2',3'-cyclic-nucleotide 2'-phosphodiesterase / 3'-nucleotidase / 5'-nucleotidase [EC:3.1.4.16 3.1.3.6 3.1.3.5]#Metabolism_Nucleotide metabolism_00230 Purine metabolism [PATH:ko00230]_yfkN; 2',3'-cyclic-nucleotide 2'-phosphodiesterase / 3'-nucleotidase / 5'-nucleotidase [EC:3.1.4.16 3.…
K01940	Metabolism_Amino acid metabolism_00250 Alanine, aspartate and glutamate metabolism [PATH:ko00250]_argG, ASS1; argininosuccinate synthase [EC:6.3.4.5]#Metabolism_Amino acid metabolism_00330 Arginine and proline metabolism [PATH:ko00330]_argG, ASS1; argininosuccinate synthase [EC:6.3.4.5]#Metabolism_Overview_01230 Biosynthesis of amino acids [PATH:ko01230]_argG, ASS1; argininosuccinate synthase [EC…
K00937	Genetic Information Processing_Folding, sorting and degradation_03018 RNA degradation [PATH:ko03018]_ppk; polyphosphate kinase [EC:2.7.4.1]#Metabolism_Energy metabolism_00190 Oxidative phosphorylation [PATH:ko00190]_ppk; polyphosphate kinase [EC:2.7.4.1]
K01649	Metabolism_Amino acid metabolism_00290 Valine, leucine and isoleucine biosynthesis [PATH:ko00290]_leuA; 2-isopropylmalate synthase [EC:2.3.3.13]#Metabolism_Carbohydrate metabolism_00620 Pyruvate metabolism [PATH:ko00620]_leuA; 2-isopropylmalate synthase [EC:2.3.3.13]#Metabolism_Overview_01210 2-Oxocarboxylic acid metabolism [PATH:ko01210]_leuA; 2-isopropylmalate synthase [EC:2.3.3.13]#Metabolism_…
K00167	Metabolism_Amino acid metabolism_00280 Valine, leucine and isoleucine degradation [PATH:ko00280]_BCKDHB, bkdA2; 2-oxoisovalerate dehydrogenase E1 component beta subunit [EC:1.2.4.4]
K00263	Metabolism_Amino acid metabolism_00280 Valine, leucine and isoleucine degradation [PATH:ko00280]_E1.4.1.9; leucine dehydrogenase [EC:1.4.1.9]#Metabolism_Amino acid metabolism_00290 Valine, leucine and isoleucine biosynthesis [PATH:ko00290]_E1.4.1.9; leucine dehydrogenase [EC:1.4.1.9]
K01486	Metabolism_Nucleotide metabolism_00230 Purine metabolism [PATH:ko00230]_ade; adenine deaminase [EC:3.5.4.2]
K15580	Environmental Information Processing_Membrane transport_02010 ABC transporters [PATH:ko02010]_oppA, mppA; oligopeptide transport system substrate-binding protein#Human Diseases_Drug resistance_01501 beta-Lactam resistance [PATH:ko01501]_oppA, mppA; oligopeptide transport system substrate-binding protein
K03531	Cellular Processes_Cell growth and death_04112 Cell cycle - Caulobacter [PATH:ko04112]_ftsZ; cell division protein FtsZ
K02495	Metabolism_Metabolism of cofactors and vitamins_00860 Porphyrin and chlorophyll metabolism [PATH:ko00860]_hemN, hemZ; oxygen-independent coproporphyrinogen III oxidase [EC:1.3.99.22]
K00364	Metabolism_Nucleotide metabolism_00230 Purine metabolism [PATH:ko00230]_E1.7.1.7, guaC; GMP reductase [EC:1.7.1.7]
K01586	Metabolism_Amino acid metabolism_00300 Lysine biosynthesis [PATH:ko00300]_lysA; diaminopimelate decarboxylase [EC:4.1.1.20]#Metabolism_Overview_01230 Biosynthesis of amino acids [PATH:ko01230]_lysA; diaminopimelate decarboxylase [EC:4.1.1.20]
K00927	Metabolism_Carbohydrate metabolism_00010 Glycolysis / Gluconeogenesis [PATH:ko00010]_PGK, pgk; phosphoglycerate kinase [EC:2.7.2.3]#Metabolism_Energy metabolism_00710 Carbon fixation in photosynthetic organisms [PATH:ko00710]_PGK, pgk; phosphoglycerate kinase [EC:2.7.2.3]#Metabolism_Overview_01200 Carbon metabolism [PATH:ko01200]_PGK, pgk; phosphoglycerate kinase [EC:2.7.2.3]#Metabolism_Overview_…
K00790	Metabolism_Carbohydrate metabolism_00520 Amino sugar and nucleotide sugar metabolism [PATH:ko00520]_murA; UDP-N-acetylglucosamine 1-carboxyvinyltransferase [EC:2.5.1.7]#Metabolism_Glycan biosynthesis and metabolism_00550 Peptidoglycan biosynthesis [PATH:ko00550]_murA; UDP-N-acetylglucosamine 1-carboxyvinyltransferase [EC:2.5.1.7]
K01961	Metabolism_Carbohydrate metabolism_00620 Pyruvate metabolism [PATH:ko00620]_accC; acetyl-CoA carboxylase, biotin carboxylase subunit [EC:6.4.1.2 6.3.4.14]#Metabolism_Carbohydrate metabolism_00640 Propanoate metabolism [PATH:ko00640]_accC; acetyl-CoA carboxylase, biotin carboxylase subunit [EC:6.4.1.2 6.3.4.14]#Metabolism_Energy metabolism_00720 Carbon fixation pathways in prokaryotes [PATH:ko0072…
K01892	Genetic Information Processing_Translation_00970 Aminoacyl-tRNA biosynthesis [PATH:ko00970]_HARS, hisS; histidyl-tRNA synthetase [EC:6.1.1.21]
K03553	Genetic Information Processing_Replication and repair_03440 Homologous recombination [PATH:ko03440]_recA; recombination protein RecA
K01839	Metabolism_Carbohydrate metabolism_00030 Pentose phosphate pathway [PATH:ko00030]_deoB; phosphopentomutase [EC:5.4.2.7]#Metabolism_Nucleotide metabolism_00230 Purine metabolism [PATH:ko00230]_deoB; phosphopentomutase [EC:5.4.2.7]
K00632	Metabolism_Amino acid metabolism_00280 Valine, leucine and isoleucine degradation [PATH:ko00280]_fadA, fadI; acetyl-CoA acyltransferase [EC:2.3.1.16]#Metabolism_Lipid metabolism_00071 Fatty acid degradation [PATH:ko00071]_fadA, fadI; acetyl-CoA acyltransferase [EC:2.3.1.16]#Metabolism_Lipid metabolism_00592 alpha-Linolenic acid metabolism [PATH:ko00592]_fadA, fadI; acetyl-CoA acyltransferase [EC:…
K00161	Environmental Information Processing_Signal transduction_04066 HIF-1 signaling pathway [PATH:ko04066]_PDHA, pdhA; pyruvate dehydrogenase E1 component alpha subunit [EC:1.2.4.1]#Human Diseases_Cancers_05230 Central carbon metabolism in cancer [PATH:ko05230]_PDHA, pdhA; pyruvate dehydrogenase E1 component alpha subunit [EC:1.2.4.1]#Metabolism_Carbohydrate metabolism_00010 Glycolysis / Gluconeogenes…
K01736	Metabolism_Amino acid metabolism_00400 Phenylalanine, tyrosine and tryptophan biosynthesis [PATH:ko00400]_aroC; chorismate synthase [EC:4.2.3.5]#Metabolism_Overview_01230 Biosynthesis of amino acids [PATH:ko01230]_aroC; chorismate synthase [EC:4.2.3.5]
K12574	Genetic Information Processing_Folding, sorting and degradation_03018 RNA degradation [PATH:ko03018]_rnj; ribonuclease J [EC:3.1.-.-]
K07704	Environmental Information Processing_Signal transduction_02020 Two-component system [PATH:ko02020]_lytS; two-component system, LytT family, sensor histidine kinase LytS [EC:2.7.13.3]
K00566	Genetic Information Processing_Folding, sorting and degradation_04122 Sulfur relay system [PATH:ko04122]_mnmA, trmU, TRMU; tRNA-specific 2-thiouridylase [EC:2.8.1.-]
K00262	Metabolism_Amino acid metabolism_00250 Alanine, aspartate and glutamate metabolism [PATH:ko00250]_E1.4.1.4, gdhA; glutamate dehydrogenase (NADP+) [EC:1.4.1.4]#Metabolism_Amino acid metabolism_00330 Arginine and proline metabolism [PATH:ko00330]_E1.4.1.4, gdhA; glutamate dehydrogenase (NADP+) [EC:1.4.1.4]#Metabolism_Energy metabolism_00910 Nitrogen metabolism [PATH:ko00910]_E1.4.1.4, gdhA; glutama…
K01887	Genetic Information Processing_Translation_00970 Aminoacyl-tRNA biosynthesis [PATH:ko00970]_RARS, argS; arginyl-tRNA synthetase [EC:6.1.1.19]
K02343	Genetic Information Processing_Replication and repair_03030 DNA replication [PATH:ko03030]_DPO3G, dnaX; DNA polymerase III subunit gamma/tau [EC:2.7.7.7]#Genetic Information Processing_Replication and repair_03430 Mismatch repair [PATH:ko03430]_DPO3G, dnaX; DNA polymerase III subunit gamma/tau [EC:2.7.7.7]#Genetic Information Processing_Replication and repair_03440 Homologous recombination [PATH:…
K07651	Environmental Information Processing_Signal transduction_02020 Two-component system [PATH:ko02020]_resE; two-component system, OmpR family, sensor histidine kinase ResE [EC:2.7.13.3]
K01179	Metabolism_Carbohydrate metabolism_00500 Starch and sucrose metabolism [PATH:ko00500]_E3.2.1.4; endoglucanase [EC:3.2.1.4]
K00162	Environmental Information Processing_Signal transduction_04066 HIF-1 signaling pathway [PATH:ko04066]_PDHB, pdhB; pyruvate dehydrogenase E1 component beta subunit [EC:1.2.4.1]#Human Diseases_Cancers_05230 Central carbon metabolism in cancer [PATH:ko05230]_PDHB, pdhB; pyruvate dehydrogenase E1 component beta subunit [EC:1.2.4.1]#Metabolism_Carbohydrate metabolism_00010 Glycolysis / Gluconeogenesis…
K01791	Metabolism_Carbohydrate metabolism_00520 Amino sugar and nucleotide sugar metabolism [PATH:ko00520]_wecB; UDP-N-acetylglucosamine 2-epimerase (non-hydrolysing) [EC:5.1.3.14]
K00833	Metabolism_Metabolism of cofactors and vitamins_00780 Biotin metabolism [PATH:ko00780]_bioA; adenosylmethionine-8-amino-7-oxononanoate aminotransferase [EC:2.6.1.62]
K02492	Metabolism_Metabolism of cofactors and vitamins_00860 Porphyrin and chlorophyll metabolism [PATH:ko00860]_hemA; glutamyl-tRNA reductase [EC:1.2.1.70]
K03885	Metabolism_Energy metabolism_00190 Oxidative phosphorylation [PATH:ko00190]_ndh; NADH dehydrogenase [EC:1.6.99.3]
K00483	Metabolism_Amino acid metabolism_00350 Tyrosine metabolism [PATH:ko00350]_hpaB; 4-hydroxyphenylacetate 3-monooxygenase [EC:1.14.14.9]#Metabolism_Overview_01220 Degradation of aromatic compounds [PATH:ko01220]_hpaB; 4-hydroxyphenylacetate 3-monooxygenase [EC:1.14.14.9]
K01889	Genetic Information Processing_Translation_00970 Aminoacyl-tRNA biosynthesis [PATH:ko00970]_FARSA, pheS; phenylalanyl-tRNA synthetase alpha chain [EC:6.1.1.20]
K01696	Metabolism_Amino acid metabolism_00260 Glycine, serine and threonine metabolism [PATH:ko00260]_trpB; tryptophan synthase beta chain [EC:4.2.1.20]#Metabolism_Amino acid metabolism_00400 Phenylalanine, tyrosine and tryptophan biosynthesis [PATH:ko00400]_trpB; tryptophan synthase beta chain [EC:4.2.1.20]#Metabolism_Overview_01230 Biosynthesis of amino acids [PATH:ko01230]_trpB; tryptophan synthase b…
K03735	Metabolism_Lipid metabolism_00564 Glycerophospholipid metabolism [PATH:ko00564]_eutB; ethanolamine ammonia-lyase large subunit [EC:4.3.1.7]
K00958	Metabolism_Biosynthesis of other secondary metabolites_00261 Monobactam biosynthesis [PATH:ko00261]_sat, met3; sulfate adenylyltransferase [EC:2.7.7.4]#Metabolism_Energy metabolism_00920 Sulfur metabolism [PATH:ko00920]_sat, met3; sulfate adenylyltransferase [EC:2.7.7.4]#Metabolism_Metabolism of other amino acids_00450 Selenocompound metabolism [PATH:ko00450]_sat, met3; sulfate adenylyltransferas…
K09699	Metabolism_Amino acid metabolism_00280 Valine, leucine and isoleucine degradation [PATH:ko00280]_DBT, bkdB; 2-oxoisovalerate dehydrogenase E2 component (dihydrolipoyl transacylase) [EC:2.3.1.168]
K00384	Metabolism_Metabolism of other amino acids_00450 Selenocompound metabolism [PATH:ko00450]_trxB; thioredoxin reductase (NADPH) [EC:1.8.1.9]#Metabolism_Nucleotide metabolism_00240 Pyrimidine metabolism [PATH:ko00240]_trxB; thioredoxin reductase (NADPH) [EC:1.8.1.9]
K01599	Metabolism_Metabolism of cofactors and vitamins_00860 Porphyrin and chlorophyll metabolism [PATH:ko00860]_hemE, UROD; uroporphyrinogen decarboxylase [EC:4.1.1.37]
K00290	Metabolism_Amino acid metabolism_00300 Lysine biosynthesis [PATH:ko00300]_LYS1; saccharopine dehydrogenase (NAD+, L-lysine forming) [EC:1.5.1.7]#Metabolism_Amino acid metabolism_00310 Lysine degradation [PATH:ko00310]_LYS1; saccharopine dehydrogenase (NAD+, L-lysine forming) [EC:1.5.1.7]#Metabolism_Overview_01230 Biosynthesis of amino acids [PATH:ko01230]_LYS1; saccharopine dehydrogenase (NAD+, L…
K01866	Genetic Information Processing_Translation_00970 Aminoacyl-tRNA biosynthesis [PATH:ko00970]_YARS, tyrS; tyrosyl-tRNA synthetase [EC:6.1.1.1]
K02000	Environmental Information Processing_Membrane transport_02010 ABC transporters [PATH:ko02010]_proV; glycine betaine/proline transport system ATP-binding protein [EC:3.6.3.32]
K08969	Metabolism_Amino acid metabolism_00270 Cysteine and methionine metabolism [PATH:ko00270]_mtnE, mtnV; aminotransferase [EC:2.6.1.-]
K02409	Cellular Processes_Cell motility_02040 Flagellar assembly [PATH:ko02040]_fliF; flagellar M-ring protein FliF
K03406	Cellular Processes_Cell motility_02030 Bacterial chemotaxis [PATH:ko02030]_mcp; methyl-accepting chemotaxis protein#Environmental Information Processing_Signal transduction_02020 Two-component system [PATH:ko02020]_mcp; methyl-accepting chemotaxis protein
K01740	Metabolism_Amino acid metabolism_00270 Cysteine and methionine metabolism [PATH:ko00270]_E2.5.1.49, metY; O-acetylhomoserine (thiol)-lyase [EC:2.5.1.49]
K03517	Metabolism_Metabolism of cofactors and vitamins_00760 Nicotinate and nicotinamide metabolism [PATH:ko00760]_nadA; quinolinate synthase [EC:2.5.1.72]
K01745	Metabolism_Amino acid metabolism_00340 Histidine metabolism [PATH:ko00340]_hutH, HAL; histidine ammonia-lyase [EC:4.3.1.3]
K00147	Metabolism_Amino acid metabolism_00330 Arginine and proline metabolism [PATH:ko00330]_proA; glutamate-5-semialdehyde dehydrogenase [EC:1.2.1.41]#Metabolism_Biosynthesis of other secondary metabolites_00332 Carbapenem biosynthesis [PATH:ko00332]_proA; glutamate-5-semialdehyde dehydrogenase [EC:1.2.1.41]#Metabolism_Overview_01230 Biosynthesis of amino acids [PATH:ko01230]_proA; glutamate-5-semialde…
K00812	Metabolism_Amino acid metabolism_00250 Alanine, aspartate and glutamate metabolism [PATH:ko00250]_aspB; aspartate aminotransferase [EC:2.6.1.1]#Metabolism_Amino acid metabolism_00270 Cysteine and methionine metabolism [PATH:ko00270]_aspB; aspartate aminotransferase [EC:2.6.1.1]#Metabolism_Amino acid metabolism_00330 Arginine and proline metabolism [PATH:ko00330]_aspB; aspartate aminotransferase […
K00013	Metabolism_Amino acid metabolism_00340 Histidine metabolism [PATH:ko00340]_hisD; histidinol dehydrogenase [EC:1.1.1.23]#Metabolism_Overview_01230 Biosynthesis of amino acids [PATH:ko01230]_hisD; histidinol dehydrogenase [EC:1.1.1.23]
K13853	Metabolism_Amino acid metabolism_00400 Phenylalanine, tyrosine and tryptophan biosynthesis [PATH:ko00400]_aroG, aroA; 3-deoxy-7-phosphoheptulonate synthase / chorismate mutase [EC:2.5.1.54 5.4.99.5]#Metabolism_Overview_01230 Biosynthesis of amino acids [PATH:ko01230]_aroG, aroA; 3-deoxy-7-phosphoheptulonate synthase / chorismate mutase [EC:2.5.1.54 5.4.99.5]
K01465	Metabolism_Nucleotide metabolism_00240 Pyrimidine metabolism [PATH:ko00240]_URA4, pyrC; dihydroorotase [EC:3.5.2.3]
K01845	Metabolism_Metabolism of cofactors and vitamins_00860 Porphyrin and chlorophyll metabolism [PATH:ko00860]_hemL; glutamate-1-semialdehyde 2,1-aminomutase [EC:5.4.3.8]
K02410	Cellular Processes_Cell motility_02030 Bacterial chemotaxis [PATH:ko02030]_fliG; flagellar motor switch protein FliG#Cellular Processes_Cell motility_02040 Flagellar assembly [PATH:ko02040]_fliG; flagellar motor switch protein FliG
K00928	Metabolism_Amino acid metabolism_00260 Glycine, serine and threonine metabolism [PATH:ko00260]_lysC; aspartate kinase [EC:2.7.2.4]#Metabolism_Amino acid metabolism_00270 Cysteine and methionine metabolism [PATH:ko00270]_lysC; aspartate kinase [EC:2.7.2.4]#Metabolism_Amino acid metabolism_00300 Lysine biosynthesis [PATH:ko00300]_lysC; aspartate kinase [EC:2.7.2.4]#Metabolism_Biosynthesis of other …
K03739	Environmental Information Processing_Signal transduction_02020 Two-component system [PATH:ko02020]_dltB; membrane protein involved in D-alanine export#Human Diseases_Drug resistance_01503 Cationic antimicrobial peptide (CAMP) resistance [PATH:ko01503]_dltB; membrane protein involved in D-alanine export#Human Diseases_Infectious diseases_05150 Staphylococcus aureus infection [PATH:ko05150]_dltB; m…
K02316	Genetic Information Processing_Replication and repair_03030 DNA replication [PATH:ko03030]_dnaG; DNA primase [EC:2.7.7.-]
K03644	Metabolism_Metabolism of cofactors and vitamins_00785 Lipoic acid metabolism [PATH:ko00785]_lipA; lipoic acid synthetase [EC:2.8.1.8]
K03551	Genetic Information Processing_Replication and repair_03440 Homologous recombination [PATH:ko03440]_ruvB; holliday junction DNA helicase RuvB [EC:3.6.4.12]
K01733	Metabolism_Amino acid metabolism_00260 Glycine, serine and threonine metabolism [PATH:ko00260]_thrC; threonine synthase [EC:4.2.3.1]#Metabolism_Metabolism of cofactors and vitamins_00750 Vitamin B6 metabolism [PATH:ko00750]_thrC; threonine synthase [EC:4.2.3.1]#Metabolism_Overview_01230 Biosynthesis of amino acids [PATH:ko01230]_thrC; threonine synthase [EC:4.2.3.1]
K06215	Metabolism_Metabolism of cofactors and vitamins_00750 Vitamin B6 metabolism [PATH:ko00750]_pdxS, pdx1; pyridoxal 5'-phosphate synthase pdxS subunit [EC:4.3.3.6]
K05846	Environmental Information Processing_Membrane transport_02010 ABC transporters [PATH:ko02010]_opuBD; osmoprotectant transport system permease protein
K00257	Metabolism_Metabolism of terpenoids and polyketides_00281 Geraniol degradation [PATH:ko00281]_E1.3.99.-; [EC:1.3.99.-]
K01933	Metabolism_Nucleotide metabolism_00230 Purine metabolism [PATH:ko00230]_purM; phosphoribosylformylglycinamidine cyclo-ligase [EC:6.3.3.1]
K07246	Metabolism_Carbohydrate metabolism_00630 Glyoxylate and dicarboxylate metabolism [PATH:ko00630]_ttuC, dmlA; tartrate dehydrogenase/decarboxylase / D-malate dehydrogenase [EC:1.1.1.93 4.1.1.73 1.1.1.83]#Metabolism_Carbohydrate metabolism_00650 Butanoate metabolism [PATH:ko00650]_ttuC, dmlA; tartrate dehydrogenase/decarboxylase / D-malate dehydrogenase [EC:1.1.1.93 4.1.1.73 1.1.1.83]
K00382	Metabolism_Amino acid metabolism_00260 Glycine, serine and threonine metabolism [PATH:ko00260]_DLD, lpd, pdhD; dihydrolipoamide dehydrogenase [EC:1.8.1.4]#Metabolism_Amino acid metabolism_00280 Valine, leucine and isoleucine degradation [PATH:ko00280]_DLD, lpd, pdhD; dihydrolipoamide dehydrogenase [EC:1.8.1.4]#Metabolism_Carbohydrate metabolism_00010 Glycolysis / Gluconeogenesis [PATH:ko00010]_DL…
K01480	Metabolism_Amino acid metabolism_00330 Arginine and proline metabolism [PATH:ko00330]_E3.5.3.11, speB; agmatinase [EC:3.5.3.11]
K01753	Metabolism_Amino acid metabolism_00260 Glycine, serine and threonine metabolism [PATH:ko00260]_dsdA; D-serine dehydratase [EC:4.3.1.18]
K00800	Metabolism_Amino acid metabolism_00400 Phenylalanine, tyrosine and tryptophan biosynthesis [PATH:ko00400]_aroA; 3-phosphoshikimate 1-carboxyvinyltransferase [EC:2.5.1.19]#Metabolism_Overview_01230 Biosynthesis of amino acids [PATH:ko01230]_aroA; 3-phosphoshikimate 1-carboxyvinyltransferase [EC:2.5.1.19]
K01255	Metabolism_Metabolism of other amino acids_00480 Glutathione metabolism [PATH:ko00480]_CARP, pepA; leucyl aminopeptidase [EC:3.4.11.1]
K01956	Metabolism_Amino acid metabolism_00250 Alanine, aspartate and glutamate metabolism [PATH:ko00250]_carA, CPA1; carbamoyl-phosphate synthase small subunit [EC:6.3.5.5]#Metabolism_Nucleotide metabolism_00240 Pyrimidine metabolism [PATH:ko00240]_carA, CPA1; carbamoyl-phosphate synthase small subunit [EC:6.3.5.5]
K11103	Environmental Information Processing_Signal transduction_02020 Two-component system [PATH:ko02020]_dctA; aerobic C4-dicarboxylate transport protein
K01881	Genetic Information Processing_Translation_00970 Aminoacyl-tRNA biosynthesis [PATH:ko00970]_PARS, proS; prolyl-tRNA synthetase [EC:6.1.1.15]
K00027	Environmental Information Processing_Signal transduction_02020 Two-component system [PATH:ko02020]_ME2, sfcA, maeA; malate dehydrogenase (oxaloacetate-decarboxylating) [EC:1.1.1.38]#Metabolism_Carbohydrate metabolism_00620 Pyruvate metabolism [PATH:ko00620]_ME2, sfcA, maeA; malate dehydrogenase (oxaloacetate-decarboxylating) [EC:1.1.1.38]#Metabolism_Overview_01200 Carbon metabolism [PATH:ko01200]…
K03629	Genetic Information Processing_Replication and repair_03440 Homologous recombination [PATH:ko03440]_recF; DNA replication and repair protein RecF
K01971	Genetic Information Processing_Replication and repair_03450 Non-homologous end-joining [PATH:ko03450]_ligD; bifunctional non-homologous end joining protein LigD [EC:6.5.1.1]
K02945	Genetic Information Processing_Translation_03010 Ribosome [PATH:ko03010]_RP-S1, rpsA; small subunit ribosomal protein S1
K01945	Metabolism_Nucleotide metabolism_00230 Purine metabolism [PATH:ko00230]_purD; phosphoribosylamine--glycine ligase [EC:6.3.4.13]
K03406	Cellular Processes_Cell motility_02030 Bacterial chemotaxis [PATH:ko02030]_mcp; methyl-accepting chemotaxis protein#Environmental Information Processing_Signal transduction_02020 Two-component system [PATH:ko02020]_mcp; methyl-accepting chemotaxis protein
K00134	Environmental Information Processing_Signal transduction_04066 HIF-1 signaling pathway [PATH:ko04066]_GAPDH, gapA; glyceraldehyde 3-phosphate dehydrogenase [EC:1.2.1.12]#Human Diseases_Neurodegenerative diseases_05010 Alzheimer's disease [PATH:ko05010]_GAPDH, gapA; glyceraldehyde 3-phosphate dehydrogenase [EC:1.2.1.12]#Metabolism_Carbohydrate metabolism_00010 Glycolysis / Gluconeogenesis [PATH:ko…
K10112	Environmental Information Processing_Membrane transport_02010 ABC transporters [PATH:ko02010]_msmX, msmK, malK, sugC, ggtA, msiK; multiple sugar transport system ATP-binding protein
K11691	Environmental Information Processing_Signal transduction_02020 Two-component system [PATH:ko02020]_K11691, dctS; two-component system, CitB family, sensor histidine kinase DctS [EC:2.7.13.3]
K01012	Metabolism_Metabolism of cofactors and vitamins_00780 Biotin metabolism [PATH:ko00780]_bioB; biotin synthase [EC:2.8.1.6]
K00259	Metabolism_Amino acid metabolism_00250 Alanine, aspartate and glutamate metabolism [PATH:ko00250]_ald; alanine dehydrogenase [EC:1.4.1.1]#Metabolism_Metabolism of other amino acids_00430 Taurine and hypotaurine metabolism [PATH:ko00430]_ald; alanine dehydrogenase [EC:1.4.1.1]
K11072	Environmental Information Processing_Membrane transport_02010 ABC transporters [PATH:ko02010]_potA; spermidine/putrescine transport system ATP-binding protein [EC:3.6.3.31]
K01760	Metabolism_Amino acid metabolism_00270 Cysteine and methionine metabolism [PATH:ko00270]_metC; cystathionine beta-lyase [EC:4.4.1.8]#Metabolism_Metabolism of other amino acids_00450 Selenocompound metabolism [PATH:ko00450]_metC; cystathionine beta-lyase [EC:4.4.1.8]#Metabolism_Overview_01230 Biosynthesis of amino acids [PATH:ko01230]_metC; cystathionine beta-lyase [EC:4.4.1.8]
K03527	Metabolism_Metabolism of terpenoids and polyketides_00900 Terpenoid backbone biosynthesis [PATH:ko00900]_ispH, lytB; 4-hydroxy-3-methylbut-2-enyl diphosphate reductase [EC:1.17.1.2]
K01738	Metabolism_Amino acid metabolism_00270 Cysteine and methionine metabolism [PATH:ko00270]_cysK; cysteine synthase A [EC:2.5.1.47]#Metabolism_Energy metabolism_00920 Sulfur metabolism [PATH:ko00920]_cysK; cysteine synthase A [EC:2.5.1.47]#Metabolism_Overview_01200 Carbon metabolism [PATH:ko01200]_cysK; cysteine synthase A [EC:2.5.1.47]#Metabolism_Overview_01230 Biosynthesis of amino acids [PATH:ko0…
K00166	Metabolism_Amino acid metabolism_00280 Valine, leucine and isoleucine degradation [PATH:ko00280]_BCKDHA, bkdA1; 2-oxoisovalerate dehydrogenase E1 component alpha subunit [EC:1.2.4.4]
K00648	Metabolism_Lipid metabolism_00061 Fatty acid biosynthesis [PATH:ko00061]_fabH; 3-oxoacyl-[acyl-carrier-protein] synthase III [EC:2.3.1.180]#Metabolism_Overview_01212 Fatty acid metabolism [PATH:ko01212]_fabH; 3-oxoacyl-[acyl-carrier-protein] synthase III [EC:2.3.1.180]
K00024	Metabolism_Amino acid metabolism_00270 Cysteine and methionine metabolism [PATH:ko00270]_mdh; malate dehydrogenase [EC:1.1.1.37]#Metabolism_Carbohydrate metabolism_00020 Citrate cycle (TCA cycle) [PATH:ko00020]_mdh; malate dehydrogenase [EC:1.1.1.37]#Metabolism_Carbohydrate metabolism_00620 Pyruvate metabolism [PATH:ko00620]_mdh; malate dehydrogenase [EC:1.1.1.37]#Metabolism_Carbohydrate metaboli…
K03800	Metabolism_Metabolism of cofactors and vitamins_00785 Lipoic acid metabolism [PATH:ko00785]_lplA; lipoate-protein ligase A [EC:2.7.7.63]
K05898	Metabolism_Xenobiotics biodegradation and metabolism_00984 Steroid degradation [PATH:ko00984]_kstD; 3-oxosteroid 1-dehydrogenase [EC:1.3.99.4]
K01925	Metabolism_Glycan biosynthesis and metabolism_00550 Peptidoglycan biosynthesis [PATH:ko00550]_murD; UDP-N-acetylmuramoylalanine--D-glutamate ligase [EC:6.3.2.9]#Metabolism_Metabolism of other amino acids_00471 D-Glutamine and D-glutamate metabolism [PATH:ko00471]_murD; UDP-N-acetylmuramoylalanine--D-glutamate ligase [EC:6.3.2.9]
K01649	Metabolism_Amino acid metabolism_00290 Valine, leucine and isoleucine biosynthesis [PATH:ko00290]_leuA; 2-isopropylmalate synthase [EC:2.3.3.13]#Metabolism_Carbohydrate metabolism_00620 Pyruvate metabolism [PATH:ko00620]_leuA; 2-isopropylmalate synthase [EC:2.3.3.13]#Metabolism_Overview_01210 2-Oxocarboxylic acid metabolism [PATH:ko01210]_leuA; 2-isopropylmalate synthase [EC:2.3.3.13]#Metabolism_…
K03110	Environmental Information Processing_Membrane transport_03070 Bacterial secretion system [PATH:ko03070]_ftsY; fused signal recognition particle receptor#Genetic Information Processing_Folding, sorting and degradation_03060 Protein export [PATH:ko03060]_ftsY; fused signal recognition particle receptor
K00948	Metabolism_Carbohydrate metabolism_00030 Pentose phosphate pathway [PATH:ko00030]_PRPS, prsA; ribose-phosphate pyrophosphokinase [EC:2.7.6.1]#Metabolism_Nucleotide metabolism_00230 Purine metabolism [PATH:ko00230]_PRPS, prsA; ribose-phosphate pyrophosphokinase [EC:2.7.6.1]#Metabolism_Overview_01200 Carbon metabolism [PATH:ko01200]_PRPS, prsA; ribose-phosphate pyrophosphokinase [EC:2.7.6.1]#Metabo…
K00004	Metabolism_Carbohydrate metabolism_00650 Butanoate metabolism [PATH:ko00650]_BDH, butB; (R,R)-butanediol dehydrogenase / meso-butanediol dehydrogenase / diacetyl reductase [EC:1.1.1.4 1.1.1.- 1.1.1.303]
K00053	Metabolism_Amino acid metabolism_00290 Valine, leucine and isoleucine biosynthesis [PATH:ko00290]_ilvC; ketol-acid reductoisomerase [EC:1.1.1.86]#Metabolism_Metabolism of cofactors and vitamins_00770 Pantothenate and CoA biosynthesis [PATH:ko00770]_ilvC; ketol-acid reductoisomerase [EC:1.1.1.86]#Metabolism_Overview_01210 2-Oxocarboxylic acid metabolism [PATH:ko01210]_ilvC; ketol-acid reductoisome…
K01473	Metabolism_Amino acid metabolism_00330 Arginine and proline metabolism [PATH:ko00330]_hyuA; N-methylhydantoinase A [EC:3.5.2.14]
K01698	Metabolism_Metabolism of cofactors and vitamins_00860 Porphyrin and chlorophyll metabolism [PATH:ko00860]_hemB, ALAD; porphobilinogen synthase [EC:4.2.1.24]
K01739	Metabolism_Amino acid metabolism_00270 Cysteine and methionine metabolism [PATH:ko00270]_metB; cystathionine gamma-synthase [EC:2.5.1.48]#Metabolism_Energy metabolism_00920 Sulfur metabolism [PATH:ko00920]_metB; cystathionine gamma-synthase [EC:2.5.1.48]#Metabolism_Metabolism of other amino acids_00450 Selenocompound metabolism [PATH:ko00450]_metB; cystathionine gamma-synthase [EC:2.5.1.48]#Metab…
K04487	Genetic Information Processing_Folding, sorting and degradation_04122 Sulfur relay system [PATH:ko04122]_iscS, NFS1; cysteine desulfurase [EC:2.8.1.7]#Metabolism_Metabolism of cofactors and vitamins_00730 Thiamine metabolism [PATH:ko00730]_iscS, NFS1; cysteine desulfurase [EC:2.8.1.7]
K01867	Genetic Information Processing_Translation_00970 Aminoacyl-tRNA biosynthesis [PATH:ko00970]_WARS, trpS; tryptophanyl-tRNA synthetase [EC:6.1.1.2]
K01866	Genetic Information Processing_Translation_00970 Aminoacyl-tRNA biosynthesis [PATH:ko00970]_YARS, tyrS; tyrosyl-tRNA synthetase [EC:6.1.1.1]
K00057	Metabolism_Lipid metabolism_00564 Glycerophospholipid metabolism [PATH:ko00564]_gpsA; glycerol-3-phosphate dehydrogenase (NAD(P)+) [EC:1.1.1.94]
K00099	Metabolism_Metabolism of terpenoids and polyketides_00900 Terpenoid backbone biosynthesis [PATH:ko00900]_dxr; 1-deoxy-D-xylulose-5-phosphate reductoisomerase [EC:1.1.1.267]
K01665	Metabolism_Metabolism of cofactors and vitamins_00790 Folate biosynthesis [PATH:ko00790]_pabB; para-aminobenzoate synthetase component I [EC:2.6.1.85]
K00140	Metabolism_Amino acid metabolism_00280 Valine, leucine and isoleucine degradation [PATH:ko00280]_mmsA, iolA, ALDH6A1; malonate-semialdehyde dehydrogenase (acetylating) / methylmalonate-semialdehyde dehydrogenase [EC:1.2.1.18 1.2.1.27]#Metabolism_Carbohydrate metabolism_00562 Inositol phosphate metabolism [PATH:ko00562]_mmsA, iolA, ALDH6A1; malonate-semialdehyde dehydrogenase (acetylating) / methy…
K02446	Metabolism_Carbohydrate metabolism_00010 Glycolysis / Gluconeogenesis [PATH:ko00010]_glpX; fructose-1,6-bisphosphatase II [EC:3.1.3.11]#Metabolism_Carbohydrate metabolism_00030 Pentose phosphate pathway [PATH:ko00030]_glpX; fructose-1,6-bisphosphatase II [EC:3.1.3.11]#Metabolism_Carbohydrate metabolism_00051 Fructose and mannose metabolism [PATH:ko00051]_glpX; fructose-1,6-bisphosphatase II [EC:3…
K01151	Genetic Information Processing_Replication and repair_03410 Base excision repair [PATH:ko03410]_nfo; deoxyribonuclease IV [EC:3.1.21.2]
K03590	Cellular Processes_Cell growth and death_04112 Cell cycle - Caulobacter [PATH:ko04112]_ftsA; cell division protein FtsA
K00626	Environmental Information Processing_Signal transduction_02020 Two-component system [PATH:ko02020]_E2.3.1.9, atoB; acetyl-CoA C-acetyltransferase [EC:2.3.1.9]#Metabolism_Amino acid metabolism_00280 Valine, leucine and isoleucine degradation [PATH:ko00280]_E2.3.1.9, atoB; acetyl-CoA C-acetyltransferase [EC:2.3.1.9]#Metabolism_Amino acid metabolism_00310 Lysine degradation [PATH:ko00310]_E2.3.1.9, …
K00931	Metabolism_Amino acid metabolism_00330 Arginine and proline metabolism [PATH:ko00330]_proB; glutamate 5-kinase [EC:2.7.2.11]#Metabolism_Biosynthesis of other secondary metabolites_00332 Carbapenem biosynthesis [PATH:ko00332]_proB; glutamate 5-kinase [EC:2.7.2.11]#Metabolism_Overview_01230 Biosynthesis of amino acids [PATH:ko01230]_proB; glutamate 5-kinase [EC:2.7.2.11]
K03693	Human Diseases_Drug resistance_01501 beta-Lactam resistance [PATH:ko01501]_pbp; penicillin-binding protein#Metabolism_Glycan biosynthesis and metabolism_00550 Peptidoglycan biosynthesis [PATH:ko00550]_pbp; penicillin-binding protein
K01752	Metabolism_Amino acid metabolism_00260 Glycine, serine and threonine metabolism [PATH:ko00260]_E4.3.1.17, sdaA; L-serine dehydratase [EC:4.3.1.17]#Metabolism_Amino acid metabolism_00270 Cysteine and methionine metabolism [PATH:ko00270]_E4.3.1.17, sdaA; L-serine dehydratase [EC:4.3.1.17]#Metabolism_Overview_01200 Carbon metabolism [PATH:ko01200]_E4.3.1.17, sdaA; L-serine dehydratase [EC:4.3.1.17]#…
K02071	Environmental Information Processing_Membrane transport_02010 ABC transporters [PATH:ko02010]_metN; D-methionine transport system ATP-binding protein
K03367	Environmental Information Processing_Signal transduction_02020 Two-component system [PATH:ko02020]_dltA; D-alanine--poly(phosphoribitol) ligase subunit 1 [EC:6.1.1.13]#Human Diseases_Drug resistance_01503 Cationic antimicrobial peptide (CAMP) resistance [PATH:ko01503]_dltA; D-alanine--poly(phosphoribitol) ligase subunit 1 [EC:6.1.1.13]#Human Diseases_Infectious diseases_05150 Staphylococcus aureu…
K00231	Metabolism_Metabolism of cofactors and vitamins_00860 Porphyrin and chlorophyll metabolism [PATH:ko00860]_PPOX, hemY; oxygen-dependent protoporphyrinogen oxidase [EC:1.3.3.4]
K17716	Metabolism_Carbohydrate metabolism_00052 Galactose metabolism [PATH:ko00052]_capD; UDP-glucose 4-epimerase [EC:5.1.3.2]#Metabolism_Carbohydrate metabolism_00520 Amino sugar and nucleotide sugar metabolism [PATH:ko00520]_capD; UDP-glucose 4-epimerase [EC:5.1.3.2]
K03885	Metabolism_Energy metabolism_00190 Oxidative phosphorylation [PATH:ko00190]_ndh; NADH dehydrogenase [EC:1.6.99.3]
K00831	Metabolism_Amino acid metabolism_00260 Glycine, serine and threonine metabolism [PATH:ko00260]_serC, PSAT1; phosphoserine aminotransferase [EC:2.6.1.52]#Metabolism_Energy metabolism_00680 Methane metabolism [PATH:ko00680]_serC, PSAT1; phosphoserine aminotransferase [EC:2.6.1.52]#Metabolism_Metabolism of cofactors and vitamins_00750 Vitamin B6 metabolism [PATH:ko00750]_serC, PSAT1; phosphoserine a…
K02551	Metabolism_Metabolism of cofactors and vitamins_00130 Ubiquinone and other terpenoid-quinone biosynthesis [PATH:ko00130]_menD; 2-succinyl-5-enolpyruvyl-6-hydroxy-3-cyclohexene-1-carboxylate synthase [EC:2.2.1.9]
K00850	Environmental Information Processing_Signal transduction_04152 AMPK signaling pathway [PATH:ko04152]_pfkA, PFK; 6-phosphofructokinase 1 [EC:2.7.1.11]#Genetic Information Processing_Folding, sorting and degradation_03018 RNA degradation [PATH:ko03018]_pfkA, PFK; 6-phosphofructokinase 1 [EC:2.7.1.11]#Human Diseases_Cancers_05230 Central carbon metabolism in cancer [PATH:ko05230]_pfkA, PFK; 6-phosph…
K02338	Genetic Information Processing_Replication and repair_03030 DNA replication [PATH:ko03030]_DPO3B, dnaN; DNA polymerase III subunit beta [EC:2.7.7.7]#Genetic Information Processing_Replication and repair_03430 Mismatch repair [PATH:ko03430]_DPO3B, dnaN; DNA polymerase III subunit beta [EC:2.7.7.7]#Genetic Information Processing_Replication and repair_03440 Homologous recombination [PATH:ko03440]_D…
K03601	Genetic Information Processing_Replication and repair_03430 Mismatch repair [PATH:ko03430]_xseA; exodeoxyribonuclease VII large subunit [EC:3.1.11.6]
K00052	Metabolism_Amino acid metabolism_00290 Valine, leucine and isoleucine biosynthesis [PATH:ko00290]_leuB; 3-isopropylmalate dehydrogenase [EC:1.1.1.85]#Metabolism_Carbohydrate metabolism_00660 C5-Branched dibasic acid metabolism [PATH:ko00660]_leuB; 3-isopropylmalate dehydrogenase [EC:1.1.1.85]#Metabolism_Overview_01210 2-Oxocarboxylic acid metabolism [PATH:ko01210]_leuB; 3-isopropylmalate dehydrog…
K11749	Cellular Processes_Cell growth and death_04112 Cell cycle - Caulobacter [PATH:ko04112]_rseP; regulator of sigma E protease [EC:3.4.24.-]
K02048	Environmental Information Processing_Membrane transport_02010 ABC transporters [PATH:ko02010]_cysP, sbp; sulfate transport system substrate-binding protein#Metabolism_Energy metabolism_00920 Sulfur metabolism [PATH:ko00920]_cysP, sbp; sulfate transport system substrate-binding protein
K00133	Metabolism_Amino acid metabolism_00260 Glycine, serine and threonine metabolism [PATH:ko00260]_asd; aspartate-semialdehyde dehydrogenase [EC:1.2.1.11]#Metabolism_Amino acid metabolism_00270 Cysteine and methionine metabolism [PATH:ko00270]_asd; aspartate-semialdehyde dehydrogenase [EC:1.2.1.11]#Metabolism_Amino acid metabolism_00300 Lysine biosynthesis [PATH:ko00300]_asd; aspartate-semialdehyde d…
K01620	Metabolism_Amino acid metabolism_00260 Glycine, serine and threonine metabolism [PATH:ko00260]_ltaE; threonine aldolase [EC:4.1.2.5]#Metabolism_Overview_01230 Biosynthesis of amino acids [PATH:ko01230]_ltaE; threonine aldolase [EC:4.1.2.5]
K01439	Metabolism_Amino acid metabolism_00300 Lysine biosynthesis [PATH:ko00300]_dapE; succinyl-diaminopimelate desuccinylase [EC:3.5.1.18]#Metabolism_Overview_01230 Biosynthesis of amino acids [PATH:ko01230]_dapE; succinyl-diaminopimelate desuccinylase [EC:3.5.1.18]
K07258	Metabolism_Glycan biosynthesis and metabolism_00550 Peptidoglycan biosynthesis [PATH:ko00550]_dacC, dacA, dacD; D-alanyl-D-alanine carboxypeptidase (penicillin-binding protein 5/6) [EC:3.4.16.4]
K17828	Metabolism_Nucleotide metabolism_00240 Pyrimidine metabolism [PATH:ko00240]_pyrDI; dihydroorotate dehydrogenase (NAD+) catalytic subunit [EC:1.3.1.14]
K01772	Metabolism_Metabolism of cofactors and vitamins_00860 Porphyrin and chlorophyll metabolism [PATH:ko00860]_hemH, FECH; ferrochelatase [EC:4.99.1.1]
K03151	Genetic Information Processing_Folding, sorting and degradation_04122 Sulfur relay system [PATH:ko04122]_thiI; thiamine biosynthesis protein ThiI#Metabolism_Metabolism of cofactors and vitamins_00730 Thiamine metabolism [PATH:ko00730]_thiI; thiamine biosynthesis protein ThiI
K01476	Human Diseases_Infectious diseases_05146 Amoebiasis [PATH:ko05146]_E3.5.3.1, rocF, arg; arginase [EC:3.5.3.1]#Metabolism_Amino acid metabolism_00330 Arginine and proline metabolism [PATH:ko00330]_E3.5.3.1, rocF, arg; arginase [EC:3.5.3.1]#Metabolism_Overview_01230 Biosynthesis of amino acids [PATH:ko01230]_E3.5.3.1, rocF, arg; arginase [EC:3.5.3.1]
K02015	Environmental Information Processing_Membrane transport_02010 ABC transporters [PATH:ko02010]_ABC.FEV.P; iron complex transport system permease protein
K13954	Metabolism_Amino acid metabolism_00350 Tyrosine metabolism [PATH:ko00350]_yiaY; alcohol dehydrogenase [EC:1.1.1.1]#Metabolism_Carbohydrate metabolism_00010 Glycolysis / Gluconeogenesis [PATH:ko00010]_yiaY; alcohol dehydrogenase [EC:1.1.1.1]#Metabolism_Lipid metabolism_00071 Fatty acid degradation [PATH:ko00071]_yiaY; alcohol dehydrogenase [EC:1.1.1.1]#Metabolism_Overview_01220 Degradation of arom…
K00620	Metabolism_Amino acid metabolism_00330 Arginine and proline metabolism [PATH:ko00330]_argJ; glutamate N-acetyltransferase / amino-acid N-acetyltransferase [EC:2.3.1.35 2.3.1.1]#Metabolism_Overview_01210 2-Oxocarboxylic acid metabolism [PATH:ko01210]_argJ; glutamate N-acetyltransferase / amino-acid N-acetyltransferase [EC:2.3.1.35 2.3.1.1]#Metabolism_Overview_01230 Biosynthesis of amino acids [PAT…
K02232	Metabolism_Metabolism of cofactors and vitamins_00860 Porphyrin and chlorophyll metabolism [PATH:ko00860]_E6.3.5.10, cobQ, cbiP; adenosylcobyric acid synthase [EC:6.3.5.10]
K10255	Environmental Information Processing_Signal transduction_02020 Two-component system [PATH:ko02020]_FAD6, desA; omega-6 fatty acid desaturase (delta-12 desaturase) [EC:1.14.19.-]#Metabolism_Lipid metabolism_01040 Biosynthesis of unsaturated fatty acids [PATH:ko01040]_FAD6, desA; omega-6 fatty acid desaturase (delta-12 desaturase) [EC:1.14.19.-]#Metabolism_Overview_01212 Fatty acid metabolism [PATH…
K01749	Metabolism_Metabolism of cofactors and vitamins_00860 Porphyrin and chlorophyll metabolism [PATH:ko00860]_hemC, HMBS; hydroxymethylbilane synthase [EC:2.5.1.61]
K00128	Metabolism_Amino acid metabolism_00280 Valine, leucine and isoleucine degradation [PATH:ko00280]_E1.2.1.3; aldehyde dehydrogenase (NAD+) [EC:1.2.1.3]#Metabolism_Amino acid metabolism_00310 Lysine degradation [PATH:ko00310]_E1.2.1.3; aldehyde dehydrogenase (NAD+) [EC:1.2.1.3]#Metabolism_Amino acid metabolism_00330 Arginine and proline metabolism [PATH:ko00330]_E1.2.1.3; aldehyde dehydrogenase (NAD…
K15655	Metabolism_Metabolism of terpenoids and polyketides_01054 Nonribosomal peptide structures [PATH:ko01054]_srfAB, lchAB; surfactin family lipopeptide synthetase B
K07777	Environmental Information Processing_Signal transduction_02020 Two-component system [PATH:ko02020]_degS; two-component system, NarL family, sensor histidine kinase DegS [EC:2.7.13.3]
K03742	Metabolism_Metabolism of cofactors and vitamins_00760 Nicotinate and nicotinamide metabolism [PATH:ko00760]_pncC; nicotinamide-nucleotide amidase [EC:3.5.1.42]
K15583	Environmental Information Processing_Membrane transport_02010 ABC transporters [PATH:ko02010]_oppD; oligopeptide transport system ATP-binding protein#Human Diseases_Drug resistance_01501 beta-Lactam resistance [PATH:ko01501]_oppD; oligopeptide transport system ATP-binding protein
K03639	Genetic Information Processing_Folding, sorting and degradation_04122 Sulfur relay system [PATH:ko04122]_MOCS1, moaA; cyclic pyranopterin phosphate synthase [EC:4.1.99.18]#Metabolism_Metabolism of cofactors and vitamins_00790 Folate biosynthesis [PATH:ko00790]_MOCS1, moaA; cyclic pyranopterin phosphate synthase [EC:4.1.99.18]
K02549	Metabolism_Metabolism of cofactors and vitamins_00130 Ubiquinone and other terpenoid-quinone biosynthesis [PATH:ko00130]_menC; O-succinylbenzoate synthase [EC:4.2.1.113]
K00626	Environmental Information Processing_Signal transduction_02020 Two-component system [PATH:ko02020]_E2.3.1.9, atoB; acetyl-CoA C-acetyltransferase [EC:2.3.1.9]#Metabolism_Amino acid metabolism_00280 Valine, leucine and isoleucine degradation [PATH:ko00280]_E2.3.1.9, atoB; acetyl-CoA C-acetyltransferase [EC:2.3.1.9]#Metabolism_Amino acid metabolism_00310 Lysine degradation [PATH:ko00310]_E2.3.1.9, …
K02401	Cellular Processes_Cell motility_02040 Flagellar assembly [PATH:ko02040]_flhB; flagellar biosynthetic protein FlhB
K00928	Metabolism_Amino acid metabolism_00260 Glycine, serine and threonine metabolism [PATH:ko00260]_lysC; aspartate kinase [EC:2.7.2.4]#Metabolism_Amino acid metabolism_00270 Cysteine and methionine metabolism [PATH:ko00270]_lysC; aspartate kinase [EC:2.7.2.4]#Metabolism_Amino acid metabolism_00300 Lysine biosynthesis [PATH:ko00300]_lysC; aspartate kinase [EC:2.7.2.4]#Metabolism_Biosynthesis of other …
K00919	Metabolism_Metabolism of terpenoids and polyketides_00900 Terpenoid backbone biosynthesis [PATH:ko00900]_ispE; 4-diphosphocytidyl-2-C-methyl-D-erythritol kinase [EC:2.7.1.148]
K01921	Human Diseases_Drug resistance_01502 Vancomycin resistance [PATH:ko01502]_ddl; D-alanine-D-alanine ligase [EC:6.3.2.4]#Metabolism_Glycan biosynthesis and metabolism_00550 Peptidoglycan biosynthesis [PATH:ko00550]_ddl; D-alanine-D-alanine ligase [EC:6.3.2.4]#Metabolism_Metabolism of other amino acids_00473 D-Alanine metabolism [PATH:ko00473]_ddl; D-alanine-D-alanine ligase [EC:6.3.2.4]
K00818	Metabolism_Amino acid metabolism_00330 Arginine and proline metabolism [PATH:ko00330]_E2.6.1.11, argD; acetylornithine aminotransferase [EC:2.6.1.11]#Metabolism_Overview_01210 2-Oxocarboxylic acid metabolism [PATH:ko01210]_E2.6.1.11, argD; acetylornithine aminotransferase [EC:2.6.1.11]#Metabolism_Overview_01230 Biosynthesis of amino acids [PATH:ko01230]_E2.6.1.11, argD; acetylornithine aminotrans…
K02495	Metabolism_Metabolism of cofactors and vitamins_00860 Porphyrin and chlorophyll metabolism [PATH:ko00860]_hemN, hemZ; oxygen-independent coproporphyrinogen III oxidase [EC:1.3.99.22]
K15582	Environmental Information Processing_Membrane transport_02010 ABC transporters [PATH:ko02010]_oppC; oligopeptide transport system permease protein#Human Diseases_Drug resistance_01501 beta-Lactam resistance [PATH:ko01501]_oppC; oligopeptide transport system permease protein
K02967	Genetic Information Processing_Translation_03010 Ribosome [PATH:ko03010]_RP-S2, MRPS2, rpsB; small subunit ribosomal protein S2
K00817	Metabolism_Amino acid metabolism_00340 Histidine metabolism [PATH:ko00340]_hisC; histidinol-phosphate aminotransferase [EC:2.6.1.9]#Metabolism_Amino acid metabolism_00350 Tyrosine metabolism [PATH:ko00350]_hisC; histidinol-phosphate aminotransferase [EC:2.6.1.9]#Metabolism_Amino acid metabolism_00360 Phenylalanine metabolism [PATH:ko00360]_hisC; histidinol-phosphate aminotransferase [EC:2.6.1.9]#…
K03621	Metabolism_Lipid metabolism_00561 Glycerolipid metabolism [PATH:ko00561]_plsX; glycerol-3-phosphate acyltransferase PlsX [EC:2.3.1.15]#Metabolism_Lipid metabolism_00564 Glycerophospholipid metabolism [PATH:ko00564]_plsX; glycerol-3-phosphate acyltransferase PlsX [EC:2.3.1.15]
K01911	Metabolism_Metabolism of cofactors and vitamins_00130 Ubiquinone and other terpenoid-quinone biosynthesis [PATH:ko00130]_menE; O-succinylbenzoic acid--CoA ligase [EC:6.2.1.26]
K15986	Metabolism_Energy metabolism_00190 Oxidative phosphorylation [PATH:ko00190]_ppaC; manganese-dependent inorganic pyrophosphatase [EC:3.6.1.1]
K01657	Metabolism_Amino acid metabolism_00400 Phenylalanine, tyrosine and tryptophan biosynthesis [PATH:ko00400]_trpE; anthranilate synthase component I [EC:4.1.3.27]#Metabolism_Overview_01230 Biosynthesis of amino acids [PATH:ko01230]_trpE; anthranilate synthase component I [EC:4.1.3.27]
K00278	Metabolism_Amino acid metabolism_00250 Alanine, aspartate and glutamate metabolism [PATH:ko00250]_nadB; L-aspartate oxidase [EC:1.4.3.16]#Metabolism_Metabolism of cofactors and vitamins_00760 Nicotinate and nicotinamide metabolism [PATH:ko00760]_nadB; L-aspartate oxidase [EC:1.4.3.16]
K01916	Metabolism_Metabolism of cofactors and vitamins_00760 Nicotinate and nicotinamide metabolism [PATH:ko00760]_nadE; NAD+ synthase [EC:6.3.1.5]
K00128	Metabolism_Amino acid metabolism_00280 Valine, leucine and isoleucine degradation [PATH:ko00280]_E1.2.1.3; aldehyde dehydrogenase (NAD+) [EC:1.2.1.3]#Metabolism_Amino acid metabolism_00310 Lysine degradation [PATH:ko00310]_E1.2.1.3; aldehyde dehydrogenase (NAD+) [EC:1.2.1.3]#Metabolism_Amino acid metabolism_00330 Arginine and proline metabolism [PATH:ko00330]_E1.2.1.3; aldehyde dehydrogenase (NAD…
K00240	Metabolism_Carbohydrate metabolism_00020 Citrate cycle (TCA cycle) [PATH:ko00020]_sdhB, frdB; succinate dehydrogenase / fumarate reductase, iron-sulfur subunit [EC:1.3.5.1 1.3.5.4]#Metabolism_Carbohydrate metabolism_00650 Butanoate metabolism [PATH:ko00650]_sdhB, frdB; succinate dehydrogenase / fumarate reductase, iron-sulfur subunit [EC:1.3.5.1 1.3.5.4]#Metabolism_Energy metabolism_00190 Oxidati…
K00756	Metabolism_Nucleotide metabolism_00240 Pyrimidine metabolism [PATH:ko00240]_E2.4.2.2, pdp; pyrimidine-nucleoside phosphorylase [EC:2.4.2.2]
K00074	Metabolism_Amino acid metabolism_00360 Phenylalanine metabolism [PATH:ko00360]_paaH, hbd, fadB, mmgB; 3-hydroxybutyryl-CoA dehydrogenase [EC:1.1.1.157]#Metabolism_Carbohydrate metabolism_00650 Butanoate metabolism [PATH:ko00650]_paaH, hbd, fadB, mmgB; 3-hydroxybutyryl-CoA dehydrogenase [EC:1.1.1.157]#Metabolism_Xenobiotics biodegradation and metabolism_00362 Benzoate degradation [PATH:ko00362]_pa…
K08303	Human Diseases_Infectious diseases_05120 Epithelial cell signaling in Helicobacter pylori infection [PATH:ko05120]_K08303; putative protease [EC:3.4.-.-]
K01425	Human Diseases_Cancers_05206 MicroRNAs in cancer [PATH:ko05206]_glsA, GLS; glutaminase [EC:3.5.1.2]#Human Diseases_Cancers_05230 Central carbon metabolism in cancer [PATH:ko05230]_glsA, GLS; glutaminase [EC:3.5.1.2]#Metabolism_Amino acid metabolism_00250 Alanine, aspartate and glutamate metabolism [PATH:ko00250]_glsA, GLS; glutaminase [EC:3.5.1.2]#Metabolism_Amino acid metabolism_00330 Arginine a…
K01589	Metabolism_Nucleotide metabolism_00230 Purine metabolism [PATH:ko00230]_purK; 5-(carboxyamino)imidazole ribonucleotide synthase [EC:6.3.4.18]
K07029	Metabolism_Lipid metabolism_00561 Glycerolipid metabolism [PATH:ko00561]_dagK; diacylglycerol kinase (ATP) [EC:2.7.1.107]#Metabolism_Lipid metabolism_00564 Glycerophospholipid metabolism [PATH:ko00564]_dagK; diacylglycerol kinase (ATP) [EC:2.7.1.107]
K02015	Environmental Information Processing_Membrane transport_02010 ABC transporters [PATH:ko02010]_ABC.FEV.P; iron complex transport system permease protein
K01874	Genetic Information Processing_Translation_00970 Aminoacyl-tRNA biosynthesis [PATH:ko00970]_MARS, metG; methionyl-tRNA synthetase [EC:6.1.1.10]#Metabolism_Metabolism of other amino acids_00450 Selenocompound metabolism [PATH:ko00450]_MARS, metG; methionyl-tRNA synthetase [EC:6.1.1.10]
K15581	Environmental Information Processing_Membrane transport_02010 ABC transporters [PATH:ko02010]_oppB; oligopeptide transport system permease protein#Human Diseases_Drug resistance_01501 beta-Lactam resistance [PATH:ko01501]_oppB; oligopeptide transport system permease protein
K02275	Metabolism_Energy metabolism_00190 Oxidative phosphorylation [PATH:ko00190]_coxB; cytochrome c oxidase subunit II [EC:1.9.3.1]
K02015	Environmental Information Processing_Membrane transport_02010 ABC transporters [PATH:ko02010]_ABC.FEV.P; iron complex transport system permease protein
K02115	Metabolism_Energy metabolism_00190 Oxidative phosphorylation [PATH:ko00190]_ATPF1G, atpG; F-type H+-transporting ATPase subunit gamma#Metabolism_Energy metabolism_00195 Photosynthesis [PATH:ko00195]_ATPF1G, atpG; F-type H+-transporting ATPase subunit gamma
K03657	Genetic Information Processing_Replication and repair_03420 Nucleotide excision repair [PATH:ko03420]_uvrD, pcrA; DNA helicase II / ATP-dependent DNA helicase PcrA [EC:3.6.4.12]#Genetic Information Processing_Replication and repair_03430 Mismatch repair [PATH:ko03430]_uvrD, pcrA; DNA helicase II / ATP-dependent DNA helicase PcrA [EC:3.6.4.12]
K00491	Metabolism_Amino acid metabolism_00330 Arginine and proline metabolism [PATH:ko00330]_nos; nitric-oxide synthase, bacterial [EC:1.14.13.165]
K13747	Metabolism_Amino acid metabolism_00330 Arginine and proline metabolism [PATH:ko00330]_nspC; carboxynorspermidine decarboxylase [EC:4.1.1.96]
K07456	Genetic Information Processing_Replication and repair_03430 Mismatch repair [PATH:ko03430]_mutS2; DNA mismatch repair protein MutS2
K00257	Metabolism_Metabolism of terpenoids and polyketides_00281 Geraniol degradation [PATH:ko00281]_E1.3.99.-; [EC:1.3.99.-]
K02015	Environmental Information Processing_Membrane transport_02010 ABC transporters [PATH:ko02010]_ABC.FEV.P; iron complex transport system permease protein
K02274	Metabolism_Energy metabolism_00190 Oxidative phosphorylation [PATH:ko00190]_coxA; cytochrome c oxidase subunit I [EC:1.9.3.1]
K01929	Human Diseases_Drug resistance_01502 Vancomycin resistance [PATH:ko01502]_murF; UDP-N-acetylmuramoyl-tripeptide--D-alanyl-D-alanine ligase [EC:6.3.2.10]#Metabolism_Amino acid metabolism_00300 Lysine biosynthesis [PATH:ko00300]_murF; UDP-N-acetylmuramoyl-tripeptide--D-alanyl-D-alanine ligase [EC:6.3.2.10]#Metabolism_Glycan biosynthesis and metabolism_00550 Peptidoglycan biosynthesis [PATH:ko00550]…
K01928	Metabolism_Amino acid metabolism_00300 Lysine biosynthesis [PATH:ko00300]_murE; UDP-N-acetylmuramoyl-L-alanyl-D-glutamate--2,6-diaminopimelate ligase [EC:6.3.2.13]#Metabolism_Glycan biosynthesis and metabolism_00550 Peptidoglycan biosynthesis [PATH:ko00550]_murE; UDP-N-acetylmuramoyl-L-alanyl-D-glutamate--2,6-diaminopimelate ligase [EC:6.3.2.13]
K00390	Metabolism_Energy metabolism_00920 Sulfur metabolism [PATH:ko00920]_cysH; phosphoadenosine phosphosulfate reductase [EC:1.8.4.8]
K02013	Environmental Information Processing_Membrane transport_02010 ABC transporters [PATH:ko02010]_ABC.FEV.A; iron complex transport system ATP-binding protein [EC:3.6.3.34]
K00651	Metabolism_Amino acid metabolism_00270 Cysteine and methionine metabolism [PATH:ko00270]_metA; homoserine O-succinyltransferase [EC:2.3.1.46]#Metabolism_Energy metabolism_00920 Sulfur metabolism [PATH:ko00920]_metA; homoserine O-succinyltransferase [EC:2.3.1.46]#Metabolism_Overview_01230 Biosynthesis of amino acids [PATH:ko01230]_metA; homoserine O-succinyltransferase [EC:2.3.1.46]
K02015	Environmental Information Processing_Membrane transport_02010 ABC transporters [PATH:ko02010]_ABC.FEV.P; iron complex transport system permease protein
K10823	Environmental Information Processing_Membrane transport_02010 ABC transporters [PATH:ko02010]_oppF; oligopeptide transport system ATP-binding protein#Human Diseases_Drug resistance_01501 beta-Lactam resistance [PATH:ko01501]_oppF; oligopeptide transport system ATP-binding protein
K00604	Genetic Information Processing_Translation_00970 Aminoacyl-tRNA biosynthesis [PATH:ko00970]_MTFMT, fmt; methionyl-tRNA formyltransferase [EC:2.1.2.9]#Metabolism_Metabolism of cofactors and vitamins_00670 One carbon pool by folate [PATH:ko00670]_MTFMT, fmt; methionyl-tRNA formyltransferase [EC:2.1.2.9]
K02563	Cellular Processes_Cell growth and death_04112 Cell cycle - Caulobacter [PATH:ko04112]_murG; UDP-N-acetylglucosamine--N-acetylmuramyl-(pentapeptide) pyrophosphoryl-undecaprenol N-acetylglucosamine transferase [EC:2.4.1.227]#Human Diseases_Drug resistance_01502 Vancomycin resistance [PATH:ko01502]_murG; UDP-N-acetylglucosamine--N-acetylmuramyl-(pentapeptide) pyrophosphoryl-undecaprenol N-acetylglu…
K00761	Metabolism_Nucleotide metabolism_00240 Pyrimidine metabolism [PATH:ko00240]_upp, UPRT; uracil phosphoribosyltransferase [EC:2.4.2.9]
K02015	Environmental Information Processing_Membrane transport_02010 ABC transporters [PATH:ko02010]_ABC.FEV.P; iron complex transport system permease protein
K01000	Human Diseases_Drug resistance_01502 Vancomycin resistance [PATH:ko01502]_mraY; phospho-N-acetylmuramoyl-pentapeptide-transferase [EC:2.7.8.13]#Metabolism_Glycan biosynthesis and metabolism_00550 Peptidoglycan biosynthesis [PATH:ko00550]_mraY; phospho-N-acetylmuramoyl-pentapeptide-transferase [EC:2.7.8.13]
K00639	Metabolism_Amino acid metabolism_00260 Glycine, serine and threonine metabolism [PATH:ko00260]_kbl, GCAT; glycine C-acetyltransferase [EC:2.3.1.29]
K16918	Environmental Information Processing_Membrane transport_02010 ABC transporters [PATH:ko02010]_ytrF; acetoin utilization transport system permease protein
K14155	Metabolism_Amino acid metabolism_00270 Cysteine and methionine metabolism [PATH:ko00270]_patB, malY; cystathione beta-lyase [EC:4.4.1.8]#Metabolism_Metabolism of other amino acids_00450 Selenocompound metabolism [PATH:ko00450]_patB, malY; cystathione beta-lyase [EC:4.4.1.8]#Metabolism_Overview_01230 Biosynthesis of amino acids [PATH:ko01230]_patB, malY; cystathione beta-lyase [EC:4.4.1.8]
K00611	Metabolism_Amino acid metabolism_00330 Arginine and proline metabolism [PATH:ko00330]_OTC, argF, argI; ornithine carbamoyltransferase [EC:2.1.3.3]#Metabolism_Overview_01230 Biosynthesis of amino acids [PATH:ko01230]_OTC, argF, argI; ornithine carbamoyltransferase [EC:2.1.3.3]
K02863	Genetic Information Processing_Translation_03010 Ribosome [PATH:ko03010]_RP-L1, MRPL1, rplA; large subunit ribosomal protein L1
K02002	Environmental Information Processing_Membrane transport_02010 ABC transporters [PATH:ko02010]_proX; glycine betaine/proline transport system substrate-binding protein
K03575	Genetic Information Processing_Replication and repair_03410 Base excision repair [PATH:ko03410]_mutY; A/G-specific adenine glycosylase [EC:3.2.2.-]
K02500	Metabolism_Amino acid metabolism_00340 Histidine metabolism [PATH:ko00340]_hisF; cyclase [EC:4.1.3.-]#Metabolism_Overview_01230 Biosynthesis of amino acids [PATH:ko01230]_hisF; cyclase [EC:4.1.3.-]
K11069	Environmental Information Processing_Membrane transport_02010 ABC transporters [PATH:ko02010]_potD; spermidine/putrescine transport system substrate-binding protein
K00128	Metabolism_Amino acid metabolism_00280 Valine, leucine and isoleucine degradation [PATH:ko00280]_E1.2.1.3; aldehyde dehydrogenase (NAD+) [EC:1.2.1.3]#Metabolism_Amino acid metabolism_00310 Lysine degradation [PATH:ko00310]_E1.2.1.3; aldehyde dehydrogenase (NAD+) [EC:1.2.1.3]#Metabolism_Amino acid metabolism_00330 Arginine and proline metabolism [PATH:ko00330]_E1.2.1.3; aldehyde dehydrogenase (NAD…
K03525	Metabolism_Metabolism of cofactors and vitamins_00770 Pantothenate and CoA biosynthesis [PATH:ko00770]_coaX; type III pantothenate kinase [EC:2.7.1.33]
K00805	Metabolism_Metabolism of terpenoids and polyketides_00900 Terpenoid backbone biosynthesis [PATH:ko00900]_hepST; heptaprenyl diphosphate synthase [EC:2.5.1.30]
K01028	Metabolism_Amino acid metabolism_00280 Valine, leucine and isoleucine degradation [PATH:ko00280]_E2.8.3.5A, scoA; 3-oxoacid CoA-transferase subunit A [EC:2.8.3.5]#Metabolism_Carbohydrate metabolism_00650 Butanoate metabolism [PATH:ko00650]_E2.8.3.5A, scoA; 3-oxoacid CoA-transferase subunit A [EC:2.8.3.5]#Metabolism_Lipid metabolism_00072 Synthesis and degradation of ketone bodies [PATH:ko00072]_E…
K02045	Environmental Information Processing_Membrane transport_02010 ABC transporters [PATH:ko02010]_cysA; sulfate transport system ATP-binding protein [EC:3.6.3.25]#Metabolism_Energy metabolism_00920 Sulfur metabolism [PATH:ko00920]_cysA; sulfate transport system ATP-binding protein [EC:3.6.3.25]
K07636	Environmental Information Processing_Signal transduction_02020 Two-component system [PATH:ko02020]_phoR; two-component system, OmpR family, phosphate regulon sensor histidine kinase PhoR [EC:2.7.13.3]
K00174	Metabolism_Carbohydrate metabolism_00020 Citrate cycle (TCA cycle) [PATH:ko00020]_korA, oorA; 2-oxoglutarate ferredoxin oxidoreductase subunit alpha [EC:1.2.7.3]#Metabolism_Energy metabolism_00720 Carbon fixation pathways in prokaryotes [PATH:ko00720]_korA, oorA; 2-oxoglutarate ferredoxin oxidoreductase subunit alpha [EC:1.2.7.3]#Metabolism_Overview_01200 Carbon metabolism [PATH:ko01200]_korA, oo…
K02016	Environmental Information Processing_Membrane transport_02010 ABC transporters [PATH:ko02010]_ABC.FEV.S; iron complex transport system substrate-binding protein
K02015	Environmental Information Processing_Membrane transport_02010 ABC transporters [PATH:ko02010]_ABC.FEV.P; iron complex transport system permease protein
K04072	Metabolism_Amino acid metabolism_00350 Tyrosine metabolism [PATH:ko00350]_adhE; acetaldehyde dehydrogenase / alcohol dehydrogenase [EC:1.2.1.10 1.1.1.1]#Metabolism_Carbohydrate metabolism_00010 Glycolysis / Gluconeogenesis [PATH:ko00010]_adhE; acetaldehyde dehydrogenase / alcohol dehydrogenase [EC:1.2.1.10 1.1.1.1]#Metabolism_Carbohydrate metabolism_00620 Pyruvate metabolism [PATH:ko00620]_adhE; …
K07246	Metabolism_Carbohydrate metabolism_00630 Glyoxylate and dicarboxylate metabolism [PATH:ko00630]_ttuC, dmlA; tartrate dehydrogenase/decarboxylase / D-malate dehydrogenase [EC:1.1.1.93 4.1.1.73 1.1.1.83]#Metabolism_Carbohydrate metabolism_00650 Butanoate metabolism [PATH:ko00650]_ttuC, dmlA; tartrate dehydrogenase/decarboxylase / D-malate dehydrogenase [EC:1.1.1.93 4.1.1.73 1.1.1.83]
K00425	Environmental Information Processing_Signal transduction_02020 Two-component system [PATH:ko02020]_cydA; cytochrome d ubiquinol oxidase subunit I [EC:1.10.3.-]#Metabolism_Energy metabolism_00190 Oxidative phosphorylation [PATH:ko00190]_cydA; cytochrome d ubiquinol oxidase subunit I [EC:1.10.3.-]
K02556	Cellular Processes_Cell motility_02030 Bacterial chemotaxis [PATH:ko02030]_motA; chemotaxis protein MotA#Cellular Processes_Cell motility_02040 Flagellar assembly [PATH:ko02040]_motA; chemotaxis protein MotA#Environmental Information Processing_Signal transduction_02020 Two-component system [PATH:ko02020]_motA; chemotaxis protein MotA
K00645	Metabolism_Lipid metabolism_00061 Fatty acid biosynthesis [PATH:ko00061]_fabD; [acyl-carrier-protein] S-malonyltransferase [EC:2.3.1.39]#Metabolism_Overview_01212 Fatty acid metabolism [PATH:ko01212]_fabD; [acyl-carrier-protein] S-malonyltransferase [EC:2.3.1.39]
K01952	Metabolism_Nucleotide metabolism_00230 Purine metabolism [PATH:ko00230]_purL, PFAS; phosphoribosylformylglycinamidine synthase [EC:6.3.5.3]
K02036	Environmental Information Processing_Membrane transport_02010 ABC transporters [PATH:ko02010]_pstB; phosphate transport system ATP-binding protein [EC:3.6.3.27]
K05916	Human Diseases_Infectious diseases_05132 Salmonella infection [PATH:ko05132]_hmp, YHB1; nitric oxide dioxygenase [EC:1.14.12.17]
K00626	Environmental Information Processing_Signal transduction_02020 Two-component system [PATH:ko02020]_E2.3.1.9, atoB; acetyl-CoA C-acetyltransferase [EC:2.3.1.9]#Metabolism_Amino acid metabolism_00280 Valine, leucine and isoleucine degradation [PATH:ko00280]_E2.3.1.9, atoB; acetyl-CoA C-acetyltransferase [EC:2.3.1.9]#Metabolism_Amino acid metabolism_00310 Lysine degradation [PATH:ko00310]_E2.3.1.9, …
K07775	Environmental Information Processing_Signal transduction_02020 Two-component system [PATH:ko02020]_resD; two-component system, OmpR family, response regulator ResD
K02548	Metabolism_Metabolism of cofactors and vitamins_00130 Ubiquinone and other terpenoid-quinone biosynthesis [PATH:ko00130]_menA; 1,4-dihydroxy-2-naphthoate octaprenyltransferase [EC:2.5.1.74 2.5.1.-]
K02015	Environmental Information Processing_Membrane transport_02010 ABC transporters [PATH:ko02010]_ABC.FEV.P; iron complex transport system permease protein
K09903	Metabolism_Nucleotide metabolism_00240 Pyrimidine metabolism [PATH:ko00240]_pyrH; uridylate kinase [EC:2.7.4.22]
K00145	Metabolism_Amino acid metabolism_00330 Arginine and proline metabolism [PATH:ko00330]_argC; N-acetyl-gamma-glutamyl-phosphate reductase [EC:1.2.1.38]#Metabolism_Overview_01210 2-Oxocarboxylic acid metabolism [PATH:ko01210]_argC; N-acetyl-gamma-glutamyl-phosphate reductase [EC:1.2.1.38]#Metabolism_Overview_01230 Biosynthesis of amino acids [PATH:ko01230]_argC; N-acetyl-gamma-glutamyl-phosphate red…
K03412	Cellular Processes_Cell motility_02030 Bacterial chemotaxis [PATH:ko02030]_cheB; two-component system, chemotaxis family, response regulator CheB [EC:3.1.1.61]#Environmental Information Processing_Signal transduction_02020 Two-component system [PATH:ko02020]_cheB; two-component system, chemotaxis family, response regulator CheB [EC:3.1.1.61]
K01448	Human Diseases_Drug resistance_01503 Cationic antimicrobial peptide (CAMP) resistance [PATH:ko01503]_E3.5.1.28B, amiA, amiB, amiC; N-acetylmuramoyl-L-alanine amidase [EC:3.5.1.28]
K00858	Metabolism_Metabolism of cofactors and vitamins_00760 Nicotinate and nicotinamide metabolism [PATH:ko00760]_ppnK, NADK; NAD+ kinase [EC:2.7.1.23]
K13890	Environmental Information Processing_Membrane transport_02010 ABC transporters [PATH:ko02010]_gsiC; glutathione transport system permease protein
K01897	Cellular Processes_Transport and catabolism_04146 Peroxisome [PATH:ko04146]_ACSL, fadD; long-chain acyl-CoA synthetase [EC:6.2.1.3]#Metabolism_Lipid metabolism_00061 Fatty acid biosynthesis [PATH:ko00061]_ACSL, fadD; long-chain acyl-CoA synthetase [EC:6.2.1.3]#Metabolism_Lipid metabolism_00071 Fatty acid degradation [PATH:ko00071]_ACSL, fadD; long-chain acyl-CoA synthetase [EC:6.2.1.3]#Metabolism…
K13889	Environmental Information Processing_Membrane transport_02010 ABC transporters [PATH:ko02010]_gsiB; glutathione transport system substrate-binding protein
K03183	Metabolism_Metabolism of cofactors and vitamins_00130 Ubiquinone and other terpenoid-quinone biosynthesis [PATH:ko00130]_ubiE; demethylmenaquinone methyltransferase / 2-methoxy-6-polyprenyl-1,4-benzoquinol methylase [EC:2.1.1.163 2.1.1.201]
K16785	Environmental Information Processing_Membrane transport_02010 ABC transporters [PATH:ko02010]_ecfT; energy-coupling factor transport system permease protein
K01640	Cellular Processes_Transport and catabolism_04146 Peroxisome [PATH:ko04146]_E4.1.3.4, HMGCL, hmgL; hydroxymethylglutaryl-CoA lyase [EC:4.1.3.4]#Metabolism_Amino acid metabolism_00280 Valine, leucine and isoleucine degradation [PATH:ko00280]_E4.1.3.4, HMGCL, hmgL; hydroxymethylglutaryl-CoA lyase [EC:4.1.3.4]#Metabolism_Carbohydrate metabolism_00650 Butanoate metabolism [PATH:ko00650]_E4.1.3.4, HMG…
K01775	Human Diseases_Drug resistance_01502 Vancomycin resistance [PATH:ko01502]_alr; alanine racemase [EC:5.1.1.1]#Metabolism_Metabolism of other amino acids_00473 D-Alanine metabolism [PATH:ko00473]_alr; alanine racemase [EC:5.1.1.1]
K00059	Metabolism_Lipid metabolism_00061 Fatty acid biosynthesis [PATH:ko00061]_fabG; 3-oxoacyl-[acyl-carrier protein] reductase [EC:1.1.1.100]#Metabolism_Lipid metabolism_01040 Biosynthesis of unsaturated fatty acids [PATH:ko01040]_fabG; 3-oxoacyl-[acyl-carrier protein] reductase [EC:1.1.1.100]#Metabolism_Metabolism of cofactors and vitamins_00780 Biotin metabolism [PATH:ko00780]_fabG; 3-oxoacyl-[acyl-…
K01142	Genetic Information Processing_Replication and repair_03410 Base excision repair [PATH:ko03410]_E3.1.11.2, xthA; exodeoxyribonuclease III [EC:3.1.11.2]
K02002	Environmental Information Processing_Membrane transport_02010 ABC transporters [PATH:ko02010]_proX; glycine betaine/proline transport system substrate-binding protein
K09812	Environmental Information Processing_Membrane transport_02010 ABC transporters [PATH:ko02010]_ftsE; cell division transport system ATP-binding protein
K16787	Environmental Information Processing_Membrane transport_02010 ABC transporters [PATH:ko02010]_ecfA2; energy-coupling factor transport system ATP-binding protein [EC:3.6.3.-]
K16329	Metabolism_Nucleotide metabolism_00240 Pyrimidine metabolism [PATH:ko00240]_psuG; pseudouridine-5'-phosphate glycosidase [EC:3.2.-.-]
K03654	Genetic Information Processing_Folding, sorting and degradation_03018 RNA degradation [PATH:ko03018]_recQ; ATP-dependent DNA helicase RecQ [EC:3.6.4.12]
K04517	Metabolism_Amino acid metabolism_00400 Phenylalanine, tyrosine and tryptophan biosynthesis [PATH:ko00400]_tyrA2; prephenate dehydrogenase [EC:1.3.1.12]#Metabolism_Biosynthesis of other secondary metabolites_00401 Novobiocin biosynthesis [PATH:ko00401]_tyrA2; prephenate dehydrogenase [EC:1.3.1.12]#Metabolism_Overview_01230 Biosynthesis of amino acids [PATH:ko01230]_tyrA2; prephenate dehydrogenase …
K06920	Metabolism_Metabolism of cofactors and vitamins_00790 Folate biosynthesis [PATH:ko00790]_queC; 7-cyano-7-deazaguanine synthase [EC:6.3.4.20]
K00791	Metabolism_Metabolism of terpenoids and polyketides_00908 Zeatin biosynthesis [PATH:ko00908]_miaA, TRIT1; tRNA dimethylallyltransferase [EC:2.5.1.75]
K07778	Environmental Information Processing_Signal transduction_02020 Two-component system [PATH:ko02020]_desK; two-component system, NarL family, sensor histidine kinase DesK [EC:2.7.13.3]
K02419	Cellular Processes_Cell motility_02040 Flagellar assembly [PATH:ko02040]_fliP; flagellar biosynthetic protein FliP
K03784	Metabolism_Metabolism of cofactors and vitamins_00760 Nicotinate and nicotinamide metabolism [PATH:ko00760]_deoD; purine-nucleoside phosphorylase [EC:2.4.2.1]#Metabolism_Nucleotide metabolism_00230 Purine metabolism [PATH:ko00230]_deoD; purine-nucleoside phosphorylase [EC:2.4.2.1]#Metabolism_Nucleotide metabolism_00240 Pyrimidine metabolism [PATH:ko00240]_deoD; purine-nucleoside phosphorylase [EC…
K03406	Cellular Processes_Cell motility_02030 Bacterial chemotaxis [PATH:ko02030]_mcp; methyl-accepting chemotaxis protein#Environmental Information Processing_Signal transduction_02020 Two-component system [PATH:ko02020]_mcp; methyl-accepting chemotaxis protein
K11752	Metabolism_Metabolism of cofactors and vitamins_00740 Riboflavin metabolism [PATH:ko00740]_ribD; diaminohydroxyphosphoribosylaminopyrimidine deaminase / 5-amino-6-(5-phosphoribosylamino)uracil reductase [EC:3.5.4.26 1.1.1.193]
K10773	Genetic Information Processing_Replication and repair_03410 Base excision repair [PATH:ko03410]_NTH; endonuclease III [EC:4.2.99.18]
K01464	Metabolism_Metabolism of cofactors and vitamins_00770 Pantothenate and CoA biosynthesis [PATH:ko00770]_DPYS, dht, hydA; dihydropyrimidinase [EC:3.5.2.2]#Metabolism_Metabolism of other amino acids_00410 beta-Alanine metabolism [PATH:ko00410]_DPYS, dht, hydA; dihydropyrimidinase [EC:3.5.2.2]#Metabolism_Nucleotide metabolism_00240 Pyrimidine metabolism [PATH:ko00240]_DPYS, dht, hydA; dihydropyrimidi…
K02552	Metabolism_Metabolism of cofactors and vitamins_00130 Ubiquinone and other terpenoid-quinone biosynthesis [PATH:ko00130]_menF; menaquinone-specific isochorismate synthase [EC:5.4.4.2]#Metabolism_Metabolism of terpenoids and polyketides_01053 Biosynthesis of siderophore group nonribosomal peptides [PATH:ko01053]_menF; menaquinone-specific isochorismate synthase [EC:5.4.4.2]
K11635	Environmental Information Processing_Signal transduction_02020 Two-component system [PATH:ko02020]_yxdL; putative ABC transport system ATP-binding protein
K02301	Metabolism_Energy metabolism_00190 Oxidative phosphorylation [PATH:ko00190]_cyoE; protoheme IX farnesyltransferase [EC:2.5.1.-]#Metabolism_Metabolism of cofactors and vitamins_00860 Porphyrin and chlorophyll metabolism [PATH:ko00860]_cyoE; protoheme IX farnesyltransferase [EC:2.5.1.-]
K00876	Metabolism_Nucleotide metabolism_00240 Pyrimidine metabolism [PATH:ko00240]_udk, UCK; uridine kinase [EC:2.7.1.48]#Metabolism_Xenobiotics biodegradation and metabolism_00983 Drug metabolism - other enzymes [PATH:ko00983]_udk, UCK; uridine kinase [EC:2.7.1.48]
K11753	Metabolism_Metabolism of cofactors and vitamins_00740 Riboflavin metabolism [PATH:ko00740]_ribF; riboflavin kinase / FMN adenylyltransferase [EC:2.7.1.26 2.7.7.2]
K01358	Cellular Processes_Cell growth and death_04112 Cell cycle - Caulobacter [PATH:ko04112]_clpP, CLPP; ATP-dependent Clp protease, protease subunit [EC:3.4.21.92]
K01491	Metabolism_Energy metabolism_00720 Carbon fixation pathways in prokaryotes [PATH:ko00720]_folD; methylenetetrahydrofolate dehydrogenase (NADP+) / methenyltetrahydrofolate cyclohydrolase [EC:1.5.1.5 3.5.4.9]#Metabolism_Metabolism of cofactors and vitamins_00670 One carbon pool by folate [PATH:ko00670]_folD; methylenetetrahydrofolate dehydrogenase (NADP+) / methenyltetrahydrofolate cyclohydrolase […
K01424	Metabolism_Amino acid metabolism_00250 Alanine, aspartate and glutamate metabolism [PATH:ko00250]_E3.5.1.1, ansA, ansB; L-asparaginase [EC:3.5.1.1]#Metabolism_Metabolism of other amino acids_00460 Cyanoamino acid metabolism [PATH:ko00460]_E3.5.1.1, ansA, ansB; L-asparaginase [EC:3.5.1.1]
K01426	Metabolism_Amino acid metabolism_00330 Arginine and proline metabolism [PATH:ko00330]_E3.5.1.4, amiE; amidase [EC:3.5.1.4]#Metabolism_Amino acid metabolism_00360 Phenylalanine metabolism [PATH:ko00360]_E3.5.1.4, amiE; amidase [EC:3.5.1.4]#Metabolism_Amino acid metabolism_00380 Tryptophan metabolism [PATH:ko00380]_E3.5.1.4, amiE; amidase [EC:3.5.1.4]#Metabolism_Xenobiotics biodegradation and metab…
K02013	Environmental Information Processing_Membrane transport_02010 ABC transporters [PATH:ko02010]_ABC.FEV.A; iron complex transport system ATP-binding protein [EC:3.6.3.34]
K10026	Metabolism_Metabolism of cofactors and vitamins_00790 Folate biosynthesis [PATH:ko00790]_queE; 7-carboxy-7-deazaguanine synthase [EC:4.3.99.3]
K09811	Environmental Information Processing_Membrane transport_02010 ABC transporters [PATH:ko02010]_ftsX; cell division transport system permease protein
K03415	Cellular Processes_Cell motility_02030 Bacterial chemotaxis [PATH:ko02030]_cheV; two-component system, chemotaxis family, response regulator CheV#Environmental Information Processing_Signal transduction_02020 Two-component system [PATH:ko02020]_cheV; two-component system, chemotaxis family, response regulator CheV
K06187	Genetic Information Processing_Replication and repair_03440 Homologous recombination [PATH:ko03440]_recR; recombination protein RecR
K02047	Environmental Information Processing_Membrane transport_02010 ABC transporters [PATH:ko02010]_cysW; sulfate transport system permease protein#Metabolism_Energy metabolism_00920 Sulfur metabolism [PATH:ko00920]_cysW; sulfate transport system permease protein
K10823	Environmental Information Processing_Membrane transport_02010 ABC transporters [PATH:ko02010]_oppF; oligopeptide transport system ATP-binding protein#Human Diseases_Drug resistance_01501 beta-Lactam resistance [PATH:ko01501]_oppF; oligopeptide transport system ATP-binding protein
K07692	Environmental Information Processing_Signal transduction_02020 Two-component system [PATH:ko02020]_degU; two-component system, NarL family, response regulator DegU
K02108	Metabolism_Energy metabolism_00190 Oxidative phosphorylation [PATH:ko00190]_ATPF0A, atpB; F-type H+-transporting ATPase subunit a#Metabolism_Energy metabolism_00195 Photosynthesis [PATH:ko00195]_ATPF0A, atpB; F-type H+-transporting ATPase subunit a
K10979	Genetic Information Processing_Replication and repair_03450 Non-homologous end-joining [PATH:ko03450]_ku; DNA end-binding protein Ku
K02071	Environmental Information Processing_Membrane transport_02010 ABC transporters [PATH:ko02010]_metN; D-methionine transport system ATP-binding protein
K02016	Environmental Information Processing_Membrane transport_02010 ABC transporters [PATH:ko02010]_ABC.FEV.S; iron complex transport system substrate-binding protein
K11070	Environmental Information Processing_Membrane transport_02010 ABC transporters [PATH:ko02010]_potC; spermidine/putrescine transport system permease protein
K07699	Environmental Information Processing_Signal transduction_02020 Two-component system [PATH:ko02020]_spo0A; two-component system, response regulator, stage 0 sporulation protein A
K00606	Metabolism_Metabolism of cofactors and vitamins_00770 Pantothenate and CoA biosynthesis [PATH:ko00770]_panB; 3-methyl-2-oxobutanoate hydroxymethyltransferase [EC:2.1.2.11]
K00806	Metabolism_Metabolism of terpenoids and polyketides_00900 Terpenoid backbone biosynthesis [PATH:ko00900]_uppS; undecaprenyl diphosphate synthase [EC:2.5.1.31]
K16786	Environmental Information Processing_Membrane transport_02010 ABC transporters [PATH:ko02010]_ecfA1; energy-coupling factor transport system ATP-binding protein [EC:3.6.3.-]
K00768	Metabolism_Metabolism of cofactors and vitamins_00860 Porphyrin and chlorophyll metabolism [PATH:ko00860]_E2.4.2.21, cobU, cobT; nicotinate-nucleotide--dimethylbenzimidazole phosphoribosyltransferase [EC:2.4.2.21]
K00865	Metabolism_Amino acid metabolism_00260 Glycine, serine and threonine metabolism [PATH:ko00260]_glxK; glycerate kinase [EC:2.7.1.31]#Metabolism_Carbohydrate metabolism_00630 Glyoxylate and dicarboxylate metabolism [PATH:ko00630]_glxK; glycerate kinase [EC:2.7.1.31]#Metabolism_Lipid metabolism_00561 Glycerolipid metabolism [PATH:ko00561]_glxK; glycerate kinase [EC:2.7.1.31]
K03588	Cellular Processes_Cell growth and death_04112 Cell cycle - Caulobacter [PATH:ko04112]_ftsW, spoVE; cell division protein FtsW
K17723	Metabolism_Metabolism of cofactors and vitamins_00770 Pantothenate and CoA biosynthesis [PATH:ko00770]_preA; dihydropyrimidine dehydrogenase (NAD+) subunit PreA [EC:1.3.1.1]#Metabolism_Metabolism of other amino acids_00410 beta-Alanine metabolism [PATH:ko00410]_preA; dihydropyrimidine dehydrogenase (NAD+) subunit PreA [EC:1.3.1.1]#Metabolism_Nucleotide metabolism_00240 Pyrimidine metabolism [PATH…
K01029	Metabolism_Amino acid metabolism_00280 Valine, leucine and isoleucine degradation [PATH:ko00280]_E2.8.3.5B, scoB; 3-oxoacid CoA-transferase subunit B [EC:2.8.3.5]#Metabolism_Carbohydrate metabolism_00650 Butanoate metabolism [PATH:ko00650]_E2.8.3.5B, scoB; 3-oxoacid CoA-transferase subunit B [EC:2.8.3.5]#Metabolism_Lipid metabolism_00072 Synthesis and degradation of ketone bodies [PATH:ko00072]_E…
K00054	Metabolism_Metabolism of terpenoids and polyketides_00900 Terpenoid backbone biosynthesis [PATH:ko00900]_mvaA; hydroxymethylglutaryl-CoA reductase [EC:1.1.1.88]
K00266	Metabolism_Amino acid metabolism_00250 Alanine, aspartate and glutamate metabolism [PATH:ko00250]_gltD; glutamate synthase (NADPH/NADH) small chain [EC:1.4.1.13 1.4.1.14]#Metabolism_Energy metabolism_00910 Nitrogen metabolism [PATH:ko00910]_gltD; glutamate synthase (NADPH/NADH) small chain [EC:1.4.1.13 1.4.1.14]#Metabolism_Overview_01230 Biosynthesis of amino acids [PATH:ko01230]_gltD; glutamate …
K03588	Cellular Processes_Cell growth and death_04112 Cell cycle - Caulobacter [PATH:ko04112]_ftsW, spoVE; cell division protein FtsW
K00575	Cellular Processes_Cell motility_02030 Bacterial chemotaxis [PATH:ko02030]_cheR; chemotaxis protein methyltransferase CheR [EC:2.1.1.80]#Environmental Information Processing_Signal transduction_02020 Two-component system [PATH:ko02020]_cheR; chemotaxis protein methyltransferase CheR [EC:2.1.1.80]
K11707	Environmental Information Processing_Membrane transport_02010 ABC transporters [PATH:ko02010]_troA, mntA, znuA; manganese/zinc/iron transport system substrate-binding protein
K02433	Genetic Information Processing_Translation_00970 Aminoacyl-tRNA biosynthesis [PATH:ko00970]_gatA, QRSL1; aspartyl-tRNA(Asn)/glutamyl-tRNA(Gln) amidotransferase subunit A [EC:6.3.5.6 6.3.5.7]
K11071	Environmental Information Processing_Membrane transport_02010 ABC transporters [PATH:ko02010]_potB; spermidine/putrescine transport system permease protein
K10206	Metabolism_Amino acid metabolism_00300 Lysine biosynthesis [PATH:ko00300]_E2.6.1.83; LL-diaminopimelate aminotransferase [EC:2.6.1.83]#Metabolism_Overview_01230 Biosynthesis of amino acids [PATH:ko01230]_E2.6.1.83; LL-diaminopimelate aminotransferase [EC:2.6.1.83]
K11631	Environmental Information Processing_Membrane transport_02010 ABC transporters [PATH:ko02010]_bceA, vraD; bacitracin transport system ATP-binding protein#Environmental Information Processing_Signal transduction_02020 Two-component system [PATH:ko02020]_bceA, vraD; bacitracin transport system ATP-binding protein
K01714	Metabolism_Amino acid metabolism_00300 Lysine biosynthesis [PATH:ko00300]_dapA; 4-hydroxy-tetrahydrodipicolinate synthase [EC:4.3.3.7]#Metabolism_Biosynthesis of other secondary metabolites_00261 Monobactam biosynthesis [PATH:ko00261]_dapA; 4-hydroxy-tetrahydrodipicolinate synthase [EC:4.3.3.7]#Metabolism_Overview_01230 Biosynthesis of amino acids [PATH:ko01230]_dapA; 4-hydroxy-tetrahydrodipicoli…
K15519	Metabolism_Nucleotide metabolism_00230 Purine metabolism [PATH:ko00230]_dck; deoxyadenosine/deoxycytidine kinase [EC:2.7.1.76 2.7.1.74]#Metabolism_Nucleotide metabolism_00240 Pyrimidine metabolism [PATH:ko00240]_dck; deoxyadenosine/deoxycytidine kinase [EC:2.7.1.76 2.7.1.74]
K07658	Environmental Information Processing_Signal transduction_02020 Two-component system [PATH:ko02020]_phoB1, phoP; two-component system, OmpR family, alkaline phosphatase synthesis response regulator PhoP
K02072	Environmental Information Processing_Membrane transport_02010 ABC transporters [PATH:ko02010]_metI; D-methionine transport system permease protein
K02046	Environmental Information Processing_Membrane transport_02010 ABC transporters [PATH:ko02010]_cysU; sulfate transport system permease protein#Metabolism_Energy metabolism_00920 Sulfur metabolism [PATH:ko00920]_cysU; sulfate transport system permease protein
K01443	Metabolism_Carbohydrate metabolism_00520 Amino sugar and nucleotide sugar metabolism [PATH:ko00520]_nagA, AMDHD2; N-acetylglucosamine-6-phosphate deacetylase [EC:3.5.1.25]
K02303	Metabolism_Metabolism of cofactors and vitamins_00860 Porphyrin and chlorophyll metabolism [PATH:ko00860]_cobA; uroporphyrin-III C-methyltransferase [EC:2.1.1.107]
K02405	Environmental Information Processing_Signal transduction_02020 Two-component system [PATH:ko02020]_fliA; RNA polymerase sigma factor for flagellar operon FliA#Human Diseases_Infectious diseases_05111 Vibrio cholerae pathogenic cycle [PATH:ko05111]_fliA; RNA polymerase sigma factor for flagellar operon FliA
K06153	Metabolism_Glycan biosynthesis and metabolism_00550 Peptidoglycan biosynthesis [PATH:ko00550]_bacA; undecaprenyl-diphosphatase [EC:3.6.1.27]
K02224	Metabolism_Metabolism of cofactors and vitamins_00860 Porphyrin and chlorophyll metabolism [PATH:ko00860]_cobB-cbiA; cobyrinic acid a,c-diamide synthase [EC:6.3.5.9 6.3.5.11]
K13038	Metabolism_Metabolism of cofactors and vitamins_00770 Pantothenate and CoA biosynthesis [PATH:ko00770]_coaBC, dfp; phosphopantothenoylcysteine decarboxylase / phosphopantothenate--cysteine ligase [EC:4.1.1.36 6.3.2.5]
K03685	Genetic Information Processing_Translation_03008 Ribosome biogenesis in eukaryotes [PATH:ko03008]_rnc, DROSHA, RNT1; ribonuclease III [EC:3.1.26.3]#Human Diseases_Cancers_05205 Proteoglycans in cancer [PATH:ko05205]_rnc, DROSHA, RNT1; ribonuclease III [EC:3.1.26.3]
K00215	Metabolism_Amino acid metabolism_00300 Lysine biosynthesis [PATH:ko00300]_dapB; 4-hydroxy-tetrahydrodipicolinate reductase [EC:1.17.1.8]#Metabolism_Biosynthesis of other secondary metabolites_00261 Monobactam biosynthesis [PATH:ko00261]_dapB; 4-hydroxy-tetrahydrodipicolinate reductase [EC:1.17.1.8]#Metabolism_Overview_01230 Biosynthesis of amino acids [PATH:ko01230]_dapB; 4-hydroxy-tetrahydrodipi…
K02016	Environmental Information Processing_Membrane transport_02010 ABC transporters [PATH:ko02010]_ABC.FEV.S; iron complex transport system substrate-binding protein
K01474	Metabolism_Amino acid metabolism_00330 Arginine and proline metabolism [PATH:ko00330]_hyuB; N-methylhydantoinase B [EC:3.5.2.14]
K01923	Metabolism_Nucleotide metabolism_00230 Purine metabolism [PATH:ko00230]_purC; phosphoribosylaminoimidazole-succinocarboxamide synthase [EC:6.3.2.6]
K01803	Metabolism_Carbohydrate metabolism_00010 Glycolysis / Gluconeogenesis [PATH:ko00010]_TPI, tpiA; triosephosphate isomerase (TIM) [EC:5.3.1.1]#Metabolism_Carbohydrate metabolism_00051 Fructose and mannose metabolism [PATH:ko00051]_TPI, tpiA; triosephosphate isomerase (TIM) [EC:5.3.1.1]#Metabolism_Carbohydrate metabolism_00562 Inositol phosphate metabolism [PATH:ko00562]_TPI, tpiA; triosephosphate i…
K00796	Metabolism_Metabolism of cofactors and vitamins_00790 Folate biosynthesis [PATH:ko00790]_folP; dihydropteroate synthase [EC:2.5.1.15]
K04564	Cellular Processes_Transport and catabolism_04146 Peroxisome [PATH:ko04146]_SOD2; superoxide dismutase, Fe-Mn family [EC:1.15.1.1]#Environmental Information Processing_Signal transduction_04068 FoxO signaling pathway [PATH:ko04068]_SOD2; superoxide dismutase, Fe-Mn family [EC:1.15.1.1]#Human Diseases_Neurodegenerative diseases_05016 Huntington's disease [PATH:ko05016]_SOD2; superoxide dismutase, …
K05825	Metabolism_Amino acid metabolism_00300 Lysine biosynthesis [PATH:ko00300]_LYSN; 2-aminoadipate transaminase [EC:2.6.1.-]#Metabolism_Overview_01210 2-Oxocarboxylic acid metabolism [PATH:ko01210]_LYSN; 2-aminoadipate transaminase [EC:2.6.1.-]#Metabolism_Overview_01230 Biosynthesis of amino acids [PATH:ko01230]_LYSN; 2-aminoadipate transaminase [EC:2.6.1.-]
K02761	Environmental Information Processing_Membrane transport_02060 Phosphotransferase system (PTS) [PATH:ko02060]_PTS-Cel-EIIC, celB; PTS system, cellobiose-specific IIC component
K00382	Metabolism_Amino acid metabolism_00260 Glycine, serine and threonine metabolism [PATH:ko00260]_DLD, lpd, pdhD; dihydrolipoamide dehydrogenase [EC:1.8.1.4]#Metabolism_Amino acid metabolism_00280 Valine, leucine and isoleucine degradation [PATH:ko00280]_DLD, lpd, pdhD; dihydrolipoamide dehydrogenase [EC:1.8.1.4]#Metabolism_Carbohydrate metabolism_00010 Glycolysis / Gluconeogenesis [PATH:ko00010]_DL…
K08683	Human Diseases_Neurodegenerative diseases_05010 Alzheimer's disease [PATH:ko05010]_HSD17B10; 3-hydroxyacyl-CoA dehydrogenase / 3-hydroxy-2-methylbutyryl-CoA dehydrogenase [EC:1.1.1.35 1.1.1.178]#Metabolism_Amino acid metabolism_00280 Valine, leucine and isoleucine degradation [PATH:ko00280]_HSD17B10; 3-hydroxyacyl-CoA dehydrogenase / 3-hydroxy-2-methylbutyryl-CoA dehydrogenase [EC:1.1.1.35 1.1.1.…
K00767	Metabolism_Metabolism of cofactors and vitamins_00760 Nicotinate and nicotinamide metabolism [PATH:ko00760]_nadC, QPRT; nicotinate-nucleotide pyrophosphorylase (carboxylating) [EC:2.4.2.19]
K01207	Human Diseases_Drug resistance_01501 beta-Lactam resistance [PATH:ko01501]_nagZ; beta-N-acetylhexosaminidase [EC:3.2.1.52]#Metabolism_Carbohydrate metabolism_00520 Amino sugar and nucleotide sugar metabolism [PATH:ko00520]_nagZ; beta-N-acetylhexosaminidase [EC:3.2.1.52]#Metabolism_Glycan biosynthesis and metabolism_00531 Glycosaminoglycan degradation [PATH:ko00531]_nagZ; beta-N-acetylhexosaminida…
K00981	Environmental Information Processing_Signal transduction_04070 Phosphatidylinositol signaling system [PATH:ko04070]_E2.7.7.41, CDS1, CDS2, cdsA; phosphatidate cytidylyltransferase [EC:2.7.7.41]#Metabolism_Lipid metabolism_00564 Glycerophospholipid metabolism [PATH:ko00564]_E2.7.7.41, CDS1, CDS2, cdsA; phosphatidate cytidylyltransferase [EC:2.7.7.41]
K11709	Environmental Information Processing_Membrane transport_02010 ABC transporters [PATH:ko02010]_troD, mntD, znuB; manganese/zinc/iron transport system permease protein
K02502	Metabolism_Amino acid metabolism_00340 Histidine metabolism [PATH:ko00340]_hisZ; ATP phosphoribosyltransferase regulatory subunit#Metabolism_Overview_01230 Biosynthesis of amino acids [PATH:ko01230]_hisZ; ATP phosphoribosyltransferase regulatory subunit
K01918	Metabolism_Metabolism of cofactors and vitamins_00770 Pantothenate and CoA biosynthesis [PATH:ko00770]_panC; pantoate--beta-alanine ligase [EC:6.3.2.1]#Metabolism_Metabolism of other amino acids_00410 beta-Alanine metabolism [PATH:ko00410]_panC; pantoate--beta-alanine ligase [EC:6.3.2.1]
K07106	Metabolism_Carbohydrate metabolism_00520 Amino sugar and nucleotide sugar metabolism [PATH:ko00520]_murQ; N-acetylmuramic acid 6-phosphate etherase [EC:4.2.1.126]
K03524	Metabolism_Metabolism of cofactors and vitamins_00780 Biotin metabolism [PATH:ko00780]_birA; BirA family transcriptional regulator, biotin operon repressor / biotin-[acetyl-CoA-carboxylase] ligase [EC:6.3.4.15]
K16960	Environmental Information Processing_Membrane transport_02010 ABC transporters [PATH:ko02010]_tcyN; L-cystine transport system ATP-binding protein [EC:3.6.3.-]
K13789	Metabolism_Metabolism of terpenoids and polyketides_00900 Terpenoid backbone biosynthesis [PATH:ko00900]_GGPS; geranylgeranyl diphosphate synthase, type II [EC:2.5.1.1 2.5.1.10 2.5.1.29]
K02013	Environmental Information Processing_Membrane transport_02010 ABC transporters [PATH:ko02010]_ABC.FEV.A; iron complex transport system ATP-binding protein [EC:3.6.3.34]
K02823	Metabolism_Nucleotide metabolism_00240 Pyrimidine metabolism [PATH:ko00240]_pyrDII; dihydroorotate dehydrogenase electron transfer subunit
K03406	Cellular Processes_Cell motility_02030 Bacterial chemotaxis [PATH:ko02030]_mcp; methyl-accepting chemotaxis protein#Environmental Information Processing_Signal transduction_02020 Two-component system [PATH:ko02020]_mcp; methyl-accepting chemotaxis protein
K00231	Metabolism_Metabolism of cofactors and vitamins_00860 Porphyrin and chlorophyll metabolism [PATH:ko00860]_PPOX, hemY; oxygen-dependent protoporphyrinogen oxidase [EC:1.3.3.4]
K11636	Environmental Information Processing_Signal transduction_02020 Two-component system [PATH:ko02020]_yxdM; putative ABC transport system permease protein
K01243	Metabolism_Amino acid metabolism_00270 Cysteine and methionine metabolism [PATH:ko00270]_mtnN, mtn, pfs; adenosylhomocysteine nucleosidase [EC:3.2.2.9]#Metabolism_Overview_01230 Biosynthesis of amino acids [PATH:ko01230]_mtnN, mtn, pfs; adenosylhomocysteine nucleosidase [EC:3.2.2.9]
K01778	Metabolism_Amino acid metabolism_00300 Lysine biosynthesis [PATH:ko00300]_dapF; diaminopimelate epimerase [EC:5.1.1.7]#Metabolism_Overview_01230 Biosynthesis of amino acids [PATH:ko01230]_dapF; diaminopimelate epimerase [EC:5.1.1.7]
K02016	Environmental Information Processing_Membrane transport_02010 ABC transporters [PATH:ko02010]_ABC.FEV.S; iron complex transport system substrate-binding protein
K02018	Environmental Information Processing_Membrane transport_02010 ABC transporters [PATH:ko02010]_modB; molybdate transport system permease protein
K02421	Cellular Processes_Cell motility_02040 Flagellar assembly [PATH:ko02040]_fliR; flagellar biosynthetic protein FliR
K03648	Genetic Information Processing_Replication and repair_03410 Base excision repair [PATH:ko03410]_UNG, UDG; uracil-DNA glycosylase [EC:3.2.2.27]#Human Diseases_Immune diseases_05340 Primary immunodeficiency [PATH:ko05340]_UNG, UDG; uracil-DNA glycosylase [EC:3.2.2.27]
K11710	Environmental Information Processing_Membrane transport_02010 ABC transporters [PATH:ko02010]_troB, mntB, znuC; manganese/zinc/iron transport system ATP- binding protein
K11688	Environmental Information Processing_Signal transduction_02020 Two-component system [PATH:ko02020]_dctP; C4-dicarboxylate-binding protein DctP
K00075	Metabolism_Carbohydrate metabolism_00520 Amino sugar and nucleotide sugar metabolism [PATH:ko00520]_murB; UDP-N-acetylmuramate dehydrogenase [EC:1.3.1.98]#Metabolism_Glycan biosynthesis and metabolism_00550 Peptidoglycan biosynthesis [PATH:ko00550]_murB; UDP-N-acetylmuramate dehydrogenase [EC:1.3.1.98]
K01619	Metabolism_Carbohydrate metabolism_00030 Pentose phosphate pathway [PATH:ko00030]_deoC, DERA; deoxyribose-phosphate aldolase [EC:4.1.2.4]
K01783	Metabolism_Carbohydrate metabolism_00030 Pentose phosphate pathway [PATH:ko00030]_rpe, RPE; ribulose-phosphate 3-epimerase [EC:5.1.3.1]#Metabolism_Carbohydrate metabolism_00040 Pentose and glucuronate interconversions [PATH:ko00040]_rpe, RPE; ribulose-phosphate 3-epimerase [EC:5.1.3.1]#Metabolism_Energy metabolism_00710 Carbon fixation in photosynthetic organisms [PATH:ko00710]_rpe, RPE; ribulose…
K00560	Metabolism_Metabolism of cofactors and vitamins_00670 One carbon pool by folate [PATH:ko00670]_thyA, TYMS; thymidylate synthase [EC:2.1.1.45]#Metabolism_Nucleotide metabolism_00240 Pyrimidine metabolism [PATH:ko00240]_thyA, TYMS; thymidylate synthase [EC:2.1.1.45]
K07680	Environmental Information Processing_Signal transduction_02020 Two-component system [PATH:ko02020]_comP; two-component system, NarL family, sensor histidine kinase ComP [EC:2.7.13.3]
K02276	Metabolism_Energy metabolism_00190 Oxidative phosphorylation [PATH:ko00190]_coxC; cytochrome c oxidase subunit III [EC:1.9.3.1]
K00784	Genetic Information Processing_Translation_03013 RNA transport [PATH:ko03013]_rnz; ribonuclease Z [EC:3.1.26.11]
K04487	Genetic Information Processing_Folding, sorting and degradation_04122 Sulfur relay system [PATH:ko04122]_iscS, NFS1; cysteine desulfurase [EC:2.8.1.7]#Metabolism_Metabolism of cofactors and vitamins_00730 Thiamine metabolism [PATH:ko00730]_iscS, NFS1; cysteine desulfurase [EC:2.8.1.7]
K12369	Environmental Information Processing_Membrane transport_02010 ABC transporters [PATH:ko02010]_dppB; dipeptide transport system permease protein
K01755	Metabolism_Amino acid metabolism_00250 Alanine, aspartate and glutamate metabolism [PATH:ko00250]_argH, ASL; argininosuccinate lyase [EC:4.3.2.1]#Metabolism_Amino acid metabolism_00330 Arginine and proline metabolism [PATH:ko00330]_argH, ASL; argininosuccinate lyase [EC:4.3.2.1]#Metabolism_Overview_01230 Biosynthesis of amino acids [PATH:ko01230]_argH, ASL; argininosuccinate lyase [EC:4.3.2.1]
K07700	Environmental Information Processing_Signal transduction_02020 Two-component system [PATH:ko02020]_dpiB, citA; two-component system, CitB family, cit operon sensor histidine kinase CitA [EC:2.7.13.3]
K03406	Cellular Processes_Cell motility_02030 Bacterial chemotaxis [PATH:ko02030]_mcp; methyl-accepting chemotaxis protein#Environmental Information Processing_Signal transduction_02020 Two-component system [PATH:ko02020]_mcp; methyl-accepting chemotaxis protein
K00760	Metabolism_Nucleotide metabolism_00230 Purine metabolism [PATH:ko00230]_hprT, hpt, HPRT1; hypoxanthine phosphoribosyltransferase [EC:2.4.2.8]#Metabolism_Xenobiotics biodegradation and metabolism_00983 Drug metabolism - other enzymes [PATH:ko00983]_hprT, hpt, HPRT1; hypoxanthine phosphoribosyltransferase [EC:2.4.2.8]
K01752	Metabolism_Amino acid metabolism_00260 Glycine, serine and threonine metabolism [PATH:ko00260]_E4.3.1.17, sdaA; L-serine dehydratase [EC:4.3.1.17]#Metabolism_Amino acid metabolism_00270 Cysteine and methionine metabolism [PATH:ko00270]_E4.3.1.17, sdaA; L-serine dehydratase [EC:4.3.1.17]#Metabolism_Overview_01200 Carbon metabolism [PATH:ko01200]_E4.3.1.17, sdaA; L-serine dehydratase [EC:4.3.1.17]#…
K00868	Metabolism_Metabolism of cofactors and vitamins_00750 Vitamin B6 metabolism [PATH:ko00750]_pdxK, pdxY; pyridoxine kinase [EC:2.7.1.35]
K05847	Environmental Information Processing_Membrane transport_02010 ABC transporters [PATH:ko02010]_opuA; osmoprotectant transport system ATP-binding protein
K01848	Metabolism_Amino acid metabolism_00280 Valine, leucine and isoleucine degradation [PATH:ko00280]_E5.4.99.2A, mcmA1; methylmalonyl-CoA mutase, N-terminal domain [EC:5.4.99.2]#Metabolism_Carbohydrate metabolism_00630 Glyoxylate and dicarboxylate metabolism [PATH:ko00630]_E5.4.99.2A, mcmA1; methylmalonyl-CoA mutase, N-terminal domain [EC:5.4.99.2]#Metabolism_Carbohydrate metabolism_00640 Propanoate …
K12370	Environmental Information Processing_Membrane transport_02010 ABC transporters [PATH:ko02010]_dppC; dipeptide transport system permease protein
K13890	Environmental Information Processing_Membrane transport_02010 ABC transporters [PATH:ko02010]_gsiC; glutathione transport system permease protein
K01092	Environmental Information Processing_Signal transduction_04070 Phosphatidylinositol signaling system [PATH:ko04070]_E3.1.3.25, IMPA, suhB; myo-inositol-1(or 4)-monophosphatase [EC:3.1.3.25]#Metabolism_Biosynthesis of other secondary metabolites_00521 Streptomycin biosynthesis [PATH:ko00521]_E3.1.3.25, IMPA, suhB; myo-inositol-1(or 4)-monophosphatase [EC:3.1.3.25]#Metabolism_Carbohydrate metabolis…
K09457	Metabolism_Metabolism of cofactors and vitamins_00790 Folate biosynthesis [PATH:ko00790]_queF; 7-cyano-7-deazaguanine reductase [EC:1.7.1.13]
K02020	Environmental Information Processing_Membrane transport_02010 ABC transporters [PATH:ko02010]_modA; molybdate transport system substrate-binding protein
K00015	Metabolism_Carbohydrate metabolism_00630 Glyoxylate and dicarboxylate metabolism [PATH:ko00630]_gyaR; glyoxylate reductase [EC:1.1.1.26]
K00595	Metabolism_Metabolism of cofactors and vitamins_00860 Porphyrin and chlorophyll metabolism [PATH:ko00860]_cobL; precorrin-6Y C5,15-methyltransferase (decarboxylating) [EC:2.1.1.132]
K16920	Environmental Information Processing_Membrane transport_02010 ABC transporters [PATH:ko02010]_ytrE; acetoin utilization transport system ATP-binding protein
K02259	Environmental Information Processing_Signal transduction_02020 Two-component system [PATH:ko02020]_COX15; cytochrome c oxidase assembly protein subunit 15#Metabolism_Energy metabolism_00190 Oxidative phosphorylation [PATH:ko00190]_COX15; cytochrome c oxidase assembly protein subunit 15#Metabolism_Metabolism of cofactors and vitamins_00860 Porphyrin and chlorophyll metabolism [PATH:ko00860]_COX15;…
K01996	Environmental Information Processing_Membrane transport_02010 ABC transporters [PATH:ko02010]_livF; branched-chain amino acid transport system ATP-binding protein
K03471	Genetic Information Processing_Replication and repair_03030 DNA replication [PATH:ko03030]_rnhC; ribonuclease HIII [EC:3.1.26.4]
K01693	Metabolism_Amino acid metabolism_00340 Histidine metabolism [PATH:ko00340]_hisB; imidazoleglycerol-phosphate dehydratase [EC:4.2.1.19]#Metabolism_Overview_01230 Biosynthesis of amino acids [PATH:ko01230]_hisB; imidazoleglycerol-phosphate dehydratase [EC:4.2.1.19]
K00765	Metabolism_Amino acid metabolism_00340 Histidine metabolism [PATH:ko00340]_hisG; ATP phosphoribosyltransferase [EC:2.4.2.17]#Metabolism_Overview_01230 Biosynthesis of amino acids [PATH:ko01230]_hisG; ATP phosphoribosyltransferase [EC:2.4.2.17]
K13767	Metabolism_Lipid metabolism_00071 Fatty acid degradation [PATH:ko00071]_ysiB, fadB; enoyl-CoA hydratase [EC:4.2.1.17]#Metabolism_Overview_01212 Fatty acid metabolism [PATH:ko01212]_ysiB, fadB; enoyl-CoA hydratase [EC:4.2.1.17]
K00318	Metabolism_Amino acid metabolism_00330 Arginine and proline metabolism [PATH:ko00330]_PRODH; proline dehydrogenase [EC:1.5.-.-]
K01897	Cellular Processes_Transport and catabolism_04146 Peroxisome [PATH:ko04146]_ACSL, fadD; long-chain acyl-CoA synthetase [EC:6.2.1.3]#Metabolism_Lipid metabolism_00061 Fatty acid biosynthesis [PATH:ko00061]_ACSL, fadD; long-chain acyl-CoA synthetase [EC:6.2.1.3]#Metabolism_Lipid metabolism_00071 Fatty acid degradation [PATH:ko00071]_ACSL, fadD; long-chain acyl-CoA synthetase [EC:6.2.1.3]#Metabolism…
K01664	Metabolism_Metabolism of cofactors and vitamins_00790 Folate biosynthesis [PATH:ko00790]_pabA; para-aminobenzoate synthetase component II [EC:2.6.1.85]
K00942	Metabolism_Nucleotide metabolism_00230 Purine metabolism [PATH:ko00230]_E2.7.4.8, gmk; guanylate kinase [EC:2.7.4.8]
K02073	Environmental Information Processing_Membrane transport_02010 ABC transporters [PATH:ko02010]_metQ; D-methionine transport system substrate-binding protein
K12370	Environmental Information Processing_Membrane transport_02010 ABC transporters [PATH:ko02010]_dppC; dipeptide transport system permease protein
K01487	Metabolism_Nucleotide metabolism_00230 Purine metabolism [PATH:ko00230]_E3.5.4.3, guaD; guanine deaminase [EC:3.5.4.3]
K01776	Metabolism_Metabolism of other amino acids_00471 D-Glutamine and D-glutamate metabolism [PATH:ko00471]_murI; glutamate racemase [EC:5.1.1.3]
K02016	Environmental Information Processing_Membrane transport_02010 ABC transporters [PATH:ko02010]_ABC.FEV.S; iron complex transport system substrate-binding protein
K01735	Metabolism_Amino acid metabolism_00400 Phenylalanine, tyrosine and tryptophan biosynthesis [PATH:ko00400]_aroB; 3-dehydroquinate synthase [EC:4.2.3.4]#Metabolism_Overview_01230 Biosynthesis of amino acids [PATH:ko01230]_aroB; 3-dehydroquinate synthase [EC:4.2.3.4]
K00208	Metabolism_Lipid metabolism_00061 Fatty acid biosynthesis [PATH:ko00061]_fabI; enoyl-[acyl-carrier protein] reductase I [EC:1.3.1.9 1.3.1.10]#Metabolism_Metabolism of cofactors and vitamins_00780 Biotin metabolism [PATH:ko00780]_fabI; enoyl-[acyl-carrier protein] reductase I [EC:1.3.1.9 1.3.1.10]#Metabolism_Overview_01212 Fatty acid metabolism [PATH:ko01212]_fabI; enoyl-[acyl-carrier protein] red…
K01247	Genetic Information Processing_Replication and repair_03410 Base excision repair [PATH:ko03410]_alkA; DNA-3-methyladenine glycosylase II [EC:3.2.2.21]
K16957	Environmental Information Processing_Membrane transport_02010 ABC transporters [PATH:ko02010]_tcyK; L-cystine transport system substrate-binding protein
K00004	Metabolism_Carbohydrate metabolism_00650 Butanoate metabolism [PATH:ko00650]_BDH, butB; (R,R)-butanediol dehydrogenase / meso-butanediol dehydrogenase / diacetyl reductase [EC:1.1.1.4 1.1.1.- 1.1.1.303]
K01495	Metabolism_Metabolism of cofactors and vitamins_00790 Folate biosynthesis [PATH:ko00790]_GCH1, folE; GTP cyclohydrolase I [EC:3.5.4.16]
K00019	Metabolism_Carbohydrate metabolism_00650 Butanoate metabolism [PATH:ko00650]_E1.1.1.30, bdh; 3-hydroxybutyrate dehydrogenase [EC:1.1.1.30]#Metabolism_Lipid metabolism_00072 Synthesis and degradation of ketone bodies [PATH:ko00072]_E1.1.1.30, bdh; 3-hydroxybutyrate dehydrogenase [EC:1.1.1.30]
K11755	Metabolism_Amino acid metabolism_00340 Histidine metabolism [PATH:ko00340]_hisIE; phosphoribosyl-ATP pyrophosphohydrolase / phosphoribosyl-AMP cyclohydrolase [EC:3.6.1.31 3.5.4.19]#Metabolism_Overview_01230 Biosynthesis of amino acids [PATH:ko01230]_hisIE; phosphoribosyl-ATP pyrophosphohydrolase / phosphoribosyl-AMP cyclohydrolase [EC:3.6.1.31 3.5.4.19]
K11708	Environmental Information Processing_Membrane transport_02010 ABC transporters [PATH:ko02010]_troC, mntC, znuB; manganese/zinc/iron transport system permease protein
K00860	Metabolism_Energy metabolism_00920 Sulfur metabolism [PATH:ko00920]_cysC; adenylylsulfate kinase [EC:2.7.1.25]#Metabolism_Nucleotide metabolism_00230 Purine metabolism [PATH:ko00230]_cysC; adenylylsulfate kinase [EC:2.7.1.25]
K01591	Metabolism_Nucleotide metabolism_00240 Pyrimidine metabolism [PATH:ko00240]_pyrF; orotidine-5'-phosphate decarboxylase [EC:4.1.1.23]
K05936	Metabolism_Metabolism of cofactors and vitamins_00860 Porphyrin and chlorophyll metabolism [PATH:ko00860]_cobM, cbiF; precorrin-4/cobalt-precorrin-4 C11-methyltransferase [EC:2.1.1.133 2.1.1.271]
K00766	Metabolism_Amino acid metabolism_00400 Phenylalanine, tyrosine and tryptophan biosynthesis [PATH:ko00400]_trpD; anthranilate phosphoribosyltransferase [EC:2.4.2.18]#Metabolism_Overview_01230 Biosynthesis of amino acids [PATH:ko01230]_trpD; anthranilate phosphoribosyltransferase [EC:2.4.2.18]
K02340	Genetic Information Processing_Replication and repair_03030 DNA replication [PATH:ko03030]_DPO3D1, holA; DNA polymerase III subunit delta [EC:2.7.7.7]#Genetic Information Processing_Replication and repair_03430 Mismatch repair [PATH:ko03430]_DPO3D1, holA; DNA polymerase III subunit delta [EC:2.7.7.7]#Genetic Information Processing_Replication and repair_03440 Homologous recombination [PATH:ko0344…
K01911	Metabolism_Metabolism of cofactors and vitamins_00130 Ubiquinone and other terpenoid-quinone biosynthesis [PATH:ko00130]_menE; O-succinylbenzoic acid--CoA ligase [EC:6.2.1.26]
K14652	Metabolism_Metabolism of cofactors and vitamins_00740 Riboflavin metabolism [PATH:ko00740]_ribBA; 3,4-dihydroxy 2-butanone 4-phosphate synthase / GTP cyclohydrolase II [EC:4.1.99.12 3.5.4.25]
K07693	Environmental Information Processing_Signal transduction_02020 Two-component system [PATH:ko02020]_desR; two-component system, NarL family, response regulator DesR
K00941	Metabolism_Metabolism of cofactors and vitamins_00730 Thiamine metabolism [PATH:ko00730]_thiD; hydroxymethylpyrimidine/phosphomethylpyrimidine kinase [EC:2.7.1.49 2.7.4.7]
K11517	Cellular Processes_Transport and catabolism_04146 Peroxisome [PATH:ko04146]_HAO; (S)-2-hydroxy-acid oxidase [EC:1.1.3.15]#Metabolism_Carbohydrate metabolism_00630 Glyoxylate and dicarboxylate metabolism [PATH:ko00630]_HAO; (S)-2-hydroxy-acid oxidase [EC:1.1.3.15]
K00852	Metabolism_Carbohydrate metabolism_00030 Pentose phosphate pathway [PATH:ko00030]_rbsK, RBKS; ribokinase [EC:2.7.1.15]
K01814	Metabolism_Amino acid metabolism_00340 Histidine metabolism [PATH:ko00340]_hisA; phosphoribosylformimino-5-aminoimidazole carboxamide ribotide isomerase [EC:5.3.1.16]#Metabolism_Overview_01230 Biosynthesis of amino acids [PATH:ko01230]_hisA; phosphoribosylformimino-5-aminoimidazole carboxamide ribotide isomerase [EC:5.3.1.16]
K01588	Metabolism_Nucleotide metabolism_00230 Purine metabolism [PATH:ko00230]_purE; 5-(carboxyamino)imidazole ribonucleotide mutase [EC:5.4.99.18]
K02016	Environmental Information Processing_Membrane transport_02010 ABC transporters [PATH:ko02010]_ABC.FEV.S; iron complex transport system substrate-binding protein
K03584	Genetic Information Processing_Replication and repair_03440 Homologous recombination [PATH:ko03440]_recO; DNA repair protein RecO (recombination protein O)
K02867	Genetic Information Processing_Translation_03010 Ribosome [PATH:ko03010]_RP-L11, MRPL11, rplK; large subunit ribosomal protein L11
K12370	Environmental Information Processing_Membrane transport_02010 ABC transporters [PATH:ko02010]_dppC; dipeptide transport system permease protein
K00384	Metabolism_Metabolism of other amino acids_00450 Selenocompound metabolism [PATH:ko00450]_trxB; thioredoxin reductase (NADPH) [EC:1.8.1.9]#Metabolism_Nucleotide metabolism_00240 Pyrimidine metabolism [PATH:ko00240]_trxB; thioredoxin reductase (NADPH) [EC:1.8.1.9]
K00384	Metabolism_Metabolism of other amino acids_00450 Selenocompound metabolism [PATH:ko00450]_trxB; thioredoxin reductase (NADPH) [EC:1.8.1.9]#Metabolism_Nucleotide metabolism_00240 Pyrimidine metabolism [PATH:ko00240]_trxB; thioredoxin reductase (NADPH) [EC:1.8.1.9]
K04487	Genetic Information Processing_Folding, sorting and degradation_04122 Sulfur relay system [PATH:ko04122]_iscS, NFS1; cysteine desulfurase [EC:2.8.1.7]#Metabolism_Metabolism of cofactors and vitamins_00730 Thiamine metabolism [PATH:ko00730]_iscS, NFS1; cysteine desulfurase [EC:2.8.1.7]
K16958	Environmental Information Processing_Membrane transport_02010 ABC transporters [PATH:ko02010]_tcyL; L-cystine transport system permease protein
K02406	Cellular Processes_Cell motility_02040 Flagellar assembly [PATH:ko02040]_fliC; flagellin#Environmental Information Processing_Signal transduction_02020 Two-component system [PATH:ko02020]_fliC; flagellin#Human Diseases_Infectious diseases_05132 Salmonella infection [PATH:ko05132]_fliC; flagellin#Human Diseases_Infectious diseases_05134 Legionellosis [PATH:ko05134]_fliC; flagellin#Organismal Syste…
K02826	Metabolism_Energy metabolism_00190 Oxidative phosphorylation [PATH:ko00190]_qoxA; cytochrome aa3-600 menaquinol oxidase subunit II [EC:1.10.3.12]
K02013	Environmental Information Processing_Membrane transport_02010 ABC transporters [PATH:ko02010]_ABC.FEV.A; iron complex transport system ATP-binding protein [EC:3.6.3.34]
K00759	Metabolism_Nucleotide metabolism_00230 Purine metabolism [PATH:ko00230]_APRT, apt; adenine phosphoribosyltransferase [EC:2.4.2.7]
K02557	Cellular Processes_Cell motility_02030 Bacterial chemotaxis [PATH:ko02030]_motB; chemotaxis protein MotB#Cellular Processes_Cell motility_02040 Flagellar assembly [PATH:ko02040]_motB; chemotaxis protein MotB
K01928	Metabolism_Amino acid metabolism_00300 Lysine biosynthesis [PATH:ko00300]_murE; UDP-N-acetylmuramoyl-L-alanyl-D-glutamate--2,6-diaminopimelate ligase [EC:6.3.2.13]#Metabolism_Glycan biosynthesis and metabolism_00550 Peptidoglycan biosynthesis [PATH:ko00550]_murE; UDP-N-acetylmuramoyl-L-alanyl-D-glutamate--2,6-diaminopimelate ligase [EC:6.3.2.13]
K00995	Metabolism_Lipid metabolism_00564 Glycerophospholipid metabolism [PATH:ko00564]_pgsA, PGS1; CDP-diacylglycerol--glycerol-3-phosphate 3-phosphatidyltransferase [EC:2.7.8.5]
K07816	Metabolism_Nucleotide metabolism_00230 Purine metabolism [PATH:ko00230]_E2.7.6.5X; putative GTP pyrophosphokinase [EC:2.7.6.5]
K03406	Cellular Processes_Cell motility_02030 Bacterial chemotaxis [PATH:ko02030]_mcp; methyl-accepting chemotaxis protein#Environmental Information Processing_Signal transduction_02020 Two-component system [PATH:ko02020]_mcp; methyl-accepting chemotaxis protein
K13889	Environmental Information Processing_Membrane transport_02010 ABC transporters [PATH:ko02010]_gsiB; glutathione transport system substrate-binding protein
K00857	Metabolism_Nucleotide metabolism_00240 Pyrimidine metabolism [PATH:ko00240]_tdk, TK; thymidine kinase [EC:2.7.1.21]#Metabolism_Xenobiotics biodegradation and metabolism_00983 Drug metabolism - other enzymes [PATH:ko00983]_tdk, TK; thymidine kinase [EC:2.7.1.21]
K00943	Metabolism_Nucleotide metabolism_00240 Pyrimidine metabolism [PATH:ko00240]_tmk, DTYMK; dTMP kinase [EC:2.7.4.9]
K01077	Environmental Information Processing_Signal transduction_02020 Two-component system [PATH:ko02020]_E3.1.3.1, phoA, phoB; alkaline phosphatase [EC:3.1.3.1]#Metabolism_Metabolism of cofactors and vitamins_00790 Folate biosynthesis [PATH:ko00790]_E3.1.3.1, phoA, phoB; alkaline phosphatase [EC:3.1.3.1]#Metabolism_Xenobiotics biodegradation and metabolism_00627 Aminobenzoate degradation [PATH:ko00627]…
K03406	Cellular Processes_Cell motility_02030 Bacterial chemotaxis [PATH:ko02030]_mcp; methyl-accepting chemotaxis protein#Environmental Information Processing_Signal transduction_02020 Two-component system [PATH:ko02020]_mcp; methyl-accepting chemotaxis protein
K02301	Metabolism_Energy metabolism_00190 Oxidative phosphorylation [PATH:ko00190]_cyoE; protoheme IX farnesyltransferase [EC:2.5.1.-]#Metabolism_Metabolism of cofactors and vitamins_00860 Porphyrin and chlorophyll metabolism [PATH:ko00860]_cyoE; protoheme IX farnesyltransferase [EC:2.5.1.-]
K03406	Cellular Processes_Cell motility_02030 Bacterial chemotaxis [PATH:ko02030]_mcp; methyl-accepting chemotaxis protein#Environmental Information Processing_Signal transduction_02020 Two-component system [PATH:ko02020]_mcp; methyl-accepting chemotaxis protein
K01995	Environmental Information Processing_Membrane transport_02010 ABC transporters [PATH:ko02010]_livG; branched-chain amino acid transport system ATP-binding protein
K13891	Environmental Information Processing_Membrane transport_02010 ABC transporters [PATH:ko02010]_gsiD; glutathione transport system permease protein
K02073	Environmental Information Processing_Membrane transport_02010 ABC transporters [PATH:ko02010]_metQ; D-methionine transport system substrate-binding protein
K02864	Genetic Information Processing_Translation_03010 Ribosome [PATH:ko03010]_RP-L10, MRPL10, rplJ; large subunit ribosomal protein L10
K00103	Metabolism_Carbohydrate metabolism_00053 Ascorbate and aldarate metabolism [PATH:ko00053]_GULO; L-gulonolactone oxidase [EC:1.1.3.8]
K01770	Metabolism_Metabolism of terpenoids and polyketides_00900 Terpenoid backbone biosynthesis [PATH:ko00900]_ispF; 2-C-methyl-D-erythritol 2,4-cyclodiphosphate synthase [EC:4.6.1.12]
K00945	Metabolism_Nucleotide metabolism_00240 Pyrimidine metabolism [PATH:ko00240]_cmk; cytidylate kinase [EC:2.7.4.14]
K00241	Metabolism_Carbohydrate metabolism_00020 Citrate cycle (TCA cycle) [PATH:ko00020]_sdhC, frdC; succinate dehydrogenase / fumarate reductase, cytochrome b subunit#Metabolism_Carbohydrate metabolism_00650 Butanoate metabolism [PATH:ko00650]_sdhC, frdC; succinate dehydrogenase / fumarate reductase, cytochrome b subunit#Metabolism_Energy metabolism_00190 Oxidative phosphorylation [PATH:ko00190]_sdhC, …
K01560	Metabolism_Xenobiotics biodegradation and metabolism_00361 Chlorocyclohexane and chlorobenzene degradation [PATH:ko00361]_E3.8.1.2; 2-haloacid dehalogenase [EC:3.8.1.2]#Metabolism_Xenobiotics biodegradation and metabolism_00625 Chloroalkane and chloroalkene degradation [PATH:ko00625]_E3.8.1.2; 2-haloacid dehalogenase [EC:3.8.1.2]
K08680	Metabolism_Metabolism of cofactors and vitamins_00130 Ubiquinone and other terpenoid-quinone biosynthesis [PATH:ko00130]_menH; 2-succinyl-6-hydroxy-2,4-cyclohexadiene-1-carboxylate synthase [EC:4.2.99.20]
K00640	Metabolism_Amino acid metabolism_00270 Cysteine and methionine metabolism [PATH:ko00270]_cysE; serine O-acetyltransferase [EC:2.3.1.30]#Metabolism_Energy metabolism_00920 Sulfur metabolism [PATH:ko00920]_cysE; serine O-acetyltransferase [EC:2.3.1.30]#Metabolism_Overview_01200 Carbon metabolism [PATH:ko01200]_cysE; serine O-acetyltransferase [EC:2.3.1.30]#Metabolism_Overview_01230 Biosynthesis of …
K01997	Environmental Information Processing_Membrane transport_02010 ABC transporters [PATH:ko02010]_livH; branched-chain amino acid transport system permease protein
K01493	Metabolism_Nucleotide metabolism_00240 Pyrimidine metabolism [PATH:ko00240]_comEB; dCMP deaminase [EC:3.5.4.12]
K11634	Environmental Information Processing_Signal transduction_02020 Two-component system [PATH:ko02020]_yxdJ; two-component system, OmpR family, response regulator YxdJ
K02016	Environmental Information Processing_Membrane transport_02010 ABC transporters [PATH:ko02010]_ABC.FEV.S; iron complex transport system substrate-binding protein
K04019	Metabolism_Lipid metabolism_00564 Glycerophospholipid metabolism [PATH:ko00564]_eutA; ethanolamine utilization protein EutA
K02007	Environmental Information Processing_Membrane transport_02010 ABC transporters [PATH:ko02010]_cbiM; cobalt/nickel transport system permease protein
K02564	Metabolism_Carbohydrate metabolism_00520 Amino sugar and nucleotide sugar metabolism [PATH:ko00520]_nagB, GNPDA; glucosamine-6-phosphate deaminase [EC:3.5.99.6]
K00801	Metabolism_Lipid metabolism_00100 Steroid biosynthesis [PATH:ko00100]_FDFT1; farnesyl-diphosphate farnesyltransferase [EC:2.5.1.21]#Metabolism_Metabolism of terpenoids and polyketides_00909 Sesquiterpenoid and triterpenoid biosynthesis [PATH:ko00909]_FDFT1; farnesyl-diphosphate farnesyltransferase [EC:2.5.1.21]
K00872	Metabolism_Amino acid metabolism_00260 Glycine, serine and threonine metabolism [PATH:ko00260]_thrB1; homoserine kinase [EC:2.7.1.39]#Metabolism_Overview_01230 Biosynthesis of amino acids [PATH:ko01230]_thrB1; homoserine kinase [EC:2.7.1.39]
K00974	Genetic Information Processing_Translation_03013 RNA transport [PATH:ko03013]_cca; tRNA nucleotidyltransferase (CCA-adding enzyme) [EC:2.7.7.72 3.1.3.- 3.1.4.-]
K02083	Metabolism_Nucleotide metabolism_00230 Purine metabolism [PATH:ko00230]_allC; allantoate deiminase [EC:3.5.3.9]
K11636	Environmental Information Processing_Signal transduction_02020 Two-component system [PATH:ko02020]_yxdM; putative ABC transport system permease protein
K11618	Environmental Information Processing_Signal transduction_02020 Two-component system [PATH:ko02020]_liaR; two-component system, NarL family, response regulator LiaR
K02828	Metabolism_Energy metabolism_00190 Oxidative phosphorylation [PATH:ko00190]_qoxC; cytochrome aa3-600 menaquinol oxidase subunit III [EC:1.10.3.12]
K01673	Metabolism_Energy metabolism_00910 Nitrogen metabolism [PATH:ko00910]_cynT, can; carbonic anhydrase [EC:4.2.1.1]
K11754	Metabolism_Metabolism of cofactors and vitamins_00790 Folate biosynthesis [PATH:ko00790]_folC; dihydrofolate synthase / folylpolyglutamate synthase [EC:6.3.2.12 6.3.2.17]
K02825	Metabolism_Nucleotide metabolism_00240 Pyrimidine metabolism [PATH:ko00240]_pyrR; pyrimidine operon attenuation protein / uracil phosphoribosyltransferase [EC:2.4.2.9]
K02040	Environmental Information Processing_Membrane transport_02010 ABC transporters [PATH:ko02010]_pstS; phosphate transport system substrate-binding protein#Environmental Information Processing_Signal transduction_02020 Two-component system [PATH:ko02020]_pstS; phosphate transport system substrate-binding protein#Human Diseases_Infectious diseases_05152 Tuberculosis [PATH:ko05152]_pstS; phosphate tra…
K02371	Metabolism_Lipid metabolism_00061 Fatty acid biosynthesis [PATH:ko00061]_fabK; enoyl-[acyl-carrier protein] reductase II [EC:1.3.1.9]#Metabolism_Overview_01212 Fatty acid metabolism [PATH:ko01212]_fabK; enoyl-[acyl-carrier protein] reductase II [EC:1.3.1.9]
K02015	Environmental Information Processing_Membrane transport_02010 ABC transporters [PATH:ko02010]_ABC.FEV.P; iron complex transport system permease protein
K13541	Metabolism_Metabolism of cofactors and vitamins_00860 Porphyrin and chlorophyll metabolism [PATH:ko00860]_cbiGH-cobJ; cobalt-precorrin 5A hydrolase / precorrin-3B C17-methyltransferase [EC:3.7.1.12 2.1.1.131]
K00286	Metabolism_Amino acid metabolism_00330 Arginine and proline metabolism [PATH:ko00330]_E1.5.1.2, proC; pyrroline-5-carboxylate reductase [EC:1.5.1.2]#Metabolism_Overview_01230 Biosynthesis of amino acids [PATH:ko01230]_E1.5.1.2, proC; pyrroline-5-carboxylate reductase [EC:1.5.1.2]
K04486	Metabolism_Amino acid metabolism_00340 Histidine metabolism [PATH:ko00340]_E3.1.3.15B; histidinol-phosphatase (PHP family) [EC:3.1.3.15]#Metabolism_Overview_01230 Biosynthesis of amino acids [PATH:ko01230]_E3.1.3.15B; histidinol-phosphatase (PHP family) [EC:3.1.3.15]
K00798	Metabolism_Metabolism of cofactors and vitamins_00860 Porphyrin and chlorophyll metabolism [PATH:ko00860]_MMAB, pduO; cob(I)alamin adenosyltransferase [EC:2.5.1.17]
K00793	Metabolism_Metabolism of cofactors and vitamins_00740 Riboflavin metabolism [PATH:ko00740]_ribE, RIB5; riboflavin synthase [EC:2.5.1.9]
K00794	Metabolism_Metabolism of cofactors and vitamins_00740 Riboflavin metabolism [PATH:ko00740]_ribH, RIB4; 6,7-dimethyl-8-ribityllumazine synthase [EC:2.5.1.78]
K16959	Environmental Information Processing_Membrane transport_02010 ABC transporters [PATH:ko02010]_tcyM; L-cystine transport system permease protein
K11072	Environmental Information Processing_Membrane transport_02010 ABC transporters [PATH:ko02010]_potA; spermidine/putrescine transport system ATP-binding protein [EC:3.6.3.31]
K00003	Metabolism_Amino acid metabolism_00260 Glycine, serine and threonine metabolism [PATH:ko00260]_E1.1.1.3; homoserine dehydrogenase [EC:1.1.1.3]#Metabolism_Amino acid metabolism_00270 Cysteine and methionine metabolism [PATH:ko00270]_E1.1.1.3; homoserine dehydrogenase [EC:1.1.1.3]#Metabolism_Amino acid metabolism_00300 Lysine biosynthesis [PATH:ko00300]_E1.1.1.3; homoserine dehydrogenase [EC:1.1.1.…
K00847	Metabolism_Carbohydrate metabolism_00051 Fructose and mannose metabolism [PATH:ko00051]_E2.7.1.4, scrK; fructokinase [EC:2.7.1.4]#Metabolism_Carbohydrate metabolism_00500 Starch and sucrose metabolism [PATH:ko00500]_E2.7.1.4, scrK; fructokinase [EC:2.7.1.4]#Metabolism_Carbohydrate metabolism_00520 Amino sugar and nucleotide sugar metabolism [PATH:ko00520]_E2.7.1.4, scrK; fructokinase [EC:2.7.1.4]
K02006	Environmental Information Processing_Membrane transport_02010 ABC transporters [PATH:ko02010]_cbiO; cobalt/nickel transport system ATP-binding protein
K02015	Environmental Information Processing_Membrane transport_02010 ABC transporters [PATH:ko02010]_ABC.FEV.P; iron complex transport system permease protein
K13954	Metabolism_Amino acid metabolism_00350 Tyrosine metabolism [PATH:ko00350]_yiaY; alcohol dehydrogenase [EC:1.1.1.1]#Metabolism_Carbohydrate metabolism_00010 Glycolysis / Gluconeogenesis [PATH:ko00010]_yiaY; alcohol dehydrogenase [EC:1.1.1.1]#Metabolism_Lipid metabolism_00071 Fatty acid degradation [PATH:ko00071]_yiaY; alcohol dehydrogenase [EC:1.1.1.1]#Metabolism_Overview_01220 Degradation of arom…
K11072	Environmental Information Processing_Membrane transport_02010 ABC transporters [PATH:ko02010]_potA; spermidine/putrescine transport system ATP-binding protein [EC:3.6.3.31]
K00824	Metabolism_Amino acid metabolism_00310 Lysine degradation [PATH:ko00310]_dat; D-alanine transaminase [EC:2.6.1.21]#Metabolism_Amino acid metabolism_00330 Arginine and proline metabolism [PATH:ko00330]_dat; D-alanine transaminase [EC:2.6.1.21]#Metabolism_Amino acid metabolism_00360 Phenylalanine metabolism [PATH:ko00360]_dat; D-alanine transaminase [EC:2.6.1.21]#Metabolism_Metabolism of other amin…
K02392	Cellular Processes_Cell motility_02040 Flagellar assembly [PATH:ko02040]_flgG; flagellar basal-body rod protein FlgG
K13954	Metabolism_Amino acid metabolism_00350 Tyrosine metabolism [PATH:ko00350]_yiaY; alcohol dehydrogenase [EC:1.1.1.1]#Metabolism_Carbohydrate metabolism_00010 Glycolysis / Gluconeogenesis [PATH:ko00010]_yiaY; alcohol dehydrogenase [EC:1.1.1.1]#Metabolism_Lipid metabolism_00071 Fatty acid degradation [PATH:ko00071]_yiaY; alcohol dehydrogenase [EC:1.1.1.1]#Metabolism_Overview_01220 Degradation of arom…
K15518	Metabolism_Nucleotide metabolism_00230 Purine metabolism [PATH:ko00230]_dgk; deoxyguanosine kinase [EC:2.7.1.113]
K01695	Metabolism_Amino acid metabolism_00260 Glycine, serine and threonine metabolism [PATH:ko00260]_trpA; tryptophan synthase alpha chain [EC:4.2.1.20]#Metabolism_Amino acid metabolism_00400 Phenylalanine, tyrosine and tryptophan biosynthesis [PATH:ko00400]_trpA; tryptophan synthase alpha chain [EC:4.2.1.20]#Metabolism_Overview_01230 Biosynthesis of amino acids [PATH:ko01230]_trpA; tryptophan synthase…
K07104	Metabolism_Overview_01220 Degradation of aromatic compounds [PATH:ko01220]_catE; catechol 2,3-dioxygenase [EC:1.13.11.2]#Metabolism_Xenobiotics biodegradation and metabolism_00361 Chlorocyclohexane and chlorobenzene degradation [PATH:ko00361]_catE; catechol 2,3-dioxygenase [EC:1.13.11.2]#Metabolism_Xenobiotics biodegradation and metabolism_00362 Benzoate degradation [PATH:ko00362]_catE; catechol …
K13890	Environmental Information Processing_Membrane transport_02010 ABC transporters [PATH:ko02010]_gsiC; glutathione transport system permease protein
K00175	Metabolism_Carbohydrate metabolism_00020 Citrate cycle (TCA cycle) [PATH:ko00020]_korB, oorB; 2-oxoglutarate ferredoxin oxidoreductase subunit beta [EC:1.2.7.3]#Metabolism_Energy metabolism_00720 Carbon fixation pathways in prokaryotes [PATH:ko00720]_korB, oorB; 2-oxoglutarate ferredoxin oxidoreductase subunit beta [EC:1.2.7.3]#Metabolism_Overview_01200 Carbon metabolism [PATH:ko01200]_korB, oorB…
K01796	Cellular Processes_Transport and catabolism_04146 Peroxisome [PATH:ko04146]_E5.1.99.4, AMACR, mcr; alpha-methylacyl-CoA racemase [EC:5.1.99.4]#Metabolism_Lipid metabolism_00120 Primary bile acid biosynthesis [PATH:ko00120]_E5.1.99.4, AMACR, mcr; alpha-methylacyl-CoA racemase [EC:5.1.99.4]
K02083	Metabolism_Nucleotide metabolism_00230 Purine metabolism [PATH:ko00230]_allC; allantoate deiminase [EC:3.5.3.9]
K03406	Cellular Processes_Cell motility_02030 Bacterial chemotaxis [PATH:ko02030]_mcp; methyl-accepting chemotaxis protein#Environmental Information Processing_Signal transduction_02020 Two-component system [PATH:ko02020]_mcp; methyl-accepting chemotaxis protein
K03406	Cellular Processes_Cell motility_02030 Bacterial chemotaxis [PATH:ko02030]_mcp; methyl-accepting chemotaxis protein#Environmental Information Processing_Signal transduction_02020 Two-component system [PATH:ko02020]_mcp; methyl-accepting chemotaxis protein
K00014	Metabolism_Amino acid metabolism_00400 Phenylalanine, tyrosine and tryptophan biosynthesis [PATH:ko00400]_aroE; shikimate dehydrogenase [EC:1.1.1.25]#Metabolism_Overview_01230 Biosynthesis of amino acids [PATH:ko01230]_aroE; shikimate dehydrogenase [EC:1.1.1.25]
K00459	Metabolism_Energy metabolism_00910 Nitrogen metabolism [PATH:ko00910]_ncd2, npd; nitronate monooxygenase [EC:1.13.12.16]
K01515	Metabolism_Nucleotide metabolism_00230 Purine metabolism [PATH:ko00230]_nudF; ADP-ribose pyrophosphatase [EC:3.6.1.13]
K00954	Metabolism_Metabolism of cofactors and vitamins_00770 Pantothenate and CoA biosynthesis [PATH:ko00770]_E2.7.7.3A, coaD, kdtB; pantetheine-phosphate adenylyltransferase [EC:2.7.7.3]
K01246	Genetic Information Processing_Replication and repair_03410 Base excision repair [PATH:ko03410]_tag; DNA-3-methyladenine glycosylase I [EC:3.2.2.20]
K00991	Metabolism_Metabolism of terpenoids and polyketides_00900 Terpenoid backbone biosynthesis [PATH:ko00900]_ispD; 2-C-methyl-D-erythritol 4-phosphate cytidylyltransferase [EC:2.7.7.60]
K11692	Environmental Information Processing_Signal transduction_02020 Two-component system [PATH:ko02020]_K11692, dctR; two-component system, CitB family, response regulator DctR
K03470	Genetic Information Processing_Replication and repair_03030 DNA replication [PATH:ko03030]_rnhB; ribonuclease HII [EC:3.1.26.4]
K02227	Metabolism_Metabolism of cofactors and vitamins_00860 Porphyrin and chlorophyll metabolism [PATH:ko00860]_cbiB, cobD; adenosylcobinamide-phosphate synthase [EC:6.3.1.10]
K12368	Cellular Processes_Cell motility_02030 Bacterial chemotaxis [PATH:ko02030]_dppA; dipeptide transport system substrate-binding protein#Environmental Information Processing_Membrane transport_02010 ABC transporters [PATH:ko02010]_dppA; dipeptide transport system substrate-binding protein
K13889	Environmental Information Processing_Membrane transport_02010 ABC transporters [PATH:ko02010]_gsiB; glutathione transport system substrate-binding protein
K02392	Cellular Processes_Cell motility_02040 Flagellar assembly [PATH:ko02040]_flgG; flagellar basal-body rod protein FlgG
K06019	Metabolism_Energy metabolism_00190 Oxidative phosphorylation [PATH:ko00190]_ppaX; pyrophosphatase PpaX [EC:3.6.1.1]
K02619	Metabolism_Metabolism of cofactors and vitamins_00790 Folate biosynthesis [PATH:ko00790]_pabC; 4-amino-4-deoxychorismate lyase [EC:4.1.3.38]
K01892	Genetic Information Processing_Translation_00970 Aminoacyl-tRNA biosynthesis [PATH:ko00970]_HARS, hisS; histidyl-tRNA synthetase [EC:6.1.1.21]
K01524	Metabolism_Nucleotide metabolism_00230 Purine metabolism [PATH:ko00230]_ppx-gppA; exopolyphosphatase / guanosine-5'-triphosphate,3'-diphosphate pyrophosphatase [EC:3.6.1.11 3.6.1.40]
K08591	Metabolism_Lipid metabolism_00561 Glycerolipid metabolism [PATH:ko00561]_plsY; glycerol-3-phosphate acyltransferase PlsY [EC:2.3.1.15]#Metabolism_Lipid metabolism_00564 Glycerophospholipid metabolism [PATH:ko00564]_plsY; glycerol-3-phosphate acyltransferase PlsY [EC:2.3.1.15]
K02564	Metabolism_Carbohydrate metabolism_00520 Amino sugar and nucleotide sugar metabolism [PATH:ko00520]_nagB, GNPDA; glucosamine-6-phosphate deaminase [EC:3.5.99.6]
K07173	Human Diseases_Infectious diseases_05111 Vibrio cholerae pathogenic cycle [PATH:ko05111]_luxS; S-ribosylhomocysteine lyase [EC:4.4.1.21]#Metabolism_Amino acid metabolism_00270 Cysteine and methionine metabolism [PATH:ko00270]_luxS; S-ribosylhomocysteine lyase [EC:4.4.1.21]#Metabolism_Overview_01230 Biosynthesis of amino acids [PATH:ko01230]_luxS; S-ribosylhomocysteine lyase [EC:4.4.1.21]
K08681	Metabolism_Metabolism of cofactors and vitamins_00750 Vitamin B6 metabolism [PATH:ko00750]_pdxT, pdx2; 5'-phosphate synthase pdxT subunit [EC:4.3.3.6]
K01658	Metabolism_Amino acid metabolism_00400 Phenylalanine, tyrosine and tryptophan biosynthesis [PATH:ko00400]_trpG; anthranilate synthase component II [EC:4.1.3.27]#Metabolism_Overview_01230 Biosynthesis of amino acids [PATH:ko01230]_trpG; anthranilate synthase component II [EC:4.1.3.27]
K03736	Metabolism_Lipid metabolism_00564 Glycerophospholipid metabolism [PATH:ko00564]_eutC; ethanolamine ammonia-lyase small subunit [EC:4.3.1.7]
K07816	Metabolism_Nucleotide metabolism_00230 Purine metabolism [PATH:ko00230]_E2.7.6.5X; putative GTP pyrophosphokinase [EC:2.7.6.5]
K01704	Metabolism_Amino acid metabolism_00290 Valine, leucine and isoleucine biosynthesis [PATH:ko00290]_leuD; 3-isopropylmalate/(R)-2-methylmalate dehydratase small subunit [EC:4.2.1.33 4.2.1.35]#Metabolism_Carbohydrate metabolism_00660 C5-Branched dibasic acid metabolism [PATH:ko00660]_leuD; 3-isopropylmalate/(R)-2-methylmalate dehydratase small subunit [EC:4.2.1.33 4.2.1.35]#Metabolism_Overview_01210…
K03410	Cellular Processes_Cell motility_02030 Bacterial chemotaxis [PATH:ko02030]_cheC; chemotaxis protein CheC
K02428	Metabolism_Nucleotide metabolism_00230 Purine metabolism [PATH:ko00230]_rdgB; XTP/dITP diphosphohydrolase [EC:3.6.1.66]
K01613	Metabolism_Lipid metabolism_00564 Glycerophospholipid metabolism [PATH:ko00564]_psd, PISD; phosphatidylserine decarboxylase [EC:4.1.1.65]
K02372	Metabolism_Lipid metabolism_00061 Fatty acid biosynthesis [PATH:ko00061]_fabZ; 3-hydroxyacyl-[acyl-carrier-protein] dehydratase [EC:4.2.1.59]#Metabolism_Metabolism of cofactors and vitamins_00780 Biotin metabolism [PATH:ko00780]_fabZ; 3-hydroxyacyl-[acyl-carrier-protein] dehydratase [EC:4.2.1.59]#Metabolism_Overview_01212 Fatty acid metabolism [PATH:ko01212]_fabZ; 3-hydroxyacyl-[acyl-carrier-prot…
K11617	Environmental Information Processing_Signal transduction_02020 Two-component system [PATH:ko02020]_liaS; two-component system, NarL family, sensor histidine kinase LiaS [EC:2.7.13.3]
K00426	Environmental Information Processing_Signal transduction_02020 Two-component system [PATH:ko02020]_cydB; cytochrome d ubiquinol oxidase subunit II [EC:1.10.3.-]#Metabolism_Energy metabolism_00190 Oxidative phosphorylation [PATH:ko00190]_cydB; cytochrome d ubiquinol oxidase subunit II [EC:1.10.3.-]
K01808	Metabolism_Carbohydrate metabolism_00030 Pentose phosphate pathway [PATH:ko00030]_rpiB; ribose 5-phosphate isomerase B [EC:5.3.1.6]#Metabolism_Carbohydrate metabolism_00051 Fructose and mannose metabolism [PATH:ko00051]_rpiB; ribose 5-phosphate isomerase B [EC:5.3.1.6]#Metabolism_Energy metabolism_00710 Carbon fixation in photosynthetic organisms [PATH:ko00710]_rpiB; ribose 5-phosphate isomerase …
K02939	Genetic Information Processing_Translation_03010 Ribosome [PATH:ko03010]_RP-L9, MRPL9, rplI; large subunit ribosomal protein L9
K02037	Environmental Information Processing_Membrane transport_02010 ABC transporters [PATH:ko02010]_pstC; phosphate transport system permease protein
K03795	Metabolism_Metabolism of cofactors and vitamins_00860 Porphyrin and chlorophyll metabolism [PATH:ko00860]_cbiX; sirohydrochlorin cobaltochelatase [EC:4.99.1.3]
K01653	Metabolism_Amino acid metabolism_00290 Valine, leucine and isoleucine biosynthesis [PATH:ko00290]_E2.2.1.6S, ilvH, ilvN; acetolactate synthase I/III small subunit [EC:2.2.1.6]#Metabolism_Carbohydrate metabolism_00650 Butanoate metabolism [PATH:ko00650]_E2.2.1.6S, ilvH, ilvN; acetolactate synthase I/III small subunit [EC:2.2.1.6]#Metabolism_Carbohydrate metabolism_00660 C5-Branched dibasic acid me…
K03406	Cellular Processes_Cell motility_02030 Bacterial chemotaxis [PATH:ko02030]_mcp; methyl-accepting chemotaxis protein#Environmental Information Processing_Signal transduction_02020 Two-component system [PATH:ko02020]_mcp; methyl-accepting chemotaxis protein
K09251	Metabolism_Amino acid metabolism_00330 Arginine and proline metabolism [PATH:ko00330]_E2.6.1.82; putrescine aminotransferase [EC:2.6.1.82]
K03635	Genetic Information Processing_Folding, sorting and degradation_04122 Sulfur relay system [PATH:ko04122]_MOCS2, moaE; molybdopterin synthase catalytic subunit [EC:2.8.1.12]#Metabolism_Metabolism of cofactors and vitamins_00790 Folate biosynthesis [PATH:ko00790]_MOCS2, moaE; molybdopterin synthase catalytic subunit [EC:2.8.1.12]
K00655	Metabolism_Lipid metabolism_00561 Glycerolipid metabolism [PATH:ko00561]_plsC; 1-acyl-sn-glycerol-3-phosphate acyltransferase [EC:2.3.1.51]#Metabolism_Lipid metabolism_00564 Glycerophospholipid metabolism [PATH:ko00564]_plsC; 1-acyl-sn-glycerol-3-phosphate acyltransferase [EC:2.3.1.51]
K13533	Environmental Information Processing_Signal transduction_02020 Two-component system [PATH:ko02020]_kinE; two-component system, sporulation sensor kinase E [EC:2.7.13.3]
K03475	Environmental Information Processing_Membrane transport_02060 Phosphotransferase system (PTS) [PATH:ko02060]_PTS-Ula-EIIC, ulaA, sgaT; PTS system, ascorbate-specific IIC component#Metabolism_Carbohydrate metabolism_00053 Ascorbate and aldarate metabolism [PATH:ko00053]_PTS-Ula-EIIC, ulaA, sgaT; PTS system, ascorbate-specific IIC component
K03217	Environmental Information Processing_Membrane transport_03070 Bacterial secretion system [PATH:ko03070]_yidC, spoIIIJ, OXA1; YidC/Oxa1 family membrane protein insertase#Genetic Information Processing_Folding, sorting and degradation_03060 Protein export [PATH:ko03060]_yidC, spoIIIJ, OXA1; YidC/Oxa1 family membrane protein insertase
K11717	Metabolism_Metabolism of other amino acids_00450 Selenocompound metabolism [PATH:ko00450]_sufS; cysteine desulfurase / selenocysteine lyase [EC:2.8.1.7 4.4.1.16]
K00878	Metabolism_Metabolism of cofactors and vitamins_00730 Thiamine metabolism [PATH:ko00730]_thiM; hydroxyethylthiazole kinase [EC:2.7.1.50]
K03794	Metabolism_Metabolism of cofactors and vitamins_00860 Porphyrin and chlorophyll metabolism [PATH:ko00860]_sirB; sirohydrochlorin ferrochelatase [EC:4.99.1.4]
K02013	Environmental Information Processing_Membrane transport_02010 ABC transporters [PATH:ko02010]_ABC.FEV.A; iron complex transport system ATP-binding protein [EC:3.6.3.34]
K08966	Metabolism_Amino acid metabolism_00270 Cysteine and methionine metabolism [PATH:ko00270]_mtnX; 2-hydroxy-3-keto-5-methylthiopentenyl-1-phosphate phosphatase [EC:3.1.3.87]
K19285	Metabolism_Metabolism of cofactors and vitamins_00740 Riboflavin metabolism [PATH:ko00740]_nfrA1; FMN reductase (NADPH) [EC:1.5.1.38]
K12370	Environmental Information Processing_Membrane transport_02010 ABC transporters [PATH:ko02010]_dppC; dipeptide transport system permease protein
K16201	Environmental Information Processing_Membrane transport_02010 ABC transporters [PATH:ko02010]_dppC1; dipeptide transport system permease protein
K02884	Genetic Information Processing_Translation_03010 Ribosome [PATH:ko03010]_RP-L19, MRPL19, rplS; large subunit ribosomal protein L19
K04562	Cellular Processes_Cell motility_02040 Flagellar assembly [PATH:ko02040]_flhG, fleN; flagellar biosynthesis protein FlhG
K02388	Cellular Processes_Cell motility_02040 Flagellar assembly [PATH:ko02040]_flgC; flagellar basal-body rod protein FlgC
K00788	Metabolism_Metabolism of cofactors and vitamins_00730 Thiamine metabolism [PATH:ko00730]_thiE; thiamine-phosphate pyrophosphorylase [EC:2.5.1.3]
K01434	Metabolism_Biosynthesis of other secondary metabolites_00311 Penicillin and cephalosporin biosynthesis [PATH:ko00311]_E3.5.1.11; penicillin amidase [EC:3.5.1.11]
K11175	Metabolism_Metabolism of cofactors and vitamins_00670 One carbon pool by folate [PATH:ko00670]_purN; phosphoribosylglycinamide formyltransferase 1 [EC:2.1.2.2]#Metabolism_Nucleotide metabolism_00230 Purine metabolism [PATH:ko00230]_purN; phosphoribosylglycinamide formyltransferase 1 [EC:2.1.2.2]
K00059	Metabolism_Lipid metabolism_00061 Fatty acid biosynthesis [PATH:ko00061]_fabG; 3-oxoacyl-[acyl-carrier protein] reductase [EC:1.1.1.100]#Metabolism_Lipid metabolism_01040 Biosynthesis of unsaturated fatty acids [PATH:ko01040]_fabG; 3-oxoacyl-[acyl-carrier protein] reductase [EC:1.1.1.100]#Metabolism_Metabolism of cofactors and vitamins_00780 Biotin metabolism [PATH:ko00780]_fabG; 3-oxoacyl-[acyl-…
K07652	Environmental Information Processing_Signal transduction_02020 Two-component system [PATH:ko02020]_vicK; two-component system, OmpR family, sensor histidine kinase VicK [EC:2.7.13.3]
K03411	Cellular Processes_Cell motility_02030 Bacterial chemotaxis [PATH:ko02030]_cheD; chemotaxis protein CheD [EC:3.5.1.44]
K03111	Genetic Information Processing_Replication and repair_03030 DNA replication [PATH:ko03030]_ssb; single-strand DNA-binding protein#Genetic Information Processing_Replication and repair_03430 Mismatch repair [PATH:ko03430]_ssb; single-strand DNA-binding protein#Genetic Information Processing_Replication and repair_03440 Homologous recombination [PATH:ko03440]_ssb; single-strand DNA-binding protein
K03550	Genetic Information Processing_Replication and repair_03440 Homologous recombination [PATH:ko03440]_ruvA; holliday junction DNA helicase RuvA [EC:3.6.4.12]
K00038	Metabolism_Lipid metabolism_00140 Steroid hormone biosynthesis [PATH:ko00140]_E1.1.1.53; 3alpha(or 20beta)-hydroxysteroid dehydrogenase [EC:1.1.1.53]
K02188	Metabolism_Metabolism of cofactors and vitamins_00860 Porphyrin and chlorophyll metabolism [PATH:ko00860]_cbiD; cobalt-precorrin-5B (C1)-methyltransferase [EC:2.1.1.195]
K03406	Cellular Processes_Cell motility_02030 Bacterial chemotaxis [PATH:ko02030]_mcp; methyl-accepting chemotaxis protein#Environmental Information Processing_Signal transduction_02020 Two-component system [PATH:ko02020]_mcp; methyl-accepting chemotaxis protein
K01126	Metabolism_Lipid metabolism_00564 Glycerophospholipid metabolism [PATH:ko00564]_E3.1.4.46, glpQ, ugpQ; glycerophosphoryl diester phosphodiesterase [EC:3.1.4.46]
K01734	Metabolism_Carbohydrate metabolism_00640 Propanoate metabolism [PATH:ko00640]_mgsA; methylglyoxal synthase [EC:4.2.3.3]
K01657	Metabolism_Amino acid metabolism_00400 Phenylalanine, tyrosine and tryptophan biosynthesis [PATH:ko00400]_trpE; anthranilate synthase component I [EC:4.1.3.27]#Metabolism_Overview_01230 Biosynthesis of amino acids [PATH:ko01230]_trpE; anthranilate synthase component I [EC:4.1.3.27]
K07658	Environmental Information Processing_Signal transduction_02020 Two-component system [PATH:ko02020]_phoB1, phoP; two-component system, OmpR family, alkaline phosphatase synthesis response regulator PhoP
K01872	Genetic Information Processing_Translation_00970 Aminoacyl-tRNA biosynthesis [PATH:ko00970]_AARS, alaS; alanyl-tRNA synthetase [EC:6.1.1.7]
K03406	Cellular Processes_Cell motility_02030 Bacterial chemotaxis [PATH:ko02030]_mcp; methyl-accepting chemotaxis protein#Environmental Information Processing_Signal transduction_02020 Two-component system [PATH:ko02020]_mcp; methyl-accepting chemotaxis protein
K07776	Environmental Information Processing_Signal transduction_02020 Two-component system [PATH:ko02020]_regX3; two-component system, OmpR family, response regulator RegX3
K00859	Metabolism_Metabolism of cofactors and vitamins_00770 Pantothenate and CoA biosynthesis [PATH:ko00770]_coaE; dephospho-CoA kinase [EC:2.7.1.24]
K00969	Metabolism_Metabolism of cofactors and vitamins_00760 Nicotinate and nicotinamide metabolism [PATH:ko00760]_nadD; nicotinate-nucleotide adenylyltransferase [EC:2.7.7.18]
K00525	Metabolism_Nucleotide metabolism_00230 Purine metabolism [PATH:ko00230]_E1.17.4.1A, nrdA, nrdE; ribonucleoside-diphosphate reductase alpha chain [EC:1.17.4.1]#Metabolism_Nucleotide metabolism_00240 Pyrimidine metabolism [PATH:ko00240]_E1.17.4.1A, nrdA, nrdE; ribonucleoside-diphosphate reductase alpha chain [EC:1.17.4.1]
K01676	Metabolism_Carbohydrate metabolism_00020 Citrate cycle (TCA cycle) [PATH:ko00020]_E4.2.1.2A, fumA, fumB; fumarate hydratase, class I [EC:4.2.1.2]#Metabolism_Carbohydrate metabolism_00620 Pyruvate metabolism [PATH:ko00620]_E4.2.1.2A, fumA, fumB; fumarate hydratase, class I [EC:4.2.1.2]#Metabolism_Energy metabolism_00720 Carbon fixation pathways in prokaryotes [PATH:ko00720]_E4.2.1.2A, fumA, fumB; …
K06193	Metabolism_Metabolism of other amino acids_00440 Phosphonate and phosphinate metabolism [PATH:ko00440]_phnA; phosphonoacetate hydrolase [EC:3.11.1.2]
K03637	Genetic Information Processing_Folding, sorting and degradation_04122 Sulfur relay system [PATH:ko04122]_moaC; cyclic pyranopterin phosphate synthase [EC:4.1.99.18]#Metabolism_Metabolism of cofactors and vitamins_00790 Folate biosynthesis [PATH:ko00790]_moaC; cyclic pyranopterin phosphate synthase [EC:4.1.99.18]
K02072	Environmental Information Processing_Membrane transport_02010 ABC transporters [PATH:ko02010]_metI; D-methionine transport system permease protein
K01448	Human Diseases_Drug resistance_01503 Cationic antimicrobial peptide (CAMP) resistance [PATH:ko01503]_E3.5.1.28B, amiA, amiB, amiC; N-acetylmuramoyl-L-alanine amidase [EC:3.5.1.28]
K13771	Human Diseases_Infectious diseases_05132 Salmonella infection [PATH:ko05132]_nsrR; Rrf2 family transcriptional regulator, nitric oxide-sensitive transcriptional repressor
K02038	Environmental Information Processing_Membrane transport_02010 ABC transporters [PATH:ko02010]_pstA; phosphate transport system permease protein
K10563	Genetic Information Processing_Replication and repair_03410 Base excision repair [PATH:ko03410]_mutM, fpg; formamidopyrimidine-DNA glycosylase [EC:3.2.2.23 4.2.99.18]
K00432	Metabolism_Lipid metabolism_00590 Arachidonic acid metabolism [PATH:ko00590]_E1.11.1.9; glutathione peroxidase [EC:1.11.1.9]#Metabolism_Metabolism of other amino acids_00480 Glutathione metabolism [PATH:ko00480]_E1.11.1.9; glutathione peroxidase [EC:1.11.1.9]#Organismal Systems_Endocrine system_04918 Thyroid hormone synthesis [PATH:ko04918]_E1.11.1.9; glutathione peroxidase [EC:1.11.1.9]
K01227	Metabolism_Glycan biosynthesis and metabolism_00511 Other glycan degradation [PATH:ko00511]_E3.2.1.96; mannosyl-glycoprotein endo-beta-N-acetylglucosaminidase [EC:3.2.1.96]
K02501	Metabolism_Amino acid metabolism_00340 Histidine metabolism [PATH:ko00340]_hisH; glutamine amidotransferase [EC:2.4.2.-]#Metabolism_Overview_01230 Biosynthesis of amino acids [PATH:ko01230]_hisH; glutamine amidotransferase [EC:2.4.2.-]
K03406	Cellular Processes_Cell motility_02030 Bacterial chemotaxis [PATH:ko02030]_mcp; methyl-accepting chemotaxis protein#Environmental Information Processing_Signal transduction_02020 Two-component system [PATH:ko02020]_mcp; methyl-accepting chemotaxis protein
K02879	Genetic Information Processing_Translation_03010 Ribosome [PATH:ko03010]_RP-L17, MRPL17, rplQ; large subunit ribosomal protein L17
K00059	Metabolism_Lipid metabolism_00061 Fatty acid biosynthesis [PATH:ko00061]_fabG; 3-oxoacyl-[acyl-carrier protein] reductase [EC:1.1.1.100]#Metabolism_Lipid metabolism_01040 Biosynthesis of unsaturated fatty acids [PATH:ko01040]_fabG; 3-oxoacyl-[acyl-carrier protein] reductase [EC:1.1.1.100]#Metabolism_Metabolism of cofactors and vitamins_00780 Biotin metabolism [PATH:ko00780]_fabG; 3-oxoacyl-[acyl-…
K09817	Environmental Information Processing_Membrane transport_02010 ABC transporters [PATH:ko02010]_znuC; zinc transport system ATP-binding protein [EC:3.6.3.-]
K01609	Metabolism_Amino acid metabolism_00400 Phenylalanine, tyrosine and tryptophan biosynthesis [PATH:ko00400]_trpC; indole-3-glycerol phosphate synthase [EC:4.1.1.48]#Metabolism_Overview_01230 Biosynthesis of amino acids [PATH:ko01230]_trpC; indole-3-glycerol phosphate synthase [EC:4.1.1.48]
K02013	Environmental Information Processing_Membrane transport_02010 ABC transporters [PATH:ko02010]_ABC.FEV.A; iron complex transport system ATP-binding protein [EC:3.6.3.34]
K07705	Environmental Information Processing_Signal transduction_02020 Two-component system [PATH:ko02020]_lytT, lytR; two-component system, LytT family, response regulator LytT
K00930	Metabolism_Amino acid metabolism_00330 Arginine and proline metabolism [PATH:ko00330]_argB; acetylglutamate kinase [EC:2.7.2.8]#Metabolism_Overview_01210 2-Oxocarboxylic acid metabolism [PATH:ko01210]_argB; acetylglutamate kinase [EC:2.7.2.8]#Metabolism_Overview_01230 Biosynthesis of amino acids [PATH:ko01230]_argB; acetylglutamate kinase [EC:2.7.2.8]
K01101	Metabolism_Xenobiotics biodegradation and metabolism_00627 Aminobenzoate degradation [PATH:ko00627]_E3.1.3.41; 4-nitrophenyl phosphatase [EC:3.1.3.41]
K10119	Environmental Information Processing_Membrane transport_02010 ABC transporters [PATH:ko02010]_msmG; raffinose/stachyose/melibiose transport system permease protein
K02935	Genetic Information Processing_Translation_03010 Ribosome [PATH:ko03010]_RP-L7, MRPL12, rplL; large subunit ribosomal protein L7/L12
K01995	Environmental Information Processing_Membrane transport_02010 ABC transporters [PATH:ko02010]_livG; branched-chain amino acid transport system ATP-binding protein
K07636	Environmental Information Processing_Signal transduction_02020 Two-component system [PATH:ko02020]_phoR; two-component system, OmpR family, phosphate regulon sensor histidine kinase PhoR [EC:2.7.13.3]
K07778	Environmental Information Processing_Signal transduction_02020 Two-component system [PATH:ko02020]_desK; two-component system, NarL family, sensor histidine kinase DesK [EC:2.7.13.3]
K00432	Metabolism_Lipid metabolism_00590 Arachidonic acid metabolism [PATH:ko00590]_E1.11.1.9; glutathione peroxidase [EC:1.11.1.9]#Metabolism_Metabolism of other amino acids_00480 Glutathione metabolism [PATH:ko00480]_E1.11.1.9; glutathione peroxidase [EC:1.11.1.9]#Organismal Systems_Endocrine system_04918 Thyroid hormone synthesis [PATH:ko04918]_E1.11.1.9; glutathione peroxidase [EC:1.11.1.9]
K16328	Metabolism_Nucleotide metabolism_00240 Pyrimidine metabolism [PATH:ko00240]_psuK; pseudouridine kinase [EC:2.7.1.83]
K01579	Metabolism_Metabolism of cofactors and vitamins_00770 Pantothenate and CoA biosynthesis [PATH:ko00770]_panD; aspartate 1-decarboxylase [EC:4.1.1.11]#Metabolism_Metabolism of other amino acids_00410 beta-Alanine metabolism [PATH:ko00410]_panD; aspartate 1-decarboxylase [EC:4.1.1.11]
K11960	Environmental Information Processing_Membrane transport_02010 ABC transporters [PATH:ko02010]_urtB; urea transport system permease protein
K01929	Human Diseases_Drug resistance_01502 Vancomycin resistance [PATH:ko01502]_murF; UDP-N-acetylmuramoyl-tripeptide--D-alanyl-D-alanine ligase [EC:6.3.2.10]#Metabolism_Amino acid metabolism_00300 Lysine biosynthesis [PATH:ko00300]_murF; UDP-N-acetylmuramoyl-tripeptide--D-alanyl-D-alanine ligase [EC:6.3.2.10]#Metabolism_Glycan biosynthesis and metabolism_00550 Peptidoglycan biosynthesis [PATH:ko00550]…
K02160	Metabolism_Carbohydrate metabolism_00620 Pyruvate metabolism [PATH:ko00620]_accB, bccP; acetyl-CoA carboxylase biotin carboxyl carrier protein#Metabolism_Carbohydrate metabolism_00640 Propanoate metabolism [PATH:ko00640]_accB, bccP; acetyl-CoA carboxylase biotin carboxyl carrier protein#Metabolism_Energy metabolism_00720 Carbon fixation pathways in prokaryotes [PATH:ko00720]_accB, bccP; acetyl-Co…
K00038	Metabolism_Lipid metabolism_00140 Steroid hormone biosynthesis [PATH:ko00140]_E1.1.1.53; 3alpha(or 20beta)-hydroxysteroid dehydrogenase [EC:1.1.1.53]
K07775	Environmental Information Processing_Signal transduction_02020 Two-component system [PATH:ko02020]_resD; two-component system, OmpR family, response regulator ResD
K03118	Environmental Information Processing_Membrane transport_03070 Bacterial secretion system [PATH:ko03070]_tatC; sec-independent protein translocase protein TatC#Genetic Information Processing_Folding, sorting and degradation_03060 Protein export [PATH:ko03060]_tatC; sec-independent protein translocase protein TatC
K15581	Environmental Information Processing_Membrane transport_02010 ABC transporters [PATH:ko02010]_oppB; oligopeptide transport system permease protein#Human Diseases_Drug resistance_01501 beta-Lactam resistance [PATH:ko01501]_oppB; oligopeptide transport system permease protein
K01847	Metabolism_Amino acid metabolism_00280 Valine, leucine and isoleucine degradation [PATH:ko00280]_MUT; methylmalonyl-CoA mutase [EC:5.4.99.2]#Metabolism_Carbohydrate metabolism_00630 Glyoxylate and dicarboxylate metabolism [PATH:ko00630]_MUT; methylmalonyl-CoA mutase [EC:5.4.99.2]#Metabolism_Carbohydrate metabolism_00640 Propanoate metabolism [PATH:ko00640]_MUT; methylmalonyl-CoA mutase [EC:5.4.99…
K03589	Cellular Processes_Cell growth and death_04112 Cell cycle - Caulobacter [PATH:ko04112]_ftsQ; cell division protein FtsQ
K02899	Genetic Information Processing_Translation_03010 Ribosome [PATH:ko03010]_RP-L27, MRPL27, rpmA; large subunit ribosomal protein L27
K00020	Metabolism_Amino acid metabolism_00280 Valine, leucine and isoleucine degradation [PATH:ko00280]_E1.1.1.31, mmsB; 3-hydroxyisobutyrate dehydrogenase [EC:1.1.1.31]
K01929	Human Diseases_Drug resistance_01502 Vancomycin resistance [PATH:ko01502]_murF; UDP-N-acetylmuramoyl-tripeptide--D-alanyl-D-alanine ligase [EC:6.3.2.10]#Metabolism_Amino acid metabolism_00300 Lysine biosynthesis [PATH:ko00300]_murF; UDP-N-acetylmuramoyl-tripeptide--D-alanyl-D-alanine ligase [EC:6.3.2.10]#Metabolism_Glycan biosynthesis and metabolism_00550 Peptidoglycan biosynthesis [PATH:ko00550]…
K01996	Environmental Information Processing_Membrane transport_02010 ABC transporters [PATH:ko02010]_livF; branched-chain amino acid transport system ATP-binding protein
K01448	Human Diseases_Drug resistance_01503 Cationic antimicrobial peptide (CAMP) resistance [PATH:ko01503]_E3.5.1.28B, amiA, amiB, amiC; N-acetylmuramoyl-L-alanine amidase [EC:3.5.1.28]
K01489	Metabolism_Nucleotide metabolism_00240 Pyrimidine metabolism [PATH:ko00240]_cdd, CDA; cytidine deaminase [EC:3.5.4.5]#Metabolism_Xenobiotics biodegradation and metabolism_00983 Drug metabolism - other enzymes [PATH:ko00983]_cdd, CDA; cytidine deaminase [EC:3.5.4.5]
K11633	Environmental Information Processing_Signal transduction_02020 Two-component system [PATH:ko02020]_yxdK; two-component system, OmpR family, sensor histidine kinase YxdK [EC:2.7.13.3]
K03101	Genetic Information Processing_Folding, sorting and degradation_03060 Protein export [PATH:ko03060]_lspA; signal peptidase II [EC:3.4.23.36]
K01126	Metabolism_Lipid metabolism_00564 Glycerophospholipid metabolism [PATH:ko00564]_E3.1.4.46, glpQ, ugpQ; glycerophosphoryl diester phosphodiesterase [EC:3.1.4.46]
K01998	Environmental Information Processing_Membrane transport_02010 ABC transporters [PATH:ko02010]_livM; branched-chain amino acid transport system permease protein
K00950	Metabolism_Metabolism of cofactors and vitamins_00790 Folate biosynthesis [PATH:ko00790]_folK; 2-amino-4-hydroxy-6-hydroxymethyldihydropteridine diphosphokinase [EC:2.7.6.3]
K03523	Environmental Information Processing_Membrane transport_02010 ABC transporters [PATH:ko02010]_bioY; biotin transport system substrate-specific component
K03048	Genetic Information Processing_Transcription_03020 RNA polymerase [PATH:ko03020]_rpoE; DNA-directed RNA polymerase subunit delta#Metabolism_Nucleotide metabolism_00230 Purine metabolism [PATH:ko00230]_rpoE; DNA-directed RNA polymerase subunit delta#Metabolism_Nucleotide metabolism_00240 Pyrimidine metabolism [PATH:ko00240]_rpoE; DNA-directed RNA polymerase subunit delta
K11638	Environmental Information Processing_Signal transduction_02020 Two-component system [PATH:ko02020]_K11638, citT; two-component system, CitB family, response regulator CitT
K07260	Environmental Information Processing_Signal transduction_02020 Two-component system [PATH:ko02020]_vanY; D-alanyl-D-alanine carboxypeptidase [EC:3.4.16.4]#Human Diseases_Drug resistance_01502 Vancomycin resistance [PATH:ko01502]_vanY; D-alanyl-D-alanine carboxypeptidase [EC:3.4.16.4]#Metabolism_Glycan biosynthesis and metabolism_00550 Peptidoglycan biosynthesis [PATH:ko00550]_vanY; D-alanyl-D-ala…
K02114	Metabolism_Energy metabolism_00190 Oxidative phosphorylation [PATH:ko00190]_ATPF1E, atpC; F-type H+-transporting ATPase subunit epsilon#Metabolism_Energy metabolism_00195 Photosynthesis [PATH:ko00195]_ATPF1E, atpC; F-type H+-transporting ATPase subunit epsilon
K01048	Metabolism_Lipid metabolism_00564 Glycerophospholipid metabolism [PATH:ko00564]_pldB; lysophospholipase [EC:3.1.1.5]
K17836	Human Diseases_Drug resistance_01501 beta-Lactam resistance [PATH:ko01501]_penP; beta-lactamase class A [EC:3.5.2.6]#Metabolism_Biosynthesis of other secondary metabolites_00311 Penicillin and cephalosporin biosynthesis [PATH:ko00311]_penP; beta-lactamase class A [EC:3.5.2.6]
K03394	Metabolism_Metabolism of cofactors and vitamins_00860 Porphyrin and chlorophyll metabolism [PATH:ko00860]_cobI-cbiL; precorrin-2/cobalt-factor-2 C20-methyltransferase [EC:2.1.1.130 2.1.1.151]
K01998	Environmental Information Processing_Membrane transport_02010 ABC transporters [PATH:ko02010]_livM; branched-chain amino acid transport system permease protein
K03100	Genetic Information Processing_Folding, sorting and degradation_03060 Protein export [PATH:ko03060]_lepB; signal peptidase I [EC:3.4.21.89]
K00059	Metabolism_Lipid metabolism_00061 Fatty acid biosynthesis [PATH:ko00061]_fabG; 3-oxoacyl-[acyl-carrier protein] reductase [EC:1.1.1.100]#Metabolism_Lipid metabolism_01040 Biosynthesis of unsaturated fatty acids [PATH:ko01040]_fabG; 3-oxoacyl-[acyl-carrier protein] reductase [EC:1.1.1.100]#Metabolism_Metabolism of cofactors and vitamins_00780 Biotin metabolism [PATH:ko00780]_fabG; 3-oxoacyl-[acyl-…
K07636	Environmental Information Processing_Signal transduction_02020 Two-component system [PATH:ko02020]_phoR; two-component system, OmpR family, phosphate regulon sensor histidine kinase PhoR [EC:2.7.13.3]
K13541	Metabolism_Metabolism of cofactors and vitamins_00860 Porphyrin and chlorophyll metabolism [PATH:ko00860]_cbiGH-cobJ; cobalt-precorrin 5A hydrolase / precorrin-3B C17-methyltransferase [EC:3.7.1.12 2.1.1.131]
K07680	Environmental Information Processing_Signal transduction_02020 Two-component system [PATH:ko02020]_comP; two-component system, NarL family, sensor histidine kinase ComP [EC:2.7.13.3]
K02109	Metabolism_Energy metabolism_00190 Oxidative phosphorylation [PATH:ko00190]_ATPF0B, atpF; F-type H+-transporting ATPase subunit b#Metabolism_Energy metabolism_00195 Photosynthesis [PATH:ko00195]_ATPF0B, atpF; F-type H+-transporting ATPase subunit b
K06229	Environmental Information Processing_Signal transduction_04340 Hedgehog signaling pathway [PATH:ko04340]_SUFU; suppressor of fused#Human Diseases_Cancers_05200 Pathways in cancer [PATH:ko05200]_SUFU; suppressor of fused#Human Diseases_Cancers_05217 Basal cell carcinoma [PATH:ko05217]_SUFU; suppressor of fused
K00059	Metabolism_Lipid metabolism_00061 Fatty acid biosynthesis [PATH:ko00061]_fabG; 3-oxoacyl-[acyl-carrier protein] reductase [EC:1.1.1.100]#Metabolism_Lipid metabolism_01040 Biosynthesis of unsaturated fatty acids [PATH:ko01040]_fabG; 3-oxoacyl-[acyl-carrier protein] reductase [EC:1.1.1.100]#Metabolism_Metabolism of cofactors and vitamins_00780 Biotin metabolism [PATH:ko00780]_fabG; 3-oxoacyl-[acyl-…
K03786	Metabolism_Amino acid metabolism_00400 Phenylalanine, tyrosine and tryptophan biosynthesis [PATH:ko00400]_aroQ, qutE; 3-dehydroquinate dehydratase II [EC:4.2.1.10]#Metabolism_Overview_01230 Biosynthesis of amino acids [PATH:ko01230]_aroQ, qutE; 3-dehydroquinate dehydratase II [EC:4.2.1.10]
K01817	Metabolism_Amino acid metabolism_00400 Phenylalanine, tyrosine and tryptophan biosynthesis [PATH:ko00400]_trpF; phosphoribosylanthranilate isomerase [EC:5.3.1.24]#Metabolism_Overview_01230 Biosynthesis of amino acids [PATH:ko01230]_trpF; phosphoribosylanthranilate isomerase [EC:5.3.1.24]
K03523	Environmental Information Processing_Membrane transport_02010 ABC transporters [PATH:ko02010]_bioY; biotin transport system substrate-specific component
K00059	Metabolism_Lipid metabolism_00061 Fatty acid biosynthesis [PATH:ko00061]_fabG; 3-oxoacyl-[acyl-carrier protein] reductase [EC:1.1.1.100]#Metabolism_Lipid metabolism_01040 Biosynthesis of unsaturated fatty acids [PATH:ko01040]_fabG; 3-oxoacyl-[acyl-carrier protein] reductase [EC:1.1.1.100]#Metabolism_Metabolism of cofactors and vitamins_00780 Biotin metabolism [PATH:ko00780]_fabG; 3-oxoacyl-[acyl-…
K04565	Cellular Processes_Transport and catabolism_04146 Peroxisome [PATH:ko04146]_SOD1; superoxide dismutase, Cu-Zn family [EC:1.15.1.1]#Human Diseases_Neurodegenerative diseases_05014 Amyotrophic lateral sclerosis (ALS) [PATH:ko05014]_SOD1; superoxide dismutase, Cu-Zn family [EC:1.15.1.1]#Human Diseases_Neurodegenerative diseases_05016 Huntington's disease [PATH:ko05016]_SOD1; superoxide dismutase, Cu…
K06042	Metabolism_Metabolism of cofactors and vitamins_00860 Porphyrin and chlorophyll metabolism [PATH:ko00860]_cobH-cbiC; precorrin-8X/cobalt-precorrin-8 methylmutase [EC:5.4.99.61 5.4.99.60]
K02016	Environmental Information Processing_Membrane transport_02010 ABC transporters [PATH:ko02010]_ABC.FEV.S; iron complex transport system substrate-binding protein
K09815	Environmental Information Processing_Membrane transport_02010 ABC transporters [PATH:ko02010]_znuA; zinc transport system substrate-binding protein
K02959	Genetic Information Processing_Translation_03010 Ribosome [PATH:ko03010]_RP-S16, MRPS16, rpsP; small subunit ribosomal protein S16
K14652	Metabolism_Metabolism of cofactors and vitamins_00740 Riboflavin metabolism [PATH:ko00740]_ribBA; 3,4-dihydroxy 2-butanone 4-phosphate synthase / GTP cyclohydrolase II [EC:4.1.99.12 3.5.4.25]
K03469	Genetic Information Processing_Replication and repair_03030 DNA replication [PATH:ko03030]_rnhA, RNASEH1; ribonuclease HI [EC:3.1.26.4]
K17062	Environmental Information Processing_Membrane transport_02010 ABC transporters [PATH:ko02010]_bgtB; arginine/lysine/histidine/glutamine transport system substrate-binding and permease protein
K03340	Metabolism_Amino acid metabolism_00300 Lysine biosynthesis [PATH:ko00300]_dapdh; diaminopimelate dehydrogenase [EC:1.4.1.16]#Metabolism_Overview_01230 Biosynthesis of amino acids [PATH:ko01230]_dapdh; diaminopimelate dehydrogenase [EC:1.4.1.16]
K02888	Genetic Information Processing_Translation_03010 Ribosome [PATH:ko03010]_RP-L21, MRPL21, rplU; large subunit ribosomal protein L21
K03217	Environmental Information Processing_Membrane transport_03070 Bacterial secretion system [PATH:ko03070]_yidC, spoIIIJ, OXA1; YidC/Oxa1 family membrane protein insertase#Genetic Information Processing_Folding, sorting and degradation_03060 Protein export [PATH:ko03060]_yidC, spoIIIJ, OXA1; YidC/Oxa1 family membrane protein insertase
K01091	Metabolism_Carbohydrate metabolism_00630 Glyoxylate and dicarboxylate metabolism [PATH:ko00630]_gph; phosphoglycolate phosphatase [EC:3.1.3.18]
K00287	Metabolism_Metabolism of cofactors and vitamins_00670 One carbon pool by folate [PATH:ko00670]_folA; dihydrofolate reductase [EC:1.5.1.3]#Metabolism_Metabolism of cofactors and vitamins_00790 Folate biosynthesis [PATH:ko00790]_folA; dihydrofolate reductase [EC:1.5.1.3]
K01999	Environmental Information Processing_Membrane transport_02010 ABC transporters [PATH:ko02010]_livK; branched-chain amino acid transport system substrate-binding protein
K10117	Environmental Information Processing_Membrane transport_02010 ABC transporters [PATH:ko02010]_msmE; raffinose/stachyose/melibiose transport system substrate-binding protein
K00657	Metabolism_Amino acid metabolism_00330 Arginine and proline metabolism [PATH:ko00330]_speG; diamine N-acetyltransferase [EC:2.3.1.57]
K01934	Metabolism_Metabolism of cofactors and vitamins_00670 One carbon pool by folate [PATH:ko00670]_MTHFS; 5-formyltetrahydrofolate cyclo-ligase [EC:6.3.3.2]
K00949	Metabolism_Metabolism of cofactors and vitamins_00730 Thiamine metabolism [PATH:ko00730]_thiN, TPK1, THI80; thiamine pyrophosphokinase [EC:2.7.6.2]
K02422	Cellular Processes_Cell motility_02040 Flagellar assembly [PATH:ko02040]_fliS; flagellar protein FliS
K00067	Metabolism_Biosynthesis of other secondary metabolites_00521 Streptomycin biosynthesis [PATH:ko00521]_rfbD, rmlD; dTDP-4-dehydrorhamnose reductase [EC:1.1.1.133]#Metabolism_Metabolism of terpenoids and polyketides_00523 Polyketide sugar unit biosynthesis [PATH:ko00523]_rfbD, rmlD; dTDP-4-dehydrorhamnose reductase [EC:1.1.1.133]
K00847	Metabolism_Carbohydrate metabolism_00051 Fructose and mannose metabolism [PATH:ko00051]_E2.7.1.4, scrK; fructokinase [EC:2.7.1.4]#Metabolism_Carbohydrate metabolism_00500 Starch and sucrose metabolism [PATH:ko00500]_E2.7.1.4, scrK; fructokinase [EC:2.7.1.4]#Metabolism_Carbohydrate metabolism_00520 Amino sugar and nucleotide sugar metabolism [PATH:ko00520]_E2.7.1.4, scrK; fructokinase [EC:2.7.1.4]
K03523	Environmental Information Processing_Membrane transport_02010 ABC transporters [PATH:ko02010]_bioY; biotin transport system substrate-specific component
K07691	Environmental Information Processing_Signal transduction_02020 Two-component system [PATH:ko02020]_comA; two-component system, NarL family, competent response regulator ComA
K01779	Metabolism_Amino acid metabolism_00250 Alanine, aspartate and glutamate metabolism [PATH:ko00250]_E5.1.1.13; aspartate racemase [EC:5.1.1.13]#Metabolism_Metabolism of terpenoids and polyketides_01054 Nonribosomal peptide structures [PATH:ko01054]_E5.1.1.13; aspartate racemase [EC:5.1.1.13]
K17103	Metabolism_Amino acid metabolism_00260 Glycine, serine and threonine metabolism [PATH:ko00260]_CHO1, pssA; CDP-diacylglycerol---serine O-phosphatidyltransferase [EC:2.7.8.8]#Metabolism_Lipid metabolism_00564 Glycerophospholipid metabolism [PATH:ko00564]_CHO1, pssA; CDP-diacylglycerol---serine O-phosphatidyltransferase [EC:2.7.8.8]
K02956	Genetic Information Processing_Translation_03010 Ribosome [PATH:ko03010]_RP-S15, MRPS15, rpsO; small subunit ribosomal protein S15
K06153	Metabolism_Glycan biosynthesis and metabolism_00550 Peptidoglycan biosynthesis [PATH:ko00550]_bacA; undecaprenyl-diphosphatase [EC:3.6.1.27]
K01929	Human Diseases_Drug resistance_01502 Vancomycin resistance [PATH:ko01502]_murF; UDP-N-acetylmuramoyl-tripeptide--D-alanyl-D-alanine ligase [EC:6.3.2.10]#Metabolism_Amino acid metabolism_00300 Lysine biosynthesis [PATH:ko00300]_murF; UDP-N-acetylmuramoyl-tripeptide--D-alanyl-D-alanine ligase [EC:6.3.2.10]#Metabolism_Glycan biosynthesis and metabolism_00550 Peptidoglycan biosynthesis [PATH:ko00550]…
K02490	Environmental Information Processing_Signal transduction_02020 Two-component system [PATH:ko02020]_spo0F; two-component system, response regulator, stage 0 sporulation protein F
K02990	Genetic Information Processing_Translation_03010 Ribosome [PATH:ko03010]_RP-S6, MRPS6, rpsF; small subunit ribosomal protein S6
K01633	Metabolism_Metabolism of cofactors and vitamins_00790 Folate biosynthesis [PATH:ko00790]_folB; dihydroneopterin aldolase [EC:4.1.2.25]
K00077	Metabolism_Metabolism of cofactors and vitamins_00770 Pantothenate and CoA biosynthesis [PATH:ko00770]_panE, apbA; 2-dehydropantoate 2-reductase [EC:1.1.1.169]
K02016	Environmental Information Processing_Membrane transport_02010 ABC transporters [PATH:ko02010]_ABC.FEV.S; iron complex transport system substrate-binding protein
K01438	Metabolism_Amino acid metabolism_00330 Arginine and proline metabolism [PATH:ko00330]_argE; acetylornithine deacetylase [EC:3.5.1.16]#Metabolism_Overview_01210 2-Oxocarboxylic acid metabolism [PATH:ko01210]_argE; acetylornithine deacetylase [EC:3.5.1.16]#Metabolism_Overview_01230 Biosynthesis of amino acids [PATH:ko01230]_argE; acetylornithine deacetylase [EC:3.5.1.16]
K03406	Cellular Processes_Cell motility_02030 Bacterial chemotaxis [PATH:ko02030]_mcp; methyl-accepting chemotaxis protein#Environmental Information Processing_Signal transduction_02020 Two-component system [PATH:ko02020]_mcp; methyl-accepting chemotaxis protein
K02897	Genetic Information Processing_Translation_03010 Ribosome [PATH:ko03010]_RP-L25, rplY; large subunit ribosomal protein L25
K13767	Metabolism_Lipid metabolism_00071 Fatty acid degradation [PATH:ko00071]_ysiB, fadB; enoyl-CoA hydratase [EC:4.2.1.17]#Metabolism_Overview_01212 Fatty acid metabolism [PATH:ko01212]_ysiB, fadB; enoyl-CoA hydratase [EC:4.2.1.17]
K01240	Metabolism_Metabolism of cofactors and vitamins_00760 Nicotinate and nicotinamide metabolism [PATH:ko00760]_URH1; uridine nucleosidase [EC:3.2.2.3]#Metabolism_Nucleotide metabolism_00240 Pyrimidine metabolism [PATH:ko00240]_URH1; uridine nucleosidase [EC:3.2.2.3]
K05895	Metabolism_Metabolism of cofactors and vitamins_00860 Porphyrin and chlorophyll metabolism [PATH:ko00860]_cobK-cbiJ; precorrin-6A/cobalt-precorrin-6A reductase [EC:1.3.1.54 1.3.1.106]
K02387	Cellular Processes_Cell motility_02040 Flagellar assembly [PATH:ko02040]_flgB; flagellar basal-body rod protein FlgB
K00059	Metabolism_Lipid metabolism_00061 Fatty acid biosynthesis [PATH:ko00061]_fabG; 3-oxoacyl-[acyl-carrier protein] reductase [EC:1.1.1.100]#Metabolism_Lipid metabolism_01040 Biosynthesis of unsaturated fatty acids [PATH:ko01040]_fabG; 3-oxoacyl-[acyl-carrier protein] reductase [EC:1.1.1.100]#Metabolism_Metabolism of cofactors and vitamins_00780 Biotin metabolism [PATH:ko00780]_fabG; 3-oxoacyl-[acyl-…
K02016	Environmental Information Processing_Membrane transport_02010 ABC transporters [PATH:ko02010]_ABC.FEV.S; iron complex transport system substrate-binding protein
K19221	Metabolism_Metabolism of cofactors and vitamins_00860 Porphyrin and chlorophyll metabolism [PATH:ko00860]_cobA, btuR; cob(I)alamin adenosyltransferase [EC:2.5.1.17]
K03823	Metabolism_Metabolism of other amino acids_00440 Phosphonate and phosphinate metabolism [PATH:ko00440]_pat; phosphinothricin acetyltransferase [EC:2.3.1.183]
K03100	Genetic Information Processing_Folding, sorting and degradation_03060 Protein export [PATH:ko03060]_lepB; signal peptidase I [EC:3.4.21.89]
K02418	Cellular Processes_Cell motility_02040 Flagellar assembly [PATH:ko02040]_fliOZ, fliO; flagellar protein FliO/FliZ
K07512	Metabolism_Lipid metabolism_00062 Fatty acid elongation [PATH:ko00062]_MECR, NRBF1; mitochondrial trans-2-enoyl-CoA reductase [EC:1.3.1.38]#Metabolism_Overview_01212 Fatty acid metabolism [PATH:ko01212]_MECR, NRBF1; mitochondrial trans-2-enoyl-CoA reductase [EC:1.3.1.38]
K02113	Metabolism_Energy metabolism_00190 Oxidative phosphorylation [PATH:ko00190]_ATPF1D, atpH; F-type H+-transporting ATPase subunit delta#Metabolism_Energy metabolism_00195 Photosynthesis [PATH:ko00195]_ATPF1D, atpH; F-type H+-transporting ATPase subunit delta
K02897	Genetic Information Processing_Translation_03010 Ribosome [PATH:ko03010]_RP-L25, rplY; large subunit ribosomal protein L25
K07258	Metabolism_Glycan biosynthesis and metabolism_00550 Peptidoglycan biosynthesis [PATH:ko00550]_dacC, dacA, dacD; D-alanyl-D-alanine carboxypeptidase (penicillin-binding protein 5/6) [EC:3.4.16.4]
K03406	Cellular Processes_Cell motility_02030 Bacterial chemotaxis [PATH:ko02030]_mcp; methyl-accepting chemotaxis protein#Environmental Information Processing_Signal transduction_02020 Two-component system [PATH:ko02020]_mcp; methyl-accepting chemotaxis protein
K00575	Cellular Processes_Cell motility_02030 Bacterial chemotaxis [PATH:ko02030]_cheR; chemotaxis protein methyltransferase CheR [EC:2.1.1.80]#Environmental Information Processing_Signal transduction_02020 Two-component system [PATH:ko02020]_cheR; chemotaxis protein methyltransferase CheR [EC:2.1.1.80]
K05606	Metabolism_Amino acid metabolism_00280 Valine, leucine and isoleucine degradation [PATH:ko00280]_MCEE, epi; methylmalonyl-CoA/ethylmalonyl-CoA epimerase [EC:5.1.99.1]#Metabolism_Carbohydrate metabolism_00630 Glyoxylate and dicarboxylate metabolism [PATH:ko00630]_MCEE, epi; methylmalonyl-CoA/ethylmalonyl-CoA epimerase [EC:5.1.99.1]#Metabolism_Carbohydrate metabolism_00640 Propanoate metabolism [PA…
K02963	Genetic Information Processing_Translation_03010 Ribosome [PATH:ko03010]_RP-S18, MRPS18, rpsR; small subunit ribosomal protein S18
K03408	Cellular Processes_Cell motility_02030 Bacterial chemotaxis [PATH:ko02030]_cheW; purine-binding chemotaxis protein CheW#Environmental Information Processing_Signal transduction_02020 Two-component system [PATH:ko02020]_cheW; purine-binding chemotaxis protein CheW
K06208	Metabolism_Amino acid metabolism_00400 Phenylalanine, tyrosine and tryptophan biosynthesis [PATH:ko00400]_aroH; chorismate mutase [EC:5.4.99.5]#Metabolism_Overview_01230 Biosynthesis of amino acids [PATH:ko01230]_aroH; chorismate mutase [EC:5.4.99.5]
K00891	Metabolism_Amino acid metabolism_00400 Phenylalanine, tyrosine and tryptophan biosynthesis [PATH:ko00400]_E2.7.1.71, aroK, aroL; shikimate kinase [EC:2.7.1.71]#Metabolism_Overview_01230 Biosynthesis of amino acids [PATH:ko01230]_E2.7.1.71, aroK, aroL; shikimate kinase [EC:2.7.1.71]
K02040	Environmental Information Processing_Membrane transport_02010 ABC transporters [PATH:ko02010]_pstS; phosphate transport system substrate-binding protein#Environmental Information Processing_Signal transduction_02020 Two-component system [PATH:ko02020]_pstS; phosphate transport system substrate-binding protein#Human Diseases_Infectious diseases_05152 Tuberculosis [PATH:ko05152]_pstS; phosphate tra…
K02909	Genetic Information Processing_Translation_03010 Ribosome [PATH:ko03010]_RP-L31, rpmE; large subunit ribosomal protein L31
K01952	Metabolism_Nucleotide metabolism_00230 Purine metabolism [PATH:ko00230]_purL, PFAS; phosphoribosylformylglycinamidine synthase [EC:6.3.5.3]
K00648	Metabolism_Lipid metabolism_00061 Fatty acid biosynthesis [PATH:ko00061]_fabH; 3-oxoacyl-[acyl-carrier-protein] synthase III [EC:2.3.1.180]#Metabolism_Overview_01212 Fatty acid metabolism [PATH:ko01212]_fabH; 3-oxoacyl-[acyl-carrier-protein] synthase III [EC:2.3.1.180]
K03413	Cellular Processes_Cell motility_02030 Bacterial chemotaxis [PATH:ko02030]_cheY; two-component system, chemotaxis family, response regulator CheY#Environmental Information Processing_Signal transduction_02020 Two-component system [PATH:ko02020]_cheY; two-component system, chemotaxis family, response regulator CheY
K04751	Environmental Information Processing_Signal transduction_02020 Two-component system [PATH:ko02020]_glnB; nitrogen regulatory protein P-II 1
K02435	Genetic Information Processing_Translation_00970 Aminoacyl-tRNA biosynthesis [PATH:ko00970]_gatC, GATC; aspartyl-tRNA(Asn)/glutamyl-tRNA(Gln) amidotransferase subunit C [EC:6.3.5.6 6.3.5.7]
K01935	Metabolism_Metabolism of cofactors and vitamins_00780 Biotin metabolism [PATH:ko00780]_bioD; dethiobiotin synthetase [EC:6.3.3.3]
K03406	Cellular Processes_Cell motility_02030 Bacterial chemotaxis [PATH:ko02030]_mcp; methyl-accepting chemotaxis protein#Environmental Information Processing_Signal transduction_02020 Two-component system [PATH:ko02020]_mcp; methyl-accepting chemotaxis protein
K00901	Environmental Information Processing_Signal transduction_04070 Phosphatidylinositol signaling system [PATH:ko04070]_dgkA, DGK; diacylglycerol kinase (ATP) [EC:2.7.1.107]#Human Diseases_Cancers_05231 Choline metabolism in cancer [PATH:ko05231]_dgkA, DGK; diacylglycerol kinase (ATP) [EC:2.7.1.107]#Metabolism_Lipid metabolism_00561 Glycerolipid metabolism [PATH:ko00561]_dgkA, DGK; diacylglycerol kin…
K08591	Metabolism_Lipid metabolism_00561 Glycerolipid metabolism [PATH:ko00561]_plsY; glycerol-3-phosphate acyltransferase PlsY [EC:2.3.1.15]#Metabolism_Lipid metabolism_00564 Glycerophospholipid metabolism [PATH:ko00564]_plsY; glycerol-3-phosphate acyltransferase PlsY [EC:2.3.1.15]
K01438	Metabolism_Amino acid metabolism_00330 Arginine and proline metabolism [PATH:ko00330]_argE; acetylornithine deacetylase [EC:3.5.1.16]#Metabolism_Overview_01210 2-Oxocarboxylic acid metabolism [PATH:ko01210]_argE; acetylornithine deacetylase [EC:3.5.1.16]#Metabolism_Overview_01230 Biosynthesis of amino acids [PATH:ko01230]_argE; acetylornithine deacetylase [EC:3.5.1.16]
K00997	Metabolism_Metabolism of cofactors and vitamins_00770 Pantothenate and CoA biosynthesis [PATH:ko00770]_acpS; holo-[acyl-carrier protein] synthase [EC:2.7.8.7]
K02304	Metabolism_Metabolism of cofactors and vitamins_00860 Porphyrin and chlorophyll metabolism [PATH:ko00860]_MET8; precorrin-2 dehydrogenase / sirohydrochlorin ferrochelatase [EC:1.3.1.76 4.99.1.4]
K01922	Metabolism_Metabolism of cofactors and vitamins_00770 Pantothenate and CoA biosynthesis [PATH:ko00770]_PPCS, coaB; phosphopantothenate-cysteine ligase [EC:6.3.2.5]
K00299	Metabolism_Energy metabolism_00920 Sulfur metabolism [PATH:ko00920]_ssuE; FMN reductase [EC:1.5.1.38]#Metabolism_Metabolism of cofactors and vitamins_00740 Riboflavin metabolism [PATH:ko00740]_ssuE; FMN reductase [EC:1.5.1.38]
K02233	Metabolism_Metabolism of cofactors and vitamins_00860 Porphyrin and chlorophyll metabolism [PATH:ko00860]_E2.7.8.26, cobS, cobV; adenosylcobinamide-GDP ribazoletransferase [EC:2.7.8.26]
K03273	Metabolism_Glycan biosynthesis and metabolism_00540 Lipopolysaccharide biosynthesis [PATH:ko00540]_gmhB; D-glycero-D-manno-heptose 1,7-bisphosphate phosphatase [EC:3.1.3.82 3.1.3.83]
K14188	Environmental Information Processing_Signal transduction_02020 Two-component system [PATH:ko02020]_dltC; D-alanine--poly(phosphoribitol) ligase subunit 2 [EC:6.1.1.13]#Human Diseases_Drug resistance_01503 Cationic antimicrobial peptide (CAMP) resistance [PATH:ko01503]_dltC; D-alanine--poly(phosphoribitol) ligase subunit 2 [EC:6.1.1.13]#Human Diseases_Infectious diseases_05150 Staphylococcus aureu…
K00355	Metabolism_Metabolism of cofactors and vitamins_00130 Ubiquinone and other terpenoid-quinone biosynthesis [PATH:ko00130]_NQO1; NAD(P)H dehydrogenase (quinone) [EC:1.6.5.2]
K00969	Metabolism_Metabolism of cofactors and vitamins_00760 Nicotinate and nicotinamide metabolism [PATH:ko00760]_nadD; nicotinate-nucleotide adenylyltransferase [EC:2.7.7.18]
K02011	Environmental Information Processing_Membrane transport_02010 ABC transporters [PATH:ko02010]_afuB, fbpB; iron(III) transport system permease protein
K02970	Genetic Information Processing_Translation_03010 Ribosome [PATH:ko03010]_RP-S21, MRPS21, rpsU; small subunit ribosomal protein S21
K03406	Cellular Processes_Cell motility_02030 Bacterial chemotaxis [PATH:ko02030]_mcp; methyl-accepting chemotaxis protein#Environmental Information Processing_Signal transduction_02020 Two-component system [PATH:ko02020]_mcp; methyl-accepting chemotaxis protein
K01607	Metabolism_Overview_01220 Degradation of aromatic compounds [PATH:ko01220]_pcaC; 4-carboxymuconolactone decarboxylase [EC:4.1.1.44]#Metabolism_Xenobiotics biodegradation and metabolism_00362 Benzoate degradation [PATH:ko00362]_pcaC; 4-carboxymuconolactone decarboxylase [EC:4.1.1.44]
K07775	Environmental Information Processing_Signal transduction_02020 Two-component system [PATH:ko02020]_resD; two-component system, OmpR family, response regulator ResD
K16048	Metabolism_Xenobiotics biodegradation and metabolism_00984 Steroid degradation [PATH:ko00984]_hsaB; 3-hydroxy-9,10-secoandrosta-1,3,5(10)-triene-9,17-dione monooxygenase reductase component [EC:1.5.1.-]
K02018	Environmental Information Processing_Membrane transport_02010 ABC transporters [PATH:ko02010]_modB; molybdate transport system permease protein
K02008	Environmental Information Processing_Membrane transport_02010 ABC transporters [PATH:ko02010]_cbiQ; cobalt/nickel transport system permease protein
K03666	Genetic Information Processing_Folding, sorting and degradation_03018 RNA degradation [PATH:ko03018]_hfq; host factor-I protein
K02759	Environmental Information Processing_Membrane transport_02060 Phosphotransferase system (PTS) [PATH:ko02060]_PTS-Cel-EIIA, celC; PTS system, cellobiose-specific IIA component [EC:2.7.1.69]
K02110	Metabolism_Energy metabolism_00190 Oxidative phosphorylation [PATH:ko00190]_ATPF0C, atpE; F-type H+-transporting ATPase subunit c#Metabolism_Energy metabolism_00195 Photosynthesis [PATH:ko00195]_ATPF0C, atpE; F-type H+-transporting ATPase subunit c
K02760	Environmental Information Processing_Membrane transport_02060 Phosphotransferase system (PTS) [PATH:ko02060]_PTS-Cel-EIIB, celA; PTS system, cellobiose-specific IIB component [EC:2.7.1.69]
K01923	Metabolism_Nucleotide metabolism_00230 Purine metabolism [PATH:ko00230]_purC; phosphoribosylaminoimidazole-succinocarboxamide synthase [EC:6.3.2.6]
K02902	Genetic Information Processing_Translation_03010 Ribosome [PATH:ko03010]_RP-L28, MRPL28, rpmB; large subunit ribosomal protein L28
K00010	Metabolism_Biosynthesis of other secondary metabolites_00521 Streptomycin biosynthesis [PATH:ko00521]_iolG; myo-inositol 2-dehydrogenase / D-chiro-inositol 1-dehydrogenase [EC:1.1.1.18 1.1.1.369]#Metabolism_Carbohydrate metabolism_00562 Inositol phosphate metabolism [PATH:ko00562]_iolG; myo-inositol 2-dehydrogenase / D-chiro-inositol 1-dehydrogenase [EC:1.1.1.18 1.1.1.369]
K01580	Human Diseases_Endocrine and metabolic diseases_04940 Type I diabetes mellitus [PATH:ko04940]_E4.1.1.15, gadB, gadA, GAD; glutamate decarboxylase [EC:4.1.1.15]#Metabolism_Amino acid metabolism_00250 Alanine, aspartate and glutamate metabolism [PATH:ko00250]_E4.1.1.15, gadB, gadA, GAD; glutamate decarboxylase [EC:4.1.1.15]#Metabolism_Carbohydrate metabolism_00650 Butanoate metabolism [PATH:ko00650…
K08591	Metabolism_Lipid metabolism_00561 Glycerolipid metabolism [PATH:ko00561]_plsY; glycerol-3-phosphate acyltransferase PlsY [EC:2.3.1.15]#Metabolism_Lipid metabolism_00564 Glycerophospholipid metabolism [PATH:ko00564]_plsY; glycerol-3-phosphate acyltransferase PlsY [EC:2.3.1.15]
K02009	Environmental Information Processing_Membrane transport_02010 ABC transporters [PATH:ko02010]_cbiN; cobalt/nickel transport protein
K08641	Environmental Information Processing_Signal transduction_02020 Two-component system [PATH:ko02020]_vanX; D-alanyl-D-alanine dipeptidase [EC:3.4.13.22]#Human Diseases_Drug resistance_01502 Vancomycin resistance [PATH:ko01502]_vanX; D-alanyl-D-alanine dipeptidase [EC:3.4.13.22]
K14157	Metabolism_Amino acid metabolism_00310 Lysine degradation [PATH:ko00310]_AASS; alpha-aminoadipic semialdehyde synthase [EC:1.5.1.8 1.5.1.9]
K02821	Environmental Information Processing_Membrane transport_02060 Phosphotransferase system (PTS) [PATH:ko02060]_PTS-Ula-EIIA, ulaC, sgaA; PTS system, ascorbate-specific IIA component [EC:2.7.1.69]#Metabolism_Carbohydrate metabolism_00053 Ascorbate and aldarate metabolism [PATH:ko00053]_PTS-Ula-EIIA, ulaC, sgaA; PTS system, ascorbate-specific IIA component [EC:2.7.1.69]
K01834	Human Diseases_Cancers_05230 Central carbon metabolism in cancer [PATH:ko05230]_PGAM, gpmA; 2,3-bisphosphoglycerate-dependent phosphoglycerate mutase [EC:5.4.2.11]#Metabolism_Amino acid metabolism_00260 Glycine, serine and threonine metabolism [PATH:ko00260]_PGAM, gpmA; 2,3-bisphosphoglycerate-dependent phosphoglycerate mutase [EC:5.4.2.11]#Metabolism_Carbohydrate metabolism_00010 Glycolysis / Gl…
K02275	Metabolism_Energy metabolism_00190 Oxidative phosphorylation [PATH:ko00190]_coxB; cytochrome c oxidase subunit II [EC:1.9.3.1]
K02408	Cellular Processes_Cell motility_02040 Flagellar assembly [PATH:ko02040]_fliE; flagellar hook-basal body complex protein FliE
K15634	Metabolism_Amino acid metabolism_00260 Glycine, serine and threonine metabolism [PATH:ko00260]_gpmB; probable phosphoglycerate mutase [EC:5.4.2.12]#Metabolism_Carbohydrate metabolism_00010 Glycolysis / Gluconeogenesis [PATH:ko00010]_gpmB; probable phosphoglycerate mutase [EC:5.4.2.12]#Metabolism_Energy metabolism_00680 Methane metabolism [PATH:ko00680]_gpmB; probable phosphoglycerate mutase [EC:5…
K01737	Metabolism_Metabolism of cofactors and vitamins_00790 Folate biosynthesis [PATH:ko00790]_queD, ptpS, PTS; 6-pyruvoyltetrahydropterin/6-carboxytetrahydropterin synthase [EC:4.2.3.12 4.1.2.50]
K02968	Genetic Information Processing_Translation_03010 Ribosome [PATH:ko03010]_RP-S20, rpsT; small subunit ribosomal protein S20
K01097	Metabolism_Carbohydrate metabolism_00520 Amino sugar and nucleotide sugar metabolism [PATH:ko00520]_NANP; N-acylneuraminate-9-phosphatase [EC:3.1.3.29]
K08723	Metabolism_Metabolism of cofactors and vitamins_00760 Nicotinate and nicotinamide metabolism [PATH:ko00760]_yjjG; 5'-nucleotidase [EC:3.1.3.5]#Metabolism_Nucleotide metabolism_00230 Purine metabolism [PATH:ko00230]_yjjG; 5'-nucleotidase [EC:3.1.3.5]#Metabolism_Nucleotide metabolism_00240 Pyrimidine metabolism [PATH:ko00240]_yjjG; 5'-nucleotidase [EC:3.1.3.5]
K18575	Metabolism_Lipid metabolism_00565 Ether lipid metabolism [PATH:ko00565]_TMEM86B; alkenylglycerophosphocholine/alkenylglycerophosphoethanolamine hydrolase [EC:3.3.2.2 3.3.2.5]
K07646	Environmental Information Processing_Signal transduction_02020 Two-component system [PATH:ko02020]_kdpD; two-component system, OmpR family, sensor histidine kinase KdpD [EC:2.7.13.3]
K02913	Genetic Information Processing_Translation_03010 Ribosome [PATH:ko03010]_RP-L33, MRPL33, rpmG; large subunit ribosomal protein L33
K00511	Metabolism_Lipid metabolism_00100 Steroid biosynthesis [PATH:ko00100]_SQLE, ERG1; squalene monooxygenase [EC:1.14.13.132]#Metabolism_Metabolism of terpenoids and polyketides_00909 Sesquiterpenoid and triterpenoid biosynthesis [PATH:ko00909]_SQLE, ERG1; squalene monooxygenase [EC:1.14.13.132]
K00805	Metabolism_Metabolism of terpenoids and polyketides_00900 Terpenoid backbone biosynthesis [PATH:ko00900]_hepST; heptaprenyl diphosphate synthase [EC:2.5.1.30]
K03701	Genetic Information Processing_Replication and repair_03420 Nucleotide excision repair [PATH:ko03420]_uvrA; excinuclease ABC subunit A
K07213	Organismal Systems_Digestive system_04978 Mineral absorption [PATH:ko04978]_ATOX1, ATX1, copZ; copper chaperone
K03073	Environmental Information Processing_Membrane transport_03070 Bacterial secretion system [PATH:ko03070]_secE; preprotein translocase subunit SecE#Genetic Information Processing_Folding, sorting and degradation_03060 Protein export [PATH:ko03060]_secE; preprotein translocase subunit SecE
K02277	Metabolism_Energy metabolism_00190 Oxidative phosphorylation [PATH:ko00190]_coxD, ctaF; cytochrome c oxidase subunit IV [EC:1.9.3.1]
K00299	Metabolism_Energy metabolism_00920 Sulfur metabolism [PATH:ko00920]_ssuE; FMN reductase [EC:1.5.1.38]#Metabolism_Metabolism of cofactors and vitamins_00740 Riboflavin metabolism [PATH:ko00740]_ssuE; FMN reductase [EC:1.5.1.38]
K03060	Genetic Information Processing_Transcription_03020 RNA polymerase [PATH:ko03020]_rpoZ; DNA-directed RNA polymerase subunit omega [EC:2.7.7.6]#Metabolism_Nucleotide metabolism_00230 Purine metabolism [PATH:ko00230]_rpoZ; DNA-directed RNA polymerase subunit omega [EC:2.7.7.6]#Metabolism_Nucleotide metabolism_00240 Pyrimidine metabolism [PATH:ko00240]_rpoZ; DNA-directed RNA polymerase subunit omega …
K03116	Environmental Information Processing_Membrane transport_03070 Bacterial secretion system [PATH:ko03070]_tatA; sec-independent protein translocase protein TatA#Genetic Information Processing_Folding, sorting and degradation_03060 Protein export [PATH:ko03060]_tatA; sec-independent protein translocase protein TatA
K07705	Environmental Information Processing_Signal transduction_02020 Two-component system [PATH:ko02020]_lytT, lytR; two-component system, LytT family, response regulator LytT
K03636	Genetic Information Processing_Folding, sorting and degradation_04122 Sulfur relay system [PATH:ko04122]_moaD; molybdopterin synthase sulfur carrier subunit#Metabolism_Metabolism of cofactors and vitamins_00790 Folate biosynthesis [PATH:ko00790]_moaD; molybdopterin synthase sulfur carrier subunit
K06858	Environmental Information Processing_Membrane transport_02010 ABC transporters [PATH:ko02010]_ABC.VB12.S1, btuF; vitamin B12 transport system substrate-binding protein
K03408	Cellular Processes_Cell motility_02030 Bacterial chemotaxis [PATH:ko02030]_cheW; purine-binding chemotaxis protein CheW#Environmental Information Processing_Signal transduction_02020 Two-component system [PATH:ko02020]_cheW; purine-binding chemotaxis protein CheW
K01091	Metabolism_Carbohydrate metabolism_00630 Glyoxylate and dicarboxylate metabolism [PATH:ko00630]_gph; phosphoglycolate phosphatase [EC:3.1.3.18]
K16918	Environmental Information Processing_Membrane transport_02010 ABC transporters [PATH:ko02010]_ytrF; acetoin utilization transport system permease protein
K07695	Environmental Information Processing_Signal transduction_02020 Two-component system [PATH:ko02020]_devR; two-component system, NarL family, response regulator DevR
K00855	Metabolism_Energy metabolism_00710 Carbon fixation in photosynthetic organisms [PATH:ko00710]_PRK, prkB; phosphoribulokinase [EC:2.7.1.19]#Metabolism_Overview_01200 Carbon metabolism [PATH:ko01200]_PRK, prkB; phosphoribulokinase [EC:2.7.1.19]
K02829	Metabolism_Energy metabolism_00190 Oxidative phosphorylation [PATH:ko00190]_qoxD; cytochrome aa3-600 menaquinol oxidase subunit IV [EC:1.10.3.12]
K11622	Environmental Information Processing_Signal transduction_02020 Two-component system [PATH:ko02020]_liaF; lia operon protein LiaF
K07705	Environmental Information Processing_Signal transduction_02020 Two-component system [PATH:ko02020]_lytT, lytR; two-component system, LytT family, response regulator LytT
K17830	Metabolism_Lipid metabolism_00564 Glycerophospholipid metabolism [PATH:ko00564]_GGR; digeranylgeranylglycerophospholipid reductase [EC:1.3.1.101 1.3.99.34]
K02016	Environmental Information Processing_Membrane transport_02010 ABC transporters [PATH:ko02010]_ABC.FEV.S; iron complex transport system substrate-binding protein
K00276	Metabolism_Amino acid metabolism_00260 Glycine, serine and threonine metabolism [PATH:ko00260]_AOC3, AOC2, tynA; primary-amine oxidase [EC:1.4.3.21]#Metabolism_Amino acid metabolism_00350 Tyrosine metabolism [PATH:ko00350]_AOC3, AOC2, tynA; primary-amine oxidase [EC:1.4.3.21]#Metabolism_Amino acid metabolism_00360 Phenylalanine metabolism [PATH:ko00360]_AOC3, AOC2, tynA; primary-amine oxidase [EC…
K01512	Metabolism_Carbohydrate metabolism_00620 Pyruvate metabolism [PATH:ko00620]_acyP; acylphosphatase [EC:3.6.1.7]#Metabolism_Xenobiotics biodegradation and metabolism_00627 Aminobenzoate degradation [PATH:ko00627]_acyP; acylphosphatase [EC:3.6.1.7]
K01972	Genetic Information Processing_Replication and repair_03030 DNA replication [PATH:ko03030]_E6.5.1.2, ligA, ligB; DNA ligase (NAD+) [EC:6.5.1.2]#Genetic Information Processing_Replication and repair_03410 Base excision repair [PATH:ko03410]_E6.5.1.2, ligA, ligB; DNA ligase (NAD+) [EC:6.5.1.2]#Genetic Information Processing_Replication and repair_03420 Nucleotide excision repair [PATH:ko03420]_E6.5…
K08311	Genetic Information Processing_Folding, sorting and degradation_03018 RNA degradation [PATH:ko03018]_nudH; putative (di)nucleoside polyphosphate hydrolase [EC:3.6.1.-]
K01644	Environmental Information Processing_Signal transduction_02020 Two-component system [PATH:ko02020]_citE; citrate lyase subunit beta / citryl-CoA lyase [EC:4.1.3.34]
K01047	Environmental Information Processing_Signal transduction_04014 Ras signaling pathway [PATH:ko04014]_PLA2G, SPLA2; secretory phospholipase A2 [EC:3.1.1.4]#Metabolism_Lipid metabolism_00564 Glycerophospholipid metabolism [PATH:ko00564]_PLA2G, SPLA2; secretory phospholipase A2 [EC:3.1.1.4]#Metabolism_Lipid metabolism_00565 Ether lipid metabolism [PATH:ko00565]_PLA2G, SPLA2; secretory phospholipase A…
