# Supplementary material for: Whole-genome analysis of Lysinibacillus boronitolerans MSR1: A dairy-isolated multidrug-resistant and non-pathogenic strain
Source: PLoS One. 2025 Dec 12;20(12):e0333844. doi: 10.1371/journal.pone.0333844 (PMC12700380; doi:10.1371/journal.pone.0333844)
Supplement: S7 File — (ZIP) [file pone.0333844.s013.zip › KEGG/Kegg_count_details1.txt]

MAJOR_KEGG_CATEGORY	KEGG SUB-CATEGORY	KEGG PATHWAY	CORE	ACCESSORY	UNIQUE
Cellular_Processes	Cell_growth_and_death	04110 Cell cycle [PATH:ko04110]	0	0	0
		04111 Cell cycle - yeast [PATH:ko04111]	0	0	0
		04112 Cell cycle - Caulobacter [PATH:ko04112]	12	1	2
		04113 Meiosis - yeast [PATH:ko04113]	0	0	0
		04114 Oocyte meiosis [PATH:ko04114]	0	0	0
		04115 p53 signaling pathway [PATH:ko04115]	0	0	0
		04210 Apoptosis [PATH:ko04210]	0	0	0
	Cell_motility	02030 Bacterial chemotaxis [PATH:ko02030]	32	12	2
		02040 Flagellar assembly [PATH:ko02040]	17	14	7
		04810 Regulation of actin cytoskeleton [PATH:ko04810]	0	0	0
	Cellular_commiunity	04510 Focal adhesion [PATH:ko04510]	0	1	0
		04520 Adherens junction [PATH:ko04520]	0	0	0
		04530 Tight junction [PATH:ko04530]	0	1	0
		04540 Gap junction [PATH:ko04540]	0	0	0
		04550 Signaling pathways regulating pluripotency of stem cells [PATH:ko04550]	0	0	0
	Transport_and_catabolism	04140 Regulation of autophagy [PATH:ko04140]	0	0	0
		04142 Lysosome [PATH:ko04142]	0	0	0
		04144 Endocytosis [PATH:ko04144]	0	0	0
		04145 Phagosome [PATH:ko04145]	0	0	0
		04146 Peroxisome [PATH:ko04146]	13	3	0
Environmental_Information_Processing	Membrane_transport	02010 ABC transporters [PATH:ko02010]	121	33	20
		02060 Phosphotransferase system (PTS) [PATH:ko02060]	7	0	0
		03070 Bacterial secretion system [PATH:ko03070]	8	7	1
	Signal_transduction	02020 Two-component system [PATH:ko02020]	93	40	18
		04010 MAPK signaling pathway [PATH:ko04010]	0	0	0
		04011 MAPK signaling pathway - yeast [PATH:ko04011]	0	0	0
		04012 ErbB signaling pathway [PATH:ko04012]	0	0	0
		04013 MAPK signaling pathway - fly [PATH:ko04013]	0	0	0
		04014 Ras signaling pathway [PATH:ko04014]	1	0	0
		04015 Rap1 signaling pathway [PATH:ko04015]	0	0	0
		04020 Calcium signaling pathway [PATH:ko04020]	0	0	0
		04022 cGMP - PKG signaling pathway [PATH:ko04022]	0	0	0
		04024 cAMP signaling pathway [PATH:ko04024]	0	0	0
		04064 NF-kappa B signaling pathway [PATH:ko04064]	0	0	0
		04066 HIF-1 signaling pathway [PATH:ko04066]	3	1	0
		04068 FoxO signaling pathway [PATH:ko04068]	4	0	0
		04070 Phosphatidylinositol signaling system [PATH:ko04070]	3	0	0
		04071 Sphingolipid signaling pathway [PATH:ko04071]	0	0	0
		04075 Plant hormone signal transduction [PATH:ko04075]	0	0	0
		04150 mTOR signaling pathway [PATH:ko04150]	0	0	0
		04151 PI3K-Akt signaling pathway [PATH:ko04151]	0	1	1
		04152 AMPK signaling pathway [PATH:ko04152]	1	0	0
		04310 Wnt signaling pathway [PATH:ko04310]	0	0	0
		04330 Notch signaling pathway [PATH:ko04330]	0	0	0
		04340 Hedgehog signaling pathway [PATH:ko04340]	1	0	0
		04350 TGF-beta signaling pathway [PATH:ko04350]	0	0	0
		04370 VEGF signaling pathway [PATH:ko04370]	0	0	0
		04390 Hippo signaling pathway [PATH:ko04390]	0	0	0
		04391 Hippo signaling pathway -fly [PATH:ko04391]	0	0	1
		04630 Jak-STAT signaling pathway [PATH:ko04630]	0	0	0
		04668 TNF signaling pathway [PATH:ko04668]	0	0	0
	Signaling_molecules_and_interaction	04060 Cytokine-cytokine receptor interaction [PATH:ko04060]	0	0	0
		04080 Neuroactive ligand-receptor interaction [PATH:ko04080]	0	0	0
		04512 ECM-receptor interaction [PATH:ko04512]	0	1	0
		04514 Cell adhesion molecules (CAMs) [PATH:ko04514]	0	0	0
Genetic_Information_Processing	Folding,_sorting_and_degradation	03018 RNA degradation [PATH:ko03018]	15	2	4
		03050 Proteasome [PATH:ko03050]	0	0	0
		03060 Protein export [PATH:ko03060]	11	7	0
		04120 Ubiquitin mediated proteolysis [PATH:ko04120]	0	0	0
		04122 Sulfur relay system [PATH:ko04122]	9	2	0
		04130 SNARE interactions in vesicular transport [PATH:ko04130]	0	0	0
		04141 Protein processing in endoplasmic reticulum [PATH:ko04141]	0	1	1
	Replication_and_repair	03030 DNA replication [PATH:ko03030]	14	2	4
		03410 Base excision repair [PATH:ko03410]	12	1	1
		03420 Nucleotide excision repair [PATH:ko03420]	11	1	6
		03430 Mismatch repair [PATH:ko03430]	16	3	5
		03440 Homologous recombination [PATH:ko03440]	17	2	3
		03450 Non-homologous end-joining [PATH:ko03450]	2	0	0
		03460 Fanconi anemia pathway [PATH:ko03460]	0	0	0
	Transcription	03020 RNA polymerase [PATH:ko03020]	2	3	0
		03022 Basal transcription factors [PATH:ko03022]	0	0	0
		03040 Spliceosome [PATH:ko03040]	0	0	0
	Translation	00970 Aminoacyl-tRNA biosynthesis [PATH:ko00970]	30	3	0
		03008 Ribosome biogenesis in eukaryotes [PATH:ko03008]	1	0	0
		03010 Ribosome [PATH:ko03010]	22	33	0
		03013 RNA transport [PATH:ko03013]	2	1	0
		03015 mRNA surveillance pathway [PATH:ko03015]	0	1	1
Human_Diseases	Cancers	05200 Pathways in cancer [PATH:ko05200]	2	0	1
		05202 Transcriptional misregulation in cancers [PATH:ko05202]	0	0	0
		05203 Viral carcinogenesis [PATH:ko05203]	1	0	0
		05204 Chemical carcinogenesis [PATH:ko05204]	0	1	1
		05205 Proteoglycans in cancer [PATH:ko05205]	1	0	0
		05206 MicroRNAs in cancer [PATH:ko05206]	1	0	4
		05210 Colorectal cancer [PATH:ko05210]	0	0	0
		05211 Renal cell carcinoma [PATH:ko05211]	1	0	0
		05212 Pancreatic cancer [PATH:ko05212]	0	0	0
		05213 Endometrial cancer [PATH:ko05213]	0	0	0
		05214 Glioma [PATH:ko05214]	0	0	0
		05215 Prostate cancer [PATH:ko05215]	0	0	1
		05216 Thyroid cancer [PATH:ko05216]	0	0	0
		05217 Basal cell carcinoma [PATH:ko05217]	1	0	0
		05218 Melanoma [PATH:ko05218]	0	0	0
		05219 Bladder cancer [PATH:ko05219]	0	0	0
		05220 Chronic myeloid leukemia [PATH:ko05220]	0	0	0
		05221 Acute myeloid leukemia [PATH:ko05221]	0	0	0
		05222 Small cell lung cancer [PATH:ko05222]	0	0	0
		05223 Non-small cell lung cancer [PATH:ko05223]	0	0	0
		05230 Central carbon metabolism in cancer [PATH:ko05230]	6	0	0
		05231 Choline metabolism in cancer [PATH:ko05231]	1	0	0
	Cardiovascular_diseases	05410 Hypertrophic cardiomyopathy (HCM) [PATH:ko05410]	0	0	0
		05412 Arrhythmogenic right ventricular cardiomyopathy (ARVC) [PATH:ko05412]	0	0	0
		05414 Dilated cardiomyopathy (DCM) [PATH:ko05414]	0	0	0
		05416 Viral myocarditis [PATH:ko05416]	0	0	0
	Drug_resistance	01501 beta-Lactam resistance [PATH:ko01501]	12	1	5
		01502 Vancomycin resistance [PATH:ko01502]	10	1	0
		01503 Cationic antimicrobial peptide (CAMP) resistance [PATH:ko01503]	6	3	1
	Endocrine_and_metabolic_diseases	04930 Type II diabetes mellitus [PATH:ko04930]	1	0	0
		04932 Non-alcoholic fatty liver disease (NAFLD) [PATH:ko04932]	0	0	0
		04940 Type I diabetes mellitus [PATH:ko04940]	2	0	0
		04950 Maturity onset diabetes of the young [PATH:ko04950]	0	0	0
	Immune_diseases	05310 Asthma [PATH:ko05310]	0	0	0
		05320 Autoimmune thyroid disease [PATH:ko05320]	0	0	0
		05321 Inflammatiory bowel disease (IBD) [PATH:ko05321]	0	0	0
		05322 Systemic lupus erythematosus [PATH:ko05322]	0	0	0
		05323 Rheumatoid arthritis [PATH:ko05323]	0	0	0
		05330 Allograft rejection [PATH:ko05330]	0	0	0
		05332 Graft-versus-host disease [PATH:ko05332]	0	0	0
		05340 Primary immunodeficiency [PATH:ko05340]	1	0	0
	Infectious_diseases	05100 Bacterial invasion of epithelial cells [PATH:ko05100]	0	0	0
		05110 Vibrio cholerae infection [PATH:ko05110]	0	0	0
		05111 Vibrio cholerae pathogenic cycle [PATH:ko05111]	2	1	1
		05120 Epithelial cell signaling in Helicobacter pylori infection [PATH:ko05120]	2	2	0
		05130 Pathogenic Escherichia coli infection [PATH:ko05130]	0	0	0
		05131 Shigellosis [PATH:ko05131]	0	0	0
		05132 Salmonella infection [PATH:ko05132]	3	1	4
		05133 Pertussis [PATH:ko05133]	0	0	0
		05134 Legionellosis [PATH:ko05134]	3	2	4
		05140 Leishmaniasis [PATH:ko05140]	0	0	0
		05142 Chagas disease (American trypanosomiasis) [PATH:ko05142]	0	0	0
		05143 African trypanosomiasis [PATH:ko05143]	0	0	0
		05144 Malaria [PATH:ko05144]	0	0	0
		05145 Toxoplasmosis [PATH:ko05145]	0	0	0
		05146 Amoebiasis [PATH:ko05146]	1	2	0
		05150 Staphylococcus aureus infection [PATH:ko05150]	3	2	0
		05152 Tuberculosis [PATH:ko05152]	4	0	1
		05160 Hepatitis C [PATH:ko05160]	0	0	0
		05161 Hepatitis B [PATH:ko05161]	0	0	0
		05162 Measles [PATH:ko05162]	0	0	0
		05164 Influenza A [PATH:ko05164]	0	0	0
		05166 HTLV-I infection [PATH:ko05166]	0	0	0
		05168 Herpes simplex infection [PATH:ko05168]	0	0	0
		05169 Epstein-Barr virus infection [PATH:ko05169]	0	0	0
	Neurodegenerative_diseases	05010 Alzheimer's disease [PATH:ko05010]	2	0	0
		05012 Parkinson's disease [PATH:ko05012]	0	0	0
		05014 Amyotrophic lateral sclerosis (ALS) [PATH:ko05014]	4	0	0
		05016 Huntington's disease [PATH:ko05016]	2	0	0
		05020 Prion diseases [PATH:ko05020]	1	0	0
	Substance_dependence	05030 Cocaine addiction [PATH:ko05030]	0	0	0
		05031 Amphetamine addiction [PATH:ko05031]	0	0	0
		05032 Morphine addiction [PATH:ko05032]	0	0	0
		05033 Nicotine addiction [PATH:ko05033]	0	0	0
		05034 Alcoholism [PATH:ko05034]	0	0	0
Metabolism	Amino_acid_metabolism	00250 Alanine, aspartate and glutamate metabolism [PATH:ko00250]	21	4	8
		00260 Glycine, serine and threonine metabolism [PATH:ko00260]	24	9	2
		00270 Cysteine and methionine metabolism [PATH:ko00270]	22	4	5
		00280 Valine, leucine and isoleucine degradation [PATH:ko00280]	25	3	6
		00290 Valine, leucine and isoleucine biosynthesis [PATH:ko00290]	10	1	1
		00300 Lysine biosynthesis [PATH:ko00300]	19	1	3
		00310 Lysine degradation [PATH:ko00310]	10	1	3
		00330 Arginine and proline metabolism [PATH:ko00330]	32	11	8
		00340 Histidine metabolism [PATH:ko00340]	15	2	2
		00350 Tyrosine metabolism [PATH:ko00350]	8	2	6
		00360 Phenylalanine metabolism [PATH:ko00360]	6	2	3
		00380 Tryptophan metabolism [PATH:ko00380]	11	1	2
		00400 Phenylalanine, tyrosine and tryptophan biosynthesis [PATH:ko00400]	19	2	2
	Biosynthesis_of_other_secondary_metabolites	00231 Puromycin biosynthesis [PATH:ko00231]	0	0	0
		00232 Caffeine metabolism [PATH:ko00232]	0	0	0
		00254 Aflatoxin biosynthesis [PATH:ko00254]	0	0	0
		00261 Monobactam biosynthesis [PATH:ko00261]	6	1	1
		00311 Penicillin and cephalosporin biosynthesis [PATH:ko00311]	2	0	0
		00331 Clavulanic acid biosynthesis [PATH:ko00331]	0	0	0
		00332 Carbapenem biosynthesis [PATH:ko00332]	2	0	0
		00401 Novobiocin biosynthesis [PATH:ko00401]	3	0	2
		00402 Benzoxazinoid biosynthesis [PATH:ko00402]	0	0	0
		00403 Indole diterpene alkaloid biosynthesis [PATH:ko00403]	0	0	0
		00521 Streptomycin biosynthesis [PATH:ko00521]	3	1	4
		00524 Butirosin and neomycin biosynthesis [PATH:ko00524]	0	0	0
		00901 Indole alkaloid biosynthesis [PATH:ko00901]	0	0	0
		00940 Phenylpropanoid biosynthesis [PATH:ko00940]	0	0	0
		00941 Flavonoid biosynthesis [PATH:ko00941]	0	0	0
		00942 Anthocyanin biosynthesis [PATH:ko00942]	0	0	0
		00943 Isoflavonoid biosynthesis [PATH:ko00943]	0	0	0
		00944 Flavone and flavonol biosynthesis [PATH:ko00944]	0	0	0
		00945 Stilbenoid, diarylheptanoid and gingerol biosynthesis [PATH:ko00945]	0	0	0
		00950 Isoquinoline alkaloid biosynthesis [PATH:ko00950]	2	1	1
		00960 Tropane, piperidine and pyridine alkaloid biosynthesis [PATH:ko00960]	3	0	2
		00965 Betalain biosynthesis [PATH:ko00965]	0	0	0
		00966 Glucosinolate biosynthesis [PATH:ko00966]	0	0	0
		01058 Acridone alkaloid biosynthesis [PATH:ko01058]	0	0	0
	Carbohydrate_metabolism	00010 Glycolysis / Gluconeogenesis [PATH:ko00010]	26	7	7
		00020 Citrate cycle (TCA cycle) [PATH:ko00020]	18	7	3
		00030 Pentose phosphate pathway [PATH:ko00030]	11	8	0
		00040 Pentose and glucuronate interconversions [PATH:ko00040]	4	6	1
		00051 Fructose and mannose metabolism [PATH:ko00051]	6	4	1
		00052 Galactose metabolism [PATH:ko00052]	2	4	1
		00053 Ascorbate and aldarate metabolism [PATH:ko00053]	6	1	1
		00500 Starch and sucrose metabolism [PATH:ko00500]	3	5	0
		00520 Amino sugar and nucleotide sugar metabolism [PATH:ko00520]	16	10	6
		00562 Inositol phosphate metabolism [PATH:ko00562]	4	0	1
		00620 Pyruvate metabolism [PATH:ko00620]	30	4	7
		00630 Glyoxylate and dicarboxylate metabolism [PATH:ko00630]	28	12	4
		00640 Propanoate metabolism [PATH:ko00640]	15	5	6
		00650 Butanoate metabolism [PATH:ko00650]	20	7	4
		00660 C5-Branched dibasic acid metabolism [PATH:ko00660]	5	2	0
	Energy_metabolism	00190 Oxidative phosphorylation [PATH:ko00190]	31	4	2
		00195 Photosynthesis [PATH:ko00195]	8	0	0
		00196 Photosynthesis - antenna proteins [PATH:ko00196]	0	0	0
		00680 Methane metabolism [PATH:ko00680]	11	5	2
		00710 Carbon fixation in photosynthetic organisms [PATH:ko00710]	10	3	0
		00720 Carbon fixation pathways in prokaryotes [PATH:ko00720]	24	5	1
		00910 Nitrogen metabolism [PATH:ko00910]	5	3	1
		00920 Sulfur metabolism [PATH:ko00920]	15	1	0
	Glycan_biosynthesis_and_metabolism	00510 N-Glycan biosynthesis [PATH:ko00510]	0	0	1
		00511 Other glycan degradation [PATH:ko00511]	1	0	0
		00512 Mucin type O-glycan biosynthesis [PATH:ko00512]	0	0	0
		00513 Various types of N-glycan biosynthesis [PATH:ko00513]	0	0	0
		00514 Other types of O-glycan biosynthesis [PATH:ko00514]	0	0	0
		00531 Glycosaminoglycan degradation [PATH:ko00531]	1	0	0
		00532 Glycosaminoglycan biosynthesis - chondroitin sulfate / dermatan sulfate [PATH:ko00532]	0	0	0
		00533 Glycosaminoglycan biosynthesis - keratan sulfate [PATH:ko00533]	0	0	0
		00534 Glycosaminoglycan biosynthesis - heparan sulfate / heparin [PATH:ko00534]	0	0	0
		00540 Lipopolysaccharide biosynthesis [PATH:ko00540]	1	3	4
		00550 Peptidoglycan biosynthesis [PATH:ko00550]	21	2	0
		00563 Glycosylphosphatidylinositol(GPI)-anchor biosynthesis [PATH:ko00563]	0	0	0
		00601 Glycosphingolipid biosynthesis - lacto and neolacto series [PATH:ko00601]	0	0	0
		00603 Glycosphingolipid biosynthesis - globo series [PATH:ko00603]	0	0	0
		00604 Glycosphingolipid biosynthesis - ganglio series [PATH:ko00604]	0	0	0
	Lipid_metabolism	00061 Fatty acid biosynthesis [PATH:ko00061]	21	11	4
		00062 Fatty acid elongation [PATH:ko00062]	1	0	0
		00071 Fatty acid degradation [PATH:ko00071]	18	5	6
		00072 Synthesis and degradation of ketone bodies [PATH:ko00072]	7	0	0
		00073 Cutin, suberine and wax biosynthesis [PATH:ko00073]	0	0	0
		00100 Steroid biosynthesis [PATH:ko00100]	2	0	0
		00120 Primary bile acid biosynthesis [PATH:ko00120]	1	0	0
		00121 Secondary bile acid biosynthesis [PATH:ko00121]	0	0	0
		00140 Steroid hormone biosynthesis [PATH:ko00140]	2	0	0
		00561 Glycerolipid metabolism [PATH:ko00561]	12	4	1
		00564 Glycerophospholipid metabolism [PATH:ko00564]	22	3	1
		00565 Ether lipid metabolism [PATH:ko00565]	2	0	1
		00590 Arachidonic acid metabolism [PATH:ko00590]	3	0	0
		00591 Linoleic acid metabolism [PATH:ko00591]	1	1	0
		00592 alpha-Linolenic acid metabolism [PATH:ko00592]	2	0	0
		00600 Sphingolipid metabolism [PATH:ko00600]	0	0	0
		01040 Biosynthesis of unsaturated fatty acids [PATH:ko01040]	8	7	1
	Metabolism_of_cofactors_and_vitamins	00130 Ubiquinone and other terpenoid-quinone biosynthesis [PATH:ko00130]	9	1	0
		00670 One carbon pool by folate [PATH:ko00670]	10	1	0
		00730 Thiamine metabolism [PATH:ko00730]	10	0	0
		00740 Riboflavin metabolism [PATH:ko00740]	9	0	0
		00750 Vitamin B6 metabolism [PATH:ko00750]	5	1	0
		00760 Nicotinate and nicotinamide metabolism [PATH:ko00760]	13	2	1
		00770 Pantothenate and CoA biosynthesis [PATH:ko00770]	16	1	1
		00780 Biotin metabolism [PATH:ko00780]	14	7	4
		00785 Lipoic acid metabolism [PATH:ko00785]	2	1	0
		00790 Folate biosynthesis [PATH:ko00790]	18	1	0
		00830 Retinol metabolism [PATH:ko00830]	0	1	1
		00860 Porphyrin and chlorophyll metabolism [PATH:ko00860]	33	0	2
	Metabolism_of_other_amino_acids	00410 beta-Alanine metabolism [PATH:ko00410]	10	1	4
		00430 Taurine and hypotaurine metabolism [PATH:ko00430]	2	1	0
		00440 Phosphonate and phosphinate metabolism [PATH:ko00440]	2	1	0
		00450 Selenocompound metabolism [PATH:ko00450]	11	4	0
		00460 Cyanoamino acid metabolism [PATH:ko00460]	2	0	0
		00471 D-Glutamine and D-glutamate metabolism [PATH:ko00471]	3	1	0
		00472 D-Arginine and D-ornithine metabolism [PATH:ko00472]	1	0	0
		00473 D-Alanine metabolism [PATH:ko00473]	5	1	0
		00480 Glutathione metabolism [PATH:ko00480]	5	0	1
	Metabolism_of_terpenoids_and_polyketides	00253 Tetracycline biosynthesis [PATH:ko00253]	3	2	0
		00281 Geraniol degradation [PATH:ko00281]	4	0	0
		00522 Biosynthesis of 12-, 14- and 16-membered macrolides [PATH:ko00522]	0	0	0
		00523 Polyketide sugar unit biosynthesis [PATH:ko00523]	1	0	4
		00900 Terpenoid backbone biosynthesis [PATH:ko00900]	15	0	0
		00902 Monoterpenoid biosynthesis [PATH:ko00902]	0	0	0
		00903 Limonene and pinene degradation [PATH:ko00903]	3	0	1
		00904 Diterpenoid biosynthesis [PATH:ko00904]	0	0	0
		00905 Brassinosteroid biosynthesis [PATH:ko00905]	0	0	0
		00906 Carotenoid biosynthesis [PATH:ko00906]	0	0	3
		00908 Zeatin biosynthesis [PATH:ko00908]	1	0	0
		00909 Sesquiterpenoid and triterpenoid biosynthesis [PATH:ko00909]	2	0	0
		00981 Insect hormone biosynthesis [PATH:ko00981]	0	0	0
		01051 Biosynthesis of ansamycins [PATH:ko01051]	1	0	0
		01052 Type I polyketide structures [PATH:ko01052]	0	0	0
		01053 Biosynthesis of siderophore group nonribosomal peptides [PATH:ko01053]	1	0	0
		01054 Nonribosomal peptide structures [PATH:ko01054]	2	0	0
		01055 Biosynthesis of vancomycin group antibiotics [PATH:ko01055]	0	0	1
		01056 Biosynthesis of type II polyketide backbone [PATH:ko01056]	0	0	0
		01057 Biosynthesis of type II polyketide products [PATH:ko01057]	0	0	0
	Nucleotide_metabolism	00230 Purine metabolism [PATH:ko00230]	50	20	3
		00240 Pyrimidine metabolism [PATH:ko00240]	40	12	2
	Overview	01200 Carbon metabolism [PATH:ko01200]	60	30	7
		01210 2-Oxocarboxylic acid metabolism [PATH:ko01210]	21	2	4
		01212 Fatty acid metabolism [PATH:ko01212]	30	13	5
		01220 Degradation of aromatic compounds [PATH:ko01220]	7	2	4
		01230 Biosynthesis of amino acids [PATH:ko01230]	97	17	8
	Xenobiotics_biodegradation_and_metabolism	00351 1,1,1-Trichloro-2,2-bis(4-chlorophenyl)ethane (DDT) degradation [PATH:ko00351]	0	0	0
		00361 Chlorocyclohexane and chlorobenzene degradation [PATH:ko00361]	2	0	0
		00362 Benzoate degradation [PATH:ko00362]	7	3	0
		00363 Bisphenol degradation [PATH:ko00363]	0	1	0
		00364 Fluorobenzoate degradation [PATH:ko00364]	0	0	0
		00365 Furfural degradation [PATH:ko00365]	0	0	0
		00621 Dioxin degradation [PATH:ko00621]	0	1	0
		00622 Xylene degradation [PATH:ko00622]	1	1	0
		00623 Toluene degradation [PATH:ko00623]	0	0	0
		00624 Polycyclic aromatic hydrocarbon degradation [PATH:ko00624]	0	0	0
		00625 Chloroalkane and chloroalkene degradation [PATH:ko00625]	8	2	4
		00626 Naphthalene degradation [PATH:ko00626]	4	1	3
		00627 Aminobenzoate degradation [PATH:ko00627]	4	0	1
		00633 Nitrotoluene degradation [PATH:ko00633]	0	0	0
		00642 Ethylbenzene degradation [PATH:ko00642]	1	0	0
		00643 Styrene degradation [PATH:ko00643]	2	0	0
		00791 Atrazine degradation [PATH:ko00791]	0	3	0
		00930 Caprolactam degradation [PATH:ko00930]	0	0	0
		00980 Metabolism of xenobiotics by cytochrome P450 [PATH:ko00980]	0	1	1
		00982 Drug metabolism - cytochrome P450 [PATH:ko00982]	0	1	1
		00983 Drug metabolism - other enzymes [PATH:ko00983]	7	0	0
		00984 Steroid degradation [PATH:ko00984]	2	0	0
Organismal_Systems	Circulatory_system	04260 Cardiac muscle contraction [PATH:ko04260]	0	0	0
		04261 Adrenergic signaling in cardiomyocytes [PATH:ko04261]	0	0	0
		04270 Vascular smooth muscle contraction [PATH:ko04270]	1	0	0
	Development	04320 Dorso-ventral axis formation [PATH:ko04320]	0	0	0
		04360 Axon guidance [PATH:ko04360]	0	0	0
		04380 Osteoclast differentiation [PATH:ko04380]	0	0	0
	Digestive_system	04970 Salivary secretion [PATH:ko04970]	0	0	0
		04971 Gastric acid secretion [PATH:ko04971]	0	0	0
		04972 Pancreatic secretion [PATH:ko04972]	1	0	0
		04973 Carbohydrate digestion and absorption [PATH:ko04973]	0	0	0
		04974 Protein digestion and absorption [PATH:ko04974]	0	2	0
		04975 Fat digestion and absorption [PATH:ko04975]	1	0	0
		04976 Bile secretion [PATH:ko04976]	0	0	0
		04977 Vitamin digestion and absorption [PATH:ko04977]	0	0	0
		04978 Mineral absorption [PATH:ko04978]	1	0	0
	Endocrine_system	03320 PPAR signaling pathway [PATH:ko03320]	5	3	0
		04614 Renin-angiotensin system [PATH:ko04614]	0	0	0
		04910 Insulin signaling pathway [PATH:ko04910]	1	0	0
		04911 Insulin secretion [PATH:ko04911]	0	0	0
		04912 GnRH signaling pathway [PATH:ko04912]	0	0	0
		04913 Ovarian Steroidogenesis [PATH:ko04913]	0	0	0
		04914 Progesterone-mediated oocyte maturation [PATH:ko04914]	0	0	1
		04915 Estrogen signaling pathway [PATH:ko04915]	0	0	1
		04916 Melanogenesis [PATH:ko04916]	0	0	0
		04917 Prolactin signaling pathway [PATH:ko04917]	0	0	0
		04918 Thyroid hormone synthesis [PATH:ko04918]	2	0	0
		04919 Thyroid hormone signaling pathway [PATH:ko04919]	0	0	0
		04920 Adipocytokine signaling pathway [PATH:ko04920]	4	2	0
		04921 Oxytocin signaling pathway [PATH:ko04921]	0	0	0
		04922 Glucagon signaling pathway [PATH:ko04922]	4	0	0
	Environmental_adaptation	04626 Plant-pathogen interaction [PATH:ko04626]	2	1	5
		04710 Circadian rhythm [PATH:ko04710]	0	0	0
		04711 Circadian rhythm - fly [PATH:ko04711]	0	0	0
		04712 Circadian rhythm - plant [PATH:ko04712]	0	0	0
		04713 Circadian entrainment [PATH:ko04713]	0	0	0
	Excretory_system	04960 Aldosterone-regulated sodium reabsorption [PATH:ko04960]	0	0	0
		04961 Endocrine and other factor-regulated calcium reabsorption [PATH:ko04961]	0	0	0
		04962 Vasopressin-regulated water reabsorption [PATH:ko04962]	0	0	0
		04964 Proximal tubule bicarbonate reclamation [PATH:ko04964]	1	0	0
		04966 Collecting duct acid secretion [PATH:ko04966]	0	0	0
	Immune_system	04062 Chemokine signaling pathway [PATH:ko04062]	0	0	0
		04610 Complement and coagulation cascades [PATH:ko04610]	0	0	0
		04611 Platelet activation [PATH:ko04611]	0	1	0
		04612 Antigen processing and presentation [PATH:ko04612]	0	0	1
		04620 Toll-like receptor signaling pathway [PATH:ko04620]	0	0	0
		04621 NOD-like receptor signaling pathway [PATH:ko04621]	0	0	1
		04622 RIG-I-like receptor signaling pathway [PATH:ko04622]	0	0	0
		04623 Cytosolic DNA-sensing pathway [PATH:ko04623]	0	0	0
		04640 Hematopoietic cell lineage [PATH:ko04640]	0	0	0
		04650 Natural killer cell mediated cytotoxicity [PATH:ko04650]	0	0	0
		04660 T cell receptor signaling pathway [PATH:ko04660]	0	0	0
		04662 B cell receptor signaling pathway [PATH:ko04662]	0	0	0
		04664 Fc epsilon RI signaling pathway [PATH:ko04664]	0	0	0
		04666 Fc gamma R-mediated phagocytosis [PATH:ko04666]	0	0	0
		04670 Leukocyte transendothelial migration [PATH:ko04670]	0	0	0
		04672 Intestinal immune network for IgA production [PATH:ko04672]	0	0	0
	Nervous_system	04720 Long-term potentiation [PATH:ko04720]	0	0	0
		04721 Synaptic vesicle cycle [PATH:ko04721]	0	0	0
		04722 Neurotrophin signaling pathway [PATH:ko04722]	0	0	0
		04723 Retrograde endocannabinoid signaling [PATH:ko04723]	0	0	0
		04724 Glutamatergic synapse [PATH:ko04724]	2	0	0
		04725 Cholinergic synapse [PATH:ko04725]	0	0	0
		04726 Serotonergic synapse [PATH:ko04726]	0	0	0
		04727 GABAergic synapse [PATH:ko04727]	3	0	0
		04728 Dopaminergic synapse [PATH:ko04728]	0	0	0
		04730 Long-term depression [PATH:ko04730]	0	0	0
	Sensory_system	04740 Olfactory transduction [PATH:ko04740]	0	0	0
		04742 Taste transduction [PATH:ko04742]	0	0	0
		04744 Phototransduction [PATH:ko04744]	0	0	0
		04745 Phototransduction - fly [PATH:ko04745]	0	0	0
		04750 Inflammatory mediator regulation of TRP channels [PATH:ko04750]	0	0	0
