# Supplementary material for: Whole-genome analysis of Lysinibacillus boronitolerans MSR1: A dairy-isolated multidrug-resistant and non-pathogenic strain
Source: PLoS One. 2025 Dec 12;20(12):e0333844. doi: 10.1371/journal.pone.0333844 (PMC12700380; doi:10.1371/journal.pone.0333844)
Supplement: S7 File — (ZIP) [file pone.0333844.s013.zip › KEGG/kegg_histogram1.txt]

	CORE	ACCESSORY	UNIQUE			CORE	ACCESSORY	UNIQUE
Amino acid metabolism	12.3059867	8.20610687	16.83168317		Cellular Processes	4.101995565	6.106870229	3.630363036
Biosynthesis of other secondary metabolites	1.164079823	0.572519084	3.300330033		Environmental Information Processing	13.41463415	15.83969466	13.53135314
Cancers	0.776053215	0.190839695	2.310231023		Genetic Information Processing	9.090909091	11.83206107	8.250825083
Carbohydrate metabolism	10.75388027	15.64885496	13.86138614		Human Diseases	4.046563193	3.053435115	7.590759076
Cardiovascular diseases	0	0	0		Metabolism	67.79379157	61.45038168	64.02640264
Cell growth and death	0.66518847	0.190839695	0.660066007		Organismal Systems	1.55210643	1.717557252	2.97029703
Cell motility	2.716186253	4.961832061	2.97029703
Cellular commiunity	0	0.381679389	0
Circulatory system	0.055432373	0	0
Development	0	0	0
Digestive system	0.166297118	0.381679389	0
Drug resistance	1.55210643	0.954198473	1.98019802
Endocrine and metabolic diseases	0.166297118	0	0
Endocrine system	0.88691796	0.954198473	0.660066007
Energy metabolism	5.764966741	4.007633588	1.98019802
Environmental adaptation	0.110864745	0.190839695	1.650165017
Excretory system	0.055432373	0	0
Folding sorting and degradation	1.940133038	2.290076336	1.650165017
Glycan biosynthesis and metabolism	1.33037694	0.954198473	1.650165017
Immune diseases	0.055432373	0	0
Immune system	0	0.190839695	0.660066007
Infectious diseases	0.997782705	1.908396947	3.300330033
Lipid metabolism	5.654101996	5.916030534	4.620462046
Membrane transport	7.538802661	7.633587786	6.930693069
Metabolism of cofactors and vitamins	7.705099778	3.053435115	2.97029703
Metabolism of other amino acids	2.272727273	1.717557252	1.650165017
Metabolism of terpenoids and polyketides	1.829268293	0.381679389	2.97029703
Nervous system	0.277161863	0	0
Neurodegenerative diseases	0.498891353	0	0
Nucleotide metabolism	4.988913525	6.106870229	1.650165017
Overview	11.91796009	12.21374046	9.240924092
Replication and repair	3.99113082	1.717557252	6.270627063
Sensory system	0	0	0
Signal transduction	5.875831486	8.015267176	6.600660066
Signaling molecules and interaction	0	0.190839695	0
Substance dependence	0	0	0
Transcription	0.110864745	0.572519084	0
Translation	3.048780488	7.251908397	0.330033003
Transport and catabolism	0.720620843	0.572519084	0
Xenobiotics biodegradation and metabolism	2.106430155	2.671755725	3.300330033
