# Supplementary material for: Whole-genome analysis of Lysinibacillus boronitolerans MSR1: A dairy-isolated multidrug-resistant and non-pathogenic strain
Source: PLoS One. 2025 Dec 12;20(12):e0333844. doi: 10.1371/journal.pone.0333844 (PMC12700380; doi:10.1371/journal.pone.0333844)
Supplement: S7 File — (ZIP) [file pone.0333844.s013.zip › KEGG/kegg_histogram1.xlsx]

## Sheet: kegg_histogram1
	CORE	ACCESSORY	UNIQUE			CORE	ACCESSORY	UNIQUE
Amino acid metabolism	12.306	8.20611	16.8317		Cellular Processes	4.102	6.10687	3.63036
Biosynthesis of other secondary metabolites	1.16408	0.572519	3.30033		Environmental Information Processing	13.4146	15.8397	13.5314
Cancers	0.776053	0.19084	2.31023		Genetic Information Processing	9.09091	11.8321	8.25083
Carbohydrate metabolism	10.7539	15.6489	13.8614		Human Diseases	4.04656	3.05344	7.59076
Cardiovascular diseases	0	0	0		Metabolism	67.7938	61.4504	64.0264
Cell growth and death	0.665188	0.19084	0.660066		Organismal Systems	1.55211	1.71756	2.9703
Cell motility	2.71619	4.96183	2.9703
Cellular commiunity	0	0.381679	0
Circulatory system	0.0554324	0	0
Development	0	0	0
Digestive system	0.166297	0.381679	0
Drug resistance	1.55211	0.954198	1.9802
Endocrine and metabolic diseases	0.166297	0	0
Endocrine system	0.886918	0.954198	0.660066
Energy metabolism	5.76497	4.00763	1.9802
Environmental adaptation	0.110865	0.19084	1.65017
Excretory system	0.0554324	0	0
Folding sorting and degradation	1.94013	2.29008	1.65017
Glycan biosynthesis and metabolism	1.33038	0.954198	1.65017
Immune diseases	0.0554324	0	0
Immune system	0	0.19084	0.660066
Infectious diseases	0.997783	1.9084	3.30033
Lipid metabolism	5.6541	5.91603	4.62046
Membrane transport	7.5388	7.63359	6.93069
Metabolism of cofactors and vitamins	7.7051	3.05344	2.9703
Metabolism of other amino acids	2.27273	1.71756	1.65017
Metabolism of terpenoids and polyketides	1.82927	0.381679	2.9703
Nervous system	0.277162	0	0
Neurodegenerative diseases	0.498891	0	0
Nucleotide metabolism	4.98891	6.10687	1.65017
Overview	11.918	12.2137	9.24092
Replication and repair	3.99113	1.71756	6.27063
Sensory system	0	0	0
Signal transduction	5.87583	8.01527	6.60066
Signaling molecules and interaction	0	0.19084	0
Substance dependence	0	0	0
Transcription	0.110865	0.572519	0
Translation	3.04878	7.25191	0.330033
Transport and catabolism	0.720621	0.572519	0
Xenobiotics biodegradation and metabolism	2.10643	2.67176	3.30033
