# Supplementary material for: Whole-genome analysis of Lysinibacillus boronitolerans MSR1: A dairy-isolated multidrug-resistant and non-pathogenic strain
Source: PLoS One. 2025 Dec 12;20(12):e0333844. doi: 10.1371/journal.pone.0333844 (PMC12700380; doi:10.1371/journal.pone.0333844)
Supplement: S7 File — (ZIP) [file pone.0333844.s013.zip › KEGG/kegg_plots.plt]

#line 10054
set terminal pdf enhanced size 12,9
set datafile separator "	"
 set lmargin at screen 0.12
 set rmargin at screen 0.99
 set bmargin at screen 0.4
set output 'KEGG_DISTRIBUTION_DETAILS.pdf'
set title "\nKEGG Distribution\n" font "arial, 28" textcolor rgb"blue"
set xrange [-1:40] 
set ylabel "% KEGG" font "arial, 22"

set grid ytics
set key outside horizontal right bottom
set xtics rotate by 45 right
set style data histogram
set style histogram cluster gap 3
set style fill solid border -1
set boxwidth 1 relative

plot newhistogram "", \
       'kegg_histogram.txt' using 2:xticlabels(1) title "                                                                                                CORE" linecolor rgb "green", \
       ''             using 3:xticlabels(1) title "                                                                                                ACCESSORY" linecolor rgb "red", \
       ''             using 4:xticlabels(1) title "                                                                                                UNIQUE" linecolor rgb "#87CEFA", \

unset output

#line 10080
set terminal pdf enhanced size 7,5
set datafile separator "	"
#line 10085
set output 'KEGG_DISTRIBUTION.pdf'
set title "\nKEGG Distribution\n" font "arial, 22" textcolor rgb"blue"
set xrange [-1:6] 
set ylabel "% KEGG" font "arial, 18"

set grid ytics
set key outside horizontal right bottom
set xtics rotate by 45 right
set style data histogram
set style histogram cluster gap 1
set style fill solid border -1
set boxwidth 1 relative

plot newhistogram "", \
       'kegg_histogram.txt' using 7:xticlabels(6) title "                                                CORE" linecolor rgb "green", \
       ''             using 8:xticlabels(6) title "                                                ACCESSORY" linecolor rgb "red", \
       ''             using 9:xticlabels(6) title "                                                UNIQUE" linecolor rgb "#87CEFA", \

unset output
exit gnuplot;
