# Supplementary material for: Whole-genome analysis of Lysinibacillus boronitolerans MSR1: A dairy-isolated multidrug-resistant and non-pathogenic strain
Source: PLoS One. 2025 Dec 12;20(12):e0333844. doi: 10.1371/journal.pone.0333844 (PMC12700380; doi:10.1371/journal.pone.0333844)
Supplement: S7 File — (ZIP) [file pone.0333844.s013.zip › KEGG/kegg_ref]

K00001	Metabolism_Amino acid metabolism_00350 Tyrosine metabolism [PATH:ko00350]_E1.1.1.1, adh; alcohol dehydrogenase [EC:1.1.1.1]#Metabolism_Carbohydrate metabolism_00010 Glycolysis / Gluconeogenesis [PATH:ko00010]_E1.1.1.1, adh; alcohol dehydrogenase [EC:1.1.1.1]#Metabolism_Lipid metabolism_00071 Fatty acid degradation [PATH:ko00071]_E1.1.1.1, adh; alcohol dehydrogenase [EC:1.1.1.1]#Metabolism_Metabol…
K00002	Metabolism_Carbohydrate metabolism_00010 Glycolysis / Gluconeogenesis [PATH:ko00010]_AKR1A1, adh; alcohol dehydrogenase (NADP+) [EC:1.1.1.2]#Metabolism_Carbohydrate metabolism_00040 Pentose and glucuronate interconversions [PATH:ko00040]_AKR1A1, adh; alcohol dehydrogenase (NADP+) [EC:1.1.1.2]#Metabolism_Lipid metabolism_00561 Glycerolipid metabolism [PATH:ko00561]_AKR1A1, adh; alcohol dehydrogena…
K00003	Metabolism_Amino acid metabolism_00260 Glycine, serine and threonine metabolism [PATH:ko00260]_E1.1.1.3; homoserine dehydrogenase [EC:1.1.1.3]#Metabolism_Amino acid metabolism_00270 Cysteine and methionine metabolism [PATH:ko00270]_E1.1.1.3; homoserine dehydrogenase [EC:1.1.1.3]#Metabolism_Amino acid metabolism_00300 Lysine biosynthesis [PATH:ko00300]_E1.1.1.3; homoserine dehydrogenase [EC:1.1.1.…
K00004	Metabolism_Carbohydrate metabolism_00650 Butanoate metabolism [PATH:ko00650]_BDH, butB; (R,R)-butanediol dehydrogenase / meso-butanediol dehydrogenase / diacetyl reductase [EC:1.1.1.4 1.1.1.- 1.1.1.303]
K00005	Metabolism_Carbohydrate metabolism_00640 Propanoate metabolism [PATH:ko00640]_gldA; glycerol dehydrogenase [EC:1.1.1.6]#Metabolism_Lipid metabolism_00561 Glycerolipid metabolism [PATH:ko00561]_gldA; glycerol dehydrogenase [EC:1.1.1.6]
K00006	Metabolism_Lipid metabolism_00564 Glycerophospholipid metabolism [PATH:ko00564]_GPD1; glycerol-3-phosphate dehydrogenase (NAD+) [EC:1.1.1.8]
K00007	Metabolism_Carbohydrate metabolism_00040 Pentose and glucuronate interconversions [PATH:ko00040]_dalD; D-arabinitol 4-dehydrogenase [EC:1.1.1.11]#Metabolism_Carbohydrate metabolism_00051 Fructose and mannose metabolism [PATH:ko00051]_dalD; D-arabinitol 4-dehydrogenase [EC:1.1.1.11]
K00008	Metabolism_Carbohydrate metabolism_00040 Pentose and glucuronate interconversions [PATH:ko00040]_SORD, gutB; L-iditol 2-dehydrogenase [EC:1.1.1.14]#Metabolism_Carbohydrate metabolism_00051 Fructose and mannose metabolism [PATH:ko00051]_SORD, gutB; L-iditol 2-dehydrogenase [EC:1.1.1.14]
K00009	Metabolism_Carbohydrate metabolism_00051 Fructose and mannose metabolism [PATH:ko00051]_mtlD; mannitol-1-phosphate 5-dehydrogenase [EC:1.1.1.17]
K00010	Metabolism_Biosynthesis of other secondary metabolites_00521 Streptomycin biosynthesis [PATH:ko00521]_iolG; myo-inositol 2-dehydrogenase / D-chiro-inositol 1-dehydrogenase [EC:1.1.1.18 1.1.1.369]#Metabolism_Carbohydrate metabolism_00562 Inositol phosphate metabolism [PATH:ko00562]_iolG; myo-inositol 2-dehydrogenase / D-chiro-inositol 1-dehydrogenase [EC:1.1.1.18 1.1.1.369]
K00011	Metabolism_Carbohydrate metabolism_00040 Pentose and glucuronate interconversions [PATH:ko00040]_E1.1.1.21, AKR1; aldehyde reductase [EC:1.1.1.21]#Metabolism_Carbohydrate metabolism_00051 Fructose and mannose metabolism [PATH:ko00051]_E1.1.1.21, AKR1; aldehyde reductase [EC:1.1.1.21]#Metabolism_Carbohydrate metabolism_00052 Galactose metabolism [PATH:ko00052]_E1.1.1.21, AKR1; aldehyde reductase […
K00012	Metabolism_Carbohydrate metabolism_00040 Pentose and glucuronate interconversions [PATH:ko00040]_UGDH, ugd; UDPglucose 6-dehydrogenase [EC:1.1.1.22]#Metabolism_Carbohydrate metabolism_00053 Ascorbate and aldarate metabolism [PATH:ko00053]_UGDH, ugd; UDPglucose 6-dehydrogenase [EC:1.1.1.22]#Metabolism_Carbohydrate metabolism_00500 Starch and sucrose metabolism [PATH:ko00500]_UGDH, ugd; UDPglucose …
K00013	Metabolism_Amino acid metabolism_00340 Histidine metabolism [PATH:ko00340]_hisD; histidinol dehydrogenase [EC:1.1.1.23]#Metabolism_Overview_01230 Biosynthesis of amino acids [PATH:ko01230]_hisD; histidinol dehydrogenase [EC:1.1.1.23]
K00014	Metabolism_Amino acid metabolism_00400 Phenylalanine, tyrosine and tryptophan biosynthesis [PATH:ko00400]_aroE; shikimate dehydrogenase [EC:1.1.1.25]#Metabolism_Overview_01230 Biosynthesis of amino acids [PATH:ko01230]_aroE; shikimate dehydrogenase [EC:1.1.1.25]
K00015	Metabolism_Carbohydrate metabolism_00630 Glyoxylate and dicarboxylate metabolism [PATH:ko00630]_gyaR; glyoxylate reductase [EC:1.1.1.26]
K00016	Metabolism_Amino acid metabolism_00270 Cysteine and methionine metabolism [PATH:ko00270]_LDH, ldh; L-lactate dehydrogenase [EC:1.1.1.27]#Metabolism_Carbohydrate metabolism_00010 Glycolysis / Gluconeogenesis [PATH:ko00010]_LDH, ldh; L-lactate dehydrogenase [EC:1.1.1.27]#Metabolism_Carbohydrate metabolism_00620 Pyruvate metabolism [PATH:ko00620]_LDH, ldh; L-lactate dehydrogenase [EC:1.1.1.27]#Metab…
K00018	Metabolism_Amino acid metabolism_00260 Glycine, serine and threonine metabolism [PATH:ko00260]_hprA; glycerate dehydrogenase [EC:1.1.1.29]#Metabolism_Carbohydrate metabolism_00630 Glyoxylate and dicarboxylate metabolism [PATH:ko00630]_hprA; glycerate dehydrogenase [EC:1.1.1.29]#Metabolism_Energy metabolism_00680 Methane metabolism [PATH:ko00680]_hprA; glycerate dehydrogenase [EC:1.1.1.29]#Metabol…
K00019	Metabolism_Carbohydrate metabolism_00650 Butanoate metabolism [PATH:ko00650]_E1.1.1.30, bdh; 3-hydroxybutyrate dehydrogenase [EC:1.1.1.30]#Metabolism_Lipid metabolism_00072 Synthesis and degradation of ketone bodies [PATH:ko00072]_E1.1.1.30, bdh; 3-hydroxybutyrate dehydrogenase [EC:1.1.1.30]
K00020	Metabolism_Amino acid metabolism_00280 Valine, leucine and isoleucine degradation [PATH:ko00280]_E1.1.1.31, mmsB; 3-hydroxyisobutyrate dehydrogenase [EC:1.1.1.31]
K00021	Environmental Information Processing_Signal transduction_04152 AMPK signaling pathway [PATH:ko04152]_HMGCR; hydroxymethylglutaryl-CoA reductase (NADPH) [EC:1.1.1.34]#Metabolism_Metabolism of terpenoids and polyketides_00900 Terpenoid backbone biosynthesis [PATH:ko00900]_HMGCR; hydroxymethylglutaryl-CoA reductase (NADPH) [EC:1.1.1.34]#Organismal Systems_Digestive system_04976 Bile secretion [PATH:…
K00022	Metabolism_Amino acid metabolism_00280 Valine, leucine and isoleucine degradation [PATH:ko00280]_HADH; 3-hydroxyacyl-CoA dehydrogenase [EC:1.1.1.35]#Metabolism_Amino acid metabolism_00310 Lysine degradation [PATH:ko00310]_HADH; 3-hydroxyacyl-CoA dehydrogenase [EC:1.1.1.35]#Metabolism_Amino acid metabolism_00380 Tryptophan metabolism [PATH:ko00380]_HADH; 3-hydroxyacyl-CoA dehydrogenase [EC:1.1.1.3…
K00023	Metabolism_Carbohydrate metabolism_00630 Glyoxylate and dicarboxylate metabolism [PATH:ko00630]_E1.1.1.36, phbB; acetoacetyl-CoA reductase [EC:1.1.1.36]#Metabolism_Carbohydrate metabolism_00650 Butanoate metabolism [PATH:ko00650]_E1.1.1.36, phbB; acetoacetyl-CoA reductase [EC:1.1.1.36]
K00024	Metabolism_Amino acid metabolism_00270 Cysteine and methionine metabolism [PATH:ko00270]_mdh; malate dehydrogenase [EC:1.1.1.37]#Metabolism_Carbohydrate metabolism_00020 Citrate cycle (TCA cycle) [PATH:ko00020]_mdh; malate dehydrogenase [EC:1.1.1.37]#Metabolism_Carbohydrate metabolism_00620 Pyruvate metabolism [PATH:ko00620]_mdh; malate dehydrogenase [EC:1.1.1.37]#Metabolism_Carbohydrate metaboli…
K00025	Metabolism_Amino acid metabolism_00270 Cysteine and methionine metabolism [PATH:ko00270]_MDH1; malate dehydrogenase [EC:1.1.1.37]#Metabolism_Carbohydrate metabolism_00020 Citrate cycle (TCA cycle) [PATH:ko00020]_MDH1; malate dehydrogenase [EC:1.1.1.37]#Metabolism_Carbohydrate metabolism_00620 Pyruvate metabolism [PATH:ko00620]_MDH1; malate dehydrogenase [EC:1.1.1.37]#Metabolism_Carbohydrate metab…
K00026	Metabolism_Amino acid metabolism_00270 Cysteine and methionine metabolism [PATH:ko00270]_MDH2; malate dehydrogenase [EC:1.1.1.37]#Metabolism_Carbohydrate metabolism_00020 Citrate cycle (TCA cycle) [PATH:ko00020]_MDH2; malate dehydrogenase [EC:1.1.1.37]#Metabolism_Carbohydrate metabolism_00620 Pyruvate metabolism [PATH:ko00620]_MDH2; malate dehydrogenase [EC:1.1.1.37]#Metabolism_Carbohydrate metab…
K00027	Environmental Information Processing_Signal transduction_02020 Two-component system [PATH:ko02020]_ME2, sfcA, maeA; malate dehydrogenase (oxaloacetate-decarboxylating) [EC:1.1.1.38]#Metabolism_Carbohydrate metabolism_00620 Pyruvate metabolism [PATH:ko00620]_ME2, sfcA, maeA; malate dehydrogenase (oxaloacetate-decarboxylating) [EC:1.1.1.38]#Metabolism_Overview_01200 Carbon metabolism [PATH:ko01200]…
K00028	Metabolism_Carbohydrate metabolism_00620 Pyruvate metabolism [PATH:ko00620]_E1.1.1.39; malate dehydrogenase (decarboxylating) [EC:1.1.1.39]#Metabolism_Energy metabolism_00710 Carbon fixation in photosynthetic organisms [PATH:ko00710]_E1.1.1.39; malate dehydrogenase (decarboxylating) [EC:1.1.1.39]#Metabolism_Overview_01200 Carbon metabolism [PATH:ko01200]_E1.1.1.39; malate dehydrogenase (decarboxy…
K00029	Metabolism_Carbohydrate metabolism_00620 Pyruvate metabolism [PATH:ko00620]_E1.1.1.40, maeB; malate dehydrogenase (oxaloacetate-decarboxylating)(NADP+) [EC:1.1.1.40]#Metabolism_Energy metabolism_00710 Carbon fixation in photosynthetic organisms [PATH:ko00710]_E1.1.1.40, maeB; malate dehydrogenase (oxaloacetate-decarboxylating)(NADP+) [EC:1.1.1.40]#Metabolism_Overview_01200 Carbon metabolism [PATH…
K00030	Metabolism_Carbohydrate metabolism_00020 Citrate cycle (TCA cycle) [PATH:ko00020]_IDH3; isocitrate dehydrogenase (NAD+) [EC:1.1.1.41]#Metabolism_Overview_01200 Carbon metabolism [PATH:ko01200]_IDH3; isocitrate dehydrogenase (NAD+) [EC:1.1.1.41]#Metabolism_Overview_01210 2-Oxocarboxylic acid metabolism [PATH:ko01210]_IDH3; isocitrate dehydrogenase (NAD+) [EC:1.1.1.41]#Metabolism_Overview_01230 Bio…
K00031	Cellular Processes_Transport and catabolism_04146 Peroxisome [PATH:ko04146]_IDH1, IDH2, icd; isocitrate dehydrogenase [EC:1.1.1.42]#Metabolism_Carbohydrate metabolism_00020 Citrate cycle (TCA cycle) [PATH:ko00020]_IDH1, IDH2, icd; isocitrate dehydrogenase [EC:1.1.1.42]#Metabolism_Energy metabolism_00720 Carbon fixation pathways in prokaryotes [PATH:ko00720]_IDH1, IDH2, icd; isocitrate dehydrogena…
K00032	Metabolism_Carbohydrate metabolism_00030 Pentose phosphate pathway [PATH:ko00030]_E1.1.1.43; phosphogluconate 2-dehydrogenase [EC:1.1.1.43]#Metabolism_Metabolism of other amino acids_00480 Glutathione metabolism [PATH:ko00480]_E1.1.1.43; phosphogluconate 2-dehydrogenase [EC:1.1.1.43]
K00033	Metabolism_Carbohydrate metabolism_00030 Pentose phosphate pathway [PATH:ko00030]_PGD, gnd, gntZ; 6-phosphogluconate dehydrogenase [EC:1.1.1.44 1.1.1.343]#Metabolism_Metabolism of other amino acids_00480 Glutathione metabolism [PATH:ko00480]_PGD, gnd, gntZ; 6-phosphogluconate dehydrogenase [EC:1.1.1.44 1.1.1.343]#Metabolism_Overview_01200 Carbon metabolism [PATH:ko01200]_PGD, gnd, gntZ; 6-phospho…
K00034	Metabolism_Carbohydrate metabolism_00030 Pentose phosphate pathway [PATH:ko00030]_gdh; glucose 1-dehydrogenase [EC:1.1.1.47]#Metabolism_Overview_01200 Carbon metabolism [PATH:ko01200]_gdh; glucose 1-dehydrogenase [EC:1.1.1.47]
K00035	Metabolism_Carbohydrate metabolism_00052 Galactose metabolism [PATH:ko00052]_gal; D-galactose 1-dehydrogenase [EC:1.1.1.48]
K00036	Human Diseases_Cancers_05230 Central carbon metabolism in cancer [PATH:ko05230]_G6PD, zwf; glucose-6-phosphate 1-dehydrogenase [EC:1.1.1.49]#Metabolism_Carbohydrate metabolism_00030 Pentose phosphate pathway [PATH:ko00030]_G6PD, zwf; glucose-6-phosphate 1-dehydrogenase [EC:1.1.1.49]#Metabolism_Metabolism of other amino acids_00480 Glutathione metabolism [PATH:ko00480]_G6PD, zwf; glucose-6-phospha…
K00037	Metabolism_Lipid metabolism_00120 Primary bile acid biosynthesis [PATH:ko00120]_E1.1.1.50; 3-alpha-hydroxysteroid dehydrogenase [EC:1.1.1.50]#Metabolism_Lipid metabolism_00140 Steroid hormone biosynthesis [PATH:ko00140]_E1.1.1.50; 3-alpha-hydroxysteroid dehydrogenase [EC:1.1.1.50]
K00038	Metabolism_Lipid metabolism_00140 Steroid hormone biosynthesis [PATH:ko00140]_E1.1.1.53; 3alpha(or 20beta)-hydroxysteroid dehydrogenase [EC:1.1.1.53]
K00039	Metabolism_Carbohydrate metabolism_00040 Pentose and glucuronate interconversions [PATH:ko00040]_rbtD; ribitol 2-dehydrogenase [EC:1.1.1.56]
K00040	Metabolism_Carbohydrate metabolism_00040 Pentose and glucuronate interconversions [PATH:ko00040]_uxuB; fructuronate reductase [EC:1.1.1.57]
K00041	Metabolism_Carbohydrate metabolism_00040 Pentose and glucuronate interconversions [PATH:ko00040]_uxaB; tagaturonate reductase [EC:1.1.1.58]
K00042	Metabolism_Carbohydrate metabolism_00630 Glyoxylate and dicarboxylate metabolism [PATH:ko00630]_garR, glxR; 2-hydroxy-3-oxopropionate reductase [EC:1.1.1.60]
K00043	Metabolism_Carbohydrate metabolism_00650 Butanoate metabolism [PATH:ko00650]_gbd; 4-hydroxybutyrate dehydrogenase [EC:1.1.1.61]#Metabolism_Overview_01200 Carbon metabolism [PATH:ko01200]_gbd; 4-hydroxybutyrate dehydrogenase [EC:1.1.1.61]
K00044	Metabolism_Lipid metabolism_00140 Steroid hormone biosynthesis [PATH:ko00140]_HSD17B1; 17beta-estradiol 17-dehydrogenase [EC:1.1.1.62]#Organismal Systems_Endocrine system_04913 Ovarian Steroidogenesis [PATH:ko04913]_HSD17B1; 17beta-estradiol 17-dehydrogenase [EC:1.1.1.62]
K00045	Metabolism_Carbohydrate metabolism_00051 Fructose and mannose metabolism [PATH:ko00051]_E1.1.1.67, mtlK; mannitol 2-dehydrogenase [EC:1.1.1.67]
K00048	Metabolism_Carbohydrate metabolism_00630 Glyoxylate and dicarboxylate metabolism [PATH:ko00630]_fucO; lactaldehyde reductase [EC:1.1.1.77]#Metabolism_Carbohydrate metabolism_00640 Propanoate metabolism [PATH:ko00640]_fucO; lactaldehyde reductase [EC:1.1.1.77]
K00049	Metabolism_Amino acid metabolism_00260 Glycine, serine and threonine metabolism [PATH:ko00260]_GRHPR; glyoxylate/hydroxypyruvate reductase [EC:1.1.1.79 1.1.1.81]#Metabolism_Carbohydrate metabolism_00620 Pyruvate metabolism [PATH:ko00620]_GRHPR; glyoxylate/hydroxypyruvate reductase [EC:1.1.1.79 1.1.1.81]#Metabolism_Carbohydrate metabolism_00630 Glyoxylate and dicarboxylate metabolism [PATH:ko00630…
K00050	Metabolism_Amino acid metabolism_00260 Glycine, serine and threonine metabolism [PATH:ko00260]_ttuD; hydroxypyruvate reductase [EC:1.1.1.81]#Metabolism_Carbohydrate metabolism_00630 Glyoxylate and dicarboxylate metabolism [PATH:ko00630]_ttuD; hydroxypyruvate reductase [EC:1.1.1.81]
K00051	Metabolism_Carbohydrate metabolism_00620 Pyruvate metabolism [PATH:ko00620]_E1.1.1.82; malate dehydrogenase (NADP+) [EC:1.1.1.82]#Metabolism_Energy metabolism_00710 Carbon fixation in photosynthetic organisms [PATH:ko00710]_E1.1.1.82; malate dehydrogenase (NADP+) [EC:1.1.1.82]#Metabolism_Overview_01200 Carbon metabolism [PATH:ko01200]_E1.1.1.82; malate dehydrogenase (NADP+) [EC:1.1.1.82]
K00052	Metabolism_Amino acid metabolism_00290 Valine, leucine and isoleucine biosynthesis [PATH:ko00290]_leuB; 3-isopropylmalate dehydrogenase [EC:1.1.1.85]#Metabolism_Carbohydrate metabolism_00660 C5-Branched dibasic acid metabolism [PATH:ko00660]_leuB; 3-isopropylmalate dehydrogenase [EC:1.1.1.85]#Metabolism_Overview_01210 2-Oxocarboxylic acid metabolism [PATH:ko01210]_leuB; 3-isopropylmalate dehydrog…
K00053	Metabolism_Amino acid metabolism_00290 Valine, leucine and isoleucine biosynthesis [PATH:ko00290]_ilvC; ketol-acid reductoisomerase [EC:1.1.1.86]#Metabolism_Metabolism of cofactors and vitamins_00770 Pantothenate and CoA biosynthesis [PATH:ko00770]_ilvC; ketol-acid reductoisomerase [EC:1.1.1.86]#Metabolism_Overview_01210 2-Oxocarboxylic acid metabolism [PATH:ko01210]_ilvC; ketol-acid reductoisome…
K00054	Metabolism_Metabolism of terpenoids and polyketides_00900 Terpenoid backbone biosynthesis [PATH:ko00900]_mvaA; hydroxymethylglutaryl-CoA reductase [EC:1.1.1.88]
K00055	Metabolism_Amino acid metabolism_00350 Tyrosine metabolism [PATH:ko00350]_E1.1.1.90; aryl-alcohol dehydrogenase [EC:1.1.1.90]#Metabolism_Amino acid metabolism_00360 Phenylalanine metabolism [PATH:ko00360]_E1.1.1.90; aryl-alcohol dehydrogenase [EC:1.1.1.90]#Metabolism_Overview_01220 Degradation of aromatic compounds [PATH:ko01220]_E1.1.1.90; aryl-alcohol dehydrogenase [EC:1.1.1.90]#Metabolism_Xeno…
K00057	Metabolism_Lipid metabolism_00564 Glycerophospholipid metabolism [PATH:ko00564]_gpsA; glycerol-3-phosphate dehydrogenase (NAD(P)+) [EC:1.1.1.94]
K00058	Metabolism_Amino acid metabolism_00260 Glycine, serine and threonine metabolism [PATH:ko00260]_serA, PHGDH; D-3-phosphoglycerate dehydrogenase [EC:1.1.1.95]#Metabolism_Energy metabolism_00680 Methane metabolism [PATH:ko00680]_serA, PHGDH; D-3-phosphoglycerate dehydrogenase [EC:1.1.1.95]#Metabolism_Overview_01200 Carbon metabolism [PATH:ko01200]_serA, PHGDH; D-3-phosphoglycerate dehydrogenase [EC:…
K00059	Metabolism_Lipid metabolism_00061 Fatty acid biosynthesis [PATH:ko00061]_fabG; 3-oxoacyl-[acyl-carrier protein] reductase [EC:1.1.1.100]#Metabolism_Lipid metabolism_01040 Biosynthesis of unsaturated fatty acids [PATH:ko01040]_fabG; 3-oxoacyl-[acyl-carrier protein] reductase [EC:1.1.1.100]#Metabolism_Metabolism of cofactors and vitamins_00780 Biotin metabolism [PATH:ko00780]_fabG; 3-oxoacyl-[acyl-…
K00060	Metabolism_Amino acid metabolism_00260 Glycine, serine and threonine metabolism [PATH:ko00260]_tdh; threonine 3-dehydrogenase [EC:1.1.1.103]
K00061	Metabolism_Metabolism of cofactors and vitamins_00830 Retinol metabolism [PATH:ko00830]_RDH5; 11-cis-retinol dehydrogenase [EC:1.1.1.315]
K00064	Metabolism_Carbohydrate metabolism_00051 Fructose and mannose metabolism [PATH:ko00051]_E1.1.1.122; D-threo-aldose 1-dehydrogenase [EC:1.1.1.122]#Metabolism_Carbohydrate metabolism_00053 Ascorbate and aldarate metabolism [PATH:ko00053]_E1.1.1.122; D-threo-aldose 1-dehydrogenase [EC:1.1.1.122]
K00065	Metabolism_Carbohydrate metabolism_00040 Pentose and glucuronate interconversions [PATH:ko00040]_kduD; 2-deoxy-D-gluconate 3-dehydrogenase [EC:1.1.1.125]
K00066	Environmental Information Processing_Signal transduction_02020 Two-component system [PATH:ko02020]_algD; GDP-mannose 6-dehydrogenase [EC:1.1.1.132]#Metabolism_Carbohydrate metabolism_00051 Fructose and mannose metabolism [PATH:ko00051]_algD; GDP-mannose 6-dehydrogenase [EC:1.1.1.132]#Metabolism_Carbohydrate metabolism_00520 Amino sugar and nucleotide sugar metabolism [PATH:ko00520]_algD; GDP-mann…
K00067	Metabolism_Biosynthesis of other secondary metabolites_00521 Streptomycin biosynthesis [PATH:ko00521]_rfbD, rmlD; dTDP-4-dehydrorhamnose reductase [EC:1.1.1.133]#Metabolism_Metabolism of terpenoids and polyketides_00523 Polyketide sugar unit biosynthesis [PATH:ko00523]_rfbD, rmlD; dTDP-4-dehydrorhamnose reductase [EC:1.1.1.133]
K00068	Metabolism_Carbohydrate metabolism_00051 Fructose and mannose metabolism [PATH:ko00051]_srlD; sorbitol-6-phosphate 2-dehydrogenase [EC:1.1.1.140]
K00069	Human Diseases_Cancers_05202 Transcriptional misregulation in cancers [PATH:ko05202]_HPGD; 15-hydroxyprostaglandin dehydrogenase (NAD) [EC:1.1.1.141]
K00070	Metabolism_Lipid metabolism_00140 Steroid hormone biosynthesis [PATH:ko00140]_HSD3B; 3beta-hydroxy-delta5-steroid dehydrogenase / steroid delta-isomerase [EC:1.1.1.145 5.3.3.1]#Organismal Systems_Endocrine system_04913 Ovarian Steroidogenesis [PATH:ko04913]_HSD3B; 3beta-hydroxy-delta5-steroid dehydrogenase / steroid delta-isomerase [EC:1.1.1.145 5.3.3.1]
K00071	Metabolism_Lipid metabolism_00140 Steroid hormone biosynthesis [PATH:ko00140]_HSD11B2; corticosteroid 11-beta-dehydrogenase isozyme 2 [EC:1.1.1.-]#Organismal Systems_Excretory system_04960 Aldosterone-regulated sodium reabsorption [PATH:ko04960]_HSD11B2; corticosteroid 11-beta-dehydrogenase isozyme 2 [EC:1.1.1.-]
K00072	Metabolism_Metabolism of cofactors and vitamins_00790 Folate biosynthesis [PATH:ko00790]_SPR; sepiapterin reductase [EC:1.1.1.153]
K00073	Metabolism_Nucleotide metabolism_00230 Purine metabolism [PATH:ko00230]_allD; ureidoglycolate dehydrogenase (NAD+) [EC:1.1.1.350]
K00074	Metabolism_Amino acid metabolism_00360 Phenylalanine metabolism [PATH:ko00360]_paaH, hbd, fadB, mmgB; 3-hydroxybutyryl-CoA dehydrogenase [EC:1.1.1.157]#Metabolism_Carbohydrate metabolism_00650 Butanoate metabolism [PATH:ko00650]_paaH, hbd, fadB, mmgB; 3-hydroxybutyryl-CoA dehydrogenase [EC:1.1.1.157]#Metabolism_Xenobiotics biodegradation and metabolism_00362 Benzoate degradation [PATH:ko00362]_pa…
K00075	Metabolism_Carbohydrate metabolism_00520 Amino sugar and nucleotide sugar metabolism [PATH:ko00520]_murB; UDP-N-acetylmuramate dehydrogenase [EC:1.3.1.98]#Metabolism_Glycan biosynthesis and metabolism_00550 Peptidoglycan biosynthesis [PATH:ko00550]_murB; UDP-N-acetylmuramate dehydrogenase [EC:1.3.1.98]
K00077	Metabolism_Metabolism of cofactors and vitamins_00770 Pantothenate and CoA biosynthesis [PATH:ko00770]_panE, apbA; 2-dehydropantoate 2-reductase [EC:1.1.1.169]
K00078	Metabolism_Carbohydrate metabolism_00040 Pentose and glucuronate interconversions [PATH:ko00040]_DHDH; dihydrodiol dehydrogenase / D-xylose 1-dehydrogenase (NADP) [EC:1.3.1.20 1.1.1.179]#Metabolism_Xenobiotics biodegradation and metabolism_00980 Metabolism of xenobiotics by cytochrome P450 [PATH:ko00980]_DHDH; dihydrodiol dehydrogenase / D-xylose 1-dehydrogenase (NADP) [EC:1.3.1.20 1.1.1.179]
K00079	Human Diseases_Cancers_05204 Chemical carcinogenesis [PATH:ko05204]_CBR1; carbonyl reductase 1 [EC:1.1.1.184 1.1.1.189 1.1.1.197]#Metabolism_Lipid metabolism_00590 Arachidonic acid metabolism [PATH:ko00590]_CBR1; carbonyl reductase 1 [EC:1.1.1.184 1.1.1.189 1.1.1.197]#Metabolism_Xenobiotics biodegradation and metabolism_00980 Metabolism of xenobiotics by cytochrome P450 [PATH:ko00980]_CBR1; carbo…
K00081	Metabolism_Lipid metabolism_00590 Arachidonic acid metabolism [PATH:ko00590]_CBR2; carbonyl reductase 2 [EC:1.1.1.184]#Metabolism_Xenobiotics biodegradation and metabolism_00980 Metabolism of xenobiotics by cytochrome P450 [PATH:ko00980]_CBR2; carbonyl reductase 2 [EC:1.1.1.184]
K00082	Metabolism_Metabolism of cofactors and vitamins_00740 Riboflavin metabolism [PATH:ko00740]_ribD2; 5-amino-6-(5-phosphoribosylamino)uracil reductase [EC:1.1.1.193]
K00083	Metabolism_Biosynthesis of other secondary metabolites_00940 Phenylpropanoid biosynthesis [PATH:ko00940]_E1.1.1.195; cinnamyl-alcohol dehydrogenase [EC:1.1.1.195]
K00084	Metabolism_Lipid metabolism_00590 Arachidonic acid metabolism [PATH:ko00590]_CBR3; carbonyl reductase 3 [EC:1.1.1.184]#Metabolism_Xenobiotics biodegradation and metabolism_00980 Metabolism of xenobiotics by cytochrome P450 [PATH:ko00980]_CBR3; carbonyl reductase 3 [EC:1.1.1.184]
K00086	Metabolism_Carbohydrate metabolism_00640 Propanoate metabolism [PATH:ko00640]_dhaT; 1,3-propanediol dehydrogenase [EC:1.1.1.202]#Metabolism_Lipid metabolism_00561 Glycerolipid metabolism [PATH:ko00561]_dhaT; 1,3-propanediol dehydrogenase [EC:1.1.1.202]
K00087	Metabolism_Nucleotide metabolism_00230 Purine metabolism [PATH:ko00230]_ygeS, xdhA; xanthine dehydrogenase molybdenum-binding subunit [EC:1.17.1.4]
K00088	Metabolism_Nucleotide metabolism_00230 Purine metabolism [PATH:ko00230]_guaB; IMP dehydrogenase [EC:1.1.1.205]#Metabolism_Xenobiotics biodegradation and metabolism_00983 Drug metabolism - other enzymes [PATH:ko00983]_guaB; IMP dehydrogenase [EC:1.1.1.205]
K00089	Metabolism_Lipid metabolism_00140 Steroid hormone biosynthesis [PATH:ko00140]_E1.1.1.213; 3alpha-hydroxysteroid dehydrogenase (A-specific) [EC:1.1.1.213]
K00090	Metabolism_Carbohydrate metabolism_00030 Pentose phosphate pathway [PATH:ko00030]_E1.1.1.215; gluconate 2-dehydrogenase [EC:1.1.1.215]
K00093	Metabolism_Energy metabolism_00680 Methane metabolism [PATH:ko00680]_medh; methanol dehydrogenase [EC:1.1.1.244]
K00094	Metabolism_Carbohydrate metabolism_00052 Galactose metabolism [PATH:ko00052]_E1.1.1.251, gatD; galactitol-1-phosphate 5-dehydrogenase [EC:1.1.1.251]
K00096	Metabolism_Lipid metabolism_00564 Glycerophospholipid metabolism [PATH:ko00564]_araM, egsA; glycerol-1-phosphate dehydrogenase [NAD(P)+] [EC:1.1.1.261]
K00097	Metabolism_Metabolism of cofactors and vitamins_00750 Vitamin B6 metabolism [PATH:ko00750]_pdxA; 4-hydroxythreonine-4-phosphate dehydrogenase [EC:1.1.1.262]
K00099	Metabolism_Metabolism of terpenoids and polyketides_00900 Terpenoid backbone biosynthesis [PATH:ko00900]_dxr; 1-deoxy-D-xylulose-5-phosphate reductoisomerase [EC:1.1.1.267]
K00100	Metabolism_Carbohydrate metabolism_00051 Fructose and mannose metabolism [PATH:ko00051]_E1.1.1.-; [EC:1.1.1.-]#Metabolism_Carbohydrate metabolism_00650 Butanoate metabolism [PATH:ko00650]_E1.1.1.-; [EC:1.1.1.-]#Metabolism_Lipid metabolism_00591 Linoleic acid metabolism [PATH:ko00591]_E1.1.1.-; [EC:1.1.1.-]#Metabolism_Xenobiotics biodegradation and metabolism_00363 Bisphenol degradation [PATH:ko00…
K00101	Metabolism_Carbohydrate metabolism_00620 Pyruvate metabolism [PATH:ko00620]_E1.1.2.3, lldD; L-lactate dehydrogenase (cytochrome) [EC:1.1.2.3]
K00102	Metabolism_Carbohydrate metabolism_00620 Pyruvate metabolism [PATH:ko00620]_dld, LDHD; D-lactate dehydrogenase (cytochrome) [EC:1.1.2.4]
K00103	Metabolism_Carbohydrate metabolism_00053 Ascorbate and aldarate metabolism [PATH:ko00053]_GULO; L-gulonolactone oxidase [EC:1.1.3.8]
K00104	Metabolism_Carbohydrate metabolism_00630 Glyoxylate and dicarboxylate metabolism [PATH:ko00630]_glcD; glycolate oxidase [EC:1.1.3.15]
K00105	Metabolism_Lipid metabolism_00564 Glycerophospholipid metabolism [PATH:ko00564]_E1.1.3.21; alpha-glycerophosphate oxidase [EC:1.1.3.21]
K00106	Cellular Processes_Transport and catabolism_04146 Peroxisome [PATH:ko04146]_XDH; xanthine dehydrogenase/oxidase [EC:1.17.1.4 1.17.3.2]#Metabolism_Biosynthesis of other secondary metabolites_00232 Caffeine metabolism [PATH:ko00232]_XDH; xanthine dehydrogenase/oxidase [EC:1.17.1.4 1.17.3.2]#Metabolism_Nucleotide metabolism_00230 Purine metabolism [PATH:ko00230]_XDH; xanthine dehydrogenase/oxidase […
K00108	Metabolism_Amino acid metabolism_00260 Glycine, serine and threonine metabolism [PATH:ko00260]_betA, CHDH; choline dehydrogenase [EC:1.1.99.1]
K00109	Metabolism_Carbohydrate metabolism_00650 Butanoate metabolism [PATH:ko00650]_E1.1.99.2; 2-hydroxyglutarate dehydrogenase [EC:1.1.99.2]
K00111	Metabolism_Lipid metabolism_00564 Glycerophospholipid metabolism [PATH:ko00564]_glpA, glpD; glycerol-3-phosphate dehydrogenase [EC:1.1.5.3]
K00112	Metabolism_Lipid metabolism_00564 Glycerophospholipid metabolism [PATH:ko00564]_glpB; glycerol-3-phosphate dehydrogenase subunit B [EC:1.1.5.3]
K00113	Metabolism_Lipid metabolism_00564 Glycerophospholipid metabolism [PATH:ko00564]_glpC; glycerol-3-phosphate dehydrogenase subunit C [EC:1.1.5.3]
K00114	Metabolism_Carbohydrate metabolism_00010 Glycolysis / Gluconeogenesis [PATH:ko00010]_exaA; alcohol dehydrogenase (cytochrome c) [EC:1.1.2.8]#Metabolism_Xenobiotics biodegradation and metabolism_00625 Chloroalkane and chloroalkene degradation [PATH:ko00625]_exaA; alcohol dehydrogenase (cytochrome c) [EC:1.1.2.8]
K00115	Metabolism_Carbohydrate metabolism_00030 Pentose phosphate pathway [PATH:ko00030]_E1.1.5.9; glucose dehydrogenase (acceptor) [EC:1.1.5.9]
K00116	Metabolism_Carbohydrate metabolism_00020 Citrate cycle (TCA cycle) [PATH:ko00020]_mqo; malate dehydrogenase (quinone) [EC:1.1.5.4]#Metabolism_Carbohydrate metabolism_00620 Pyruvate metabolism [PATH:ko00620]_mqo; malate dehydrogenase (quinone) [EC:1.1.5.4]#Metabolism_Overview_01200 Carbon metabolism [PATH:ko01200]_mqo; malate dehydrogenase (quinone) [EC:1.1.5.4]
K00117	Metabolism_Carbohydrate metabolism_00030 Pentose phosphate pathway [PATH:ko00030]_gcd; quinoprotein glucose dehydrogenase [EC:1.1.5.2]
K00121	Human Diseases_Cancers_05204 Chemical carcinogenesis [PATH:ko05204]_frmA, ADH5, adhC; S-(hydroxymethyl)glutathione dehydrogenase / alcohol dehydrogenase [EC:1.1.1.284 1.1.1.1]#Metabolism_Amino acid metabolism_00350 Tyrosine metabolism [PATH:ko00350]_frmA, ADH5, adhC; S-(hydroxymethyl)glutathione dehydrogenase / alcohol dehydrogenase [EC:1.1.1.284 1.1.1.1]#Metabolism_Carbohydrate metabolism_00010 …
K00122	Metabolism_Carbohydrate metabolism_00630 Glyoxylate and dicarboxylate metabolism [PATH:ko00630]_FDH; formate dehydrogenase [EC:1.2.1.2]#Metabolism_Energy metabolism_00680 Methane metabolism [PATH:ko00680]_FDH; formate dehydrogenase [EC:1.2.1.2]#Metabolism_Overview_01200 Carbon metabolism [PATH:ko01200]_FDH; formate dehydrogenase [EC:1.2.1.2]
K00123	Metabolism_Carbohydrate metabolism_00630 Glyoxylate and dicarboxylate metabolism [PATH:ko00630]_fdoG, fdfH; formate dehydrogenase major subunit [EC:1.2.1.2]#Metabolism_Energy metabolism_00680 Methane metabolism [PATH:ko00680]_fdoG, fdfH; formate dehydrogenase major subunit [EC:1.2.1.2]#Metabolism_Overview_01200 Carbon metabolism [PATH:ko01200]_fdoG, fdfH; formate dehydrogenase major subunit [EC:1…
K00124	Metabolism_Carbohydrate metabolism_00630 Glyoxylate and dicarboxylate metabolism [PATH:ko00630]_fdoH; formate dehydrogenase iron-sulfur subunit#Metabolism_Energy metabolism_00680 Methane metabolism [PATH:ko00680]_fdoH; formate dehydrogenase iron-sulfur subunit#Metabolism_Overview_01200 Carbon metabolism [PATH:ko01200]_fdoH; formate dehydrogenase iron-sulfur subunit
K00125	Metabolism_Carbohydrate metabolism_00630 Glyoxylate and dicarboxylate metabolism [PATH:ko00630]_E1.2.1.2B2; formate dehydrogenase, beta subunit [EC:1.2.1.2]#Metabolism_Energy metabolism_00680 Methane metabolism [PATH:ko00680]_E1.2.1.2B2; formate dehydrogenase, beta subunit [EC:1.2.1.2]#Metabolism_Overview_01200 Carbon metabolism [PATH:ko01200]_E1.2.1.2B2; formate dehydrogenase, beta subunit [EC:1…
K00126	Metabolism_Carbohydrate metabolism_00630 Glyoxylate and dicarboxylate metabolism [PATH:ko00630]_fdsD; formate dehydrogenase subunit delta [EC:1.2.1.2]#Metabolism_Energy metabolism_00680 Methane metabolism [PATH:ko00680]_fdsD; formate dehydrogenase subunit delta [EC:1.2.1.2]#Metabolism_Overview_01200 Carbon metabolism [PATH:ko01200]_fdsD; formate dehydrogenase subunit delta [EC:1.2.1.2]
K00127	Metabolism_Carbohydrate metabolism_00630 Glyoxylate and dicarboxylate metabolism [PATH:ko00630]_fdoI; formate dehydrogenase subunit gamma#Metabolism_Energy metabolism_00680 Methane metabolism [PATH:ko00680]_fdoI; formate dehydrogenase subunit gamma#Metabolism_Overview_01200 Carbon metabolism [PATH:ko01200]_fdoI; formate dehydrogenase subunit gamma
K00128	Metabolism_Amino acid metabolism_00280 Valine, leucine and isoleucine degradation [PATH:ko00280]_E1.2.1.3; aldehyde dehydrogenase (NAD+) [EC:1.2.1.3]#Metabolism_Amino acid metabolism_00310 Lysine degradation [PATH:ko00310]_E1.2.1.3; aldehyde dehydrogenase (NAD+) [EC:1.2.1.3]#Metabolism_Amino acid metabolism_00330 Arginine and proline metabolism [PATH:ko00330]_E1.2.1.3; aldehyde dehydrogenase (NAD…
K00129	Human Diseases_Cancers_05204 Chemical carcinogenesis [PATH:ko05204]_E1.2.1.5; aldehyde dehydrogenase (NAD(P)+) [EC:1.2.1.5]#Metabolism_Amino acid metabolism_00340 Histidine metabolism [PATH:ko00340]_E1.2.1.5; aldehyde dehydrogenase (NAD(P)+) [EC:1.2.1.5]#Metabolism_Amino acid metabolism_00350 Tyrosine metabolism [PATH:ko00350]_E1.2.1.5; aldehyde dehydrogenase (NAD(P)+) [EC:1.2.1.5]#Metabolism_Ami…
K00130	Metabolism_Amino acid metabolism_00260 Glycine, serine and threonine metabolism [PATH:ko00260]_betB, gbsA; betaine-aldehyde dehydrogenase [EC:1.2.1.8]
K00131	Metabolism_Carbohydrate metabolism_00010 Glycolysis / Gluconeogenesis [PATH:ko00010]_gapN; glyceraldehyde-3-phosphate dehydrogenase (NADP+) [EC:1.2.1.9]#Metabolism_Carbohydrate metabolism_00030 Pentose phosphate pathway [PATH:ko00030]_gapN; glyceraldehyde-3-phosphate dehydrogenase (NADP+) [EC:1.2.1.9]#Metabolism_Overview_01200 Carbon metabolism [PATH:ko01200]_gapN; glyceraldehyde-3-phosphate dehy…
K00132	Metabolism_Carbohydrate metabolism_00620 Pyruvate metabolism [PATH:ko00620]_E1.2.1.10; acetaldehyde dehydrogenase (acetylating) [EC:1.2.1.10]#Metabolism_Carbohydrate metabolism_00650 Butanoate metabolism [PATH:ko00650]_E1.2.1.10; acetaldehyde dehydrogenase (acetylating) [EC:1.2.1.10]
K00133	Metabolism_Amino acid metabolism_00260 Glycine, serine and threonine metabolism [PATH:ko00260]_asd; aspartate-semialdehyde dehydrogenase [EC:1.2.1.11]#Metabolism_Amino acid metabolism_00270 Cysteine and methionine metabolism [PATH:ko00270]_asd; aspartate-semialdehyde dehydrogenase [EC:1.2.1.11]#Metabolism_Amino acid metabolism_00300 Lysine biosynthesis [PATH:ko00300]_asd; aspartate-semialdehyde d…
K00134	Environmental Information Processing_Signal transduction_04066 HIF-1 signaling pathway [PATH:ko04066]_GAPDH, gapA; glyceraldehyde 3-phosphate dehydrogenase [EC:1.2.1.12]#Human Diseases_Neurodegenerative diseases_05010 Alzheimer's disease [PATH:ko05010]_GAPDH, gapA; glyceraldehyde 3-phosphate dehydrogenase [EC:1.2.1.12]#Metabolism_Carbohydrate metabolism_00010 Glycolysis / Gluconeogenesis [PATH:ko…
K00135	Metabolism_Amino acid metabolism_00250 Alanine, aspartate and glutamate metabolism [PATH:ko00250]_gabD; succinate-semialdehyde dehydrogenase / glutarate-semialdehyde dehydrogenase [EC:1.2.1.16 1.2.1.79 1.2.1.20]#Metabolism_Amino acid metabolism_00310 Lysine degradation [PATH:ko00310]_gabD; succinate-semialdehyde dehydrogenase / glutarate-semialdehyde dehydrogenase [EC:1.2.1.16 1.2.1.79 1.2.1.20]#…
K00137	Metabolism_Amino acid metabolism_00330 Arginine and proline metabolism [PATH:ko00330]_prr; aminobutyraldehyde dehydrogenase [EC:1.2.1.19]#Metabolism_Metabolism of other amino acids_00410 beta-Alanine metabolism [PATH:ko00410]_prr; aminobutyraldehyde dehydrogenase [EC:1.2.1.19]
K00138	Metabolism_Carbohydrate metabolism_00010 Glycolysis / Gluconeogenesis [PATH:ko00010]_aldB; aldehyde dehydrogenase [EC:1.2.1.-]#Metabolism_Carbohydrate metabolism_00620 Pyruvate metabolism [PATH:ko00620]_aldB; aldehyde dehydrogenase [EC:1.2.1.-]
K00139	Metabolism_Amino acid metabolism_00250 Alanine, aspartate and glutamate metabolism [PATH:ko00250]_ALDH5A1; succinate-semialdehyde dehydrogenase [EC:1.2.1.24]#Metabolism_Carbohydrate metabolism_00650 Butanoate metabolism [PATH:ko00650]_ALDH5A1; succinate-semialdehyde dehydrogenase [EC:1.2.1.24]
K00140	Metabolism_Amino acid metabolism_00280 Valine, leucine and isoleucine degradation [PATH:ko00280]_mmsA, iolA, ALDH6A1; malonate-semialdehyde dehydrogenase (acetylating) / methylmalonate-semialdehyde dehydrogenase [EC:1.2.1.18 1.2.1.27]#Metabolism_Carbohydrate metabolism_00562 Inositol phosphate metabolism [PATH:ko00562]_mmsA, iolA, ALDH6A1; malonate-semialdehyde dehydrogenase (acetylating) / methy…
K00141	Metabolism_Overview_01220 Degradation of aromatic compounds [PATH:ko01220]_xylC; benzaldehyde dehydrogenase (NAD) [EC:1.2.1.28]#Metabolism_Xenobiotics biodegradation and metabolism_00622 Xylene degradation [PATH:ko00622]_xylC; benzaldehyde dehydrogenase (NAD) [EC:1.2.1.28]#Metabolism_Xenobiotics biodegradation and metabolism_00623 Toluene degradation [PATH:ko00623]_xylC; benzaldehyde dehydrogenas…
K00143	Metabolism_Amino acid metabolism_00300 Lysine biosynthesis [PATH:ko00300]_LYS2; L-aminoadipate-semialdehyde dehydrogenase [EC:1.2.1.31]#Metabolism_Amino acid metabolism_00310 Lysine degradation [PATH:ko00310]_LYS2; L-aminoadipate-semialdehyde dehydrogenase [EC:1.2.1.31]#Metabolism_Overview_01230 Biosynthesis of amino acids [PATH:ko01230]_LYS2; L-aminoadipate-semialdehyde dehydrogenase [EC:1.2.1.3…
K00145	Metabolism_Amino acid metabolism_00330 Arginine and proline metabolism [PATH:ko00330]_argC; N-acetyl-gamma-glutamyl-phosphate reductase [EC:1.2.1.38]#Metabolism_Overview_01210 2-Oxocarboxylic acid metabolism [PATH:ko01210]_argC; N-acetyl-gamma-glutamyl-phosphate reductase [EC:1.2.1.38]#Metabolism_Overview_01230 Biosynthesis of amino acids [PATH:ko01230]_argC; N-acetyl-gamma-glutamyl-phosphate red…
K00146	Metabolism_Amino acid metabolism_00360 Phenylalanine metabolism [PATH:ko00360]_feaB; phenylacetaldehyde dehydrogenase [EC:1.2.1.39]#Metabolism_Xenobiotics biodegradation and metabolism_00643 Styrene degradation [PATH:ko00643]_feaB; phenylacetaldehyde dehydrogenase [EC:1.2.1.39]
K00147	Metabolism_Amino acid metabolism_00330 Arginine and proline metabolism [PATH:ko00330]_proA; glutamate-5-semialdehyde dehydrogenase [EC:1.2.1.41]#Metabolism_Biosynthesis of other secondary metabolites_00332 Carbapenem biosynthesis [PATH:ko00332]_proA; glutamate-5-semialdehyde dehydrogenase [EC:1.2.1.41]#Metabolism_Overview_01230 Biosynthesis of amino acids [PATH:ko01230]_proA; glutamate-5-semialde…
K00148	Metabolism_Energy metabolism_00680 Methane metabolism [PATH:ko00680]_fdhA; glutathione-independent formaldehyde dehydrogenase [EC:1.2.1.46]#Metabolism_Overview_01200 Carbon metabolism [PATH:ko01200]_fdhA; glutathione-independent formaldehyde dehydrogenase [EC:1.2.1.46]#Metabolism_Xenobiotics biodegradation and metabolism_00625 Chloroalkane and chloroalkene degradation [PATH:ko00625]_fdhA; glutath…
K00149	Metabolism_Amino acid metabolism_00280 Valine, leucine and isoleucine degradation [PATH:ko00280]_ALDH9A1; aldehyde dehydrogenase family 9 member A1 [EC:1.2.1.47 1.2.1.3]#Metabolism_Amino acid metabolism_00310 Lysine degradation [PATH:ko00310]_ALDH9A1; aldehyde dehydrogenase family 9 member A1 [EC:1.2.1.47 1.2.1.3]#Metabolism_Amino acid metabolism_00330 Arginine and proline metabolism [PATH:ko0033…
K00150	Metabolism_Carbohydrate metabolism_00010 Glycolysis / Gluconeogenesis [PATH:ko00010]_gap2; glyceraldehyde-3-phosphate dehydrogenase (NAD(P)) [EC:1.2.1.59]#Metabolism_Energy metabolism_00710 Carbon fixation in photosynthetic organisms [PATH:ko00710]_gap2; glyceraldehyde-3-phosphate dehydrogenase (NAD(P)) [EC:1.2.1.59]#Metabolism_Overview_01200 Carbon metabolism [PATH:ko01200]_gap2; glyceraldehyde-…
K00151	Metabolism_Amino acid metabolism_00350 Tyrosine metabolism [PATH:ko00350]_hpaE, hpcC; 5-carboxymethyl-2-hydroxymuconic-semialdehyde dehydrogenase [EC:1.2.1.60]#Metabolism_Overview_01220 Degradation of aromatic compounds [PATH:ko01220]_hpaE, hpcC; 5-carboxymethyl-2-hydroxymuconic-semialdehyde dehydrogenase [EC:1.2.1.60]
K00152	Metabolism_Overview_01220 Degradation of aromatic compounds [PATH:ko01220]_nahF; salicylaldehyde dehydrogenase [EC:1.2.1.65]#Metabolism_Xenobiotics biodegradation and metabolism_00626 Naphthalene degradation [PATH:ko00626]_nahF; salicylaldehyde dehydrogenase [EC:1.2.1.65]
K00156	Metabolism_Carbohydrate metabolism_00620 Pyruvate metabolism [PATH:ko00620]_poxB; pyruvate dehydrogenase (quinone) [EC:1.2.5.1]
K00157	Metabolism_Amino acid metabolism_00280 Valine, leucine and isoleucine degradation [PATH:ko00280]_AOX; aldehyde oxidase [EC:1.2.3.1]#Metabolism_Amino acid metabolism_00350 Tyrosine metabolism [PATH:ko00350]_AOX; aldehyde oxidase [EC:1.2.3.1]#Metabolism_Amino acid metabolism_00380 Tryptophan metabolism [PATH:ko00380]_AOX; aldehyde oxidase [EC:1.2.3.1]#Metabolism_Metabolism of cofactors and vitamins…
K00158	Metabolism_Carbohydrate metabolism_00620 Pyruvate metabolism [PATH:ko00620]_E1.2.3.3, poxL; pyruvate oxidase [EC:1.2.3.3]
K00161	Environmental Information Processing_Signal transduction_04066 HIF-1 signaling pathway [PATH:ko04066]_PDHA, pdhA; pyruvate dehydrogenase E1 component alpha subunit [EC:1.2.4.1]#Human Diseases_Cancers_05230 Central carbon metabolism in cancer [PATH:ko05230]_PDHA, pdhA; pyruvate dehydrogenase E1 component alpha subunit [EC:1.2.4.1]#Metabolism_Carbohydrate metabolism_00010 Glycolysis / Gluconeogenes…
K00162	Environmental Information Processing_Signal transduction_04066 HIF-1 signaling pathway [PATH:ko04066]_PDHB, pdhB; pyruvate dehydrogenase E1 component beta subunit [EC:1.2.4.1]#Human Diseases_Cancers_05230 Central carbon metabolism in cancer [PATH:ko05230]_PDHB, pdhB; pyruvate dehydrogenase E1 component beta subunit [EC:1.2.4.1]#Metabolism_Carbohydrate metabolism_00010 Glycolysis / Gluconeogenesis…
K00163	Metabolism_Carbohydrate metabolism_00010 Glycolysis / Gluconeogenesis [PATH:ko00010]_aceE; pyruvate dehydrogenase E1 component [EC:1.2.4.1]#Metabolism_Carbohydrate metabolism_00020 Citrate cycle (TCA cycle) [PATH:ko00020]_aceE; pyruvate dehydrogenase E1 component [EC:1.2.4.1]#Metabolism_Carbohydrate metabolism_00620 Pyruvate metabolism [PATH:ko00620]_aceE; pyruvate dehydrogenase E1 component [EC:…
K00164	Metabolism_Amino acid metabolism_00310 Lysine degradation [PATH:ko00310]_OGDH, sucA; 2-oxoglutarate dehydrogenase E1 component [EC:1.2.4.2]#Metabolism_Amino acid metabolism_00380 Tryptophan metabolism [PATH:ko00380]_OGDH, sucA; 2-oxoglutarate dehydrogenase E1 component [EC:1.2.4.2]#Metabolism_Carbohydrate metabolism_00020 Citrate cycle (TCA cycle) [PATH:ko00020]_OGDH, sucA; 2-oxoglutarate dehydro…
K00166	Metabolism_Amino acid metabolism_00280 Valine, leucine and isoleucine degradation [PATH:ko00280]_BCKDHA, bkdA1; 2-oxoisovalerate dehydrogenase E1 component alpha subunit [EC:1.2.4.4]
K00167	Metabolism_Amino acid metabolism_00280 Valine, leucine and isoleucine degradation [PATH:ko00280]_BCKDHB, bkdA2; 2-oxoisovalerate dehydrogenase E1 component beta subunit [EC:1.2.4.4]
K00169	Metabolism_Carbohydrate metabolism_00010 Glycolysis / Gluconeogenesis [PATH:ko00010]_porA; pyruvate ferredoxin oxidoreductase alpha subunit [EC:1.2.7.1]#Metabolism_Carbohydrate metabolism_00020 Citrate cycle (TCA cycle) [PATH:ko00020]_porA; pyruvate ferredoxin oxidoreductase alpha subunit [EC:1.2.7.1]#Metabolism_Carbohydrate metabolism_00620 Pyruvate metabolism [PATH:ko00620]_porA; pyruvate ferre…
K00170	Metabolism_Carbohydrate metabolism_00010 Glycolysis / Gluconeogenesis [PATH:ko00010]_porB; pyruvate ferredoxin oxidoreductase beta subunit [EC:1.2.7.1]#Metabolism_Carbohydrate metabolism_00020 Citrate cycle (TCA cycle) [PATH:ko00020]_porB; pyruvate ferredoxin oxidoreductase beta subunit [EC:1.2.7.1]#Metabolism_Carbohydrate metabolism_00620 Pyruvate metabolism [PATH:ko00620]_porB; pyruvate ferredo…
K00171	Metabolism_Carbohydrate metabolism_00010 Glycolysis / Gluconeogenesis [PATH:ko00010]_porD; pyruvate ferredoxin oxidoreductase delta subunit [EC:1.2.7.1]#Metabolism_Carbohydrate metabolism_00020 Citrate cycle (TCA cycle) [PATH:ko00020]_porD; pyruvate ferredoxin oxidoreductase delta subunit [EC:1.2.7.1]#Metabolism_Carbohydrate metabolism_00620 Pyruvate metabolism [PATH:ko00620]_porD; pyruvate ferre…
K00172	Metabolism_Carbohydrate metabolism_00010 Glycolysis / Gluconeogenesis [PATH:ko00010]_porG; pyruvate ferredoxin oxidoreductase gamma subunit [EC:1.2.7.1]#Metabolism_Carbohydrate metabolism_00020 Citrate cycle (TCA cycle) [PATH:ko00020]_porG; pyruvate ferredoxin oxidoreductase gamma subunit [EC:1.2.7.1]#Metabolism_Carbohydrate metabolism_00620 Pyruvate metabolism [PATH:ko00620]_porG; pyruvate ferre…
K00174	Metabolism_Carbohydrate metabolism_00020 Citrate cycle (TCA cycle) [PATH:ko00020]_korA, oorA; 2-oxoglutarate ferredoxin oxidoreductase subunit alpha [EC:1.2.7.3]#Metabolism_Energy metabolism_00720 Carbon fixation pathways in prokaryotes [PATH:ko00720]_korA, oorA; 2-oxoglutarate ferredoxin oxidoreductase subunit alpha [EC:1.2.7.3]#Metabolism_Overview_01200 Carbon metabolism [PATH:ko01200]_korA, oo…
K00175	Metabolism_Carbohydrate metabolism_00020 Citrate cycle (TCA cycle) [PATH:ko00020]_korB, oorB; 2-oxoglutarate ferredoxin oxidoreductase subunit beta [EC:1.2.7.3]#Metabolism_Energy metabolism_00720 Carbon fixation pathways in prokaryotes [PATH:ko00720]_korB, oorB; 2-oxoglutarate ferredoxin oxidoreductase subunit beta [EC:1.2.7.3]#Metabolism_Overview_01200 Carbon metabolism [PATH:ko01200]_korB, oorB…
K00176	Metabolism_Carbohydrate metabolism_00020 Citrate cycle (TCA cycle) [PATH:ko00020]_korD, oorD; 2-oxoglutarate ferredoxin oxidoreductase subunit delta [EC:1.2.7.3]#Metabolism_Energy metabolism_00720 Carbon fixation pathways in prokaryotes [PATH:ko00720]_korD, oorD; 2-oxoglutarate ferredoxin oxidoreductase subunit delta [EC:1.2.7.3]#Metabolism_Overview_01200 Carbon metabolism [PATH:ko01200]_korD, oo…
K00177	Metabolism_Carbohydrate metabolism_00020 Citrate cycle (TCA cycle) [PATH:ko00020]_korC, oorC; 2-oxoglutarate ferredoxin oxidoreductase subunit gamma [EC:1.2.7.3]#Metabolism_Energy metabolism_00720 Carbon fixation pathways in prokaryotes [PATH:ko00720]_korC, oorC; 2-oxoglutarate ferredoxin oxidoreductase subunit gamma [EC:1.2.7.3]#Metabolism_Overview_01200 Carbon metabolism [PATH:ko01200]_korC, oo…
K00181	Environmental Information Processing_Signal transduction_04310 Wnt signaling pathway [PATH:ko04310]_PPN; porcupine
K00182	Cellular Processes_Cellular_community_04550 Signaling pathways regulating pluripotency of stem cells [PATH:ko04550]_WNT2; wingless-type MMTV integration site family, member 2#Environmental Information Processing_Signal transduction_04310 Wnt signaling pathway [PATH:ko04310]_WNT2; wingless-type MMTV integration site family, member 2#Environmental Information Processing_Signal transduction_04340 He…
K00186	Metabolism_Amino acid metabolism_00280 Valine, leucine and isoleucine degradation [PATH:ko00280]_vorA; 2-oxoisovalerate ferredoxin oxidoreductase, alpha subunit [EC:1.2.7.7]
K00187	Metabolism_Amino acid metabolism_00280 Valine, leucine and isoleucine degradation [PATH:ko00280]_vorB; 2-oxoisovalerate ferredoxin oxidoreductase, beta subunit [EC:1.2.7.7]
K00188	Metabolism_Amino acid metabolism_00280 Valine, leucine and isoleucine degradation [PATH:ko00280]_vorD; 2-oxoisovalerate ferredoxin oxidoreductase, delta subunit [EC:1.2.7.7]
K00189	Metabolism_Amino acid metabolism_00280 Valine, leucine and isoleucine degradation [PATH:ko00280]_vorG; 2-oxoisovalerate ferredoxin oxidoreductase, gamma subunit [EC:1.2.7.7]
K00192	Metabolism_Energy metabolism_00680 Methane metabolism [PATH:ko00680]_cdhA; acetyl-CoA decarbonylase/synthase complex subunit alpha [EC:1.2.7.4]#Metabolism_Overview_01200 Carbon metabolism [PATH:ko01200]_cdhA; acetyl-CoA decarbonylase/synthase complex subunit alpha [EC:1.2.7.4]
K00193	Metabolism_Energy metabolism_00680 Methane metabolism [PATH:ko00680]_cdhC; acetyl-CoA decarbonylase/synthase complex subunit beta [EC:2.3.1.-]#Metabolism_Overview_01200 Carbon metabolism [PATH:ko01200]_cdhC; acetyl-CoA decarbonylase/synthase complex subunit beta [EC:2.3.1.-]
K00194	Metabolism_Energy metabolism_00680 Methane metabolism [PATH:ko00680]_cdhD, acsD; acetyl-CoA decarbonylase/synthase complex subunit delta [EC:2.1.1.245]#Metabolism_Energy metabolism_00720 Carbon fixation pathways in prokaryotes [PATH:ko00720]_cdhD, acsD; acetyl-CoA decarbonylase/synthase complex subunit delta [EC:2.1.1.245]#Metabolism_Overview_01200 Carbon metabolism [PATH:ko01200]_cdhD, acsD; ace…
K00195	Metabolism_Energy metabolism_00680 Methane metabolism [PATH:ko00680]_cdhB; acetyl-CoA decarbonylase/synthase complex subunit epsilon#Metabolism_Overview_01200 Carbon metabolism [PATH:ko01200]_cdhB; acetyl-CoA decarbonylase/synthase complex subunit epsilon
K00196	Metabolism_Energy metabolism_00680 Methane metabolism [PATH:ko00680]_cooF; carbon-monoxide dehydrogenase iron sulfur subunit#Metabolism_Energy metabolism_00720 Carbon fixation pathways in prokaryotes [PATH:ko00720]_cooF; carbon-monoxide dehydrogenase iron sulfur subunit#Metabolism_Overview_01200 Carbon metabolism [PATH:ko01200]_cooF; carbon-monoxide dehydrogenase iron sulfur subunit#Metabolism_Xe…
K00197	Metabolism_Energy metabolism_00680 Methane metabolism [PATH:ko00680]_cdhE, acsC; acetyl-CoA decarbonylase/synthase complex subunit gamma [EC:2.1.1.245]#Metabolism_Energy metabolism_00720 Carbon fixation pathways in prokaryotes [PATH:ko00720]_cdhE, acsC; acetyl-CoA decarbonylase/synthase complex subunit gamma [EC:2.1.1.245]#Metabolism_Overview_01200 Carbon metabolism [PATH:ko01200]_cdhE, acsC; ace…
K00198	Metabolism_Energy metabolism_00680 Methane metabolism [PATH:ko00680]_cooS, acsA; carbon-monoxide dehydrogenase catalytic subunit [EC:1.2.99.2 1.2.7.4]#Metabolism_Energy metabolism_00720 Carbon fixation pathways in prokaryotes [PATH:ko00720]_cooS, acsA; carbon-monoxide dehydrogenase catalytic subunit [EC:1.2.99.2 1.2.7.4]#Metabolism_Overview_01200 Carbon metabolism [PATH:ko01200]_cooS, acsA; carbo…
K00200	Metabolism_Energy metabolism_00680 Methane metabolism [PATH:ko00680]_fwdA, fmdA; formylmethanofuran dehydrogenase subunit A [EC:1.2.99.5]#Metabolism_Overview_01200 Carbon metabolism [PATH:ko01200]_fwdA, fmdA; formylmethanofuran dehydrogenase subunit A [EC:1.2.99.5]
K00201	Metabolism_Energy metabolism_00680 Methane metabolism [PATH:ko00680]_fwdB, fmdB; formylmethanofuran dehydrogenase subunit B [EC:1.2.99.5]#Metabolism_Overview_01200 Carbon metabolism [PATH:ko01200]_fwdB, fmdB; formylmethanofuran dehydrogenase subunit B [EC:1.2.99.5]
K00202	Metabolism_Energy metabolism_00680 Methane metabolism [PATH:ko00680]_fwdC, fmdC; formylmethanofuran dehydrogenase subunit C [EC:1.2.99.5]#Metabolism_Overview_01200 Carbon metabolism [PATH:ko01200]_fwdC, fmdC; formylmethanofuran dehydrogenase subunit C [EC:1.2.99.5]
K00203	Metabolism_Energy metabolism_00680 Methane metabolism [PATH:ko00680]_fwdD, fmdD; formylmethanofuran dehydrogenase subunit D [EC:1.2.99.5]#Metabolism_Overview_01200 Carbon metabolism [PATH:ko01200]_fwdD, fmdD; formylmethanofuran dehydrogenase subunit D [EC:1.2.99.5]
K00204	Metabolism_Energy metabolism_00680 Methane metabolism [PATH:ko00680]_fwdH; 4Fe-4S ferredoxin#Metabolism_Overview_01200 Carbon metabolism [PATH:ko01200]_fwdH; 4Fe-4S ferredoxin
K00205	Metabolism_Energy metabolism_00680 Methane metabolism [PATH:ko00680]_fwdF, fmdF; 4Fe-4S ferredoxin#Metabolism_Overview_01200 Carbon metabolism [PATH:ko01200]_fwdF, fmdF; 4Fe-4S ferredoxin
K00207	Metabolism_Metabolism of cofactors and vitamins_00770 Pantothenate and CoA biosynthesis [PATH:ko00770]_DPYD; dihydropyrimidine dehydrogenase (NADP+) [EC:1.3.1.2]#Metabolism_Metabolism of other amino acids_00410 beta-Alanine metabolism [PATH:ko00410]_DPYD; dihydropyrimidine dehydrogenase (NADP+) [EC:1.3.1.2]#Metabolism_Nucleotide metabolism_00240 Pyrimidine metabolism [PATH:ko00240]_DPYD; dihydrop…
K00208	Metabolism_Lipid metabolism_00061 Fatty acid biosynthesis [PATH:ko00061]_fabI; enoyl-[acyl-carrier protein] reductase I [EC:1.3.1.9 1.3.1.10]#Metabolism_Metabolism of cofactors and vitamins_00780 Biotin metabolism [PATH:ko00780]_fabI; enoyl-[acyl-carrier protein] reductase I [EC:1.3.1.9 1.3.1.10]#Metabolism_Overview_01212 Fatty acid metabolism [PATH:ko01212]_fabI; enoyl-[acyl-carrier protein] red…
K00209	Metabolism_Carbohydrate metabolism_00650 Butanoate metabolism [PATH:ko00650]_fabV, ter; enoyl-[acyl-carrier protein] reductase / trans-2-enoyl-CoA reductase (NAD+) [EC:1.3.1.9 1.3.1.44]#Metabolism_Lipid metabolism_00061 Fatty acid biosynthesis [PATH:ko00061]_fabV, ter; enoyl-[acyl-carrier protein] reductase / trans-2-enoyl-CoA reductase (NAD+) [EC:1.3.1.9 1.3.1.44]#Metabolism_Overview_01200 Carbo…
K00210	Metabolism_Amino acid metabolism_00400 Phenylalanine, tyrosine and tryptophan biosynthesis [PATH:ko00400]_E1.3.1.12; prephenate dehydrogenase [EC:1.3.1.12]#Metabolism_Biosynthesis of other secondary metabolites_00401 Novobiocin biosynthesis [PATH:ko00401]_E1.3.1.12; prephenate dehydrogenase [EC:1.3.1.12]#Metabolism_Overview_01230 Biosynthesis of amino acids [PATH:ko01230]_E1.3.1.12; prephenate de…
K00211	Metabolism_Amino acid metabolism_00400 Phenylalanine, tyrosine and tryptophan biosynthesis [PATH:ko00400]_TYR1; prephenate dehydrogenase (NADP+) [EC:1.3.1.13]
K00212	Metabolism_Xenobiotics biodegradation and metabolism_00980 Metabolism of xenobiotics by cytochrome P450 [PATH:ko00980]_E1.3.1.20; trans-1,2-dihydrobenzene-1,2-diol dehydrogenase [EC:1.3.1.20]
K00213	Metabolism_Lipid metabolism_00100 Steroid biosynthesis [PATH:ko00100]_DHCR7; 7-dehydrocholesterol reductase [EC:1.3.1.21]
K00214	Metabolism_Metabolism of cofactors and vitamins_00860 Porphyrin and chlorophyll metabolism [PATH:ko00860]_BLVRA, bvdR; biliverdin reductase [EC:1.3.1.24]
K00215	Metabolism_Amino acid metabolism_00300 Lysine biosynthesis [PATH:ko00300]_dapB; 4-hydroxy-tetrahydrodipicolinate reductase [EC:1.17.1.8]#Metabolism_Biosynthesis of other secondary metabolites_00261 Monobactam biosynthesis [PATH:ko00261]_dapB; 4-hydroxy-tetrahydrodipicolinate reductase [EC:1.17.1.8]#Metabolism_Overview_01230 Biosynthesis of amino acids [PATH:ko01230]_dapB; 4-hydroxy-tetrahydrodipi…
K00216	Metabolism_Metabolism of terpenoids and polyketides_01053 Biosynthesis of siderophore group nonribosomal peptides [PATH:ko01053]_entA; 2,3-dihydro-2,3-dihydroxybenzoate dehydrogenase [EC:1.3.1.28]
K00217	Metabolism_Overview_01220 Degradation of aromatic compounds [PATH:ko01220]_E1.3.1.32; maleylacetate reductase [EC:1.3.1.32]#Metabolism_Xenobiotics biodegradation and metabolism_00361 Chlorocyclohexane and chlorobenzene degradation [PATH:ko00361]_E1.3.1.32; maleylacetate reductase [EC:1.3.1.32]#Metabolism_Xenobiotics biodegradation and metabolism_00362 Benzoate degradation [PATH:ko00362]_E1.3.1.32…
K00218	Metabolism_Metabolism of cofactors and vitamins_00860 Porphyrin and chlorophyll metabolism [PATH:ko00860]_E1.3.1.33, por; protochlorophyllide reductase [EC:1.3.1.33]
K00220	Metabolism_Amino acid metabolism_00400 Phenylalanine, tyrosine and tryptophan biosynthesis [PATH:ko00400]_tyrC; cyclohexadieny/prephenate dehydrogenase [EC:1.3.1.43 1.3.1.12]#Metabolism_Biosynthesis of other secondary metabolites_00401 Novobiocin biosynthesis [PATH:ko00401]_tyrC; cyclohexadieny/prephenate dehydrogenase [EC:1.3.1.43 1.3.1.12]#Metabolism_Overview_01230 Biosynthesis of amino acids […
K00222	Metabolism_Lipid metabolism_00100 Steroid biosynthesis [PATH:ko00100]_TM7SF2, ERG24; delta14-sterol reductase [EC:1.3.1.70]
K00223	Metabolism_Lipid metabolism_00100 Steroid biosynthesis [PATH:ko00100]_ERG4; delta24(24(1))-sterol reductase [EC:1.3.1.71]
K00225	Metabolism_Carbohydrate metabolism_00053 Ascorbate and aldarate metabolism [PATH:ko00053]_GLDH; L-galactono-1,4-lactone dehydrogenase [EC:1.3.2.3]
K00226	Metabolism_Nucleotide metabolism_00240 Pyrimidine metabolism [PATH:ko00240]_pyrD; dihydroorotate dehydrogenase (fumarate) [EC:1.3.98.1]
K00227	Metabolism_Lipid metabolism_00100 Steroid biosynthesis [PATH:ko00100]_SC5DL, ERG3; lathosterol oxidase [EC:1.14.21.6]
K00228	Metabolism_Metabolism of cofactors and vitamins_00860 Porphyrin and chlorophyll metabolism [PATH:ko00860]_CPOX, hemF; coproporphyrinogen III oxidase [EC:1.3.3.3]
K00230	Metabolism_Metabolism of cofactors and vitamins_00860 Porphyrin and chlorophyll metabolism [PATH:ko00860]_hemG; menaquinone-dependent protoporphyrinogen oxidase [EC:1.3.5.3]
K00231	Metabolism_Metabolism of cofactors and vitamins_00860 Porphyrin and chlorophyll metabolism [PATH:ko00860]_PPOX, hemY; oxygen-dependent protoporphyrinogen oxidase [EC:1.3.3.4]
K00232	Cellular Processes_Transport and catabolism_04146 Peroxisome [PATH:ko04146]_E1.3.3.6, ACOX1, ACOX3; acyl-CoA oxidase [EC:1.3.3.6]#Environmental Information Processing_Signal transduction_04024 cAMP signaling pathway [PATH:ko04024]_E1.3.3.6, ACOX1, ACOX3; acyl-CoA oxidase [EC:1.3.3.6]#Metabolism_Lipid metabolism_00071 Fatty acid degradation [PATH:ko00071]_E1.3.3.6, ACOX1, ACOX3; acyl-CoA oxidase […
K00234	Human Diseases_Endocrine and metabolic diseases_04932 Non-alcoholic fatty liver disease (NAFLD) [PATH:ko04932]_SDHA, SDH1; succinate dehydrogenase (ubiquinone) flavoprotein subunit [EC:1.3.5.1]#Human Diseases_Neurodegenerative diseases_05010 Alzheimer's disease [PATH:ko05010]_SDHA, SDH1; succinate dehydrogenase (ubiquinone) flavoprotein subunit [EC:1.3.5.1]#Human Diseases_Neurodegenerative diseas…
K00235	Human Diseases_Endocrine and metabolic diseases_04932 Non-alcoholic fatty liver disease (NAFLD) [PATH:ko04932]_SDHB, SDH2; succinate dehydrogenase (ubiquinone) iron-sulfur subunit [EC:1.3.5.1]#Human Diseases_Neurodegenerative diseases_05010 Alzheimer's disease [PATH:ko05010]_SDHB, SDH2; succinate dehydrogenase (ubiquinone) iron-sulfur subunit [EC:1.3.5.1]#Human Diseases_Neurodegenerative diseases…
K00236	Human Diseases_Endocrine and metabolic diseases_04932 Non-alcoholic fatty liver disease (NAFLD) [PATH:ko04932]_SDHC, SDH3; succinate dehydrogenase (ubiquinone) cytochrome b560 subunit#Human Diseases_Neurodegenerative diseases_05010 Alzheimer's disease [PATH:ko05010]_SDHC, SDH3; succinate dehydrogenase (ubiquinone) cytochrome b560 subunit#Human Diseases_Neurodegenerative diseases_05012 Parkinson's…
K00237	Human Diseases_Endocrine and metabolic diseases_04932 Non-alcoholic fatty liver disease (NAFLD) [PATH:ko04932]_SDHD, SDH4; succinate dehydrogenase (ubiquinone) membrane anchor subunit#Human Diseases_Neurodegenerative diseases_05010 Alzheimer's disease [PATH:ko05010]_SDHD, SDH4; succinate dehydrogenase (ubiquinone) membrane anchor subunit#Human Diseases_Neurodegenerative diseases_05012 Parkinson's…
K00239	Human Diseases_Infectious diseases_05134 Legionellosis [PATH:ko05134]_sdhA, frdA; succinate dehydrogenase / fumarate reductase, flavoprotein subunit [EC:1.3.5.1 1.3.5.4]#Metabolism_Carbohydrate metabolism_00020 Citrate cycle (TCA cycle) [PATH:ko00020]_sdhA, frdA; succinate dehydrogenase / fumarate reductase, flavoprotein subunit [EC:1.3.5.1 1.3.5.4]#Metabolism_Carbohydrate metabolism_00650 Butano…
K00240	Metabolism_Carbohydrate metabolism_00020 Citrate cycle (TCA cycle) [PATH:ko00020]_sdhB, frdB; succinate dehydrogenase / fumarate reductase, iron-sulfur subunit [EC:1.3.5.1 1.3.5.4]#Metabolism_Carbohydrate metabolism_00650 Butanoate metabolism [PATH:ko00650]_sdhB, frdB; succinate dehydrogenase / fumarate reductase, iron-sulfur subunit [EC:1.3.5.1 1.3.5.4]#Metabolism_Energy metabolism_00190 Oxidati…
K00241	Metabolism_Carbohydrate metabolism_00020 Citrate cycle (TCA cycle) [PATH:ko00020]_sdhC, frdC; succinate dehydrogenase / fumarate reductase, cytochrome b subunit#Metabolism_Carbohydrate metabolism_00650 Butanoate metabolism [PATH:ko00650]_sdhC, frdC; succinate dehydrogenase / fumarate reductase, cytochrome b subunit#Metabolism_Energy metabolism_00190 Oxidative phosphorylation [PATH:ko00190]_sdhC, …
K00242	Metabolism_Carbohydrate metabolism_00020 Citrate cycle (TCA cycle) [PATH:ko00020]_sdhD, frdD; succinate dehydrogenase / fumarate reductase, membrane anchor subunit#Metabolism_Carbohydrate metabolism_00650 Butanoate metabolism [PATH:ko00650]_sdhD, frdD; succinate dehydrogenase / fumarate reductase, membrane anchor subunit#Metabolism_Energy metabolism_00190 Oxidative phosphorylation [PATH:ko00190]_…
K00244	Environmental Information Processing_Signal transduction_02020 Two-component system [PATH:ko02020]_frdA; fumarate reductase flavoprotein subunit [EC:1.3.5.4]#Metabolism_Carbohydrate metabolism_00020 Citrate cycle (TCA cycle) [PATH:ko00020]_frdA; fumarate reductase flavoprotein subunit [EC:1.3.5.4]#Metabolism_Carbohydrate metabolism_00620 Pyruvate metabolism [PATH:ko00620]_frdA; fumarate reductase…
K00245	Environmental Information Processing_Signal transduction_02020 Two-component system [PATH:ko02020]_frdB; fumarate reductase iron-sulfur subunit [EC:1.3.5.4]#Metabolism_Carbohydrate metabolism_00020 Citrate cycle (TCA cycle) [PATH:ko00020]_frdB; fumarate reductase iron-sulfur subunit [EC:1.3.5.4]#Metabolism_Carbohydrate metabolism_00620 Pyruvate metabolism [PATH:ko00620]_frdB; fumarate reductase i…
K00246	Environmental Information Processing_Signal transduction_02020 Two-component system [PATH:ko02020]_frdC; fumarate reductase subunit C#Metabolism_Carbohydrate metabolism_00020 Citrate cycle (TCA cycle) [PATH:ko00020]_frdC; fumarate reductase subunit C#Metabolism_Carbohydrate metabolism_00620 Pyruvate metabolism [PATH:ko00620]_frdC; fumarate reductase subunit C#Metabolism_Carbohydrate metabolism_00…
K00247	Environmental Information Processing_Signal transduction_02020 Two-component system [PATH:ko02020]_frdD; fumarate reductase subunit D#Metabolism_Carbohydrate metabolism_00020 Citrate cycle (TCA cycle) [PATH:ko00020]_frdD; fumarate reductase subunit D#Metabolism_Carbohydrate metabolism_00620 Pyruvate metabolism [PATH:ko00620]_frdD; fumarate reductase subunit D#Metabolism_Carbohydrate metabolism_00…
K00248	Metabolism_Amino acid metabolism_00280 Valine, leucine and isoleucine degradation [PATH:ko00280]_ACADS, bcd; butyryl-CoA dehydrogenase [EC:1.3.8.1]#Metabolism_Carbohydrate metabolism_00650 Butanoate metabolism [PATH:ko00650]_ACADS, bcd; butyryl-CoA dehydrogenase [EC:1.3.8.1]#Metabolism_Lipid metabolism_00071 Fatty acid degradation [PATH:ko00071]_ACADS, bcd; butyryl-CoA dehydrogenase [EC:1.3.8.1]#…
K00249	Metabolism_Amino acid metabolism_00280 Valine, leucine and isoleucine degradation [PATH:ko00280]_ACADM, acd; acyl-CoA dehydrogenase [EC:1.3.8.7]#Metabolism_Carbohydrate metabolism_00640 Propanoate metabolism [PATH:ko00640]_ACADM, acd; acyl-CoA dehydrogenase [EC:1.3.8.7]#Metabolism_Lipid metabolism_00071 Fatty acid degradation [PATH:ko00071]_ACADM, acd; acyl-CoA dehydrogenase [EC:1.3.8.7]#Metaboli…
K00251	Metabolism_Lipid metabolism_00120 Primary bile acid biosynthesis [PATH:ko00120]_AKR1D1; 3-oxo-5-beta-steroid 4-dehydrogenase [EC:1.3.1.3]#Metabolism_Lipid metabolism_00140 Steroid hormone biosynthesis [PATH:ko00140]_AKR1D1; 3-oxo-5-beta-steroid 4-dehydrogenase [EC:1.3.1.3]
K00252	Metabolism_Amino acid metabolism_00310 Lysine degradation [PATH:ko00310]_GCDH, gcdH; glutaryl-CoA dehydrogenase [EC:1.3.8.6]#Metabolism_Amino acid metabolism_00380 Tryptophan metabolism [PATH:ko00380]_GCDH, gcdH; glutaryl-CoA dehydrogenase [EC:1.3.8.6]#Metabolism_Lipid metabolism_00071 Fatty acid degradation [PATH:ko00071]_GCDH, gcdH; glutaryl-CoA dehydrogenase [EC:1.3.8.6]
K00253	Metabolism_Amino acid metabolism_00280 Valine, leucine and isoleucine degradation [PATH:ko00280]_IVD, ivd; isovaleryl-CoA dehydrogenase [EC:1.3.8.4]
K00254	Metabolism_Nucleotide metabolism_00240 Pyrimidine metabolism [PATH:ko00240]_DHODH, pyrD; dihydroorotate dehydrogenase [EC:1.3.5.2]
K00255	Metabolism_Lipid metabolism_00071 Fatty acid degradation [PATH:ko00071]_ACADL; long-chain-acyl-CoA dehydrogenase [EC:1.3.8.8]#Metabolism_Overview_01212 Fatty acid metabolism [PATH:ko01212]_ACADL; long-chain-acyl-CoA dehydrogenase [EC:1.3.8.8]#Organismal Systems_Endocrine system_03320 PPAR signaling pathway [PATH:ko03320]_ACADL; long-chain-acyl-CoA dehydrogenase [EC:1.3.8.8]
K00257	Metabolism_Metabolism of terpenoids and polyketides_00281 Geraniol degradation [PATH:ko00281]_E1.3.99.-; [EC:1.3.99.-]
K00259	Metabolism_Amino acid metabolism_00250 Alanine, aspartate and glutamate metabolism [PATH:ko00250]_ald; alanine dehydrogenase [EC:1.4.1.1]#Metabolism_Metabolism of other amino acids_00430 Taurine and hypotaurine metabolism [PATH:ko00430]_ald; alanine dehydrogenase [EC:1.4.1.1]
K00260	Metabolism_Amino acid metabolism_00250 Alanine, aspartate and glutamate metabolism [PATH:ko00250]_gudB, rocG; glutamate dehydrogenase [EC:1.4.1.2]#Metabolism_Amino acid metabolism_00330 Arginine and proline metabolism [PATH:ko00330]_gudB, rocG; glutamate dehydrogenase [EC:1.4.1.2]#Metabolism_Energy metabolism_00910 Nitrogen metabolism [PATH:ko00910]_gudB, rocG; glutamate dehydrogenase [EC:1.4.1.2…
K00261	Metabolism_Amino acid metabolism_00250 Alanine, aspartate and glutamate metabolism [PATH:ko00250]_GLUD1_2, gdhA; glutamate dehydrogenase (NAD(P)+) [EC:1.4.1.3]#Metabolism_Amino acid metabolism_00330 Arginine and proline metabolism [PATH:ko00330]_GLUD1_2, gdhA; glutamate dehydrogenase (NAD(P)+) [EC:1.4.1.3]#Metabolism_Energy metabolism_00910 Nitrogen metabolism [PATH:ko00910]_GLUD1_2, gdhA; glutam…
K00262	Metabolism_Amino acid metabolism_00250 Alanine, aspartate and glutamate metabolism [PATH:ko00250]_E1.4.1.4, gdhA; glutamate dehydrogenase (NADP+) [EC:1.4.1.4]#Metabolism_Amino acid metabolism_00330 Arginine and proline metabolism [PATH:ko00330]_E1.4.1.4, gdhA; glutamate dehydrogenase (NADP+) [EC:1.4.1.4]#Metabolism_Energy metabolism_00910 Nitrogen metabolism [PATH:ko00910]_E1.4.1.4, gdhA; glutama…
K00263	Metabolism_Amino acid metabolism_00280 Valine, leucine and isoleucine degradation [PATH:ko00280]_E1.4.1.9; leucine dehydrogenase [EC:1.4.1.9]#Metabolism_Amino acid metabolism_00290 Valine, leucine and isoleucine biosynthesis [PATH:ko00290]_E1.4.1.9; leucine dehydrogenase [EC:1.4.1.9]
K00264	Metabolism_Amino acid metabolism_00250 Alanine, aspartate and glutamate metabolism [PATH:ko00250]_GLT1; glutamate synthase (NADPH/NADH) [EC:1.4.1.13 1.4.1.14]#Metabolism_Energy metabolism_00910 Nitrogen metabolism [PATH:ko00910]_GLT1; glutamate synthase (NADPH/NADH) [EC:1.4.1.13 1.4.1.14]#Metabolism_Overview_01230 Biosynthesis of amino acids [PATH:ko01230]_GLT1; glutamate synthase (NADPH/NADH) [E…
K00265	Metabolism_Amino acid metabolism_00250 Alanine, aspartate and glutamate metabolism [PATH:ko00250]_gltB; glutamate synthase (NADPH/NADH) large chain [EC:1.4.1.13 1.4.1.14]#Metabolism_Energy metabolism_00910 Nitrogen metabolism [PATH:ko00910]_gltB; glutamate synthase (NADPH/NADH) large chain [EC:1.4.1.13 1.4.1.14]#Metabolism_Overview_01230 Biosynthesis of amino acids [PATH:ko01230]_gltB; glutamate …
K00266	Metabolism_Amino acid metabolism_00250 Alanine, aspartate and glutamate metabolism [PATH:ko00250]_gltD; glutamate synthase (NADPH/NADH) small chain [EC:1.4.1.13 1.4.1.14]#Metabolism_Energy metabolism_00910 Nitrogen metabolism [PATH:ko00910]_gltD; glutamate synthase (NADPH/NADH) small chain [EC:1.4.1.13 1.4.1.14]#Metabolism_Overview_01230 Biosynthesis of amino acids [PATH:ko01230]_gltD; glutamate …
K00270	Metabolism_Amino acid metabolism_00350 Tyrosine metabolism [PATH:ko00350]_pdh; phenylalanine dehydrogenase [EC:1.4.1.20]#Metabolism_Amino acid metabolism_00360 Phenylalanine metabolism [PATH:ko00360]_pdh; phenylalanine dehydrogenase [EC:1.4.1.20]#Metabolism_Amino acid metabolism_00400 Phenylalanine, tyrosine and tryptophan biosynthesis [PATH:ko00400]_pdh; phenylalanine dehydrogenase [EC:1.4.1.20]
K00271	Metabolism_Amino acid metabolism_00280 Valine, leucine and isoleucine degradation [PATH:ko00280]_vdh; valine dehydrogenase (NAD+) [EC:1.4.1.23]
K00272	Cellular Processes_Transport and catabolism_04146 Peroxisome [PATH:ko04146]_DDO; D-aspartate oxidase [EC:1.4.3.1]#Metabolism_Amino acid metabolism_00250 Alanine, aspartate and glutamate metabolism [PATH:ko00250]_DDO; D-aspartate oxidase [EC:1.4.3.1]
K00273	Cellular Processes_Transport and catabolism_04146 Peroxisome [PATH:ko04146]_DAO, aao; D-amino-acid oxidase [EC:1.4.3.3]#Metabolism_Amino acid metabolism_00260 Glycine, serine and threonine metabolism [PATH:ko00260]_DAO, aao; D-amino-acid oxidase [EC:1.4.3.3]#Metabolism_Amino acid metabolism_00330 Arginine and proline metabolism [PATH:ko00330]_DAO, aao; D-amino-acid oxidase [EC:1.4.3.3]#Metabolism…
K00274	Human Diseases_Substance dependence_05030 Cocaine addiction [PATH:ko05030]_MAO, aofH; monoamine oxidase [EC:1.4.3.4]#Human Diseases_Substance dependence_05031 Amphetamine addiction [PATH:ko05031]_MAO, aofH; monoamine oxidase [EC:1.4.3.4]#Human Diseases_Substance dependence_05034 Alcoholism [PATH:ko05034]_MAO, aofH; monoamine oxidase [EC:1.4.3.4]#Metabolism_Amino acid metabolism_00260 Glycine, ser…
K00275	Metabolism_Metabolism of cofactors and vitamins_00750 Vitamin B6 metabolism [PATH:ko00750]_pdxH, PNPO; pyridoxamine 5'-phosphate oxidase [EC:1.4.3.5]
K00276	Metabolism_Amino acid metabolism_00260 Glycine, serine and threonine metabolism [PATH:ko00260]_AOC3, AOC2, tynA; primary-amine oxidase [EC:1.4.3.21]#Metabolism_Amino acid metabolism_00350 Tyrosine metabolism [PATH:ko00350]_AOC3, AOC2, tynA; primary-amine oxidase [EC:1.4.3.21]#Metabolism_Amino acid metabolism_00360 Phenylalanine metabolism [PATH:ko00360]_AOC3, AOC2, tynA; primary-amine oxidase [EC…
K00278	Metabolism_Amino acid metabolism_00250 Alanine, aspartate and glutamate metabolism [PATH:ko00250]_nadB; L-aspartate oxidase [EC:1.4.3.16]#Metabolism_Metabolism of cofactors and vitamins_00760 Nicotinate and nicotinamide metabolism [PATH:ko00760]_nadB; L-aspartate oxidase [EC:1.4.3.16]
K00279	Metabolism_Metabolism of terpenoids and polyketides_00908 Zeatin biosynthesis [PATH:ko00908]_CKX; cytokinin dehydrogenase [EC:1.5.99.12]
K00281	Metabolism_Amino acid metabolism_00260 Glycine, serine and threonine metabolism [PATH:ko00260]_GLDC, gcvP; glycine dehydrogenase [EC:1.4.4.2]#Metabolism_Carbohydrate metabolism_00630 Glyoxylate and dicarboxylate metabolism [PATH:ko00630]_GLDC, gcvP; glycine dehydrogenase [EC:1.4.4.2]#Metabolism_Overview_01200 Carbon metabolism [PATH:ko01200]_GLDC, gcvP; glycine dehydrogenase [EC:1.4.4.2]
K00282	Metabolism_Amino acid metabolism_00260 Glycine, serine and threonine metabolism [PATH:ko00260]_gcvPA; glycine dehydrogenase subunit 1 [EC:1.4.4.2]#Metabolism_Carbohydrate metabolism_00630 Glyoxylate and dicarboxylate metabolism [PATH:ko00630]_gcvPA; glycine dehydrogenase subunit 1 [EC:1.4.4.2]#Metabolism_Overview_01200 Carbon metabolism [PATH:ko01200]_gcvPA; glycine dehydrogenase subunit 1 [EC:1.…
K00283	Metabolism_Amino acid metabolism_00260 Glycine, serine and threonine metabolism [PATH:ko00260]_gcvPB; glycine dehydrogenase subunit 2 [EC:1.4.4.2]#Metabolism_Carbohydrate metabolism_00630 Glyoxylate and dicarboxylate metabolism [PATH:ko00630]_gcvPB; glycine dehydrogenase subunit 2 [EC:1.4.4.2]#Metabolism_Overview_01200 Carbon metabolism [PATH:ko01200]_gcvPB; glycine dehydrogenase subunit 2 [EC:1.…
K00284	Metabolism_Carbohydrate metabolism_00630 Glyoxylate and dicarboxylate metabolism [PATH:ko00630]_E1.4.7.1; glutamate synthase (ferredoxin) [EC:1.4.7.1]#Metabolism_Energy metabolism_00910 Nitrogen metabolism [PATH:ko00910]_E1.4.7.1; glutamate synthase (ferredoxin) [EC:1.4.7.1]
K00285	Metabolism_Amino acid metabolism_00360 Phenylalanine metabolism [PATH:ko00360]_dadA; D-amino-acid dehydrogenase [EC:1.4.99.1]
K00286	Metabolism_Amino acid metabolism_00330 Arginine and proline metabolism [PATH:ko00330]_E1.5.1.2, proC; pyrroline-5-carboxylate reductase [EC:1.5.1.2]#Metabolism_Overview_01230 Biosynthesis of amino acids [PATH:ko01230]_E1.5.1.2, proC; pyrroline-5-carboxylate reductase [EC:1.5.1.2]
K00287	Metabolism_Metabolism of cofactors and vitamins_00670 One carbon pool by folate [PATH:ko00670]_folA; dihydrofolate reductase [EC:1.5.1.3]#Metabolism_Metabolism of cofactors and vitamins_00790 Folate biosynthesis [PATH:ko00790]_folA; dihydrofolate reductase [EC:1.5.1.3]
K00288	Metabolism_Metabolism of cofactors and vitamins_00670 One carbon pool by folate [PATH:ko00670]_MTHFD; methylenetetrahydrofolate dehydrogenase (NADP+) / methenyltetrahydrofolate cyclohydrolase / formyltetrahydrofolate synthetase [EC:1.5.1.5 3.5.4.9 6.3.4.3]
K00289	Metabolism_Metabolism of cofactors and vitamins_00670 One carbon pool by folate [PATH:ko00670]_E1.5.1.6, FTHFD; formyltetrahydrofolate dehydrogenase [EC:1.5.1.6]
K00290	Metabolism_Amino acid metabolism_00300 Lysine biosynthesis [PATH:ko00300]_LYS1; saccharopine dehydrogenase (NAD+, L-lysine forming) [EC:1.5.1.7]#Metabolism_Amino acid metabolism_00310 Lysine degradation [PATH:ko00310]_LYS1; saccharopine dehydrogenase (NAD+, L-lysine forming) [EC:1.5.1.7]#Metabolism_Overview_01230 Biosynthesis of amino acids [PATH:ko01230]_LYS1; saccharopine dehydrogenase (NAD+, L…
K00291	Metabolism_Amino acid metabolism_00310 Lysine degradation [PATH:ko00310]_E1.5.1.8; saccharopine dehydrogenase (NADP+, L-lysine forming) [EC:1.5.1.8]
K00292	Metabolism_Amino acid metabolism_00310 Lysine degradation [PATH:ko00310]_E1.5.1.9; saccharopine dehydrogenase (NAD+, L-glutamate forming) [EC:1.5.1.9]
K00293	Metabolism_Amino acid metabolism_00300 Lysine biosynthesis [PATH:ko00300]_LYS9; saccharopine dehydrogenase (NADP+, L-glutamate forming) [EC:1.5.1.10]#Metabolism_Amino acid metabolism_00310 Lysine degradation [PATH:ko00310]_LYS9; saccharopine dehydrogenase (NADP+, L-glutamate forming) [EC:1.5.1.10]#Metabolism_Overview_01230 Biosynthesis of amino acids [PATH:ko01230]_LYS9; saccharopine dehydrogenas…
K00294	Metabolism_Amino acid metabolism_00250 Alanine, aspartate and glutamate metabolism [PATH:ko00250]_E1.2.1.88; 1-pyrroline-5-carboxylate dehydrogenase [EC:1.2.1.88]#Metabolism_Amino acid metabolism_00330 Arginine and proline metabolism [PATH:ko00330]_E1.2.1.88; 1-pyrroline-5-carboxylate dehydrogenase [EC:1.2.1.88]
K00295	Metabolism_Metabolism of cofactors and vitamins_00670 One carbon pool by folate [PATH:ko00670]_MTD1; methylenetetrahydrofolate dehydrogenase (NAD+) [EC:1.5.1.15]
K00296	Metabolism_Amino acid metabolism_00330 Arginine and proline metabolism [PATH:ko00330]_E1.5.1.19; D-nopaline dehydrogenase [EC:1.5.1.19]
K00297	Metabolism_Energy metabolism_00720 Carbon fixation pathways in prokaryotes [PATH:ko00720]_metF, MTHFR; methylenetetrahydrofolate reductase (NADPH) [EC:1.5.1.20]#Metabolism_Metabolism of cofactors and vitamins_00670 One carbon pool by folate [PATH:ko00670]_metF, MTHFR; methylenetetrahydrofolate reductase (NADPH) [EC:1.5.1.20]#Metabolism_Overview_01200 Carbon metabolism [PATH:ko01200]_metF, MTHFR; …
K00299	Metabolism_Energy metabolism_00920 Sulfur metabolism [PATH:ko00920]_ssuE; FMN reductase [EC:1.5.1.38]#Metabolism_Metabolism of cofactors and vitamins_00740 Riboflavin metabolism [PATH:ko00740]_ssuE; FMN reductase [EC:1.5.1.38]
K00301	Metabolism_Amino acid metabolism_00260 Glycine, serine and threonine metabolism [PATH:ko00260]_E1.5.3.1; sarcosine oxidase [EC:1.5.3.1]
K00302	Metabolism_Amino acid metabolism_00260 Glycine, serine and threonine metabolism [PATH:ko00260]_soxA; sarcosine oxidase, subunit alpha [EC:1.5.3.1]
K00303	Metabolism_Amino acid metabolism_00260 Glycine, serine and threonine metabolism [PATH:ko00260]_soxB; sarcosine oxidase, subunit beta [EC:1.5.3.1]
K00304	Metabolism_Amino acid metabolism_00260 Glycine, serine and threonine metabolism [PATH:ko00260]_soxD; sarcosine oxidase, subunit delta [EC:1.5.3.1]
K00305	Metabolism_Amino acid metabolism_00260 Glycine, serine and threonine metabolism [PATH:ko00260]_soxG; sarcosine oxidase, subunit gamma [EC:1.5.3.1]
K00306	Cellular Processes_Transport and catabolism_04146 Peroxisome [PATH:ko04146]_PIPOX; sarcosine oxidase / L-pipecolate oxidase [EC:1.5.3.1 1.5.3.7]#Metabolism_Amino acid metabolism_00260 Glycine, serine and threonine metabolism [PATH:ko00260]_PIPOX; sarcosine oxidase / L-pipecolate oxidase [EC:1.5.3.1 1.5.3.7]#Metabolism_Amino acid metabolism_00310 Lysine degradation [PATH:ko00310]_PIPOX; sarcosine …
K00307	Metabolism_Biosynthesis of other secondary metabolites_00950 Isoquinoline alkaloid biosynthesis [PATH:ko00950]_E1.21.3.3; reticuline oxidase [EC:1.21.3.3]
K00308	Cellular Processes_Transport and catabolism_04146 Peroxisome [PATH:ko04146]_PAOX; N1-acetylpolyamine oxidase [EC:1.5.3.13]
K00310	Metabolism_Metabolism of cofactors and vitamins_00790 Folate biosynthesis [PATH:ko00790]_SE; pyrimidodiazepine synthase [EC:1.5.4.1]#Metabolism_Metabolism of other amino acids_00480 Glutathione metabolism [PATH:ko00480]_SE; pyrimidodiazepine synthase [EC:1.5.4.1]
K00312	Cellular Processes_Cellular_community_04550 Signaling pathways regulating pluripotency of stem cells [PATH:ko04550]_WNT3; wingless-type MMTV integration site family, member 3#Environmental Information Processing_Signal transduction_04310 Wnt signaling pathway [PATH:ko04310]_WNT3; wingless-type MMTV integration site family, member 3#Environmental Information Processing_Signal transduction_04340 He…
K00314	Metabolism_Amino acid metabolism_00260 Glycine, serine and threonine metabolism [PATH:ko00260]_SARDH; sarcosine dehydrogenase [EC:1.5.8.3]
K00315	Metabolism_Amino acid metabolism_00260 Glycine, serine and threonine metabolism [PATH:ko00260]_DMGDH; dimethylglycine dehydrogenase [EC:1.5.8.4]
K00316	Metabolism_Amino acid metabolism_00330 Arginine and proline metabolism [PATH:ko00330]_spdH; spermidine dehydrogenase [EC:1.5.99.6]#Metabolism_Metabolism of other amino acids_00410 beta-Alanine metabolism [PATH:ko00410]_spdH; spermidine dehydrogenase [EC:1.5.99.6]
K00317	Metabolism_Energy metabolism_00680 Methane metabolism [PATH:ko00680]_dmd-tmd; dimethylamine/trimethylamine dehydrogenase [EC:1.5.8.1 1.5.8.2]#Metabolism_Overview_01200 Carbon metabolism [PATH:ko01200]_dmd-tmd; dimethylamine/trimethylamine dehydrogenase [EC:1.5.8.1 1.5.8.2]
K00318	Metabolism_Amino acid metabolism_00330 Arginine and proline metabolism [PATH:ko00330]_PRODH; proline dehydrogenase [EC:1.5.-.-]
K00319	Metabolism_Energy metabolism_00680 Methane metabolism [PATH:ko00680]_mtd; methylenetetrahydromethanopterin dehydrogenase [EC:1.5.98.1]#Metabolism_Overview_01200 Carbon metabolism [PATH:ko01200]_mtd; methylenetetrahydromethanopterin dehydrogenase [EC:1.5.98.1]
K00320	Metabolism_Energy metabolism_00680 Methane metabolism [PATH:ko00680]_mer; 5,10-methylenetetrahydromethanopterin reductase [EC:1.5.98.2]#Metabolism_Overview_01200 Carbon metabolism [PATH:ko01200]_mer; 5,10-methylenetetrahydromethanopterin reductase [EC:1.5.98.2]
K00322	Metabolism_Metabolism of cofactors and vitamins_00760 Nicotinate and nicotinamide metabolism [PATH:ko00760]_sthA, udhA; NAD(P) transhydrogenase [EC:1.6.1.1]
K00323	Metabolism_Metabolism of cofactors and vitamins_00760 Nicotinate and nicotinamide metabolism [PATH:ko00760]_NNT; NAD(P) transhydrogenase [EC:1.6.1.2]
K00324	Metabolism_Metabolism of cofactors and vitamins_00760 Nicotinate and nicotinamide metabolism [PATH:ko00760]_pntA; NAD(P) transhydrogenase subunit alpha [EC:1.6.1.2]
K00325	Metabolism_Metabolism of cofactors and vitamins_00760 Nicotinate and nicotinamide metabolism [PATH:ko00760]_pntB; NAD(P) transhydrogenase subunit beta [EC:1.6.1.2]
K00326	Metabolism_Carbohydrate metabolism_00520 Amino sugar and nucleotide sugar metabolism [PATH:ko00520]_E1.6.2.2; cytochrome-b5 reductase [EC:1.6.2.2]
K00328	Metabolism_Carbohydrate metabolism_00562 Inositol phosphate metabolism [PATH:ko00562]_IPMK; inositol-polyphosphate multikinase [EC:2.7.1.151]
K00329	Metabolism_Energy metabolism_00190 Oxidative phosphorylation [PATH:ko00190]_E1.6.5.3; NADH dehydrogenase [EC:1.6.5.3]
K00330	Metabolism_Energy metabolism_00190 Oxidative phosphorylation [PATH:ko00190]_nuoA; NADH-quinone oxidoreductase subunit A [EC:1.6.5.3]
K00331	Metabolism_Energy metabolism_00190 Oxidative phosphorylation [PATH:ko00190]_nuoB; NADH-quinone oxidoreductase subunit B [EC:1.6.5.3]
K00332	Metabolism_Energy metabolism_00190 Oxidative phosphorylation [PATH:ko00190]_nuoC; NADH-quinone oxidoreductase subunit C [EC:1.6.5.3]
K00333	Metabolism_Energy metabolism_00190 Oxidative phosphorylation [PATH:ko00190]_nuoD; NADH-quinone oxidoreductase subunit D [EC:1.6.5.3]
K00334	Metabolism_Energy metabolism_00190 Oxidative phosphorylation [PATH:ko00190]_nuoE; NADH-quinone oxidoreductase subunit E [EC:1.6.5.3]
K00335	Metabolism_Energy metabolism_00190 Oxidative phosphorylation [PATH:ko00190]_nuoF; NADH-quinone oxidoreductase subunit F [EC:1.6.5.3]
K00336	Metabolism_Energy metabolism_00190 Oxidative phosphorylation [PATH:ko00190]_nuoG; NADH-quinone oxidoreductase subunit G [EC:1.6.5.3]
K00337	Metabolism_Energy metabolism_00190 Oxidative phosphorylation [PATH:ko00190]_nuoH; NADH-quinone oxidoreductase subunit H [EC:1.6.5.3]
K00338	Metabolism_Energy metabolism_00190 Oxidative phosphorylation [PATH:ko00190]_nuoI; NADH-quinone oxidoreductase subunit I [EC:1.6.5.3]
K00339	Metabolism_Energy metabolism_00190 Oxidative phosphorylation [PATH:ko00190]_nuoJ; NADH-quinone oxidoreductase subunit J [EC:1.6.5.3]
K00340	Metabolism_Energy metabolism_00190 Oxidative phosphorylation [PATH:ko00190]_nuoK; NADH-quinone oxidoreductase subunit K [EC:1.6.5.3]
K00341	Metabolism_Energy metabolism_00190 Oxidative phosphorylation [PATH:ko00190]_nuoL; NADH-quinone oxidoreductase subunit L [EC:1.6.5.3]
K00342	Metabolism_Energy metabolism_00190 Oxidative phosphorylation [PATH:ko00190]_nuoM; NADH-quinone oxidoreductase subunit M [EC:1.6.5.3]
K00343	Metabolism_Energy metabolism_00190 Oxidative phosphorylation [PATH:ko00190]_nuoN; NADH-quinone oxidoreductase subunit N [EC:1.6.5.3]
K00355	Metabolism_Metabolism of cofactors and vitamins_00130 Ubiquinone and other terpenoid-quinone biosynthesis [PATH:ko00130]_NQO1; NAD(P)H dehydrogenase (quinone) [EC:1.6.5.2]
K00356	Metabolism_Energy metabolism_00190 Oxidative phosphorylation [PATH:ko00190]_E1.6.99.3; NADH dehydrogenase [EC:1.6.99.3]
K00357	Metabolism_Metabolism of cofactors and vitamins_00790 Folate biosynthesis [PATH:ko00790]_QDPR; dihydropteridine reductase [EC:1.5.1.34]
K00360	Metabolism_Energy metabolism_00910 Nitrogen metabolism [PATH:ko00910]_nasB; assimilatory nitrate reductase electron transfer subunit [EC:1.7.99.4]
K00362	Metabolism_Energy metabolism_00910 Nitrogen metabolism [PATH:ko00910]_nirB; nitrite reductase (NADH) large subunit [EC:1.7.1.15]
K00363	Metabolism_Energy metabolism_00910 Nitrogen metabolism [PATH:ko00910]_nirD; nitrite reductase (NADH) small subunit [EC:1.7.1.15]
K00364	Metabolism_Nucleotide metabolism_00230 Purine metabolism [PATH:ko00230]_E1.7.1.7, guaC; GMP reductase [EC:1.7.1.7]
K00365	Metabolism_Biosynthesis of other secondary metabolites_00232 Caffeine metabolism [PATH:ko00232]_uaZ; urate oxidase [EC:1.7.3.3]#Metabolism_Nucleotide metabolism_00230 Purine metabolism [PATH:ko00230]_uaZ; urate oxidase [EC:1.7.3.3]
K00366	Metabolism_Energy metabolism_00910 Nitrogen metabolism [PATH:ko00910]_nirA; ferredoxin-nitrite reductase [EC:1.7.7.1]
K00367	Metabolism_Energy metabolism_00910 Nitrogen metabolism [PATH:ko00910]_narB; ferredoxin-nitrate reductase [EC:1.7.7.2]
K00368	Metabolism_Energy metabolism_00910 Nitrogen metabolism [PATH:ko00910]_nirK; nitrite reductase (NO-forming) [EC:1.7.2.1]
K00370	Environmental Information Processing_Signal transduction_02020 Two-component system [PATH:ko02020]_narG; nitrate reductase alpha subunit [EC:1.7.99.4]#Metabolism_Energy metabolism_00910 Nitrogen metabolism [PATH:ko00910]_narG; nitrate reductase alpha subunit [EC:1.7.99.4]
K00371	Environmental Information Processing_Signal transduction_02020 Two-component system [PATH:ko02020]_narH; nitrate reductase beta subunit [EC:1.7.99.4]#Metabolism_Energy metabolism_00910 Nitrogen metabolism [PATH:ko00910]_narH; nitrate reductase beta subunit [EC:1.7.99.4]
K00372	Metabolism_Energy metabolism_00910 Nitrogen metabolism [PATH:ko00910]_nasA; assimilatory nitrate reductase catalytic subunit [EC:1.7.99.4]
K00373	Environmental Information Processing_Signal transduction_02020 Two-component system [PATH:ko02020]_narJ; nitrate reductase delta subunit#Metabolism_Energy metabolism_00910 Nitrogen metabolism [PATH:ko00910]_narJ; nitrate reductase delta subunit
K00374	Environmental Information Processing_Signal transduction_02020 Two-component system [PATH:ko02020]_narI; nitrate reductase gamma subunit [EC:1.7.99.4]#Metabolism_Energy metabolism_00910 Nitrogen metabolism [PATH:ko00910]_narI; nitrate reductase gamma subunit [EC:1.7.99.4]
K00376	Metabolism_Energy metabolism_00910 Nitrogen metabolism [PATH:ko00910]_nosZ; nitrous-oxide reductase [EC:1.7.2.4]
K00380	Metabolism_Energy metabolism_00920 Sulfur metabolism [PATH:ko00920]_cysJ; sulfite reductase (NADPH) flavoprotein alpha-component [EC:1.8.1.2]
K00381	Metabolism_Energy metabolism_00920 Sulfur metabolism [PATH:ko00920]_cysI; sulfite reductase (NADPH) hemoprotein beta-component [EC:1.8.1.2]
K00382	Metabolism_Amino acid metabolism_00260 Glycine, serine and threonine metabolism [PATH:ko00260]_DLD, lpd, pdhD; dihydrolipoamide dehydrogenase [EC:1.8.1.4]#Metabolism_Amino acid metabolism_00280 Valine, leucine and isoleucine degradation [PATH:ko00280]_DLD, lpd, pdhD; dihydrolipoamide dehydrogenase [EC:1.8.1.4]#Metabolism_Carbohydrate metabolism_00010 Glycolysis / Gluconeogenesis [PATH:ko00010]_DL…
K00383	Metabolism_Metabolism of other amino acids_00480 Glutathione metabolism [PATH:ko00480]_GSR, gor; glutathione reductase (NADPH) [EC:1.8.1.7]#Organismal Systems_Endocrine system_04918 Thyroid hormone synthesis [PATH:ko04918]_GSR, gor; glutathione reductase (NADPH) [EC:1.8.1.7]
K00384	Metabolism_Metabolism of other amino acids_00450 Selenocompound metabolism [PATH:ko00450]_trxB; thioredoxin reductase (NADPH) [EC:1.8.1.9]#Metabolism_Nucleotide metabolism_00240 Pyrimidine metabolism [PATH:ko00240]_trxB; thioredoxin reductase (NADPH) [EC:1.8.1.9]
K00385	Metabolism_Energy metabolism_00920 Sulfur metabolism [PATH:ko00920]_asrC; anaerobic sulfite reductase subunit C
K00387	Metabolism_Energy metabolism_00920 Sulfur metabolism [PATH:ko00920]_SUOX; sulfite oxidase [EC:1.8.3.1]
K00390	Metabolism_Energy metabolism_00920 Sulfur metabolism [PATH:ko00920]_cysH; phosphoadenosine phosphosulfate reductase [EC:1.8.4.8]
K00392	Metabolism_Energy metabolism_00920 Sulfur metabolism [PATH:ko00920]_sir; sulfite reductase (ferredoxin) [EC:1.8.7.1]
K00394	Metabolism_Energy metabolism_00920 Sulfur metabolism [PATH:ko00920]_aprA; adenylylsulfate reductase, subunit A [EC:1.8.99.2]
K00395	Metabolism_Energy metabolism_00920 Sulfur metabolism [PATH:ko00920]_aprB; adenylylsulfate reductase, subunit B [EC:1.8.99.2]
K00399	Metabolism_Energy metabolism_00680 Methane metabolism [PATH:ko00680]_mcrA; methyl-coenzyme M reductase alpha subunit [EC:2.8.4.1]#Metabolism_Overview_01200 Carbon metabolism [PATH:ko01200]_mcrA; methyl-coenzyme M reductase alpha subunit [EC:2.8.4.1]
K00400	Metabolism_Energy metabolism_00680 Methane metabolism [PATH:ko00680]_K00400; methyl coenzyme M reductase system, component A2
K00401	Metabolism_Energy metabolism_00680 Methane metabolism [PATH:ko00680]_mcrB; methyl-coenzyme M reductase beta subunit [EC:2.8.4.1]#Metabolism_Overview_01200 Carbon metabolism [PATH:ko01200]_mcrB; methyl-coenzyme M reductase beta subunit [EC:2.8.4.1]
K00402	Metabolism_Energy metabolism_00680 Methane metabolism [PATH:ko00680]_mcrG; methyl-coenzyme M reductase gamma subunit [EC:2.8.4.1]#Metabolism_Overview_01200 Carbon metabolism [PATH:ko01200]_mcrG; methyl-coenzyme M reductase gamma subunit [EC:2.8.4.1]
K00404	Environmental Information Processing_Signal transduction_02020 Two-component system [PATH:ko02020]_ccoN; cytochrome c oxidase cbb3-type subunit I [EC:1.9.3.1]#Metabolism_Energy metabolism_00190 Oxidative phosphorylation [PATH:ko00190]_ccoN; cytochrome c oxidase cbb3-type subunit I [EC:1.9.3.1]
K00405	Environmental Information Processing_Signal transduction_02020 Two-component system [PATH:ko02020]_ccoO; cytochrome c oxidase cbb3-type subunit II#Metabolism_Energy metabolism_00190 Oxidative phosphorylation [PATH:ko00190]_ccoO; cytochrome c oxidase cbb3-type subunit II
K00406	Environmental Information Processing_Signal transduction_02020 Two-component system [PATH:ko02020]_ccoP; cytochrome c oxidase cbb3-type subunit III#Metabolism_Energy metabolism_00190 Oxidative phosphorylation [PATH:ko00190]_ccoP; cytochrome c oxidase cbb3-type subunit III
K00407	Environmental Information Processing_Signal transduction_02020 Two-component system [PATH:ko02020]_ccoQ; cytochrome c oxidase cbb3-type subunit IV#Metabolism_Energy metabolism_00190 Oxidative phosphorylation [PATH:ko00190]_ccoQ; cytochrome c oxidase cbb3-type subunit IV
K00408	Cellular Processes_Cellular_community_04550 Signaling pathways regulating pluripotency of stem cells [PATH:ko04550]_WNT4; wingless-type MMTV integration site family, member 4#Environmental Information Processing_Signal transduction_04310 Wnt signaling pathway [PATH:ko04310]_WNT4; wingless-type MMTV integration site family, member 4#Environmental Information Processing_Signal transduction_04340 He…
K00410	Environmental Information Processing_Signal transduction_02020 Two-component system [PATH:ko02020]_fbcH; ubiquinol-cytochrome c reductase cytochrome b/c1 subunit#Metabolism_Energy metabolism_00190 Oxidative phosphorylation [PATH:ko00190]_fbcH; ubiquinol-cytochrome c reductase cytochrome b/c1 subunit
K00411	Environmental Information Processing_Signal transduction_02020 Two-component system [PATH:ko02020]_UQCRFS1, RIP1, petA; ubiquinol-cytochrome c reductase iron-sulfur subunit [EC:1.10.2.2]#Human Diseases_Endocrine and metabolic diseases_04932 Non-alcoholic fatty liver disease (NAFLD) [PATH:ko04932]_UQCRFS1, RIP1, petA; ubiquinol-cytochrome c reductase iron-sulfur subunit [EC:1.10.2.2]#Human Disease…
K00412	Environmental Information Processing_Signal transduction_02020 Two-component system [PATH:ko02020]_CYTB, petB; ubiquinol-cytochrome c reductase cytochrome b subunit#Human Diseases_Endocrine and metabolic diseases_04932 Non-alcoholic fatty liver disease (NAFLD) [PATH:ko04932]_CYTB, petB; ubiquinol-cytochrome c reductase cytochrome b subunit#Human Diseases_Neurodegenerative diseases_05010 Alzheimer…
K00413	Environmental Information Processing_Signal transduction_02020 Two-component system [PATH:ko02020]_CYC1, CYT1, petC; ubiquinol-cytochrome c reductase cytochrome c1 subunit#Human Diseases_Endocrine and metabolic diseases_04932 Non-alcoholic fatty liver disease (NAFLD) [PATH:ko04932]_CYC1, CYT1, petC; ubiquinol-cytochrome c reductase cytochrome c1 subunit#Human Diseases_Neurodegenerative diseases_0…
K00414	Human Diseases_Endocrine and metabolic diseases_04932 Non-alcoholic fatty liver disease (NAFLD) [PATH:ko04932]_QCR1, UQCRC1; ubiquinol-cytochrome c reductase core subunit 1#Human Diseases_Neurodegenerative diseases_05010 Alzheimer's disease [PATH:ko05010]_QCR1, UQCRC1; ubiquinol-cytochrome c reductase core subunit 1#Human Diseases_Neurodegenerative diseases_05012 Parkinson's disease [PATH:ko05012…
K00415	Human Diseases_Endocrine and metabolic diseases_04932 Non-alcoholic fatty liver disease (NAFLD) [PATH:ko04932]_QCR2, UQCRC2; ubiquinol-cytochrome c reductase core subunit 2#Human Diseases_Neurodegenerative diseases_05010 Alzheimer's disease [PATH:ko05010]_QCR2, UQCRC2; ubiquinol-cytochrome c reductase core subunit 2#Human Diseases_Neurodegenerative diseases_05012 Parkinson's disease [PATH:ko05012…
K00416	Human Diseases_Endocrine and metabolic diseases_04932 Non-alcoholic fatty liver disease (NAFLD) [PATH:ko04932]_QCR6, UQCRH; ubiquinol-cytochrome c reductase subunit 6#Human Diseases_Neurodegenerative diseases_05010 Alzheimer's disease [PATH:ko05010]_QCR6, UQCRH; ubiquinol-cytochrome c reductase subunit 6#Human Diseases_Neurodegenerative diseases_05012 Parkinson's disease [PATH:ko05012]_QCR6, UQCR…
K00417	Human Diseases_Endocrine and metabolic diseases_04932 Non-alcoholic fatty liver disease (NAFLD) [PATH:ko04932]_QCR7, UQCRB; ubiquinol-cytochrome c reductase subunit 7#Human Diseases_Neurodegenerative diseases_05010 Alzheimer's disease [PATH:ko05010]_QCR7, UQCRB; ubiquinol-cytochrome c reductase subunit 7#Human Diseases_Neurodegenerative diseases_05012 Parkinson's disease [PATH:ko05012]_QCR7, UQCR…
K00418	Human Diseases_Endocrine and metabolic diseases_04932 Non-alcoholic fatty liver disease (NAFLD) [PATH:ko04932]_QCR8, UQCRQ; ubiquinol-cytochrome c reductase subunit 8#Human Diseases_Neurodegenerative diseases_05010 Alzheimer's disease [PATH:ko05010]_QCR8, UQCRQ; ubiquinol-cytochrome c reductase subunit 8#Human Diseases_Neurodegenerative diseases_05012 Parkinson's disease [PATH:ko05012]_QCR8, UQCR…
K00419	Human Diseases_Endocrine and metabolic diseases_04932 Non-alcoholic fatty liver disease (NAFLD) [PATH:ko04932]_QCR9, UCRC; ubiquinol-cytochrome c reductase subunit 9#Human Diseases_Neurodegenerative diseases_05010 Alzheimer's disease [PATH:ko05010]_QCR9, UCRC; ubiquinol-cytochrome c reductase subunit 9#Human Diseases_Neurodegenerative diseases_05012 Parkinson's disease [PATH:ko05012]_QCR9, UCRC; …
K00420	Human Diseases_Endocrine and metabolic diseases_04932 Non-alcoholic fatty liver disease (NAFLD) [PATH:ko04932]_QCR10, UQCR; ubiquinol-cytochrome c reductase subunit 10#Human Diseases_Neurodegenerative diseases_05010 Alzheimer's disease [PATH:ko05010]_QCR10, UQCR; ubiquinol-cytochrome c reductase subunit 10#Human Diseases_Neurodegenerative diseases_05012 Parkinson's disease [PATH:ko05012]_QCR10, U…
K00422	Metabolism_Amino acid metabolism_00350 Tyrosine metabolism [PATH:ko00350]_E1.10.3.1; polyphenol oxidase [EC:1.10.3.1]#Metabolism_Biosynthesis of other secondary metabolites_00950 Isoquinoline alkaloid biosynthesis [PATH:ko00950]_E1.10.3.1; polyphenol oxidase [EC:1.10.3.1]
K00423	Metabolism_Carbohydrate metabolism_00053 Ascorbate and aldarate metabolism [PATH:ko00053]_E1.10.3.3; L-ascorbate oxidase [EC:1.10.3.3]
K00425	Environmental Information Processing_Signal transduction_02020 Two-component system [PATH:ko02020]_cydA; cytochrome d ubiquinol oxidase subunit I [EC:1.10.3.-]#Metabolism_Energy metabolism_00190 Oxidative phosphorylation [PATH:ko00190]_cydA; cytochrome d ubiquinol oxidase subunit I [EC:1.10.3.-]
K00426	Environmental Information Processing_Signal transduction_02020 Two-component system [PATH:ko02020]_cydB; cytochrome d ubiquinol oxidase subunit II [EC:1.10.3.-]#Metabolism_Energy metabolism_00190 Oxidative phosphorylation [PATH:ko00190]_cydB; cytochrome d ubiquinol oxidase subunit II [EC:1.10.3.-]
K00430	Metabolism_Amino acid metabolism_00360 Phenylalanine metabolism [PATH:ko00360]_E1.11.1.7; peroxidase [EC:1.11.1.7]#Metabolism_Biosynthesis of other secondary metabolites_00940 Phenylpropanoid biosynthesis [PATH:ko00940]_E1.11.1.7; peroxidase [EC:1.11.1.7]
K00431	Human Diseases_Immune diseases_05320 Autoimmune thyroid disease [PATH:ko05320]_TPO; thyroid peroxidase [EC:1.11.1.8]#Metabolism_Amino acid metabolism_00350 Tyrosine metabolism [PATH:ko00350]_TPO; thyroid peroxidase [EC:1.11.1.8]#Organismal Systems_Endocrine system_04918 Thyroid hormone synthesis [PATH:ko04918]_TPO; thyroid peroxidase [EC:1.11.1.8]
K00432	Metabolism_Lipid metabolism_00590 Arachidonic acid metabolism [PATH:ko00590]_E1.11.1.9; glutathione peroxidase [EC:1.11.1.9]#Metabolism_Metabolism of other amino acids_00480 Glutathione metabolism [PATH:ko00480]_E1.11.1.9; glutathione peroxidase [EC:1.11.1.9]#Organismal Systems_Endocrine system_04918 Thyroid hormone synthesis [PATH:ko04918]_E1.11.1.9; glutathione peroxidase [EC:1.11.1.9]
K00434	Metabolism_Carbohydrate metabolism_00053 Ascorbate and aldarate metabolism [PATH:ko00053]_E1.11.1.11; L-ascorbate peroxidase [EC:1.11.1.11]#Metabolism_Metabolism of other amino acids_00480 Glutathione metabolism [PATH:ko00480]_E1.11.1.11; L-ascorbate peroxidase [EC:1.11.1.11]
K00440	Metabolism_Energy metabolism_00680 Methane metabolism [PATH:ko00680]_frhA; coenzyme F420 hydrogenase subunit alpha [EC:1.12.98.1]
K00441	Metabolism_Energy metabolism_00680 Methane metabolism [PATH:ko00680]_frhB; coenzyme F420 hydrogenase subunit beta [EC:1.12.98.1]
K00442	Metabolism_Energy metabolism_00680 Methane metabolism [PATH:ko00680]_frhD; coenzyme F420 hydrogenase subunit delta
K00443	Metabolism_Energy metabolism_00680 Methane metabolism [PATH:ko00680]_frhG; coenzyme F420 hydrogenase subunit gamma [EC:1.12.98.1]
K00444	Cellular Processes_Cellular_community_04550 Signaling pathways regulating pluripotency of stem cells [PATH:ko04550]_WNT5; wingless-type MMTV integration site family, member 5#Environmental Information Processing_Signal transduction_04310 Wnt signaling pathway [PATH:ko04310]_WNT5; wingless-type MMTV integration site family, member 5#Environmental Information Processing_Signal transduction_04340 He…
K00445	Cellular Processes_Cellular_community_04550 Signaling pathways regulating pluripotency of stem cells [PATH:ko04550]_WNT6; wingless-type MMTV integration site family, member 6#Environmental Information Processing_Signal transduction_04310 Wnt signaling pathway [PATH:ko04310]_WNT6; wingless-type MMTV integration site family, member 6#Environmental Information Processing_Signal transduction_04340 He…
K00446	Metabolism_Overview_01220 Degradation of aromatic compounds [PATH:ko01220]_dmpB, xylE; catechol 2,3-dioxygenase [EC:1.13.11.2]#Metabolism_Xenobiotics biodegradation and metabolism_00361 Chlorocyclohexane and chlorobenzene degradation [PATH:ko00361]_dmpB, xylE; catechol 2,3-dioxygenase [EC:1.13.11.2]#Metabolism_Xenobiotics biodegradation and metabolism_00362 Benzoate degradation [PATH:ko00362]_dmp…
K00448	Metabolism_Overview_01220 Degradation of aromatic compounds [PATH:ko01220]_pcaG; protocatechuate 3,4-dioxygenase, alpha subunit [EC:1.13.11.3]#Metabolism_Xenobiotics biodegradation and metabolism_00362 Benzoate degradation [PATH:ko00362]_pcaG; protocatechuate 3,4-dioxygenase, alpha subunit [EC:1.13.11.3]#Metabolism_Xenobiotics biodegradation and metabolism_00624 Polycyclic aromatic hydrocarbon de…
K00449	Metabolism_Overview_01220 Degradation of aromatic compounds [PATH:ko01220]_pcaH; protocatechuate 3,4-dioxygenase, beta subunit [EC:1.13.11.3]#Metabolism_Xenobiotics biodegradation and metabolism_00362 Benzoate degradation [PATH:ko00362]_pcaH; protocatechuate 3,4-dioxygenase, beta subunit [EC:1.13.11.3]#Metabolism_Xenobiotics biodegradation and metabolism_00624 Polycyclic aromatic hydrocarbon degr…
K00450	Metabolism_Amino acid metabolism_00350 Tyrosine metabolism [PATH:ko00350]_E1.13.11.4; gentisate 1,2-dioxygenase [EC:1.13.11.4]
K00451	Metabolism_Amino acid metabolism_00350 Tyrosine metabolism [PATH:ko00350]_HGD, hmgA; homogentisate 1,2-dioxygenase [EC:1.13.11.5]#Metabolism_Xenobiotics biodegradation and metabolism_00643 Styrene degradation [PATH:ko00643]_HGD, hmgA; homogentisate 1,2-dioxygenase [EC:1.13.11.5]
K00452	Metabolism_Amino acid metabolism_00380 Tryptophan metabolism [PATH:ko00380]_HAAO; 3-hydroxyanthranilate 3,4-dioxygenase [EC:1.13.11.6]
K00453	Metabolism_Amino acid metabolism_00380 Tryptophan metabolism [PATH:ko00380]_E1.13.11.11, TDO2; tryptophan 2,3-dioxygenase [EC:1.13.11.11]
K00454	Metabolism_Lipid metabolism_00591 Linoleic acid metabolism [PATH:ko00591]_LOX2S; lipoxygenase [EC:1.13.11.12]#Metabolism_Lipid metabolism_00592 alpha-Linolenic acid metabolism [PATH:ko00592]_LOX2S; lipoxygenase [EC:1.13.11.12]
K00455	Metabolism_Amino acid metabolism_00350 Tyrosine metabolism [PATH:ko00350]_hpaD, hpcB; 3,4-dihydroxyphenylacetate 2,3-dioxygenase [EC:1.13.11.15]#Metabolism_Overview_01220 Degradation of aromatic compounds [PATH:ko01220]_hpaD, hpcB; 3,4-dihydroxyphenylacetate 2,3-dioxygenase [EC:1.13.11.15]
K00456	Metabolism_Amino acid metabolism_00270 Cysteine and methionine metabolism [PATH:ko00270]_CDO1; cysteine dioxygenase [EC:1.13.11.20]#Metabolism_Metabolism of other amino acids_00430 Taurine and hypotaurine metabolism [PATH:ko00430]_CDO1; cysteine dioxygenase [EC:1.13.11.20]
K00457	Metabolism_Amino acid metabolism_00350 Tyrosine metabolism [PATH:ko00350]_HPD, hppD; 4-hydroxyphenylpyruvate dioxygenase [EC:1.13.11.27]#Metabolism_Amino acid metabolism_00360 Phenylalanine metabolism [PATH:ko00360]_HPD, hppD; 4-hydroxyphenylpyruvate dioxygenase [EC:1.13.11.27]#Metabolism_Metabolism of cofactors and vitamins_00130 Ubiquinone and other terpenoid-quinone biosynthesis [PATH:ko00130]…
K00458	Metabolism_Lipid metabolism_00590 Arachidonic acid metabolism [PATH:ko00590]_ALOX12; arachidonate 12-lipoxygenase [EC:1.13.11.31]#Organismal Systems_Nervous system_04726 Serotonergic synapse [PATH:ko04726]_ALOX12; arachidonate 12-lipoxygenase [EC:1.13.11.31]#Organismal Systems_Sensory system_04750 Inflammatory mediator regulation of TRP channels [PATH:ko04750]_ALOX12; arachidonate 12-lipoxygenase…
K00459	Metabolism_Energy metabolism_00910 Nitrogen metabolism [PATH:ko00910]_ncd2, npd; nitronate monooxygenase [EC:1.13.12.16]
K00460	Metabolism_Lipid metabolism_00590 Arachidonic acid metabolism [PATH:ko00590]_ALOX15; arachidonate 15-lipoxygenase [EC:1.13.11.33]#Metabolism_Lipid metabolism_00591 Linoleic acid metabolism [PATH:ko00591]_ALOX15; arachidonate 15-lipoxygenase [EC:1.13.11.33]#Organismal Systems_Nervous system_04726 Serotonergic synapse [PATH:ko04726]_ALOX15; arachidonate 15-lipoxygenase [EC:1.13.11.33]
K00461	Human Diseases_Infectious diseases_05145 Toxoplasmosis [PATH:ko05145]_ALOX5; arachidonate 5-lipoxygenase [EC:1.13.11.34]#Metabolism_Lipid metabolism_00590 Arachidonic acid metabolism [PATH:ko00590]_ALOX5; arachidonate 5-lipoxygenase [EC:1.13.11.34]#Organismal Systems_Endocrine system_04913 Ovarian Steroidogenesis [PATH:ko04913]_ALOX5; arachidonate 5-lipoxygenase [EC:1.13.11.34]#Organismal Systems…
K00462	Metabolism_Overview_01220 Degradation of aromatic compounds [PATH:ko01220]_bphC; biphenyl-2,3-diol 1,2-dioxygenase [EC:1.13.11.39]#Metabolism_Xenobiotics biodegradation and metabolism_00361 Chlorocyclohexane and chlorobenzene degradation [PATH:ko00361]_bphC; biphenyl-2,3-diol 1,2-dioxygenase [EC:1.13.11.39]#Metabolism_Xenobiotics biodegradation and metabolism_00621 Dioxin degradation [PATH:ko0062…
K00463	Human Diseases_Infectious diseases_05143 African trypanosomiasis [PATH:ko05143]_INDO; indoleamine 2,3-dioxygenase [EC:1.13.11.52]#Metabolism_Amino acid metabolism_00380 Tryptophan metabolism [PATH:ko00380]_INDO; indoleamine 2,3-dioxygenase [EC:1.13.11.52]
K00466	Metabolism_Amino acid metabolism_00380 Tryptophan metabolism [PATH:ko00380]_E1.13.12.3; tryptophan 2-monooxygenase [EC:1.13.12.3]
K00467	Metabolism_Carbohydrate metabolism_00620 Pyruvate metabolism [PATH:ko00620]_E1.13.12.4; lactate 2-monooxygenase [EC:1.13.12.4]
K00468	Metabolism_Amino acid metabolism_00350 Tyrosine metabolism [PATH:ko00350]_E1.13.12.-; [EC:1.13.12.-]
K00469	Metabolism_Carbohydrate metabolism_00053 Ascorbate and aldarate metabolism [PATH:ko00053]_MIOX; inositol oxygenase [EC:1.13.99.1]#Metabolism_Carbohydrate metabolism_00562 Inositol phosphate metabolism [PATH:ko00562]_MIOX; inositol oxygenase [EC:1.13.99.1]
K00471	Metabolism_Amino acid metabolism_00310 Lysine degradation [PATH:ko00310]_E1.14.11.1; gamma-butyrobetaine dioxygenase [EC:1.14.11.1]
K00472	Metabolism_Amino acid metabolism_00330 Arginine and proline metabolism [PATH:ko00330]_E1.14.11.2; prolyl 4-hydroxylase [EC:1.14.11.2]
K00473	Metabolism_Amino acid metabolism_00310 Lysine degradation [PATH:ko00310]_PLOD1; procollagen-lysine,2-oxoglutarate 5-dioxygenase 1 [EC:1.14.11.4]
K00474	Metabolism_Amino acid metabolism_00310 Lysine degradation [PATH:ko00310]_TMLHE; trimethyllysine dioxygenase [EC:1.14.11.8]
K00475	Metabolism_Biosynthesis of other secondary metabolites_00941 Flavonoid biosynthesis [PATH:ko00941]_E1.14.11.9; naringenin 3-dioxygenase [EC:1.14.11.9]
K00477	Cellular Processes_Transport and catabolism_04146 Peroxisome [PATH:ko04146]_PHYH; phytanoyl-CoA hydroxylase [EC:1.14.11.18]
K00480	Metabolism_Overview_01220 Degradation of aromatic compounds [PATH:ko01220]_E1.14.13.1; salicylate hydroxylase [EC:1.14.13.1]#Metabolism_Xenobiotics biodegradation and metabolism_00621 Dioxin degradation [PATH:ko00621]_E1.14.13.1; salicylate hydroxylase [EC:1.14.13.1]#Metabolism_Xenobiotics biodegradation and metabolism_00624 Polycyclic aromatic hydrocarbon degradation [PATH:ko00624]_E1.14.13.1; s…
K00481	Metabolism_Overview_01220 Degradation of aromatic compounds [PATH:ko01220]_pobA; p-hydroxybenzoate 3-monooxygenase [EC:1.14.13.2]#Metabolism_Xenobiotics biodegradation and metabolism_00362 Benzoate degradation [PATH:ko00362]_pobA; p-hydroxybenzoate 3-monooxygenase [EC:1.14.13.2]
K00483	Metabolism_Amino acid metabolism_00350 Tyrosine metabolism [PATH:ko00350]_hpaB; 4-hydroxyphenylacetate 3-monooxygenase [EC:1.14.14.9]#Metabolism_Overview_01220 Degradation of aromatic compounds [PATH:ko01220]_hpaB; 4-hydroxyphenylacetate 3-monooxygenase [EC:1.14.14.9]
K00484	Metabolism_Amino acid metabolism_00350 Tyrosine metabolism [PATH:ko00350]_hpaC; flavin reductase (NADH) [EC:1.5.1.36]#Metabolism_Overview_01220 Degradation of aromatic compounds [PATH:ko01220]_hpaC; flavin reductase (NADH) [EC:1.5.1.36]
K00485	Metabolism_Xenobiotics biodegradation and metabolism_00982 Drug metabolism - cytochrome P450 [PATH:ko00982]_FMO; dimethylaniline monooxygenase (N-oxide forming) [EC:1.14.13.8]
K00486	Metabolism_Amino acid metabolism_00380 Tryptophan metabolism [PATH:ko00380]_KMO; kynurenine 3-monooxygenase [EC:1.14.13.9]
K00487	Metabolism_Amino acid metabolism_00360 Phenylalanine metabolism [PATH:ko00360]_CYP73A; trans-cinnamate 4-monooxygenase [EC:1.14.13.11]#Metabolism_Biosynthesis of other secondary metabolites_00940 Phenylpropanoid biosynthesis [PATH:ko00940]_CYP73A; trans-cinnamate 4-monooxygenase [EC:1.14.13.11]#Metabolism_Biosynthesis of other secondary metabolites_00941 Flavonoid biosynthesis [PATH:ko00941]_CYP7…
K00488	Metabolism_Lipid metabolism_00120 Primary bile acid biosynthesis [PATH:ko00120]_CYP27A; cholestanetriol 26-monooxygenase [EC:1.14.13.15]#Organismal Systems_Endocrine system_03320 PPAR signaling pathway [PATH:ko03320]_CYP27A; cholestanetriol 26-monooxygenase [EC:1.14.13.15]
K00489	Metabolism_Lipid metabolism_00120 Primary bile acid biosynthesis [PATH:ko00120]_CYP7A1; cholesterol 7alpha-monooxygenase [EC:1.14.13.17]#Metabolism_Lipid metabolism_00140 Steroid hormone biosynthesis [PATH:ko00140]_CYP7A1; cholesterol 7alpha-monooxygenase [EC:1.14.13.17]#Organismal Systems_Digestive system_04976 Bile secretion [PATH:ko04976]_CYP7A1; cholesterol 7alpha-monooxygenase [EC:1.14.13.17…
K00491	Metabolism_Amino acid metabolism_00330 Arginine and proline metabolism [PATH:ko00330]_nos; nitric-oxide synthase, bacterial [EC:1.14.13.165]
K00492	Metabolism_Amino acid metabolism_00340 Histidine metabolism [PATH:ko00340]_E1.14.13.-; [EC:1.14.13.-]#Metabolism_Metabolism of terpenoids and polyketides_00903 Limonene and pinene degradation [PATH:ko00903]_E1.14.13.-; [EC:1.14.13.-]#Metabolism_Xenobiotics biodegradation and metabolism_00361 Chlorocyclohexane and chlorobenzene degradation [PATH:ko00361]_E1.14.13.-; [EC:1.14.13.-]#Metabolism_Xenob…
K00493	Metabolism_Amino acid metabolism_00380 Tryptophan metabolism [PATH:ko00380]_E1.14.14.1; unspecific monooxygenase [EC:1.14.14.1]#Metabolism_Lipid metabolism_00071 Fatty acid degradation [PATH:ko00071]_E1.14.14.1; unspecific monooxygenase [EC:1.14.14.1]#Metabolism_Xenobiotics biodegradation and metabolism_00627 Aminobenzoate degradation [PATH:ko00627]_E1.14.14.1; unspecific monooxygenase [EC:1.14.1…
K00494	Environmental Information Processing_Signal transduction_02020 Two-component system [PATH:ko02020]_luxA; alkanal monooxygenase alpha chain [EC:1.14.14.3]
K00496	Metabolism_Lipid metabolism_00071 Fatty acid degradation [PATH:ko00071]_alkB1_2; alkane 1-monooxygenase [EC:1.14.15.3]
K00497	Metabolism_Lipid metabolism_00140 Steroid hormone biosynthesis [PATH:ko00140]_CYP11B1; steroid 11beta-monooxygenase [EC:1.14.15.4]
K00498	Metabolism_Lipid metabolism_00140 Steroid hormone biosynthesis [PATH:ko00140]_CYP11A; cholesterol monooxygenase (side-chain-cleaving) [EC:1.14.15.6]#Organismal Systems_Endocrine system_04913 Ovarian Steroidogenesis [PATH:ko04913]_CYP11A; cholesterol monooxygenase (side-chain-cleaving) [EC:1.14.15.6]
K00499	Metabolism_Amino acid metabolism_00260 Glycine, serine and threonine metabolism [PATH:ko00260]_E1.14.15.7; choline monooxygenase [EC:1.14.15.7]
K00500	Metabolism_Amino acid metabolism_00360 Phenylalanine metabolism [PATH:ko00360]_phhA, PAH; phenylalanine-4-hydroxylase [EC:1.14.16.1]#Metabolism_Amino acid metabolism_00400 Phenylalanine, tyrosine and tryptophan biosynthesis [PATH:ko00400]_phhA, PAH; phenylalanine-4-hydroxylase [EC:1.14.16.1]#Metabolism_Overview_01230 Biosynthesis of amino acids [PATH:ko01230]_phhA, PAH; phenylalanine-4-hydroxylas…
K00501	Human Diseases_Neurodegenerative diseases_05012 Parkinson's disease [PATH:ko05012]_TH; tyrosine 3-monooxygenase [EC:1.14.16.2]#Human Diseases_Substance dependence_05030 Cocaine addiction [PATH:ko05030]_TH; tyrosine 3-monooxygenase [EC:1.14.16.2]#Human Diseases_Substance dependence_05031 Amphetamine addiction [PATH:ko05031]_TH; tyrosine 3-monooxygenase [EC:1.14.16.2]#Human Diseases_Substance depen…
K00502	Metabolism_Amino acid metabolism_00380 Tryptophan metabolism [PATH:ko00380]_TPH1_2; tryptophan 5-monooxygenase [EC:1.14.16.4]#Organismal Systems_Nervous system_04726 Serotonergic synapse [PATH:ko04726]_TPH1_2; tryptophan 5-monooxygenase [EC:1.14.16.4]
K00503	Metabolism_Amino acid metabolism_00350 Tyrosine metabolism [PATH:ko00350]_DBH; dopamine beta-monooxygenase [EC:1.14.17.1]
K00505	Metabolism_Amino acid metabolism_00350 Tyrosine metabolism [PATH:ko00350]_TYR; tyrosinase [EC:1.14.18.1]#Metabolism_Biosynthesis of other secondary metabolites_00950 Isoquinoline alkaloid biosynthesis [PATH:ko00950]_TYR; tyrosinase [EC:1.14.18.1]#Metabolism_Biosynthesis of other secondary metabolites_00965 Betalain biosynthesis [PATH:ko00965]_TYR; tyrosinase [EC:1.14.18.1]#Metabolism_Metabolism o…
K00506	Metabolism_Amino acid metabolism_00350 Tyrosine metabolism [PATH:ko00350]_TYRP1; tyrosinase-related protein 1 [EC:1.14.18.-]#Organismal Systems_Endocrine system_04916 Melanogenesis [PATH:ko04916]_TYRP1; tyrosinase-related protein 1 [EC:1.14.18.-]
K00507	Environmental Information Processing_Signal transduction_04152 AMPK signaling pathway [PATH:ko04152]_SCD, desC; stearoyl-CoA desaturase (delta-9 desaturase) [EC:1.14.19.1]#Metabolism_Lipid metabolism_01040 Biosynthesis of unsaturated fatty acids [PATH:ko01040]_SCD, desC; stearoyl-CoA desaturase (delta-9 desaturase) [EC:1.14.19.1]#Metabolism_Overview_01212 Fatty acid metabolism [PATH:ko01212]_SCD,…
K00508	Metabolism_Lipid metabolism_00591 Linoleic acid metabolism [PATH:ko00591]_E1.14.19.3; linoleoyl-CoA desaturase [EC:1.14.19.3]
K00509	Metabolism_Lipid metabolism_00590 Arachidonic acid metabolism [PATH:ko00590]_PTGS1, COX1; prostaglandin-endoperoxide synthase 1 [EC:1.14.99.1]#Organismal Systems_Immune system_04611 Platelet activation [PATH:ko04611]_PTGS1, COX1; prostaglandin-endoperoxide synthase 1 [EC:1.14.99.1]#Organismal Systems_Nervous system_04726 Serotonergic synapse [PATH:ko04726]_PTGS1, COX1; prostaglandin-endoperoxide …
K00510	Metabolism_Metabolism of cofactors and vitamins_00860 Porphyrin and chlorophyll metabolism [PATH:ko00860]_HMOX, hmuO, ho; heme oxygenase [EC:1.14.99.3]#Organismal Systems_Digestive system_04978 Mineral absorption [PATH:ko04978]_HMOX, hmuO, ho; heme oxygenase [EC:1.14.99.3]
K00511	Metabolism_Lipid metabolism_00100 Steroid biosynthesis [PATH:ko00100]_SQLE, ERG1; squalene monooxygenase [EC:1.14.13.132]#Metabolism_Metabolism of terpenoids and polyketides_00909 Sesquiterpenoid and triterpenoid biosynthesis [PATH:ko00909]_SQLE, ERG1; squalene monooxygenase [EC:1.14.13.132]
K00512	Metabolism_Lipid metabolism_00140 Steroid hormone biosynthesis [PATH:ko00140]_CYP17A; steroid 17alpha-monooxygenase / 17alpha-hydroxyprogesterone aldolase [EC:1.14.99.9 4.1.2.30]#Organismal Systems_Endocrine system_04913 Ovarian Steroidogenesis [PATH:ko04913]_CYP17A; steroid 17alpha-monooxygenase / 17alpha-hydroxyprogesterone aldolase [EC:1.14.99.9 4.1.2.30]#Organismal Systems_Endocrine system_04…
K00513	Metabolism_Lipid metabolism_00140 Steroid hormone biosynthesis [PATH:ko00140]_CYP21A; steroid 21-monooxygenase [EC:1.14.99.10]
K00514	Metabolism_Metabolism of terpenoids and polyketides_00906 Carotenoid biosynthesis [PATH:ko00906]_ZDS, crtQ; zeta-carotene desaturase [EC:1.3.5.6]
K00515	Metabolism_Metabolism of cofactors and vitamins_00830 Retinol metabolism [PATH:ko00830]_BCMO1, BCDO1; beta-carotene 15,15'-monooxygenase [EC:1.14.99.36]
K00517	Metabolism_Biosynthesis of other secondary metabolites_00945 Stilbenoid, diarylheptanoid and gingerol biosynthesis [PATH:ko00945]_E1.14.-.-; [EC:1.14.-.-]#Metabolism_Metabolism of terpenoids and polyketides_00903 Limonene and pinene degradation [PATH:ko00903]_E1.14.-.-; [EC:1.14.-.-]#Metabolism_Xenobiotics biodegradation and metabolism_00363 Bisphenol degradation [PATH:ko00363]_E1.14.-.-; [EC:1.1…
K00522	Organismal Systems_Digestive system_04978 Mineral absorption [PATH:ko04978]_FTH1; ferritin heavy chain [EC:1.16.3.2]
K00523	Metabolism_Carbohydrate metabolism_00520 Amino sugar and nucleotide sugar metabolism [PATH:ko00520]_ascD, ddhD, rfbI; CDP-4-dehydro-6-deoxyglucose reductase [EC:1.17.1.1]
K00524	Metabolism_Nucleotide metabolism_00230 Purine metabolism [PATH:ko00230]_nrdJ; ribonucleotide reductase, class II [EC:1.17.4.1]#Metabolism_Nucleotide metabolism_00240 Pyrimidine metabolism [PATH:ko00240]_nrdJ; ribonucleotide reductase, class II [EC:1.17.4.1]
K00525	Metabolism_Nucleotide metabolism_00230 Purine metabolism [PATH:ko00230]_E1.17.4.1A, nrdA, nrdE; ribonucleoside-diphosphate reductase alpha chain [EC:1.17.4.1]#Metabolism_Nucleotide metabolism_00240 Pyrimidine metabolism [PATH:ko00240]_E1.17.4.1A, nrdA, nrdE; ribonucleoside-diphosphate reductase alpha chain [EC:1.17.4.1]
K00526	Metabolism_Nucleotide metabolism_00230 Purine metabolism [PATH:ko00230]_E1.17.4.1B, nrdB, nrdF; ribonucleoside-diphosphate reductase beta chain [EC:1.17.4.1]#Metabolism_Nucleotide metabolism_00240 Pyrimidine metabolism [PATH:ko00240]_E1.17.4.1B, nrdB, nrdF; ribonucleoside-diphosphate reductase beta chain [EC:1.17.4.1]
K00527	Metabolism_Nucleotide metabolism_00230 Purine metabolism [PATH:ko00230]_nrdD; ribonucleoside-triphosphate reductase [EC:1.17.4.2]#Metabolism_Nucleotide metabolism_00240 Pyrimidine metabolism [PATH:ko00240]_nrdD; ribonucleoside-triphosphate reductase [EC:1.17.4.2]
K00529	Metabolism_Amino acid metabolism_00360 Phenylalanine metabolism [PATH:ko00360]_hcaD; 3-phenylpropionate/trans-cinnamate dioxygenase ferredoxin reductase subunit [EC:1.18.1.3]#Metabolism_Lipid metabolism_00071 Fatty acid degradation [PATH:ko00071]_hcaD; 3-phenylpropionate/trans-cinnamate dioxygenase ferredoxin reductase subunit [EC:1.18.1.3]#Metabolism_Overview_01220 Degradation of aromatic compou…
K00531	Metabolism_Energy metabolism_00910 Nitrogen metabolism [PATH:ko00910]_anfG; nitrogenase delta subunit [EC:1.18.6.1]#Metabolism_Xenobiotics biodegradation and metabolism_00625 Chloroalkane and chloroalkene degradation [PATH:ko00625]_anfG; nitrogenase delta subunit [EC:1.18.6.1]
K00539	Metabolism_Xenobiotics biodegradation and metabolism_00351 1,1,1-Trichloro-2,2-bis(4-chlorophenyl)ethane (DDT) degradation [PATH:ko00351]_E1.97.1.-; [EC:1.97.1.-]#Metabolism_Xenobiotics biodegradation and metabolism_00361 Chlorocyclohexane and chlorobenzene degradation [PATH:ko00361]_E1.97.1.-; [EC:1.97.1.-]#Metabolism_Xenobiotics biodegradation and metabolism_00363 Bisphenol degradation [PATH:ko…
K00541	Metabolism_Metabolism of cofactors and vitamins_00760 Nicotinate and nicotinamide metabolism [PATH:ko00760]_NNMT; nicotinamide N-methyltransferase [EC:2.1.1.1]
K00542	Metabolism_Amino acid metabolism_00260 Glycine, serine and threonine metabolism [PATH:ko00260]_GAMT; guanidinoacetate N-methyltransferase [EC:2.1.1.2]#Metabolism_Amino acid metabolism_00330 Arginine and proline metabolism [PATH:ko00330]_GAMT; guanidinoacetate N-methyltransferase [EC:2.1.1.2]
K00543	Metabolism_Amino acid metabolism_00380 Tryptophan metabolism [PATH:ko00380]_ASMT; acetylserotonin N-methyltransferase [EC:2.1.1.4]
K00544	Metabolism_Amino acid metabolism_00260 Glycine, serine and threonine metabolism [PATH:ko00260]_BHMT; betaine-homocysteine S-methyltransferase [EC:2.1.1.5]#Metabolism_Amino acid metabolism_00270 Cysteine and methionine metabolism [PATH:ko00270]_BHMT; betaine-homocysteine S-methyltransferase [EC:2.1.1.5]
K00545	Metabolism_Amino acid metabolism_00350 Tyrosine metabolism [PATH:ko00350]_COMT; catechol O-methyltransferase [EC:2.1.1.6]#Metabolism_Biosynthesis of other secondary metabolites_00965 Betalain biosynthesis [PATH:ko00965]_COMT; catechol O-methyltransferase [EC:2.1.1.6]#Metabolism_Lipid metabolism_00140 Steroid hormone biosynthesis [PATH:ko00140]_COMT; catechol O-methyltransferase [EC:2.1.1.6]#Organ…
K00546	Metabolism_Amino acid metabolism_00340 Histidine metabolism [PATH:ko00340]_HNMT; histamine N-methyltransferase [EC:2.1.1.8]
K00547	Metabolism_Amino acid metabolism_00270 Cysteine and methionine metabolism [PATH:ko00270]_mmuM; homocysteine S-methyltransferase [EC:2.1.1.10]
K00548	Metabolism_Amino acid metabolism_00270 Cysteine and methionine metabolism [PATH:ko00270]_metH, MTR; 5-methyltetrahydrofolate--homocysteine methyltransferase [EC:2.1.1.13]#Metabolism_Metabolism of cofactors and vitamins_00670 One carbon pool by folate [PATH:ko00670]_metH, MTR; 5-methyltetrahydrofolate--homocysteine methyltransferase [EC:2.1.1.13]#Metabolism_Metabolism of other amino acids_00450 Se…
K00549	Metabolism_Amino acid metabolism_00270 Cysteine and methionine metabolism [PATH:ko00270]_metE; 5-methyltetrahydropteroyltriglutamate--homocysteine methyltransferase [EC:2.1.1.14]#Metabolism_Metabolism of other amino acids_00450 Selenocompound metabolism [PATH:ko00450]_metE; 5-methyltetrahydropteroyltriglutamate--homocysteine methyltransferase [EC:2.1.1.14]#Metabolism_Overview_01230 Biosynthesis o…
K00550	Metabolism_Lipid metabolism_00564 Glycerophospholipid metabolism [PATH:ko00564]_OPI3; methylene-fatty-acyl-phospholipid synthase [EC:2.1.1.16]
K00551	Metabolism_Lipid metabolism_00564 Glycerophospholipid metabolism [PATH:ko00564]_PEMT; phosphatidylethanolamine N-methyltransferase [EC:2.1.1.17]
K00552	Metabolism_Amino acid metabolism_00260 Glycine, serine and threonine metabolism [PATH:ko00260]_GNMT; glycine N-methyltransferase [EC:2.1.1.20]
K00553	Metabolism_Amino acid metabolism_00350 Tyrosine metabolism [PATH:ko00350]_PNMT; phenylethanolamine N-methyltransferase [EC:2.1.1.28]
K00558	Human Diseases_Cancers_05206 MicroRNAs in cancer [PATH:ko05206]_DNMT1, dcm; DNA (cytosine-5)-methyltransferase 1 [EC:2.1.1.37]#Metabolism_Amino acid metabolism_00270 Cysteine and methionine metabolism [PATH:ko00270]_DNMT1, dcm; DNA (cytosine-5)-methyltransferase 1 [EC:2.1.1.37]
K00559	Metabolism_Lipid metabolism_00100 Steroid biosynthesis [PATH:ko00100]_E2.1.1.41, SMT1, ERG6; sterol 24-C-methyltransferase [EC:2.1.1.41]
K00560	Metabolism_Metabolism of cofactors and vitamins_00670 One carbon pool by folate [PATH:ko00670]_thyA, TYMS; thymidylate synthase [EC:2.1.1.45]#Metabolism_Nucleotide metabolism_00240 Pyrimidine metabolism [PATH:ko00240]_thyA, TYMS; thymidylate synthase [EC:2.1.1.45]
K00562	Metabolism_Amino acid metabolism_00380 Tryptophan metabolism [PATH:ko00380]_INMT, TEMT; methyltransferase [EC:2.1.1.49 2.1.1.96]#Metabolism_Metabolism of other amino acids_00450 Selenocompound metabolism [PATH:ko00450]_INMT, TEMT; methyltransferase [EC:2.1.1.49 2.1.1.96]
K00565	Genetic Information Processing_Translation_03015 mRNA surveillance pathway [PATH:ko03015]_RNMT; mRNA (guanine-N7-)-methyltransferase [EC:2.1.1.56]
K00566	Genetic Information Processing_Folding, sorting and degradation_04122 Sulfur relay system [PATH:ko04122]_mnmA, trmU, TRMU; tRNA-specific 2-thiouridylase [EC:2.8.1.-]
K00568	Metabolism_Metabolism of cofactors and vitamins_00130 Ubiquinone and other terpenoid-quinone biosynthesis [PATH:ko00130]_ubiG; 2-polyprenyl-6-hydroxyphenyl methylase / 3-demethylubiquinone-9 3-methyltransferase [EC:2.1.1.222 2.1.1.64]
K00569	Metabolism_Xenobiotics biodegradation and metabolism_00983 Drug metabolism - other enzymes [PATH:ko00983]_TPMT, tpmT; thiopurine S-methyltransferase [EC:2.1.1.67]
K00570	Metabolism_Lipid metabolism_00564 Glycerophospholipid metabolism [PATH:ko00564]_pmtA; phosphatidylethanolamine/phosphatidyl-N-methylethanolamine N-methyltransferase [EC:2.1.1.17 2.1.1.71]
K00572	Cellular Processes_Cellular_community_04550 Signaling pathways regulating pluripotency of stem cells [PATH:ko04550]_WNT7; wingless-type MMTV integration site family, member 7#Environmental Information Processing_Signal transduction_04310 Wnt signaling pathway [PATH:ko04310]_WNT7; wingless-type MMTV integration site family, member 7#Environmental Information Processing_Signal transduction_04340 He…
K00575	Cellular Processes_Cell motility_02030 Bacterial chemotaxis [PATH:ko02030]_cheR; chemotaxis protein methyltransferase CheR [EC:2.1.1.80]#Environmental Information Processing_Signal transduction_02020 Two-component system [PATH:ko02020]_cheR; chemotaxis protein methyltransferase CheR [EC:2.1.1.80]
K00577	Metabolism_Energy metabolism_00680 Methane metabolism [PATH:ko00680]_mtrA; tetrahydromethanopterin S-methyltransferase subunit A [EC:2.1.1.86]#Metabolism_Overview_01200 Carbon metabolism [PATH:ko01200]_mtrA; tetrahydromethanopterin S-methyltransferase subunit A [EC:2.1.1.86]
K00578	Metabolism_Energy metabolism_00680 Methane metabolism [PATH:ko00680]_mtrB; tetrahydromethanopterin S-methyltransferase subunit B [EC:2.1.1.86]#Metabolism_Overview_01200 Carbon metabolism [PATH:ko01200]_mtrB; tetrahydromethanopterin S-methyltransferase subunit B [EC:2.1.1.86]
K00579	Metabolism_Energy metabolism_00680 Methane metabolism [PATH:ko00680]_mtrC; tetrahydromethanopterin S-methyltransferase subunit C [EC:2.1.1.86]#Metabolism_Overview_01200 Carbon metabolism [PATH:ko01200]_mtrC; tetrahydromethanopterin S-methyltransferase subunit C [EC:2.1.1.86]
K00580	Metabolism_Energy metabolism_00680 Methane metabolism [PATH:ko00680]_mtrD; tetrahydromethanopterin S-methyltransferase subunit D [EC:2.1.1.86]#Metabolism_Overview_01200 Carbon metabolism [PATH:ko01200]_mtrD; tetrahydromethanopterin S-methyltransferase subunit D [EC:2.1.1.86]
K00581	Metabolism_Energy metabolism_00680 Methane metabolism [PATH:ko00680]_mtrE; tetrahydromethanopterin S-methyltransferase subunit E [EC:2.1.1.86]#Metabolism_Overview_01200 Carbon metabolism [PATH:ko01200]_mtrE; tetrahydromethanopterin S-methyltransferase subunit E [EC:2.1.1.86]
K00582	Metabolism_Energy metabolism_00680 Methane metabolism [PATH:ko00680]_mtrF; tetrahydromethanopterin S-methyltransferase subunit F [EC:2.1.1.86]#Metabolism_Overview_01200 Carbon metabolism [PATH:ko01200]_mtrF; tetrahydromethanopterin S-methyltransferase subunit F [EC:2.1.1.86]
K00583	Metabolism_Energy metabolism_00680 Methane metabolism [PATH:ko00680]_mtrG; tetrahydromethanopterin S-methyltransferase subunit G [EC:2.1.1.86]#Metabolism_Overview_01200 Carbon metabolism [PATH:ko01200]_mtrG; tetrahydromethanopterin S-methyltransferase subunit G [EC:2.1.1.86]
K00584	Metabolism_Energy metabolism_00680 Methane metabolism [PATH:ko00680]_mtrH; tetrahydromethanopterin S-methyltransferase subunit H [EC:2.1.1.86]#Metabolism_Overview_01200 Carbon metabolism [PATH:ko01200]_mtrH; tetrahydromethanopterin S-methyltransferase subunit H [EC:2.1.1.86]
K00587	Metabolism_Metabolism of terpenoids and polyketides_00900 Terpenoid backbone biosynthesis [PATH:ko00900]_ICMT, STE14; protein-S-isoprenylcysteine O-methyltransferase [EC:2.1.1.100]
K00588	Metabolism_Amino acid metabolism_00360 Phenylalanine metabolism [PATH:ko00360]_E2.1.1.104; caffeoyl-CoA O-methyltransferase [EC:2.1.1.104]#Metabolism_Biosynthesis of other secondary metabolites_00940 Phenylpropanoid biosynthesis [PATH:ko00940]_E2.1.1.104; caffeoyl-CoA O-methyltransferase [EC:2.1.1.104]#Metabolism_Biosynthesis of other secondary metabolites_00941 Flavonoid biosynthesis [PATH:ko009…
K00589	Metabolism_Metabolism of cofactors and vitamins_00860 Porphyrin and chlorophyll metabolism [PATH:ko00860]_MET1; uroporphyrin-III C-methyltransferase [EC:2.1.1.107]
K00591	Metabolism_Metabolism of cofactors and vitamins_00130 Ubiquinone and other terpenoid-quinone biosynthesis [PATH:ko00130]_COQ3; polyprenyldihydroxybenzoate methyltransferase / 3-demethylubiquinol 3-O-methyltransferase [EC:2.1.1.114 2.1.1.64]
K00595	Metabolism_Metabolism of cofactors and vitamins_00860 Porphyrin and chlorophyll metabolism [PATH:ko00860]_cobL; precorrin-6Y C5,15-methyltransferase (decarboxylating) [EC:2.1.1.132]
K00600	Metabolism_Amino acid metabolism_00260 Glycine, serine and threonine metabolism [PATH:ko00260]_glyA, SHMT; glycine hydroxymethyltransferase [EC:2.1.2.1]#Metabolism_Carbohydrate metabolism_00630 Glyoxylate and dicarboxylate metabolism [PATH:ko00630]_glyA, SHMT; glycine hydroxymethyltransferase [EC:2.1.2.1]#Metabolism_Energy metabolism_00680 Methane metabolism [PATH:ko00680]_glyA, SHMT; glycine hyd…
K00601	Metabolism_Metabolism of cofactors and vitamins_00670 One carbon pool by folate [PATH:ko00670]_E2.1.2.2; phosphoribosylglycinamide formyltransferase [EC:2.1.2.2]#Metabolism_Nucleotide metabolism_00230 Purine metabolism [PATH:ko00230]_E2.1.2.2; phosphoribosylglycinamide formyltransferase [EC:2.1.2.2]
K00602	Metabolism_Metabolism of cofactors and vitamins_00670 One carbon pool by folate [PATH:ko00670]_purH; phosphoribosylaminoimidazolecarboxamide formyltransferase / IMP cyclohydrolase [EC:2.1.2.3 3.5.4.10]#Metabolism_Nucleotide metabolism_00230 Purine metabolism [PATH:ko00230]_purH; phosphoribosylaminoimidazolecarboxamide formyltransferase / IMP cyclohydrolase [EC:2.1.2.3 3.5.4.10]
K00603	Metabolism_Amino acid metabolism_00340 Histidine metabolism [PATH:ko00340]_fctD; glutamate formiminotransferase [EC:2.1.2.5]#Metabolism_Metabolism of cofactors and vitamins_00670 One carbon pool by folate [PATH:ko00670]_fctD; glutamate formiminotransferase [EC:2.1.2.5]
K00604	Genetic Information Processing_Translation_00970 Aminoacyl-tRNA biosynthesis [PATH:ko00970]_MTFMT, fmt; methionyl-tRNA formyltransferase [EC:2.1.2.9]#Metabolism_Metabolism of cofactors and vitamins_00670 One carbon pool by folate [PATH:ko00670]_MTFMT, fmt; methionyl-tRNA formyltransferase [EC:2.1.2.9]
K00605	Metabolism_Amino acid metabolism_00260 Glycine, serine and threonine metabolism [PATH:ko00260]_gcvT, AMT; aminomethyltransferase [EC:2.1.2.10]#Metabolism_Carbohydrate metabolism_00630 Glyoxylate and dicarboxylate metabolism [PATH:ko00630]_gcvT, AMT; aminomethyltransferase [EC:2.1.2.10]#Metabolism_Metabolism of cofactors and vitamins_00670 One carbon pool by folate [PATH:ko00670]_gcvT, AMT; aminom…
K00606	Metabolism_Metabolism of cofactors and vitamins_00770 Pantothenate and CoA biosynthesis [PATH:ko00770]_panB; 3-methyl-2-oxobutanoate hydroxymethyltransferase [EC:2.1.2.11]
K00608	Metabolism_Amino acid metabolism_00250 Alanine, aspartate and glutamate metabolism [PATH:ko00250]_pyrBI; aspartate carbamoyltransferase [EC:2.1.3.2]#Metabolism_Nucleotide metabolism_00240 Pyrimidine metabolism [PATH:ko00240]_pyrBI; aspartate carbamoyltransferase [EC:2.1.3.2]
K00609	Metabolism_Amino acid metabolism_00250 Alanine, aspartate and glutamate metabolism [PATH:ko00250]_pyrB, PYR2; aspartate carbamoyltransferase catalytic subunit [EC:2.1.3.2]#Metabolism_Nucleotide metabolism_00240 Pyrimidine metabolism [PATH:ko00240]_pyrB, PYR2; aspartate carbamoyltransferase catalytic subunit [EC:2.1.3.2]
K00610	Metabolism_Amino acid metabolism_00250 Alanine, aspartate and glutamate metabolism [PATH:ko00250]_pyrI; aspartate carbamoyltransferase regulatory subunit#Metabolism_Nucleotide metabolism_00240 Pyrimidine metabolism [PATH:ko00240]_pyrI; aspartate carbamoyltransferase regulatory subunit
K00611	Metabolism_Amino acid metabolism_00330 Arginine and proline metabolism [PATH:ko00330]_OTC, argF, argI; ornithine carbamoyltransferase [EC:2.1.3.3]#Metabolism_Overview_01230 Biosynthesis of amino acids [PATH:ko01230]_OTC, argF, argI; ornithine carbamoyltransferase [EC:2.1.3.3]
K00613	Metabolism_Amino acid metabolism_00260 Glycine, serine and threonine metabolism [PATH:ko00260]_GATM; glycine amidinotransferase [EC:2.1.4.1]#Metabolism_Amino acid metabolism_00330 Arginine and proline metabolism [PATH:ko00330]_GATM; glycine amidinotransferase [EC:2.1.4.1]
K00615	Metabolism_Carbohydrate metabolism_00030 Pentose phosphate pathway [PATH:ko00030]_E2.2.1.1, tktA, tktB; transketolase [EC:2.2.1.1]#Metabolism_Energy metabolism_00710 Carbon fixation in photosynthetic organisms [PATH:ko00710]_E2.2.1.1, tktA, tktB; transketolase [EC:2.2.1.1]#Metabolism_Metabolism of terpenoids and polyketides_01051 Biosynthesis of ansamycins [PATH:ko01051]_E2.2.1.1, tktA, tktB; tra…
K00616	Metabolism_Carbohydrate metabolism_00030 Pentose phosphate pathway [PATH:ko00030]_E2.2.1.2, talA, talB; transaldolase [EC:2.2.1.2]#Metabolism_Overview_01200 Carbon metabolism [PATH:ko01200]_E2.2.1.2, talA, talB; transaldolase [EC:2.2.1.2]#Metabolism_Overview_01230 Biosynthesis of amino acids [PATH:ko01230]_E2.2.1.2, talA, talB; transaldolase [EC:2.2.1.2]
K00618	Metabolism_Amino acid metabolism_00330 Arginine and proline metabolism [PATH:ko00330]_E2.3.1.1; amino-acid N-acetyltransferase [EC:2.3.1.1]#Metabolism_Overview_01210 2-Oxocarboxylic acid metabolism [PATH:ko01210]_E2.3.1.1; amino-acid N-acetyltransferase [EC:2.3.1.1]#Metabolism_Overview_01230 Biosynthesis of amino acids [PATH:ko01230]_E2.3.1.1; amino-acid N-acetyltransferase [EC:2.3.1.1]
K00619	Metabolism_Amino acid metabolism_00330 Arginine and proline metabolism [PATH:ko00330]_argA; amino-acid N-acetyltransferase [EC:2.3.1.1]#Metabolism_Overview_01210 2-Oxocarboxylic acid metabolism [PATH:ko01210]_argA; amino-acid N-acetyltransferase [EC:2.3.1.1]#Metabolism_Overview_01230 Biosynthesis of amino acids [PATH:ko01230]_argA; amino-acid N-acetyltransferase [EC:2.3.1.1]
K00620	Metabolism_Amino acid metabolism_00330 Arginine and proline metabolism [PATH:ko00330]_argJ; glutamate N-acetyltransferase / amino-acid N-acetyltransferase [EC:2.3.1.35 2.3.1.1]#Metabolism_Overview_01210 2-Oxocarboxylic acid metabolism [PATH:ko01210]_argJ; glutamate N-acetyltransferase / amino-acid N-acetyltransferase [EC:2.3.1.35 2.3.1.1]#Metabolism_Overview_01230 Biosynthesis of amino acids [PAT…
K00621	Metabolism_Carbohydrate metabolism_00520 Amino sugar and nucleotide sugar metabolism [PATH:ko00520]_GNPNAT1, GNA1; glucosamine-phosphate N-acetyltransferase [EC:2.3.1.4]
K00622	Human Diseases_Cancers_05204 Chemical carcinogenesis [PATH:ko05204]_nat; arylamine N-acetyltransferase [EC:2.3.1.5]#Metabolism_Biosynthesis of other secondary metabolites_00232 Caffeine metabolism [PATH:ko00232]_nat; arylamine N-acetyltransferase [EC:2.3.1.5]#Metabolism_Xenobiotics biodegradation and metabolism_00633 Nitrotoluene degradation [PATH:ko00633]_nat; arylamine N-acetyltransferase [EC:2…
K00623	Metabolism_Lipid metabolism_00564 Glycerophospholipid metabolism [PATH:ko00564]_CHAT; choline O-acetyltransferase [EC:2.3.1.6]#Organismal Systems_Nervous system_04725 Cholinergic synapse [PATH:ko04725]_CHAT; choline O-acetyltransferase [EC:2.3.1.6]
K00624	Cellular Processes_Transport and catabolism_04146 Peroxisome [PATH:ko04146]_E2.3.1.7; carnitine O-acetyltransferase [EC:2.3.1.7]
K00625	Metabolism_Carbohydrate metabolism_00620 Pyruvate metabolism [PATH:ko00620]_E2.3.1.8, pta; phosphate acetyltransferase [EC:2.3.1.8]#Metabolism_Carbohydrate metabolism_00640 Propanoate metabolism [PATH:ko00640]_E2.3.1.8, pta; phosphate acetyltransferase [EC:2.3.1.8]#Metabolism_Energy metabolism_00680 Methane metabolism [PATH:ko00680]_E2.3.1.8, pta; phosphate acetyltransferase [EC:2.3.1.8]#Metaboli…
K00626	Environmental Information Processing_Signal transduction_02020 Two-component system [PATH:ko02020]_E2.3.1.9, atoB; acetyl-CoA C-acetyltransferase [EC:2.3.1.9]#Metabolism_Amino acid metabolism_00280 Valine, leucine and isoleucine degradation [PATH:ko00280]_E2.3.1.9, atoB; acetyl-CoA C-acetyltransferase [EC:2.3.1.9]#Metabolism_Amino acid metabolism_00310 Lysine degradation [PATH:ko00310]_E2.3.1.9, …
K00627	Metabolism_Carbohydrate metabolism_00010 Glycolysis / Gluconeogenesis [PATH:ko00010]_DLAT, aceF, pdhC; pyruvate dehydrogenase E2 component (dihydrolipoamide acetyltransferase) [EC:2.3.1.12]#Metabolism_Carbohydrate metabolism_00020 Citrate cycle (TCA cycle) [PATH:ko00020]_DLAT, aceF, pdhC; pyruvate dehydrogenase E2 component (dihydrolipoamide acetyltransferase) [EC:2.3.1.12]#Metabolism_Carbohydrat…
K00628	Metabolism_Amino acid metabolism_00360 Phenylalanine metabolism [PATH:ko00360]_GLYAT; glycine N-acyltransferase [EC:2.3.1.13]
K00629	Metabolism_Lipid metabolism_00561 Glycerolipid metabolism [PATH:ko00561]_GPAT1_2; glycerol-3-phosphate O-acyltransferase 1/2 [EC:2.3.1.15]#Metabolism_Lipid metabolism_00564 Glycerophospholipid metabolism [PATH:ko00564]_GPAT1_2; glycerol-3-phosphate O-acyltransferase 1/2 [EC:2.3.1.15]
K00630	Metabolism_Lipid metabolism_00561 Glycerolipid metabolism [PATH:ko00561]_ATS1; glycerol-3-phosphate O-acyltransferase [EC:2.3.1.15]#Metabolism_Lipid metabolism_00564 Glycerophospholipid metabolism [PATH:ko00564]_ATS1; glycerol-3-phosphate O-acyltransferase [EC:2.3.1.15]
K00631	Metabolism_Lipid metabolism_00561 Glycerolipid metabolism [PATH:ko00561]_plsB; glycerol-3-phosphate O-acyltransferase [EC:2.3.1.15]#Metabolism_Lipid metabolism_00564 Glycerophospholipid metabolism [PATH:ko00564]_plsB; glycerol-3-phosphate O-acyltransferase [EC:2.3.1.15]
K00632	Metabolism_Amino acid metabolism_00280 Valine, leucine and isoleucine degradation [PATH:ko00280]_fadA, fadI; acetyl-CoA acyltransferase [EC:2.3.1.16]#Metabolism_Lipid metabolism_00071 Fatty acid degradation [PATH:ko00071]_fadA, fadI; acetyl-CoA acyltransferase [EC:2.3.1.16]#Metabolism_Lipid metabolism_00592 alpha-Linolenic acid metabolism [PATH:ko00592]_fadA, fadI; acetyl-CoA acyltransferase [EC:…
K00634	Metabolism_Carbohydrate metabolism_00650 Butanoate metabolism [PATH:ko00650]_ptb; phosphate butyryltransferase [EC:2.3.1.19]
K00635	Metabolism_Lipid metabolism_00561 Glycerolipid metabolism [PATH:ko00561]_E2.3.1.20; diacylglycerol O-acyltransferase [EC:2.3.1.20]
K00637	Metabolism_Lipid metabolism_00100 Steroid biosynthesis [PATH:ko00100]_E2.3.1.26, SOAT; sterol O-acyltransferase [EC:2.3.1.26]
K00639	Metabolism_Amino acid metabolism_00260 Glycine, serine and threonine metabolism [PATH:ko00260]_kbl, GCAT; glycine C-acetyltransferase [EC:2.3.1.29]
K00640	Metabolism_Amino acid metabolism_00270 Cysteine and methionine metabolism [PATH:ko00270]_cysE; serine O-acetyltransferase [EC:2.3.1.30]#Metabolism_Energy metabolism_00920 Sulfur metabolism [PATH:ko00920]_cysE; serine O-acetyltransferase [EC:2.3.1.30]#Metabolism_Overview_01200 Carbon metabolism [PATH:ko01200]_cysE; serine O-acetyltransferase [EC:2.3.1.30]#Metabolism_Overview_01230 Biosynthesis of …
K00641	Metabolism_Amino acid metabolism_00270 Cysteine and methionine metabolism [PATH:ko00270]_metX; homoserine O-acetyltransferase [EC:2.3.1.31]
K00643	Metabolism_Amino acid metabolism_00260 Glycine, serine and threonine metabolism [PATH:ko00260]_E2.3.1.37, ALAS; 5-aminolevulinate synthase [EC:2.3.1.37]#Metabolism_Metabolism of cofactors and vitamins_00860 Porphyrin and chlorophyll metabolism [PATH:ko00860]_E2.3.1.37, ALAS; 5-aminolevulinate synthase [EC:2.3.1.37]
K00645	Metabolism_Lipid metabolism_00061 Fatty acid biosynthesis [PATH:ko00061]_fabD; [acyl-carrier-protein] S-malonyltransferase [EC:2.3.1.39]#Metabolism_Overview_01212 Fatty acid metabolism [PATH:ko01212]_fabD; [acyl-carrier-protein] S-malonyltransferase [EC:2.3.1.39]
K00647	Metabolism_Lipid metabolism_00061 Fatty acid biosynthesis [PATH:ko00061]_fabB; 3-oxoacyl-[acyl-carrier-protein] synthase I [EC:2.3.1.41]#Metabolism_Metabolism of cofactors and vitamins_00780 Biotin metabolism [PATH:ko00780]_fabB; 3-oxoacyl-[acyl-carrier-protein] synthase I [EC:2.3.1.41]#Metabolism_Overview_01212 Fatty acid metabolism [PATH:ko01212]_fabB; 3-oxoacyl-[acyl-carrier-protein] synthase …
K00648	Metabolism_Lipid metabolism_00061 Fatty acid biosynthesis [PATH:ko00061]_fabH; 3-oxoacyl-[acyl-carrier-protein] synthase III [EC:2.3.1.180]#Metabolism_Overview_01212 Fatty acid metabolism [PATH:ko01212]_fabH; 3-oxoacyl-[acyl-carrier-protein] synthase III [EC:2.3.1.180]
K00649	Cellular Processes_Transport and catabolism_04146 Peroxisome [PATH:ko04146]_GNPAT; glyceronephosphate O-acyltransferase [EC:2.3.1.42]#Metabolism_Lipid metabolism_00564 Glycerophospholipid metabolism [PATH:ko00564]_GNPAT; glyceronephosphate O-acyltransferase [EC:2.3.1.42]
K00650	Metabolism_Lipid metabolism_00564 Glycerophospholipid metabolism [PATH:ko00564]_LCAT; lecithin-cholesterol acyltransferase [EC:2.3.1.43]
K00651	Metabolism_Amino acid metabolism_00270 Cysteine and methionine metabolism [PATH:ko00270]_metA; homoserine O-succinyltransferase [EC:2.3.1.46]#Metabolism_Energy metabolism_00920 Sulfur metabolism [PATH:ko00920]_metA; homoserine O-succinyltransferase [EC:2.3.1.46]#Metabolism_Overview_01230 Biosynthesis of amino acids [PATH:ko01230]_metA; homoserine O-succinyltransferase [EC:2.3.1.46]
K00652	Metabolism_Metabolism of cofactors and vitamins_00780 Biotin metabolism [PATH:ko00780]_bioF; 8-amino-7-oxononanoate synthase [EC:2.3.1.47]
K00654	Environmental Information Processing_Signal transduction_04071 Sphingolipid signaling pathway [PATH:ko04071]_SPT; serine palmitoyltransferase [EC:2.3.1.50]#Metabolism_Lipid metabolism_00600 Sphingolipid metabolism [PATH:ko00600]_SPT; serine palmitoyltransferase [EC:2.3.1.50]
K00655	Metabolism_Lipid metabolism_00561 Glycerolipid metabolism [PATH:ko00561]_plsC; 1-acyl-sn-glycerol-3-phosphate acyltransferase [EC:2.3.1.51]#Metabolism_Lipid metabolism_00564 Glycerophospholipid metabolism [PATH:ko00564]_plsC; 1-acyl-sn-glycerol-3-phosphate acyltransferase [EC:2.3.1.51]
K00656	Metabolism_Carbohydrate metabolism_00620 Pyruvate metabolism [PATH:ko00620]_E2.3.1.54, pflD; formate C-acetyltransferase [EC:2.3.1.54]#Metabolism_Carbohydrate metabolism_00640 Propanoate metabolism [PATH:ko00640]_E2.3.1.54, pflD; formate C-acetyltransferase [EC:2.3.1.54]#Metabolism_Carbohydrate metabolism_00650 Butanoate metabolism [PATH:ko00650]_E2.3.1.54, pflD; formate C-acetyltransferase [EC:2…
K00657	Metabolism_Amino acid metabolism_00330 Arginine and proline metabolism [PATH:ko00330]_speG; diamine N-acetyltransferase [EC:2.3.1.57]
K00658	Metabolism_Amino acid metabolism_00310 Lysine degradation [PATH:ko00310]_DLST, sucB; 2-oxoglutarate dehydrogenase E2 component (dihydrolipoamide succinyltransferase) [EC:2.3.1.61]#Metabolism_Carbohydrate metabolism_00020 Citrate cycle (TCA cycle) [PATH:ko00020]_DLST, sucB; 2-oxoglutarate dehydrogenase E2 component (dihydrolipoamide succinyltransferase) [EC:2.3.1.61]#Metabolism_Overview_01200 Carb…
K00659	Cellular Processes_Transport and catabolism_04146 Peroxisome [PATH:ko04146]_BAAT; bile acid-CoA:amino acid N-acyltransferase [EC:2.3.1.65 3.1.2.2]#Metabolism_Lipid metabolism_00120 Primary bile acid biosynthesis [PATH:ko00120]_BAAT; bile acid-CoA:amino acid N-acyltransferase [EC:2.3.1.65 3.1.2.2]#Metabolism_Lipid metabolism_01040 Biosynthesis of unsaturated fatty acids [PATH:ko01040]_BAAT; bile a…
K00660	Metabolism_Biosynthesis of other secondary metabolites_00941 Flavonoid biosynthesis [PATH:ko00941]_CHS; chalcone synthase [EC:2.3.1.74]#Organismal Systems_Environmental adaptation_04712 Circadian rhythm - plant [PATH:ko04712]_CHS; chalcone synthase [EC:2.3.1.74]
K00665	Environmental Information Processing_Signal transduction_04152 AMPK signaling pathway [PATH:ko04152]_FASN; fatty acid synthase, animal type [EC:2.3.1.85]#Metabolism_Lipid metabolism_00061 Fatty acid biosynthesis [PATH:ko00061]_FASN; fatty acid synthase, animal type [EC:2.3.1.85]#Metabolism_Overview_01212 Fatty acid metabolism [PATH:ko01212]_FASN; fatty acid synthase, animal type [EC:2.3.1.85]#Org…
K00667	Metabolism_Lipid metabolism_00061 Fatty acid biosynthesis [PATH:ko00061]_FAS2; fatty acid synthase subunit alpha, fungi type [EC:2.3.1.86]#Metabolism_Overview_01212 Fatty acid metabolism [PATH:ko01212]_FAS2; fatty acid synthase subunit alpha, fungi type [EC:2.3.1.86]
K00668	Metabolism_Lipid metabolism_00061 Fatty acid biosynthesis [PATH:ko00061]_FAS1; fatty acid synthase subunit beta, fungi type [EC:2.3.1.86]#Metabolism_Overview_01212 Fatty acid metabolism [PATH:ko01212]_FAS1; fatty acid synthase subunit beta, fungi type [EC:2.3.1.86]
K00669	Metabolism_Amino acid metabolism_00380 Tryptophan metabolism [PATH:ko00380]_AANAT; arylalkylamine N-acetyltransferase [EC:2.3.1.87]
K00672	Metabolism_Energy metabolism_00680 Methane metabolism [PATH:ko00680]_ftr; formylmethanofuran--tetrahydromethanopterin N-formyltransferase [EC:2.3.1.101]#Metabolism_Overview_01200 Carbon metabolism [PATH:ko01200]_ftr; formylmethanofuran--tetrahydromethanopterin N-formyltransferase [EC:2.3.1.101]
K00673	Metabolism_Amino acid metabolism_00330 Arginine and proline metabolism [PATH:ko00330]_astA; arginine N-succinyltransferase [EC:2.3.1.109]
K00674	Metabolism_Amino acid metabolism_00300 Lysine biosynthesis [PATH:ko00300]_dapD; 2,3,4,5-tetrahydropyridine-2-carboxylate N-succinyltransferase [EC:2.3.1.117]#Metabolism_Overview_01230 Biosynthesis of amino acids [PATH:ko01230]_dapD; 2,3,4,5-tetrahydropyridine-2-carboxylate N-succinyltransferase [EC:2.3.1.117]
K00677	Human Diseases_Drug resistance_01503 Cationic antimicrobial peptide (CAMP) resistance [PATH:ko01503]_lpxA; UDP-N-acetylglucosamine acyltransferase [EC:2.3.1.129]#Metabolism_Glycan biosynthesis and metabolism_00540 Lipopolysaccharide biosynthesis [PATH:ko00540]_lpxA; UDP-N-acetylglucosamine acyltransferase [EC:2.3.1.129]
K00678	Metabolism_Metabolism of cofactors and vitamins_00830 Retinol metabolism [PATH:ko00830]_LRAT; phosphatidylcholine-retinol O-acyltransferase [EC:2.3.1.135]#Organismal Systems_Digestive system_04977 Vitamin digestion and absorption [PATH:ko04977]_LRAT; phosphatidylcholine-retinol O-acyltransferase [EC:2.3.1.135]
K00679	Metabolism_Lipid metabolism_00561 Glycerolipid metabolism [PATH:ko00561]_E2.3.1.158; phospholipid:diacylglycerol acyltransferase [EC:2.3.1.158]
K00680	Metabolism_Amino acid metabolism_00350 Tyrosine metabolism [PATH:ko00350]_E2.3.1.-; [EC:2.3.1.-]#Metabolism_Metabolism of terpenoids and polyketides_00903 Limonene and pinene degradation [PATH:ko00903]_E2.3.1.-; [EC:2.3.1.-]#Metabolism_Xenobiotics biodegradation and metabolism_00362 Benzoate degradation [PATH:ko00362]_E2.3.1.-; [EC:2.3.1.-]#Metabolism_Xenobiotics biodegradation and metabolism_006…
K00681	Metabolism_Metabolism of other amino acids_00430 Taurine and hypotaurine metabolism [PATH:ko00430]_ggt; gamma-glutamyltranspeptidase / glutathione hydrolase [EC:2.3.2.2 3.4.19.13]#Metabolism_Metabolism of other amino acids_00460 Cyanoamino acid metabolism [PATH:ko00460]_ggt; gamma-glutamyltranspeptidase / glutathione hydrolase [EC:2.3.2.2 3.4.19.13]#Metabolism_Metabolism of other amino acids_0048…
K00682	Metabolism_Metabolism of other amino acids_00480 Glutathione metabolism [PATH:ko00480]_GGCT; gamma-glutamylcyclotransferase [EC:2.3.2.4]
K00687	Human Diseases_Drug resistance_01501 beta-Lactam resistance [PATH:ko01501]_pbp2B, penA; penicillin-binding protein 2B [EC:2.3.2.-]#Metabolism_Glycan biosynthesis and metabolism_00550 Peptidoglycan biosynthesis [PATH:ko00550]_pbp2B, penA; penicillin-binding protein 2B [EC:2.3.2.-]
K00688	Metabolism_Carbohydrate metabolism_00500 Starch and sucrose metabolism [PATH:ko00500]_E2.4.1.1, glgP, PYG; starch phosphorylase [EC:2.4.1.1]#Organismal Systems_Endocrine system_04910 Insulin signaling pathway [PATH:ko04910]_E2.4.1.1, glgP, PYG; starch phosphorylase [EC:2.4.1.1]#Organismal Systems_Endocrine system_04922 Glucagon signaling pathway [PATH:ko04922]_E2.4.1.1, glgP, PYG; starch phosphor…
K00689	Environmental Information Processing_Signal transduction_02020 Two-component system [PATH:ko02020]_E2.4.1.5; dextransucrase [EC:2.4.1.5]#Metabolism_Carbohydrate metabolism_00500 Starch and sucrose metabolism [PATH:ko00500]_E2.4.1.5; dextransucrase [EC:2.4.1.5]
K00690	Metabolism_Carbohydrate metabolism_00500 Starch and sucrose metabolism [PATH:ko00500]_E2.4.1.7; sucrose phosphorylase [EC:2.4.1.7]
K00691	Metabolism_Carbohydrate metabolism_00500 Starch and sucrose metabolism [PATH:ko00500]_E2.4.1.8, mapA; maltose phosphorylase [EC:2.4.1.8]
K00692	Environmental Information Processing_Signal transduction_02020 Two-component system [PATH:ko02020]_sacB; levansucrase [EC:2.4.1.10]#Metabolism_Carbohydrate metabolism_00500 Starch and sucrose metabolism [PATH:ko00500]_sacB; levansucrase [EC:2.4.1.10]
K00693	Environmental Information Processing_Signal transduction_04151 PI3K-Akt signaling pathway [PATH:ko04151]_GYS; glycogen(starch) synthase [EC:2.4.1.11]#Environmental Information Processing_Signal transduction_04152 AMPK signaling pathway [PATH:ko04152]_GYS; glycogen(starch) synthase [EC:2.4.1.11]#Metabolism_Carbohydrate metabolism_00500 Starch and sucrose metabolism [PATH:ko00500]_GYS; glycogen(sta…
K00694	Metabolism_Carbohydrate metabolism_00500 Starch and sucrose metabolism [PATH:ko00500]_bcsA; cellulose synthase (UDP-forming) [EC:2.4.1.12]
K00695	Metabolism_Carbohydrate metabolism_00500 Starch and sucrose metabolism [PATH:ko00500]_E2.4.1.13; sucrose synthase [EC:2.4.1.13]
K00696	Metabolism_Carbohydrate metabolism_00500 Starch and sucrose metabolism [PATH:ko00500]_E2.4.1.14; sucrose-phosphate synthase [EC:2.4.1.14]
K00697	Metabolism_Carbohydrate metabolism_00500 Starch and sucrose metabolism [PATH:ko00500]_otsA; trehalose 6-phosphate synthase [EC:2.4.1.15]
K00698	Metabolism_Carbohydrate metabolism_00520 Amino sugar and nucleotide sugar metabolism [PATH:ko00520]_CHS1; chitin synthase [EC:2.4.1.16]
K00699	Human Diseases_Cancers_05204 Chemical carcinogenesis [PATH:ko05204]_UGT; glucuronosyltransferase [EC:2.4.1.17]#Metabolism_Carbohydrate metabolism_00040 Pentose and glucuronate interconversions [PATH:ko00040]_UGT; glucuronosyltransferase [EC:2.4.1.17]#Metabolism_Carbohydrate metabolism_00053 Ascorbate and aldarate metabolism [PATH:ko00053]_UGT; glucuronosyltransferase [EC:2.4.1.17]#Metabolism_Carb…
K00700	Metabolism_Carbohydrate metabolism_00500 Starch and sucrose metabolism [PATH:ko00500]_glgB; 1,4-alpha-glucan branching enzyme [EC:2.4.1.18]
K00702	Metabolism_Carbohydrate metabolism_00500 Starch and sucrose metabolism [PATH:ko00500]_E2.4.1.20; cellobiose phosphorylase [EC:2.4.1.20]
K00703	Metabolism_Carbohydrate metabolism_00500 Starch and sucrose metabolism [PATH:ko00500]_E2.4.1.21, glgA; starch synthase [EC:2.4.1.21]
K00704	Metabolism_Carbohydrate metabolism_00052 Galactose metabolism [PATH:ko00052]_LALBA; alpha-lactalbumin [EC:2.4.1.22]
K00705	Metabolism_Carbohydrate metabolism_00500 Starch and sucrose metabolism [PATH:ko00500]_malQ; 4-alpha-glucanotransferase [EC:2.4.1.25]
K00706	Metabolism_Carbohydrate metabolism_00500 Starch and sucrose metabolism [PATH:ko00500]_E2.4.1.34; 1,3-beta-glucan synthase [EC:2.4.1.34]
K00709	Metabolism_Glycan biosynthesis and metabolism_00601 Glycosphingolipid biosynthesis - lacto and neolacto series [PATH:ko00601]_ABO; histo-blood group ABO system transferase [EC:2.4.1.40 2.4.1.37]
K00710	Metabolism_Glycan biosynthesis and metabolism_00512 Mucin type O-glycan biosynthesis [PATH:ko00512]_GALNT; polypeptide N-acetylgalactosaminyltransferase [EC:2.4.1.41]
K00714	Cellular Processes_Cellular_community_04550 Signaling pathways regulating pluripotency of stem cells [PATH:ko04550]_WNT8; wingless-type MMTV integration site family, member 8#Environmental Information Processing_Signal transduction_04310 Wnt signaling pathway [PATH:ko04310]_WNT8; wingless-type MMTV integration site family, member 8#Environmental Information Processing_Signal transduction_04340 He…
K00715	Metabolism_Glycan biosynthesis and metabolism_00514 Other types of O-glycan biosynthesis [PATH:ko00514]_B3GALT4; ganglioside galactosyltransferase [EC:2.4.1.62]#Metabolism_Glycan biosynthesis and metabolism_00604 Glycosphingolipid biosynthesis - ganglio series [PATH:ko00604]_B3GALT4; ganglioside galactosyltransferase [EC:2.4.1.62]
K00716	Metabolism_Glycan biosynthesis and metabolism_00601 Glycosphingolipid biosynthesis - lacto and neolacto series [PATH:ko00601]_FUT3; galactoside 3(4)-fucosyltransferase 3 [EC:2.4.1.65]
K00717	Human Diseases_Cancers_05202 Transcriptional misregulation in cancers [PATH:ko05202]_FUT8; glycoprotein 6-alpha-L-fucosyltransferase [EC:2.4.1.68]#Metabolism_Glycan biosynthesis and metabolism_00510 N-Glycan biosynthesis [PATH:ko00510]_FUT8; glycoprotein 6-alpha-L-fucosyltransferase [EC:2.4.1.68]#Metabolism_Glycan biosynthesis and metabolism_00513 Various types of N-glycan biosynthesis [PATH:ko00…
K00718	Metabolism_Glycan biosynthesis and metabolism_00601 Glycosphingolipid biosynthesis - lacto and neolacto series [PATH:ko00601]_FUT1_2; galactoside 2-L-fucosyltransferase 1/2 [EC:2.4.1.69]#Metabolism_Glycan biosynthesis and metabolism_00603 Glycosphingolipid biosynthesis - globo series [PATH:ko00603]_FUT1_2; galactoside 2-L-fucosyltransferase 1/2 [EC:2.4.1.69]
K00719	Metabolism_Glycan biosynthesis and metabolism_00603 Glycosphingolipid biosynthesis - globo series [PATH:ko00603]_B3GALNT1, B3GALT3; galactosylgalactosylglucosylceramide beta-D-acetylgalactosaminyltransferase [EC:2.4.1.79]
K00720	Metabolism_Lipid metabolism_00600 Sphingolipid metabolism [PATH:ko00600]_UGCG; ceramide glucosyltransferase [EC:2.4.1.80]
K00721	Metabolism_Glycan biosynthesis and metabolism_00510 N-Glycan biosynthesis [PATH:ko00510]_DPM1; dolichol-phosphate mannosyltransferase [EC:2.4.1.83]
K00722	Metabolism_Glycan biosynthesis and metabolism_00603 Glycosphingolipid biosynthesis - globo series [PATH:ko00603]_GBGT1; globoside alpha-N-acetylgalactosaminyltransferase [EC:2.4.1.88]
K00725	Metabolism_Glycan biosynthesis and metabolism_00604 Glycosphingolipid biosynthesis - ganglio series [PATH:ko00604]_B4GALNT1, GALGT; (N-Acetylneuraminyl)-galactosylglucosylceramide N-acetylgalactosaminyltransferase [EC:2.4.1.92]
K00726	Metabolism_Glycan biosynthesis and metabolism_00510 N-Glycan biosynthesis [PATH:ko00510]_MGAT1; alpha-1,3-mannosyl-glycoprotein beta-1,2-N-acetylglucosaminyltransferase [EC:2.4.1.101]#Metabolism_Glycan biosynthesis and metabolism_00513 Various types of N-glycan biosynthesis [PATH:ko00513]_MGAT1; alpha-1,3-mannosyl-glycoprotein beta-1,2-N-acetylglucosaminyltransferase [EC:2.4.1.101]
K00727	Metabolism_Glycan biosynthesis and metabolism_00512 Mucin type O-glycan biosynthesis [PATH:ko00512]_GCNT1; beta-1,3-galactosyl-O-glycosyl-glycoprotein beta-1,6-N-acetylglucosaminyltransferase [EC:2.4.1.102]
K00728	Metabolism_Glycan biosynthesis and metabolism_00514 Other types of O-glycan biosynthesis [PATH:ko00514]_POMT; dolichyl-phosphate-mannose-protein mannosyltransferase [EC:2.4.1.109]
K00729	Metabolism_Glycan biosynthesis and metabolism_00510 N-Glycan biosynthesis [PATH:ko00510]_ALG5; dolichyl-phosphate beta-glucosyltransferase [EC:2.4.1.117]
K00730	Genetic Information Processing_Folding, sorting and degradation_04141 Protein processing in endoplasmic reticulum [PATH:ko04141]_OST4; oligosaccharyl transferase complex subunit OST4#Metabolism_Glycan biosynthesis and metabolism_00510 N-Glycan biosynthesis [PATH:ko00510]_OST4; oligosaccharyl transferase complex subunit OST4#Metabolism_Glycan biosynthesis and metabolism_00513 Various types of N-gl…
K00731	Metabolism_Glycan biosynthesis and metabolism_00512 Mucin type O-glycan biosynthesis [PATH:ko00512]_C1GALT1; glycoprotein-N-acetylgalactosamine 3-beta-galactosyltransferase [EC:2.4.1.122]
K00733	Metabolism_Glycan biosynthesis and metabolism_00532 Glycosaminoglycan biosynthesis - chondroitin sulfate / dermatan sulfate [PATH:ko00532]_B4GALT7; xylosylprotein 4-beta-galactosyltransferase [EC:2.4.1.133]#Metabolism_Glycan biosynthesis and metabolism_00534 Glycosaminoglycan biosynthesis - heparan sulfate / heparin [PATH:ko00534]_B4GALT7; xylosylprotein 4-beta-galactosyltransferase [EC:2.4.1.133]
K00734	Metabolism_Glycan biosynthesis and metabolism_00532 Glycosaminoglycan biosynthesis - chondroitin sulfate / dermatan sulfate [PATH:ko00532]_B3GALT6; galactosylxylosylprotein 3-beta-galactosyltransferase [EC:2.4.1.134]#Metabolism_Glycan biosynthesis and metabolism_00534 Glycosaminoglycan biosynthesis - heparan sulfate / heparin [PATH:ko00534]_B3GALT6; galactosylxylosylprotein 3-beta-galactosyltrans…
K00735	Metabolism_Glycan biosynthesis and metabolism_00514 Other types of O-glycan biosynthesis [PATH:ko00514]_B3GAT1; galactosylgalactosylxylosylprotein 3-beta-glucuronosyltransferase 1 [EC:2.4.1.135]
K00736	Metabolism_Glycan biosynthesis and metabolism_00510 N-Glycan biosynthesis [PATH:ko00510]_MGAT2; alpha-1,6-mannosyl-glycoprotein beta-1,2-N-acetylglucosaminyltransferase [EC:2.4.1.143]#Metabolism_Glycan biosynthesis and metabolism_00513 Various types of N-glycan biosynthesis [PATH:ko00513]_MGAT2; alpha-1,6-mannosyl-glycoprotein beta-1,2-N-acetylglucosaminyltransferase [EC:2.4.1.143]
K00737	Metabolism_Glycan biosynthesis and metabolism_00510 N-Glycan biosynthesis [PATH:ko00510]_MGAT3; beta-1,4-mannosyl-glycoprotein beta-1,4-N-acetylglucosaminyltransferase [EC:2.4.1.144]
K00738	Metabolism_Glycan biosynthesis and metabolism_00510 N-Glycan biosynthesis [PATH:ko00510]_MGAT4A_B; alpha-1,3-mannosylglycoprotein beta-1,4-N-acetylglucosaminyltransferase A/B [EC:2.4.1.145]#Metabolism_Glycan biosynthesis and metabolism_00513 Various types of N-glycan biosynthesis [PATH:ko00513]_MGAT4A_B; alpha-1,3-mannosylglycoprotein beta-1,4-N-acetylglucosaminyltransferase A/B [EC:2.4.1.145]
K00739	Metabolism_Glycan biosynthesis and metabolism_00512 Mucin type O-glycan biosynthesis [PATH:ko00512]_B3GNT6; acetylgalactosaminyl-O-glycosyl-glycoprotein beta-1,3-N-acetylglucosaminyltransferase [EC:2.4.1.147]
K00741	Metabolism_Glycan biosynthesis and metabolism_00533 Glycosaminoglycan biosynthesis - keratan sulfate [PATH:ko00533]_B3GNT1, B3GNT2; N-acetyllactosaminide beta-1,3-N-acetylglucosaminyltransferase [EC:2.4.1.149]#Metabolism_Glycan biosynthesis and metabolism_00601 Glycosphingolipid biosynthesis - lacto and neolacto series [PATH:ko00601]_B3GNT1, B3GNT2; N-acetyllactosaminide beta-1,3-N-acetylglucosam…
K00742	Metabolism_Glycan biosynthesis and metabolism_00601 Glycosphingolipid biosynthesis - lacto and neolacto series [PATH:ko00601]_GCNT2; N-acetyllactosaminide beta-1,6-N-acetylglucosaminyltransferase [EC:2.4.1.150]
K00743	Metabolism_Glycan biosynthesis and metabolism_00601 Glycosphingolipid biosynthesis - lacto and neolacto series [PATH:ko00601]_GGTA1; N-acetyllactosaminide 3-alpha-galactosyltransferase [EC:2.4.1.87]
K00744	Metabolism_Glycan biosynthesis and metabolism_00510 N-Glycan biosynthesis [PATH:ko00510]_MGAT5; alpha-1,3(6)-mannosylglycoprotein beta-1,6-N-acetyl-glucosaminyltransferase [EC:2.4.1.155]
K00746	Metabolism_Glycan biosynthesis and metabolism_00532 Glycosaminoglycan biosynthesis - chondroitin sulfate / dermatan sulfate [PATH:ko00532]_CSGALNACT1_2; chondroitin sulfate N-acetylgalactosaminyltransferase 1/2 [EC:2.4.1.174 2.4.1.175]
K00747	Metabolism_Glycan biosynthesis and metabolism_00532 Glycosaminoglycan biosynthesis - chondroitin sulfate / dermatan sulfate [PATH:ko00532]_CHPF; chondroitin polymerizing factor [EC:2.4.1.175 2.4.1.226]
K00748	Metabolism_Glycan biosynthesis and metabolism_00540 Lipopolysaccharide biosynthesis [PATH:ko00540]_lpxB; lipid-A-disaccharide synthase [EC:2.4.1.182]
K00753	Metabolism_Glycan biosynthesis and metabolism_00513 Various types of N-glycan biosynthesis [PATH:ko00513]_E2.4.1.214; glycoprotein 3-alpha-L-fucosyltransferase [EC:2.4.1.214]
K00754	Metabolism_Carbohydrate metabolism_00051 Fructose and mannose metabolism [PATH:ko00051]_E2.4.1.-; [EC:2.4.1.-]
K00756	Metabolism_Nucleotide metabolism_00240 Pyrimidine metabolism [PATH:ko00240]_E2.4.2.2, pdp; pyrimidine-nucleoside phosphorylase [EC:2.4.2.2]
K00757	Metabolism_Nucleotide metabolism_00240 Pyrimidine metabolism [PATH:ko00240]_udp, UPP; uridine phosphorylase [EC:2.4.2.3]#Metabolism_Xenobiotics biodegradation and metabolism_00983 Drug metabolism - other enzymes [PATH:ko00983]_udp, UPP; uridine phosphorylase [EC:2.4.2.3]
K00758	Human Diseases_Cancers_05219 Bladder cancer [PATH:ko05219]_deoA, TYMP; thymidine phosphorylase [EC:2.4.2.4]#Metabolism_Nucleotide metabolism_00240 Pyrimidine metabolism [PATH:ko00240]_deoA, TYMP; thymidine phosphorylase [EC:2.4.2.4]#Metabolism_Xenobiotics biodegradation and metabolism_00983 Drug metabolism - other enzymes [PATH:ko00983]_deoA, TYMP; thymidine phosphorylase [EC:2.4.2.4]
K00759	Metabolism_Nucleotide metabolism_00230 Purine metabolism [PATH:ko00230]_APRT, apt; adenine phosphoribosyltransferase [EC:2.4.2.7]
K00760	Metabolism_Nucleotide metabolism_00230 Purine metabolism [PATH:ko00230]_hprT, hpt, HPRT1; hypoxanthine phosphoribosyltransferase [EC:2.4.2.8]#Metabolism_Xenobiotics biodegradation and metabolism_00983 Drug metabolism - other enzymes [PATH:ko00983]_hprT, hpt, HPRT1; hypoxanthine phosphoribosyltransferase [EC:2.4.2.8]
K00761	Metabolism_Nucleotide metabolism_00240 Pyrimidine metabolism [PATH:ko00240]_upp, UPRT; uracil phosphoribosyltransferase [EC:2.4.2.9]
K00762	Metabolism_Nucleotide metabolism_00240 Pyrimidine metabolism [PATH:ko00240]_pyrE; orotate phosphoribosyltransferase [EC:2.4.2.10]
K00763	Metabolism_Metabolism of cofactors and vitamins_00760 Nicotinate and nicotinamide metabolism [PATH:ko00760]_pncB, NAPRT1; nicotinate phosphoribosyltransferase [EC:6.3.4.21]
K00764	Metabolism_Amino acid metabolism_00250 Alanine, aspartate and glutamate metabolism [PATH:ko00250]_purF, PPAT; amidophosphoribosyltransferase [EC:2.4.2.14]#Metabolism_Nucleotide metabolism_00230 Purine metabolism [PATH:ko00230]_purF, PPAT; amidophosphoribosyltransferase [EC:2.4.2.14]
K00765	Metabolism_Amino acid metabolism_00340 Histidine metabolism [PATH:ko00340]_hisG; ATP phosphoribosyltransferase [EC:2.4.2.17]#Metabolism_Overview_01230 Biosynthesis of amino acids [PATH:ko01230]_hisG; ATP phosphoribosyltransferase [EC:2.4.2.17]
K00766	Metabolism_Amino acid metabolism_00400 Phenylalanine, tyrosine and tryptophan biosynthesis [PATH:ko00400]_trpD; anthranilate phosphoribosyltransferase [EC:2.4.2.18]#Metabolism_Overview_01230 Biosynthesis of amino acids [PATH:ko01230]_trpD; anthranilate phosphoribosyltransferase [EC:2.4.2.18]
K00767	Metabolism_Metabolism of cofactors and vitamins_00760 Nicotinate and nicotinamide metabolism [PATH:ko00760]_nadC, QPRT; nicotinate-nucleotide pyrophosphorylase (carboxylating) [EC:2.4.2.19]
K00768	Metabolism_Metabolism of cofactors and vitamins_00860 Porphyrin and chlorophyll metabolism [PATH:ko00860]_E2.4.2.21, cobU, cobT; nicotinate-nucleotide--dimethylbenzimidazole phosphoribosyltransferase [EC:2.4.2.21]
K00769	Metabolism_Nucleotide metabolism_00230 Purine metabolism [PATH:ko00230]_gpt; xanthine phosphoribosyltransferase [EC:2.4.2.22]
K00770	Metabolism_Carbohydrate metabolism_00500 Starch and sucrose metabolism [PATH:ko00500]_E2.4.2.24; 1,4-beta-D-xylan synthase [EC:2.4.2.24]#Metabolism_Carbohydrate metabolism_00520 Amino sugar and nucleotide sugar metabolism [PATH:ko00520]_E2.4.2.24; 1,4-beta-D-xylan synthase [EC:2.4.2.24]
K00771	Metabolism_Glycan biosynthesis and metabolism_00532 Glycosaminoglycan biosynthesis - chondroitin sulfate / dermatan sulfate [PATH:ko00532]_XYLT; protein xylosyltransferase [EC:2.4.2.26]#Metabolism_Glycan biosynthesis and metabolism_00534 Glycosaminoglycan biosynthesis - heparan sulfate / heparin [PATH:ko00534]_XYLT; protein xylosyltransferase [EC:2.4.2.26]
K00772	Metabolism_Amino acid metabolism_00270 Cysteine and methionine metabolism [PATH:ko00270]_E2.4.2.28, mtaP; 5'-methylthioadenosine phosphorylase [EC:2.4.2.28]
K00778	Metabolism_Glycan biosynthesis and metabolism_00510 N-Glycan biosynthesis [PATH:ko00510]_SIAT1, ST6GAL1; beta-galactoside alpha-2,6-sialyltransferase (sialyltransferase 1) [EC:2.4.99.1]#Metabolism_Glycan biosynthesis and metabolism_00514 Other types of O-glycan biosynthesis [PATH:ko00514]_SIAT1, ST6GAL1; beta-galactoside alpha-2,6-sialyltransferase (sialyltransferase 1) [EC:2.4.99.1]
K00779	Metabolism_Glycan biosynthesis and metabolism_00510 N-Glycan biosynthesis [PATH:ko00510]_SIAT2, ST6GAL2; beta-galactoside alpha2,6-sialyltransferase (sialyltransferase 2) [EC:2.4.99.1]#Metabolism_Glycan biosynthesis and metabolism_00514 Other types of O-glycan biosynthesis [PATH:ko00514]_SIAT2, ST6GAL2; beta-galactoside alpha2,6-sialyltransferase (sialyltransferase 2) [EC:2.4.99.1]
K00780	Metabolism_Glycan biosynthesis and metabolism_00512 Mucin type O-glycan biosynthesis [PATH:ko00512]_SIAT4A; beta-galactoside alpha-2,3-sialyltransferase (sialyltransferase 4A) [EC:2.4.99.4]#Metabolism_Glycan biosynthesis and metabolism_00533 Glycosaminoglycan biosynthesis - keratan sulfate [PATH:ko00533]_SIAT4A; beta-galactoside alpha-2,3-sialyltransferase (sialyltransferase 4A) [EC:2.4.99.4]#Met…
K00781	Metabolism_Glycan biosynthesis and metabolism_00513 Various types of N-glycan biosynthesis [PATH:ko00513]_SIAT6; N-acetyllactosaminide alpha-2,3-sialyltransferase (sialyltransferase 6) [EC:2.4.99.6]#Metabolism_Glycan biosynthesis and metabolism_00514 Other types of O-glycan biosynthesis [PATH:ko00514]_SIAT6; N-acetyllactosaminide alpha-2,3-sialyltransferase (sialyltransferase 6) [EC:2.4.99.6]#Met…
K00784	Genetic Information Processing_Translation_03013 RNA transport [PATH:ko03013]_rnz; ribonuclease Z [EC:3.1.26.11]
K00787	Human Diseases_Infectious diseases_05164 Influenza A [PATH:ko05164]_FDPS; farnesyl diphosphate synthase [EC:2.5.1.1 2.5.1.10]#Human Diseases_Infectious diseases_05166 HTLV-I infection [PATH:ko05166]_FDPS; farnesyl diphosphate synthase [EC:2.5.1.1 2.5.1.10]#Metabolism_Metabolism of terpenoids and polyketides_00900 Terpenoid backbone biosynthesis [PATH:ko00900]_FDPS; farnesyl diphosphate synthase […
K00788	Metabolism_Metabolism of cofactors and vitamins_00730 Thiamine metabolism [PATH:ko00730]_thiE; thiamine-phosphate pyrophosphorylase [EC:2.5.1.3]
K00789	Metabolism_Amino acid metabolism_00270 Cysteine and methionine metabolism [PATH:ko00270]_metK; S-adenosylmethionine synthetase [EC:2.5.1.6]#Metabolism_Overview_01230 Biosynthesis of amino acids [PATH:ko01230]_metK; S-adenosylmethionine synthetase [EC:2.5.1.6]
K00790	Metabolism_Carbohydrate metabolism_00520 Amino sugar and nucleotide sugar metabolism [PATH:ko00520]_murA; UDP-N-acetylglucosamine 1-carboxyvinyltransferase [EC:2.5.1.7]#Metabolism_Glycan biosynthesis and metabolism_00550 Peptidoglycan biosynthesis [PATH:ko00550]_murA; UDP-N-acetylglucosamine 1-carboxyvinyltransferase [EC:2.5.1.7]
K00791	Metabolism_Metabolism of terpenoids and polyketides_00908 Zeatin biosynthesis [PATH:ko00908]_miaA, TRIT1; tRNA dimethylallyltransferase [EC:2.5.1.75]
K00793	Metabolism_Metabolism of cofactors and vitamins_00740 Riboflavin metabolism [PATH:ko00740]_ribE, RIB5; riboflavin synthase [EC:2.5.1.9]
K00794	Metabolism_Metabolism of cofactors and vitamins_00740 Riboflavin metabolism [PATH:ko00740]_ribH, RIB4; 6,7-dimethyl-8-ribityllumazine synthase [EC:2.5.1.78]
K00795	Metabolism_Metabolism of terpenoids and polyketides_00900 Terpenoid backbone biosynthesis [PATH:ko00900]_ispA; farnesyl diphosphate synthase [EC:2.5.1.1 2.5.1.10]
K00796	Metabolism_Metabolism of cofactors and vitamins_00790 Folate biosynthesis [PATH:ko00790]_folP; dihydropteroate synthase [EC:2.5.1.15]
K00797	Metabolism_Amino acid metabolism_00270 Cysteine and methionine metabolism [PATH:ko00270]_speE, SRM; spermidine synthase [EC:2.5.1.16]#Metabolism_Amino acid metabolism_00330 Arginine and proline metabolism [PATH:ko00330]_speE, SRM; spermidine synthase [EC:2.5.1.16]#Metabolism_Metabolism of other amino acids_00410 beta-Alanine metabolism [PATH:ko00410]_speE, SRM; spermidine synthase [EC:2.5.1.16]#M…
K00798	Metabolism_Metabolism of cofactors and vitamins_00860 Porphyrin and chlorophyll metabolism [PATH:ko00860]_MMAB, pduO; cob(I)alamin adenosyltransferase [EC:2.5.1.17]
K00799	Human Diseases_Cancers_05204 Chemical carcinogenesis [PATH:ko05204]_GST, gst; glutathione S-transferase [EC:2.5.1.18]#Metabolism_Metabolism of other amino acids_00480 Glutathione metabolism [PATH:ko00480]_GST, gst; glutathione S-transferase [EC:2.5.1.18]#Metabolism_Xenobiotics biodegradation and metabolism_00980 Metabolism of xenobiotics by cytochrome P450 [PATH:ko00980]_GST, gst; glutathione S-t…
K00800	Metabolism_Amino acid metabolism_00400 Phenylalanine, tyrosine and tryptophan biosynthesis [PATH:ko00400]_aroA; 3-phosphoshikimate 1-carboxyvinyltransferase [EC:2.5.1.19]#Metabolism_Overview_01230 Biosynthesis of amino acids [PATH:ko01230]_aroA; 3-phosphoshikimate 1-carboxyvinyltransferase [EC:2.5.1.19]
K00801	Metabolism_Lipid metabolism_00100 Steroid biosynthesis [PATH:ko00100]_FDFT1; farnesyl-diphosphate farnesyltransferase [EC:2.5.1.21]#Metabolism_Metabolism of terpenoids and polyketides_00909 Sesquiterpenoid and triterpenoid biosynthesis [PATH:ko00909]_FDFT1; farnesyl-diphosphate farnesyltransferase [EC:2.5.1.21]
K00802	Metabolism_Amino acid metabolism_00270 Cysteine and methionine metabolism [PATH:ko00270]_SMS; spermine synthase [EC:2.5.1.22]#Metabolism_Amino acid metabolism_00330 Arginine and proline metabolism [PATH:ko00330]_SMS; spermine synthase [EC:2.5.1.22]#Metabolism_Metabolism of other amino acids_00410 beta-Alanine metabolism [PATH:ko00410]_SMS; spermine synthase [EC:2.5.1.22]#Metabolism_Metabolism of …
K00803	Cellular Processes_Transport and catabolism_04146 Peroxisome [PATH:ko04146]_AGPS, agpS; alkyldihydroxyacetonephosphate synthase [EC:2.5.1.26]#Metabolism_Lipid metabolism_00565 Ether lipid metabolism [PATH:ko00565]_AGPS, agpS; alkyldihydroxyacetonephosphate synthase [EC:2.5.1.26]
K00804	Metabolism_Metabolism of terpenoids and polyketides_00900 Terpenoid backbone biosynthesis [PATH:ko00900]_GGPS1; geranylgeranyl diphosphate synthase, type III [EC:2.5.1.1 2.5.1.10 2.5.1.29]
K00805	Metabolism_Metabolism of terpenoids and polyketides_00900 Terpenoid backbone biosynthesis [PATH:ko00900]_hepST; heptaprenyl diphosphate synthase [EC:2.5.1.30]
K00806	Metabolism_Metabolism of terpenoids and polyketides_00900 Terpenoid backbone biosynthesis [PATH:ko00900]_uppS; undecaprenyl diphosphate synthase [EC:2.5.1.31]
K00807	Metabolism_Lipid metabolism_00590 Arachidonic acid metabolism [PATH:ko00590]_LTC4S; leukotriene-C4 synthase [EC:4.4.1.20]
K00808	Metabolism_Biosynthesis of other secondary metabolites_00960 Tropane, piperidine and pyridine alkaloid biosynthesis [PATH:ko00960]_hss; homospermidine synthase [EC:2.5.1.44]
K00811	Metabolism_Amino acid metabolism_00250 Alanine, aspartate and glutamate metabolism [PATH:ko00250]_ASP5; aspartate aminotransferase, chloroplastic [EC:2.6.1.1]#Metabolism_Amino acid metabolism_00270 Cysteine and methionine metabolism [PATH:ko00270]_ASP5; aspartate aminotransferase, chloroplastic [EC:2.6.1.1]#Metabolism_Amino acid metabolism_00330 Arginine and proline metabolism [PATH:ko00330]_ASP5…
K00812	Metabolism_Amino acid metabolism_00250 Alanine, aspartate and glutamate metabolism [PATH:ko00250]_aspB; aspartate aminotransferase [EC:2.6.1.1]#Metabolism_Amino acid metabolism_00270 Cysteine and methionine metabolism [PATH:ko00270]_aspB; aspartate aminotransferase [EC:2.6.1.1]#Metabolism_Amino acid metabolism_00330 Arginine and proline metabolism [PATH:ko00330]_aspB; aspartate aminotransferase […
K00813	Metabolism_Amino acid metabolism_00250 Alanine, aspartate and glutamate metabolism [PATH:ko00250]_aspC; aspartate aminotransferase [EC:2.6.1.1]#Metabolism_Amino acid metabolism_00270 Cysteine and methionine metabolism [PATH:ko00270]_aspC; aspartate aminotransferase [EC:2.6.1.1]#Metabolism_Amino acid metabolism_00330 Arginine and proline metabolism [PATH:ko00330]_aspC; aspartate aminotransferase […
K00814	Metabolism_Amino acid metabolism_00250 Alanine, aspartate and glutamate metabolism [PATH:ko00250]_GPT, ALT; alanine transaminase [EC:2.6.1.2]#Metabolism_Energy metabolism_00710 Carbon fixation in photosynthetic organisms [PATH:ko00710]_GPT, ALT; alanine transaminase [EC:2.6.1.2]#Metabolism_Overview_01200 Carbon metabolism [PATH:ko01200]_GPT, ALT; alanine transaminase [EC:2.6.1.2]#Metabolism_Overv…
K00815	Metabolism_Amino acid metabolism_00270 Cysteine and methionine metabolism [PATH:ko00270]_TAT; tyrosine aminotransferase [EC:2.6.1.5]#Metabolism_Amino acid metabolism_00350 Tyrosine metabolism [PATH:ko00350]_TAT; tyrosine aminotransferase [EC:2.6.1.5]#Metabolism_Amino acid metabolism_00360 Phenylalanine metabolism [PATH:ko00360]_TAT; tyrosine aminotransferase [EC:2.6.1.5]#Metabolism_Amino acid met…
K00816	Human Diseases_Cancers_05204 Chemical carcinogenesis [PATH:ko05204]_CCBL; kynurenine---oxoglutarate transaminase / cysteine-S-conjugate beta-lyase / glutamine---phenylpyruvate transaminase [EC:2.6.1.7 4.4.1.13 2.6.1.64]#Metabolism_Amino acid metabolism_00380 Tryptophan metabolism [PATH:ko00380]_CCBL; kynurenine---oxoglutarate transaminase / cysteine-S-conjugate beta-lyase / glutamine---phenylpyru…
K00817	Metabolism_Amino acid metabolism_00340 Histidine metabolism [PATH:ko00340]_hisC; histidinol-phosphate aminotransferase [EC:2.6.1.9]#Metabolism_Amino acid metabolism_00350 Tyrosine metabolism [PATH:ko00350]_hisC; histidinol-phosphate aminotransferase [EC:2.6.1.9]#Metabolism_Amino acid metabolism_00360 Phenylalanine metabolism [PATH:ko00360]_hisC; histidinol-phosphate aminotransferase [EC:2.6.1.9]#…
K00818	Metabolism_Amino acid metabolism_00330 Arginine and proline metabolism [PATH:ko00330]_E2.6.1.11, argD; acetylornithine aminotransferase [EC:2.6.1.11]#Metabolism_Overview_01210 2-Oxocarboxylic acid metabolism [PATH:ko01210]_E2.6.1.11, argD; acetylornithine aminotransferase [EC:2.6.1.11]#Metabolism_Overview_01230 Biosynthesis of amino acids [PATH:ko01230]_E2.6.1.11, argD; acetylornithine aminotrans…
K00819	Metabolism_Amino acid metabolism_00330 Arginine and proline metabolism [PATH:ko00330]_E2.6.1.13, rocD; ornithine--oxo-acid transaminase [EC:2.6.1.13]
K00820	Metabolism_Amino acid metabolism_00250 Alanine, aspartate and glutamate metabolism [PATH:ko00250]_glmS, GFPT; glucosamine--fructose-6-phosphate aminotransferase (isomerizing) [EC:2.6.1.16]#Metabolism_Carbohydrate metabolism_00520 Amino sugar and nucleotide sugar metabolism [PATH:ko00520]_glmS, GFPT; glucosamine--fructose-6-phosphate aminotransferase (isomerizing) [EC:2.6.1.16]
K00821	Metabolism_Amino acid metabolism_00300 Lysine biosynthesis [PATH:ko00300]_argD; acetylornithine/N-succinyldiaminopimelate aminotransferase [EC:2.6.1.11 2.6.1.17]#Metabolism_Amino acid metabolism_00330 Arginine and proline metabolism [PATH:ko00330]_argD; acetylornithine/N-succinyldiaminopimelate aminotransferase [EC:2.6.1.11 2.6.1.17]#Metabolism_Overview_01210 2-Oxocarboxylic acid metabolism [PATH…
K00822	Metabolism_Amino acid metabolism_00280 Valine, leucine and isoleucine degradation [PATH:ko00280]_E2.6.1.18; beta-alanine--pyruvate transaminase [EC:2.6.1.18]#Metabolism_Carbohydrate metabolism_00640 Propanoate metabolism [PATH:ko00640]_E2.6.1.18; beta-alanine--pyruvate transaminase [EC:2.6.1.18]#Metabolism_Metabolism of other amino acids_00410 beta-Alanine metabolism [PATH:ko00410]_E2.6.1.18; bet…
K00823	Metabolism_Amino acid metabolism_00250 Alanine, aspartate and glutamate metabolism [PATH:ko00250]_puuE; 4-aminobutyrate aminotransferase [EC:2.6.1.19]#Metabolism_Carbohydrate metabolism_00640 Propanoate metabolism [PATH:ko00640]_puuE; 4-aminobutyrate aminotransferase [EC:2.6.1.19]#Metabolism_Carbohydrate metabolism_00650 Butanoate metabolism [PATH:ko00650]_puuE; 4-aminobutyrate aminotransferase […
K00824	Metabolism_Amino acid metabolism_00310 Lysine degradation [PATH:ko00310]_dat; D-alanine transaminase [EC:2.6.1.21]#Metabolism_Amino acid metabolism_00330 Arginine and proline metabolism [PATH:ko00330]_dat; D-alanine transaminase [EC:2.6.1.21]#Metabolism_Amino acid metabolism_00360 Phenylalanine metabolism [PATH:ko00360]_dat; D-alanine transaminase [EC:2.6.1.21]#Metabolism_Metabolism of other amin…
K00825	Metabolism_Amino acid metabolism_00300 Lysine biosynthesis [PATH:ko00300]_AADAT, KAT2; kynurenine/2-aminoadipate aminotransferase [EC:2.6.1.7 2.6.1.39]#Metabolism_Amino acid metabolism_00310 Lysine degradation [PATH:ko00310]_AADAT, KAT2; kynurenine/2-aminoadipate aminotransferase [EC:2.6.1.7 2.6.1.39]#Metabolism_Amino acid metabolism_00380 Tryptophan metabolism [PATH:ko00380]_AADAT, KAT2; kynuren…
K00826	Metabolism_Amino acid metabolism_00280 Valine, leucine and isoleucine degradation [PATH:ko00280]_E2.6.1.42, ilvE; branched-chain amino acid aminotransferase [EC:2.6.1.42]#Metabolism_Amino acid metabolism_00290 Valine, leucine and isoleucine biosynthesis [PATH:ko00290]_E2.6.1.42, ilvE; branched-chain amino acid aminotransferase [EC:2.6.1.42]#Metabolism_Metabolism of cofactors and vitamins_00770 Pa…
K00827	Metabolism_Amino acid metabolism_00250 Alanine, aspartate and glutamate metabolism [PATH:ko00250]_AGXT2; alanine-glyoxylate transaminase / (R)-3-amino-2-methylpropionate-pyruvate transaminase [EC:2.6.1.44 2.6.1.40]#Metabolism_Amino acid metabolism_00260 Glycine, serine and threonine metabolism [PATH:ko00260]_AGXT2; alanine-glyoxylate transaminase / (R)-3-amino-2-methylpropionate-pyruvate transami…
K00830	Cellular Processes_Transport and catabolism_04146 Peroxisome [PATH:ko04146]_AGXT; alanine-glyoxylate transaminase / serine-glyoxylate transaminase / serine-pyruvate transaminase [EC:2.6.1.44 2.6.1.45 2.6.1.51]#Metabolism_Amino acid metabolism_00250 Alanine, aspartate and glutamate metabolism [PATH:ko00250]_AGXT; alanine-glyoxylate transaminase / serine-glyoxylate transaminase / serine-pyruvate tr…
K00831	Metabolism_Amino acid metabolism_00260 Glycine, serine and threonine metabolism [PATH:ko00260]_serC, PSAT1; phosphoserine aminotransferase [EC:2.6.1.52]#Metabolism_Energy metabolism_00680 Methane metabolism [PATH:ko00680]_serC, PSAT1; phosphoserine aminotransferase [EC:2.6.1.52]#Metabolism_Metabolism of cofactors and vitamins_00750 Vitamin B6 metabolism [PATH:ko00750]_serC, PSAT1; phosphoserine a…
K00832	Metabolism_Amino acid metabolism_00270 Cysteine and methionine metabolism [PATH:ko00270]_tyrB; aromatic-amino-acid transaminase [EC:2.6.1.57]#Metabolism_Amino acid metabolism_00350 Tyrosine metabolism [PATH:ko00350]_tyrB; aromatic-amino-acid transaminase [EC:2.6.1.57]#Metabolism_Amino acid metabolism_00360 Phenylalanine metabolism [PATH:ko00360]_tyrB; aromatic-amino-acid transaminase [EC:2.6.1.57…
K00833	Metabolism_Metabolism of cofactors and vitamins_00780 Biotin metabolism [PATH:ko00780]_bioA; adenosylmethionine-8-amino-7-oxononanoate aminotransferase [EC:2.6.1.62]
K00835	Metabolism_Amino acid metabolism_00290 Valine, leucine and isoleucine biosynthesis [PATH:ko00290]_avtA; valine--pyruvate aminotransferase [EC:2.6.1.66]
K00836	Metabolism_Amino acid metabolism_00260 Glycine, serine and threonine metabolism [PATH:ko00260]_E2.6.1.76, ectB; diaminobutyrate-2-oxoglutarate transaminase [EC:2.6.1.76]#Metabolism_Overview_01210 2-Oxocarboxylic acid metabolism [PATH:ko01210]_E2.6.1.76, ectB; diaminobutyrate-2-oxoglutarate transaminase [EC:2.6.1.76]#Metabolism_Overview_01230 Biosynthesis of amino acids [PATH:ko01230]_E2.6.1.76, e…
K00838	Metabolism_Amino acid metabolism_00270 Cysteine and methionine metabolism [PATH:ko00270]_ARO8; aromatic amino acid aminotransferase I [EC:2.6.1.57 2.6.1.27 2.6.1.5]#Metabolism_Amino acid metabolism_00300 Lysine biosynthesis [PATH:ko00300]_ARO8; aromatic amino acid aminotransferase I [EC:2.6.1.57 2.6.1.27 2.6.1.5]#Metabolism_Amino acid metabolism_00350 Tyrosine metabolism [PATH:ko00350]_ARO8; arom…
K00840	Metabolism_Amino acid metabolism_00330 Arginine and proline metabolism [PATH:ko00330]_astC; succinylornithine aminotransferase [EC:2.6.1.81]
K00841	Metabolism_Amino acid metabolism_00300 Lysine biosynthesis [PATH:ko00300]_patA; aminotransferase [EC:2.6.1.-]#Metabolism_Overview_01230 Biosynthesis of amino acids [PATH:ko01230]_patA; aminotransferase [EC:2.6.1.-]
K00844	Environmental Information Processing_Signal transduction_04066 HIF-1 signaling pathway [PATH:ko04066]_HK; hexokinase [EC:2.7.1.1]#Human Diseases_Cancers_05230 Central carbon metabolism in cancer [PATH:ko05230]_HK; hexokinase [EC:2.7.1.1]#Human Diseases_Endocrine and metabolic diseases_04930 Type II diabetes mellitus [PATH:ko04930]_HK; hexokinase [EC:2.7.1.1]#Metabolism_Biosynthesis of other secon…
K00845	Metabolism_Biosynthesis of other secondary metabolites_00521 Streptomycin biosynthesis [PATH:ko00521]_glk; glucokinase [EC:2.7.1.2]#Metabolism_Biosynthesis of other secondary metabolites_00524 Butirosin and neomycin biosynthesis [PATH:ko00524]_glk; glucokinase [EC:2.7.1.2]#Metabolism_Carbohydrate metabolism_00010 Glycolysis / Gluconeogenesis [PATH:ko00010]_glk; glucokinase [EC:2.7.1.2]#Metabolism…
K00846	Metabolism_Carbohydrate metabolism_00051 Fructose and mannose metabolism [PATH:ko00051]_KHK; ketohexokinase [EC:2.7.1.3]
K00847	Metabolism_Carbohydrate metabolism_00051 Fructose and mannose metabolism [PATH:ko00051]_E2.7.1.4, scrK; fructokinase [EC:2.7.1.4]#Metabolism_Carbohydrate metabolism_00500 Starch and sucrose metabolism [PATH:ko00500]_E2.7.1.4, scrK; fructokinase [EC:2.7.1.4]#Metabolism_Carbohydrate metabolism_00520 Amino sugar and nucleotide sugar metabolism [PATH:ko00520]_E2.7.1.4, scrK; fructokinase [EC:2.7.1.4]
K00848	Metabolism_Carbohydrate metabolism_00040 Pentose and glucuronate interconversions [PATH:ko00040]_rhaB; rhamnulokinase [EC:2.7.1.5]#Metabolism_Carbohydrate metabolism_00051 Fructose and mannose metabolism [PATH:ko00051]_rhaB; rhamnulokinase [EC:2.7.1.5]
K00849	Metabolism_Carbohydrate metabolism_00052 Galactose metabolism [PATH:ko00052]_galK; galactokinase [EC:2.7.1.6]#Metabolism_Carbohydrate metabolism_00520 Amino sugar and nucleotide sugar metabolism [PATH:ko00520]_galK; galactokinase [EC:2.7.1.6]
K00850	Environmental Information Processing_Signal transduction_04152 AMPK signaling pathway [PATH:ko04152]_pfkA, PFK; 6-phosphofructokinase 1 [EC:2.7.1.11]#Genetic Information Processing_Folding, sorting and degradation_03018 RNA degradation [PATH:ko03018]_pfkA, PFK; 6-phosphofructokinase 1 [EC:2.7.1.11]#Human Diseases_Cancers_05230 Central carbon metabolism in cancer [PATH:ko05230]_pfkA, PFK; 6-phosph…
K00851	Metabolism_Carbohydrate metabolism_00030 Pentose phosphate pathway [PATH:ko00030]_E2.7.1.12, gntK, idnK; gluconokinase [EC:2.7.1.12]#Metabolism_Overview_01200 Carbon metabolism [PATH:ko01200]_E2.7.1.12, gntK, idnK; gluconokinase [EC:2.7.1.12]
K00852	Metabolism_Carbohydrate metabolism_00030 Pentose phosphate pathway [PATH:ko00030]_rbsK, RBKS; ribokinase [EC:2.7.1.15]
K00853	Metabolism_Carbohydrate metabolism_00040 Pentose and glucuronate interconversions [PATH:ko00040]_araB; L-ribulokinase [EC:2.7.1.16]
K00854	Metabolism_Carbohydrate metabolism_00040 Pentose and glucuronate interconversions [PATH:ko00040]_xylB, XYLB; xylulokinase [EC:2.7.1.17]
K00855	Metabolism_Energy metabolism_00710 Carbon fixation in photosynthetic organisms [PATH:ko00710]_PRK, prkB; phosphoribulokinase [EC:2.7.1.19]#Metabolism_Overview_01200 Carbon metabolism [PATH:ko01200]_PRK, prkB; phosphoribulokinase [EC:2.7.1.19]
K00856	Metabolism_Nucleotide metabolism_00230 Purine metabolism [PATH:ko00230]_E2.7.1.20, ADK; adenosine kinase [EC:2.7.1.20]
K00857	Metabolism_Nucleotide metabolism_00240 Pyrimidine metabolism [PATH:ko00240]_tdk, TK; thymidine kinase [EC:2.7.1.21]#Metabolism_Xenobiotics biodegradation and metabolism_00983 Drug metabolism - other enzymes [PATH:ko00983]_tdk, TK; thymidine kinase [EC:2.7.1.21]
K00858	Metabolism_Metabolism of cofactors and vitamins_00760 Nicotinate and nicotinamide metabolism [PATH:ko00760]_ppnK, NADK; NAD+ kinase [EC:2.7.1.23]
K00859	Metabolism_Metabolism of cofactors and vitamins_00770 Pantothenate and CoA biosynthesis [PATH:ko00770]_coaE; dephospho-CoA kinase [EC:2.7.1.24]
K00860	Metabolism_Energy metabolism_00920 Sulfur metabolism [PATH:ko00920]_cysC; adenylylsulfate kinase [EC:2.7.1.25]#Metabolism_Nucleotide metabolism_00230 Purine metabolism [PATH:ko00230]_cysC; adenylylsulfate kinase [EC:2.7.1.25]
K00861	Metabolism_Metabolism of cofactors and vitamins_00740 Riboflavin metabolism [PATH:ko00740]_RFK, FMN1; riboflavin kinase [EC:2.7.1.26]
K00863	Metabolism_Energy metabolism_00680 Methane metabolism [PATH:ko00680]_E2.7.1.29, DAK1, DAK2; dihydroxyacetone kinase [EC:2.7.1.29]#Metabolism_Lipid metabolism_00561 Glycerolipid metabolism [PATH:ko00561]_E2.7.1.29, DAK1, DAK2; dihydroxyacetone kinase [EC:2.7.1.29]#Metabolism_Overview_01200 Carbon metabolism [PATH:ko01200]_E2.7.1.29, DAK1, DAK2; dihydroxyacetone kinase [EC:2.7.1.29]#Organismal Syst…
K00864	Metabolism_Lipid metabolism_00561 Glycerolipid metabolism [PATH:ko00561]_glpK, GK; glycerol kinase [EC:2.7.1.30]#Organismal Systems_Endocrine system_03320 PPAR signaling pathway [PATH:ko03320]_glpK, GK; glycerol kinase [EC:2.7.1.30]#Organismal Systems_Environmental adaptation_04626 Plant-pathogen interaction [PATH:ko04626]_glpK, GK; glycerol kinase [EC:2.7.1.30]
K00865	Metabolism_Amino acid metabolism_00260 Glycine, serine and threonine metabolism [PATH:ko00260]_glxK; glycerate kinase [EC:2.7.1.31]#Metabolism_Carbohydrate metabolism_00630 Glyoxylate and dicarboxylate metabolism [PATH:ko00630]_glxK; glycerate kinase [EC:2.7.1.31]#Metabolism_Lipid metabolism_00561 Glycerolipid metabolism [PATH:ko00561]_glxK; glycerate kinase [EC:2.7.1.31]
K00866	Metabolism_Lipid metabolism_00564 Glycerophospholipid metabolism [PATH:ko00564]_CKI1; choline kinase [EC:2.7.1.32]
K00867	Metabolism_Metabolism of cofactors and vitamins_00770 Pantothenate and CoA biosynthesis [PATH:ko00770]_coaA; type I pantothenate kinase [EC:2.7.1.33]
K00868	Metabolism_Metabolism of cofactors and vitamins_00750 Vitamin B6 metabolism [PATH:ko00750]_pdxK, pdxY; pyridoxine kinase [EC:2.7.1.35]
K00869	Cellular Processes_Transport and catabolism_04146 Peroxisome [PATH:ko04146]_E2.7.1.36, MVK, mvaK1; mevalonate kinase [EC:2.7.1.36]#Metabolism_Metabolism of terpenoids and polyketides_00900 Terpenoid backbone biosynthesis [PATH:ko00900]_E2.7.1.36, MVK, mvaK1; mevalonate kinase [EC:2.7.1.36]
K00871	Environmental Information Processing_Signal transduction_04020 Calcium signaling pathway [PATH:ko04020]_PHKG; phosphorylase kinase gamma subunit [EC:2.7.11.19]#Organismal Systems_Endocrine system_04910 Insulin signaling pathway [PATH:ko04910]_PHKG; phosphorylase kinase gamma subunit [EC:2.7.11.19]#Organismal Systems_Endocrine system_04922 Glucagon signaling pathway [PATH:ko04922]_PHKG; phosphoryl…
K00872	Metabolism_Amino acid metabolism_00260 Glycine, serine and threonine metabolism [PATH:ko00260]_thrB1; homoserine kinase [EC:2.7.1.39]#Metabolism_Overview_01230 Biosynthesis of amino acids [PATH:ko01230]_thrB1; homoserine kinase [EC:2.7.1.39]
K00873	Human Diseases_Cancers_05203 Viral carcinogenesis [PATH:ko05203]_PK, pyk; pyruvate kinase [EC:2.7.1.40]#Human Diseases_Cancers_05230 Central carbon metabolism in cancer [PATH:ko05230]_PK, pyk; pyruvate kinase [EC:2.7.1.40]#Human Diseases_Endocrine and metabolic diseases_04930 Type II diabetes mellitus [PATH:ko04930]_PK, pyk; pyruvate kinase [EC:2.7.1.40]#Metabolism_Carbohydrate metabolism_00010 G…
K00874	Metabolism_Carbohydrate metabolism_00030 Pentose phosphate pathway [PATH:ko00030]_kdgK; 2-dehydro-3-deoxygluconokinase [EC:2.7.1.45]#Metabolism_Overview_01200 Carbon metabolism [PATH:ko01200]_kdgK; 2-dehydro-3-deoxygluconokinase [EC:2.7.1.45]
K00875	Metabolism_Carbohydrate metabolism_00040 Pentose and glucuronate interconversions [PATH:ko00040]_E2.7.1.47; D-ribulokinase [EC:2.7.1.47]
K00876	Metabolism_Nucleotide metabolism_00240 Pyrimidine metabolism [PATH:ko00240]_udk, UCK; uridine kinase [EC:2.7.1.48]#Metabolism_Xenobiotics biodegradation and metabolism_00983 Drug metabolism - other enzymes [PATH:ko00983]_udk, UCK; uridine kinase [EC:2.7.1.48]
K00877	Metabolism_Metabolism of cofactors and vitamins_00730 Thiamine metabolism [PATH:ko00730]_THI20; hydroxymethylpyrimidine/phosphomethylpyrimidine kinase [EC:2.7.1.49 2.7.4.7]
K00878	Metabolism_Metabolism of cofactors and vitamins_00730 Thiamine metabolism [PATH:ko00730]_thiM; hydroxyethylthiazole kinase [EC:2.7.1.50]
K00879	Metabolism_Carbohydrate metabolism_00051 Fructose and mannose metabolism [PATH:ko00051]_fucK; L-fuculokinase [EC:2.7.1.51]
K00880	Metabolism_Carbohydrate metabolism_00040 Pentose and glucuronate interconversions [PATH:ko00040]_lyxK; L-xylulokinase [EC:2.7.1.53]#Metabolism_Carbohydrate metabolism_00053 Ascorbate and aldarate metabolism [PATH:ko00053]_lyxK; L-xylulokinase [EC:2.7.1.53]
K00881	Metabolism_Carbohydrate metabolism_00051 Fructose and mannose metabolism [PATH:ko00051]_alsK; allose kinase [EC:2.7.1.55]
K00882	Metabolism_Carbohydrate metabolism_00051 Fructose and mannose metabolism [PATH:ko00051]_fruK; 1-phosphofructokinase [EC:2.7.1.56]
K00883	Metabolism_Carbohydrate metabolism_00052 Galactose metabolism [PATH:ko00052]_dgoK; 2-dehydro-3-deoxygalactonokinase [EC:2.7.1.58]
K00884	Metabolism_Carbohydrate metabolism_00520 Amino sugar and nucleotide sugar metabolism [PATH:ko00520]_NAGK, nagK; N-acetylglucosamine kinase [EC:2.7.1.59]
K00885	Metabolism_Carbohydrate metabolism_00520 Amino sugar and nucleotide sugar metabolism [PATH:ko00520]_nanK; N-acylmannosamine kinase [EC:2.7.1.60]
K00886	Metabolism_Carbohydrate metabolism_00010 Glycolysis / Gluconeogenesis [PATH:ko00010]_ppgK; polyphosphate glucokinase [EC:2.7.1.63]#Metabolism_Carbohydrate metabolism_00520 Amino sugar and nucleotide sugar metabolism [PATH:ko00520]_ppgK; polyphosphate glucokinase [EC:2.7.1.63]#Metabolism_Overview_01200 Carbon metabolism [PATH:ko01200]_ppgK; polyphosphate glucokinase [EC:2.7.1.63]
K00887	Metabolism_Glycan biosynthesis and metabolism_00550 Peptidoglycan biosynthesis [PATH:ko00550]_E2.7.1.66; undecaprenol kinase [EC:2.7.1.66]
K00888	Environmental Information Processing_Signal transduction_04070 Phosphatidylinositol signaling system [PATH:ko04070]_PI4K; phosphatidylinositol 4-kinase [EC:2.7.1.67]#Metabolism_Carbohydrate metabolism_00562 Inositol phosphate metabolism [PATH:ko00562]_PI4K; phosphatidylinositol 4-kinase [EC:2.7.1.67]
K00889	Cellular Processes_Cell motility_04810 Regulation of actin cytoskeleton [PATH:ko04810]_PIP5K; 1-phosphatidylinositol-4-phosphate 5-kinase [EC:2.7.1.68]#Cellular Processes_Transport and catabolism_04144 Endocytosis [PATH:ko04144]_PIP5K; 1-phosphatidylinositol-4-phosphate 5-kinase [EC:2.7.1.68]#Environmental Information Processing_Signal transduction_04070 Phosphatidylinositol signaling system [PAT…
K00891	Metabolism_Amino acid metabolism_00400 Phenylalanine, tyrosine and tryptophan biosynthesis [PATH:ko00400]_E2.7.1.71, aroK, aroL; shikimate kinase [EC:2.7.1.71]#Metabolism_Overview_01230 Biosynthesis of amino acids [PATH:ko01230]_E2.7.1.71, aroK, aroL; shikimate kinase [EC:2.7.1.71]
K00892	Metabolism_Nucleotide metabolism_00230 Purine metabolism [PATH:ko00230]_gsk; inosine kinase [EC:2.7.1.73]
K00893	Metabolism_Nucleotide metabolism_00230 Purine metabolism [PATH:ko00230]_DCK; deoxycitidine kinase [EC:2.7.1.74]#Metabolism_Nucleotide metabolism_00240 Pyrimidine metabolism [PATH:ko00240]_DCK; deoxycitidine kinase [EC:2.7.1.74]
K00894	Metabolism_Lipid metabolism_00564 Glycerophospholipid metabolism [PATH:ko00564]_ETNK, EKI; ethanolamine kinase [EC:2.7.1.82]
K00895	Metabolism_Carbohydrate metabolism_00051 Fructose and mannose metabolism [PATH:ko00051]_E2.7.1.90, pfk; pyrophosphate--fructose-6-phosphate 1-phosphotransferase [EC:2.7.1.90]
K00899	Metabolism_Amino acid metabolism_00270 Cysteine and methionine metabolism [PATH:ko00270]_mtnK; 5-methylthioribose kinase [EC:2.7.1.100]
K00900	Metabolism_Carbohydrate metabolism_00051 Fructose and mannose metabolism [PATH:ko00051]_E2.7.1.105, PFK; 6-phosphofructo-2-kinase [EC:2.7.1.105]
K00901	Environmental Information Processing_Signal transduction_04070 Phosphatidylinositol signaling system [PATH:ko04070]_dgkA, DGK; diacylglycerol kinase (ATP) [EC:2.7.1.107]#Human Diseases_Cancers_05231 Choline metabolism in cancer [PATH:ko05231]_dgkA, DGK; diacylglycerol kinase (ATP) [EC:2.7.1.107]#Metabolism_Lipid metabolism_00561 Glycerolipid metabolism [PATH:ko00561]_dgkA, DGK; diacylglycerol kin…
K00902	Metabolism_Glycan biosynthesis and metabolism_00510 N-Glycan biosynthesis [PATH:ko00510]_E2.7.1.108; dolichol kinase [EC:2.7.1.108]
K00904	Metabolism_Nucleotide metabolism_00230 Purine metabolism [PATH:ko00230]_DGUOK; deoxyguanosine kinase [EC:2.7.1.113]
K00907	Cellular Processes_Cell motility_04810 Regulation of actin cytoskeleton [PATH:ko04810]_MYLK; myosin-light-chain kinase [EC:2.7.11.18]#Cellular Processes_Cellular_community_04510 Focal adhesion [PATH:ko04510]_MYLK; myosin-light-chain kinase [EC:2.7.11.18]#Environmental Information Processing_Signal transduction_04020 Calcium signaling pathway [PATH:ko04020]_MYLK; myosin-light-chain kinase [EC:2.7.…
K00909	Cellular Processes_Transport and catabolism_04144 Endocytosis [PATH:ko04144]_GRK1_7; rhodopsin kinase [EC:2.7.11.14]#Organismal Systems_Immune system_04062 Chemokine signaling pathway [PATH:ko04062]_GRK1_7; rhodopsin kinase [EC:2.7.11.14]#Organismal Systems_Sensory system_04744 Phototransduction [PATH:ko04744]_GRK1_7; rhodopsin kinase [EC:2.7.11.14]
K00910	Cellular Processes_Transport and catabolism_04144 Endocytosis [PATH:ko04144]_ADRBK, GRK; beta-adrenergic-receptor kinase [EC:2.7.11.15]#Human Diseases_Substance dependence_05032 Morphine addiction [PATH:ko05032]_ADRBK, GRK; beta-adrenergic-receptor kinase [EC:2.7.11.15]#Organismal Systems_Immune system_04062 Chemokine signaling pathway [PATH:ko04062]_ADRBK, GRK; beta-adrenergic-receptor kinase [E…
K00911	Environmental Information Processing_Signal transduction_04020 Calcium signaling pathway [PATH:ko04020]_E2.7.1.127, ITPK; 1D-myo-inositol-triphosphate 3-kinase [EC:2.7.1.127]#Environmental Information Processing_Signal transduction_04070 Phosphatidylinositol signaling system [PATH:ko04070]_E2.7.1.127, ITPK; 1D-myo-inositol-triphosphate 3-kinase [EC:2.7.1.127]#Metabolism_Carbohydrate metabolism_00…
K00912	Metabolism_Glycan biosynthesis and metabolism_00540 Lipopolysaccharide biosynthesis [PATH:ko00540]_lpxK; tetraacyldisaccharide 4'-kinase [EC:2.7.1.130]
K00913	Environmental Information Processing_Signal transduction_04070 Phosphatidylinositol signaling system [PATH:ko04070]_ITPK1; inositol-1,3,4-trisphosphate 5/6-kinase / inositol-tetrakisphosphate 1-kinase [EC:2.7.1.159 2.7.1.134]#Metabolism_Carbohydrate metabolism_00562 Inositol phosphate metabolism [PATH:ko00562]_ITPK1; inositol-1,3,4-trisphosphate 5/6-kinase / inositol-tetrakisphosphate 1-kinase [E…
K00914	Cellular Processes_Transport and catabolism_04140 Regulation of autophagy [PATH:ko04140]_PIK3C3, VPS34; phosphatidylinositol 3-kinase [EC:2.7.1.137]#Cellular Processes_Transport and catabolism_04145 Phagosome [PATH:ko04145]_PIK3C3, VPS34; phosphatidylinositol 3-kinase [EC:2.7.1.137]#Environmental Information Processing_Signal transduction_04070 Phosphatidylinositol signaling system [PATH:ko04070]…
K00915	Environmental Information Processing_Signal transduction_04070 Phosphatidylinositol signaling system [PATH:ko04070]_IPK2; 1D-myo-Inositol-tetrakisphosphate 5-kinase / inositol-polyphosphate multikinase [EC:2.7.1.140 2.7.1.151]#Metabolism_Carbohydrate metabolism_00562 Inositol phosphate metabolism [PATH:ko00562]_IPK2; 1D-myo-Inositol-tetrakisphosphate 5-kinase / inositol-polyphosphate multikinase …
K00917	Metabolism_Carbohydrate metabolism_00052 Galactose metabolism [PATH:ko00052]_lacC; tagatose 6-phosphate kinase [EC:2.7.1.144]
K00918	Metabolism_Carbohydrate metabolism_00010 Glycolysis / Gluconeogenesis [PATH:ko00010]_pfkC; ADP-dependent phosphofructokinase/glucokinase [EC:2.7.1.146 2.7.1.147]#Metabolism_Carbohydrate metabolism_00030 Pentose phosphate pathway [PATH:ko00030]_pfkC; ADP-dependent phosphofructokinase/glucokinase [EC:2.7.1.146 2.7.1.147]#Metabolism_Overview_01200 Carbon metabolism [PATH:ko01200]_pfkC; ADP-dependent…
K00919	Metabolism_Metabolism of terpenoids and polyketides_00900 Terpenoid backbone biosynthesis [PATH:ko00900]_ispE; 4-diphosphocytidyl-2-C-methyl-D-erythritol kinase [EC:2.7.1.148]
K00920	Cellular Processes_Cell motility_04810 Regulation of actin cytoskeleton [PATH:ko04810]_E2.7.1.149, PIP4K; 1-phosphatidylinositol-5-phosphate 4-kinase [EC:2.7.1.149]#Environmental Information Processing_Signal transduction_04070 Phosphatidylinositol signaling system [PATH:ko04070]_E2.7.1.149, PIP4K; 1-phosphatidylinositol-5-phosphate 4-kinase [EC:2.7.1.149]#Metabolism_Carbohydrate metabolism_00562…
K00921	Cellular Processes_Cell motility_04810 Regulation of actin cytoskeleton [PATH:ko04810]_PIKFYVE, FAB1; 1-phosphatidylinositol-3-phosphate 5-kinase [EC:2.7.1.150]#Cellular Processes_Transport and catabolism_04145 Phagosome [PATH:ko04145]_PIKFYVE, FAB1; 1-phosphatidylinositol-3-phosphate 5-kinase [EC:2.7.1.150]#Environmental Information Processing_Signal transduction_04070 Phosphatidylinositol signa…
K00922	Cellular Processes_Cell growth and death_04210 Apoptosis [PATH:ko04210]_PIK3C; phosphatidylinositol-4,5-bisphosphate 3-kinase [EC:2.7.1.153]#Cellular Processes_Cell motility_04810 Regulation of actin cytoskeleton [PATH:ko04810]_PIK3C; phosphatidylinositol-4,5-bisphosphate 3-kinase [EC:2.7.1.153]#Cellular Processes_Cellular_community_04510 Focal adhesion [PATH:ko04510]_PIK3C; phosphatidylinositol-…
K00923	Environmental Information Processing_Signal transduction_04070 Phosphatidylinositol signaling system [PATH:ko04070]_PIK3C2; phosphatidylinositol-4-phosphate 3-kinase [EC:2.7.1.154]#Metabolism_Carbohydrate metabolism_00562 Inositol phosphate metabolism [PATH:ko00562]_PIK3C2; phosphatidylinositol-4-phosphate 3-kinase [EC:2.7.1.154]
K00925	Metabolism_Carbohydrate metabolism_00620 Pyruvate metabolism [PATH:ko00620]_ackA; acetate kinase [EC:2.7.2.1]#Metabolism_Carbohydrate metabolism_00640 Propanoate metabolism [PATH:ko00640]_ackA; acetate kinase [EC:2.7.2.1]#Metabolism_Energy metabolism_00680 Methane metabolism [PATH:ko00680]_ackA; acetate kinase [EC:2.7.2.1]#Metabolism_Energy metabolism_00720 Carbon fixation pathways in prokaryotes…
K00926	Metabolism_Amino acid metabolism_00330 Arginine and proline metabolism [PATH:ko00330]_arcC; carbamate kinase [EC:2.7.2.2]#Metabolism_Energy metabolism_00910 Nitrogen metabolism [PATH:ko00910]_arcC; carbamate kinase [EC:2.7.2.2]#Metabolism_Nucleotide metabolism_00230 Purine metabolism [PATH:ko00230]_arcC; carbamate kinase [EC:2.7.2.2]#Metabolism_Overview_01200 Carbon metabolism [PATH:ko01200]_arcC…
K00927	Metabolism_Carbohydrate metabolism_00010 Glycolysis / Gluconeogenesis [PATH:ko00010]_PGK, pgk; phosphoglycerate kinase [EC:2.7.2.3]#Metabolism_Energy metabolism_00710 Carbon fixation in photosynthetic organisms [PATH:ko00710]_PGK, pgk; phosphoglycerate kinase [EC:2.7.2.3]#Metabolism_Overview_01200 Carbon metabolism [PATH:ko01200]_PGK, pgk; phosphoglycerate kinase [EC:2.7.2.3]#Metabolism_Overview_…
K00928	Metabolism_Amino acid metabolism_00260 Glycine, serine and threonine metabolism [PATH:ko00260]_lysC; aspartate kinase [EC:2.7.2.4]#Metabolism_Amino acid metabolism_00270 Cysteine and methionine metabolism [PATH:ko00270]_lysC; aspartate kinase [EC:2.7.2.4]#Metabolism_Amino acid metabolism_00300 Lysine biosynthesis [PATH:ko00300]_lysC; aspartate kinase [EC:2.7.2.4]#Metabolism_Biosynthesis of other …
K00929	Metabolism_Carbohydrate metabolism_00650 Butanoate metabolism [PATH:ko00650]_E2.7.2.7, buk; butyrate kinase [EC:2.7.2.7]
K00930	Metabolism_Amino acid metabolism_00330 Arginine and proline metabolism [PATH:ko00330]_argB; acetylglutamate kinase [EC:2.7.2.8]#Metabolism_Overview_01210 2-Oxocarboxylic acid metabolism [PATH:ko01210]_argB; acetylglutamate kinase [EC:2.7.2.8]#Metabolism_Overview_01230 Biosynthesis of amino acids [PATH:ko01230]_argB; acetylglutamate kinase [EC:2.7.2.8]
K00931	Metabolism_Amino acid metabolism_00330 Arginine and proline metabolism [PATH:ko00330]_proB; glutamate 5-kinase [EC:2.7.2.11]#Metabolism_Biosynthesis of other secondary metabolites_00332 Carbapenem biosynthesis [PATH:ko00332]_proB; glutamate 5-kinase [EC:2.7.2.11]#Metabolism_Overview_01230 Biosynthesis of amino acids [PATH:ko01230]_proB; glutamate 5-kinase [EC:2.7.2.11]
K00932	Metabolism_Carbohydrate metabolism_00640 Propanoate metabolism [PATH:ko00640]_E2.7.2.15, tdcD, pduW; propionate kinase [EC:2.7.2.15]
K00933	Metabolism_Amino acid metabolism_00330 Arginine and proline metabolism [PATH:ko00330]_E2.7.3.2; creatine kinase [EC:2.7.3.2]
K00934	Metabolism_Amino acid metabolism_00330 Arginine and proline metabolism [PATH:ko00330]_E2.7.3.3; arginine kinase [EC:2.7.3.3]
K00937	Genetic Information Processing_Folding, sorting and degradation_03018 RNA degradation [PATH:ko03018]_ppk; polyphosphate kinase [EC:2.7.4.1]#Metabolism_Energy metabolism_00190 Oxidative phosphorylation [PATH:ko00190]_ppk; polyphosphate kinase [EC:2.7.4.1]
K00938	Metabolism_Metabolism of terpenoids and polyketides_00900 Terpenoid backbone biosynthesis [PATH:ko00900]_E2.7.4.2, mvaK2; phosphomevalonate kinase [EC:2.7.4.2]
K00939	Metabolism_Nucleotide metabolism_00230 Purine metabolism [PATH:ko00230]_adk, AK; adenylate kinase [EC:2.7.4.3]
K00940	Metabolism_Nucleotide metabolism_00230 Purine metabolism [PATH:ko00230]_ndk, NME; nucleoside-diphosphate kinase [EC:2.7.4.6]#Metabolism_Nucleotide metabolism_00240 Pyrimidine metabolism [PATH:ko00240]_ndk, NME; nucleoside-diphosphate kinase [EC:2.7.4.6]
K00941	Metabolism_Metabolism of cofactors and vitamins_00730 Thiamine metabolism [PATH:ko00730]_thiD; hydroxymethylpyrimidine/phosphomethylpyrimidine kinase [EC:2.7.1.49 2.7.4.7]
K00942	Metabolism_Nucleotide metabolism_00230 Purine metabolism [PATH:ko00230]_E2.7.4.8, gmk; guanylate kinase [EC:2.7.4.8]
K00943	Metabolism_Nucleotide metabolism_00240 Pyrimidine metabolism [PATH:ko00240]_tmk, DTYMK; dTMP kinase [EC:2.7.4.9]
K00944	Metabolism_Nucleotide metabolism_00230 Purine metabolism [PATH:ko00230]_AK3; nucleoside-triphosphate--adenylate kinase [EC:2.7.4.10]
K00945	Metabolism_Nucleotide metabolism_00240 Pyrimidine metabolism [PATH:ko00240]_cmk; cytidylate kinase [EC:2.7.4.14]
K00946	Metabolism_Metabolism of cofactors and vitamins_00730 Thiamine metabolism [PATH:ko00730]_thiL; thiamine-monophosphate kinase [EC:2.7.4.16]
K00948	Metabolism_Carbohydrate metabolism_00030 Pentose phosphate pathway [PATH:ko00030]_PRPS, prsA; ribose-phosphate pyrophosphokinase [EC:2.7.6.1]#Metabolism_Nucleotide metabolism_00230 Purine metabolism [PATH:ko00230]_PRPS, prsA; ribose-phosphate pyrophosphokinase [EC:2.7.6.1]#Metabolism_Overview_01200 Carbon metabolism [PATH:ko01200]_PRPS, prsA; ribose-phosphate pyrophosphokinase [EC:2.7.6.1]#Metabo…
K00949	Metabolism_Metabolism of cofactors and vitamins_00730 Thiamine metabolism [PATH:ko00730]_thiN, TPK1, THI80; thiamine pyrophosphokinase [EC:2.7.6.2]
K00950	Metabolism_Metabolism of cofactors and vitamins_00790 Folate biosynthesis [PATH:ko00790]_folK; 2-amino-4-hydroxy-6-hydroxymethyldihydropteridine diphosphokinase [EC:2.7.6.3]
K00951	Metabolism_Nucleotide metabolism_00230 Purine metabolism [PATH:ko00230]_relA; GTP pyrophosphokinase [EC:2.7.6.5]
K00952	Metabolism_Metabolism of cofactors and vitamins_00760 Nicotinate and nicotinamide metabolism [PATH:ko00760]_nadM; nicotinamide-nucleotide adenylyltransferase [EC:2.7.7.1]
K00953	Metabolism_Metabolism of cofactors and vitamins_00740 Riboflavin metabolism [PATH:ko00740]_FLAD1; FAD synthetase [EC:2.7.7.2]
K00954	Metabolism_Metabolism of cofactors and vitamins_00770 Pantothenate and CoA biosynthesis [PATH:ko00770]_E2.7.7.3A, coaD, kdtB; pantetheine-phosphate adenylyltransferase [EC:2.7.7.3]
K00955	Metabolism_Biosynthesis of other secondary metabolites_00261 Monobactam biosynthesis [PATH:ko00261]_cysNC; bifunctional enzyme CysN/CysC [EC:2.7.7.4 2.7.1.25]#Metabolism_Energy metabolism_00920 Sulfur metabolism [PATH:ko00920]_cysNC; bifunctional enzyme CysN/CysC [EC:2.7.7.4 2.7.1.25]#Metabolism_Metabolism of other amino acids_00450 Selenocompound metabolism [PATH:ko00450]_cysNC; bifunctional enz…
K00956	Metabolism_Biosynthesis of other secondary metabolites_00261 Monobactam biosynthesis [PATH:ko00261]_cysN; sulfate adenylyltransferase subunit 1 [EC:2.7.7.4]#Metabolism_Energy metabolism_00920 Sulfur metabolism [PATH:ko00920]_cysN; sulfate adenylyltransferase subunit 1 [EC:2.7.7.4]#Metabolism_Metabolism of other amino acids_00450 Selenocompound metabolism [PATH:ko00450]_cysN; sulfate adenylyltrans…
K00957	Metabolism_Biosynthesis of other secondary metabolites_00261 Monobactam biosynthesis [PATH:ko00261]_cysD; sulfate adenylyltransferase subunit 2 [EC:2.7.7.4]#Metabolism_Energy metabolism_00920 Sulfur metabolism [PATH:ko00920]_cysD; sulfate adenylyltransferase subunit 2 [EC:2.7.7.4]#Metabolism_Metabolism of other amino acids_00450 Selenocompound metabolism [PATH:ko00450]_cysD; sulfate adenylyltrans…
K00958	Metabolism_Biosynthesis of other secondary metabolites_00261 Monobactam biosynthesis [PATH:ko00261]_sat, met3; sulfate adenylyltransferase [EC:2.7.7.4]#Metabolism_Energy metabolism_00920 Sulfur metabolism [PATH:ko00920]_sat, met3; sulfate adenylyltransferase [EC:2.7.7.4]#Metabolism_Metabolism of other amino acids_00450 Selenocompound metabolism [PATH:ko00450]_sat, met3; sulfate adenylyltransferas…
K00962	Genetic Information Processing_Folding, sorting and degradation_03018 RNA degradation [PATH:ko03018]_pnp, PNPT1; polyribonucleotide nucleotidyltransferase [EC:2.7.7.8]#Metabolism_Nucleotide metabolism_00230 Purine metabolism [PATH:ko00230]_pnp, PNPT1; polyribonucleotide nucleotidyltransferase [EC:2.7.7.8]#Metabolism_Nucleotide metabolism_00240 Pyrimidine metabolism [PATH:ko00240]_pnp, PNPT1; poly…
K00963	Metabolism_Carbohydrate metabolism_00040 Pentose and glucuronate interconversions [PATH:ko00040]_UGP2, galU, galF; UTP--glucose-1-phosphate uridylyltransferase [EC:2.7.7.9]#Metabolism_Carbohydrate metabolism_00052 Galactose metabolism [PATH:ko00052]_UGP2, galU, galF; UTP--glucose-1-phosphate uridylyltransferase [EC:2.7.7.9]#Metabolism_Carbohydrate metabolism_00500 Starch and sucrose metabolism [P…
K00965	Metabolism_Carbohydrate metabolism_00052 Galactose metabolism [PATH:ko00052]_galT, GALT; UDPglucose--hexose-1-phosphate uridylyltransferase [EC:2.7.7.12]#Metabolism_Carbohydrate metabolism_00520 Amino sugar and nucleotide sugar metabolism [PATH:ko00520]_galT, GALT; UDPglucose--hexose-1-phosphate uridylyltransferase [EC:2.7.7.12]#Organismal Systems_Endocrine system_04917 Prolactin signaling pathwa…
K00966	Metabolism_Carbohydrate metabolism_00051 Fructose and mannose metabolism [PATH:ko00051]_GMPP; mannose-1-phosphate guanylyltransferase [EC:2.7.7.13]#Metabolism_Carbohydrate metabolism_00520 Amino sugar and nucleotide sugar metabolism [PATH:ko00520]_GMPP; mannose-1-phosphate guanylyltransferase [EC:2.7.7.13]
K00967	Metabolism_Lipid metabolism_00564 Glycerophospholipid metabolism [PATH:ko00564]_PCYT2; ethanolamine-phosphate cytidylyltransferase [EC:2.7.7.14]#Metabolism_Metabolism of other amino acids_00440 Phosphonate and phosphinate metabolism [PATH:ko00440]_PCYT2; ethanolamine-phosphate cytidylyltransferase [EC:2.7.7.14]
K00968	Human Diseases_Cancers_05231 Choline metabolism in cancer [PATH:ko05231]_PCYT1; choline-phosphate cytidylyltransferase [EC:2.7.7.15]#Metabolism_Lipid metabolism_00564 Glycerophospholipid metabolism [PATH:ko00564]_PCYT1; choline-phosphate cytidylyltransferase [EC:2.7.7.15]#Metabolism_Metabolism of other amino acids_00440 Phosphonate and phosphinate metabolism [PATH:ko00440]_PCYT1; choline-phosphat…
K00969	Metabolism_Metabolism of cofactors and vitamins_00760 Nicotinate and nicotinamide metabolism [PATH:ko00760]_nadD; nicotinate-nucleotide adenylyltransferase [EC:2.7.7.18]
K00970	Genetic Information Processing_Folding, sorting and degradation_03018 RNA degradation [PATH:ko03018]_pcnB; poly(A) polymerase [EC:2.7.7.19]
K00971	Metabolism_Carbohydrate metabolism_00051 Fructose and mannose metabolism [PATH:ko00051]_manC, cpsB; mannose-1-phosphate guanylyltransferase [EC:2.7.7.13]#Metabolism_Carbohydrate metabolism_00520 Amino sugar and nucleotide sugar metabolism [PATH:ko00520]_manC, cpsB; mannose-1-phosphate guanylyltransferase [EC:2.7.7.13]
K00972	Metabolism_Carbohydrate metabolism_00520 Amino sugar and nucleotide sugar metabolism [PATH:ko00520]_UAP1; UDP-N-acetylglucosamine/UDP-N-acetylgalactosamine diphosphorylase [EC:2.7.7.23 2.7.7.83]
K00973	Metabolism_Biosynthesis of other secondary metabolites_00521 Streptomycin biosynthesis [PATH:ko00521]_E2.7.7.24, rfbA, rffH; glucose-1-phosphate thymidylyltransferase [EC:2.7.7.24]#Metabolism_Metabolism of terpenoids and polyketides_00523 Polyketide sugar unit biosynthesis [PATH:ko00523]_E2.7.7.24, rfbA, rffH; glucose-1-phosphate thymidylyltransferase [EC:2.7.7.24]
K00974	Genetic Information Processing_Translation_03013 RNA transport [PATH:ko03013]_cca; tRNA nucleotidyltransferase (CCA-adding enzyme) [EC:2.7.7.72 3.1.3.- 3.1.4.-]
K00975	Metabolism_Carbohydrate metabolism_00500 Starch and sucrose metabolism [PATH:ko00500]_glgC; glucose-1-phosphate adenylyltransferase [EC:2.7.7.27]#Metabolism_Carbohydrate metabolism_00520 Amino sugar and nucleotide sugar metabolism [PATH:ko00520]_glgC; glucose-1-phosphate adenylyltransferase [EC:2.7.7.27]
K00976	Metabolism_Carbohydrate metabolism_00051 Fructose and mannose metabolism [PATH:ko00051]_FPGT; fucose-1-phosphate guanylyltransferase [EC:2.7.7.30]#Metabolism_Carbohydrate metabolism_00520 Amino sugar and nucleotide sugar metabolism [PATH:ko00520]_FPGT; fucose-1-phosphate guanylyltransferase [EC:2.7.7.30]
K00977	Genetic Information Processing_Replication and repair_03450 Non-homologous end-joining [PATH:ko03450]_E2.7.7.31, DNTT; DNA nucleotidylexotransferase [EC:2.7.7.31]#Organismal Systems_Immune system_04640 Hematopoietic cell lineage [PATH:ko04640]_E2.7.7.31, DNTT; DNA nucleotidylexotransferase [EC:2.7.7.31]
K00978	Metabolism_Carbohydrate metabolism_00500 Starch and sucrose metabolism [PATH:ko00500]_rfbF; glucose-1-phosphate cytidylyltransferase [EC:2.7.7.33]#Metabolism_Carbohydrate metabolism_00520 Amino sugar and nucleotide sugar metabolism [PATH:ko00520]_rfbF; glucose-1-phosphate cytidylyltransferase [EC:2.7.7.33]
K00979	Metabolism_Glycan biosynthesis and metabolism_00540 Lipopolysaccharide biosynthesis [PATH:ko00540]_kdsB; 3-deoxy-manno-octulosonate cytidylyltransferase (CMP-KDO synthetase) [EC:2.7.7.38]
K00980	Metabolism_Lipid metabolism_00564 Glycerophospholipid metabolism [PATH:ko00564]_tagD; glycerol-3-phosphate cytidylyltransferase [EC:2.7.7.39]
K00981	Environmental Information Processing_Signal transduction_04070 Phosphatidylinositol signaling system [PATH:ko04070]_E2.7.7.41, CDS1, CDS2, cdsA; phosphatidate cytidylyltransferase [EC:2.7.7.41]#Metabolism_Lipid metabolism_00564 Glycerophospholipid metabolism [PATH:ko00564]_E2.7.7.41, CDS1, CDS2, cdsA; phosphatidate cytidylyltransferase [EC:2.7.7.41]
K00983	Metabolism_Carbohydrate metabolism_00520 Amino sugar and nucleotide sugar metabolism [PATH:ko00520]_E2.7.7.43, neuA, CMAS; N-acylneuraminate cytidylyltransferase [EC:2.7.7.43]
K00988	Metabolism_Nucleotide metabolism_00230 Purine metabolism [PATH:ko00230]_APA1_2; ATP adenylyltransferase [EC:2.7.7.53]
K00990	Environmental Information Processing_Signal transduction_02020 Two-component system [PATH:ko02020]_glnD; [protein-PII] uridylyltransferase [EC:2.7.7.59]
K00991	Metabolism_Metabolism of terpenoids and polyketides_00900 Terpenoid backbone biosynthesis [PATH:ko00900]_ispD; 2-C-methyl-D-erythritol 4-phosphate cytidylyltransferase [EC:2.7.7.60]
K00993	Metabolism_Lipid metabolism_00564 Glycerophospholipid metabolism [PATH:ko00564]_EPT1; ethanolaminephosphotransferase [EC:2.7.8.1]#Metabolism_Lipid metabolism_00565 Ether lipid metabolism [PATH:ko00565]_EPT1; ethanolaminephosphotransferase [EC:2.7.8.1]#Metabolism_Metabolism of other amino acids_00440 Phosphonate and phosphinate metabolism [PATH:ko00440]_EPT1; ethanolaminephosphotransferase [EC:2.7…
K00994	Human Diseases_Cancers_05231 Choline metabolism in cancer [PATH:ko05231]_CHPT1, CPT1; diacylglycerol cholinephosphotransferase [EC:2.7.8.2]#Metabolism_Lipid metabolism_00564 Glycerophospholipid metabolism [PATH:ko00564]_CHPT1, CPT1; diacylglycerol cholinephosphotransferase [EC:2.7.8.2]#Metabolism_Lipid metabolism_00565 Ether lipid metabolism [PATH:ko00565]_CHPT1, CPT1; diacylglycerol cholinephosp…
K00995	Metabolism_Lipid metabolism_00564 Glycerophospholipid metabolism [PATH:ko00564]_pgsA, PGS1; CDP-diacylglycerol--glycerol-3-phosphate 3-phosphatidyltransferase [EC:2.7.8.5]
K00997	Metabolism_Metabolism of cofactors and vitamins_00770 Pantothenate and CoA biosynthesis [PATH:ko00770]_acpS; holo-[acyl-carrier protein] synthase [EC:2.7.8.7]
K00998	Metabolism_Amino acid metabolism_00260 Glycine, serine and threonine metabolism [PATH:ko00260]_pssA; CDP-diacylglycerol---serine O-phosphatidyltransferase [EC:2.7.8.8]#Metabolism_Lipid metabolism_00564 Glycerophospholipid metabolism [PATH:ko00564]_pssA; CDP-diacylglycerol---serine O-phosphatidyltransferase [EC:2.7.8.8]
K00999	Environmental Information Processing_Signal transduction_04070 Phosphatidylinositol signaling system [PATH:ko04070]_CDIPT; CDP-diacylglycerol--inositol 3-phosphatidyltransferase [EC:2.7.8.11]#Metabolism_Carbohydrate metabolism_00562 Inositol phosphate metabolism [PATH:ko00562]_CDIPT; CDP-diacylglycerol--inositol 3-phosphatidyltransferase [EC:2.7.8.11]#Metabolism_Lipid metabolism_00564 Glycerophos…
K01000	Human Diseases_Drug resistance_01502 Vancomycin resistance [PATH:ko01502]_mraY; phospho-N-acetylmuramoyl-pentapeptide-transferase [EC:2.7.8.13]#Metabolism_Glycan biosynthesis and metabolism_00550 Peptidoglycan biosynthesis [PATH:ko00550]_mraY; phospho-N-acetylmuramoyl-pentapeptide-transferase [EC:2.7.8.13]
K01001	Metabolism_Glycan biosynthesis and metabolism_00510 N-Glycan biosynthesis [PATH:ko00510]_ALG7; UDP-N-acetylglucosamine--dolichyl-phosphate N-acetylglucosaminephosphotransferase [EC:2.7.8.15]
K01004	Metabolism_Lipid metabolism_00564 Glycerophospholipid metabolism [PATH:ko00564]_pcs; phosphatidylcholine synthase [EC:2.7.8.24]
K01006	Metabolism_Carbohydrate metabolism_00620 Pyruvate metabolism [PATH:ko00620]_ppdK; pyruvate, orthophosphate dikinase [EC:2.7.9.1]#Metabolism_Energy metabolism_00710 Carbon fixation in photosynthetic organisms [PATH:ko00710]_ppdK; pyruvate, orthophosphate dikinase [EC:2.7.9.1]#Metabolism_Energy metabolism_00720 Carbon fixation pathways in prokaryotes [PATH:ko00720]_ppdK; pyruvate, orthophosphate di…
K01007	Metabolism_Carbohydrate metabolism_00620 Pyruvate metabolism [PATH:ko00620]_pps, ppsA; pyruvate, water dikinase [EC:2.7.9.2]#Metabolism_Energy metabolism_00680 Methane metabolism [PATH:ko00680]_pps, ppsA; pyruvate, water dikinase [EC:2.7.9.2]#Metabolism_Energy metabolism_00720 Carbon fixation pathways in prokaryotes [PATH:ko00720]_pps, ppsA; pyruvate, water dikinase [EC:2.7.9.2]#Metabolism_Overvi…
K01008	Metabolism_Metabolism of other amino acids_00450 Selenocompound metabolism [PATH:ko00450]_selD, SEPHS; selenide, water dikinase [EC:2.7.9.3]
K01011	Genetic Information Processing_Folding, sorting and degradation_04122 Sulfur relay system [PATH:ko04122]_TST, MPST, sseA; thiosulfate/3-mercaptopyruvate sulfurtransferase [EC:2.8.1.1 2.8.1.2]#Metabolism_Amino acid metabolism_00270 Cysteine and methionine metabolism [PATH:ko00270]_TST, MPST, sseA; thiosulfate/3-mercaptopyruvate sulfurtransferase [EC:2.8.1.1 2.8.1.2]#Metabolism_Energy metabolism_00…
K01012	Metabolism_Metabolism of cofactors and vitamins_00780 Biotin metabolism [PATH:ko00780]_bioB; biotin synthase [EC:2.8.1.6]
K01014	Human Diseases_Cancers_05204 Chemical carcinogenesis [PATH:ko05204]_SULT1A; aryl sulfotransferase [EC:2.8.2.1]
K01015	Metabolism_Lipid metabolism_00140 Steroid hormone biosynthesis [PATH:ko00140]_SULT2B1; alcohol sulfotransferase [EC:2.8.2.2]
K01016	Metabolism_Lipid metabolism_00140 Steroid hormone biosynthesis [PATH:ko00140]_SULT1E1, STE; estrone sulfotransferase [EC:2.8.2.4]
K01017	Metabolism_Glycan biosynthesis and metabolism_00532 Glycosaminoglycan biosynthesis - chondroitin sulfate / dermatan sulfate [PATH:ko00532]_CHST11; chondroitin 4-sulfotransferase 11 [EC:2.8.2.5]
K01019	Metabolism_Lipid metabolism_00565 Ether lipid metabolism [PATH:ko00565]_GAL3ST1; galactosylceramide sulfotransferase [EC:2.8.2.11]#Metabolism_Lipid metabolism_00600 Sphingolipid metabolism [PATH:ko00600]_GAL3ST1; galactosylceramide sulfotransferase [EC:2.8.2.11]
K01020	Metabolism_Glycan biosynthesis and metabolism_00532 Glycosaminoglycan biosynthesis - chondroitin sulfate / dermatan sulfate [PATH:ko00532]_CHST3; chondroitin 6-sulfotransferase 3 [EC:2.8.2.17]
K01022	Metabolism_Glycan biosynthesis and metabolism_00533 Glycosaminoglycan biosynthesis - keratan sulfate [PATH:ko00533]_CHST1; keratan sulfate 6-sulfotransferase 1 [EC:2.8.2.21]
K01024	Metabolism_Glycan biosynthesis and metabolism_00534 Glycosaminoglycan biosynthesis - heparan sulfate / heparin [PATH:ko00534]_HS3ST1; [heparan sulfate]-glucosamine 3-sulfotransferase 1 [EC:2.8.2.23]
K01026	Metabolism_Carbohydrate metabolism_00620 Pyruvate metabolism [PATH:ko00620]_pct; propionate CoA-transferase [EC:2.8.3.1]#Metabolism_Carbohydrate metabolism_00640 Propanoate metabolism [PATH:ko00640]_pct; propionate CoA-transferase [EC:2.8.3.1]#Metabolism_Xenobiotics biodegradation and metabolism_00643 Styrene degradation [PATH:ko00643]_pct; propionate CoA-transferase [EC:2.8.3.1]
K01027	Metabolism_Amino acid metabolism_00280 Valine, leucine and isoleucine degradation [PATH:ko00280]_OXCT; 3-oxoacid CoA-transferase [EC:2.8.3.5]#Metabolism_Carbohydrate metabolism_00650 Butanoate metabolism [PATH:ko00650]_OXCT; 3-oxoacid CoA-transferase [EC:2.8.3.5]#Metabolism_Lipid metabolism_00072 Synthesis and degradation of ketone bodies [PATH:ko00072]_OXCT; 3-oxoacid CoA-transferase [EC:2.8.3.5]
K01028	Metabolism_Amino acid metabolism_00280 Valine, leucine and isoleucine degradation [PATH:ko00280]_E2.8.3.5A, scoA; 3-oxoacid CoA-transferase subunit A [EC:2.8.3.5]#Metabolism_Carbohydrate metabolism_00650 Butanoate metabolism [PATH:ko00650]_E2.8.3.5A, scoA; 3-oxoacid CoA-transferase subunit A [EC:2.8.3.5]#Metabolism_Lipid metabolism_00072 Synthesis and degradation of ketone bodies [PATH:ko00072]_E…
K01029	Metabolism_Amino acid metabolism_00280 Valine, leucine and isoleucine degradation [PATH:ko00280]_E2.8.3.5B, scoB; 3-oxoacid CoA-transferase subunit B [EC:2.8.3.5]#Metabolism_Carbohydrate metabolism_00650 Butanoate metabolism [PATH:ko00650]_E2.8.3.5B, scoB; 3-oxoacid CoA-transferase subunit B [EC:2.8.3.5]#Metabolism_Lipid metabolism_00072 Synthesis and degradation of ketone bodies [PATH:ko00072]_E…
K01031	Metabolism_Xenobiotics biodegradation and metabolism_00362 Benzoate degradation [PATH:ko00362]_pcaI; 3-oxoadipate CoA-transferase, alpha subunit [EC:2.8.3.6]
K01032	Metabolism_Xenobiotics biodegradation and metabolism_00362 Benzoate degradation [PATH:ko00362]_pcaJ; 3-oxoadipate CoA-transferase, beta subunit [EC:2.8.3.6]
K01034	Environmental Information Processing_Signal transduction_02020 Two-component system [PATH:ko02020]_atoD; acetate CoA/acetoacetate CoA-transferase alpha subunit [EC:2.8.3.8 2.8.3.9]#Metabolism_Amino acid metabolism_00310 Lysine degradation [PATH:ko00310]_atoD; acetate CoA/acetoacetate CoA-transferase alpha subunit [EC:2.8.3.8 2.8.3.9]#Metabolism_Carbohydrate metabolism_00640 Propanoate metabolism …
K01035	Environmental Information Processing_Signal transduction_02020 Two-component system [PATH:ko02020]_atoA; acetate CoA/acetoacetate CoA-transferase beta subunit [EC:2.8.3.8 2.8.3.9]#Metabolism_Amino acid metabolism_00310 Lysine degradation [PATH:ko00310]_atoA; acetate CoA/acetoacetate CoA-transferase beta subunit [EC:2.8.3.8 2.8.3.9]#Metabolism_Carbohydrate metabolism_00640 Propanoate metabolism [P…
K01039	Metabolism_Carbohydrate metabolism_00650 Butanoate metabolism [PATH:ko00650]_gctA; glutaconate CoA-transferase, subunit A [EC:2.8.3.12]#Metabolism_Xenobiotics biodegradation and metabolism_00643 Styrene degradation [PATH:ko00643]_gctA; glutaconate CoA-transferase, subunit A [EC:2.8.3.12]
K01040	Metabolism_Carbohydrate metabolism_00650 Butanoate metabolism [PATH:ko00650]_gctB; glutaconate CoA-transferase, subunit B [EC:2.8.3.12]#Metabolism_Xenobiotics biodegradation and metabolism_00643 Styrene degradation [PATH:ko00643]_gctB; glutaconate CoA-transferase, subunit B [EC:2.8.3.12]
K01041	Metabolism_Metabolism of terpenoids and polyketides_00281 Geraniol degradation [PATH:ko00281]_E2.8.3.-; [EC:2.8.3.-]#Metabolism_Xenobiotics biodegradation and metabolism_00626 Naphthalene degradation [PATH:ko00626]_E2.8.3.-; [EC:2.8.3.-]
K01042	Genetic Information Processing_Translation_00970 Aminoacyl-tRNA biosynthesis [PATH:ko00970]_selA; L-seryl-tRNA(Ser) seleniumtransferase [EC:2.9.1.1]#Metabolism_Metabolism of other amino acids_00450 Selenocompound metabolism [PATH:ko00450]_selA; L-seryl-tRNA(Ser) seleniumtransferase [EC:2.9.1.1]
K01044	Metabolism_Xenobiotics biodegradation and metabolism_00983 Drug metabolism - other enzymes [PATH:ko00983]_CES1; carboxylesterase 1 [EC:3.1.1.1]
K01045	Metabolism_Xenobiotics biodegradation and metabolism_00363 Bisphenol degradation [PATH:ko00363]_PON; arylesterase / paraoxonase [EC:3.1.1.2 3.1.8.1]#Metabolism_Xenobiotics biodegradation and metabolism_00627 Aminobenzoate degradation [PATH:ko00627]_PON; arylesterase / paraoxonase [EC:3.1.1.2 3.1.8.1]
K01046	Metabolism_Lipid metabolism_00561 Glycerolipid metabolism [PATH:ko00561]_E3.1.1.3; triacylglycerol lipase [EC:3.1.1.3]
K01047	Environmental Information Processing_Signal transduction_04014 Ras signaling pathway [PATH:ko04014]_PLA2G, SPLA2; secretory phospholipase A2 [EC:3.1.1.4]#Metabolism_Lipid metabolism_00564 Glycerophospholipid metabolism [PATH:ko00564]_PLA2G, SPLA2; secretory phospholipase A2 [EC:3.1.1.4]#Metabolism_Lipid metabolism_00565 Ether lipid metabolism [PATH:ko00565]_PLA2G, SPLA2; secretory phospholipase A…
K01048	Metabolism_Lipid metabolism_00564 Glycerophospholipid metabolism [PATH:ko00564]_pldB; lysophospholipase [EC:3.1.1.5]
K01049	Metabolism_Lipid metabolism_00564 Glycerophospholipid metabolism [PATH:ko00564]_ACHE; acetylcholinesterase [EC:3.1.1.7]#Organismal Systems_Nervous system_04725 Cholinergic synapse [PATH:ko04725]_ACHE; acetylcholinesterase [EC:3.1.1.7]
K01051	Metabolism_Carbohydrate metabolism_00040 Pentose and glucuronate interconversions [PATH:ko00040]_E3.1.1.11; pectinesterase [EC:3.1.1.11]#Metabolism_Carbohydrate metabolism_00500 Starch and sucrose metabolism [PATH:ko00500]_E3.1.1.11; pectinesterase [EC:3.1.1.11]
K01052	Cellular Processes_Transport and catabolism_04142 Lysosome [PATH:ko04142]_LIPA; lysosomal acid lipase/cholesteryl ester hydrolase [EC:3.1.1.13]#Metabolism_Lipid metabolism_00100 Steroid biosynthesis [PATH:ko00100]_LIPA; lysosomal acid lipase/cholesteryl ester hydrolase [EC:3.1.1.13]
K01053	Metabolism_Carbohydrate metabolism_00030 Pentose phosphate pathway [PATH:ko00030]_E3.1.1.17, gnl, RGN; gluconolactonase [EC:3.1.1.17]#Metabolism_Carbohydrate metabolism_00053 Ascorbate and aldarate metabolism [PATH:ko00053]_E3.1.1.17, gnl, RGN; gluconolactonase [EC:3.1.1.17]#Metabolism_Overview_01200 Carbon metabolism [PATH:ko01200]_E3.1.1.17, gnl, RGN; gluconolactonase [EC:3.1.1.17]#Metabolism_O…
K01054	Metabolism_Lipid metabolism_00561 Glycerolipid metabolism [PATH:ko00561]_MGLL; acylglycerol lipase [EC:3.1.1.23]#Organismal Systems_Nervous system_04723 Retrograde endocannabinoid signaling [PATH:ko04723]_MGLL; acylglycerol lipase [EC:3.1.1.23]
K01055	Metabolism_Overview_01220 Degradation of aromatic compounds [PATH:ko01220]_pcaD; 3-oxoadipate enol-lactonase [EC:3.1.1.24]#Metabolism_Xenobiotics biodegradation and metabolism_00362 Benzoate degradation [PATH:ko00362]_pcaD; 3-oxoadipate enol-lactonase [EC:3.1.1.24]
K01057	Metabolism_Carbohydrate metabolism_00030 Pentose phosphate pathway [PATH:ko00030]_PGLS, pgl, devB; 6-phosphogluconolactonase [EC:3.1.1.31]#Metabolism_Overview_01200 Carbon metabolism [PATH:ko01200]_PGLS, pgl, devB; 6-phosphogluconolactonase [EC:3.1.1.31]
K01058	Metabolism_Lipid metabolism_00564 Glycerophospholipid metabolism [PATH:ko00564]_pldA; phospholipase A1 [EC:3.1.1.32 3.1.1.4]#Metabolism_Lipid metabolism_00565 Ether lipid metabolism [PATH:ko00565]_pldA; phospholipase A1 [EC:3.1.1.32 3.1.1.4]#Metabolism_Lipid metabolism_00590 Arachidonic acid metabolism [PATH:ko00590]_pldA; phospholipase A1 [EC:3.1.1.32 3.1.1.4]#Metabolism_Lipid metabolism_00591 L…
K01059	Human Diseases_Neurodegenerative diseases_05010 Alzheimer's disease [PATH:ko05010]_LPL; lipoprotein lipase [EC:3.1.1.34]#Metabolism_Lipid metabolism_00561 Glycerolipid metabolism [PATH:ko00561]_LPL; lipoprotein lipase [EC:3.1.1.34]#Organismal Systems_Endocrine system_03320 PPAR signaling pathway [PATH:ko03320]_LPL; lipoprotein lipase [EC:3.1.1.34]
K01060	Metabolism_Biosynthesis of other secondary metabolites_00311 Penicillin and cephalosporin biosynthesis [PATH:ko00311]_cah; cephalosporin-C deacetylase [EC:3.1.1.41]
K01061	Metabolism_Xenobiotics biodegradation and metabolism_00361 Chlorocyclohexane and chlorobenzene degradation [PATH:ko00361]_E3.1.1.45; carboxymethylenebutenolidase [EC:3.1.1.45]#Metabolism_Xenobiotics biodegradation and metabolism_00364 Fluorobenzoate degradation [PATH:ko00364]_E3.1.1.45; carboxymethylenebutenolidase [EC:3.1.1.45]#Metabolism_Xenobiotics biodegradation and metabolism_00623 Toluene d…
K01062	Metabolism_Lipid metabolism_00565 Ether lipid metabolism [PATH:ko00565]_PAFAH; platelet-activating factor acetylhydrolase [EC:3.1.1.47]
K01063	Metabolism_Metabolism of terpenoids and polyketides_00981 Insect hormone biosynthesis [PATH:ko00981]_JHE; juvenile-hormone esterase [EC:3.1.1.59]
K01064	Cellular Processes_Cellular_community_04550 Signaling pathways regulating pluripotency of stem cells [PATH:ko04550]_WNT9; wingless-type MMTV integration site family, member 9#Environmental Information Processing_Signal transduction_04310 Wnt signaling pathway [PATH:ko04310]_WNT9; wingless-type MMTV integration site family, member 9#Environmental Information Processing_Signal transduction_04340 He…
K01067	Metabolism_Carbohydrate metabolism_00620 Pyruvate metabolism [PATH:ko00620]_E3.1.2.1, ACH1; acetyl-CoA hydrolase [EC:3.1.2.1]
K01068	Metabolism_Lipid metabolism_00062 Fatty acid elongation [PATH:ko00062]_ACOT1_2_4; acyl-coenzyme A thioesterase 1/2/4 [EC:3.1.2.2]#Metabolism_Lipid metabolism_01040 Biosynthesis of unsaturated fatty acids [PATH:ko01040]_ACOT1_2_4; acyl-coenzyme A thioesterase 1/2/4 [EC:3.1.2.2]
K01069	Metabolism_Carbohydrate metabolism_00620 Pyruvate metabolism [PATH:ko00620]_E3.1.2.6, gloB; hydroxyacylglutathione hydrolase [EC:3.1.2.6]
K01070	Metabolism_Energy metabolism_00680 Methane metabolism [PATH:ko00680]_frmB, ESD, fghA; S-formylglutathione hydrolase [EC:3.1.2.12]#Metabolism_Overview_01200 Carbon metabolism [PATH:ko01200]_frmB, ESD, fghA; S-formylglutathione hydrolase [EC:3.1.2.12]
K01071	Metabolism_Lipid metabolism_00061 Fatty acid biosynthesis [PATH:ko00061]_MCH; medium-chain acyl-[acyl-carrier-protein] hydrolase [EC:3.1.2.21]
K01074	Cellular Processes_Transport and catabolism_04142 Lysosome [PATH:ko04142]_PPT; palmitoyl-protein thioesterase [EC:3.1.2.22]#Metabolism_Lipid metabolism_00062 Fatty acid elongation [PATH:ko00062]_PPT; palmitoyl-protein thioesterase [EC:3.1.2.22]#Metabolism_Overview_01212 Fatty acid metabolism [PATH:ko01212]_PPT; palmitoyl-protein thioesterase [EC:3.1.2.22]
K01075	Metabolism_Metabolism of cofactors and vitamins_00130 Ubiquinone and other terpenoid-quinone biosynthesis [PATH:ko00130]_E3.1.2.23; 4-hydroxybenzoyl-CoA thioesterase [EC:3.1.2.23]#Metabolism_Xenobiotics biodegradation and metabolism_00362 Benzoate degradation [PATH:ko00362]_E3.1.2.23; 4-hydroxybenzoyl-CoA thioesterase [EC:3.1.2.23]
K01077	Environmental Information Processing_Signal transduction_02020 Two-component system [PATH:ko02020]_E3.1.3.1, phoA, phoB; alkaline phosphatase [EC:3.1.3.1]#Metabolism_Metabolism of cofactors and vitamins_00790 Folate biosynthesis [PATH:ko00790]_E3.1.3.1, phoA, phoB; alkaline phosphatase [EC:3.1.3.1]#Metabolism_Xenobiotics biodegradation and metabolism_00627 Aminobenzoate degradation [PATH:ko00627]…
K01078	Human Diseases_Infectious diseases_05152 Tuberculosis [PATH:ko05152]_E3.1.3.2; acid phosphatase [EC:3.1.3.2]#Metabolism_Xenobiotics biodegradation and metabolism_00627 Aminobenzoate degradation [PATH:ko00627]_E3.1.3.2; acid phosphatase [EC:3.1.3.2]
K01079	Metabolism_Amino acid metabolism_00260 Glycine, serine and threonine metabolism [PATH:ko00260]_serB, PSPH; phosphoserine phosphatase [EC:3.1.3.3]#Metabolism_Energy metabolism_00680 Methane metabolism [PATH:ko00680]_serB, PSPH; phosphoserine phosphatase [EC:3.1.3.3]#Metabolism_Overview_01200 Carbon metabolism [PATH:ko01200]_serB, PSPH; phosphoserine phosphatase [EC:3.1.3.3]#Metabolism_Overview_012…
K01080	Human Diseases_Cancers_05231 Choline metabolism in cancer [PATH:ko05231]_PPAP2; phosphatidate phosphatase [EC:3.1.3.4]#Metabolism_Lipid metabolism_00561 Glycerolipid metabolism [PATH:ko00561]_PPAP2; phosphatidate phosphatase [EC:3.1.3.4]#Metabolism_Lipid metabolism_00564 Glycerophospholipid metabolism [PATH:ko00564]_PPAP2; phosphatidate phosphatase [EC:3.1.3.4]#Metabolism_Lipid metabolism_00565 E…
K01081	Metabolism_Metabolism of cofactors and vitamins_00760 Nicotinate and nicotinamide metabolism [PATH:ko00760]_E3.1.3.5; 5'-nucleotidase [EC:3.1.3.5]#Metabolism_Nucleotide metabolism_00230 Purine metabolism [PATH:ko00230]_E3.1.3.5; 5'-nucleotidase [EC:3.1.3.5]#Metabolism_Nucleotide metabolism_00240 Pyrimidine metabolism [PATH:ko00240]_E3.1.3.5; 5'-nucleotidase [EC:3.1.3.5]
K01082	Metabolism_Energy metabolism_00920 Sulfur metabolism [PATH:ko00920]_E3.1.3.7, cysQ, MET22, BPNT1; 3'(2'), 5'-bisphosphate nucleotidase [EC:3.1.3.7]
K01083	Metabolism_Carbohydrate metabolism_00562 Inositol phosphate metabolism [PATH:ko00562]_E3.1.3.8; 3-phytase [EC:3.1.3.8]
K01084	Environmental Information Processing_Signal transduction_04068 FoxO signaling pathway [PATH:ko04068]_G6PC; glucose-6-phosphatase [EC:3.1.3.9]#Environmental Information Processing_Signal transduction_04151 PI3K-Akt signaling pathway [PATH:ko04151]_G6PC; glucose-6-phosphatase [EC:3.1.3.9]#Environmental Information Processing_Signal transduction_04152 AMPK signaling pathway [PATH:ko04152]_G6PC; gluc…
K01085	Metabolism_Carbohydrate metabolism_00010 Glycolysis / Gluconeogenesis [PATH:ko00010]_agp; glucose-1-phosphatase [EC:3.1.3.10]
K01086	Metabolism_Carbohydrate metabolism_00010 Glycolysis / Gluconeogenesis [PATH:ko00010]_fbp-SEBP; fructose-1,6-bisphosphatase I / sedoheptulose-1,7-bisphosphatase [EC:3.1.3.11 3.1.3.37]#Metabolism_Carbohydrate metabolism_00030 Pentose phosphate pathway [PATH:ko00030]_fbp-SEBP; fructose-1,6-bisphosphatase I / sedoheptulose-1,7-bisphosphatase [EC:3.1.3.11 3.1.3.37]#Metabolism_Carbohydrate metabolism_0…
K01087	Metabolism_Carbohydrate metabolism_00500 Starch and sucrose metabolism [PATH:ko00500]_otsB; trehalose 6-phosphate phosphatase [EC:3.1.3.12]
K01089	Metabolism_Amino acid metabolism_00340 Histidine metabolism [PATH:ko00340]_hisB; imidazoleglycerol-phosphate dehydratase / histidinol-phosphatase [EC:4.2.1.19 3.1.3.15]#Metabolism_Overview_01230 Biosynthesis of amino acids [PATH:ko01230]_hisB; imidazoleglycerol-phosphate dehydratase / histidinol-phosphatase [EC:4.2.1.19 3.1.3.15]
K01091	Metabolism_Carbohydrate metabolism_00630 Glyoxylate and dicarboxylate metabolism [PATH:ko00630]_gph; phosphoglycolate phosphatase [EC:3.1.3.18]
K01092	Environmental Information Processing_Signal transduction_04070 Phosphatidylinositol signaling system [PATH:ko04070]_E3.1.3.25, IMPA, suhB; myo-inositol-1(or 4)-monophosphatase [EC:3.1.3.25]#Metabolism_Biosynthesis of other secondary metabolites_00521 Streptomycin biosynthesis [PATH:ko00521]_E3.1.3.25, IMPA, suhB; myo-inositol-1(or 4)-monophosphatase [EC:3.1.3.25]#Metabolism_Carbohydrate metabolis…
K01093	Metabolism_Carbohydrate metabolism_00562 Inositol phosphate metabolism [PATH:ko00562]_appA; 4-phytase / acid phosphatase [EC:3.1.3.26 3.1.3.2]#Metabolism_Xenobiotics biodegradation and metabolism_00627 Aminobenzoate degradation [PATH:ko00627]_appA; 4-phytase / acid phosphatase [EC:3.1.3.26 3.1.3.2]
K01094	Metabolism_Lipid metabolism_00564 Glycerophospholipid metabolism [PATH:ko00564]_GEP4; phosphatidylglycerophosphatase GEP4 [EC:3.1.3.27]
K01095	Metabolism_Lipid metabolism_00564 Glycerophospholipid metabolism [PATH:ko00564]_pgpA; phosphatidylglycerophosphatase A [EC:3.1.3.27]
K01096	Metabolism_Lipid metabolism_00564 Glycerophospholipid metabolism [PATH:ko00564]_pgpB; phosphatidylglycerophosphatase B [EC:3.1.3.27 3.1.3.81 3.1.3.4 3.6.1.27]
K01097	Metabolism_Carbohydrate metabolism_00520 Amino sugar and nucleotide sugar metabolism [PATH:ko00520]_NANP; N-acylneuraminate-9-phosphatase [EC:3.1.3.29]
K01099	Environmental Information Processing_Signal transduction_04070 Phosphatidylinositol signaling system [PATH:ko04070]_E3.1.3.36; phosphatidylinositol-bisphosphatase [EC:3.1.3.36]#Metabolism_Carbohydrate metabolism_00562 Inositol phosphate metabolism [PATH:ko00562]_E3.1.3.36; phosphatidylinositol-bisphosphatase [EC:3.1.3.36]
K01100	Metabolism_Energy metabolism_00710 Carbon fixation in photosynthetic organisms [PATH:ko00710]_E3.1.3.37; sedoheptulose-bisphosphatase [EC:3.1.3.37]#Metabolism_Overview_01200 Carbon metabolism [PATH:ko01200]_E3.1.3.37; sedoheptulose-bisphosphatase [EC:3.1.3.37]
K01101	Metabolism_Xenobiotics biodegradation and metabolism_00627 Aminobenzoate degradation [PATH:ko00627]_E3.1.3.41; 4-nitrophenyl phosphatase [EC:3.1.3.41]
K01103	Environmental Information Processing_Signal transduction_04066 HIF-1 signaling pathway [PATH:ko04066]_PFKFB3; 6-phosphofructo-2-kinase / fructose-2,6-biphosphatase 3 [EC:2.7.1.105 3.1.3.46]#Environmental Information Processing_Signal transduction_04152 AMPK signaling pathway [PATH:ko04152]_PFKFB3; 6-phosphofructo-2-kinase / fructose-2,6-biphosphatase 3 [EC:2.7.1.105 3.1.3.46]#Metabolism_Carbohydr…
K01106	Environmental Information Processing_Signal transduction_04070 Phosphatidylinositol signaling system [PATH:ko04070]_E3.1.3.56; inositol-1,4,5-trisphosphate 5-phosphatase [EC:3.1.3.56]#Metabolism_Carbohydrate metabolism_00562 Inositol phosphate metabolism [PATH:ko00562]_E3.1.3.56; inositol-1,4,5-trisphosphate 5-phosphatase [EC:3.1.3.56]
K01107	Environmental Information Processing_Signal transduction_04070 Phosphatidylinositol signaling system [PATH:ko04070]_INPP1; inositol polyphosphate 1-phosphatase [EC:3.1.3.57]#Metabolism_Carbohydrate metabolism_00562 Inositol phosphate metabolism [PATH:ko00562]_INPP1; inositol polyphosphate 1-phosphatase [EC:3.1.3.57]
K01108	Environmental Information Processing_Signal transduction_04070 Phosphatidylinositol signaling system [PATH:ko04070]_MTM1; phosphatidylinositol-3-phosphatase [EC:3.1.3.64]#Metabolism_Carbohydrate metabolism_00562 Inositol phosphate metabolism [PATH:ko00562]_MTM1; phosphatidylinositol-3-phosphatase [EC:3.1.3.64]
K01109	Environmental Information Processing_Signal transduction_04070 Phosphatidylinositol signaling system [PATH:ko04070]_INPP4; inositol polyphosphate-4-phosphatase [EC:3.1.3.66]#Metabolism_Carbohydrate metabolism_00562 Inositol phosphate metabolism [PATH:ko00562]_INPP4; inositol polyphosphate-4-phosphatase [EC:3.1.3.66]
K01110	Cellular Processes_Cell growth and death_04115 p53 signaling pathway [PATH:ko04115]_PTEN; phosphatidylinositol-3,4,5-trisphosphate 3-phosphatase and dual-specificity protein phosphatase PTEN [EC:3.1.3.16 3.1.3.48 3.1.3.67]#Cellular Processes_Cellular_community_04510 Focal adhesion [PATH:ko04510]_PTEN; phosphatidylinositol-3,4,5-trisphosphate 3-phosphatase and dual-specificity protein phosphatase …
K01113	Environmental Information Processing_Signal transduction_02020 Two-component system [PATH:ko02020]_phoD; alkaline phosphatase D [EC:3.1.3.1]#Metabolism_Metabolism of cofactors and vitamins_00790 Folate biosynthesis [PATH:ko00790]_phoD; alkaline phosphatase D [EC:3.1.3.1]#Metabolism_Xenobiotics biodegradation and metabolism_00627 Aminobenzoate degradation [PATH:ko00627]_phoD; alkaline phosphatase …
K01114	Metabolism_Carbohydrate metabolism_00562 Inositol phosphate metabolism [PATH:ko00562]_plcC; phospholipase C [EC:3.1.4.3]#Metabolism_Lipid metabolism_00564 Glycerophospholipid metabolism [PATH:ko00564]_plcC; phospholipase C [EC:3.1.4.3]#Metabolism_Lipid metabolism_00565 Ether lipid metabolism [PATH:ko00565]_plcC; phospholipase C [EC:3.1.4.3]#Organismal Systems_Endocrine system_04919 Thyroid hormon…
K01115	Cellular Processes_Transport and catabolism_04144 Endocytosis [PATH:ko04144]_PLD1_2; phospholipase D1/2 [EC:3.1.4.4]#Environmental Information Processing_Signal transduction_04014 Ras signaling pathway [PATH:ko04014]_PLD1_2; phospholipase D1/2 [EC:3.1.4.4]#Environmental Information Processing_Signal transduction_04024 cAMP signaling pathway [PATH:ko04024]_PLD1_2; phospholipase D1/2 [EC:3.1.4.4]#E…
K01116	Environmental Information Processing_Signal transduction_04012 ErbB signaling pathway [PATH:ko04012]_PLCG1; phosphatidylinositol phospholipase C, gamma-1 [EC:3.1.4.11]#Environmental Information Processing_Signal transduction_04014 Ras signaling pathway [PATH:ko04014]_PLCG1; phosphatidylinositol phospholipase C, gamma-1 [EC:3.1.4.11]#Environmental Information Processing_Signal transduction_04015 R…
K01117	Metabolism_Lipid metabolism_00600 Sphingolipid metabolism [PATH:ko00600]_E3.1.4.12; sphingomyelin phosphodiesterase [EC:3.1.4.12]
K01119	Metabolism_Nucleotide metabolism_00230 Purine metabolism [PATH:ko00230]_cpdB; 2',3'-cyclic-nucleotide 2'-phosphodiesterase / 3'-nucleotidase [EC:3.1.4.16 3.1.3.6]#Metabolism_Nucleotide metabolism_00240 Pyrimidine metabolism [PATH:ko00240]_cpdB; 2',3'-cyclic-nucleotide 2'-phosphodiesterase / 3'-nucleotidase [EC:3.1.4.16 3.1.3.6]
K01120	Metabolism_Nucleotide metabolism_00230 Purine metabolism [PATH:ko00230]_cpdP; 3',5'-cyclic-nucleotide phosphodiesterase [EC:3.1.4.17]
K01122	Metabolism_Lipid metabolism_00565 Ether lipid metabolism [PATH:ko00565]_ENPP2; ectonucleotide pyrophosphatase/phosphodiesterase family member 2 [EC:3.1.4.39]
K01123	Metabolism_Lipid metabolism_00600 Sphingolipid metabolism [PATH:ko00600]_E3.1.4.41; sphingomyelin phosphodiesterase D [EC:3.1.4.41]
K01125	Cellular Processes_Transport and catabolism_04142 Lysosome [PATH:ko04142]_NAGPA; N-acetylglucosamine-1-phosphodiester alpha-N-acetylglucosaminidase [EC:3.1.4.45]
K01126	Metabolism_Lipid metabolism_00564 Glycerophospholipid metabolism [PATH:ko00564]_E3.1.4.46, glpQ, ugpQ; glycerophosphoryl diester phosphodiesterase [EC:3.1.4.46]
K01127	Metabolism_Glycan biosynthesis and metabolism_00563 Glycosylphosphatidylinositol(GPI)-anchor biosynthesis [PATH:ko00563]_E3.1.4.50; glycosylphosphatidylinositol phospholipase D [EC:3.1.4.50]
K01129	Metabolism_Nucleotide metabolism_00230 Purine metabolism [PATH:ko00230]_dgt; dGTPase [EC:3.1.5.1]
K01130	Metabolism_Lipid metabolism_00140 Steroid hormone biosynthesis [PATH:ko00140]_E3.1.6.1, aslA; arylsulfatase [EC:3.1.6.1]#Metabolism_Lipid metabolism_00600 Sphingolipid metabolism [PATH:ko00600]_E3.1.6.1, aslA; arylsulfatase [EC:3.1.6.1]
K01131	Metabolism_Lipid metabolism_00140 Steroid hormone biosynthesis [PATH:ko00140]_STS; steryl-sulfatase [EC:3.1.6.2]
K01132	Cellular Processes_Transport and catabolism_04142 Lysosome [PATH:ko04142]_GALNS; N-acetylgalactosamine-6-sulfatase [EC:3.1.6.4]#Metabolism_Glycan biosynthesis and metabolism_00531 Glycosaminoglycan degradation [PATH:ko00531]_GALNS; N-acetylgalactosamine-6-sulfatase [EC:3.1.6.4]
K01134	Cellular Processes_Transport and catabolism_04142 Lysosome [PATH:ko04142]_ARSA; arylsulfatase A [EC:3.1.6.8]#Metabolism_Lipid metabolism_00600 Sphingolipid metabolism [PATH:ko00600]_ARSA; arylsulfatase A [EC:3.1.6.8]
K01135	Cellular Processes_Transport and catabolism_04142 Lysosome [PATH:ko04142]_ARSB; arylsulfatase B [EC:3.1.6.12]#Metabolism_Glycan biosynthesis and metabolism_00531 Glycosaminoglycan degradation [PATH:ko00531]_ARSB; arylsulfatase B [EC:3.1.6.12]
K01136	Cellular Processes_Transport and catabolism_04142 Lysosome [PATH:ko04142]_IDS; iduronate 2-sulfatase [EC:3.1.6.13]#Metabolism_Glycan biosynthesis and metabolism_00531 Glycosaminoglycan degradation [PATH:ko00531]_IDS; iduronate 2-sulfatase [EC:3.1.6.13]
K01137	Cellular Processes_Transport and catabolism_04142 Lysosome [PATH:ko04142]_GNS; N-acetylglucosamine-6-sulfatase [EC:3.1.6.14]#Metabolism_Glycan biosynthesis and metabolism_00531 Glycosaminoglycan degradation [PATH:ko00531]_GNS; N-acetylglucosamine-6-sulfatase [EC:3.1.6.14]
K01139	Metabolism_Nucleotide metabolism_00230 Purine metabolism [PATH:ko00230]_spoT, HDDC3; guanosine-3',5'-bis(diphosphate) 3'-pyrophosphohydrolase [EC:3.1.7.2]
K01141	Genetic Information Processing_Replication and repair_03430 Mismatch repair [PATH:ko03430]_E3.1.11.1, sbcB; exodeoxyribonuclease I [EC:3.1.11.1]
K01142	Genetic Information Processing_Replication and repair_03410 Base excision repair [PATH:ko03410]_E3.1.11.2, xthA; exodeoxyribonuclease III [EC:3.1.11.2]
K01148	Genetic Information Processing_Folding, sorting and degradation_03018 RNA degradation [PATH:ko03018]_PARN; poly(A)-specific ribonuclease [EC:3.1.13.4]
K01151	Genetic Information Processing_Replication and repair_03410 Base excision repair [PATH:ko03410]_nfo; deoxyribonuclease IV [EC:3.1.21.2]
K01158	Cellular Processes_Transport and catabolism_04142 Lysosome [PATH:ko04142]_DNASE2; deoxyribonuclease II [EC:3.1.22.1]
K01159	Genetic Information Processing_Replication and repair_03440 Homologous recombination [PATH:ko03440]_ruvC; crossover junction endodeoxyribonuclease RuvC [EC:3.1.22.4]
K01164	Genetic Information Processing_Translation_03008 Ribosome biogenesis in eukaryotes [PATH:ko03008]_POP1; ribonuclease P/MRP protein subunit POP1 [EC:3.1.26.5]#Genetic Information Processing_Translation_03013 RNA transport [PATH:ko03013]_POP1; ribonuclease P/MRP protein subunit POP1 [EC:3.1.26.5]
K01165	Human Diseases_Infectious diseases_05160 Hepatitis C [PATH:ko05160]_RNASEL; ribonuclease L#Human Diseases_Infectious diseases_05164 Influenza A [PATH:ko05164]_RNASEL; ribonuclease L#Human Diseases_Infectious diseases_05168 Herpes simplex infection [PATH:ko05168]_RNASEL; ribonuclease L
K01173	Cellular Processes_Cell growth and death_04210 Apoptosis [PATH:ko04210]_ENDOG; endonuclease G, mitochondrial
K01176	Metabolism_Carbohydrate metabolism_00500 Starch and sucrose metabolism [PATH:ko00500]_E3.2.1.1, amyA, malS; alpha-amylase [EC:3.2.1.1]#Organismal Systems_Digestive system_04973 Carbohydrate digestion and absorption [PATH:ko04973]_E3.2.1.1, amyA, malS; alpha-amylase [EC:3.2.1.1]
K01177	Metabolism_Carbohydrate metabolism_00500 Starch and sucrose metabolism [PATH:ko00500]_E3.2.1.2; beta-amylase [EC:3.2.1.2]
K01178	Metabolism_Carbohydrate metabolism_00500 Starch and sucrose metabolism [PATH:ko00500]_E3.2.1.3; glucoamylase [EC:3.2.1.3]
K01179	Metabolism_Carbohydrate metabolism_00500 Starch and sucrose metabolism [PATH:ko00500]_E3.2.1.4; endoglucanase [EC:3.2.1.4]
K01182	Metabolism_Carbohydrate metabolism_00052 Galactose metabolism [PATH:ko00052]_E3.2.1.10; oligo-1,6-glucosidase [EC:3.2.1.10]#Metabolism_Carbohydrate metabolism_00500 Starch and sucrose metabolism [PATH:ko00500]_E3.2.1.10; oligo-1,6-glucosidase [EC:3.2.1.10]
K01183	Metabolism_Carbohydrate metabolism_00520 Amino sugar and nucleotide sugar metabolism [PATH:ko00520]_E3.2.1.14; chitinase [EC:3.2.1.14]
K01184	Metabolism_Carbohydrate metabolism_00040 Pentose and glucuronate interconversions [PATH:ko00040]_E3.2.1.15; polygalacturonase [EC:3.2.1.15]#Metabolism_Carbohydrate metabolism_00500 Starch and sucrose metabolism [PATH:ko00500]_E3.2.1.15; polygalacturonase [EC:3.2.1.15]
K01186	Cellular Processes_Transport and catabolism_04142 Lysosome [PATH:ko04142]_NEU1; sialidase-1 [EC:3.2.1.18]#Metabolism_Glycan biosynthesis and metabolism_00511 Other glycan degradation [PATH:ko00511]_NEU1; sialidase-1 [EC:3.2.1.18]#Metabolism_Lipid metabolism_00600 Sphingolipid metabolism [PATH:ko00600]_NEU1; sialidase-1 [EC:3.2.1.18]
K01187	Metabolism_Carbohydrate metabolism_00052 Galactose metabolism [PATH:ko00052]_malZ; alpha-glucosidase [EC:3.2.1.20]#Metabolism_Carbohydrate metabolism_00500 Starch and sucrose metabolism [PATH:ko00500]_malZ; alpha-glucosidase [EC:3.2.1.20]
K01188	Metabolism_Biosynthesis of other secondary metabolites_00940 Phenylpropanoid biosynthesis [PATH:ko00940]_E3.2.1.21; beta-glucosidase [EC:3.2.1.21]#Metabolism_Carbohydrate metabolism_00500 Starch and sucrose metabolism [PATH:ko00500]_E3.2.1.21; beta-glucosidase [EC:3.2.1.21]#Metabolism_Metabolism of other amino acids_00460 Cyanoamino acid metabolism [PATH:ko00460]_E3.2.1.21; beta-glucosidase [EC:3…
K01189	Cellular Processes_Transport and catabolism_04142 Lysosome [PATH:ko04142]_GLA; alpha-galactosidase [EC:3.2.1.22]#Metabolism_Carbohydrate metabolism_00052 Galactose metabolism [PATH:ko00052]_GLA; alpha-galactosidase [EC:3.2.1.22]#Metabolism_Glycan biosynthesis and metabolism_00603 Glycosphingolipid biosynthesis - globo series [PATH:ko00603]_GLA; alpha-galactosidase [EC:3.2.1.22]#Metabolism_Lipid m…
K01190	Metabolism_Carbohydrate metabolism_00052 Galactose metabolism [PATH:ko00052]_lacZ; beta-galactosidase [EC:3.2.1.23]#Metabolism_Glycan biosynthesis and metabolism_00511 Other glycan degradation [PATH:ko00511]_lacZ; beta-galactosidase [EC:3.2.1.23]#Metabolism_Lipid metabolism_00600 Sphingolipid metabolism [PATH:ko00600]_lacZ; beta-galactosidase [EC:3.2.1.23]
K01191	Metabolism_Glycan biosynthesis and metabolism_00511 Other glycan degradation [PATH:ko00511]_E3.2.1.24; alpha-mannosidase [EC:3.2.1.24]
K01192	Cellular Processes_Transport and catabolism_04142 Lysosome [PATH:ko04142]_E3.2.1.25, MANBA, manB; beta-mannosidase [EC:3.2.1.25]#Metabolism_Glycan biosynthesis and metabolism_00511 Other glycan degradation [PATH:ko00511]_E3.2.1.25, MANBA, manB; beta-mannosidase [EC:3.2.1.25]
K01193	Metabolism_Carbohydrate metabolism_00052 Galactose metabolism [PATH:ko00052]_E3.2.1.26, sacA; beta-fructofuranosidase [EC:3.2.1.26]#Metabolism_Carbohydrate metabolism_00500 Starch and sucrose metabolism [PATH:ko00500]_E3.2.1.26, sacA; beta-fructofuranosidase [EC:3.2.1.26]
K01194	Metabolism_Carbohydrate metabolism_00500 Starch and sucrose metabolism [PATH:ko00500]_E3.2.1.28, treA, treF; alpha,alpha-trehalase [EC:3.2.1.28]
K01195	Cellular Processes_Transport and catabolism_04142 Lysosome [PATH:ko04142]_uidA, GUSB; beta-glucuronidase [EC:3.2.1.31]#Metabolism_Biosynthesis of other secondary metabolites_00944 Flavone and flavonol biosynthesis [PATH:ko00944]_uidA, GUSB; beta-glucuronidase [EC:3.2.1.31]#Metabolism_Carbohydrate metabolism_00040 Pentose and glucuronate interconversions [PATH:ko00040]_uidA, GUSB; beta-glucuronida…
K01196	Metabolism_Carbohydrate metabolism_00500 Starch and sucrose metabolism [PATH:ko00500]_AGL; glycogen debranching enzyme [EC:2.4.1.25 3.2.1.33]
K01197	Metabolism_Glycan biosynthesis and metabolism_00531 Glycosaminoglycan degradation [PATH:ko00531]_hya; hyaluronoglucosaminidase [EC:3.2.1.35]
K01198	Metabolism_Carbohydrate metabolism_00500 Starch and sucrose metabolism [PATH:ko00500]_xynB; xylan 1,4-beta-xylosidase [EC:3.2.1.37]#Metabolism_Carbohydrate metabolism_00520 Amino sugar and nucleotide sugar metabolism [PATH:ko00520]_xynB; xylan 1,4-beta-xylosidase [EC:3.2.1.37]
K01199	Metabolism_Carbohydrate metabolism_00500 Starch and sucrose metabolism [PATH:ko00500]_E3.2.1.39; glucan endo-1,3-beta-D-glucosidase [EC:3.2.1.39]
K01201	Cellular Processes_Transport and catabolism_04142 Lysosome [PATH:ko04142]_GBA, srfJ; glucosylceramidase [EC:3.2.1.45]#Metabolism_Glycan biosynthesis and metabolism_00511 Other glycan degradation [PATH:ko00511]_GBA, srfJ; glucosylceramidase [EC:3.2.1.45]#Metabolism_Lipid metabolism_00600 Sphingolipid metabolism [PATH:ko00600]_GBA, srfJ; glucosylceramidase [EC:3.2.1.45]
K01202	Cellular Processes_Transport and catabolism_04142 Lysosome [PATH:ko04142]_GALC; galactosylceramidase [EC:3.2.1.46]#Metabolism_Lipid metabolism_00600 Sphingolipid metabolism [PATH:ko00600]_GALC; galactosylceramidase [EC:3.2.1.46]
K01203	Metabolism_Carbohydrate metabolism_00052 Galactose metabolism [PATH:ko00052]_SI; sucrase-isomaltase / oligo-1,6-glucosidase [EC:3.2.1.48 3.2.1.10]#Metabolism_Carbohydrate metabolism_00500 Starch and sucrose metabolism [PATH:ko00500]_SI; sucrase-isomaltase / oligo-1,6-glucosidase [EC:3.2.1.48 3.2.1.10]#Organismal Systems_Digestive system_04973 Carbohydrate digestion and absorption [PATH:ko04973]_S…
K01204	Cellular Processes_Transport and catabolism_04142 Lysosome [PATH:ko04142]_NAGA; alpha-N-acetylgalactosaminidase [EC:3.2.1.49]#Metabolism_Glycan biosynthesis and metabolism_00603 Glycosphingolipid biosynthesis - globo series [PATH:ko00603]_NAGA; alpha-N-acetylgalactosaminidase [EC:3.2.1.49]
K01205	Cellular Processes_Transport and catabolism_04142 Lysosome [PATH:ko04142]_NAGLU; alpha-N-acetylglucosaminidase [EC:3.2.1.50]#Metabolism_Glycan biosynthesis and metabolism_00531 Glycosaminoglycan degradation [PATH:ko00531]_NAGLU; alpha-N-acetylglucosaminidase [EC:3.2.1.50]
K01206	Metabolism_Glycan biosynthesis and metabolism_00511 Other glycan degradation [PATH:ko00511]_FUCA; alpha-L-fucosidase [EC:3.2.1.51]
K01207	Human Diseases_Drug resistance_01501 beta-Lactam resistance [PATH:ko01501]_nagZ; beta-N-acetylhexosaminidase [EC:3.2.1.52]#Metabolism_Carbohydrate metabolism_00520 Amino sugar and nucleotide sugar metabolism [PATH:ko00520]_nagZ; beta-N-acetylhexosaminidase [EC:3.2.1.52]#Metabolism_Glycan biosynthesis and metabolism_00531 Glycosaminoglycan degradation [PATH:ko00531]_nagZ; beta-N-acetylhexosaminida…
K01208	Metabolism_Carbohydrate metabolism_00500 Starch and sucrose metabolism [PATH:ko00500]_E3.2.1.54; cyclomaltodextrinase [EC:3.2.1.54]
K01209	Metabolism_Carbohydrate metabolism_00520 Amino sugar and nucleotide sugar metabolism [PATH:ko00520]_E3.2.1.55, abfA; alpha-N-arabinofuranosidase [EC:3.2.1.55]
K01210	Metabolism_Carbohydrate metabolism_00500 Starch and sucrose metabolism [PATH:ko00500]_E3.2.1.58; glucan 1,3-beta-glucosidase [EC:3.2.1.58]
K01212	Metabolism_Carbohydrate metabolism_00500 Starch and sucrose metabolism [PATH:ko00500]_sacC; levanase [EC:3.2.1.65]
K01213	Metabolism_Carbohydrate metabolism_00040 Pentose and glucuronate interconversions [PATH:ko00040]_E3.2.1.67; galacturan 1,4-alpha-galacturonidase [EC:3.2.1.67]#Metabolism_Carbohydrate metabolism_00500 Starch and sucrose metabolism [PATH:ko00500]_E3.2.1.67; galacturan 1,4-alpha-galacturonidase [EC:3.2.1.67]
K01217	Cellular Processes_Transport and catabolism_04142 Lysosome [PATH:ko04142]_IDUA; L-iduronidase [EC:3.2.1.76]#Metabolism_Glycan biosynthesis and metabolism_00531 Glycosaminoglycan degradation [PATH:ko00531]_IDUA; L-iduronidase [EC:3.2.1.76]
K01218	Metabolism_Carbohydrate metabolism_00051 Fructose and mannose metabolism [PATH:ko00051]_E3.2.1.78; mannan endo-1,4-beta-mannosidase [EC:3.2.1.78]
K01220	Metabolism_Carbohydrate metabolism_00052 Galactose metabolism [PATH:ko00052]_E3.2.1.85, lacG; 6-phospho-beta-galactosidase [EC:3.2.1.85]
K01222	Metabolism_Carbohydrate metabolism_00010 Glycolysis / Gluconeogenesis [PATH:ko00010]_E3.2.1.86A, celF; 6-phospho-beta-glucosidase [EC:3.2.1.86]
K01223	Metabolism_Carbohydrate metabolism_00010 Glycolysis / Gluconeogenesis [PATH:ko00010]_E3.2.1.86B, bglA; 6-phospho-beta-glucosidase [EC:3.2.1.86]
K01225	Metabolism_Carbohydrate metabolism_00500 Starch and sucrose metabolism [PATH:ko00500]_E3.2.1.91; cellulose 1,4-beta-cellobiosidase [EC:3.2.1.91]
K01226	Metabolism_Carbohydrate metabolism_00500 Starch and sucrose metabolism [PATH:ko00500]_treC; trehalose-6-phosphate hydrolase [EC:3.2.1.93]
K01227	Metabolism_Glycan biosynthesis and metabolism_00511 Other glycan degradation [PATH:ko00511]_E3.2.1.96; mannosyl-glycoprotein endo-beta-N-acetylglucosaminidase [EC:3.2.1.96]
K01228	Genetic Information Processing_Folding, sorting and degradation_04141 Protein processing in endoplasmic reticulum [PATH:ko04141]_GCS1; mannosyl-oligosaccharide glucosidase [EC:3.2.1.106]#Metabolism_Glycan biosynthesis and metabolism_00510 N-Glycan biosynthesis [PATH:ko00510]_GCS1; mannosyl-oligosaccharide glucosidase [EC:3.2.1.106]
K01229	Metabolism_Carbohydrate metabolism_00052 Galactose metabolism [PATH:ko00052]_LCT; lactase-phlorizin hydrolase [EC:3.2.1.108 3.2.1.62]#Organismal Systems_Digestive system_04973 Carbohydrate digestion and absorption [PATH:ko04973]_LCT; lactase-phlorizin hydrolase [EC:3.2.1.108 3.2.1.62]
K01230	Genetic Information Processing_Folding, sorting and degradation_04141 Protein processing in endoplasmic reticulum [PATH:ko04141]_MAN1; mannosyl-oligosaccharide alpha-1,2-mannosidase [EC:3.2.1.113]#Metabolism_Glycan biosynthesis and metabolism_00510 N-Glycan biosynthesis [PATH:ko00510]_MAN1; mannosyl-oligosaccharide alpha-1,2-mannosidase [EC:3.2.1.113]#Metabolism_Glycan biosynthesis and metabolism…
K01231	Metabolism_Glycan biosynthesis and metabolism_00510 N-Glycan biosynthesis [PATH:ko00510]_MAN2; alpha-mannosidase II [EC:3.2.1.114]#Metabolism_Glycan biosynthesis and metabolism_00513 Various types of N-glycan biosynthesis [PATH:ko00513]_MAN2; alpha-mannosidase II [EC:3.2.1.114]
K01232	Metabolism_Carbohydrate metabolism_00500 Starch and sucrose metabolism [PATH:ko00500]_E3.2.1.122, glvA; maltose-6'-phosphate glucosidase [EC:3.2.1.122]
K01233	Metabolism_Carbohydrate metabolism_00520 Amino sugar and nucleotide sugar metabolism [PATH:ko00520]_csn; chitosanase [EC:3.2.1.132]
K01236	Metabolism_Carbohydrate metabolism_00500 Starch and sucrose metabolism [PATH:ko00500]_treZ, glgZ; maltooligosyltrehalose trehalohydrolase [EC:3.2.1.141]
K01237	Metabolism_Amino acid metabolism_00380 Tryptophan metabolism [PATH:ko00380]_E3.2.1.147; myrosinase [EC:3.2.1.147]
K01239	Metabolism_Metabolism of cofactors and vitamins_00760 Nicotinate and nicotinamide metabolism [PATH:ko00760]_iunH; purine nucleosidase [EC:3.2.2.1]#Metabolism_Nucleotide metabolism_00230 Purine metabolism [PATH:ko00230]_iunH; purine nucleosidase [EC:3.2.2.1]
K01240	Metabolism_Metabolism of cofactors and vitamins_00760 Nicotinate and nicotinamide metabolism [PATH:ko00760]_URH1; uridine nucleosidase [EC:3.2.2.3]#Metabolism_Nucleotide metabolism_00240 Pyrimidine metabolism [PATH:ko00240]_URH1; uridine nucleosidase [EC:3.2.2.3]
K01241	Metabolism_Nucleotide metabolism_00230 Purine metabolism [PATH:ko00230]_amn; AMP nucleosidase [EC:3.2.2.4]
K01242	Environmental Information Processing_Signal transduction_04020 Calcium signaling pathway [PATH:ko04020]_CD38; ADP-ribosyl cyclase 1 [EC:3.2.2.6 2.4.99.20]#Human Diseases_Infectious diseases_05169 Epstein-Barr virus infection [PATH:ko05169]_CD38; ADP-ribosyl cyclase 1 [EC:3.2.2.6 2.4.99.20]#Metabolism_Metabolism of cofactors and vitamins_00760 Nicotinate and nicotinamide metabolism [PATH:ko00760]_…
K01243	Metabolism_Amino acid metabolism_00270 Cysteine and methionine metabolism [PATH:ko00270]_mtnN, mtn, pfs; adenosylhomocysteine nucleosidase [EC:3.2.2.9]#Metabolism_Overview_01230 Biosynthesis of amino acids [PATH:ko01230]_mtnN, mtn, pfs; adenosylhomocysteine nucleosidase [EC:3.2.2.9]
K01244	Metabolism_Amino acid metabolism_00270 Cysteine and methionine metabolism [PATH:ko00270]_MTN; 5'-methylthioadenosine nucleosidase [EC:3.2.2.16]
K01246	Genetic Information Processing_Replication and repair_03410 Base excision repair [PATH:ko03410]_tag; DNA-3-methyladenine glycosylase I [EC:3.2.2.20]
K01247	Genetic Information Processing_Replication and repair_03410 Base excision repair [PATH:ko03410]_alkA; DNA-3-methyladenine glycosylase II [EC:3.2.2.21]
K01251	Metabolism_Amino acid metabolism_00270 Cysteine and methionine metabolism [PATH:ko00270]_E3.3.1.1, ahcY; adenosylhomocysteinase [EC:3.3.1.1]
K01252	Metabolism_Metabolism of terpenoids and polyketides_01053 Biosynthesis of siderophore group nonribosomal peptides [PATH:ko01053]_entB, dhbB, vibB, mxcF; bifunctional isochorismate lyase / aryl carrier protein [EC:3.3.2.1]
K01253	Human Diseases_Cancers_05204 Chemical carcinogenesis [PATH:ko05204]_EPHX1; microsomal epoxide hydrolase [EC:3.3.2.9]#Metabolism_Xenobiotics biodegradation and metabolism_00980 Metabolism of xenobiotics by cytochrome P450 [PATH:ko00980]_EPHX1; microsomal epoxide hydrolase [EC:3.3.2.9]#Organismal Systems_Digestive system_04976 Bile secretion [PATH:ko04976]_EPHX1; microsomal epoxide hydrolase [EC:3.…
K01254	Metabolism_Lipid metabolism_00590 Arachidonic acid metabolism [PATH:ko00590]_LTA4H; leukotriene-A4 hydrolase [EC:3.3.2.6]
K01255	Metabolism_Metabolism of other amino acids_00480 Glutathione metabolism [PATH:ko00480]_CARP, pepA; leucyl aminopeptidase [EC:3.4.11.1]
K01256	Metabolism_Metabolism of other amino acids_00480 Glutathione metabolism [PATH:ko00480]_pepN; aminopeptidase N [EC:3.4.11.2]
K01257	Organismal Systems_Endocrine system_04614 Renin-angiotensin system [PATH:ko04614]_LNPEP; cystinyl aminopeptidase [EC:3.4.11.3]
K01259	Metabolism_Amino acid metabolism_00330 Arginine and proline metabolism [PATH:ko00330]_pip; proline iminopeptidase [EC:3.4.11.5]
K01270	Metabolism_Metabolism of other amino acids_00480 Glutathione metabolism [PATH:ko00480]_pepD; dipeptidase D [EC:3.4.13.-]
K01275	Cellular Processes_Transport and catabolism_04142 Lysosome [PATH:ko04142]_CTSC; cathepsin C [EC:3.4.14.1]
K01278	Organismal Systems_Digestive system_04974 Protein digestion and absorption [PATH:ko04974]_DPP4; dipeptidyl-peptidase 4 [EC:3.4.14.5]
K01279	Cellular Processes_Transport and catabolism_04142 Lysosome [PATH:ko04142]_TPP1, CLN2; tripeptidyl-peptidase I [EC:3.4.14.9]
K01283	Human Diseases_Cardiovascular diseases_05410 Hypertrophic cardiomyopathy (HCM) [PATH:ko05410]_E3.4.15.1, ACE; peptidyl-dipeptidase A [EC:3.4.15.1]#Human Diseases_Infectious diseases_05142 Chagas disease (American trypanosomiasis) [PATH:ko05142]_E3.4.15.1, ACE; peptidyl-dipeptidase A [EC:3.4.15.1]#Organismal Systems_Endocrine system_04614 Renin-angiotensin system [PATH:ko04614]_E3.4.15.1, ACE; pep…
K01285	Organismal Systems_Digestive system_04974 Protein digestion and absorption [PATH:ko04974]_PRCP; lysosomal Pro-X carboxypeptidase [EC:3.4.16.2]
K01291	Organismal Systems_Digestive system_04972 Pancreatic secretion [PATH:ko04972]_CPB1; carboxypeptidase B [EC:3.4.17.2]#Organismal Systems_Digestive system_04974 Protein digestion and absorption [PATH:ko04974]_CPB1; carboxypeptidase B [EC:3.4.17.2]
K01294	Human Diseases_Endocrine and metabolic diseases_04940 Type I diabetes mellitus [PATH:ko04940]_CPE; carboxypeptidase E [EC:3.4.17.10]
K01298	Organismal Systems_Digestive system_04972 Pancreatic secretion [PATH:ko04972]_CPA2; carboxypeptidase A2 [EC:3.4.17.15]#Organismal Systems_Digestive system_04974 Protein digestion and absorption [PATH:ko04974]_CPA2; carboxypeptidase A2 [EC:3.4.17.15]
K01300	Organismal Systems_Digestive system_04972 Pancreatic secretion [PATH:ko04972]_CPB2; carboxypeptidase B2 [EC:3.4.17.20]#Organismal Systems_Digestive system_04974 Protein digestion and absorption [PATH:ko04974]_CPB2; carboxypeptidase B2 [EC:3.4.17.20]#Organismal Systems_Immune system_04610 Complement and coagulation cascades [PATH:ko04610]_CPB2; carboxypeptidase B2 [EC:3.4.17.20]
K01307	Metabolism_Metabolism of cofactors and vitamins_00790 Folate biosynthesis [PATH:ko00790]_GGH; gamma-glutamyl hydrolase [EC:3.4.19.9]
K01312	Environmental Information Processing_Signaling molecules and interaction_04080 Neuroactive ligand-receptor interaction [PATH:ko04080]_PRSS; trypsin [EC:3.4.21.4]#Human Diseases_Infectious diseases_05164 Influenza A [PATH:ko05164]_PRSS; trypsin [EC:3.4.21.4]#Organismal Systems_Digestive system_04972 Pancreatic secretion [PATH:ko04972]_PRSS; trypsin [EC:3.4.21.4]#Organismal Systems_Digestive system…
K01313	Cellular Processes_Cell motility_04810 Regulation of actin cytoskeleton [PATH:ko04810]_F2; coagulation factor II (thrombin) [EC:3.4.21.5]#Environmental Information Processing_Signaling molecules and interaction_04080 Neuroactive ligand-receptor interaction [PATH:ko04080]_F2; coagulation factor II (thrombin) [EC:3.4.21.5]#Organismal Systems_Immune system_04610 Complement and coagulation cascades […
K01314	Organismal Systems_Immune system_04610 Complement and coagulation cascades [PATH:ko04610]_F10; coagulation factor X [EC:3.4.21.6]
K01315	Environmental Information Processing_Signaling molecules and interaction_04080 Neuroactive ligand-receptor interaction [PATH:ko04080]_PLG; plasminogen [EC:3.4.21.7]#Human Diseases_Infectious diseases_05150 Staphylococcus aureus infection [PATH:ko05150]_PLG; plasminogen [EC:3.4.21.7]#Human Diseases_Infectious diseases_05164 Influenza A [PATH:ko05164]_PLG; plasminogen [EC:3.4.21.7]#Organismal Syste…
K01319	Cellular Processes_Transport and catabolism_04142 Lysosome [PATH:ko04142]_CTSG; cathepsin G [EC:3.4.21.20]#Environmental Information Processing_Signaling molecules and interaction_04080 Neuroactive ligand-receptor interaction [PATH:ko04080]_CTSG; cathepsin G [EC:3.4.21.20]#Human Diseases_Immune diseases_05322 Systemic lupus erythematosus [PATH:ko05322]_CTSG; cathepsin G [EC:3.4.21.20]#Human Disea…
K01320	Organismal Systems_Immune system_04610 Complement and coagulation cascades [PATH:ko04610]_F7; coagulation factor VII [EC:3.4.21.21]
K01321	Organismal Systems_Immune system_04610 Complement and coagulation cascades [PATH:ko04610]_F9; coagulation factor IX (Christmas factor) [EC:3.4.21.22]
K01323	Organismal Systems_Immune system_04610 Complement and coagulation cascades [PATH:ko04610]_F11; coagulation factor XI [EC:3.4.21.27]
K01324	Organismal Systems_Immune system_04610 Complement and coagulation cascades [PATH:ko04610]_KLKB1; plasma kallikrein [EC:3.4.21.34]
K01325	Organismal Systems_Excretory system_04961 Endocrine and other factor-regulated calcium reabsorption [PATH:ko04961]_KLK1_2; tissue kallikrein [EC:3.4.21.35]
K01327	Human Diseases_Cancers_05202 Transcriptional misregulation in cancers [PATH:ko05202]_ELANE; leukocyte elastase [EC:3.4.21.37]#Human Diseases_Immune diseases_05322 Systemic lupus erythematosus [PATH:ko05322]_ELANE; leukocyte elastase [EC:3.4.21.37]
K01328	Organismal Systems_Immune system_04610 Complement and coagulation cascades [PATH:ko04610]_F12; coagulation factor XII (Hageman factor) [EC:3.4.21.38]
K01329	Organismal Systems_Endocrine system_04614 Renin-angiotensin system [PATH:ko04614]_CMA1; chymase [EC:3.4.21.39]
K01330	Cellular Processes_Transport and catabolism_04145 Phagosome [PATH:ko04145]_C1R; complement component 1, r subcomponent [EC:3.4.21.41]#Human Diseases_Immune diseases_05322 Systemic lupus erythematosus [PATH:ko05322]_C1R; complement component 1, r subcomponent [EC:3.4.21.41]#Human Diseases_Infectious diseases_05133 Pertussis [PATH:ko05133]_C1R; complement component 1, r subcomponent [EC:3.4.21.41]#…
K01331	Human Diseases_Immune diseases_05322 Systemic lupus erythematosus [PATH:ko05322]_C1S; complement component 1, s subcomponent [EC:3.4.21.42]#Human Diseases_Infectious diseases_05133 Pertussis [PATH:ko05133]_C1S; complement component 1, s subcomponent [EC:3.4.21.42]#Human Diseases_Infectious diseases_05150 Staphylococcus aureus infection [PATH:ko05150]_C1S; complement component 1, s subcomponent [E…
K01332	Human Diseases_Immune diseases_05322 Systemic lupus erythematosus [PATH:ko05322]_C2; complement component 2 [EC:3.4.21.43]#Human Diseases_Infectious diseases_05133 Pertussis [PATH:ko05133]_C2; complement component 2 [EC:3.4.21.43]#Human Diseases_Infectious diseases_05150 Staphylococcus aureus infection [PATH:ko05150]_C2; complement component 2 [EC:3.4.21.43]#Organismal Systems_Immune system_04610…
K01333	Human Diseases_Infectious diseases_05150 Staphylococcus aureus infection [PATH:ko05150]_CFI; complement factor I [EC:3.4.21.45]#Organismal Systems_Immune system_04610 Complement and coagulation cascades [PATH:ko04610]_CFI; complement factor I [EC:3.4.21.45]
K01334	Human Diseases_Infectious diseases_05150 Staphylococcus aureus infection [PATH:ko05150]_CFD; component factor D [EC:3.4.21.46]#Organismal Systems_Immune system_04610 Complement and coagulation cascades [PATH:ko04610]_CFD; component factor D [EC:3.4.21.46]
K01335	Human Diseases_Infectious diseases_05150 Staphylococcus aureus infection [PATH:ko05150]_CFB; component factor B [EC:3.4.21.47]#Organismal Systems_Immune system_04610 Complement and coagulation cascades [PATH:ko04610]_CFB; component factor B [EC:3.4.21.47]
K01338	Cellular Processes_Cell growth and death_04112 Cell cycle - Caulobacter [PATH:ko04112]_lon; ATP-dependent Lon protease [EC:3.4.21.53]
K01343	Human Diseases_Cancers_05202 Transcriptional misregulation in cancers [PATH:ko05202]_PLAT; tissue plasminogen activator [EC:3.4.21.68]#Organismal Systems_Immune system_04610 Complement and coagulation cascades [PATH:ko04610]_PLAT; tissue plasminogen activator [EC:3.4.21.68]
K01344	Organismal Systems_Immune system_04610 Complement and coagulation cascades [PATH:ko04610]_PROC; protein C (activated) [EC:3.4.21.69]
K01345	Organismal Systems_Digestive system_04972 Pancreatic secretion [PATH:ko04972]_CELA3; pancreatic endopeptidase E [EC:3.4.21.70]#Organismal Systems_Digestive system_04974 Protein digestion and absorption [PATH:ko04974]_CELA3; pancreatic endopeptidase E [EC:3.4.21.70]
K01346	Organismal Systems_Digestive system_04972 Pancreatic secretion [PATH:ko04972]_CELA2; pancreatic elastase II [EC:3.4.21.71]#Organismal Systems_Digestive system_04974 Protein digestion and absorption [PATH:ko04974]_CELA2; pancreatic elastase II [EC:3.4.21.71]
K01348	Environmental Information Processing_Signal transduction_04064 NF-kappa B signaling pathway [PATH:ko04064]_PLAU; urokinase plasminogen activator [EC:3.4.21.73]#Human Diseases_Cancers_05202 Transcriptional misregulation in cancers [PATH:ko05202]_PLAU; urokinase plasminogen activator [EC:3.4.21.73]#Human Diseases_Cancers_05205 Proteoglycans in cancer [PATH:ko05205]_PLAU; urokinase plasminogen activ…
K01349	Human Diseases_Infectious diseases_05164 Influenza A [PATH:ko05164]_FURIN, PCSK3; furin [EC:3.4.21.75]
K01351	Human Diseases_Cancers_05200 Pathways in cancer [PATH:ko05200]_KLK3; semenogelase [EC:3.4.21.77]#Human Diseases_Cancers_05215 Prostate cancer [PATH:ko05215]_KLK3; semenogelase [EC:3.4.21.77]
K01352	Environmental Information Processing_Signaling molecules and interaction_04080 Neuroactive ligand-receptor interaction [PATH:ko04080]_GZMA; granzyme A [EC:3.4.21.78]
K01353	Human Diseases_Cancers_05202 Transcriptional misregulation in cancers [PATH:ko05202]_GZMB; granzyme B [EC:3.4.21.79]#Human Diseases_Endocrine and metabolic diseases_04940 Type I diabetes mellitus [PATH:ko04940]_GZMB; granzyme B [EC:3.4.21.79]#Human Diseases_Immune diseases_05320 Autoimmune thyroid disease [PATH:ko05320]_GZMB; granzyme B [EC:3.4.21.79]#Human Diseases_Immune diseases_05330 Allograf…
K01354	Human Diseases_Infectious diseases_05142 Chagas disease (American trypanosomiasis) [PATH:ko05142]_ptrB; oligopeptidase B [EC:3.4.21.83]#Human Diseases_Infectious diseases_05143 African trypanosomiasis [PATH:ko05143]_ptrB; oligopeptidase B [EC:3.4.21.83]
K01357	Cellular Processes_Cellular_community_04550 Signaling pathways regulating pluripotency of stem cells [PATH:ko04550]_WNT10; wingless-type MMTV integration site family, member 10#Environmental Information Processing_Signal transduction_04310 Wnt signaling pathway [PATH:ko04310]_WNT10; wingless-type MMTV integration site family, member 10#Environmental Information Processing_Signal transduction_0434…
K01358	Cellular Processes_Cell growth and death_04112 Cell cycle - Caulobacter [PATH:ko04112]_clpP, CLPP; ATP-dependent Clp protease, protease subunit [EC:3.4.21.92]
K01363	Cellular Processes_Transport and catabolism_04142 Lysosome [PATH:ko04142]_CTSB; cathepsin B [EC:3.4.22.1]#Organismal Systems_Immune system_04612 Antigen processing and presentation [PATH:ko04612]_CTSB; cathepsin B [EC:3.4.22.1]
K01364	Human Diseases_Drug resistance_01503 Cationic antimicrobial peptide (CAMP) resistance [PATH:ko01503]_speB; streptopain [EC:3.4.22.10]
K01365	Cellular Processes_Transport and catabolism_04142 Lysosome [PATH:ko04142]_CTSL; cathepsin L [EC:3.4.22.15]#Cellular Processes_Transport and catabolism_04145 Phagosome [PATH:ko04145]_CTSL; cathepsin L [EC:3.4.22.15]#Human Diseases_Cancers_05205 Proteoglycans in cancer [PATH:ko05205]_CTSL; cathepsin L [EC:3.4.22.15]#Human Diseases_Immune diseases_05323 Rheumatoid arthritis [PATH:ko05323]_CTSL; cath…
K01366	Cellular Processes_Transport and catabolism_04142 Lysosome [PATH:ko04142]_CTSH; cathepsin H [EC:3.4.22.16]
K01367	Cellular Processes_Cell growth and death_04210 Apoptosis [PATH:ko04210]_CAPN1; calpain-1 [EC:3.4.22.52]#Genetic Information Processing_Folding, sorting and degradation_04141 Protein processing in endoplasmic reticulum [PATH:ko04141]_CAPN1; calpain-1 [EC:3.4.22.52]#Human Diseases_Neurodegenerative diseases_05010 Alzheimer's disease [PATH:ko05010]_CAPN1; calpain-1 [EC:3.4.22.52]
K01368	Cellular Processes_Transport and catabolism_04142 Lysosome [PATH:ko04142]_CTSS; cathepsin S [EC:3.4.22.27]#Cellular Processes_Transport and catabolism_04145 Phagosome [PATH:ko04145]_CTSS; cathepsin S [EC:3.4.22.27]#Human Diseases_Infectious diseases_05152 Tuberculosis [PATH:ko05152]_CTSS; cathepsin S [EC:3.4.22.27]#Organismal Systems_Immune system_04612 Antigen processing and presentation [PATH:k…
K01369	Cellular Processes_Transport and catabolism_04142 Lysosome [PATH:ko04142]_LGMN; legumain [EC:3.4.22.34]#Organismal Systems_Immune system_04612 Antigen processing and presentation [PATH:ko04612]_LGMN; legumain [EC:3.4.22.34]
K01370	Human Diseases_Infectious diseases_05132 Salmonella infection [PATH:ko05132]_CASP1; caspase 1 [EC:3.4.22.36]#Human Diseases_Infectious diseases_05133 Pertussis [PATH:ko05133]_CASP1; caspase 1 [EC:3.4.22.36]#Human Diseases_Infectious diseases_05134 Legionellosis [PATH:ko05134]_CASP1; caspase 1 [EC:3.4.22.36]#Human Diseases_Infectious diseases_05164 Influenza A [PATH:ko05164]_CASP1; caspase 1 [EC:3…
K01371	Cellular Processes_Transport and catabolism_04142 Lysosome [PATH:ko04142]_CTSK; cathepsin K [EC:3.4.22.38]#Human Diseases_Immune diseases_05323 Rheumatoid arthritis [PATH:ko05323]_CTSK; cathepsin K [EC:3.4.22.38]#Organismal Systems_Development_04380 Osteoclast differentiation [PATH:ko04380]_CTSK; cathepsin K [EC:3.4.22.38]#Organismal Systems_Immune system_04620 Toll-like receptor signaling pathwa…
K01373	Cellular Processes_Transport and catabolism_04142 Lysosome [PATH:ko04142]_CTSF; cathepsin F [EC:3.4.22.41]
K01374	Cellular Processes_Transport and catabolism_04142 Lysosome [PATH:ko04142]_CTSO; cathepsin O [EC:3.4.22.42]
K01375	Cellular Processes_Transport and catabolism_04142 Lysosome [PATH:ko04142]_CTSL2, CTSV; cathepsin V [EC:3.4.22.43]
K01379	Cellular Processes_Transport and catabolism_04142 Lysosome [PATH:ko04142]_CTSD; cathepsin D [EC:3.4.23.5]#Environmental Information Processing_Signal transduction_04071 Sphingolipid signaling pathway [PATH:ko04071]_CTSD; cathepsin D [EC:3.4.23.5]#Human Diseases_Infectious diseases_05152 Tuberculosis [PATH:ko05152]_CTSD; cathepsin D [EC:3.4.23.5]
K01380	Organismal Systems_Endocrine system_04614 Renin-angiotensin system [PATH:ko04614]_REN; renin [EC:3.4.23.15]
K01382	Cellular Processes_Transport and catabolism_04142 Lysosome [PATH:ko04142]_CTSE; cathepsin E [EC:3.4.23.34]
K01384	Cellular Processes_Cellular_community_04550 Signaling pathways regulating pluripotency of stem cells [PATH:ko04550]_WNT11; wingless-type MMTV integration site family, member 11#Environmental Information Processing_Signal transduction_04310 Wnt signaling pathway [PATH:ko04310]_WNT11; wingless-type MMTV integration site family, member 11#Environmental Information Processing_Signal transduction_0434…
K01388	Human Diseases_Cancers_05200 Pathways in cancer [PATH:ko05200]_MMP1; matrix metalloproteinase-1 (interstitial collagenase) [EC:3.4.24.7]#Human Diseases_Cancers_05219 Bladder cancer [PATH:ko05219]_MMP1; matrix metalloproteinase-1 (interstitial collagenase) [EC:3.4.24.7]#Human Diseases_Immune diseases_05323 Rheumatoid arthritis [PATH:ko05323]_MMP1; matrix metalloproteinase-1 (interstitial collagena…
K01389	Human Diseases_Neurodegenerative diseases_05010 Alzheimer's disease [PATH:ko05010]_MME; neprilysin [EC:3.4.24.11]#Organismal Systems_Digestive system_04974 Protein digestion and absorption [PATH:ko04974]_MME; neprilysin [EC:3.4.24.11]#Organismal Systems_Endocrine system_04614 Renin-angiotensin system [PATH:ko04614]_MME; neprilysin [EC:3.4.24.11]#Organismal Systems_Immune system_04640 Hematopoieti…
K01392	Human Diseases_Infectious diseases_05143 African trypanosomiasis [PATH:ko05143]_THOP1; thimet oligopeptidase [EC:3.4.24.15]#Organismal Systems_Endocrine system_04614 Renin-angiotensin system [PATH:ko04614]_THOP1; thimet oligopeptidase [EC:3.4.24.15]
K01393	Organismal Systems_Endocrine system_04614 Renin-angiotensin system [PATH:ko04614]_NLN; neurolysin [EC:3.4.24.16]
K01394	Environmental Information Processing_Signal transduction_04668 TNF signaling pathway [PATH:ko04668]_MMP3; matrix metalloproteinase-3 (stromelysin 1, progelatinase) [EC:3.4.24.17]#Human Diseases_Cancers_05202 Transcriptional misregulation in cancers [PATH:ko05202]_MMP3; matrix metalloproteinase-3 (stromelysin 1, progelatinase) [EC:3.4.24.17]#Human Diseases_Immune diseases_05323 Rheumatoid arthriti…
K01395	Organismal Systems_Digestive system_04974 Protein digestion and absorption [PATH:ko04974]_MEP1A; meprin A [EC:3.4.24.18]
K01397	Environmental Information Processing_Signal transduction_04310 Wnt signaling pathway [PATH:ko04310]_MMP7; matrix metalloproteinase-7 (matrilysin, uterine) [EC:3.4.24.23]
K01398	Human Diseases_Cancers_05200 Pathways in cancer [PATH:ko05200]_MMP2; matrix metalloproteinase-2 (gelatinase A) [EC:3.4.24.24]#Human Diseases_Cancers_05205 Proteoglycans in cancer [PATH:ko05205]_MMP2; matrix metalloproteinase-2 (gelatinase A) [EC:3.4.24.24]#Human Diseases_Cancers_05219 Bladder cancer [PATH:ko05219]_MMP2; matrix metalloproteinase-2 (gelatinase A) [EC:3.4.24.24]#Organismal Systems_E…
K01399	Human Diseases_Drug resistance_01503 Cationic antimicrobial peptide (CAMP) resistance [PATH:ko01503]_lasB; pseudolysin [EC:3.4.24.26]
K01401	Human Diseases_Drug resistance_01503 Cationic antimicrobial peptide (CAMP) resistance [PATH:ko01503]_aur; aureolysin [EC:3.4.24.29]#Human Diseases_Drug resistance_01503 Cationic antimicrobial peptide (CAMP) resistance [PATH:ko01503]_aur; aureolysin [EC:3.4.24.29]#Human Diseases_Infectious diseases_05150 Staphylococcus aureus infection [PATH:ko05150]_aur; aureolysin [EC:3.4.24.29]
K01403	Environmental Information Processing_Signal transduction_04668 TNF signaling pathway [PATH:ko04668]_MMP9; matrix metalloproteinase-9 (gelatinase B) [EC:3.4.24.35]#Human Diseases_Cancers_05200 Pathways in cancer [PATH:ko05200]_MMP9; matrix metalloproteinase-9 (gelatinase B) [EC:3.4.24.35]#Human Diseases_Cancers_05202 Transcriptional misregulation in cancers [PATH:ko05202]_MMP9; matrix metalloprote…
K01404	Human Diseases_Infectious diseases_05140 Leishmaniasis [PATH:ko05140]_GP63; leishmanolysin [EC:3.4.24.36]#Human Diseases_Infectious diseases_05143 African trypanosomiasis [PATH:ko05143]_GP63; leishmanolysin [EC:3.4.24.36]
K01406	Human Diseases_Drug resistance_01503 Cationic antimicrobial peptide (CAMP) resistance [PATH:ko01503]_E3.4.24.40; serralysin [EC:3.4.24.40]
K01408	Human Diseases_Neurodegenerative diseases_05010 Alzheimer's disease [PATH:ko05010]_IDE, ide; insulysin [EC:3.4.24.56]
K01424	Metabolism_Amino acid metabolism_00250 Alanine, aspartate and glutamate metabolism [PATH:ko00250]_E3.5.1.1, ansA, ansB; L-asparaginase [EC:3.5.1.1]#Metabolism_Metabolism of other amino acids_00460 Cyanoamino acid metabolism [PATH:ko00460]_E3.5.1.1, ansA, ansB; L-asparaginase [EC:3.5.1.1]
K01425	Human Diseases_Cancers_05206 MicroRNAs in cancer [PATH:ko05206]_glsA, GLS; glutaminase [EC:3.5.1.2]#Human Diseases_Cancers_05230 Central carbon metabolism in cancer [PATH:ko05230]_glsA, GLS; glutaminase [EC:3.5.1.2]#Metabolism_Amino acid metabolism_00250 Alanine, aspartate and glutamate metabolism [PATH:ko00250]_glsA, GLS; glutaminase [EC:3.5.1.2]#Metabolism_Amino acid metabolism_00330 Arginine a…
K01426	Metabolism_Amino acid metabolism_00330 Arginine and proline metabolism [PATH:ko00330]_E3.5.1.4, amiE; amidase [EC:3.5.1.4]#Metabolism_Amino acid metabolism_00360 Phenylalanine metabolism [PATH:ko00360]_E3.5.1.4, amiE; amidase [EC:3.5.1.4]#Metabolism_Amino acid metabolism_00380 Tryptophan metabolism [PATH:ko00380]_E3.5.1.4, amiE; amidase [EC:3.5.1.4]#Metabolism_Xenobiotics biodegradation and metab…
K01427	Metabolism_Amino acid metabolism_00330 Arginine and proline metabolism [PATH:ko00330]_URE; urease [EC:3.5.1.5]#Metabolism_Nucleotide metabolism_00230 Purine metabolism [PATH:ko00230]_URE; urease [EC:3.5.1.5]
K01428	Human Diseases_Infectious diseases_05120 Epithelial cell signaling in Helicobacter pylori infection [PATH:ko05120]_ureC; urease subunit alpha [EC:3.5.1.5]#Metabolism_Amino acid metabolism_00330 Arginine and proline metabolism [PATH:ko00330]_ureC; urease subunit alpha [EC:3.5.1.5]#Metabolism_Nucleotide metabolism_00230 Purine metabolism [PATH:ko00230]_ureC; urease subunit alpha [EC:3.5.1.5]#Metabo…
K01429	Metabolism_Amino acid metabolism_00330 Arginine and proline metabolism [PATH:ko00330]_ureB; urease subunit beta [EC:3.5.1.5]#Metabolism_Nucleotide metabolism_00230 Purine metabolism [PATH:ko00230]_ureB; urease subunit beta [EC:3.5.1.5]#Metabolism_Xenobiotics biodegradation and metabolism_00791 Atrazine degradation [PATH:ko00791]_ureB; urease subunit beta [EC:3.5.1.5]
K01430	Metabolism_Amino acid metabolism_00330 Arginine and proline metabolism [PATH:ko00330]_ureA; urease subunit gamma [EC:3.5.1.5]#Metabolism_Nucleotide metabolism_00230 Purine metabolism [PATH:ko00230]_ureA; urease subunit gamma [EC:3.5.1.5]#Metabolism_Xenobiotics biodegradation and metabolism_00791 Atrazine degradation [PATH:ko00791]_ureA; urease subunit gamma [EC:3.5.1.5]
K01431	Metabolism_Metabolism of cofactors and vitamins_00770 Pantothenate and CoA biosynthesis [PATH:ko00770]_UPB1; beta-ureidopropionase [EC:3.5.1.6]#Metabolism_Metabolism of other amino acids_00410 beta-Alanine metabolism [PATH:ko00410]_UPB1; beta-ureidopropionase [EC:3.5.1.6]#Metabolism_Nucleotide metabolism_00240 Pyrimidine metabolism [PATH:ko00240]_UPB1; beta-ureidopropionase [EC:3.5.1.6]#Metabolis…
K01432	Metabolism_Amino acid metabolism_00380 Tryptophan metabolism [PATH:ko00380]_AFMID; arylformamidase [EC:3.5.1.9]#Metabolism_Carbohydrate metabolism_00630 Glyoxylate and dicarboxylate metabolism [PATH:ko00630]_AFMID; arylformamidase [EC:3.5.1.9]
K01433	Metabolism_Carbohydrate metabolism_00630 Glyoxylate and dicarboxylate metabolism [PATH:ko00630]_purU; formyltetrahydrofolate deformylase [EC:3.5.1.10]#Metabolism_Metabolism of cofactors and vitamins_00670 One carbon pool by folate [PATH:ko00670]_purU; formyltetrahydrofolate deformylase [EC:3.5.1.10]
K01434	Metabolism_Biosynthesis of other secondary metabolites_00311 Penicillin and cephalosporin biosynthesis [PATH:ko00311]_E3.5.1.11; penicillin amidase [EC:3.5.1.11]
K01435	Metabolism_Metabolism of cofactors and vitamins_00780 Biotin metabolism [PATH:ko00780]_BTD; biotinidase [EC:3.5.1.12]#Organismal Systems_Digestive system_04977 Vitamin digestion and absorption [PATH:ko04977]_BTD; biotinidase [EC:3.5.1.12]
K01437	Metabolism_Amino acid metabolism_00250 Alanine, aspartate and glutamate metabolism [PATH:ko00250]_ASPA, aspA; aspartoacylase [EC:3.5.1.15]#Metabolism_Amino acid metabolism_00340 Histidine metabolism [PATH:ko00340]_ASPA, aspA; aspartoacylase [EC:3.5.1.15]
K01438	Metabolism_Amino acid metabolism_00330 Arginine and proline metabolism [PATH:ko00330]_argE; acetylornithine deacetylase [EC:3.5.1.16]#Metabolism_Overview_01210 2-Oxocarboxylic acid metabolism [PATH:ko01210]_argE; acetylornithine deacetylase [EC:3.5.1.16]#Metabolism_Overview_01230 Biosynthesis of amino acids [PATH:ko01230]_argE; acetylornithine deacetylase [EC:3.5.1.16]
K01439	Metabolism_Amino acid metabolism_00300 Lysine biosynthesis [PATH:ko00300]_dapE; succinyl-diaminopimelate desuccinylase [EC:3.5.1.18]#Metabolism_Overview_01230 Biosynthesis of amino acids [PATH:ko01230]_dapE; succinyl-diaminopimelate desuccinylase [EC:3.5.1.18]
K01440	Metabolism_Metabolism of cofactors and vitamins_00760 Nicotinate and nicotinamide metabolism [PATH:ko00760]_PNC1; nicotinamidase [EC:3.5.1.19]
K01441	Environmental Information Processing_Signal transduction_04071 Sphingolipid signaling pathway [PATH:ko04071]_ACER1_2, ASAH3; alkaline ceramidase [EC:3.5.1.23]#Metabolism_Lipid metabolism_00600 Sphingolipid metabolism [PATH:ko00600]_ACER1_2, ASAH3; alkaline ceramidase [EC:3.5.1.23]
K01442	Metabolism_Lipid metabolism_00120 Primary bile acid biosynthesis [PATH:ko00120]_E3.5.1.24; choloylglycine hydrolase [EC:3.5.1.24]#Metabolism_Lipid metabolism_00121 Secondary bile acid biosynthesis [PATH:ko00121]_E3.5.1.24; choloylglycine hydrolase [EC:3.5.1.24]
K01443	Metabolism_Carbohydrate metabolism_00520 Amino sugar and nucleotide sugar metabolism [PATH:ko00520]_nagA, AMDHD2; N-acetylglucosamine-6-phosphate deacetylase [EC:3.5.1.25]
K01444	Cellular Processes_Transport and catabolism_04142 Lysosome [PATH:ko04142]_AGA, aspG; N4-(beta-N-acetylglucosaminyl)-L-asparaginase [EC:3.5.1.26]#Metabolism_Glycan biosynthesis and metabolism_00511 Other glycan degradation [PATH:ko00511]_AGA, aspG; N4-(beta-N-acetylglucosaminyl)-L-asparaginase [EC:3.5.1.26]
K01448	Human Diseases_Drug resistance_01503 Cationic antimicrobial peptide (CAMP) resistance [PATH:ko01503]_E3.5.1.28B, amiA, amiB, amiC; N-acetylmuramoyl-L-alanine amidase [EC:3.5.1.28]
K01450	Metabolism_Amino acid metabolism_00270 Cysteine and methionine metabolism [PATH:ko00270]_def; formylmethionine deformylase [EC:3.5.1.31]#Metabolism_Carbohydrate metabolism_00630 Glyoxylate and dicarboxylate metabolism [PATH:ko00630]_def; formylmethionine deformylase [EC:3.5.1.31]
K01451	Metabolism_Amino acid metabolism_00360 Phenylalanine metabolism [PATH:ko00360]_hipO; hippurate hydrolase [EC:3.5.1.32]
K01452	Metabolism_Carbohydrate metabolism_00520 Amino sugar and nucleotide sugar metabolism [PATH:ko00520]_E3.5.1.41; chitin deacetylase [EC:3.5.1.41]
K01455	Metabolism_Carbohydrate metabolism_00630 Glyoxylate and dicarboxylate metabolism [PATH:ko00630]_E3.5.1.49; formamidase [EC:3.5.1.49]#Metabolism_Energy metabolism_00910 Nitrogen metabolism [PATH:ko00910]_E3.5.1.49; formamidase [EC:3.5.1.49]#Metabolism_Metabolism of other amino acids_00460 Cyanoamino acid metabolism [PATH:ko00460]_E3.5.1.49; formamidase [EC:3.5.1.49]#Metabolism_Overview_01200 Carbo…
K01456	Genetic Information Processing_Folding, sorting and degradation_04141 Protein processing in endoplasmic reticulum [PATH:ko04141]_E3.5.1.52, NGLY1, PNG1; peptide-N4-(N-acetyl-beta-glucosaminyl)asparagine amidase [EC:3.5.1.52]
K01457	Metabolism_Amino acid metabolism_00330 Arginine and proline metabolism [PATH:ko00330]_E3.5.1.54; allophanate hydrolase [EC:3.5.1.54]#Metabolism_Xenobiotics biodegradation and metabolism_00791 Atrazine degradation [PATH:ko00791]_E3.5.1.54; allophanate hydrolase [EC:3.5.1.54]
K01458	Metabolism_Amino acid metabolism_00340 Histidine metabolism [PATH:ko00340]_E3.5.1.68; N-formylglutamate deformylase [EC:3.5.1.68]#Metabolism_Carbohydrate metabolism_00630 Glyoxylate and dicarboxylate metabolism [PATH:ko00630]_E3.5.1.68; N-formylglutamate deformylase [EC:3.5.1.68]
K01460	Metabolism_Metabolism of other amino acids_00480 Glutathione metabolism [PATH:ko00480]_gsp; glutathionylspermidine amidase/synthetase [EC:3.5.1.78 6.3.1.8]
K01464	Metabolism_Metabolism of cofactors and vitamins_00770 Pantothenate and CoA biosynthesis [PATH:ko00770]_DPYS, dht, hydA; dihydropyrimidinase [EC:3.5.2.2]#Metabolism_Metabolism of other amino acids_00410 beta-Alanine metabolism [PATH:ko00410]_DPYS, dht, hydA; dihydropyrimidinase [EC:3.5.2.2]#Metabolism_Nucleotide metabolism_00240 Pyrimidine metabolism [PATH:ko00240]_DPYS, dht, hydA; dihydropyrimidi…
K01465	Metabolism_Nucleotide metabolism_00240 Pyrimidine metabolism [PATH:ko00240]_URA4, pyrC; dihydroorotase [EC:3.5.2.3]
K01466	Metabolism_Nucleotide metabolism_00230 Purine metabolism [PATH:ko00230]_allB; allantoinase [EC:3.5.2.5]
K01467	Environmental Information Processing_Signal transduction_02020 Two-component system [PATH:ko02020]_ampC; beta-lactamase class C [EC:3.5.2.6]#Human Diseases_Drug resistance_01501 beta-Lactam resistance [PATH:ko01501]_ampC; beta-lactamase class C [EC:3.5.2.6]
K01468	Metabolism_Amino acid metabolism_00340 Histidine metabolism [PATH:ko00340]_hutI, AMDHD1; imidazolonepropionase [EC:3.5.2.7]
K01469	Metabolism_Metabolism of other amino acids_00480 Glutathione metabolism [PATH:ko00480]_OPLAH, OXP1, oplAH; 5-oxoprolinase (ATP-hydrolysing) [EC:3.5.2.9]
K01470	Metabolism_Amino acid metabolism_00330 Arginine and proline metabolism [PATH:ko00330]_E3.5.2.10; creatinine amidohydrolase [EC:3.5.2.10]
K01473	Metabolism_Amino acid metabolism_00330 Arginine and proline metabolism [PATH:ko00330]_hyuA; N-methylhydantoinase A [EC:3.5.2.14]
K01474	Metabolism_Amino acid metabolism_00330 Arginine and proline metabolism [PATH:ko00330]_hyuB; N-methylhydantoinase B [EC:3.5.2.14]
K01476	Human Diseases_Infectious diseases_05146 Amoebiasis [PATH:ko05146]_E3.5.3.1, rocF, arg; arginase [EC:3.5.3.1]#Metabolism_Amino acid metabolism_00330 Arginine and proline metabolism [PATH:ko00330]_E3.5.3.1, rocF, arg; arginase [EC:3.5.3.1]#Metabolism_Overview_01230 Biosynthesis of amino acids [PATH:ko01230]_E3.5.3.1, rocF, arg; arginase [EC:3.5.3.1]
K01477	Metabolism_Nucleotide metabolism_00230 Purine metabolism [PATH:ko00230]_alc, ALLC; allantoicase [EC:3.5.3.4]
K01478	Metabolism_Amino acid metabolism_00330 Arginine and proline metabolism [PATH:ko00330]_E3.5.3.6, arcA; arginine deiminase [EC:3.5.3.6]
K01479	Metabolism_Amino acid metabolism_00340 Histidine metabolism [PATH:ko00340]_hutG; formiminoglutamase [EC:3.5.3.8]
K01480	Metabolism_Amino acid metabolism_00330 Arginine and proline metabolism [PATH:ko00330]_E3.5.3.11, speB; agmatinase [EC:3.5.3.11]
K01483	Metabolism_Nucleotide metabolism_00230 Purine metabolism [PATH:ko00230]_allA; ureidoglycolate lyase [EC:4.3.2.3]
K01484	Metabolism_Amino acid metabolism_00330 Arginine and proline metabolism [PATH:ko00330]_astB; succinylarginine dihydrolase [EC:3.5.3.23]
K01485	Metabolism_Amino acid metabolism_00330 Arginine and proline metabolism [PATH:ko00330]_codA; cytosine deaminase [EC:3.5.4.1]#Metabolism_Nucleotide metabolism_00240 Pyrimidine metabolism [PATH:ko00240]_codA; cytosine deaminase [EC:3.5.4.1]
K01486	Metabolism_Nucleotide metabolism_00230 Purine metabolism [PATH:ko00230]_ade; adenine deaminase [EC:3.5.4.2]
K01487	Metabolism_Nucleotide metabolism_00230 Purine metabolism [PATH:ko00230]_E3.5.4.3, guaD; guanine deaminase [EC:3.5.4.3]
K01488	Human Diseases_Immune diseases_05340 Primary immunodeficiency [PATH:ko05340]_add, ADA; adenosine deaminase [EC:3.5.4.4]#Metabolism_Nucleotide metabolism_00230 Purine metabolism [PATH:ko00230]_add, ADA; adenosine deaminase [EC:3.5.4.4]
K01489	Metabolism_Nucleotide metabolism_00240 Pyrimidine metabolism [PATH:ko00240]_cdd, CDA; cytidine deaminase [EC:3.5.4.5]#Metabolism_Xenobiotics biodegradation and metabolism_00983 Drug metabolism - other enzymes [PATH:ko00983]_cdd, CDA; cytidine deaminase [EC:3.5.4.5]
K01490	Metabolism_Nucleotide metabolism_00230 Purine metabolism [PATH:ko00230]_AMPD; AMP deaminase [EC:3.5.4.6]
K01491	Metabolism_Energy metabolism_00720 Carbon fixation pathways in prokaryotes [PATH:ko00720]_folD; methylenetetrahydrofolate dehydrogenase (NADP+) / methenyltetrahydrofolate cyclohydrolase [EC:1.5.1.5 3.5.4.9]#Metabolism_Metabolism of cofactors and vitamins_00670 One carbon pool by folate [PATH:ko00670]_folD; methylenetetrahydrofolate dehydrogenase (NADP+) / methenyltetrahydrofolate cyclohydrolase […
K01492	Metabolism_Nucleotide metabolism_00230 Purine metabolism [PATH:ko00230]_E2.1.2.3; phosphoribosylaminoimidazolecarboxamide formyltransferase [EC:2.1.2.3]
K01493	Metabolism_Nucleotide metabolism_00240 Pyrimidine metabolism [PATH:ko00240]_comEB; dCMP deaminase [EC:3.5.4.12]
K01494	Metabolism_Nucleotide metabolism_00240 Pyrimidine metabolism [PATH:ko00240]_dcd; dCTP deaminase [EC:3.5.4.13]
K01495	Metabolism_Metabolism of cofactors and vitamins_00790 Folate biosynthesis [PATH:ko00790]_GCH1, folE; GTP cyclohydrolase I [EC:3.5.4.16]
K01496	Metabolism_Amino acid metabolism_00340 Histidine metabolism [PATH:ko00340]_hisI; phosphoribosyl-AMP cyclohydrolase [EC:3.5.4.19]#Metabolism_Overview_01230 Biosynthesis of amino acids [PATH:ko01230]_hisI; phosphoribosyl-AMP cyclohydrolase [EC:3.5.4.19]
K01497	Metabolism_Metabolism of cofactors and vitamins_00740 Riboflavin metabolism [PATH:ko00740]_ribA, RIB1; GTP cyclohydrolase II [EC:3.5.4.25]
K01498	Metabolism_Metabolism of cofactors and vitamins_00740 Riboflavin metabolism [PATH:ko00740]_ribD1; diaminohydroxyphosphoribosylaminopyrimidine deaminase [EC:3.5.4.26]
K01499	Metabolism_Energy metabolism_00680 Methane metabolism [PATH:ko00680]_mch; methenyltetrahydromethanopterin cyclohydrolase [EC:3.5.4.27]#Metabolism_Overview_01200 Carbon metabolism [PATH:ko01200]_mch; methenyltetrahydromethanopterin cyclohydrolase [EC:3.5.4.27]
K01501	Metabolism_Amino acid metabolism_00380 Tryptophan metabolism [PATH:ko00380]_E3.5.5.1; nitrilase [EC:3.5.5.1]#Metabolism_Energy metabolism_00910 Nitrogen metabolism [PATH:ko00910]_E3.5.5.1; nitrilase [EC:3.5.5.1]#Metabolism_Metabolism of other amino acids_00460 Cyanoamino acid metabolism [PATH:ko00460]_E3.5.5.1; nitrilase [EC:3.5.5.1]#Metabolism_Xenobiotics biodegradation and metabolism_00627 Amin…
K01502	Metabolism_Xenobiotics biodegradation and metabolism_00643 Styrene degradation [PATH:ko00643]_E3.5.5.7; aliphatic nitrilase [EC:3.5.5.7]
K01505	Metabolism_Carbohydrate metabolism_00640 Propanoate metabolism [PATH:ko00640]_E3.5.99.7; 1-aminocyclopropane-1-carboxylate deaminase [EC:3.5.99.7]
K01507	Metabolism_Energy metabolism_00190 Oxidative phosphorylation [PATH:ko00190]_ppa; inorganic pyrophosphatase [EC:3.6.1.1]
K01509	Metabolism_Nucleotide metabolism_00230 Purine metabolism [PATH:ko00230]_ENTPD2; adenosinetriphosphatase [EC:3.6.1.3]
K01510	Human Diseases_Infectious diseases_05169 Epstein-Barr virus infection [PATH:ko05169]_ENTPD1_3_8; apyrase [EC:3.6.1.5]#Metabolism_Nucleotide metabolism_00230 Purine metabolism [PATH:ko00230]_ENTPD1_3_8; apyrase [EC:3.6.1.5]#Metabolism_Nucleotide metabolism_00240 Pyrimidine metabolism [PATH:ko00240]_ENTPD1_3_8; apyrase [EC:3.6.1.5]
K01511	Metabolism_Nucleotide metabolism_00230 Purine metabolism [PATH:ko00230]_ENTPD5_6; ectonucleoside triphosphate diphosphohydrolase 5/6 [EC:3.6.1.6]#Metabolism_Nucleotide metabolism_00240 Pyrimidine metabolism [PATH:ko00240]_ENTPD5_6; ectonucleoside triphosphate diphosphohydrolase 5/6 [EC:3.6.1.6]
K01512	Metabolism_Carbohydrate metabolism_00620 Pyruvate metabolism [PATH:ko00620]_acyP; acylphosphatase [EC:3.6.1.7]#Metabolism_Xenobiotics biodegradation and metabolism_00627 Aminobenzoate degradation [PATH:ko00627]_acyP; acylphosphatase [EC:3.6.1.7]
K01513	Metabolism_Carbohydrate metabolism_00500 Starch and sucrose metabolism [PATH:ko00500]_ENPP1_3; ectonucleotide pyrophosphatase/phosphodiesterase family member 1/3 [EC:3.1.4.1 3.6.1.9]#Metabolism_Metabolism of cofactors and vitamins_00760 Nicotinate and nicotinamide metabolism [PATH:ko00760]_ENPP1_3; ectonucleotide pyrophosphatase/phosphodiesterase family member 1/3 [EC:3.1.4.1 3.6.1.9]#Metabolism_…
K01514	Metabolism_Nucleotide metabolism_00230 Purine metabolism [PATH:ko00230]_PRUNE, PPX1; exopolyphosphatase [EC:3.6.1.11]
K01515	Metabolism_Nucleotide metabolism_00230 Purine metabolism [PATH:ko00230]_nudF; ADP-ribose pyrophosphatase [EC:3.6.1.13]
K01517	Metabolism_Lipid metabolism_00564 Glycerophospholipid metabolism [PATH:ko00564]_ADPRM; manganese-dependent ADP-ribose/CDP-alcohol diphosphatase [EC:3.6.1.13 3.6.1.16 3.6.1.53]#Metabolism_Nucleotide metabolism_00230 Purine metabolism [PATH:ko00230]_ADPRM; manganese-dependent ADP-ribose/CDP-alcohol diphosphatase [EC:3.6.1.13 3.6.1.16 3.6.1.53]
K01518	Metabolism_Nucleotide metabolism_00230 Purine metabolism [PATH:ko00230]_NUDT2; bis(5'-nucleosidyl)-tetraphosphatase [EC:3.6.1.17]#Metabolism_Nucleotide metabolism_00240 Pyrimidine metabolism [PATH:ko00240]_NUDT2; bis(5'-nucleosidyl)-tetraphosphatase [EC:3.6.1.17]
K01519	Metabolism_Nucleotide metabolism_00230 Purine metabolism [PATH:ko00230]_ITPA; inosine triphosphate pyrophosphatase [EC:3.6.1.19]#Metabolism_Nucleotide metabolism_00240 Pyrimidine metabolism [PATH:ko00240]_ITPA; inosine triphosphate pyrophosphatase [EC:3.6.1.19]#Metabolism_Xenobiotics biodegradation and metabolism_00983 Drug metabolism - other enzymes [PATH:ko00983]_ITPA; inosine triphosphate pyro…
K01520	Metabolism_Nucleotide metabolism_00240 Pyrimidine metabolism [PATH:ko00240]_dut, DUT; dUTP pyrophosphatase [EC:3.6.1.23]
K01521	Metabolism_Lipid metabolism_00564 Glycerophospholipid metabolism [PATH:ko00564]_cdh; CDP-diacylglycerol pyrophosphatase [EC:3.6.1.26]
K01522	Human Diseases_Cancers_05222 Small cell lung cancer [PATH:ko05222]_FHIT; bis(5'-adenosyl)-triphosphatase [EC:3.6.1.29]#Human Diseases_Cancers_05223 Non-small cell lung cancer [PATH:ko05223]_FHIT; bis(5'-adenosyl)-triphosphatase [EC:3.6.1.29]#Metabolism_Nucleotide metabolism_00230 Purine metabolism [PATH:ko00230]_FHIT; bis(5'-adenosyl)-triphosphatase [EC:3.6.1.29]
K01523	Metabolism_Amino acid metabolism_00340 Histidine metabolism [PATH:ko00340]_hisE; phosphoribosyl-ATP pyrophosphohydrolase [EC:3.6.1.31]#Metabolism_Overview_01230 Biosynthesis of amino acids [PATH:ko01230]_hisE; phosphoribosyl-ATP pyrophosphohydrolase [EC:3.6.1.31]
K01524	Metabolism_Nucleotide metabolism_00230 Purine metabolism [PATH:ko00230]_ppx-gppA; exopolyphosphatase / guanosine-5'-triphosphate,3'-diphosphate pyrophosphatase [EC:3.6.1.11 3.6.1.40]
K01525	Metabolism_Nucleotide metabolism_00230 Purine metabolism [PATH:ko00230]_apaH; bis(5'-nucleosyl)-tetraphosphatase (symmetrical) [EC:3.6.1.41]
K01528	Cellular Processes_Transport and catabolism_04144 Endocytosis [PATH:ko04144]_DNM; dynamin GTPase [EC:3.6.5.5]#Human Diseases_Infectious diseases_05100 Bacterial invasion of epithelial cells [PATH:ko05100]_DNM; dynamin GTPase [EC:3.6.5.5]#Organismal Systems_Excretory system_04961 Endocrine and other factor-regulated calcium reabsorption [PATH:ko04961]_DNM; dynamin GTPase [EC:3.6.5.5]#Organismal Sy…
K01535	Metabolism_Energy metabolism_00190 Oxidative phosphorylation [PATH:ko00190]_E3.6.3.6; H+-transporting ATPase [EC:3.6.3.6]
K01538	Environmental Information Processing_Signal transduction_04022 cGMP - PKG signaling pathway [PATH:ko04022]_FXYD2, ATP1G1; sodium/potassium-transporting ATPase subunit gamma (FXYD domain-containing ion transport regulator 2)#Environmental Information Processing_Signal transduction_04024 cAMP signaling pathway [PATH:ko04024]_FXYD2, ATP1G1; sodium/potassium-transporting ATPase subunit gamma (FXYD do…
K01539	Environmental Information Processing_Signal transduction_04022 cGMP - PKG signaling pathway [PATH:ko04022]_ATP1A; sodium/potassium-transporting ATPase subunit alpha [EC:3.6.3.9]#Environmental Information Processing_Signal transduction_04024 cAMP signaling pathway [PATH:ko04024]_ATP1A; sodium/potassium-transporting ATPase subunit alpha [EC:3.6.3.9]#Organismal Systems_Circulatory system_04260 Cardi…
K01540	Environmental Information Processing_Signal transduction_04022 cGMP - PKG signaling pathway [PATH:ko04022]_ATP1B; sodium/potassium-transporting ATPase subunit beta#Environmental Information Processing_Signal transduction_04024 cAMP signaling pathway [PATH:ko04024]_ATP1B; sodium/potassium-transporting ATPase subunit beta#Organismal Systems_Circulatory system_04260 Cardiac muscle contraction [PATH:…
K01541	Metabolism_Energy metabolism_00190 Oxidative phosphorylation [PATH:ko00190]_E3.6.3.10; H+/K+-exchanging ATPase [EC:3.6.3.10]
K01542	Metabolism_Energy metabolism_00190 Oxidative phosphorylation [PATH:ko00190]_ATP4A; H+/K+-exchanging ATPase alpha polypeptide [EC:3.6.3.10]#Organismal Systems_Digestive system_04971 Gastric acid secretion [PATH:ko04971]_ATP4A; H+/K+-exchanging ATPase alpha polypeptide [EC:3.6.3.10]#Organismal Systems_Excretory system_04966 Collecting duct acid secretion [PATH:ko04966]_ATP4A; H+/K+-exchanging ATPas…
K01543	Metabolism_Energy metabolism_00190 Oxidative phosphorylation [PATH:ko00190]_ATP4B; H+/K+-exchanging ATPase beta polypeptide [EC:3.6.3.10]#Organismal Systems_Digestive system_04971 Gastric acid secretion [PATH:ko04971]_ATP4B; H+/K+-exchanging ATPase beta polypeptide [EC:3.6.3.10]#Organismal Systems_Excretory system_04966 Collecting duct acid secretion [PATH:ko04966]_ATP4B; H+/K+-exchanging ATPase …
K01544	Metabolism_Energy metabolism_00190 Oxidative phosphorylation [PATH:ko00190]_ATP12A; non-gastric H+/K+-exchanging ATPase [EC:3.6.3.10]
K01545	Environmental Information Processing_Signal transduction_02020 Two-component system [PATH:ko02020]_kdpF; K+-transporting ATPase ATPase F chain
K01546	Environmental Information Processing_Signal transduction_02020 Two-component system [PATH:ko02020]_kdpA; K+-transporting ATPase ATPase A chain [EC:3.6.3.12]
K01547	Environmental Information Processing_Signal transduction_02020 Two-component system [PATH:ko02020]_kdpB; K+-transporting ATPase ATPase B chain [EC:3.6.3.12]
K01548	Environmental Information Processing_Signal transduction_02020 Two-component system [PATH:ko02020]_kdpC; K+-transporting ATPase ATPase C chain [EC:3.6.3.12]
K01549	Metabolism_Energy metabolism_00190 Oxidative phosphorylation [PATH:ko00190]_TIM11, ATP21; F-type H+-transporting ATP synthase subunit e
K01555	Metabolism_Amino acid metabolism_00350 Tyrosine metabolism [PATH:ko00350]_FAH, fahA; fumarylacetoacetase [EC:3.7.1.2]#Metabolism_Xenobiotics biodegradation and metabolism_00643 Styrene degradation [PATH:ko00643]_FAH, fahA; fumarylacetoacetase [EC:3.7.1.2]
K01556	Metabolism_Amino acid metabolism_00380 Tryptophan metabolism [PATH:ko00380]_KYNU, kynU; kynureninase [EC:3.7.1.3]
K01557	Metabolism_Amino acid metabolism_00350 Tyrosine metabolism [PATH:ko00350]_FAHD1; acylpyruvate hydrolase [EC:3.7.1.5]
K01558	Cellular Processes_Cellular_community_04550 Signaling pathways regulating pluripotency of stem cells [PATH:ko04550]_WNT16; wingless-type MMTV integration site family, member 16#Environmental Information Processing_Signal transduction_04310 Wnt signaling pathway [PATH:ko04310]_WNT16; wingless-type MMTV integration site family, member 16#Environmental Information Processing_Signal transduction_0434…
K01560	Metabolism_Xenobiotics biodegradation and metabolism_00361 Chlorocyclohexane and chlorobenzene degradation [PATH:ko00361]_E3.8.1.2; 2-haloacid dehalogenase [EC:3.8.1.2]#Metabolism_Xenobiotics biodegradation and metabolism_00625 Chloroalkane and chloroalkene degradation [PATH:ko00625]_E3.8.1.2; 2-haloacid dehalogenase [EC:3.8.1.2]
K01561	Metabolism_Xenobiotics biodegradation and metabolism_00361 Chlorocyclohexane and chlorobenzene degradation [PATH:ko00361]_dehH; haloacetate dehalogenase [EC:3.8.1.3]#Metabolism_Xenobiotics biodegradation and metabolism_00625 Chloroalkane and chloroalkene degradation [PATH:ko00625]_dehH; haloacetate dehalogenase [EC:3.8.1.3]
K01562	Organismal Systems_Endocrine system_04919 Thyroid hormone signaling pathway [PATH:ko04919]_DIO1; type I thyroxine 5'-deiodinase [EC:1.97.1.10]
K01563	Metabolism_Xenobiotics biodegradation and metabolism_00361 Chlorocyclohexane and chlorobenzene degradation [PATH:ko00361]_dhaA; haloalkane dehalogenase [EC:3.8.1.5]#Metabolism_Xenobiotics biodegradation and metabolism_00625 Chloroalkane and chloroalkene degradation [PATH:ko00625]_dhaA; haloalkane dehalogenase [EC:3.8.1.5]
K01565	Cellular Processes_Transport and catabolism_04142 Lysosome [PATH:ko04142]_SGSH; N-sulfoglucosamine sulfohydrolase [EC:3.10.1.1]#Metabolism_Glycan biosynthesis and metabolism_00531 Glycosaminoglycan degradation [PATH:ko00531]_SGSH; N-sulfoglucosamine sulfohydrolase [EC:3.10.1.1]
K01568	Metabolism_Carbohydrate metabolism_00010 Glycolysis / Gluconeogenesis [PATH:ko00010]_E4.1.1.1, pdc; pyruvate decarboxylase [EC:4.1.1.1]
K01569	Metabolism_Carbohydrate metabolism_00630 Glyoxylate and dicarboxylate metabolism [PATH:ko00630]_oxdD; oxalate decarboxylase [EC:4.1.1.2]
K01571	Metabolism_Carbohydrate metabolism_00620 Pyruvate metabolism [PATH:ko00620]_oadA; oxaloacetate decarboxylase, alpha subunit [EC:4.1.1.3]
K01572	Metabolism_Carbohydrate metabolism_00620 Pyruvate metabolism [PATH:ko00620]_oadB; oxaloacetate decarboxylase, beta subunit [EC:4.1.1.3]
K01573	Metabolism_Carbohydrate metabolism_00620 Pyruvate metabolism [PATH:ko00620]_oadG; oxaloacetate decarboxylase, gamma subunit [EC:4.1.1.3]
K01574	Metabolism_Carbohydrate metabolism_00640 Propanoate metabolism [PATH:ko00640]_adc; acetoacetate decarboxylase [EC:4.1.1.4]#Metabolism_Lipid metabolism_00072 Synthesis and degradation of ketone bodies [PATH:ko00072]_adc; acetoacetate decarboxylase [EC:4.1.1.4]
K01575	Metabolism_Carbohydrate metabolism_00650 Butanoate metabolism [PATH:ko00650]_alsD, budA, aldC; acetolactate decarboxylase [EC:4.1.1.5]#Metabolism_Carbohydrate metabolism_00660 C5-Branched dibasic acid metabolism [PATH:ko00660]_alsD, budA, aldC; acetolactate decarboxylase [EC:4.1.1.5]
K01576	Metabolism_Xenobiotics biodegradation and metabolism_00627 Aminobenzoate degradation [PATH:ko00627]_mdlC; benzoylformate decarboxylase [EC:4.1.1.7]
K01577	Metabolism_Carbohydrate metabolism_00630 Glyoxylate and dicarboxylate metabolism [PATH:ko00630]_oxc; oxalyl-CoA decarboxylase [EC:4.1.1.8]
K01578	Cellular Processes_Transport and catabolism_04146 Peroxisome [PATH:ko04146]_MLYCD; malonyl-CoA decarboxylase [EC:4.1.1.9]#Environmental Information Processing_Signal transduction_04152 AMPK signaling pathway [PATH:ko04152]_MLYCD; malonyl-CoA decarboxylase [EC:4.1.1.9]#Metabolism_Carbohydrate metabolism_00640 Propanoate metabolism [PATH:ko00640]_MLYCD; malonyl-CoA decarboxylase [EC:4.1.1.9]#Metabo…
K01579	Metabolism_Metabolism of cofactors and vitamins_00770 Pantothenate and CoA biosynthesis [PATH:ko00770]_panD; aspartate 1-decarboxylase [EC:4.1.1.11]#Metabolism_Metabolism of other amino acids_00410 beta-Alanine metabolism [PATH:ko00410]_panD; aspartate 1-decarboxylase [EC:4.1.1.11]
K01580	Human Diseases_Endocrine and metabolic diseases_04940 Type I diabetes mellitus [PATH:ko04940]_E4.1.1.15, gadB, gadA, GAD; glutamate decarboxylase [EC:4.1.1.15]#Metabolism_Amino acid metabolism_00250 Alanine, aspartate and glutamate metabolism [PATH:ko00250]_E4.1.1.15, gadB, gadA, GAD; glutamate decarboxylase [EC:4.1.1.15]#Metabolism_Carbohydrate metabolism_00650 Butanoate metabolism [PATH:ko00650…
K01581	Metabolism_Amino acid metabolism_00330 Arginine and proline metabolism [PATH:ko00330]_E4.1.1.17, ODC1, speC, speF; ornithine decarboxylase [EC:4.1.1.17]#Metabolism_Metabolism of other amino acids_00480 Glutathione metabolism [PATH:ko00480]_E4.1.1.17, ODC1, speC, speF; ornithine decarboxylase [EC:4.1.1.17]
K01582	Metabolism_Amino acid metabolism_00310 Lysine degradation [PATH:ko00310]_E4.1.1.18, ldcC, cadA; lysine decarboxylase [EC:4.1.1.18]#Metabolism_Biosynthesis of other secondary metabolites_00960 Tropane, piperidine and pyridine alkaloid biosynthesis [PATH:ko00960]_E4.1.1.18, ldcC, cadA; lysine decarboxylase [EC:4.1.1.18]
K01583	Metabolism_Amino acid metabolism_00330 Arginine and proline metabolism [PATH:ko00330]_E4.1.1.19; arginine decarboxylase [EC:4.1.1.19]
K01584	Metabolism_Amino acid metabolism_00330 Arginine and proline metabolism [PATH:ko00330]_E4.1.1.19A, adi; arginine decarboxylase [EC:4.1.1.19]
K01585	Metabolism_Amino acid metabolism_00330 Arginine and proline metabolism [PATH:ko00330]_E4.1.1.19S, speA; arginine decarboxylase [EC:4.1.1.19]
K01586	Metabolism_Amino acid metabolism_00300 Lysine biosynthesis [PATH:ko00300]_lysA; diaminopimelate decarboxylase [EC:4.1.1.20]#Metabolism_Overview_01230 Biosynthesis of amino acids [PATH:ko01230]_lysA; diaminopimelate decarboxylase [EC:4.1.1.20]
K01587	Metabolism_Nucleotide metabolism_00230 Purine metabolism [PATH:ko00230]_PAICS; phosphoribosylaminoimidazole carboxylase / phosphoribosylaminoimidazole-succinocarboxamide synthase [EC:4.1.1.21 6.3.2.6]
K01588	Metabolism_Nucleotide metabolism_00230 Purine metabolism [PATH:ko00230]_purE; 5-(carboxyamino)imidazole ribonucleotide mutase [EC:5.4.99.18]
K01589	Metabolism_Nucleotide metabolism_00230 Purine metabolism [PATH:ko00230]_purK; 5-(carboxyamino)imidazole ribonucleotide synthase [EC:6.3.4.18]
K01590	Metabolism_Amino acid metabolism_00340 Histidine metabolism [PATH:ko00340]_hdc, HDC; histidine decarboxylase [EC:4.1.1.22]
K01591	Metabolism_Nucleotide metabolism_00240 Pyrimidine metabolism [PATH:ko00240]_pyrF; orotidine-5'-phosphate decarboxylase [EC:4.1.1.23]
K01592	Metabolism_Amino acid metabolism_00350 Tyrosine metabolism [PATH:ko00350]_E4.1.1.25; tyrosine decarboxylase [EC:4.1.1.25]#Metabolism_Biosynthesis of other secondary metabolites_00950 Isoquinoline alkaloid biosynthesis [PATH:ko00950]_E4.1.1.25; tyrosine decarboxylase [EC:4.1.1.25]
K01593	Human Diseases_Substance dependence_05030 Cocaine addiction [PATH:ko05030]_DDC; aromatic-L-amino-acid decarboxylase [EC:4.1.1.28]#Human Diseases_Substance dependence_05031 Amphetamine addiction [PATH:ko05031]_DDC; aromatic-L-amino-acid decarboxylase [EC:4.1.1.28]#Human Diseases_Substance dependence_05034 Alcoholism [PATH:ko05034]_DDC; aromatic-L-amino-acid decarboxylase [EC:4.1.1.28]#Metabolism_A…
K01594	Metabolism_Metabolism of other amino acids_00430 Taurine and hypotaurine metabolism [PATH:ko00430]_CSAD; sulfinoalanine decarboxylase [EC:4.1.1.29]
K01595	Metabolism_Carbohydrate metabolism_00620 Pyruvate metabolism [PATH:ko00620]_ppc; phosphoenolpyruvate carboxylase [EC:4.1.1.31]#Metabolism_Energy metabolism_00680 Methane metabolism [PATH:ko00680]_ppc; phosphoenolpyruvate carboxylase [EC:4.1.1.31]#Metabolism_Energy metabolism_00710 Carbon fixation in photosynthetic organisms [PATH:ko00710]_ppc; phosphoenolpyruvate carboxylase [EC:4.1.1.31]#Metabol…
K01596	Environmental Information Processing_Signal transduction_04068 FoxO signaling pathway [PATH:ko04068]_E4.1.1.32, pckA, PEPCK; phosphoenolpyruvate carboxykinase (GTP) [EC:4.1.1.32]#Environmental Information Processing_Signal transduction_04151 PI3K-Akt signaling pathway [PATH:ko04151]_E4.1.1.32, pckA, PEPCK; phosphoenolpyruvate carboxykinase (GTP) [EC:4.1.1.32]#Environmental Information Processing_…
K01597	Metabolism_Metabolism of terpenoids and polyketides_00900 Terpenoid backbone biosynthesis [PATH:ko00900]_MVD, mvaD; diphosphomevalonate decarboxylase [EC:4.1.1.33]
K01598	Metabolism_Metabolism of cofactors and vitamins_00770 Pantothenate and CoA biosynthesis [PATH:ko00770]_PPCDC, coaC; phosphopantothenoylcysteine decarboxylase [EC:4.1.1.36]
K01599	Metabolism_Metabolism of cofactors and vitamins_00860 Porphyrin and chlorophyll metabolism [PATH:ko00860]_hemE, UROD; uroporphyrinogen decarboxylase [EC:4.1.1.37]
K01601	Metabolism_Carbohydrate metabolism_00630 Glyoxylate and dicarboxylate metabolism [PATH:ko00630]_rbcL; ribulose-bisphosphate carboxylase large chain [EC:4.1.1.39]#Metabolism_Energy metabolism_00710 Carbon fixation in photosynthetic organisms [PATH:ko00710]_rbcL; ribulose-bisphosphate carboxylase large chain [EC:4.1.1.39]#Metabolism_Overview_01200 Carbon metabolism [PATH:ko01200]_rbcL; ribulose-bis…
K01602	Metabolism_Carbohydrate metabolism_00630 Glyoxylate and dicarboxylate metabolism [PATH:ko00630]_rbcS; ribulose-bisphosphate carboxylase small chain [EC:4.1.1.39]#Metabolism_Energy metabolism_00710 Carbon fixation in photosynthetic organisms [PATH:ko00710]_rbcS; ribulose-bisphosphate carboxylase small chain [EC:4.1.1.39]#Metabolism_Overview_01200 Carbon metabolism [PATH:ko01200]_rbcS; ribulose-bis…
K01607	Metabolism_Overview_01220 Degradation of aromatic compounds [PATH:ko01220]_pcaC; 4-carboxymuconolactone decarboxylase [EC:4.1.1.44]#Metabolism_Xenobiotics biodegradation and metabolism_00362 Benzoate degradation [PATH:ko00362]_pcaC; 4-carboxymuconolactone decarboxylase [EC:4.1.1.44]
K01608	Metabolism_Carbohydrate metabolism_00630 Glyoxylate and dicarboxylate metabolism [PATH:ko00630]_gcl; tartronate-semialdehyde synthase [EC:4.1.1.47]
K01609	Metabolism_Amino acid metabolism_00400 Phenylalanine, tyrosine and tryptophan biosynthesis [PATH:ko00400]_trpC; indole-3-glycerol phosphate synthase [EC:4.1.1.48]#Metabolism_Overview_01230 Biosynthesis of amino acids [PATH:ko01230]_trpC; indole-3-glycerol phosphate synthase [EC:4.1.1.48]
K01610	Metabolism_Carbohydrate metabolism_00010 Glycolysis / Gluconeogenesis [PATH:ko00010]_E4.1.1.49, pckA; phosphoenolpyruvate carboxykinase (ATP) [EC:4.1.1.49]#Metabolism_Carbohydrate metabolism_00020 Citrate cycle (TCA cycle) [PATH:ko00020]_E4.1.1.49, pckA; phosphoenolpyruvate carboxykinase (ATP) [EC:4.1.1.49]#Metabolism_Carbohydrate metabolism_00620 Pyruvate metabolism [PATH:ko00620]_E4.1.1.49, pck…
K01611	Metabolism_Amino acid metabolism_00270 Cysteine and methionine metabolism [PATH:ko00270]_speD, AMD1; S-adenosylmethionine decarboxylase [EC:4.1.1.50]#Metabolism_Amino acid metabolism_00330 Arginine and proline metabolism [PATH:ko00330]_speD, AMD1; S-adenosylmethionine decarboxylase [EC:4.1.1.50]
K01612	Metabolism_Overview_01220 Degradation of aromatic compounds [PATH:ko01220]_E4.1.1.61; 4-hydroxybenzoate decarboxylase [EC:4.1.1.61]#Metabolism_Xenobiotics biodegradation and metabolism_00627 Aminobenzoate degradation [PATH:ko00627]_E4.1.1.61; 4-hydroxybenzoate decarboxylase [EC:4.1.1.61]
K01613	Metabolism_Lipid metabolism_00564 Glycerophospholipid metabolism [PATH:ko00564]_psd, PISD; phosphatidylserine decarboxylase [EC:4.1.1.65]
K01615	Metabolism_Carbohydrate metabolism_00650 Butanoate metabolism [PATH:ko00650]_E4.1.1.70; glutaconyl-CoA decarboxylase [EC:4.1.1.70]#Metabolism_Xenobiotics biodegradation and metabolism_00362 Benzoate degradation [PATH:ko00362]_E4.1.1.70; glutaconyl-CoA decarboxylase [EC:4.1.1.70]
K01617	Metabolism_Overview_01220 Degradation of aromatic compounds [PATH:ko01220]_dmpH, xylI, nahK; 2-oxo-3-hexenedioate decarboxylase [EC:4.1.1.77]#Metabolism_Xenobiotics biodegradation and metabolism_00362 Benzoate degradation [PATH:ko00362]_dmpH, xylI, nahK; 2-oxo-3-hexenedioate decarboxylase [EC:4.1.1.77]#Metabolism_Xenobiotics biodegradation and metabolism_00621 Dioxin degradation [PATH:ko00621]_dm…
K01619	Metabolism_Carbohydrate metabolism_00030 Pentose phosphate pathway [PATH:ko00030]_deoC, DERA; deoxyribose-phosphate aldolase [EC:4.1.2.4]
K01620	Metabolism_Amino acid metabolism_00260 Glycine, serine and threonine metabolism [PATH:ko00260]_ltaE; threonine aldolase [EC:4.1.2.5]#Metabolism_Overview_01230 Biosynthesis of amino acids [PATH:ko01230]_ltaE; threonine aldolase [EC:4.1.2.5]
K01621	Metabolism_Carbohydrate metabolism_00030 Pentose phosphate pathway [PATH:ko00030]_xfp, xpk; xylulose-5-phosphate/fructose-6-phosphate phosphoketolase [EC:4.1.2.9 4.1.2.22]#Metabolism_Energy metabolism_00710 Carbon fixation in photosynthetic organisms [PATH:ko00710]_xfp, xpk; xylulose-5-phosphate/fructose-6-phosphate phosphoketolase [EC:4.1.2.9 4.1.2.22]
K01622	Metabolism_Carbohydrate metabolism_00010 Glycolysis / Gluconeogenesis [PATH:ko00010]_K01622; fructose 1,6-bisphosphate aldolase/phosphatase [EC:4.1.2.13 3.1.3.11]#Metabolism_Carbohydrate metabolism_00030 Pentose phosphate pathway [PATH:ko00030]_K01622; fructose 1,6-bisphosphate aldolase/phosphatase [EC:4.1.2.13 3.1.3.11]#Metabolism_Carbohydrate metabolism_00051 Fructose and mannose metabolism [PA…
K01623	Metabolism_Carbohydrate metabolism_00010 Glycolysis / Gluconeogenesis [PATH:ko00010]_ALDO; fructose-bisphosphate aldolase, class I [EC:4.1.2.13]#Metabolism_Carbohydrate metabolism_00030 Pentose phosphate pathway [PATH:ko00030]_ALDO; fructose-bisphosphate aldolase, class I [EC:4.1.2.13]#Metabolism_Carbohydrate metabolism_00051 Fructose and mannose metabolism [PATH:ko00051]_ALDO; fructose-bisphosph…
K01624	Metabolism_Carbohydrate metabolism_00010 Glycolysis / Gluconeogenesis [PATH:ko00010]_FBA, fbaA; fructose-bisphosphate aldolase, class II [EC:4.1.2.13]#Metabolism_Carbohydrate metabolism_00030 Pentose phosphate pathway [PATH:ko00030]_FBA, fbaA; fructose-bisphosphate aldolase, class II [EC:4.1.2.13]#Metabolism_Carbohydrate metabolism_00051 Fructose and mannose metabolism [PATH:ko00051]_FBA, fbaA; f…
K01625	Metabolism_Carbohydrate metabolism_00030 Pentose phosphate pathway [PATH:ko00030]_eda; 2-dehydro-3-deoxyphosphogluconate aldolase / (4S)-4-hydroxy-2-oxoglutarate aldolase [EC:4.1.2.14 4.1.3.42]#Metabolism_Carbohydrate metabolism_00630 Glyoxylate and dicarboxylate metabolism [PATH:ko00630]_eda; 2-dehydro-3-deoxyphosphogluconate aldolase / (4S)-4-hydroxy-2-oxoglutarate aldolase [EC:4.1.2.14 4.1.3.4…
K01626	Metabolism_Amino acid metabolism_00400 Phenylalanine, tyrosine and tryptophan biosynthesis [PATH:ko00400]_E2.5.1.54, aroF, aroG, aroH; 3-deoxy-7-phosphoheptulonate synthase [EC:2.5.1.54]#Metabolism_Overview_01230 Biosynthesis of amino acids [PATH:ko01230]_E2.5.1.54, aroF, aroG, aroH; 3-deoxy-7-phosphoheptulonate synthase [EC:2.5.1.54]
K01627	Metabolism_Glycan biosynthesis and metabolism_00540 Lipopolysaccharide biosynthesis [PATH:ko00540]_kdsA; 2-dehydro-3-deoxyphosphooctonate aldolase (KDO 8-P synthase) [EC:2.5.1.55]
K01628	Metabolism_Carbohydrate metabolism_00051 Fructose and mannose metabolism [PATH:ko00051]_fucA; L-fuculose-phosphate aldolase [EC:4.1.2.17]
K01629	Metabolism_Carbohydrate metabolism_00040 Pentose and glucuronate interconversions [PATH:ko00040]_rhaD; rhamnulose-1-phosphate aldolase [EC:4.1.2.19]#Metabolism_Carbohydrate metabolism_00051 Fructose and mannose metabolism [PATH:ko00051]_rhaD; rhamnulose-1-phosphate aldolase [EC:4.1.2.19]
K01630	Metabolism_Carbohydrate metabolism_00053 Ascorbate and aldarate metabolism [PATH:ko00053]_garL; 2-dehydro-3-deoxyglucarate aldolase [EC:4.1.2.20]
K01631	Metabolism_Carbohydrate metabolism_00052 Galactose metabolism [PATH:ko00052]_dgoA; 2-dehydro-3-deoxyphosphogalactonate aldolase [EC:4.1.2.21]
K01633	Metabolism_Metabolism of cofactors and vitamins_00790 Folate biosynthesis [PATH:ko00790]_folB; dihydroneopterin aldolase [EC:4.1.2.25]
K01634	Environmental Information Processing_Signal transduction_04071 Sphingolipid signaling pathway [PATH:ko04071]_SGPL1, DPL1; sphinganine-1-phosphate aldolase [EC:4.1.2.27]#Metabolism_Lipid metabolism_00600 Sphingolipid metabolism [PATH:ko00600]_SGPL1, DPL1; sphinganine-1-phosphate aldolase [EC:4.1.2.27]
K01635	Metabolism_Carbohydrate metabolism_00052 Galactose metabolism [PATH:ko00052]_lacD; tagatose 1,6-diphosphate aldolase [EC:4.1.2.40]
K01637	Metabolism_Carbohydrate metabolism_00630 Glyoxylate and dicarboxylate metabolism [PATH:ko00630]_E4.1.3.1, aceA; isocitrate lyase [EC:4.1.3.1]#Metabolism_Overview_01200 Carbon metabolism [PATH:ko01200]_E4.1.3.1, aceA; isocitrate lyase [EC:4.1.3.1]
K01638	Metabolism_Carbohydrate metabolism_00620 Pyruvate metabolism [PATH:ko00620]_E2.3.3.9, aceB, glcB; malate synthase [EC:2.3.3.9]#Metabolism_Carbohydrate metabolism_00630 Glyoxylate and dicarboxylate metabolism [PATH:ko00630]_E2.3.3.9, aceB, glcB; malate synthase [EC:2.3.3.9]#Metabolism_Overview_01200 Carbon metabolism [PATH:ko01200]_E2.3.3.9, aceB, glcB; malate synthase [EC:2.3.3.9]
K01639	Metabolism_Carbohydrate metabolism_00520 Amino sugar and nucleotide sugar metabolism [PATH:ko00520]_E4.1.3.3, nanA, NPL; N-acetylneuraminate lyase [EC:4.1.3.3]
K01640	Cellular Processes_Transport and catabolism_04146 Peroxisome [PATH:ko04146]_E4.1.3.4, HMGCL, hmgL; hydroxymethylglutaryl-CoA lyase [EC:4.1.3.4]#Metabolism_Amino acid metabolism_00280 Valine, leucine and isoleucine degradation [PATH:ko00280]_E4.1.3.4, HMGCL, hmgL; hydroxymethylglutaryl-CoA lyase [EC:4.1.3.4]#Metabolism_Carbohydrate metabolism_00650 Butanoate metabolism [PATH:ko00650]_E4.1.3.4, HMG…
K01641	Metabolism_Amino acid metabolism_00280 Valine, leucine and isoleucine degradation [PATH:ko00280]_E2.3.3.10; hydroxymethylglutaryl-CoA synthase [EC:2.3.3.10]#Metabolism_Carbohydrate metabolism_00650 Butanoate metabolism [PATH:ko00650]_E2.3.3.10; hydroxymethylglutaryl-CoA synthase [EC:2.3.3.10]#Metabolism_Lipid metabolism_00072 Synthesis and degradation of ketone bodies [PATH:ko00072]_E2.3.3.10; hy…
K01643	Environmental Information Processing_Signal transduction_02020 Two-component system [PATH:ko02020]_citF; citrate lyase subunit alpha / citrate CoA-transferase [EC:2.8.3.10]
K01644	Environmental Information Processing_Signal transduction_02020 Two-component system [PATH:ko02020]_citE; citrate lyase subunit beta / citryl-CoA lyase [EC:4.1.3.34]
K01645	Environmental Information Processing_Signal transduction_04310 Wnt signaling pathway [PATH:ko04310]_CER1; cerberus 1
K01646	Environmental Information Processing_Signal transduction_02020 Two-component system [PATH:ko02020]_citD; citrate lyase subunit gamma (acyl carrier protein)
K01647	Metabolism_Carbohydrate metabolism_00020 Citrate cycle (TCA cycle) [PATH:ko00020]_CS, gltA; citrate synthase [EC:2.3.3.1]#Metabolism_Carbohydrate metabolism_00630 Glyoxylate and dicarboxylate metabolism [PATH:ko00630]_CS, gltA; citrate synthase [EC:2.3.3.1]#Metabolism_Overview_01200 Carbon metabolism [PATH:ko01200]_CS, gltA; citrate synthase [EC:2.3.3.1]#Metabolism_Overview_01210 2-Oxocarboxylic …
K01648	Metabolism_Carbohydrate metabolism_00020 Citrate cycle (TCA cycle) [PATH:ko00020]_ACLY; ATP citrate (pro-S)-lyase [EC:2.3.3.8]#Metabolism_Energy metabolism_00720 Carbon fixation pathways in prokaryotes [PATH:ko00720]_ACLY; ATP citrate (pro-S)-lyase [EC:2.3.3.8]
K01649	Metabolism_Amino acid metabolism_00290 Valine, leucine and isoleucine biosynthesis [PATH:ko00290]_leuA; 2-isopropylmalate synthase [EC:2.3.3.13]#Metabolism_Carbohydrate metabolism_00620 Pyruvate metabolism [PATH:ko00620]_leuA; 2-isopropylmalate synthase [EC:2.3.3.13]#Metabolism_Overview_01210 2-Oxocarboxylic acid metabolism [PATH:ko01210]_leuA; 2-isopropylmalate synthase [EC:2.3.3.13]#Metabolism_…
K01652	Metabolism_Amino acid metabolism_00290 Valine, leucine and isoleucine biosynthesis [PATH:ko00290]_E2.2.1.6L, ilvB, ilvG, ilvI; acetolactate synthase I/II/III large subunit [EC:2.2.1.6]#Metabolism_Carbohydrate metabolism_00650 Butanoate metabolism [PATH:ko00650]_E2.2.1.6L, ilvB, ilvG, ilvI; acetolactate synthase I/II/III large subunit [EC:2.2.1.6]#Metabolism_Carbohydrate metabolism_00660 C5-Branch…
K01653	Metabolism_Amino acid metabolism_00290 Valine, leucine and isoleucine biosynthesis [PATH:ko00290]_E2.2.1.6S, ilvH, ilvN; acetolactate synthase I/III small subunit [EC:2.2.1.6]#Metabolism_Carbohydrate metabolism_00650 Butanoate metabolism [PATH:ko00650]_E2.2.1.6S, ilvH, ilvN; acetolactate synthase I/III small subunit [EC:2.2.1.6]#Metabolism_Carbohydrate metabolism_00660 C5-Branched dibasic acid me…
K01654	Metabolism_Carbohydrate metabolism_00520 Amino sugar and nucleotide sugar metabolism [PATH:ko00520]_E2.5.1.56, neuB; N-acetylneuraminate synthase [EC:2.5.1.56]
K01655	Metabolism_Amino acid metabolism_00300 Lysine biosynthesis [PATH:ko00300]_LYS21, LYS20; homocitrate synthase [EC:2.3.3.14]#Metabolism_Carbohydrate metabolism_00620 Pyruvate metabolism [PATH:ko00620]_LYS21, LYS20; homocitrate synthase [EC:2.3.3.14]#Metabolism_Overview_01210 2-Oxocarboxylic acid metabolism [PATH:ko01210]_LYS21, LYS20; homocitrate synthase [EC:2.3.3.14]#Metabolism_Overview_01230 Bio…
K01656	Metabolism_Amino acid metabolism_00400 Phenylalanine, tyrosine and tryptophan biosynthesis [PATH:ko00400]_TRP3; anthranilate synthase / indole-3-glycerol phosphate synthase [EC:4.1.3.27 4.1.1.48]#Metabolism_Overview_01230 Biosynthesis of amino acids [PATH:ko01230]_TRP3; anthranilate synthase / indole-3-glycerol phosphate synthase [EC:4.1.3.27 4.1.1.48]
K01657	Metabolism_Amino acid metabolism_00400 Phenylalanine, tyrosine and tryptophan biosynthesis [PATH:ko00400]_trpE; anthranilate synthase component I [EC:4.1.3.27]#Metabolism_Overview_01230 Biosynthesis of amino acids [PATH:ko01230]_trpE; anthranilate synthase component I [EC:4.1.3.27]
K01658	Metabolism_Amino acid metabolism_00400 Phenylalanine, tyrosine and tryptophan biosynthesis [PATH:ko00400]_trpG; anthranilate synthase component II [EC:4.1.3.27]#Metabolism_Overview_01230 Biosynthesis of amino acids [PATH:ko01230]_trpG; anthranilate synthase component II [EC:4.1.3.27]
K01659	Metabolism_Carbohydrate metabolism_00640 Propanoate metabolism [PATH:ko00640]_prpC; 2-methylcitrate synthase [EC:2.3.3.5]
K01661	Metabolism_Metabolism of cofactors and vitamins_00130 Ubiquinone and other terpenoid-quinone biosynthesis [PATH:ko00130]_menB; naphthoate synthase [EC:4.1.3.36]
K01662	Metabolism_Metabolism of cofactors and vitamins_00730 Thiamine metabolism [PATH:ko00730]_dxs; 1-deoxy-D-xylulose-5-phosphate synthase [EC:2.2.1.7]#Metabolism_Metabolism of terpenoids and polyketides_00900 Terpenoid backbone biosynthesis [PATH:ko00900]_dxs; 1-deoxy-D-xylulose-5-phosphate synthase [EC:2.2.1.7]
K01663	Metabolism_Amino acid metabolism_00340 Histidine metabolism [PATH:ko00340]_HIS7; glutamine amidotransferase / cyclase [EC:2.4.2.- 4.1.3.-]#Metabolism_Overview_01230 Biosynthesis of amino acids [PATH:ko01230]_HIS7; glutamine amidotransferase / cyclase [EC:2.4.2.- 4.1.3.-]
K01664	Metabolism_Metabolism of cofactors and vitamins_00790 Folate biosynthesis [PATH:ko00790]_pabA; para-aminobenzoate synthetase component II [EC:2.6.1.85]
K01665	Metabolism_Metabolism of cofactors and vitamins_00790 Folate biosynthesis [PATH:ko00790]_pabB; para-aminobenzoate synthetase component I [EC:2.6.1.85]
K01666	Metabolism_Amino acid metabolism_00360 Phenylalanine metabolism [PATH:ko00360]_mhpE; 4-hydroxy 2-oxovalerate aldolase [EC:4.1.3.39]#Metabolism_Overview_01220 Degradation of aromatic compounds [PATH:ko01220]_mhpE; 4-hydroxy 2-oxovalerate aldolase [EC:4.1.3.39]#Metabolism_Xenobiotics biodegradation and metabolism_00362 Benzoate degradation [PATH:ko00362]_mhpE; 4-hydroxy 2-oxovalerate aldolase [EC:4…
K01667	Metabolism_Amino acid metabolism_00380 Tryptophan metabolism [PATH:ko00380]_tnaA; tryptophanase [EC:4.1.99.1]
K01668	Metabolism_Amino acid metabolism_00350 Tyrosine metabolism [PATH:ko00350]_E4.1.99.2; tyrosine phenol-lyase [EC:4.1.99.2]
K01670	Metabolism_Overview_01220 Degradation of aromatic compounds [PATH:ko01220]_nmsA; naphthyl-2-methylsuccinate synthase alpha subunit [EC:4.1.99.-]#Metabolism_Xenobiotics biodegradation and metabolism_00626 Naphthalene degradation [PATH:ko00626]_nmsA; naphthyl-2-methylsuccinate synthase alpha subunit [EC:4.1.99.-]
K01672	Metabolism_Energy metabolism_00910 Nitrogen metabolism [PATH:ko00910]_E4.2.1.1; carbonic anhydrase [EC:4.2.1.1]
K01673	Metabolism_Energy metabolism_00910 Nitrogen metabolism [PATH:ko00910]_cynT, can; carbonic anhydrase [EC:4.2.1.1]
K01674	Metabolism_Energy metabolism_00910 Nitrogen metabolism [PATH:ko00910]_cah; carbonic anhydrase [EC:4.2.1.1]
K01676	Metabolism_Carbohydrate metabolism_00020 Citrate cycle (TCA cycle) [PATH:ko00020]_E4.2.1.2A, fumA, fumB; fumarate hydratase, class I [EC:4.2.1.2]#Metabolism_Carbohydrate metabolism_00620 Pyruvate metabolism [PATH:ko00620]_E4.2.1.2A, fumA, fumB; fumarate hydratase, class I [EC:4.2.1.2]#Metabolism_Energy metabolism_00720 Carbon fixation pathways in prokaryotes [PATH:ko00720]_E4.2.1.2A, fumA, fumB; …
K01677	Metabolism_Carbohydrate metabolism_00020 Citrate cycle (TCA cycle) [PATH:ko00020]_E4.2.1.2AA, fumA; fumarate hydratase subunit alpha [EC:4.2.1.2]#Metabolism_Carbohydrate metabolism_00620 Pyruvate metabolism [PATH:ko00620]_E4.2.1.2AA, fumA; fumarate hydratase subunit alpha [EC:4.2.1.2]#Metabolism_Energy metabolism_00720 Carbon fixation pathways in prokaryotes [PATH:ko00720]_E4.2.1.2AA, fumA; fumar…
K01678	Metabolism_Carbohydrate metabolism_00020 Citrate cycle (TCA cycle) [PATH:ko00020]_E4.2.1.2AB, fumB; fumarate hydratase subunit beta [EC:4.2.1.2]#Metabolism_Carbohydrate metabolism_00620 Pyruvate metabolism [PATH:ko00620]_E4.2.1.2AB, fumB; fumarate hydratase subunit beta [EC:4.2.1.2]#Metabolism_Energy metabolism_00720 Carbon fixation pathways in prokaryotes [PATH:ko00720]_E4.2.1.2AB, fumB; fumarat…
K01679	Human Diseases_Cancers_05200 Pathways in cancer [PATH:ko05200]_E4.2.1.2B, fumC; fumarate hydratase, class II [EC:4.2.1.2]#Human Diseases_Cancers_05211 Renal cell carcinoma [PATH:ko05211]_E4.2.1.2B, fumC; fumarate hydratase, class II [EC:4.2.1.2]#Metabolism_Carbohydrate metabolism_00020 Citrate cycle (TCA cycle) [PATH:ko00020]_E4.2.1.2B, fumC; fumarate hydratase, class II [EC:4.2.1.2]#Metabolism_C…
K01681	Metabolism_Carbohydrate metabolism_00020 Citrate cycle (TCA cycle) [PATH:ko00020]_ACO, acnA; aconitate hydratase [EC:4.2.1.3]#Metabolism_Carbohydrate metabolism_00630 Glyoxylate and dicarboxylate metabolism [PATH:ko00630]_ACO, acnA; aconitate hydratase [EC:4.2.1.3]#Metabolism_Energy metabolism_00720 Carbon fixation pathways in prokaryotes [PATH:ko00720]_ACO, acnA; aconitate hydratase [EC:4.2.1.3]…
K01682	Metabolism_Carbohydrate metabolism_00020 Citrate cycle (TCA cycle) [PATH:ko00020]_acnB; aconitate hydratase 2 / 2-methylisocitrate dehydratase [EC:4.2.1.3 4.2.1.99]#Metabolism_Carbohydrate metabolism_00630 Glyoxylate and dicarboxylate metabolism [PATH:ko00630]_acnB; aconitate hydratase 2 / 2-methylisocitrate dehydratase [EC:4.2.1.3 4.2.1.99]#Metabolism_Carbohydrate metabolism_00640 Propanoate met…
K01684	Metabolism_Carbohydrate metabolism_00052 Galactose metabolism [PATH:ko00052]_dgoD; galactonate dehydratase [EC:4.2.1.6]
K01685	Metabolism_Carbohydrate metabolism_00040 Pentose and glucuronate interconversions [PATH:ko00040]_uxaA; altronate hydrolase [EC:4.2.1.7]
K01686	Metabolism_Carbohydrate metabolism_00040 Pentose and glucuronate interconversions [PATH:ko00040]_uxuA; mannonate dehydratase [EC:4.2.1.8]
K01687	Metabolism_Amino acid metabolism_00290 Valine, leucine and isoleucine biosynthesis [PATH:ko00290]_ilvD; dihydroxy-acid dehydratase [EC:4.2.1.9]#Metabolism_Metabolism of cofactors and vitamins_00770 Pantothenate and CoA biosynthesis [PATH:ko00770]_ilvD; dihydroxy-acid dehydratase [EC:4.2.1.9]#Metabolism_Overview_01210 2-Oxocarboxylic acid metabolism [PATH:ko01210]_ilvD; dihydroxy-acid dehydratase …
K01689	Environmental Information Processing_Signal transduction_04066 HIF-1 signaling pathway [PATH:ko04066]_ENO, eno; enolase [EC:4.2.1.11]#Genetic Information Processing_Folding, sorting and degradation_03018 RNA degradation [PATH:ko03018]_ENO, eno; enolase [EC:4.2.1.11]#Metabolism_Carbohydrate metabolism_00010 Glycolysis / Gluconeogenesis [PATH:ko00010]_ENO, eno; enolase [EC:4.2.1.11]#Metabolism_Ener…
K01690	Metabolism_Carbohydrate metabolism_00030 Pentose phosphate pathway [PATH:ko00030]_edd; phosphogluconate dehydratase [EC:4.2.1.12]#Metabolism_Overview_01200 Carbon metabolism [PATH:ko01200]_edd; phosphogluconate dehydratase [EC:4.2.1.12]
K01691	Environmental Information Processing_Signal transduction_04310 Wnt signaling pathway [PATH:ko04310]_WIF1; WNT inhibitory factor 1
K01692	Metabolism_Amino acid metabolism_00280 Valine, leucine and isoleucine degradation [PATH:ko00280]_paaF, echA; enoyl-CoA hydratase [EC:4.2.1.17]#Metabolism_Amino acid metabolism_00310 Lysine degradation [PATH:ko00310]_paaF, echA; enoyl-CoA hydratase [EC:4.2.1.17]#Metabolism_Amino acid metabolism_00360 Phenylalanine metabolism [PATH:ko00360]_paaF, echA; enoyl-CoA hydratase [EC:4.2.1.17]#Metabolism_A…
K01693	Metabolism_Amino acid metabolism_00340 Histidine metabolism [PATH:ko00340]_hisB; imidazoleglycerol-phosphate dehydratase [EC:4.2.1.19]#Metabolism_Overview_01230 Biosynthesis of amino acids [PATH:ko01230]_hisB; imidazoleglycerol-phosphate dehydratase [EC:4.2.1.19]
K01694	Metabolism_Amino acid metabolism_00260 Glycine, serine and threonine metabolism [PATH:ko00260]_TRP; tryptophan synthase [EC:4.2.1.20]#Metabolism_Amino acid metabolism_00400 Phenylalanine, tyrosine and tryptophan biosynthesis [PATH:ko00400]_TRP; tryptophan synthase [EC:4.2.1.20]#Metabolism_Overview_01230 Biosynthesis of amino acids [PATH:ko01230]_TRP; tryptophan synthase [EC:4.2.1.20]
K01695	Metabolism_Amino acid metabolism_00260 Glycine, serine and threonine metabolism [PATH:ko00260]_trpA; tryptophan synthase alpha chain [EC:4.2.1.20]#Metabolism_Amino acid metabolism_00400 Phenylalanine, tyrosine and tryptophan biosynthesis [PATH:ko00400]_trpA; tryptophan synthase alpha chain [EC:4.2.1.20]#Metabolism_Overview_01230 Biosynthesis of amino acids [PATH:ko01230]_trpA; tryptophan synthase…
K01696	Metabolism_Amino acid metabolism_00260 Glycine, serine and threonine metabolism [PATH:ko00260]_trpB; tryptophan synthase beta chain [EC:4.2.1.20]#Metabolism_Amino acid metabolism_00400 Phenylalanine, tyrosine and tryptophan biosynthesis [PATH:ko00400]_trpB; tryptophan synthase beta chain [EC:4.2.1.20]#Metabolism_Overview_01230 Biosynthesis of amino acids [PATH:ko01230]_trpB; tryptophan synthase b…
K01697	Metabolism_Amino acid metabolism_00260 Glycine, serine and threonine metabolism [PATH:ko00260]_E4.2.1.22, CBS; cystathionine beta-synthase [EC:4.2.1.22]#Metabolism_Amino acid metabolism_00270 Cysteine and methionine metabolism [PATH:ko00270]_E4.2.1.22, CBS; cystathionine beta-synthase [EC:4.2.1.22]#Metabolism_Overview_01230 Biosynthesis of amino acids [PATH:ko01230]_E4.2.1.22, CBS; cystathionine …
K01698	Metabolism_Metabolism of cofactors and vitamins_00860 Porphyrin and chlorophyll metabolism [PATH:ko00860]_hemB, ALAD; porphobilinogen synthase [EC:4.2.1.24]
K01699	Metabolism_Carbohydrate metabolism_00640 Propanoate metabolism [PATH:ko00640]_pduC; propanediol dehydratase large subunit [EC:4.2.1.28]
K01702	Metabolism_Amino acid metabolism_00290 Valine, leucine and isoleucine biosynthesis [PATH:ko00290]_LEU1; 3-isopropylmalate dehydratase [EC:4.2.1.33]#Metabolism_Overview_01210 2-Oxocarboxylic acid metabolism [PATH:ko01210]_LEU1; 3-isopropylmalate dehydratase [EC:4.2.1.33]#Metabolism_Overview_01230 Biosynthesis of amino acids [PATH:ko01230]_LEU1; 3-isopropylmalate dehydratase [EC:4.2.1.33]
K01703	Metabolism_Amino acid metabolism_00290 Valine, leucine and isoleucine biosynthesis [PATH:ko00290]_leuC; 3-isopropylmalate/(R)-2-methylmalate dehydratase large subunit [EC:4.2.1.33 4.2.1.35]#Metabolism_Carbohydrate metabolism_00660 C5-Branched dibasic acid metabolism [PATH:ko00660]_leuC; 3-isopropylmalate/(R)-2-methylmalate dehydratase large subunit [EC:4.2.1.33 4.2.1.35]#Metabolism_Overview_01210…
K01704	Metabolism_Amino acid metabolism_00290 Valine, leucine and isoleucine biosynthesis [PATH:ko00290]_leuD; 3-isopropylmalate/(R)-2-methylmalate dehydratase small subunit [EC:4.2.1.33 4.2.1.35]#Metabolism_Carbohydrate metabolism_00660 C5-Branched dibasic acid metabolism [PATH:ko00660]_leuD; 3-isopropylmalate/(R)-2-methylmalate dehydratase small subunit [EC:4.2.1.33 4.2.1.35]#Metabolism_Overview_01210…
K01705	Metabolism_Amino acid metabolism_00300 Lysine biosynthesis [PATH:ko00300]_LYS4; homoaconitate hydratase [EC:4.2.1.36]#Metabolism_Overview_01210 2-Oxocarboxylic acid metabolism [PATH:ko01210]_LYS4; homoaconitate hydratase [EC:4.2.1.36]#Metabolism_Overview_01230 Biosynthesis of amino acids [PATH:ko01230]_LYS4; homoaconitate hydratase [EC:4.2.1.36]
K01706	Metabolism_Carbohydrate metabolism_00053 Ascorbate and aldarate metabolism [PATH:ko00053]_gudD; glucarate dehydratase [EC:4.2.1.40]
K01707	Metabolism_Carbohydrate metabolism_00053 Ascorbate and aldarate metabolism [PATH:ko00053]_kdgD; 5-dehydro-4-deoxyglucarate dehydratase [EC:4.2.1.41]
K01708	Metabolism_Carbohydrate metabolism_00053 Ascorbate and aldarate metabolism [PATH:ko00053]_garD; galactarate dehydratase [EC:4.2.1.42]
K01709	Metabolism_Carbohydrate metabolism_00520 Amino sugar and nucleotide sugar metabolism [PATH:ko00520]_rfbG; CDP-glucose 4,6-dehydratase [EC:4.2.1.45]
K01710	Metabolism_Biosynthesis of other secondary metabolites_00521 Streptomycin biosynthesis [PATH:ko00521]_E4.2.1.46, rfbB, rffG; dTDP-glucose 4,6-dehydratase [EC:4.2.1.46]#Metabolism_Metabolism of terpenoids and polyketides_00523 Polyketide sugar unit biosynthesis [PATH:ko00523]_E4.2.1.46, rfbB, rffG; dTDP-glucose 4,6-dehydratase [EC:4.2.1.46]#Metabolism_Metabolism of terpenoids and polyketides_01055…
K01711	Metabolism_Carbohydrate metabolism_00051 Fructose and mannose metabolism [PATH:ko00051]_gmd, GMDS; GDPmannose 4,6-dehydratase [EC:4.2.1.47]#Metabolism_Carbohydrate metabolism_00520 Amino sugar and nucleotide sugar metabolism [PATH:ko00520]_gmd, GMDS; GDPmannose 4,6-dehydratase [EC:4.2.1.47]
K01712	Metabolism_Amino acid metabolism_00340 Histidine metabolism [PATH:ko00340]_hutU, UROC1; urocanate hydratase [EC:4.2.1.49]
K01713	Metabolism_Amino acid metabolism_00400 Phenylalanine, tyrosine and tryptophan biosynthesis [PATH:ko00400]_pheC; cyclohexadienyl dehydratase [EC:4.2.1.51 4.2.1.91]#Metabolism_Overview_01230 Biosynthesis of amino acids [PATH:ko01230]_pheC; cyclohexadienyl dehydratase [EC:4.2.1.51 4.2.1.91]
K01714	Metabolism_Amino acid metabolism_00300 Lysine biosynthesis [PATH:ko00300]_dapA; 4-hydroxy-tetrahydrodipicolinate synthase [EC:4.3.3.7]#Metabolism_Biosynthesis of other secondary metabolites_00261 Monobactam biosynthesis [PATH:ko00261]_dapA; 4-hydroxy-tetrahydrodipicolinate synthase [EC:4.3.3.7]#Metabolism_Overview_01230 Biosynthesis of amino acids [PATH:ko01230]_dapA; 4-hydroxy-tetrahydrodipicoli…
K01715	Metabolism_Carbohydrate metabolism_00650 Butanoate metabolism [PATH:ko00650]_crt; enoyl-CoA hydratase [EC:4.2.1.17]#Metabolism_Overview_01200 Carbon metabolism [PATH:ko01200]_crt; enoyl-CoA hydratase [EC:4.2.1.17]
K01716	Metabolism_Lipid metabolism_00061 Fatty acid biosynthesis [PATH:ko00061]_fabA; 3-hydroxyacyl-[acyl-carrier protein] dehydratase / trans-2-decenoyl-[acyl-carrier protein] isomerase [EC:4.2.1.59 5.3.3.14]#Metabolism_Overview_01212 Fatty acid metabolism [PATH:ko01212]_fabA; 3-hydroxyacyl-[acyl-carrier protein] dehydratase / trans-2-decenoyl-[acyl-carrier protein] isomerase [EC:4.2.1.59 5.3.3.14]
K01718	Metabolism_Nucleotide metabolism_00240 Pyrimidine metabolism [PATH:ko00240]_E4.2.1.70; pseudouridylate synthase [EC:4.2.1.70]
K01719	Metabolism_Metabolism of cofactors and vitamins_00860 Porphyrin and chlorophyll metabolism [PATH:ko00860]_hemD, UROS; uroporphyrinogen-III synthase [EC:4.2.1.75]
K01720	Metabolism_Carbohydrate metabolism_00640 Propanoate metabolism [PATH:ko00640]_prpD; 2-methylcitrate dehydratase [EC:4.2.1.79]
K01721	Metabolism_Amino acid metabolism_00380 Tryptophan metabolism [PATH:ko00380]_E4.2.1.84; nitrile hydratase [EC:4.2.1.84]#Metabolism_Xenobiotics biodegradation and metabolism_00364 Fluorobenzoate degradation [PATH:ko00364]_E4.2.1.84; nitrile hydratase [EC:4.2.1.84]#Metabolism_Xenobiotics biodegradation and metabolism_00627 Aminobenzoate degradation [PATH:ko00627]_E4.2.1.84; nitrile hydratase [EC:4.2…
K01723	Metabolism_Lipid metabolism_00592 alpha-Linolenic acid metabolism [PATH:ko00592]_AOS; hydroperoxide dehydratase [EC:4.2.1.92]
K01725	Metabolism_Energy metabolism_00910 Nitrogen metabolism [PATH:ko00910]_cynS; cyanate lyase [EC:4.2.1.104]
K01728	Metabolism_Carbohydrate metabolism_00040 Pentose and glucuronate interconversions [PATH:ko00040]_E4.2.2.2, pel; pectate lyase [EC:4.2.2.2]
K01729	Metabolism_Carbohydrate metabolism_00051 Fructose and mannose metabolism [PATH:ko00051]_algL; poly(beta-D-mannuronate) lyase [EC:4.2.2.3]
K01730	Metabolism_Carbohydrate metabolism_00040 Pentose and glucuronate interconversions [PATH:ko00040]_ogl; oligogalacturonide lyase [EC:4.2.2.6]
K01731	Metabolism_Carbohydrate metabolism_00040 Pentose and glucuronate interconversions [PATH:ko00040]_E4.2.2.9; pectate disaccharide-lyase [EC:4.2.2.9]
K01733	Metabolism_Amino acid metabolism_00260 Glycine, serine and threonine metabolism [PATH:ko00260]_thrC; threonine synthase [EC:4.2.3.1]#Metabolism_Metabolism of cofactors and vitamins_00750 Vitamin B6 metabolism [PATH:ko00750]_thrC; threonine synthase [EC:4.2.3.1]#Metabolism_Overview_01230 Biosynthesis of amino acids [PATH:ko01230]_thrC; threonine synthase [EC:4.2.3.1]
K01734	Metabolism_Carbohydrate metabolism_00640 Propanoate metabolism [PATH:ko00640]_mgsA; methylglyoxal synthase [EC:4.2.3.3]
K01735	Metabolism_Amino acid metabolism_00400 Phenylalanine, tyrosine and tryptophan biosynthesis [PATH:ko00400]_aroB; 3-dehydroquinate synthase [EC:4.2.3.4]#Metabolism_Overview_01230 Biosynthesis of amino acids [PATH:ko01230]_aroB; 3-dehydroquinate synthase [EC:4.2.3.4]
K01736	Metabolism_Amino acid metabolism_00400 Phenylalanine, tyrosine and tryptophan biosynthesis [PATH:ko00400]_aroC; chorismate synthase [EC:4.2.3.5]#Metabolism_Overview_01230 Biosynthesis of amino acids [PATH:ko01230]_aroC; chorismate synthase [EC:4.2.3.5]
K01737	Metabolism_Metabolism of cofactors and vitamins_00790 Folate biosynthesis [PATH:ko00790]_queD, ptpS, PTS; 6-pyruvoyltetrahydropterin/6-carboxytetrahydropterin synthase [EC:4.2.3.12 4.1.2.50]
K01738	Metabolism_Amino acid metabolism_00270 Cysteine and methionine metabolism [PATH:ko00270]_cysK; cysteine synthase A [EC:2.5.1.47]#Metabolism_Energy metabolism_00920 Sulfur metabolism [PATH:ko00920]_cysK; cysteine synthase A [EC:2.5.1.47]#Metabolism_Overview_01200 Carbon metabolism [PATH:ko01200]_cysK; cysteine synthase A [EC:2.5.1.47]#Metabolism_Overview_01230 Biosynthesis of amino acids [PATH:ko0…
K01739	Metabolism_Amino acid metabolism_00270 Cysteine and methionine metabolism [PATH:ko00270]_metB; cystathionine gamma-synthase [EC:2.5.1.48]#Metabolism_Energy metabolism_00920 Sulfur metabolism [PATH:ko00920]_metB; cystathionine gamma-synthase [EC:2.5.1.48]#Metabolism_Metabolism of other amino acids_00450 Selenocompound metabolism [PATH:ko00450]_metB; cystathionine gamma-synthase [EC:2.5.1.48]#Metab…
K01740	Metabolism_Amino acid metabolism_00270 Cysteine and methionine metabolism [PATH:ko00270]_E2.5.1.49, metY; O-acetylhomoserine (thiol)-lyase [EC:2.5.1.49]
K01744	Metabolism_Amino acid metabolism_00250 Alanine, aspartate and glutamate metabolism [PATH:ko00250]_aspA; aspartate ammonia-lyase [EC:4.3.1.1]
K01745	Metabolism_Amino acid metabolism_00340 Histidine metabolism [PATH:ko00340]_hutH, HAL; histidine ammonia-lyase [EC:4.3.1.3]
K01746	Metabolism_Metabolism of cofactors and vitamins_00670 One carbon pool by folate [PATH:ko00670]_E4.3.1.4; formiminotetrahydrofolate cyclodeaminase [EC:4.3.1.4]
K01749	Metabolism_Metabolism of cofactors and vitamins_00860 Porphyrin and chlorophyll metabolism [PATH:ko00860]_hemC, HMBS; hydroxymethylbilane synthase [EC:2.5.1.61]
K01750	Metabolism_Amino acid metabolism_00330 Arginine and proline metabolism [PATH:ko00330]_E4.3.1.12, ocd; ornithine cyclodeaminase [EC:4.3.1.12]#Metabolism_Overview_01230 Biosynthesis of amino acids [PATH:ko01230]_E4.3.1.12, ocd; ornithine cyclodeaminase [EC:4.3.1.12]
K01752	Metabolism_Amino acid metabolism_00260 Glycine, serine and threonine metabolism [PATH:ko00260]_E4.3.1.17, sdaA; L-serine dehydratase [EC:4.3.1.17]#Metabolism_Amino acid metabolism_00270 Cysteine and methionine metabolism [PATH:ko00270]_E4.3.1.17, sdaA; L-serine dehydratase [EC:4.3.1.17]#Metabolism_Overview_01200 Carbon metabolism [PATH:ko01200]_E4.3.1.17, sdaA; L-serine dehydratase [EC:4.3.1.17]#…
K01753	Metabolism_Amino acid metabolism_00260 Glycine, serine and threonine metabolism [PATH:ko00260]_dsdA; D-serine dehydratase [EC:4.3.1.18]
K01754	Metabolism_Amino acid metabolism_00260 Glycine, serine and threonine metabolism [PATH:ko00260]_E4.3.1.19, ilvA, tdcB; threonine dehydratase [EC:4.3.1.19]#Metabolism_Amino acid metabolism_00290 Valine, leucine and isoleucine biosynthesis [PATH:ko00290]_E4.3.1.19, ilvA, tdcB; threonine dehydratase [EC:4.3.1.19]#Metabolism_Overview_01200 Carbon metabolism [PATH:ko01200]_E4.3.1.19, ilvA, tdcB; threon…
K01755	Metabolism_Amino acid metabolism_00250 Alanine, aspartate and glutamate metabolism [PATH:ko00250]_argH, ASL; argininosuccinate lyase [EC:4.3.2.1]#Metabolism_Amino acid metabolism_00330 Arginine and proline metabolism [PATH:ko00330]_argH, ASL; argininosuccinate lyase [EC:4.3.2.1]#Metabolism_Overview_01230 Biosynthesis of amino acids [PATH:ko01230]_argH, ASL; argininosuccinate lyase [EC:4.3.2.1]
K01756	Metabolism_Amino acid metabolism_00250 Alanine, aspartate and glutamate metabolism [PATH:ko00250]_purB, ADSL; adenylosuccinate lyase [EC:4.3.2.2]#Metabolism_Nucleotide metabolism_00230 Purine metabolism [PATH:ko00230]_purB, ADSL; adenylosuccinate lyase [EC:4.3.2.2]
K01757	Metabolism_Biosynthesis of other secondary metabolites_00901 Indole alkaloid biosynthesis [PATH:ko00901]_E4.3.3.2; strictosidine synthase [EC:4.3.3.2]
K01758	Metabolism_Amino acid metabolism_00260 Glycine, serine and threonine metabolism [PATH:ko00260]_CTH; cystathionine gamma-lyase [EC:4.4.1.1]#Metabolism_Amino acid metabolism_00270 Cysteine and methionine metabolism [PATH:ko00270]_CTH; cystathionine gamma-lyase [EC:4.4.1.1]#Metabolism_Metabolism of other amino acids_00450 Selenocompound metabolism [PATH:ko00450]_CTH; cystathionine gamma-lyase [EC:4.…
K01759	Environmental Information Processing_Signal transduction_04011 MAPK signaling pathway - yeast [PATH:ko04011]_GLO1, gloA; lactoylglutathione lyase [EC:4.4.1.5]#Metabolism_Carbohydrate metabolism_00620 Pyruvate metabolism [PATH:ko00620]_GLO1, gloA; lactoylglutathione lyase [EC:4.4.1.5]
K01760	Metabolism_Amino acid metabolism_00270 Cysteine and methionine metabolism [PATH:ko00270]_metC; cystathionine beta-lyase [EC:4.4.1.8]#Metabolism_Metabolism of other amino acids_00450 Selenocompound metabolism [PATH:ko00450]_metC; cystathionine beta-lyase [EC:4.4.1.8]#Metabolism_Overview_01230 Biosynthesis of amino acids [PATH:ko01230]_metC; cystathionine beta-lyase [EC:4.4.1.8]
K01761	Metabolism_Amino acid metabolism_00270 Cysteine and methionine metabolism [PATH:ko00270]_E4.4.1.11; methionine-gamma-lyase [EC:4.4.1.11]#Metabolism_Metabolism of other amino acids_00450 Selenocompound metabolism [PATH:ko00450]_E4.4.1.11; methionine-gamma-lyase [EC:4.4.1.11]
K01762	Metabolism_Amino acid metabolism_00270 Cysteine and methionine metabolism [PATH:ko00270]_ACS; 1-aminocyclopropane-1-carboxylate synthase [EC:4.4.1.14]
K01763	Metabolism_Metabolism of other amino acids_00450 Selenocompound metabolism [PATH:ko00450]_SCLY; selenocysteine lyase [EC:4.4.1.16]
K01764	Metabolism_Metabolism of cofactors and vitamins_00860 Porphyrin and chlorophyll metabolism [PATH:ko00860]_E4.4.1.17; cytochrome c heme-lyase [EC:4.4.1.17]
K01768	Cellular Processes_Cell growth and death_04113 Meiosis - yeast [PATH:ko04113]_E4.6.1.1; adenylate cyclase [EC:4.6.1.1]#Metabolism_Nucleotide metabolism_00230 Purine metabolism [PATH:ko00230]_E4.6.1.1; adenylate cyclase [EC:4.6.1.1]
K01769	Metabolism_Nucleotide metabolism_00230 Purine metabolism [PATH:ko00230]_E4.6.1.2; guanylate cyclase, other [EC:4.6.1.2]
K01770	Metabolism_Metabolism of terpenoids and polyketides_00900 Terpenoid backbone biosynthesis [PATH:ko00900]_ispF; 2-C-methyl-D-erythritol 2,4-cyclodiphosphate synthase [EC:4.6.1.12]
K01771	Metabolism_Carbohydrate metabolism_00562 Inositol phosphate metabolism [PATH:ko00562]_E4.6.1.13, plc; 1-phosphatidylinositol phosphodiesterase [EC:4.6.1.13]
K01772	Metabolism_Metabolism of cofactors and vitamins_00860 Porphyrin and chlorophyll metabolism [PATH:ko00860]_hemH, FECH; ferrochelatase [EC:4.99.1.1]
K01775	Human Diseases_Drug resistance_01502 Vancomycin resistance [PATH:ko01502]_alr; alanine racemase [EC:5.1.1.1]#Metabolism_Metabolism of other amino acids_00473 D-Alanine metabolism [PATH:ko00473]_alr; alanine racemase [EC:5.1.1.1]
K01776	Metabolism_Metabolism of other amino acids_00471 D-Glutamine and D-glutamate metabolism [PATH:ko00471]_murI; glutamate racemase [EC:5.1.1.3]
K01777	Metabolism_Amino acid metabolism_00330 Arginine and proline metabolism [PATH:ko00330]_E5.1.1.4; proline racemase [EC:5.1.1.4]
K01778	Metabolism_Amino acid metabolism_00300 Lysine biosynthesis [PATH:ko00300]_dapF; diaminopimelate epimerase [EC:5.1.1.7]#Metabolism_Overview_01230 Biosynthesis of amino acids [PATH:ko01230]_dapF; diaminopimelate epimerase [EC:5.1.1.7]
K01779	Metabolism_Amino acid metabolism_00250 Alanine, aspartate and glutamate metabolism [PATH:ko00250]_E5.1.1.13; aspartate racemase [EC:5.1.1.13]#Metabolism_Metabolism of terpenoids and polyketides_01054 Nonribosomal peptide structures [PATH:ko01054]_E5.1.1.13; aspartate racemase [EC:5.1.1.13]
K01781	Metabolism_Xenobiotics biodegradation and metabolism_00627 Aminobenzoate degradation [PATH:ko00627]_mdlA; mandelate racemase [EC:5.1.2.2]
K01782	Metabolism_Amino acid metabolism_00280 Valine, leucine and isoleucine degradation [PATH:ko00280]_fadJ; 3-hydroxyacyl-CoA dehydrogenase / enoyl-CoA hydratase / 3-hydroxybutyryl-CoA epimerase [EC:1.1.1.35 4.2.1.17 5.1.2.3]#Metabolism_Amino acid metabolism_00310 Lysine degradation [PATH:ko00310]_fadJ; 3-hydroxyacyl-CoA dehydrogenase / enoyl-CoA hydratase / 3-hydroxybutyryl-CoA epimerase [EC:1.1.1.35…
K01783	Metabolism_Carbohydrate metabolism_00030 Pentose phosphate pathway [PATH:ko00030]_rpe, RPE; ribulose-phosphate 3-epimerase [EC:5.1.3.1]#Metabolism_Carbohydrate metabolism_00040 Pentose and glucuronate interconversions [PATH:ko00040]_rpe, RPE; ribulose-phosphate 3-epimerase [EC:5.1.3.1]#Metabolism_Energy metabolism_00710 Carbon fixation in photosynthetic organisms [PATH:ko00710]_rpe, RPE; ribulose…
K01784	Metabolism_Carbohydrate metabolism_00052 Galactose metabolism [PATH:ko00052]_galE, GALE; UDP-glucose 4-epimerase [EC:5.1.3.2]#Metabolism_Carbohydrate metabolism_00520 Amino sugar and nucleotide sugar metabolism [PATH:ko00520]_galE, GALE; UDP-glucose 4-epimerase [EC:5.1.3.2]
K01785	Metabolism_Carbohydrate metabolism_00010 Glycolysis / Gluconeogenesis [PATH:ko00010]_galM, GALM; aldose 1-epimerase [EC:5.1.3.3]#Metabolism_Carbohydrate metabolism_00052 Galactose metabolism [PATH:ko00052]_galM, GALM; aldose 1-epimerase [EC:5.1.3.3]
K01786	Metabolism_Carbohydrate metabolism_00040 Pentose and glucuronate interconversions [PATH:ko00040]_araD; L-ribulose-5-phosphate 4-epimerase [EC:5.1.3.4]
K01787	Metabolism_Carbohydrate metabolism_00520 Amino sugar and nucleotide sugar metabolism [PATH:ko00520]_RENBP; N-acylglucosamine 2-epimerase [EC:5.1.3.8]
K01788	Metabolism_Carbohydrate metabolism_00520 Amino sugar and nucleotide sugar metabolism [PATH:ko00520]_nanE; N-acylglucosamine-6-phosphate 2-epimerase [EC:5.1.3.9]
K01790	Metabolism_Biosynthesis of other secondary metabolites_00521 Streptomycin biosynthesis [PATH:ko00521]_rfbC, rmlC; dTDP-4-dehydrorhamnose 3,5-epimerase [EC:5.1.3.13]#Metabolism_Metabolism of terpenoids and polyketides_00523 Polyketide sugar unit biosynthesis [PATH:ko00523]_rfbC, rmlC; dTDP-4-dehydrorhamnose 3,5-epimerase [EC:5.1.3.13]
K01791	Metabolism_Carbohydrate metabolism_00520 Amino sugar and nucleotide sugar metabolism [PATH:ko00520]_wecB; UDP-N-acetylglucosamine 2-epimerase (non-hydrolysing) [EC:5.1.3.14]
K01792	Metabolism_Carbohydrate metabolism_00010 Glycolysis / Gluconeogenesis [PATH:ko00010]_E5.1.3.15; glucose-6-phosphate 1-epimerase [EC:5.1.3.15]
K01793	Metabolism_Glycan biosynthesis and metabolism_00534 Glycosaminoglycan biosynthesis - heparan sulfate / heparin [PATH:ko00534]_GLCE; heparosan-N-sulfate-glucuronate 5-epimerase [EC:5.1.3.17]
K01794	Metabolism_Glycan biosynthesis and metabolism_00532 Glycosaminoglycan biosynthesis - chondroitin sulfate / dermatan sulfate [PATH:ko00532]_DSE; chondroitin-glucuronate 5-epimerase [EC:5.1.3.19]
K01796	Cellular Processes_Transport and catabolism_04146 Peroxisome [PATH:ko04146]_E5.1.99.4, AMACR, mcr; alpha-methylacyl-CoA racemase [EC:5.1.99.4]#Metabolism_Lipid metabolism_00120 Primary bile acid biosynthesis [PATH:ko00120]_E5.1.99.4, AMACR, mcr; alpha-methylacyl-CoA racemase [EC:5.1.99.4]
K01799	Metabolism_Carbohydrate metabolism_00650 Butanoate metabolism [PATH:ko00650]_nicE, maiA; maleate isomerase [EC:5.2.1.1]#Metabolism_Metabolism of cofactors and vitamins_00760 Nicotinate and nicotinamide metabolism [PATH:ko00760]_nicE, maiA; maleate isomerase [EC:5.2.1.1]
K01800	Metabolism_Amino acid metabolism_00350 Tyrosine metabolism [PATH:ko00350]_maiA, GSTZ1; maleylacetoacetate isomerase [EC:5.2.1.2]#Metabolism_Xenobiotics biodegradation and metabolism_00643 Styrene degradation [PATH:ko00643]_maiA, GSTZ1; maleylacetoacetate isomerase [EC:5.2.1.2]
K01801	Metabolism_Amino acid metabolism_00350 Tyrosine metabolism [PATH:ko00350]_nagL; maleylpyruvate isomerase [EC:5.2.1.4]
K01803	Metabolism_Carbohydrate metabolism_00010 Glycolysis / Gluconeogenesis [PATH:ko00010]_TPI, tpiA; triosephosphate isomerase (TIM) [EC:5.3.1.1]#Metabolism_Carbohydrate metabolism_00051 Fructose and mannose metabolism [PATH:ko00051]_TPI, tpiA; triosephosphate isomerase (TIM) [EC:5.3.1.1]#Metabolism_Carbohydrate metabolism_00562 Inositol phosphate metabolism [PATH:ko00562]_TPI, tpiA; triosephosphate i…
K01804	Metabolism_Carbohydrate metabolism_00040 Pentose and glucuronate interconversions [PATH:ko00040]_araA; L-arabinose isomerase [EC:5.3.1.4]
K01805	Metabolism_Carbohydrate metabolism_00040 Pentose and glucuronate interconversions [PATH:ko00040]_xylA; xylose isomerase [EC:5.3.1.5]#Metabolism_Carbohydrate metabolism_00051 Fructose and mannose metabolism [PATH:ko00051]_xylA; xylose isomerase [EC:5.3.1.5]
K01807	Metabolism_Carbohydrate metabolism_00030 Pentose phosphate pathway [PATH:ko00030]_rpiA; ribose 5-phosphate isomerase A [EC:5.3.1.6]#Metabolism_Energy metabolism_00710 Carbon fixation in photosynthetic organisms [PATH:ko00710]_rpiA; ribose 5-phosphate isomerase A [EC:5.3.1.6]#Metabolism_Overview_01200 Carbon metabolism [PATH:ko01200]_rpiA; ribose 5-phosphate isomerase A [EC:5.3.1.6]#Metabolism_Ove…
K01808	Metabolism_Carbohydrate metabolism_00030 Pentose phosphate pathway [PATH:ko00030]_rpiB; ribose 5-phosphate isomerase B [EC:5.3.1.6]#Metabolism_Carbohydrate metabolism_00051 Fructose and mannose metabolism [PATH:ko00051]_rpiB; ribose 5-phosphate isomerase B [EC:5.3.1.6]#Metabolism_Energy metabolism_00710 Carbon fixation in photosynthetic organisms [PATH:ko00710]_rpiB; ribose 5-phosphate isomerase …
K01809	Metabolism_Carbohydrate metabolism_00051 Fructose and mannose metabolism [PATH:ko00051]_manA, MPI; mannose-6-phosphate isomerase [EC:5.3.1.8]#Metabolism_Carbohydrate metabolism_00520 Amino sugar and nucleotide sugar metabolism [PATH:ko00520]_manA, MPI; mannose-6-phosphate isomerase [EC:5.3.1.8]
K01810	Metabolism_Carbohydrate metabolism_00010 Glycolysis / Gluconeogenesis [PATH:ko00010]_GPI, pgi; glucose-6-phosphate isomerase [EC:5.3.1.9]#Metabolism_Carbohydrate metabolism_00030 Pentose phosphate pathway [PATH:ko00030]_GPI, pgi; glucose-6-phosphate isomerase [EC:5.3.1.9]#Metabolism_Carbohydrate metabolism_00500 Starch and sucrose metabolism [PATH:ko00500]_GPI, pgi; glucose-6-phosphate isomerase …
K01812	Metabolism_Carbohydrate metabolism_00040 Pentose and glucuronate interconversions [PATH:ko00040]_uxaC; glucuronate isomerase [EC:5.3.1.12]
K01813	Metabolism_Carbohydrate metabolism_00051 Fructose and mannose metabolism [PATH:ko00051]_rhaA; L-rhamnose isomerase [EC:5.3.1.14]
K01814	Metabolism_Amino acid metabolism_00340 Histidine metabolism [PATH:ko00340]_hisA; phosphoribosylformimino-5-aminoimidazole carboxamide ribotide isomerase [EC:5.3.1.16]#Metabolism_Overview_01230 Biosynthesis of amino acids [PATH:ko01230]_hisA; phosphoribosylformimino-5-aminoimidazole carboxamide ribotide isomerase [EC:5.3.1.16]
K01815	Metabolism_Carbohydrate metabolism_00040 Pentose and glucuronate interconversions [PATH:ko00040]_kduI; 4-deoxy-L-threo-5-hexosulose-uronate ketol-isomerase [EC:5.3.1.17]
K01816	Metabolism_Carbohydrate metabolism_00630 Glyoxylate and dicarboxylate metabolism [PATH:ko00630]_hyi, gip; hydroxypyruvate isomerase [EC:5.3.1.22]
K01817	Metabolism_Amino acid metabolism_00400 Phenylalanine, tyrosine and tryptophan biosynthesis [PATH:ko00400]_trpF; phosphoribosylanthranilate isomerase [EC:5.3.1.24]#Metabolism_Overview_01230 Biosynthesis of amino acids [PATH:ko01230]_trpF; phosphoribosylanthranilate isomerase [EC:5.3.1.24]
K01818	Metabolism_Carbohydrate metabolism_00051 Fructose and mannose metabolism [PATH:ko00051]_fucI; L-fucose isomerase [EC:5.3.1.25]
K01819	Metabolism_Carbohydrate metabolism_00052 Galactose metabolism [PATH:ko00052]_E5.3.1.26, lacA, lacB; galactose-6-phosphate isomerase [EC:5.3.1.26]
K01820	Metabolism_Carbohydrate metabolism_00040 Pentose and glucuronate interconversions [PATH:ko00040]_rhaA; L-rhamnose isomerase / sugar isomerase [EC:5.3.1.14 5.3.1.-]#Metabolism_Carbohydrate metabolism_00051 Fructose and mannose metabolism [PATH:ko00051]_rhaA; L-rhamnose isomerase / sugar isomerase [EC:5.3.1.14 5.3.1.-]
K01821	Metabolism_Overview_01220 Degradation of aromatic compounds [PATH:ko01220]_praC, xylH; 4-oxalocrotonate tautomerase [EC:5.3.2.6]#Metabolism_Xenobiotics biodegradation and metabolism_00362 Benzoate degradation [PATH:ko00362]_praC, xylH; 4-oxalocrotonate tautomerase [EC:5.3.2.6]#Metabolism_Xenobiotics biodegradation and metabolism_00621 Dioxin degradation [PATH:ko00621]_praC, xylH; 4-oxalocrotonate…
K01822	Metabolism_Lipid metabolism_00140 Steroid hormone biosynthesis [PATH:ko00140]_E5.3.3.1; steroid delta-isomerase [EC:5.3.3.1]#Metabolism_Xenobiotics biodegradation and metabolism_00984 Steroid degradation [PATH:ko00984]_E5.3.3.1; steroid delta-isomerase [EC:5.3.3.1]
K01823	Metabolism_Metabolism of terpenoids and polyketides_00900 Terpenoid backbone biosynthesis [PATH:ko00900]_idi, IDI; isopentenyl-diphosphate delta-isomerase [EC:5.3.3.2]
K01824	Metabolism_Lipid metabolism_00100 Steroid biosynthesis [PATH:ko00100]_EBP; cholestenol delta-isomerase [EC:5.3.3.5]
K01825	Metabolism_Amino acid metabolism_00280 Valine, leucine and isoleucine degradation [PATH:ko00280]_fadB; 3-hydroxyacyl-CoA dehydrogenase / enoyl-CoA hydratase / 3-hydroxybutyryl-CoA epimerase / enoyl-CoA isomerase [EC:1.1.1.35 4.2.1.17 5.1.2.3 5.3.3.8]#Metabolism_Amino acid metabolism_00310 Lysine degradation [PATH:ko00310]_fadB; 3-hydroxyacyl-CoA dehydrogenase / enoyl-CoA hydratase / 3-hydroxybuty…
K01826	Metabolism_Amino acid metabolism_00350 Tyrosine metabolism [PATH:ko00350]_hpaF, hpcD; 5-carboxymethyl-2-hydroxymuconate isomerase [EC:5.3.3.10]#Metabolism_Overview_01220 Degradation of aromatic compounds [PATH:ko01220]_hpaF, hpcD; 5-carboxymethyl-2-hydroxymuconate isomerase [EC:5.3.3.10]
K01827	Metabolism_Amino acid metabolism_00350 Tyrosine metabolism [PATH:ko00350]_DCT; dopachrome tautomerase [EC:5.3.3.12]#Organismal Systems_Endocrine system_04916 Melanogenesis [PATH:ko04916]_DCT; dopachrome tautomerase [EC:5.3.3.12]
K01830	Metabolism_Lipid metabolism_00590 Arachidonic acid metabolism [PATH:ko00590]_E5.3.99.2, PTGDS; prostaglandin-H2 D-isomerase [EC:5.3.99.2]
K01831	Metabolism_Lipid metabolism_00590 Arachidonic acid metabolism [PATH:ko00590]_PTGIS, CYP8A; prostacyclin synthase [EC:5.3.99.4]
K01832	Metabolism_Lipid metabolism_00590 Arachidonic acid metabolism [PATH:ko00590]_TBXAS1, CYP5A; thromboxane-A synthase [EC:5.3.99.5]#Organismal Systems_Immune system_04611 Platelet activation [PATH:ko04611]_TBXAS1, CYP5A; thromboxane-A synthase [EC:5.3.99.5]
K01833	Metabolism_Metabolism of other amino acids_00480 Glutathione metabolism [PATH:ko00480]_TRYS; trypanothione synthetase/amidase [EC:6.3.1.9 3.5.1.-]
K01834	Human Diseases_Cancers_05230 Central carbon metabolism in cancer [PATH:ko05230]_PGAM, gpmA; 2,3-bisphosphoglycerate-dependent phosphoglycerate mutase [EC:5.4.2.11]#Metabolism_Amino acid metabolism_00260 Glycine, serine and threonine metabolism [PATH:ko00260]_PGAM, gpmA; 2,3-bisphosphoglycerate-dependent phosphoglycerate mutase [EC:5.4.2.11]#Metabolism_Carbohydrate metabolism_00010 Glycolysis / Gl…
K01835	Metabolism_Biosynthesis of other secondary metabolites_00521 Streptomycin biosynthesis [PATH:ko00521]_pgm; phosphoglucomutase [EC:5.4.2.2]#Metabolism_Carbohydrate metabolism_00010 Glycolysis / Gluconeogenesis [PATH:ko00010]_pgm; phosphoglucomutase [EC:5.4.2.2]#Metabolism_Carbohydrate metabolism_00030 Pentose phosphate pathway [PATH:ko00030]_pgm; phosphoglucomutase [EC:5.4.2.2]#Metabolism_Carbohyd…
K01836	Metabolism_Carbohydrate metabolism_00520 Amino sugar and nucleotide sugar metabolism [PATH:ko00520]_E5.4.2.3; phosphoacetylglucosamine mutase [EC:5.4.2.3]
K01837	Metabolism_Amino acid metabolism_00260 Glycine, serine and threonine metabolism [PATH:ko00260]_BPGM; bisphosphoglycerate mutase [EC:5.4.2.4 5.4.2.11 3.1.3.13]#Metabolism_Carbohydrate metabolism_00010 Glycolysis / Gluconeogenesis [PATH:ko00010]_BPGM; bisphosphoglycerate mutase [EC:5.4.2.4 5.4.2.11 3.1.3.13]
K01838	Metabolism_Carbohydrate metabolism_00500 Starch and sucrose metabolism [PATH:ko00500]_pgmB; beta-phosphoglucomutase [EC:5.4.2.6]
K01839	Metabolism_Carbohydrate metabolism_00030 Pentose phosphate pathway [PATH:ko00030]_deoB; phosphopentomutase [EC:5.4.2.7]#Metabolism_Nucleotide metabolism_00230 Purine metabolism [PATH:ko00230]_deoB; phosphopentomutase [EC:5.4.2.7]
K01840	Metabolism_Carbohydrate metabolism_00051 Fructose and mannose metabolism [PATH:ko00051]_manB; phosphomannomutase [EC:5.4.2.8]#Metabolism_Carbohydrate metabolism_00520 Amino sugar and nucleotide sugar metabolism [PATH:ko00520]_manB; phosphomannomutase [EC:5.4.2.8]
K01841	Metabolism_Metabolism of other amino acids_00440 Phosphonate and phosphinate metabolism [PATH:ko00440]_pepM; phosphoenolpyruvate phosphomutase [EC:5.4.2.9]
K01843	Metabolism_Amino acid metabolism_00310 Lysine degradation [PATH:ko00310]_kamA; lysine 2,3-aminomutase [EC:5.4.3.2]
K01844	Metabolism_Amino acid metabolism_00310 Lysine degradation [PATH:ko00310]_kamD; beta-lysine 5,6-aminomutase alpha subunit [EC:5.4.3.3]
K01845	Metabolism_Metabolism of cofactors and vitamins_00860 Porphyrin and chlorophyll metabolism [PATH:ko00860]_hemL; glutamate-1-semialdehyde 2,1-aminomutase [EC:5.4.3.8]
K01846	Metabolism_Carbohydrate metabolism_00630 Glyoxylate and dicarboxylate metabolism [PATH:ko00630]_glmS, mutS, mamA; methylaspartate mutase sigma subunit [EC:5.4.99.1]#Metabolism_Carbohydrate metabolism_00660 C5-Branched dibasic acid metabolism [PATH:ko00660]_glmS, mutS, mamA; methylaspartate mutase sigma subunit [EC:5.4.99.1]
K01847	Metabolism_Amino acid metabolism_00280 Valine, leucine and isoleucine degradation [PATH:ko00280]_MUT; methylmalonyl-CoA mutase [EC:5.4.99.2]#Metabolism_Carbohydrate metabolism_00630 Glyoxylate and dicarboxylate metabolism [PATH:ko00630]_MUT; methylmalonyl-CoA mutase [EC:5.4.99.2]#Metabolism_Carbohydrate metabolism_00640 Propanoate metabolism [PATH:ko00640]_MUT; methylmalonyl-CoA mutase [EC:5.4.99…
K01848	Metabolism_Amino acid metabolism_00280 Valine, leucine and isoleucine degradation [PATH:ko00280]_E5.4.99.2A, mcmA1; methylmalonyl-CoA mutase, N-terminal domain [EC:5.4.99.2]#Metabolism_Carbohydrate metabolism_00630 Glyoxylate and dicarboxylate metabolism [PATH:ko00630]_E5.4.99.2A, mcmA1; methylmalonyl-CoA mutase, N-terminal domain [EC:5.4.99.2]#Metabolism_Carbohydrate metabolism_00640 Propanoate …
K01849	Metabolism_Amino acid metabolism_00280 Valine, leucine and isoleucine degradation [PATH:ko00280]_E5.4.99.2B, mcmA2; methylmalonyl-CoA mutase, C-terminal domain [EC:5.4.99.2]#Metabolism_Carbohydrate metabolism_00630 Glyoxylate and dicarboxylate metabolism [PATH:ko00630]_E5.4.99.2B, mcmA2; methylmalonyl-CoA mutase, C-terminal domain [EC:5.4.99.2]#Metabolism_Carbohydrate metabolism_00640 Propanoate …
K01850	Metabolism_Amino acid metabolism_00400 Phenylalanine, tyrosine and tryptophan biosynthesis [PATH:ko00400]_E5.4.99.5; chorismate mutase [EC:5.4.99.5]#Metabolism_Overview_01230 Biosynthesis of amino acids [PATH:ko01230]_E5.4.99.5; chorismate mutase [EC:5.4.99.5]
K01851	Metabolism_Metabolism of cofactors and vitamins_00130 Ubiquinone and other terpenoid-quinone biosynthesis [PATH:ko00130]_pchA; salicylate biosynthesis isochorismate synthase [EC:5.4.4.2]#Metabolism_Metabolism of terpenoids and polyketides_01053 Biosynthesis of siderophore group nonribosomal peptides [PATH:ko01053]_pchA; salicylate biosynthesis isochorismate synthase [EC:5.4.4.2]
K01852	Metabolism_Lipid metabolism_00100 Steroid biosynthesis [PATH:ko00100]_E5.4.99.7, LSS, ERG7; lanosterol synthase [EC:5.4.99.7]
K01853	Metabolism_Lipid metabolism_00100 Steroid biosynthesis [PATH:ko00100]_E5.4.99.8; cycloartenol synthase [EC:5.4.99.8]
K01854	Metabolism_Carbohydrate metabolism_00052 Galactose metabolism [PATH:ko00052]_glf; UDP-galactopyranose mutase [EC:5.4.99.9]#Metabolism_Carbohydrate metabolism_00520 Amino sugar and nucleotide sugar metabolism [PATH:ko00520]_glf; UDP-galactopyranose mutase [EC:5.4.99.9]
K01856	Metabolism_Overview_01220 Degradation of aromatic compounds [PATH:ko01220]_catB; muconate cycloisomerase [EC:5.5.1.1]#Metabolism_Xenobiotics biodegradation and metabolism_00361 Chlorocyclohexane and chlorobenzene degradation [PATH:ko00361]_catB; muconate cycloisomerase [EC:5.5.1.1]#Metabolism_Xenobiotics biodegradation and metabolism_00362 Benzoate degradation [PATH:ko00362]_catB; muconate cycloi…
K01857	Metabolism_Overview_01220 Degradation of aromatic compounds [PATH:ko01220]_pcaB; 3-carboxy-cis,cis-muconate cycloisomerase [EC:5.5.1.2]#Metabolism_Xenobiotics biodegradation and metabolism_00362 Benzoate degradation [PATH:ko00362]_pcaB; 3-carboxy-cis,cis-muconate cycloisomerase [EC:5.5.1.2]
K01858	Metabolism_Biosynthesis of other secondary metabolites_00521 Streptomycin biosynthesis [PATH:ko00521]_E5.5.1.4, INO1; myo-inositol-1-phosphate synthase [EC:5.5.1.4]#Metabolism_Carbohydrate metabolism_00562 Inositol phosphate metabolism [PATH:ko00562]_E5.5.1.4, INO1; myo-inositol-1-phosphate synthase [EC:5.5.1.4]
K01859	Metabolism_Biosynthesis of other secondary metabolites_00941 Flavonoid biosynthesis [PATH:ko00941]_E5.5.1.6; chalcone isomerase [EC:5.5.1.6]
K01860	Metabolism_Xenobiotics biodegradation and metabolism_00361 Chlorocyclohexane and chlorobenzene degradation [PATH:ko00361]_E5.5.1.7; chloromuconate cycloisomerase [EC:5.5.1.7]#Metabolism_Xenobiotics biodegradation and metabolism_00364 Fluorobenzoate degradation [PATH:ko00364]_E5.5.1.7; chloromuconate cycloisomerase [EC:5.5.1.7]#Metabolism_Xenobiotics biodegradation and metabolism_00623 Toluene deg…
K01866	Genetic Information Processing_Translation_00970 Aminoacyl-tRNA biosynthesis [PATH:ko00970]_YARS, tyrS; tyrosyl-tRNA synthetase [EC:6.1.1.1]
K01867	Genetic Information Processing_Translation_00970 Aminoacyl-tRNA biosynthesis [PATH:ko00970]_WARS, trpS; tryptophanyl-tRNA synthetase [EC:6.1.1.2]
K01868	Genetic Information Processing_Translation_00970 Aminoacyl-tRNA biosynthesis [PATH:ko00970]_TARS, thrS; threonyl-tRNA synthetase [EC:6.1.1.3]
K01869	Genetic Information Processing_Translation_00970 Aminoacyl-tRNA biosynthesis [PATH:ko00970]_LARS, leuS; leucyl-tRNA synthetase [EC:6.1.1.4]
K01870	Genetic Information Processing_Translation_00970 Aminoacyl-tRNA biosynthesis [PATH:ko00970]_IARS, ileS; isoleucyl-tRNA synthetase [EC:6.1.1.5]
K01872	Genetic Information Processing_Translation_00970 Aminoacyl-tRNA biosynthesis [PATH:ko00970]_AARS, alaS; alanyl-tRNA synthetase [EC:6.1.1.7]
K01873	Genetic Information Processing_Translation_00970 Aminoacyl-tRNA biosynthesis [PATH:ko00970]_VARS, valS; valyl-tRNA synthetase [EC:6.1.1.9]
K01874	Genetic Information Processing_Translation_00970 Aminoacyl-tRNA biosynthesis [PATH:ko00970]_MARS, metG; methionyl-tRNA synthetase [EC:6.1.1.10]#Metabolism_Metabolism of other amino acids_00450 Selenocompound metabolism [PATH:ko00450]_MARS, metG; methionyl-tRNA synthetase [EC:6.1.1.10]
K01875	Genetic Information Processing_Translation_00970 Aminoacyl-tRNA biosynthesis [PATH:ko00970]_SARS, serS; seryl-tRNA synthetase [EC:6.1.1.11]
K01876	Genetic Information Processing_Translation_00970 Aminoacyl-tRNA biosynthesis [PATH:ko00970]_DARS, aspS; aspartyl-tRNA synthetase [EC:6.1.1.12]
K01878	Genetic Information Processing_Translation_00970 Aminoacyl-tRNA biosynthesis [PATH:ko00970]_glyQ; glycyl-tRNA synthetase alpha chain [EC:6.1.1.14]
K01879	Genetic Information Processing_Translation_00970 Aminoacyl-tRNA biosynthesis [PATH:ko00970]_glyS; glycyl-tRNA synthetase beta chain [EC:6.1.1.14]
K01880	Genetic Information Processing_Translation_00970 Aminoacyl-tRNA biosynthesis [PATH:ko00970]_GARS, glyS1; glycyl-tRNA synthetase [EC:6.1.1.14]
K01881	Genetic Information Processing_Translation_00970 Aminoacyl-tRNA biosynthesis [PATH:ko00970]_PARS, proS; prolyl-tRNA synthetase [EC:6.1.1.15]
K01883	Genetic Information Processing_Translation_00970 Aminoacyl-tRNA biosynthesis [PATH:ko00970]_CARS, cysS; cysteinyl-tRNA synthetase [EC:6.1.1.16]
K01884	Genetic Information Processing_Translation_00970 Aminoacyl-tRNA biosynthesis [PATH:ko00970]_cysS1; cysteinyl-tRNA synthetase, unknown class [EC:6.1.1.16]
K01885	Genetic Information Processing_Translation_00970 Aminoacyl-tRNA biosynthesis [PATH:ko00970]_EARS, gltX; glutamyl-tRNA synthetase [EC:6.1.1.17]#Metabolism_Metabolism of cofactors and vitamins_00860 Porphyrin and chlorophyll metabolism [PATH:ko00860]_EARS, gltX; glutamyl-tRNA synthetase [EC:6.1.1.17]
K01886	Genetic Information Processing_Translation_00970 Aminoacyl-tRNA biosynthesis [PATH:ko00970]_QARS, glnS; glutaminyl-tRNA synthetase [EC:6.1.1.18]
K01887	Genetic Information Processing_Translation_00970 Aminoacyl-tRNA biosynthesis [PATH:ko00970]_RARS, argS; arginyl-tRNA synthetase [EC:6.1.1.19]
K01889	Genetic Information Processing_Translation_00970 Aminoacyl-tRNA biosynthesis [PATH:ko00970]_FARSA, pheS; phenylalanyl-tRNA synthetase alpha chain [EC:6.1.1.20]
K01890	Genetic Information Processing_Translation_00970 Aminoacyl-tRNA biosynthesis [PATH:ko00970]_FARSB, pheT; phenylalanyl-tRNA synthetase beta chain [EC:6.1.1.20]
K01892	Genetic Information Processing_Translation_00970 Aminoacyl-tRNA biosynthesis [PATH:ko00970]_HARS, hisS; histidyl-tRNA synthetase [EC:6.1.1.21]
K01893	Genetic Information Processing_Translation_00970 Aminoacyl-tRNA biosynthesis [PATH:ko00970]_NARS, asnS; asparaginyl-tRNA synthetase [EC:6.1.1.22]
K01895	Metabolism_Carbohydrate metabolism_00010 Glycolysis / Gluconeogenesis [PATH:ko00010]_ACSS, acs; acetyl-CoA synthetase [EC:6.2.1.1]#Metabolism_Carbohydrate metabolism_00620 Pyruvate metabolism [PATH:ko00620]_ACSS, acs; acetyl-CoA synthetase [EC:6.2.1.1]#Metabolism_Carbohydrate metabolism_00640 Propanoate metabolism [PATH:ko00640]_ACSS, acs; acetyl-CoA synthetase [EC:6.2.1.1]#Metabolism_Energy meta…
K01896	Metabolism_Carbohydrate metabolism_00650 Butanoate metabolism [PATH:ko00650]_ACSM; medium-chain acyl-CoA synthetase [EC:6.2.1.2]
K01897	Cellular Processes_Transport and catabolism_04146 Peroxisome [PATH:ko04146]_ACSL, fadD; long-chain acyl-CoA synthetase [EC:6.2.1.3]#Metabolism_Lipid metabolism_00061 Fatty acid biosynthesis [PATH:ko00061]_ACSL, fadD; long-chain acyl-CoA synthetase [EC:6.2.1.3]#Metabolism_Lipid metabolism_00071 Fatty acid degradation [PATH:ko00071]_ACSL, fadD; long-chain acyl-CoA synthetase [EC:6.2.1.3]#Metabolism…
K01899	Metabolism_Carbohydrate metabolism_00020 Citrate cycle (TCA cycle) [PATH:ko00020]_LSC1; succinyl-CoA synthetase alpha subunit [EC:6.2.1.4 6.2.1.5]#Metabolism_Carbohydrate metabolism_00640 Propanoate metabolism [PATH:ko00640]_LSC1; succinyl-CoA synthetase alpha subunit [EC:6.2.1.4 6.2.1.5]#Metabolism_Overview_01200 Carbon metabolism [PATH:ko01200]_LSC1; succinyl-CoA synthetase alpha subunit [EC:6.…
K01900	Metabolism_Carbohydrate metabolism_00020 Citrate cycle (TCA cycle) [PATH:ko00020]_LSC2; succinyl-CoA synthetase beta subunit [EC:6.2.1.4 6.2.1.5]#Metabolism_Carbohydrate metabolism_00640 Propanoate metabolism [PATH:ko00640]_LSC2; succinyl-CoA synthetase beta subunit [EC:6.2.1.4 6.2.1.5]#Metabolism_Overview_01200 Carbon metabolism [PATH:ko01200]_LSC2; succinyl-CoA synthetase beta subunit [EC:6.2.1…
K01902	Metabolism_Carbohydrate metabolism_00020 Citrate cycle (TCA cycle) [PATH:ko00020]_sucD; succinyl-CoA synthetase alpha subunit [EC:6.2.1.5]#Metabolism_Carbohydrate metabolism_00640 Propanoate metabolism [PATH:ko00640]_sucD; succinyl-CoA synthetase alpha subunit [EC:6.2.1.5]#Metabolism_Carbohydrate metabolism_00660 C5-Branched dibasic acid metabolism [PATH:ko00660]_sucD; succinyl-CoA synthetase alp…
K01903	Metabolism_Carbohydrate metabolism_00020 Citrate cycle (TCA cycle) [PATH:ko00020]_sucC; succinyl-CoA synthetase beta subunit [EC:6.2.1.5]#Metabolism_Carbohydrate metabolism_00640 Propanoate metabolism [PATH:ko00640]_sucC; succinyl-CoA synthetase beta subunit [EC:6.2.1.5]#Metabolism_Carbohydrate metabolism_00660 C5-Branched dibasic acid metabolism [PATH:ko00660]_sucC; succinyl-CoA synthetase beta …
K01904	Metabolism_Amino acid metabolism_00360 Phenylalanine metabolism [PATH:ko00360]_4CL; 4-coumarate--CoA ligase [EC:6.2.1.12]#Metabolism_Biosynthesis of other secondary metabolites_00940 Phenylpropanoid biosynthesis [PATH:ko00940]_4CL; 4-coumarate--CoA ligase [EC:6.2.1.12]#Metabolism_Metabolism of cofactors and vitamins_00130 Ubiquinone and other terpenoid-quinone biosynthesis [PATH:ko00130]_4CL; 4-c…
K01905	Metabolism_Carbohydrate metabolism_00010 Glycolysis / Gluconeogenesis [PATH:ko00010]_E6.2.1.13; acetyl-CoA synthetase (ADP-forming) [EC:6.2.1.13]#Metabolism_Carbohydrate metabolism_00620 Pyruvate metabolism [PATH:ko00620]_E6.2.1.13; acetyl-CoA synthetase (ADP-forming) [EC:6.2.1.13]#Metabolism_Carbohydrate metabolism_00640 Propanoate metabolism [PATH:ko00640]_E6.2.1.13; acetyl-CoA synthetase (ADP-…
K01906	Metabolism_Metabolism of cofactors and vitamins_00780 Biotin metabolism [PATH:ko00780]_bioW; 6-carboxyhexanoate--CoA ligase [EC:6.2.1.14]
K01907	Metabolism_Amino acid metabolism_00280 Valine, leucine and isoleucine degradation [PATH:ko00280]_AACS, acsA; acetoacetyl-CoA synthetase [EC:6.2.1.16]#Metabolism_Carbohydrate metabolism_00650 Butanoate metabolism [PATH:ko00650]_AACS, acsA; acetoacetyl-CoA synthetase [EC:6.2.1.16]
K01908	Metabolism_Carbohydrate metabolism_00640 Propanoate metabolism [PATH:ko00640]_E6.2.1.17, prpE; propionyl-CoA synthetase [EC:6.2.1.17]
K01909	Metabolism_Lipid metabolism_00071 Fatty acid degradation [PATH:ko00071]_mbtM; long-chain-fatty-acid--[acyl-carrier-protein] ligase [EC:6.2.1.20]
K01910	Environmental Information Processing_Signal transduction_02020 Two-component system [PATH:ko02020]_citC; [citrate (pro-3S)-lyase] ligase [EC:6.2.1.22]
K01911	Metabolism_Metabolism of cofactors and vitamins_00130 Ubiquinone and other terpenoid-quinone biosynthesis [PATH:ko00130]_menE; O-succinylbenzoic acid--CoA ligase [EC:6.2.1.26]
K01912	Metabolism_Amino acid metabolism_00360 Phenylalanine metabolism [PATH:ko00360]_paaK; phenylacetate-CoA ligase [EC:6.2.1.30]
K01914	Metabolism_Amino acid metabolism_00250 Alanine, aspartate and glutamate metabolism [PATH:ko00250]_asnA; aspartate--ammonia ligase [EC:6.3.1.1]#Metabolism_Metabolism of other amino acids_00460 Cyanoamino acid metabolism [PATH:ko00460]_asnA; aspartate--ammonia ligase [EC:6.3.1.1]#Metabolism_Overview_01230 Biosynthesis of amino acids [PATH:ko01230]_asnA; aspartate--ammonia ligase [EC:6.3.1.1]
K01915	Environmental Information Processing_Signal transduction_02020 Two-component system [PATH:ko02020]_glnA, GLUL; glutamine synthetase [EC:6.3.1.2]#Metabolism_Amino acid metabolism_00250 Alanine, aspartate and glutamate metabolism [PATH:ko00250]_glnA, GLUL; glutamine synthetase [EC:6.3.1.2]#Metabolism_Amino acid metabolism_00330 Arginine and proline metabolism [PATH:ko00330]_glnA, GLUL; glutamine sy…
K01916	Metabolism_Metabolism of cofactors and vitamins_00760 Nicotinate and nicotinamide metabolism [PATH:ko00760]_nadE; NAD+ synthase [EC:6.3.1.5]
K01917	Metabolism_Metabolism of other amino acids_00480 Glutathione metabolism [PATH:ko00480]_E6.3.1.8; glutathionylspermidine synthase [EC:6.3.1.8]
K01918	Metabolism_Metabolism of cofactors and vitamins_00770 Pantothenate and CoA biosynthesis [PATH:ko00770]_panC; pantoate--beta-alanine ligase [EC:6.3.2.1]#Metabolism_Metabolism of other amino acids_00410 beta-Alanine metabolism [PATH:ko00410]_panC; pantoate--beta-alanine ligase [EC:6.3.2.1]
K01919	Metabolism_Metabolism of other amino acids_00480 Glutathione metabolism [PATH:ko00480]_gshA; glutamate--cysteine ligase [EC:6.3.2.2]
K01920	Metabolism_Metabolism of other amino acids_00480 Glutathione metabolism [PATH:ko00480]_gshB, GSS; glutathione synthase [EC:6.3.2.3]
K01921	Human Diseases_Drug resistance_01502 Vancomycin resistance [PATH:ko01502]_ddl; D-alanine-D-alanine ligase [EC:6.3.2.4]#Metabolism_Glycan biosynthesis and metabolism_00550 Peptidoglycan biosynthesis [PATH:ko00550]_ddl; D-alanine-D-alanine ligase [EC:6.3.2.4]#Metabolism_Metabolism of other amino acids_00473 D-Alanine metabolism [PATH:ko00473]_ddl; D-alanine-D-alanine ligase [EC:6.3.2.4]
K01922	Metabolism_Metabolism of cofactors and vitamins_00770 Pantothenate and CoA biosynthesis [PATH:ko00770]_PPCS, coaB; phosphopantothenate-cysteine ligase [EC:6.3.2.5]
K01923	Metabolism_Nucleotide metabolism_00230 Purine metabolism [PATH:ko00230]_purC; phosphoribosylaminoimidazole-succinocarboxamide synthase [EC:6.3.2.6]
K01924	Metabolism_Glycan biosynthesis and metabolism_00550 Peptidoglycan biosynthesis [PATH:ko00550]_murC; UDP-N-acetylmuramate--alanine ligase [EC:6.3.2.8]#Metabolism_Metabolism of other amino acids_00471 D-Glutamine and D-glutamate metabolism [PATH:ko00471]_murC; UDP-N-acetylmuramate--alanine ligase [EC:6.3.2.8]
K01925	Metabolism_Glycan biosynthesis and metabolism_00550 Peptidoglycan biosynthesis [PATH:ko00550]_murD; UDP-N-acetylmuramoylalanine--D-glutamate ligase [EC:6.3.2.9]#Metabolism_Metabolism of other amino acids_00471 D-Glutamine and D-glutamate metabolism [PATH:ko00471]_murD; UDP-N-acetylmuramoylalanine--D-glutamate ligase [EC:6.3.2.9]
K01928	Metabolism_Amino acid metabolism_00300 Lysine biosynthesis [PATH:ko00300]_murE; UDP-N-acetylmuramoyl-L-alanyl-D-glutamate--2,6-diaminopimelate ligase [EC:6.3.2.13]#Metabolism_Glycan biosynthesis and metabolism_00550 Peptidoglycan biosynthesis [PATH:ko00550]_murE; UDP-N-acetylmuramoyl-L-alanyl-D-glutamate--2,6-diaminopimelate ligase [EC:6.3.2.13]
K01929	Human Diseases_Drug resistance_01502 Vancomycin resistance [PATH:ko01502]_murF; UDP-N-acetylmuramoyl-tripeptide--D-alanyl-D-alanine ligase [EC:6.3.2.10]#Metabolism_Amino acid metabolism_00300 Lysine biosynthesis [PATH:ko00300]_murF; UDP-N-acetylmuramoyl-tripeptide--D-alanyl-D-alanine ligase [EC:6.3.2.10]#Metabolism_Glycan biosynthesis and metabolism_00550 Peptidoglycan biosynthesis [PATH:ko00550]…
K01930	Metabolism_Metabolism of cofactors and vitamins_00790 Folate biosynthesis [PATH:ko00790]_FPGS; folylpolyglutamate synthase [EC:6.3.2.17]
K01933	Metabolism_Nucleotide metabolism_00230 Purine metabolism [PATH:ko00230]_purM; phosphoribosylformylglycinamidine cyclo-ligase [EC:6.3.3.1]
K01934	Metabolism_Metabolism of cofactors and vitamins_00670 One carbon pool by folate [PATH:ko00670]_MTHFS; 5-formyltetrahydrofolate cyclo-ligase [EC:6.3.3.2]
K01935	Metabolism_Metabolism of cofactors and vitamins_00780 Biotin metabolism [PATH:ko00780]_bioD; dethiobiotin synthetase [EC:6.3.3.3]
K01937	Metabolism_Nucleotide metabolism_00240 Pyrimidine metabolism [PATH:ko00240]_pyrG, CTPS; CTP synthase [EC:6.3.4.2]
K01938	Metabolism_Energy metabolism_00720 Carbon fixation pathways in prokaryotes [PATH:ko00720]_fhs; formate--tetrahydrofolate ligase [EC:6.3.4.3]#Metabolism_Metabolism of cofactors and vitamins_00670 One carbon pool by folate [PATH:ko00670]_fhs; formate--tetrahydrofolate ligase [EC:6.3.4.3]#Metabolism_Overview_01200 Carbon metabolism [PATH:ko01200]_fhs; formate--tetrahydrofolate ligase [EC:6.3.4.3]
K01939	Metabolism_Amino acid metabolism_00250 Alanine, aspartate and glutamate metabolism [PATH:ko00250]_purA, ADSS; adenylosuccinate synthase [EC:6.3.4.4]#Metabolism_Nucleotide metabolism_00230 Purine metabolism [PATH:ko00230]_purA, ADSS; adenylosuccinate synthase [EC:6.3.4.4]
K01940	Metabolism_Amino acid metabolism_00250 Alanine, aspartate and glutamate metabolism [PATH:ko00250]_argG, ASS1; argininosuccinate synthase [EC:6.3.4.5]#Metabolism_Amino acid metabolism_00330 Arginine and proline metabolism [PATH:ko00330]_argG, ASS1; argininosuccinate synthase [EC:6.3.4.5]#Metabolism_Overview_01230 Biosynthesis of amino acids [PATH:ko01230]_argG, ASS1; argininosuccinate synthase [EC…
K01941	Metabolism_Amino acid metabolism_00330 Arginine and proline metabolism [PATH:ko00330]_E6.3.4.6; urea carboxylase [EC:6.3.4.6]
K01942	Metabolism_Metabolism of cofactors and vitamins_00780 Biotin metabolism [PATH:ko00780]_HLCS; biotin--protein ligase [EC:6.3.4.9 6.3.4.10 6.3.4.11 6.3.4.15]
K01945	Metabolism_Nucleotide metabolism_00230 Purine metabolism [PATH:ko00230]_purD; phosphoribosylamine--glycine ligase [EC:6.3.4.13]
K01947	Metabolism_Metabolism of cofactors and vitamins_00770 Pantothenate and CoA biosynthesis [PATH:ko00770]_birA-coaX; biotin-[acetyl-CoA-carboxylase] ligase / type III pantothenate kinase [EC:6.3.4.15 2.7.1.33]#Metabolism_Metabolism of cofactors and vitamins_00780 Biotin metabolism [PATH:ko00780]_birA-coaX; biotin-[acetyl-CoA-carboxylase] ligase / type III pantothenate kinase [EC:6.3.4.15 2.7.1.33]
K01948	Metabolism_Amino acid metabolism_00250 Alanine, aspartate and glutamate metabolism [PATH:ko00250]_CPS1; carbamoyl-phosphate synthase (ammonia) [EC:6.3.4.16]#Metabolism_Amino acid metabolism_00330 Arginine and proline metabolism [PATH:ko00330]_CPS1; carbamoyl-phosphate synthase (ammonia) [EC:6.3.4.16]#Metabolism_Energy metabolism_00910 Nitrogen metabolism [PATH:ko00910]_CPS1; carbamoyl-phosphate s…
K01950	Metabolism_Metabolism of cofactors and vitamins_00760 Nicotinate and nicotinamide metabolism [PATH:ko00760]_E6.3.5.1, NADSYN1, QNS1, nadE; NAD+ synthase (glutamine-hydrolysing) [EC:6.3.5.1]
K01951	Metabolism_Nucleotide metabolism_00230 Purine metabolism [PATH:ko00230]_guaA, GMPS; GMP synthase (glutamine-hydrolysing) [EC:6.3.5.2]#Metabolism_Xenobiotics biodegradation and metabolism_00983 Drug metabolism - other enzymes [PATH:ko00983]_guaA, GMPS; GMP synthase (glutamine-hydrolysing) [EC:6.3.5.2]
K01952	Metabolism_Nucleotide metabolism_00230 Purine metabolism [PATH:ko00230]_purL, PFAS; phosphoribosylformylglycinamidine synthase [EC:6.3.5.3]
K01953	Metabolism_Amino acid metabolism_00250 Alanine, aspartate and glutamate metabolism [PATH:ko00250]_asnB, ASNS; asparagine synthase (glutamine-hydrolysing) [EC:6.3.5.4]
K01954	Metabolism_Amino acid metabolism_00250 Alanine, aspartate and glutamate metabolism [PATH:ko00250]_K01954; carbamoyl-phosphate synthase [EC:6.3.5.5]#Metabolism_Nucleotide metabolism_00240 Pyrimidine metabolism [PATH:ko00240]_K01954; carbamoyl-phosphate synthase [EC:6.3.5.5]
K01955	Metabolism_Amino acid metabolism_00250 Alanine, aspartate and glutamate metabolism [PATH:ko00250]_carB, CPA2; carbamoyl-phosphate synthase large subunit [EC:6.3.5.5]#Metabolism_Nucleotide metabolism_00240 Pyrimidine metabolism [PATH:ko00240]_carB, CPA2; carbamoyl-phosphate synthase large subunit [EC:6.3.5.5]
K01956	Metabolism_Amino acid metabolism_00250 Alanine, aspartate and glutamate metabolism [PATH:ko00250]_carA, CPA1; carbamoyl-phosphate synthase small subunit [EC:6.3.5.5]#Metabolism_Nucleotide metabolism_00240 Pyrimidine metabolism [PATH:ko00240]_carA, CPA1; carbamoyl-phosphate synthase small subunit [EC:6.3.5.5]
K01958	Metabolism_Carbohydrate metabolism_00020 Citrate cycle (TCA cycle) [PATH:ko00020]_PC, pyc; pyruvate carboxylase [EC:6.4.1.1]#Metabolism_Carbohydrate metabolism_00620 Pyruvate metabolism [PATH:ko00620]_PC, pyc; pyruvate carboxylase [EC:6.4.1.1]#Metabolism_Energy metabolism_00720 Carbon fixation pathways in prokaryotes [PATH:ko00720]_PC, pyc; pyruvate carboxylase [EC:6.4.1.1]#Metabolism_Overview_01…
K01959	Metabolism_Carbohydrate metabolism_00020 Citrate cycle (TCA cycle) [PATH:ko00020]_pycA; pyruvate carboxylase subunit A [EC:6.4.1.1]#Metabolism_Carbohydrate metabolism_00620 Pyruvate metabolism [PATH:ko00620]_pycA; pyruvate carboxylase subunit A [EC:6.4.1.1]#Metabolism_Energy metabolism_00720 Carbon fixation pathways in prokaryotes [PATH:ko00720]_pycA; pyruvate carboxylase subunit A [EC:6.4.1.1]#M…
K01960	Metabolism_Carbohydrate metabolism_00020 Citrate cycle (TCA cycle) [PATH:ko00020]_pycB; pyruvate carboxylase subunit B [EC:6.4.1.1]#Metabolism_Carbohydrate metabolism_00620 Pyruvate metabolism [PATH:ko00620]_pycB; pyruvate carboxylase subunit B [EC:6.4.1.1]#Metabolism_Energy metabolism_00720 Carbon fixation pathways in prokaryotes [PATH:ko00720]_pycB; pyruvate carboxylase subunit B [EC:6.4.1.1]#M…
K01961	Metabolism_Carbohydrate metabolism_00620 Pyruvate metabolism [PATH:ko00620]_accC; acetyl-CoA carboxylase, biotin carboxylase subunit [EC:6.4.1.2 6.3.4.14]#Metabolism_Carbohydrate metabolism_00640 Propanoate metabolism [PATH:ko00640]_accC; acetyl-CoA carboxylase, biotin carboxylase subunit [EC:6.4.1.2 6.3.4.14]#Metabolism_Energy metabolism_00720 Carbon fixation pathways in prokaryotes [PATH:ko0072…
K01962	Metabolism_Carbohydrate metabolism_00620 Pyruvate metabolism [PATH:ko00620]_accA; acetyl-CoA carboxylase carboxyl transferase subunit alpha [EC:6.4.1.2]#Metabolism_Carbohydrate metabolism_00640 Propanoate metabolism [PATH:ko00640]_accA; acetyl-CoA carboxylase carboxyl transferase subunit alpha [EC:6.4.1.2]#Metabolism_Energy metabolism_00720 Carbon fixation pathways in prokaryotes [PATH:ko00720]_a…
K01963	Metabolism_Carbohydrate metabolism_00620 Pyruvate metabolism [PATH:ko00620]_accD; acetyl-CoA carboxylase carboxyl transferase subunit beta [EC:6.4.1.2]#Metabolism_Carbohydrate metabolism_00640 Propanoate metabolism [PATH:ko00640]_accD; acetyl-CoA carboxylase carboxyl transferase subunit beta [EC:6.4.1.2]#Metabolism_Energy metabolism_00720 Carbon fixation pathways in prokaryotes [PATH:ko00720]_acc…
K01964	Metabolism_Amino acid metabolism_00280 Valine, leucine and isoleucine degradation [PATH:ko00280]_K01964; acetyl-CoA/propionyl-CoA carboxylase [EC:6.4.1.2 6.4.1.3]#Metabolism_Carbohydrate metabolism_00630 Glyoxylate and dicarboxylate metabolism [PATH:ko00630]_K01964; acetyl-CoA/propionyl-CoA carboxylase [EC:6.4.1.2 6.4.1.3]#Metabolism_Carbohydrate metabolism_00640 Propanoate metabolism [PATH:ko006…
K01965	Metabolism_Amino acid metabolism_00280 Valine, leucine and isoleucine degradation [PATH:ko00280]_PCCA, pccA; propionyl-CoA carboxylase alpha chain [EC:6.4.1.3]#Metabolism_Carbohydrate metabolism_00630 Glyoxylate and dicarboxylate metabolism [PATH:ko00630]_PCCA, pccA; propionyl-CoA carboxylase alpha chain [EC:6.4.1.3]#Metabolism_Carbohydrate metabolism_00640 Propanoate metabolism [PATH:ko00640]_PC…
K01966	Metabolism_Amino acid metabolism_00280 Valine, leucine and isoleucine degradation [PATH:ko00280]_PCCB, pccB; propionyl-CoA carboxylase beta chain [EC:6.4.1.3]#Metabolism_Carbohydrate metabolism_00630 Glyoxylate and dicarboxylate metabolism [PATH:ko00630]_PCCB, pccB; propionyl-CoA carboxylase beta chain [EC:6.4.1.3]#Metabolism_Carbohydrate metabolism_00640 Propanoate metabolism [PATH:ko00640]_PCCB…
K01968	Metabolism_Amino acid metabolism_00280 Valine, leucine and isoleucine degradation [PATH:ko00280]_E6.4.1.4A; 3-methylcrotonyl-CoA carboxylase alpha subunit [EC:6.4.1.4]
K01969	Metabolism_Amino acid metabolism_00280 Valine, leucine and isoleucine degradation [PATH:ko00280]_E6.4.1.4B; 3-methylcrotonyl-CoA carboxylase beta subunit [EC:6.4.1.4]
K01971	Genetic Information Processing_Replication and repair_03450 Non-homologous end-joining [PATH:ko03450]_ligD; bifunctional non-homologous end joining protein LigD [EC:6.5.1.1]
K01972	Genetic Information Processing_Replication and repair_03030 DNA replication [PATH:ko03030]_E6.5.1.2, ligA, ligB; DNA ligase (NAD+) [EC:6.5.1.2]#Genetic Information Processing_Replication and repair_03410 Base excision repair [PATH:ko03410]_E6.5.1.2, ligA, ligB; DNA ligase (NAD+) [EC:6.5.1.2]#Genetic Information Processing_Replication and repair_03420 Nucleotide excision repair [PATH:ko03420]_E6.5…
K01977	Genetic Information Processing_Translation_03010 Ribosome [PATH:ko03010]_16SrRNA, rrs; 16S ribosomal RNA
K01979	Genetic Information Processing_Translation_03008 Ribosome biogenesis in eukaryotes [PATH:ko03008]_SSUrRNA; small subunit ribosomal RNA#Genetic Information Processing_Translation_03010 Ribosome [PATH:ko03010]_SSUrRNA; small subunit ribosomal RNA
K01980	Genetic Information Processing_Translation_03010 Ribosome [PATH:ko03010]_23SrRNA, rrl; 23S ribosomal RNA
K01981	Genetic Information Processing_Translation_03008 Ribosome biogenesis in eukaryotes [PATH:ko03008]_LSU5S; large subunit ribosomal RNA, 5S#Genetic Information Processing_Translation_03010 Ribosome [PATH:ko03010]_LSU5S; large subunit ribosomal RNA, 5S
K01982	Genetic Information Processing_Translation_03008 Ribosome biogenesis in eukaryotes [PATH:ko03008]_LSUrRNA; large subunit ribosomal RNA#Genetic Information Processing_Translation_03010 Ribosome [PATH:ko03010]_LSUrRNA; large subunit ribosomal RNA
K01983	Genetic Information Processing_Folding, sorting and degradation_03060 Protein export [PATH:ko03060]_ffs; SRP RNA
K01985	Genetic Information Processing_Translation_03010 Ribosome [PATH:ko03010]_5SrRNA, rrf; 5S ribosomal RNA
K01986	Genetic Information Processing_Translation_03008 Ribosome biogenesis in eukaryotes [PATH:ko03008]_LSU5.8S; large subunit ribosomal RNA, 5.8S#Genetic Information Processing_Translation_03010 Ribosome [PATH:ko03010]_LSU5.8S; large subunit ribosomal RNA, 5.8S
K01988	Metabolism_Glycan biosynthesis and metabolism_00603 Glycosphingolipid biosynthesis - globo series [PATH:ko00603]_A4GALT; lactosylceramide 4-alpha-galactosyltransferase [EC:2.4.1.228]
K01995	Environmental Information Processing_Membrane transport_02010 ABC transporters [PATH:ko02010]_livG; branched-chain amino acid transport system ATP-binding protein
K01996	Environmental Information Processing_Membrane transport_02010 ABC transporters [PATH:ko02010]_livF; branched-chain amino acid transport system ATP-binding protein
K01997	Environmental Information Processing_Membrane transport_02010 ABC transporters [PATH:ko02010]_livH; branched-chain amino acid transport system permease protein
K01998	Environmental Information Processing_Membrane transport_02010 ABC transporters [PATH:ko02010]_livM; branched-chain amino acid transport system permease protein
K01999	Environmental Information Processing_Membrane transport_02010 ABC transporters [PATH:ko02010]_livK; branched-chain amino acid transport system substrate-binding protein
K02000	Environmental Information Processing_Membrane transport_02010 ABC transporters [PATH:ko02010]_proV; glycine betaine/proline transport system ATP-binding protein [EC:3.6.3.32]
K02001	Environmental Information Processing_Membrane transport_02010 ABC transporters [PATH:ko02010]_proW; glycine betaine/proline transport system permease protein
K02002	Environmental Information Processing_Membrane transport_02010 ABC transporters [PATH:ko02010]_proX; glycine betaine/proline transport system substrate-binding protein
K02006	Environmental Information Processing_Membrane transport_02010 ABC transporters [PATH:ko02010]_cbiO; cobalt/nickel transport system ATP-binding protein
K02007	Environmental Information Processing_Membrane transport_02010 ABC transporters [PATH:ko02010]_cbiM; cobalt/nickel transport system permease protein
K02008	Environmental Information Processing_Membrane transport_02010 ABC transporters [PATH:ko02010]_cbiQ; cobalt/nickel transport system permease protein
K02009	Environmental Information Processing_Membrane transport_02010 ABC transporters [PATH:ko02010]_cbiN; cobalt/nickel transport protein
K02010	Environmental Information Processing_Membrane transport_02010 ABC transporters [PATH:ko02010]_afuC, fbpC; iron(III) transport system ATP-binding protein [EC:3.6.3.30]
K02011	Environmental Information Processing_Membrane transport_02010 ABC transporters [PATH:ko02010]_afuB, fbpB; iron(III) transport system permease protein
K02012	Environmental Information Processing_Membrane transport_02010 ABC transporters [PATH:ko02010]_afuA, fbpA; iron(III) transport system substrate-binding protein
K02013	Environmental Information Processing_Membrane transport_02010 ABC transporters [PATH:ko02010]_ABC.FEV.A; iron complex transport system ATP-binding protein [EC:3.6.3.34]
K02015	Environmental Information Processing_Membrane transport_02010 ABC transporters [PATH:ko02010]_ABC.FEV.P; iron complex transport system permease protein
K02016	Environmental Information Processing_Membrane transport_02010 ABC transporters [PATH:ko02010]_ABC.FEV.S; iron complex transport system substrate-binding protein
K02017	Environmental Information Processing_Membrane transport_02010 ABC transporters [PATH:ko02010]_modC; molybdate transport system ATP-binding protein [EC:3.6.3.29]
K02018	Environmental Information Processing_Membrane transport_02010 ABC transporters [PATH:ko02010]_modB; molybdate transport system permease protein
K02020	Environmental Information Processing_Membrane transport_02010 ABC transporters [PATH:ko02010]_modA; molybdate transport system substrate-binding protein
K02036	Environmental Information Processing_Membrane transport_02010 ABC transporters [PATH:ko02010]_pstB; phosphate transport system ATP-binding protein [EC:3.6.3.27]
K02037	Environmental Information Processing_Membrane transport_02010 ABC transporters [PATH:ko02010]_pstC; phosphate transport system permease protein
K02038	Environmental Information Processing_Membrane transport_02010 ABC transporters [PATH:ko02010]_pstA; phosphate transport system permease protein
K02040	Environmental Information Processing_Membrane transport_02010 ABC transporters [PATH:ko02010]_pstS; phosphate transport system substrate-binding protein#Environmental Information Processing_Signal transduction_02020 Two-component system [PATH:ko02020]_pstS; phosphate transport system substrate-binding protein#Human Diseases_Infectious diseases_05152 Tuberculosis [PATH:ko05152]_pstS; phosphate tra…
K02041	Environmental Information Processing_Membrane transport_02010 ABC transporters [PATH:ko02010]_phnC; phosphonate transport system ATP-binding protein [EC:3.6.3.28]
K02042	Environmental Information Processing_Membrane transport_02010 ABC transporters [PATH:ko02010]_phnE; phosphonate transport system permease protein
K02044	Environmental Information Processing_Membrane transport_02010 ABC transporters [PATH:ko02010]_phnD; phosphonate transport system substrate-binding protein
K02045	Environmental Information Processing_Membrane transport_02010 ABC transporters [PATH:ko02010]_cysA; sulfate transport system ATP-binding protein [EC:3.6.3.25]#Metabolism_Energy metabolism_00920 Sulfur metabolism [PATH:ko00920]_cysA; sulfate transport system ATP-binding protein [EC:3.6.3.25]
K02046	Environmental Information Processing_Membrane transport_02010 ABC transporters [PATH:ko02010]_cysU; sulfate transport system permease protein#Metabolism_Energy metabolism_00920 Sulfur metabolism [PATH:ko00920]_cysU; sulfate transport system permease protein
K02047	Environmental Information Processing_Membrane transport_02010 ABC transporters [PATH:ko02010]_cysW; sulfate transport system permease protein#Metabolism_Energy metabolism_00920 Sulfur metabolism [PATH:ko00920]_cysW; sulfate transport system permease protein
K02048	Environmental Information Processing_Membrane transport_02010 ABC transporters [PATH:ko02010]_cysP, sbp; sulfate transport system substrate-binding protein#Metabolism_Energy metabolism_00920 Sulfur metabolism [PATH:ko00920]_cysP, sbp; sulfate transport system substrate-binding protein
K02062	Environmental Information Processing_Membrane transport_02010 ABC transporters [PATH:ko02010]_thiQ; thiamine transport system ATP-binding protein
K02063	Environmental Information Processing_Membrane transport_02010 ABC transporters [PATH:ko02010]_thiP; thiamine transport system permease protein
K02064	Environmental Information Processing_Membrane transport_02010 ABC transporters [PATH:ko02010]_thiB, tbpA; thiamine transport system substrate-binding protein
K02065	Environmental Information Processing_Membrane transport_02010 ABC transporters [PATH:ko02010]_mlaF, linL, mkl; phospholipid/cholesterol/gamma-HCH transport system ATP-binding protein
K02066	Environmental Information Processing_Membrane transport_02010 ABC transporters [PATH:ko02010]_mlaE, linK; phospholipid/cholesterol/gamma-HCH transport system permease protein
K02067	Environmental Information Processing_Membrane transport_02010 ABC transporters [PATH:ko02010]_mlaD, linM; phospholipid/cholesterol/gamma-HCH transport system substrate-binding protein
K02071	Environmental Information Processing_Membrane transport_02010 ABC transporters [PATH:ko02010]_metN; D-methionine transport system ATP-binding protein
K02072	Environmental Information Processing_Membrane transport_02010 ABC transporters [PATH:ko02010]_metI; D-methionine transport system permease protein
K02073	Environmental Information Processing_Membrane transport_02010 ABC transporters [PATH:ko02010]_metQ; D-methionine transport system substrate-binding protein
K02079	Metabolism_Carbohydrate metabolism_00052 Galactose metabolism [PATH:ko00052]_agaA; N-acetylgalactosamine-6-phosphate deacetylase [EC:3.5.1.25]
K02080	Metabolism_Carbohydrate metabolism_00052 Galactose metabolism [PATH:ko00052]_agaI; galactosamine-6-phosphate isomerase [EC:5.3.1.-]
K02083	Metabolism_Nucleotide metabolism_00230 Purine metabolism [PATH:ko00230]_allC; allantoate deiminase [EC:3.5.3.9]
K02084	Cellular Processes_Cell growth and death_04115 p53 signaling pathway [PATH:ko04115]_APAF1; apoptotic protease-activating factor#Cellular Processes_Cell growth and death_04210 Apoptosis [PATH:ko04210]_APAF1; apoptotic protease-activating factor#Human Diseases_Cancers_05222 Small cell lung cancer [PATH:ko05222]_APAF1; apoptotic protease-activating factor#Human Diseases_Infectious diseases_05134 Leg…
K02085	Cellular Processes_Cell motility_04810 Regulation of actin cytoskeleton [PATH:ko04810]_APC; adenomatosis polyposis coli protein#Cellular Processes_Cellular_community_04550 Signaling pathways regulating pluripotency of stem cells [PATH:ko04550]_APC; adenomatosis polyposis coli protein#Environmental Information Processing_Signal transduction_04310 Wnt signaling pathway [PATH:ko04310]_APC; adenomato…
K02087	Cellular Processes_Cell growth and death_04110 Cell cycle [PATH:ko04110]_CDK1, CDC2; cyclin-dependent kinase 1 [EC:2.7.11.22 2.7.11.23]#Cellular Processes_Cell growth and death_04114 Oocyte meiosis [PATH:ko04114]_CDK1, CDC2; cyclin-dependent kinase 1 [EC:2.7.11.22 2.7.11.23]#Cellular Processes_Cell growth and death_04115 p53 signaling pathway [PATH:ko04115]_CDK1, CDC2; cyclin-dependent kinase 1 […
K02089	Cellular Processes_Cell growth and death_04110 Cell cycle [PATH:ko04110]_CDK4; cyclin-dependent kinase 4 [EC:2.7.11.22]#Cellular Processes_Cell growth and death_04115 p53 signaling pathway [PATH:ko04115]_CDK4; cyclin-dependent kinase 4 [EC:2.7.11.22]#Cellular Processes_Cellular_community_04530 Tight junction [PATH:ko04530]_CDK4; cyclin-dependent kinase 4 [EC:2.7.11.22]#Environmental Information P…
K02090	Human Diseases_Neurodegenerative diseases_05010 Alzheimer's disease [PATH:ko05010]_CDK5; cyclin-dependent kinase 5 [EC:2.7.11.22]#Human Diseases_Substance dependence_05030 Cocaine addiction [PATH:ko05030]_CDK5; cyclin-dependent kinase 5 [EC:2.7.11.22]#Organismal Systems_Development_04360 Axon guidance [PATH:ko04360]_CDK5; cyclin-dependent kinase 5 [EC:2.7.11.22]
K02091	Cellular Processes_Cell growth and death_04110 Cell cycle [PATH:ko04110]_CDK6; cyclin-dependent kinase 6 [EC:2.7.11.22]#Cellular Processes_Cell growth and death_04115 p53 signaling pathway [PATH:ko04115]_CDK6; cyclin-dependent kinase 6 [EC:2.7.11.22]#Environmental Information Processing_Signal transduction_04151 PI3K-Akt signaling pathway [PATH:ko04151]_CDK6; cyclin-dependent kinase 6 [EC:2.7.11.…
K02092	Metabolism_Energy metabolism_00196 Photosynthesis - antenna proteins [PATH:ko00196]_apcA; allophycocyanin alpha subunit
K02093	Metabolism_Energy metabolism_00196 Photosynthesis - antenna proteins [PATH:ko00196]_apcB; allophycocyanin beta subunit
K02094	Metabolism_Energy metabolism_00196 Photosynthesis - antenna proteins [PATH:ko00196]_apcC; phycobilisome core linker protein
K02095	Metabolism_Energy metabolism_00196 Photosynthesis - antenna proteins [PATH:ko00196]_apcD; allophycocyanin-B
K02096	Metabolism_Energy metabolism_00196 Photosynthesis - antenna proteins [PATH:ko00196]_apcE; phycobilisome core-membrane linker protein
K02097	Metabolism_Energy metabolism_00196 Photosynthesis - antenna proteins [PATH:ko00196]_apcF; phycobilisome core component
K02098	Organismal Systems_Development_04320 Dorso-ventral axis formation [PATH:ko04320]_SPIR; spire
K02104	Organismal Systems_Development_04320 Dorso-ventral axis formation [PATH:ko04320]_ARGOS; giant-lens protein precursor (argos protein)
K02105	Cellular Processes_Cellular_community_04510 Focal adhesion [PATH:ko04510]_CTNNB1; catenin beta 1#Cellular Processes_Cellular_community_04520 Adherens junction [PATH:ko04520]_CTNNB1; catenin beta 1#Cellular Processes_Cellular_community_04530 Tight junction [PATH:ko04530]_CTNNB1; catenin beta 1#Cellular Processes_Cellular_community_04550 Signaling pathways regulating pluripotency of stem cells [PAT…
K02106	Environmental Information Processing_Signal transduction_02020 Two-component system [PATH:ko02020]_atoE; short-chain fatty acids transporter
K02107	Metabolism_Energy metabolism_00190 Oxidative phosphorylation [PATH:ko00190]_ATPVG, ahaH, atpH; V/A-type H+-transporting ATPase subunit G/H
K02108	Metabolism_Energy metabolism_00190 Oxidative phosphorylation [PATH:ko00190]_ATPF0A, atpB; F-type H+-transporting ATPase subunit a#Metabolism_Energy metabolism_00195 Photosynthesis [PATH:ko00195]_ATPF0A, atpB; F-type H+-transporting ATPase subunit a
K02109	Metabolism_Energy metabolism_00190 Oxidative phosphorylation [PATH:ko00190]_ATPF0B, atpF; F-type H+-transporting ATPase subunit b#Metabolism_Energy metabolism_00195 Photosynthesis [PATH:ko00195]_ATPF0B, atpF; F-type H+-transporting ATPase subunit b
K02110	Metabolism_Energy metabolism_00190 Oxidative phosphorylation [PATH:ko00190]_ATPF0C, atpE; F-type H+-transporting ATPase subunit c#Metabolism_Energy metabolism_00195 Photosynthesis [PATH:ko00195]_ATPF0C, atpE; F-type H+-transporting ATPase subunit c
K02111	Metabolism_Energy metabolism_00190 Oxidative phosphorylation [PATH:ko00190]_ATPF1A, atpA; F-type H+-transporting ATPase subunit alpha [EC:3.6.3.14]#Metabolism_Energy metabolism_00195 Photosynthesis [PATH:ko00195]_ATPF1A, atpA; F-type H+-transporting ATPase subunit alpha [EC:3.6.3.14]
K02112	Metabolism_Energy metabolism_00190 Oxidative phosphorylation [PATH:ko00190]_ATPF1B, atpD; F-type H+-transporting ATPase subunit beta [EC:3.6.3.14]#Metabolism_Energy metabolism_00195 Photosynthesis [PATH:ko00195]_ATPF1B, atpD; F-type H+-transporting ATPase subunit beta [EC:3.6.3.14]
K02113	Metabolism_Energy metabolism_00190 Oxidative phosphorylation [PATH:ko00190]_ATPF1D, atpH; F-type H+-transporting ATPase subunit delta#Metabolism_Energy metabolism_00195 Photosynthesis [PATH:ko00195]_ATPF1D, atpH; F-type H+-transporting ATPase subunit delta
K02114	Metabolism_Energy metabolism_00190 Oxidative phosphorylation [PATH:ko00190]_ATPF1E, atpC; F-type H+-transporting ATPase subunit epsilon#Metabolism_Energy metabolism_00195 Photosynthesis [PATH:ko00195]_ATPF1E, atpC; F-type H+-transporting ATPase subunit epsilon
K02115	Metabolism_Energy metabolism_00190 Oxidative phosphorylation [PATH:ko00190]_ATPF1G, atpG; F-type H+-transporting ATPase subunit gamma#Metabolism_Energy metabolism_00195 Photosynthesis [PATH:ko00195]_ATPF1G, atpG; F-type H+-transporting ATPase subunit gamma
K02117	Metabolism_Energy metabolism_00190 Oxidative phosphorylation [PATH:ko00190]_ATPVA, ntpA, atpA; V/A-type H+-transporting ATPase subunit A [EC:3.6.3.14]
K02118	Metabolism_Energy metabolism_00190 Oxidative phosphorylation [PATH:ko00190]_ATPVB, ntpB, atpB; V/A-type H+-transporting ATPase subunit B
K02119	Metabolism_Energy metabolism_00190 Oxidative phosphorylation [PATH:ko00190]_ATPVC, ntpC, atpC; V/A-type H+-transporting ATPase subunit C
K02120	Metabolism_Energy metabolism_00190 Oxidative phosphorylation [PATH:ko00190]_ATPVD, ntpD, atpD; V/A-type H+-transporting ATPase subunit D
K02121	Metabolism_Energy metabolism_00190 Oxidative phosphorylation [PATH:ko00190]_ATPVE, ntpE, atpE; V/A-type H+-transporting ATPase subunit E
K02122	Metabolism_Energy metabolism_00190 Oxidative phosphorylation [PATH:ko00190]_ATPVF, ntpF, atpF; V/A-type H+-transporting ATPase subunit F
K02123	Metabolism_Energy metabolism_00190 Oxidative phosphorylation [PATH:ko00190]_ATPVI, ntpI, atpI; V/A-type H+-transporting ATPase subunit I
K02124	Metabolism_Energy metabolism_00190 Oxidative phosphorylation [PATH:ko00190]_ATPVK, ntpK, atpK; V/A-type H+-transporting ATPase subunit K
K02125	Human Diseases_Neurodegenerative diseases_05010 Alzheimer's disease [PATH:ko05010]_ATPeF08, MTATP8, ATP8; F-type H+-transporting ATPase subunit 8#Human Diseases_Neurodegenerative diseases_05012 Parkinson's disease [PATH:ko05012]_ATPeF08, MTATP8, ATP8; F-type H+-transporting ATPase subunit 8#Human Diseases_Neurodegenerative diseases_05016 Huntington's disease [PATH:ko05016]_ATPeF08, MTATP8, ATP8; …
K02126	Human Diseases_Neurodegenerative diseases_05010 Alzheimer's disease [PATH:ko05010]_ATPeF0A, MTATP6, ATP6; F-type H+-transporting ATPase subunit a#Human Diseases_Neurodegenerative diseases_05012 Parkinson's disease [PATH:ko05012]_ATPeF0A, MTATP6, ATP6; F-type H+-transporting ATPase subunit a#Human Diseases_Neurodegenerative diseases_05016 Huntington's disease [PATH:ko05016]_ATPeF0A, MTATP6, ATP6; …
K02127	Human Diseases_Neurodegenerative diseases_05010 Alzheimer's disease [PATH:ko05010]_ATPeF0B, ATP5F1, ATP4; F-type H+-transporting ATPase subunit b#Human Diseases_Neurodegenerative diseases_05012 Parkinson's disease [PATH:ko05012]_ATPeF0B, ATP5F1, ATP4; F-type H+-transporting ATPase subunit b#Human Diseases_Neurodegenerative diseases_05016 Huntington's disease [PATH:ko05016]_ATPeF0B, ATP5F1, ATP4; …
K02128	Human Diseases_Neurodegenerative diseases_05010 Alzheimer's disease [PATH:ko05010]_ATPeF0C, ATP5G, ATP9; F-type H+-transporting ATPase subunit c#Human Diseases_Neurodegenerative diseases_05012 Parkinson's disease [PATH:ko05012]_ATPeF0C, ATP5G, ATP9; F-type H+-transporting ATPase subunit c#Human Diseases_Neurodegenerative diseases_05016 Huntington's disease [PATH:ko05016]_ATPeF0C, ATP5G, ATP9; F-t…
K02129	Metabolism_Energy metabolism_00190 Oxidative phosphorylation [PATH:ko00190]_ATPeF0E, ATP5I; F-type H+-transporting ATPase subunit e
K02130	Metabolism_Energy metabolism_00190 Oxidative phosphorylation [PATH:ko00190]_ATPeF0F, ATP5J2; F-type H+-transporting ATPase subunit f
[truncated: 8,720 more rows]
