# Supplementary material for: Whole-genome analysis of Lysinibacillus boronitolerans MSR1: A dairy-isolated multidrug-resistant and non-pathogenic strain
Source: PLoS One. 2025 Dec 12;20(12):e0333844. doi: 10.1371/journal.pone.0333844 (PMC12700380; doi:10.1371/journal.pone.0333844)
Supplement: S7 File — (ZIP) [file pone.0333844.s013.zip › KEGG/kegg_unique_id.txt]

K14338
K02470
K01720
K08168
K00135
K06909
K07250
K00128
K01156
K03310
NA
K01647
K01153
NA
NA
K00973
K01710
K00375
K15584
K03417
K07031
NA
K01744
K01784
K00111
K01270
K01534
K01845
NA
K01156
NA
NA
NA
NA
K06148
K05565
NA
K10441
K01744
K09458
K06147
K01990
NA
K06158
K02584
K03427
K09251
NA
K16199
K03762
NA
K15581
NA
NA
K00067
NA
K06148
K15582
K03092
NA
K00121
K13891
K09691
K01271
K07316
K03606
NA
K01654
K01486
NA
K07316
K00104
K19430
K05605
K04485
K07493
K18234
NA
K10440
K07011
K02407
K03271
NA
K00059
K00558
K15585
K01845
NA
K02314
K13767
K02003
K00821
K02032
NA
K01992
K15669
NA
K02406
K03722
K00721
K11358
NA
NA
NA
K10027
NA
K12370
NA
K03611
NA
K01551
NA
NA
K02406
K18384
K07706
K03111
K14403
K09458
NA
K07491
K07707
K01790
K08152
K07124
NA
K12409
K02003
NA
K02016
K01714
NA
K01992
K04043
K01154
K06919
NA
NA
K07080
K01992
NA
NA
K02483
NA
K00540
NA
K07284
K02016
K03438
NA
NA
NA
K06400
K02406
K04763
NA
NA
NA
K16881
NA
K09692
NA
K00558
NA
NA
NA
K01990
K08191
K03784
K07043
NA
NA
NA
NA
K02397
NA
K03273
NA
K01154
K07652
K07734
K02499
NA
NA
NA
K02406
K00540
K00817
K02004
NA
NA
NA
NA
K18939
NA
K07448
NA
K16669
K03923
NA
K01154
K07257
K01990
K07474
K09835
K00558
K00262
K03657
K13626
NA
K17677
K04763
NA
K02372
NA
K06904
K02028
NA
NA
K00983
NA
K03630
NA
NA
NA
K03427
K07680
K16235
NA
K11691
K03733
NA
K03657
NA
NA
K03424
K03657
NA
NA
NA
K02016
K01154
NA
K05714
K07132
NA
NA
K00140
K06904
NA
NA
K07718
NA
K01153
K07741
K03424
NA
NA
NA
NA
NA
NA
K04763
K11539
K09835
K03733
NA
NA
K02238
NA
NA
NA
K02004
NA
K07741
K02407
K01062
NA
K04763
K07483
NA
K03406
NA
NA
NA
K15583
K01895
K08884
NA
NA
NA
K07453
K07741
K04763
K04072
K02099
K01649
NA
NA
NA
NA
K03088
K00997
K00143
K00354
NA
NA
NA
K07319
K03088
NA
K03733
NA
NA
NA
K00382
K02086
K03701
K01953
K10439
K05565
NA
NA
NA
NA
NA
NA
K02837
K03427
NA
K04079
NA
K06314
K07107
K04763
NA
NA
K11729
NA
NA
K02171
K00425
NA
NA
K02826
NA
K00633
K07171
NA
NA
NA
NA
NA
K03152
K02335
K03497
K06603
NA
K03563
K07692
NA
NA
NA
NA
K02650
K03577
K10011
K03577
NA
K13626
NA
NA
K03657
NA
K02003
NA
K03654
NA
NA
NA
K07729
NA
NA
NA
NA
NA
K06408
K00558
K03892
K11624
NA
NA
NA
NA
K02013
K12574
K02205
NA
NA
K03629
NA
NA
NA
NA
NA
NA
K02078
K04763
NA
K02846
K15583
K04075
NA
K03733
NA
K02655
K17817
K00657
K02314
NA
NA
NA
K02459
K08311
K03088
K03789
K19417
NA
K01154
NA
NA
NA
NA
K01154
NA
NA
NA
K01755
K04072
NA
NA
K01154
NA
K00382
NA
K07474
K03088
NA
NA
