# Supplementary material for: Whole-genome analysis of Lysinibacillus boronitolerans MSR1: A dairy-isolated multidrug-resistant and non-pathogenic strain
Source: PLoS One. 2025 Dec 12;20(12):e0333844. doi: 10.1371/journal.pone.0333844 (PMC12700380; doi:10.1371/journal.pone.0333844)
Supplement: S7 File — (ZIP) [file pone.0333844.s013.zip › KEGG/kegg_unique_out.txt]

K14338	Metabolism_Amino acid metabolism_00380 Tryptophan metabolism [PATH:ko00380]_cypD_E, CYP102A2_3; cytochrome P450 / NADPH-cytochrome P450 reductase [EC:1.14.14.1 1.6.2.4]#Metabolism_Lipid metabolism_00071 Fatty acid degradation [PATH:ko00071]_cypD_E, CYP102A2_3; cytochrome P450 / NADPH-cytochrome P450 reductase [EC:1.14.14.1 1.6.2.4]#Metabolism_Xenobiotics biodegradation and metabolism_00627 Aminob…
K01720	Metabolism_Carbohydrate metabolism_00640 Propanoate metabolism [PATH:ko00640]_prpD; 2-methylcitrate dehydratase [EC:4.2.1.79]
K00135	Metabolism_Amino acid metabolism_00250 Alanine, aspartate and glutamate metabolism [PATH:ko00250]_gabD; succinate-semialdehyde dehydrogenase / glutarate-semialdehyde dehydrogenase [EC:1.2.1.16 1.2.1.79 1.2.1.20]#Metabolism_Amino acid metabolism_00310 Lysine degradation [PATH:ko00310]_gabD; succinate-semialdehyde dehydrogenase / glutarate-semialdehyde dehydrogenase [EC:1.2.1.16 1.2.1.79 1.2.1.20]#…
K07250	Metabolism_Amino acid metabolism_00250 Alanine, aspartate and glutamate metabolism [PATH:ko00250]_gabT; 4-aminobutyrate aminotransferase / (S)-3-amino-2-methylpropionate transaminase [EC:2.6.1.19 2.6.1.22]#Metabolism_Amino acid metabolism_00280 Valine, leucine and isoleucine degradation [PATH:ko00280]_gabT; 4-aminobutyrate aminotransferase / (S)-3-amino-2-methylpropionate transaminase [EC:2.6.1.1…
K00128	Metabolism_Amino acid metabolism_00280 Valine, leucine and isoleucine degradation [PATH:ko00280]_E1.2.1.3; aldehyde dehydrogenase (NAD+) [EC:1.2.1.3]#Metabolism_Amino acid metabolism_00310 Lysine degradation [PATH:ko00310]_E1.2.1.3; aldehyde dehydrogenase (NAD+) [EC:1.2.1.3]#Metabolism_Amino acid metabolism_00330 Arginine and proline metabolism [PATH:ko00330]_E1.2.1.3; aldehyde dehydrogenase (NAD…
K01647	Metabolism_Carbohydrate metabolism_00020 Citrate cycle (TCA cycle) [PATH:ko00020]_CS, gltA; citrate synthase [EC:2.3.3.1]#Metabolism_Carbohydrate metabolism_00630 Glyoxylate and dicarboxylate metabolism [PATH:ko00630]_CS, gltA; citrate synthase [EC:2.3.3.1]#Metabolism_Overview_01200 Carbon metabolism [PATH:ko01200]_CS, gltA; citrate synthase [EC:2.3.3.1]#Metabolism_Overview_01210 2-Oxocarboxylic …
K00973	Metabolism_Biosynthesis of other secondary metabolites_00521 Streptomycin biosynthesis [PATH:ko00521]_E2.7.7.24, rfbA, rffH; glucose-1-phosphate thymidylyltransferase [EC:2.7.7.24]#Metabolism_Metabolism of terpenoids and polyketides_00523 Polyketide sugar unit biosynthesis [PATH:ko00523]_E2.7.7.24, rfbA, rffH; glucose-1-phosphate thymidylyltransferase [EC:2.7.7.24]
K01710	Metabolism_Biosynthesis of other secondary metabolites_00521 Streptomycin biosynthesis [PATH:ko00521]_E4.2.1.46, rfbB, rffG; dTDP-glucose 4,6-dehydratase [EC:4.2.1.46]#Metabolism_Metabolism of terpenoids and polyketides_00523 Polyketide sugar unit biosynthesis [PATH:ko00523]_E4.2.1.46, rfbB, rffG; dTDP-glucose 4,6-dehydratase [EC:4.2.1.46]#Metabolism_Metabolism of terpenoids and polyketides_01055…
K15584	Environmental Information Processing_Membrane transport_02010 ABC transporters [PATH:ko02010]_nikA; nickel transport system substrate-binding protein
K03417	Metabolism_Carbohydrate metabolism_00640 Propanoate metabolism [PATH:ko00640]_prpB; methylisocitrate lyase [EC:4.1.3.30]
K07031	Metabolism_Glycan biosynthesis and metabolism_00540 Lipopolysaccharide biosynthesis [PATH:ko00540]_hddA; D-glycero-alpha-D-manno-heptose-7-phosphate kinase [EC:2.7.1.168]
K01744	Metabolism_Amino acid metabolism_00250 Alanine, aspartate and glutamate metabolism [PATH:ko00250]_aspA; aspartate ammonia-lyase [EC:4.3.1.1]
K01784	Metabolism_Carbohydrate metabolism_00052 Galactose metabolism [PATH:ko00052]_galE, GALE; UDP-glucose 4-epimerase [EC:5.1.3.2]#Metabolism_Carbohydrate metabolism_00520 Amino sugar and nucleotide sugar metabolism [PATH:ko00520]_galE, GALE; UDP-glucose 4-epimerase [EC:5.1.3.2]
K00111	Metabolism_Lipid metabolism_00564 Glycerophospholipid metabolism [PATH:ko00564]_glpA, glpD; glycerol-3-phosphate dehydrogenase [EC:1.1.5.3]
K01270	Metabolism_Metabolism of other amino acids_00480 Glutathione metabolism [PATH:ko00480]_pepD; dipeptidase D [EC:3.4.13.-]
K01845	Metabolism_Metabolism of cofactors and vitamins_00860 Porphyrin and chlorophyll metabolism [PATH:ko00860]_hemL; glutamate-1-semialdehyde 2,1-aminomutase [EC:5.4.3.8]
K06148	Environmental Information Processing_Membrane transport_02010 ABC transporters [PATH:ko02010]_ABCC-BAC; ATP-binding cassette, subfamily C, bacterial
K10441	Environmental Information Processing_Membrane transport_02010 ABC transporters [PATH:ko02010]_rbsA; ribose transport system ATP-binding protein [EC:3.6.3.17]
K01744	Metabolism_Amino acid metabolism_00250 Alanine, aspartate and glutamate metabolism [PATH:ko00250]_aspA; aspartate ammonia-lyase [EC:4.3.1.1]
K09458	Metabolism_Lipid metabolism_00061 Fatty acid biosynthesis [PATH:ko00061]_fabF; 3-oxoacyl-[acyl-carrier-protein] synthase II [EC:2.3.1.179]#Metabolism_Metabolism of cofactors and vitamins_00780 Biotin metabolism [PATH:ko00780]_fabF; 3-oxoacyl-[acyl-carrier-protein] synthase II [EC:2.3.1.179]#Metabolism_Overview_01212 Fatty acid metabolism [PATH:ko01212]_fabF; 3-oxoacyl-[acyl-carrier-protein] synth…
K02584	Environmental Information Processing_Signal transduction_02020 Two-component system [PATH:ko02020]_nifA; Nif-specific regulatory protein
K09251	Metabolism_Amino acid metabolism_00330 Arginine and proline metabolism [PATH:ko00330]_E2.6.1.82; putrescine aminotransferase [EC:2.6.1.82]
K16199	Environmental Information Processing_Membrane transport_02010 ABC transporters [PATH:ko02010]_dppE; dipeptide transport system substrate-binding protein
K15581	Environmental Information Processing_Membrane transport_02010 ABC transporters [PATH:ko02010]_oppB; oligopeptide transport system permease protein#Human Diseases_Drug resistance_01501 beta-Lactam resistance [PATH:ko01501]_oppB; oligopeptide transport system permease protein
K00067	Metabolism_Biosynthesis of other secondary metabolites_00521 Streptomycin biosynthesis [PATH:ko00521]_rfbD, rmlD; dTDP-4-dehydrorhamnose reductase [EC:1.1.1.133]#Metabolism_Metabolism of terpenoids and polyketides_00523 Polyketide sugar unit biosynthesis [PATH:ko00523]_rfbD, rmlD; dTDP-4-dehydrorhamnose reductase [EC:1.1.1.133]
K06148	Environmental Information Processing_Membrane transport_02010 ABC transporters [PATH:ko02010]_ABCC-BAC; ATP-binding cassette, subfamily C, bacterial
K15582	Environmental Information Processing_Membrane transport_02010 ABC transporters [PATH:ko02010]_oppC; oligopeptide transport system permease protein#Human Diseases_Drug resistance_01501 beta-Lactam resistance [PATH:ko01501]_oppC; oligopeptide transport system permease protein
K03092	Environmental Information Processing_Signal transduction_02020 Two-component system [PATH:ko02020]_SIG54, rpoN; RNA polymerase sigma-54 factor#Human Diseases_Infectious diseases_05111 Vibrio cholerae pathogenic cycle [PATH:ko05111]_SIG54, rpoN; RNA polymerase sigma-54 factor
K00121	Human Diseases_Cancers_05204 Chemical carcinogenesis [PATH:ko05204]_frmA, ADH5, adhC; S-(hydroxymethyl)glutathione dehydrogenase / alcohol dehydrogenase [EC:1.1.1.284 1.1.1.1]#Metabolism_Amino acid metabolism_00350 Tyrosine metabolism [PATH:ko00350]_frmA, ADH5, adhC; S-(hydroxymethyl)glutathione dehydrogenase / alcohol dehydrogenase [EC:1.1.1.284 1.1.1.1]#Metabolism_Carbohydrate metabolism_00010 …
K13891	Environmental Information Processing_Membrane transport_02010 ABC transporters [PATH:ko02010]_gsiD; glutathione transport system permease protein
K09691	Environmental Information Processing_Membrane transport_02010 ABC transporters [PATH:ko02010]_ABC-2.LPSE.A; lipopolysaccharide transport system ATP-binding protein
K01654	Metabolism_Carbohydrate metabolism_00520 Amino sugar and nucleotide sugar metabolism [PATH:ko00520]_E2.5.1.56, neuB; N-acetylneuraminate synthase [EC:2.5.1.56]
K01486	Metabolism_Nucleotide metabolism_00230 Purine metabolism [PATH:ko00230]_ade; adenine deaminase [EC:3.5.4.2]
K00104	Metabolism_Carbohydrate metabolism_00630 Glyoxylate and dicarboxylate metabolism [PATH:ko00630]_glcD; glycolate oxidase [EC:1.1.3.15]
K05605	Metabolism_Amino acid metabolism_00280 Valine, leucine and isoleucine degradation [PATH:ko00280]_HIBCH; 3-hydroxyisobutyryl-CoA hydrolase [EC:3.1.2.4]#Metabolism_Carbohydrate metabolism_00640 Propanoate metabolism [PATH:ko00640]_HIBCH; 3-hydroxyisobutyryl-CoA hydrolase [EC:3.1.2.4]#Metabolism_Metabolism of other amino acids_00410 beta-Alanine metabolism [PATH:ko00410]_HIBCH; 3-hydroxyisobutyryl-C…
K10440	Environmental Information Processing_Membrane transport_02010 ABC transporters [PATH:ko02010]_rbsC; ribose transport system permease protein
K02407	Cellular Processes_Cell motility_02040 Flagellar assembly [PATH:ko02040]_fliD; flagellar hook-associated protein 2
K03271	Metabolism_Glycan biosynthesis and metabolism_00540 Lipopolysaccharide biosynthesis [PATH:ko00540]_gmhA, lpcA; D-sedoheptulose 7-phosphate isomerase [EC:5.3.1.28]
K00059	Metabolism_Lipid metabolism_00061 Fatty acid biosynthesis [PATH:ko00061]_fabG; 3-oxoacyl-[acyl-carrier protein] reductase [EC:1.1.1.100]#Metabolism_Lipid metabolism_01040 Biosynthesis of unsaturated fatty acids [PATH:ko01040]_fabG; 3-oxoacyl-[acyl-carrier protein] reductase [EC:1.1.1.100]#Metabolism_Metabolism of cofactors and vitamins_00780 Biotin metabolism [PATH:ko00780]_fabG; 3-oxoacyl-[acyl-…
K00558	Human Diseases_Cancers_05206 MicroRNAs in cancer [PATH:ko05206]_DNMT1, dcm; DNA (cytosine-5)-methyltransferase 1 [EC:2.1.1.37]#Metabolism_Amino acid metabolism_00270 Cysteine and methionine metabolism [PATH:ko00270]_DNMT1, dcm; DNA (cytosine-5)-methyltransferase 1 [EC:2.1.1.37]
K15585	Environmental Information Processing_Membrane transport_02010 ABC transporters [PATH:ko02010]_nikB; nickel transport system permease protein
K01845	Metabolism_Metabolism of cofactors and vitamins_00860 Porphyrin and chlorophyll metabolism [PATH:ko00860]_hemL; glutamate-1-semialdehyde 2,1-aminomutase [EC:5.4.3.8]
K02314	Cellular Processes_Cell growth and death_04112 Cell cycle - Caulobacter [PATH:ko04112]_dnaB; replicative DNA helicase [EC:3.6.4.12]#Genetic Information Processing_Replication and repair_03030 DNA replication [PATH:ko03030]_dnaB; replicative DNA helicase [EC:3.6.4.12]
K13767	Metabolism_Lipid metabolism_00071 Fatty acid degradation [PATH:ko00071]_ysiB, fadB; enoyl-CoA hydratase [EC:4.2.1.17]#Metabolism_Overview_01212 Fatty acid metabolism [PATH:ko01212]_ysiB, fadB; enoyl-CoA hydratase [EC:4.2.1.17]
K00821	Metabolism_Amino acid metabolism_00300 Lysine biosynthesis [PATH:ko00300]_argD; acetylornithine/N-succinyldiaminopimelate aminotransferase [EC:2.6.1.11 2.6.1.17]#Metabolism_Amino acid metabolism_00330 Arginine and proline metabolism [PATH:ko00330]_argD; acetylornithine/N-succinyldiaminopimelate aminotransferase [EC:2.6.1.11 2.6.1.17]#Metabolism_Overview_01210 2-Oxocarboxylic acid metabolism [PATH…
K15669	Metabolism_Glycan biosynthesis and metabolism_00540 Lipopolysaccharide biosynthesis [PATH:ko00540]_hddC; D-glycero-alpha-D-manno-heptose 1-phosphate guanylyltransferase [EC:2.7.7.71]
K02406	Cellular Processes_Cell motility_02040 Flagellar assembly [PATH:ko02040]_fliC; flagellin#Environmental Information Processing_Signal transduction_02020 Two-component system [PATH:ko02020]_fliC; flagellin#Human Diseases_Infectious diseases_05132 Salmonella infection [PATH:ko05132]_fliC; flagellin#Human Diseases_Infectious diseases_05134 Legionellosis [PATH:ko05134]_fliC; flagellin#Organismal Syste…
K00721	Metabolism_Glycan biosynthesis and metabolism_00510 N-Glycan biosynthesis [PATH:ko00510]_DPM1; dolichol-phosphate mannosyltransferase [EC:2.4.1.83]
K11358	Metabolism_Amino acid metabolism_00250 Alanine, aspartate and glutamate metabolism [PATH:ko00250]_yhdR; aspartate aminotransferase [EC:2.6.1.1]#Metabolism_Amino acid metabolism_00270 Cysteine and methionine metabolism [PATH:ko00270]_yhdR; aspartate aminotransferase [EC:2.6.1.1]#Metabolism_Amino acid metabolism_00330 Arginine and proline metabolism [PATH:ko00330]_yhdR; aspartate aminotransferase […
K10027	Metabolism_Metabolism of terpenoids and polyketides_00906 Carotenoid biosynthesis [PATH:ko00906]_crtI; phytoene desaturase [EC:1.3.99.26 1.3.99.28 1.3.99.29 1.3.99.31]
K12370	Environmental Information Processing_Membrane transport_02010 ABC transporters [PATH:ko02010]_dppC; dipeptide transport system permease protein
K02406	Cellular Processes_Cell motility_02040 Flagellar assembly [PATH:ko02040]_fliC; flagellin#Environmental Information Processing_Signal transduction_02020 Two-component system [PATH:ko02020]_fliC; flagellin#Human Diseases_Infectious diseases_05132 Salmonella infection [PATH:ko05132]_fliC; flagellin#Human Diseases_Infectious diseases_05134 Legionellosis [PATH:ko05134]_fliC; flagellin#Organismal Syste…
K18384	Metabolism_Amino acid metabolism_00330 Arginine and proline metabolism [PATH:ko00330]_L3HYPDH; trans-L-3-hydroxyproline dehydratase [EC:4.2.1.77]
K07706	Environmental Information Processing_Signal transduction_02020 Two-component system [PATH:ko02020]_agrC; two-component system, AgrA family, sensor histidine kinase AgrC [EC:2.7.13.-]
K03111	Genetic Information Processing_Replication and repair_03030 DNA replication [PATH:ko03030]_ssb; single-strand DNA-binding protein#Genetic Information Processing_Replication and repair_03430 Mismatch repair [PATH:ko03430]_ssb; single-strand DNA-binding protein#Genetic Information Processing_Replication and repair_03440 Homologous recombination [PATH:ko03440]_ssb; single-strand DNA-binding protein
K14403	Genetic Information Processing_Translation_03015 mRNA surveillance pathway [PATH:ko03015]_CPSF3, YSH1; cleavage and polyadenylation specificity factor subunit 3 [EC:3.1.27.-]
K09458	Metabolism_Lipid metabolism_00061 Fatty acid biosynthesis [PATH:ko00061]_fabF; 3-oxoacyl-[acyl-carrier-protein] synthase II [EC:2.3.1.179]#Metabolism_Metabolism of cofactors and vitamins_00780 Biotin metabolism [PATH:ko00780]_fabF; 3-oxoacyl-[acyl-carrier-protein] synthase II [EC:2.3.1.179]#Metabolism_Overview_01212 Fatty acid metabolism [PATH:ko01212]_fabF; 3-oxoacyl-[acyl-carrier-protein] synth…
K07707	Environmental Information Processing_Signal transduction_02020 Two-component system [PATH:ko02020]_agrA; two-component system, AgrA family, response regulator AgrA
K01790	Metabolism_Biosynthesis of other secondary metabolites_00521 Streptomycin biosynthesis [PATH:ko00521]_rfbC, rmlC; dTDP-4-dehydrorhamnose 3,5-epimerase [EC:5.1.3.13]#Metabolism_Metabolism of terpenoids and polyketides_00523 Polyketide sugar unit biosynthesis [PATH:ko00523]_rfbC, rmlC; dTDP-4-dehydrorhamnose 3,5-epimerase [EC:5.1.3.13]
K12409	Metabolism_Carbohydrate metabolism_00520 Amino sugar and nucleotide sugar metabolism [PATH:ko00520]_GNE; bifunctional UDP-N-acetylglucosamine 2-epimerase / N-acetylmannosamine kinase [EC:3.2.1.183 2.7.1.60]
K02016	Environmental Information Processing_Membrane transport_02010 ABC transporters [PATH:ko02010]_ABC.FEV.S; iron complex transport system substrate-binding protein
K01714	Metabolism_Amino acid metabolism_00300 Lysine biosynthesis [PATH:ko00300]_dapA; 4-hydroxy-tetrahydrodipicolinate synthase [EC:4.3.3.7]#Metabolism_Biosynthesis of other secondary metabolites_00261 Monobactam biosynthesis [PATH:ko00261]_dapA; 4-hydroxy-tetrahydrodipicolinate synthase [EC:4.3.3.7]#Metabolism_Overview_01230 Biosynthesis of amino acids [PATH:ko01230]_dapA; 4-hydroxy-tetrahydrodipicoli…
K04043	Genetic Information Processing_Folding, sorting and degradation_03018 RNA degradation [PATH:ko03018]_dnaK; molecular chaperone DnaK#Human Diseases_Infectious diseases_05152 Tuberculosis [PATH:ko05152]_dnaK; molecular chaperone DnaK
K02016	Environmental Information Processing_Membrane transport_02010 ABC transporters [PATH:ko02010]_ABC.FEV.S; iron complex transport system substrate-binding protein
K02406	Cellular Processes_Cell motility_02040 Flagellar assembly [PATH:ko02040]_fliC; flagellin#Environmental Information Processing_Signal transduction_02020 Two-component system [PATH:ko02020]_fliC; flagellin#Human Diseases_Infectious diseases_05132 Salmonella infection [PATH:ko05132]_fliC; flagellin#Human Diseases_Infectious diseases_05134 Legionellosis [PATH:ko05134]_fliC; flagellin#Organismal Syste…
K16881	Metabolism_Carbohydrate metabolism_00051 Fructose and mannose metabolism [PATH:ko00051]_K16881; mannose-1-phosphate guanylyltransferase / phosphomannomutase [EC:2.7.7.13 5.4.2.8]#Metabolism_Carbohydrate metabolism_00520 Amino sugar and nucleotide sugar metabolism [PATH:ko00520]_K16881; mannose-1-phosphate guanylyltransferase / phosphomannomutase [EC:2.7.7.13 5.4.2.8]
K09692	Environmental Information Processing_Membrane transport_02010 ABC transporters [PATH:ko02010]_tagG; teichoic acid transport system permease protein
K00558	Human Diseases_Cancers_05206 MicroRNAs in cancer [PATH:ko05206]_DNMT1, dcm; DNA (cytosine-5)-methyltransferase 1 [EC:2.1.1.37]#Metabolism_Amino acid metabolism_00270 Cysteine and methionine metabolism [PATH:ko00270]_DNMT1, dcm; DNA (cytosine-5)-methyltransferase 1 [EC:2.1.1.37]
K03784	Metabolism_Metabolism of cofactors and vitamins_00760 Nicotinate and nicotinamide metabolism [PATH:ko00760]_deoD; purine-nucleoside phosphorylase [EC:2.4.2.1]#Metabolism_Nucleotide metabolism_00230 Purine metabolism [PATH:ko00230]_deoD; purine-nucleoside phosphorylase [EC:2.4.2.1]#Metabolism_Nucleotide metabolism_00240 Pyrimidine metabolism [PATH:ko00240]_deoD; purine-nucleoside phosphorylase [EC…
K02397	Cellular Processes_Cell motility_02040 Flagellar assembly [PATH:ko02040]_flgL; flagellar hook-associated protein 3 FlgL
K03273	Metabolism_Glycan biosynthesis and metabolism_00540 Lipopolysaccharide biosynthesis [PATH:ko00540]_gmhB; D-glycero-D-manno-heptose 1,7-bisphosphate phosphatase [EC:3.1.3.82 3.1.3.83]
K07652	Environmental Information Processing_Signal transduction_02020 Two-component system [PATH:ko02020]_vicK; two-component system, OmpR family, sensor histidine kinase VicK [EC:2.7.13.3]
K02406	Cellular Processes_Cell motility_02040 Flagellar assembly [PATH:ko02040]_fliC; flagellin#Environmental Information Processing_Signal transduction_02020 Two-component system [PATH:ko02020]_fliC; flagellin#Human Diseases_Infectious diseases_05132 Salmonella infection [PATH:ko05132]_fliC; flagellin#Human Diseases_Infectious diseases_05134 Legionellosis [PATH:ko05134]_fliC; flagellin#Organismal Syste…
K00817	Metabolism_Amino acid metabolism_00340 Histidine metabolism [PATH:ko00340]_hisC; histidinol-phosphate aminotransferase [EC:2.6.1.9]#Metabolism_Amino acid metabolism_00350 Tyrosine metabolism [PATH:ko00350]_hisC; histidinol-phosphate aminotransferase [EC:2.6.1.9]#Metabolism_Amino acid metabolism_00360 Phenylalanine metabolism [PATH:ko00360]_hisC; histidinol-phosphate aminotransferase [EC:2.6.1.9]#…
K16669	Environmental Information Processing_Signal transduction_04391 Hippo signaling pathway -fly [PATH:ko04391]_FAT4; protocadherin Fat 4
K09835	Metabolism_Metabolism of terpenoids and polyketides_00906 Carotenoid biosynthesis [PATH:ko00906]_crtISO, crtH; prolycopene isomerase [EC:5.2.1.13]
K00558	Human Diseases_Cancers_05206 MicroRNAs in cancer [PATH:ko05206]_DNMT1, dcm; DNA (cytosine-5)-methyltransferase 1 [EC:2.1.1.37]#Metabolism_Amino acid metabolism_00270 Cysteine and methionine metabolism [PATH:ko00270]_DNMT1, dcm; DNA (cytosine-5)-methyltransferase 1 [EC:2.1.1.37]
K00262	Metabolism_Amino acid metabolism_00250 Alanine, aspartate and glutamate metabolism [PATH:ko00250]_E1.4.1.4, gdhA; glutamate dehydrogenase (NADP+) [EC:1.4.1.4]#Metabolism_Amino acid metabolism_00330 Arginine and proline metabolism [PATH:ko00330]_E1.4.1.4, gdhA; glutamate dehydrogenase (NADP+) [EC:1.4.1.4]#Metabolism_Energy metabolism_00910 Nitrogen metabolism [PATH:ko00910]_E1.4.1.4, gdhA; glutama…
K03657	Genetic Information Processing_Replication and repair_03420 Nucleotide excision repair [PATH:ko03420]_uvrD, pcrA; DNA helicase II / ATP-dependent DNA helicase PcrA [EC:3.6.4.12]#Genetic Information Processing_Replication and repair_03430 Mismatch repair [PATH:ko03430]_uvrD, pcrA; DNA helicase II / ATP-dependent DNA helicase PcrA [EC:3.6.4.12]
K02372	Metabolism_Lipid metabolism_00061 Fatty acid biosynthesis [PATH:ko00061]_fabZ; 3-hydroxyacyl-[acyl-carrier-protein] dehydratase [EC:4.2.1.59]#Metabolism_Metabolism of cofactors and vitamins_00780 Biotin metabolism [PATH:ko00780]_fabZ; 3-hydroxyacyl-[acyl-carrier-protein] dehydratase [EC:4.2.1.59]#Metabolism_Overview_01212 Fatty acid metabolism [PATH:ko01212]_fabZ; 3-hydroxyacyl-[acyl-carrier-prot…
K00983	Metabolism_Carbohydrate metabolism_00520 Amino sugar and nucleotide sugar metabolism [PATH:ko00520]_E2.7.7.43, neuA, CMAS; N-acylneuraminate cytidylyltransferase [EC:2.7.7.43]
K07680	Environmental Information Processing_Signal transduction_02020 Two-component system [PATH:ko02020]_comP; two-component system, NarL family, sensor histidine kinase ComP [EC:2.7.13.3]
K11691	Environmental Information Processing_Signal transduction_02020 Two-component system [PATH:ko02020]_K11691, dctS; two-component system, CitB family, sensor histidine kinase DctS [EC:2.7.13.3]
K03657	Genetic Information Processing_Replication and repair_03420 Nucleotide excision repair [PATH:ko03420]_uvrD, pcrA; DNA helicase II / ATP-dependent DNA helicase PcrA [EC:3.6.4.12]#Genetic Information Processing_Replication and repair_03430 Mismatch repair [PATH:ko03430]_uvrD, pcrA; DNA helicase II / ATP-dependent DNA helicase PcrA [EC:3.6.4.12]
K03657	Genetic Information Processing_Replication and repair_03420 Nucleotide excision repair [PATH:ko03420]_uvrD, pcrA; DNA helicase II / ATP-dependent DNA helicase PcrA [EC:3.6.4.12]#Genetic Information Processing_Replication and repair_03430 Mismatch repair [PATH:ko03430]_uvrD, pcrA; DNA helicase II / ATP-dependent DNA helicase PcrA [EC:3.6.4.12]
K02016	Environmental Information Processing_Membrane transport_02010 ABC transporters [PATH:ko02010]_ABC.FEV.S; iron complex transport system substrate-binding protein
K05714	Metabolism_Amino acid metabolism_00360 Phenylalanine metabolism [PATH:ko00360]_mhpC; 2-hydroxy-6-oxonona-2,4-dienedioate hydrolase [EC:3.7.1.14]#Metabolism_Overview_01220 Degradation of aromatic compounds [PATH:ko01220]_mhpC; 2-hydroxy-6-oxonona-2,4-dienedioate hydrolase [EC:3.7.1.14]
K00140	Metabolism_Amino acid metabolism_00280 Valine, leucine and isoleucine degradation [PATH:ko00280]_mmsA, iolA, ALDH6A1; malonate-semialdehyde dehydrogenase (acetylating) / methylmalonate-semialdehyde dehydrogenase [EC:1.2.1.18 1.2.1.27]#Metabolism_Carbohydrate metabolism_00562 Inositol phosphate metabolism [PATH:ko00562]_mmsA, iolA, ALDH6A1; malonate-semialdehyde dehydrogenase (acetylating) / methy…
K07718	Environmental Information Processing_Signal transduction_02020 Two-component system [PATH:ko02020]_yesM; two-component system, sensor histidine kinase YesM [EC:2.7.13.3]
K09835	Metabolism_Metabolism of terpenoids and polyketides_00906 Carotenoid biosynthesis [PATH:ko00906]_crtISO, crtH; prolycopene isomerase [EC:5.2.1.13]
K02407	Cellular Processes_Cell motility_02040 Flagellar assembly [PATH:ko02040]_fliD; flagellar hook-associated protein 2
K01062	Metabolism_Lipid metabolism_00565 Ether lipid metabolism [PATH:ko00565]_PAFAH; platelet-activating factor acetylhydrolase [EC:3.1.1.47]
K03406	Cellular Processes_Cell motility_02030 Bacterial chemotaxis [PATH:ko02030]_mcp; methyl-accepting chemotaxis protein#Environmental Information Processing_Signal transduction_02020 Two-component system [PATH:ko02020]_mcp; methyl-accepting chemotaxis protein
K15583	Environmental Information Processing_Membrane transport_02010 ABC transporters [PATH:ko02010]_oppD; oligopeptide transport system ATP-binding protein#Human Diseases_Drug resistance_01501 beta-Lactam resistance [PATH:ko01501]_oppD; oligopeptide transport system ATP-binding protein
K01895	Metabolism_Carbohydrate metabolism_00010 Glycolysis / Gluconeogenesis [PATH:ko00010]_ACSS, acs; acetyl-CoA synthetase [EC:6.2.1.1]#Metabolism_Carbohydrate metabolism_00620 Pyruvate metabolism [PATH:ko00620]_ACSS, acs; acetyl-CoA synthetase [EC:6.2.1.1]#Metabolism_Carbohydrate metabolism_00640 Propanoate metabolism [PATH:ko00640]_ACSS, acs; acetyl-CoA synthetase [EC:6.2.1.1]#Metabolism_Energy meta…
K04072	Metabolism_Amino acid metabolism_00350 Tyrosine metabolism [PATH:ko00350]_adhE; acetaldehyde dehydrogenase / alcohol dehydrogenase [EC:1.2.1.10 1.1.1.1]#Metabolism_Carbohydrate metabolism_00010 Glycolysis / Gluconeogenesis [PATH:ko00010]_adhE; acetaldehyde dehydrogenase / alcohol dehydrogenase [EC:1.2.1.10 1.1.1.1]#Metabolism_Carbohydrate metabolism_00620 Pyruvate metabolism [PATH:ko00620]_adhE; …
K01649	Metabolism_Amino acid metabolism_00290 Valine, leucine and isoleucine biosynthesis [PATH:ko00290]_leuA; 2-isopropylmalate synthase [EC:2.3.3.13]#Metabolism_Carbohydrate metabolism_00620 Pyruvate metabolism [PATH:ko00620]_leuA; 2-isopropylmalate synthase [EC:2.3.3.13]#Metabolism_Overview_01210 2-Oxocarboxylic acid metabolism [PATH:ko01210]_leuA; 2-isopropylmalate synthase [EC:2.3.3.13]#Metabolism_…
K00997	Metabolism_Metabolism of cofactors and vitamins_00770 Pantothenate and CoA biosynthesis [PATH:ko00770]_acpS; holo-[acyl-carrier protein] synthase [EC:2.7.8.7]
K00143	Metabolism_Amino acid metabolism_00300 Lysine biosynthesis [PATH:ko00300]_LYS2; L-aminoadipate-semialdehyde dehydrogenase [EC:1.2.1.31]#Metabolism_Amino acid metabolism_00310 Lysine degradation [PATH:ko00310]_LYS2; L-aminoadipate-semialdehyde dehydrogenase [EC:1.2.1.31]#Metabolism_Overview_01230 Biosynthesis of amino acids [PATH:ko01230]_LYS2; L-aminoadipate-semialdehyde dehydrogenase [EC:1.2.1.3…
K00382	Metabolism_Amino acid metabolism_00260 Glycine, serine and threonine metabolism [PATH:ko00260]_DLD, lpd, pdhD; dihydrolipoamide dehydrogenase [EC:1.8.1.4]#Metabolism_Amino acid metabolism_00280 Valine, leucine and isoleucine degradation [PATH:ko00280]_DLD, lpd, pdhD; dihydrolipoamide dehydrogenase [EC:1.8.1.4]#Metabolism_Carbohydrate metabolism_00010 Glycolysis / Gluconeogenesis [PATH:ko00010]_DL…
K03701	Genetic Information Processing_Replication and repair_03420 Nucleotide excision repair [PATH:ko03420]_uvrA; excinuclease ABC subunit A
K01953	Metabolism_Amino acid metabolism_00250 Alanine, aspartate and glutamate metabolism [PATH:ko00250]_asnB, ASNS; asparagine synthase (glutamine-hydrolysing) [EC:6.3.5.4]
K10439	Cellular Processes_Cell motility_02030 Bacterial chemotaxis [PATH:ko02030]_rbsB; ribose transport system substrate-binding protein#Environmental Information Processing_Membrane transport_02010 ABC transporters [PATH:ko02010]_rbsB; ribose transport system substrate-binding protein
K04079	Environmental Information Processing_Signal transduction_04151 PI3K-Akt signaling pathway [PATH:ko04151]_htpG, HSP90A; molecular chaperone HtpG#Genetic Information Processing_Folding, sorting and degradation_04141 Protein processing in endoplasmic reticulum [PATH:ko04141]_htpG, HSP90A; molecular chaperone HtpG#Human Diseases_Cancers_05200 Pathways in cancer [PATH:ko05200]_htpG, HSP90A; molecular …
K02171	Human Diseases_Drug resistance_01501 beta-Lactam resistance [PATH:ko01501]_blaI; BlaI family transcriptional regulator, penicillinase repressor
K00425	Environmental Information Processing_Signal transduction_02020 Two-component system [PATH:ko02020]_cydA; cytochrome d ubiquinol oxidase subunit I [EC:1.10.3.-]#Metabolism_Energy metabolism_00190 Oxidative phosphorylation [PATH:ko00190]_cydA; cytochrome d ubiquinol oxidase subunit I [EC:1.10.3.-]
K02826	Metabolism_Energy metabolism_00190 Oxidative phosphorylation [PATH:ko00190]_qoxA; cytochrome aa3-600 menaquinol oxidase subunit II [EC:1.10.3.12]
K02335	Genetic Information Processing_Replication and repair_03030 DNA replication [PATH:ko03030]_DPO1, polA; DNA polymerase I [EC:2.7.7.7]#Genetic Information Processing_Replication and repair_03410 Base excision repair [PATH:ko03410]_DPO1, polA; DNA polymerase I [EC:2.7.7.7]#Genetic Information Processing_Replication and repair_03420 Nucleotide excision repair [PATH:ko03420]_DPO1, polA; DNA polymerase…
K03563	Environmental Information Processing_Signal transduction_02020 Two-component system [PATH:ko02020]_csrA; carbon storage regulator
K07692	Environmental Information Processing_Signal transduction_02020 Two-component system [PATH:ko02020]_degU; two-component system, NarL family, response regulator DegU
K02650	Environmental Information Processing_Signal transduction_02020 Two-component system [PATH:ko02020]_pilA; type IV pilus assembly protein PilA
K10011	Human Diseases_Drug resistance_01503 Cationic antimicrobial peptide (CAMP) resistance [PATH:ko01503]_arnA, pmrI; UDP-4-amino-4-deoxy-L-arabinose formyltransferase / UDP-glucuronic acid dehydrogenase (UDP-4-keto-hexauronic acid decarboxylating) [EC:2.1.2.13 1.1.1.305]#Metabolism_Carbohydrate metabolism_00520 Amino sugar and nucleotide sugar metabolism [PATH:ko00520]_arnA, pmrI; UDP-4-amino-4-deoxy…
K03657	Genetic Information Processing_Replication and repair_03420 Nucleotide excision repair [PATH:ko03420]_uvrD, pcrA; DNA helicase II / ATP-dependent DNA helicase PcrA [EC:3.6.4.12]#Genetic Information Processing_Replication and repair_03430 Mismatch repair [PATH:ko03430]_uvrD, pcrA; DNA helicase II / ATP-dependent DNA helicase PcrA [EC:3.6.4.12]
K03654	Genetic Information Processing_Folding, sorting and degradation_03018 RNA degradation [PATH:ko03018]_recQ; ATP-dependent DNA helicase RecQ [EC:3.6.4.12]
K00558	Human Diseases_Cancers_05206 MicroRNAs in cancer [PATH:ko05206]_DNMT1, dcm; DNA (cytosine-5)-methyltransferase 1 [EC:2.1.1.37]#Metabolism_Amino acid metabolism_00270 Cysteine and methionine metabolism [PATH:ko00270]_DNMT1, dcm; DNA (cytosine-5)-methyltransferase 1 [EC:2.1.1.37]
K11624	Environmental Information Processing_Signal transduction_02020 Two-component system [PATH:ko02020]_ydfI; two-component system, NarL family, response regulator YdfI
K02013	Environmental Information Processing_Membrane transport_02010 ABC transporters [PATH:ko02010]_ABC.FEV.A; iron complex transport system ATP-binding protein [EC:3.6.3.34]
K12574	Genetic Information Processing_Folding, sorting and degradation_03018 RNA degradation [PATH:ko03018]_rnj; ribonuclease J [EC:3.1.-.-]
K03629	Genetic Information Processing_Replication and repair_03440 Homologous recombination [PATH:ko03440]_recF; DNA replication and repair protein RecF
K15583	Environmental Information Processing_Membrane transport_02010 ABC transporters [PATH:ko02010]_oppD; oligopeptide transport system ATP-binding protein#Human Diseases_Drug resistance_01501 beta-Lactam resistance [PATH:ko01501]_oppD; oligopeptide transport system ATP-binding protein
K00657	Metabolism_Amino acid metabolism_00330 Arginine and proline metabolism [PATH:ko00330]_speG; diamine N-acetyltransferase [EC:2.3.1.57]
K02314	Cellular Processes_Cell growth and death_04112 Cell cycle - Caulobacter [PATH:ko04112]_dnaB; replicative DNA helicase [EC:3.6.4.12]#Genetic Information Processing_Replication and repair_03030 DNA replication [PATH:ko03030]_dnaB; replicative DNA helicase [EC:3.6.4.12]
K02459	Environmental Information Processing_Membrane transport_03070 Bacterial secretion system [PATH:ko03070]_gspJ; general secretion pathway protein J
K08311	Genetic Information Processing_Folding, sorting and degradation_03018 RNA degradation [PATH:ko03018]_nudH; putative (di)nucleoside polyphosphate hydrolase [EC:3.6.1.-]
K01755	Metabolism_Amino acid metabolism_00250 Alanine, aspartate and glutamate metabolism [PATH:ko00250]_argH, ASL; argininosuccinate lyase [EC:4.3.2.1]#Metabolism_Amino acid metabolism_00330 Arginine and proline metabolism [PATH:ko00330]_argH, ASL; argininosuccinate lyase [EC:4.3.2.1]#Metabolism_Overview_01230 Biosynthesis of amino acids [PATH:ko01230]_argH, ASL; argininosuccinate lyase [EC:4.3.2.1]
K04072	Metabolism_Amino acid metabolism_00350 Tyrosine metabolism [PATH:ko00350]_adhE; acetaldehyde dehydrogenase / alcohol dehydrogenase [EC:1.2.1.10 1.1.1.1]#Metabolism_Carbohydrate metabolism_00010 Glycolysis / Gluconeogenesis [PATH:ko00010]_adhE; acetaldehyde dehydrogenase / alcohol dehydrogenase [EC:1.2.1.10 1.1.1.1]#Metabolism_Carbohydrate metabolism_00620 Pyruvate metabolism [PATH:ko00620]_adhE; …
K00382	Metabolism_Amino acid metabolism_00260 Glycine, serine and threonine metabolism [PATH:ko00260]_DLD, lpd, pdhD; dihydrolipoamide dehydrogenase [EC:1.8.1.4]#Metabolism_Amino acid metabolism_00280 Valine, leucine and isoleucine degradation [PATH:ko00280]_DLD, lpd, pdhD; dihydrolipoamide dehydrogenase [EC:1.8.1.4]#Metabolism_Carbohydrate metabolism_00010 Glycolysis / Gluconeogenesis [PATH:ko00010]_DL…
