# Supplementary material for: Whole-genome analysis of Lysinibacillus boronitolerans MSR1: A dairy-isolated multidrug-resistant and non-pathogenic strain
Source: PLoS One. 2025 Dec 12;20(12):e0333844. doi: 10.1371/journal.pone.0333844 (PMC12700380; doi:10.1371/journal.pone.0333844)
Supplement: S7 File — (ZIP) [file pone.0333844.s013.zip › KEGG/UNIQUE_kegg_hits.txt]

UNIQUE_REP|Org6_Gene3888#	gi|15807776|gi|15807776_NA	26.9	164	6.56e-39
UNIQUE_REP|Org6_Gene3888#	gi|15895158|gi|15895158_NA	21.1	115	4.57e-24
UNIQUE_REP|Org6_Gene3888#	gi|15673031|gi|15673031_NA	48.3	56	1.93e-06
UNIQUE_REP|Org2_Gene2058#	gi|604723349|gi|604723349_K16669	25.7	142	5.12e-32
UNIQUE_REP|Org2_Gene2058#	gi|767932609|gi|767932609_K16669	25.7	142	5.12e-32
UNIQUE_REP|Org2_Gene2058#	gi|165932370|gi|165932370_K16669	25.7	142	5.12e-32
UNIQUE_REP|Org2_Gene2058#	gi|603844373|gi|603844373_K16669	25.7	142	5.12e-32
UNIQUE_REP|Org2_Gene2058#	gi|9256608|gi|9256608_K16494	27.5	126	2.91e-27
UNIQUE_REP|Org2_Gene2058#	gi|9256612|gi|9256612_K16494	26.0	124	8.45e-27
UNIQUE_REP|Org7_Gene3625#	gi|15807776|gi|15807776_NA	22.2	116	3.19e-24
UNIQUE_REP|Org7_Gene3625#	gi|255767293|gi|255767293_NA	30.7	52	3.31e-05
UNIQUE_REP|Org7_Gene3625#	gi|255767599|gi|255767599_NA	24.1	51	9.64e-05
UNIQUE_REP|Org7_Gene4318#	gi|15896302|gi|15896302_NA	26.2	121	7e-26
UNIQUE_REP|Org7_Gene4318#	gi|15895594|gi|15895594_NA	33.8	119	2.66e-25
UNIQUE_REP|Org7_Gene4318#	gi|15895614|gi|15895614_NA	31.9	117	5.93e-25
UNIQUE_REP|Org7_Gene4318#	gi|397674954|gi|397674954_NA	36.9	115	2.94e-24
UNIQUE_REP|Org7_Gene4318#	gi|15896320|gi|15896320_K07011	30.4	112	1.91e-23
UNIQUE_REP|Org7_Gene4318#	gi|29346576|gi|29346576_K07011	28.2	105	3.04e-21
UNIQUE_REP|Org7_Gene4318#	gi|15896308|gi|15896308_NA	34.2	94	9.16e-18
UNIQUE_REP|Org7_Gene4318#	gi|15895588|gi|15895588_K07011	32.8	69	2.42e-10
UNIQUE_REP|Org7_Gene4318#	gi|71999402|gi|71999402_K00721	24.5	60	1.47e-07
UNIQUE_REP|Org7_Gene4318#	gi|29345889|gi|29345889_NA	33.3	58	4.27e-07
UNIQUE_REP|Org7_Gene4318#	gi|29348781|gi|29348781_NA	30.6	54	6.16e-06
UNIQUE_REP|Org7_Gene4318#	gi|578818203|gi|578818203_NA	21.2	49	0.000198
UNIQUE_REP|Org7_Gene4318#	gi|578818205|gi|578818205_NA	21.2	49	0.000198
UNIQUE_REP|Org7_Gene4318#	gi|56549107|gi|56549107_NA	21.2	49	0.000198
UNIQUE_REP|Org7_Gene4318#	gi|20149572|gi|20149572_NA	21.2	49	0.000198
UNIQUE_REP|Org7_Gene4318#	gi|56549109|gi|56549109_NA	21.2	49	0.000198
UNIQUE_REP|Org7_Gene4318#	gi|578818201|gi|578818201_NA	21.2	49	0.000198
UNIQUE_REP|Org7_Gene4318#	gi|56549111|gi|56549111_NA	21.2	49	0.000198
UNIQUE_REP|Org6_Gene604#	gi|16077792|gi|16077792_K14338	63.3	1367	0
UNIQUE_REP|Org6_Gene604#	gi|16079770|gi|16079770_K14338	55.9	1219	0
UNIQUE_REP|Org6_Gene604#	gi|hmm20980043|gi|hmm20980043_K00327	31.7	290	6.6e-77
UNIQUE_REP|Org6_Gene604#	gi|127139033|gi|127139033_K00327	30.7	281	3.07e-74
UNIQUE_REP|Org6_Gene604#	gi|17554134|gi|17554134_K00327	32.2	275	2.87e-72
UNIQUE_REP|Org6_Gene604#	gi|17137192|gi|17137192_K00327	31.2	272	1.86e-71
UNIQUE_REP|Org6_Gene604#	gi|442626320|gi|442626320_K00327	31.2	272	1.86e-71
UNIQUE_REP|Org6_Gene604#	gi|442626318|gi|442626318_K00327	31.2	272	1.86e-71
UNIQUE_REP|Org6_Gene604#	gi|hmm26262043|gi|hmm26262043_K00327	30.0	267	5.99e-70
UNIQUE_REP|Org6_Gene604#	gi|767994914|gi|767994914_K13241	30.5	255	2.35e-66
UNIQUE_REP|Org6_Gene604#	gi|767994912|gi|767994912_K13241	30.5	255	2.35e-66
UNIQUE_REP|Org6_Gene604#	gi|24041029|gi|24041029_K13241	30.5	255	2.35e-66
UNIQUE_REP|Org6_Gene604#	gi|767994918|gi|767994918_NA	30.5	255	2.35e-66
UNIQUE_REP|Org6_Gene604#	gi|767994916|gi|767994916_K13241	30.2	246	1.43e-63
UNIQUE_REP|Org6_Gene604#	gi|24582192|gi|24582192_NA	30.3	235	2.52e-60
UNIQUE_REP|Org6_Gene604#	gi|10835173|gi|10835173_K13240	29.3	219	1.43e-55
UNIQUE_REP|Org6_Gene604#	gi|323635431|gi|323635431_NA	29.3	219	1.43e-55
UNIQUE_REP|Org6_Gene604#	gi|323635434|gi|323635434_NA	29.3	219	1.43e-55
UNIQUE_REP|Org6_Gene604#	gi|767974385|gi|767974385_K13240	29.3	219	1.43e-55
UNIQUE_REP|Org6_Gene604#	gi|323635436|gi|323635436_K13240	29.3	219	1.43e-55
UNIQUE_REP|Org6_Gene604#	gi|40254422|gi|40254422_K13242	28.3	218	4.16e-55
UNIQUE_REP|Org6_Gene604#	gi|7657393|gi|7657393_NA	29.4	213	1.03e-53
UNIQUE_REP|Org6_Gene604#	gi|78706872|gi|78706872_NA	28.8	212	2.29e-53
UNIQUE_REP|Org6_Gene604#	gi|24583543|gi|24583543_K13253	28.8	212	2.29e-53
UNIQUE_REP|Org6_Gene604#	gi|78706876|gi|78706876_K13253	28.8	212	2.29e-53
UNIQUE_REP|Org6_Gene604#	gi|221316705|gi|221316705_NA	29.0	210	1.13e-52
UNIQUE_REP|Org6_Gene604#	gi|15677028|gi|15677028_K00380	29.7	209	1.48e-52
UNIQUE_REP|Org6_Gene604#	gi|15677064|gi|15677064_K00380	29.7	209	1.48e-52
UNIQUE_REP|Org6_Gene604#	gi|16130671|gi|16130671_K00380	28.2	209	1.48e-52
UNIQUE_REP|Org6_Gene604#	gi|221316709|gi|221316709_NA	29.4	208	4.31e-52
UNIQUE_REP|Org6_Gene604#	gi|16080397|gi|16080397_K00380	33.5	205	2.14e-51
UNIQUE_REP|Org6_Gene604#	gi|24660907|gi|24660907_NA	25.8	193	1.43e-47
UNIQUE_REP|Org6_Gene604#	gi|24660903|gi|24660903_NA	25.8	193	1.43e-47
UNIQUE_REP|Org6_Gene604#	gi|hmm11820034|gi|hmm11820034_K09837	30.0	185	2.29e-45
UNIQUE_REP|Org6_Gene604#	gi|767934433|gi|767934433_K00597	29.1	176	1.39e-42
UNIQUE_REP|Org6_Gene604#	gi|169790956|gi|169790956_K00597	29.1	176	1.39e-42
UNIQUE_REP|Org6_Gene604#	gi|169790958|gi|169790958_K00597	29.1	176	1.39e-42
UNIQUE_REP|Org6_Gene604#	gi|hmm28018013|gi|hmm28018013_K15747	28.8	176	1.39e-42
UNIQUE_REP|Org6_Gene604#	gi|767957077|gi|767957077_NA	28.0	176	1.81e-42
UNIQUE_REP|Org6_Gene604#	gi|hmm12124043|gi|hmm12124043_NA	29.9	174	5.28e-42
UNIQUE_REP|Org6_Gene604#	gi|17551418|gi|17551418_K17861	27.4	169	1.7e-40
UNIQUE_REP|Org6_Gene604#	gi|767957075|gi|767957075_NA	30.8	168	3.78e-40
UNIQUE_REP|Org6_Gene604#	gi|767957073|gi|767957073_NA	30.2	164	4.18e-39
UNIQUE_REP|Org6_Gene604#	gi|hmm1206033|gi|hmm1206033_NA	27.9	163	9.32e-39
UNIQUE_REP|Org6_Gene604#	gi|5729796|gi|5729796_K07440	27.7	163	9.32e-39
UNIQUE_REP|Org6_Gene604#	gi|17551420|gi|17551420_K17861	26.5	163	1.59e-38
UNIQUE_REP|Org6_Gene604#	gi|66356990|gi|66356990_K00380	28.7	160	1.03e-37
UNIQUE_REP|Org6_Gene604#	gi|767979557|gi|767979557_K07440	27.3	159	1.76e-37
UNIQUE_REP|Org6_Gene604#	gi|608788355|gi|608788355_K17691	28.0	159	1.76e-37
UNIQUE_REP|Org6_Gene604#	gi|13435386|gi|13435386_K17689	27.2	159	2.3e-37
UNIQUE_REP|Org6_Gene604#	gi|17536177|gi|17536177_K17861	28.5	158	3.92e-37
UNIQUE_REP|Org6_Gene604#	gi|322302351|gi|322302351_K17689	27.3	157	8.72e-37
UNIQUE_REP|Org6_Gene604#	gi|608788370|gi|608788370_K17691	28.3	156	1.49e-36
UNIQUE_REP|Org6_Gene604#	gi|hmm49316013|gi|hmm49316013_K10717	30.4	155	3.31e-36
UNIQUE_REP|Org6_Gene604#	gi|17536191|gi|17536191_K17861	27.2	155	3.31e-36
UNIQUE_REP|Org6_Gene604#	gi|17553062|gi|17553062_K17861	28.8	154	4.33e-36
UNIQUE_REP|Org6_Gene604#	gi|hmm26386053|gi|hmm26386053_K10717	29.4	153	1.26e-35
UNIQUE_REP|Org6_Gene604#	gi|398364343|gi|398364343_K00380	27.1	151	3.67e-35
UNIQUE_REP|Org6_Gene604#	gi|17536175|gi|17536175_K17861	27.5	149	1.39e-34
UNIQUE_REP|Org6_Gene604#	gi|767934431|gi|767934431_NA	28.7	149	2.38e-34
UNIQUE_REP|Org6_Gene604#	gi|hmm17506023|gi|hmm17506023_K15639	30.1	147	9.03e-34
UNIQUE_REP|Org6_Gene604#	gi|6325305|gi|6325305_NA	23.0	146	2.01e-33
UNIQUE_REP|Org6_Gene604#	gi|hmm19404053|gi|hmm19404053_NA	26.9	145	3.43e-33
UNIQUE_REP|Org6_Gene604#	gi|hmm19396053|gi|hmm19396053_NA	26.6	143	1.7e-32
UNIQUE_REP|Org6_Gene604#	gi|71993251|gi|71993251_K17861	24.6	142	2.22e-32
UNIQUE_REP|Org6_Gene604#	gi|221316707|gi|221316707_NA	31.0	142	2.9e-32
UNIQUE_REP|Org6_Gene604#	gi|hmm12406033|gi|hmm12406033_NA	29.1	141	4.95e-32
UNIQUE_REP|Org6_Gene604#	gi|767957080|gi|767957080_NA	30.3	140	8.45e-32
UNIQUE_REP|Org6_Gene604#	gi|hmm12390033|gi|hmm12390033_NA	28.9	139	1.44e-31
UNIQUE_REP|Org6_Gene604#	gi|392894536|gi|392894536_NA	25.4	139	1.44e-31
UNIQUE_REP|Org6_Gene604#	gi|24653747|gi|24653747_K14999	27.4	139	1.88e-31
UNIQUE_REP|Org6_Gene604#	gi|72001484|gi|72001484_NA	25.9	138	3.21e-31
UNIQUE_REP|Org6_Gene604#	gi|hmm12464033|gi|hmm12464033_NA	27.9	138	3.21e-31
UNIQUE_REP|Org6_Gene604#	gi|hmm35218023|gi|hmm35218023_NA	28.4	138	5.48e-31
UNIQUE_REP|Org6_Gene604#	gi|hmm36630023|gi|hmm36630023_NA	29.1	138	5.48e-31
UNIQUE_REP|Org6_Gene604#	gi|hmm12440033|gi|hmm12440033_NA	27.3	136	1.22e-30
UNIQUE_REP|Org6_Gene604#	gi|hmm35220023|gi|hmm35220023_NA	28.2	136	1.22e-30
UNIQUE_REP|Org6_Gene604#	gi|62952506|gi|62952506_K17688	25.5	136	1.59e-30
UNIQUE_REP|Org6_Gene604#	gi|17536187|gi|17536187_K17861	26.6	136	1.59e-30
UNIQUE_REP|Org6_Gene604#	gi|hmm12396033|gi|hmm12396033_NA	28.2	136	2.08e-30
UNIQUE_REP|Org6_Gene604#	gi|767902700|gi|767902700_K17687	25.5	135	2.72e-30
UNIQUE_REP|Org6_Gene604#	gi|767902704|gi|767902704_NA	25.5	135	2.72e-30
UNIQUE_REP|Org6_Gene604#	gi|158937242|gi|158937242_K17687	24.9	135	2.72e-30
UNIQUE_REP|Org6_Gene604#	gi|115532670|gi|115532670_NA	26.4	135	3.55e-30
UNIQUE_REP|Org6_Gene604#	gi|530402972|gi|530402972_NA	28.5	134	4.64e-30
UNIQUE_REP|Org6_Gene604#	gi|767979560|gi|767979560_NA	29.0	134	4.64e-30
UNIQUE_REP|Org6_Gene604#	gi|17647303|gi|17647303_K15001	23.8	134	4.64e-30
UNIQUE_REP|Org6_Gene604#	gi|71998720|gi|71998720_K17861	24.2	131	5.13e-29
UNIQUE_REP|Org6_Gene604#	gi|hmm9342043|gi|hmm9342043_NA	24.1	131	6.69e-29
UNIQUE_REP|Org6_Gene604#	gi|hmm13260054|gi|hmm13260054_NA	26.6	130	1.14e-28
UNIQUE_REP|Org6_Gene604#	gi|hmm27396043|gi|hmm27396043_K11818	26.5	129	1.49e-28
UNIQUE_REP|Org6_Gene604#	gi|72001056|gi|72001056_K17952	27.3	129	1.95e-28
UNIQUE_REP|Org6_Gene604#	gi|17536183|gi|17536183_K17861	32.0	128	3.32e-28
UNIQUE_REP|Org6_Gene604#	gi|29837648|gi|29837648_K07428	24.4	128	4.34e-28
UNIQUE_REP|Org6_Gene604#	gi|767903657|gi|767903657_NA	24.4	128	4.34e-28
UNIQUE_REP|Org6_Gene604#	gi|767903659|gi|767903659_NA	24.4	128	4.34e-28
UNIQUE_REP|Org6_Gene604#	gi|hmm11656014|gi|hmm11656014_NA	24.7	127	5.67e-28
UNIQUE_REP|Org6_Gene604#	gi|17552522|gi|17552522_NA	26.2	127	7.4e-28
UNIQUE_REP|Org6_Gene604#	gi|767946931|gi|767946931_K17689	26.2	127	7.4e-28
UNIQUE_REP|Org6_Gene604#	gi|71982977|gi|71982977_NA	25.3	126	1.26e-27
UNIQUE_REP|Org6_Gene604#	gi|hmm17996053|gi|hmm17996053_K15402	25.0	126	1.26e-27
UNIQUE_REP|Org6_Gene604#	gi|hmm34256023|gi|hmm34256023_NA	26.9	126	1.65e-27
UNIQUE_REP|Org6_Gene604#	gi|767946933|gi|767946933_K17689	26.4	125	2.81e-27
UNIQUE_REP|Org6_Gene604#	gi|17565220|gi|17565220_K17954	27.6	125	2.81e-27
UNIQUE_REP|Org6_Gene604#	gi|45267826|gi|45267826_K07419	24.5	124	4.8e-27
UNIQUE_REP|Org6_Gene604#	gi|30023836|gi|30023836_K07429	25.8	124	6.27e-27
UNIQUE_REP|Org6_Gene604#	gi|17540354|gi|17540354_NA	26.3	124	8.18e-27
UNIQUE_REP|Org6_Gene604#	gi|hmm30222013|gi|hmm30222013_NA	24.8	123	1.07e-26
UNIQUE_REP|Org6_Gene604#	gi|6321832|gi|6321832_K00327	35.2	123	1.07e-26
UNIQUE_REP|Org6_Gene604#	gi|19922760|gi|19922760_K14999	24.5	123	1.4e-26
UNIQUE_REP|Org6_Gene604#	gi|hmm11564013|gi|hmm11564013_NA	25.4	122	1.82e-26
UNIQUE_REP|Org6_Gene604#	gi|hmm9340043|gi|hmm9340043_NA	23.1	122	2.38e-26
UNIQUE_REP|Org6_Gene604#	gi|17536181|gi|17536181_K17861	29.9	122	3.11e-26
UNIQUE_REP|Org6_Gene604#	gi|24652913|gi|24652913_K14999	23.6	121	4.06e-26
UNIQUE_REP|Org6_Gene604#	gi|hmm11544013|gi|hmm11544013_NA	24.1	120	9.05e-26
UNIQUE_REP|Org6_Gene604#	gi|21355711|gi|21355711_K14999	25.7	120	9.05e-26
UNIQUE_REP|Org6_Gene604#	gi|hmm5760053|gi|hmm5760053_K05280	24.6	120	1.18e-25
UNIQUE_REP|Org6_Gene604#	gi|hmm5758053|gi|hmm5758053_K05280	24.6	120	1.18e-25
UNIQUE_REP|Org6_Gene604#	gi|hmm362043|gi|hmm362043_K15398	23.9	120	1.18e-25
UNIQUE_REP|Org6_Gene604#	gi|hmm22154033|gi|hmm22154033_NA	23.7	119	1.54e-25
UNIQUE_REP|Org6_Gene604#	gi|17564386|gi|17564386_K17952	25.8	119	2.63e-25
UNIQUE_REP|Org6_Gene604#	gi|hmm364043|gi|hmm364043_K15398	24.0	119	2.63e-25
UNIQUE_REP|Org6_Gene604#	gi|397672118|gi|397672118_K00517	28.3	118	4.49e-25
UNIQUE_REP|Org6_Gene604#	gi|212646200|gi|212646200_K17952	27.3	118	4.49e-25
UNIQUE_REP|Org6_Gene604#	gi|17553064|gi|17553064_K17861	35.9	117	1e-24
UNIQUE_REP|Org6_Gene604#	gi|hmm31374033|gi|hmm31374033_NA	23.6	116	1.31e-24
UNIQUE_REP|Org6_Gene604#	gi|hmm8870024|gi|hmm8870024_NA	25.0	116	2.23e-24
UNIQUE_REP|Org6_Gene604#	gi|hmm9480054|gi|hmm9480054_K15402	24.3	116	2.23e-24
UNIQUE_REP|Org6_Gene604#	gi|hmm18390023|gi|hmm18390023_NA	28.0	115	2.91e-24
UNIQUE_REP|Org6_Gene604#	gi|hmm10260054|gi|hmm10260054_K00517	24.0	115	2.91e-24
UNIQUE_REP|Org6_Gene604#	gi|18491008|gi|18491008_K07418	25.1	115	3.8e-24
UNIQUE_REP|Org6_Gene604#	gi|397675639|gi|397675639_K00517	25.9	114	4.96e-24
UNIQUE_REP|Org6_Gene604#	gi|hmm10258054|gi|hmm10258054_K00517	24.3	113	1.44e-23
UNIQUE_REP|Org6_Gene604#	gi|21358207|gi|21358207_K14999	23.5	112	1.89e-23
UNIQUE_REP|Org6_Gene604#	gi|hmm24748033|gi|hmm24748033_NA	25.8	112	2.46e-23
UNIQUE_REP|Org6_Gene604#	gi|hmm24754033|gi|hmm24754033_NA	26.4	112	2.46e-23
UNIQUE_REP|Org6_Gene604#	gi|hmm31392033|gi|hmm31392033_NA	24.6	112	2.46e-23
UNIQUE_REP|Org6_Gene604#	gi|hmm8876024|gi|hmm8876024_NA	25.1	112	3.22e-23
UNIQUE_REP|Org6_Gene604#	gi|397673239|gi|397673239_K00517	30.3	112	3.22e-23
UNIQUE_REP|Org6_Gene604#	gi|530395063|gi|530395063_NA	24.3	111	5.49e-23
UNIQUE_REP|Org6_Gene604#	gi|530395061|gi|530395061_NA	24.3	111	5.49e-23
UNIQUE_REP|Org6_Gene604#	gi|578820322|gi|578820322_NA	24.5	111	5.49e-23
UNIQUE_REP|Org6_Gene604#	gi|hmm31544033|gi|hmm31544033_NA	22.7	111	5.49e-23
UNIQUE_REP|Org6_Gene604#	gi|hmm31368033|gi|hmm31368033_NA	23.5	110	1.22e-22
UNIQUE_REP|Org6_Gene604#	gi|442622908|gi|442622908_K14999	25.7	110	1.22e-22
UNIQUE_REP|Org6_Gene604#	gi|hmm46322013|gi|hmm46322013_K15398	24.8	110	1.22e-22
UNIQUE_REP|Org6_Gene604#	gi|hmm22422033|gi|hmm22422033_NA	25.9	109	1.6e-22
UNIQUE_REP|Org6_Gene604#	gi|hmm51364053|gi|hmm51364053_NA	25.9	109	1.6e-22
UNIQUE_REP|Org6_Gene604#	gi|hmm51374053|gi|hmm51374053_NA	25.9	109	1.6e-22
UNIQUE_REP|Org6_Gene604#	gi|hmm35660023|gi|hmm35660023_K15398	25.6	109	2.09e-22
UNIQUE_REP|Org6_Gene604#	gi|28571357|gi|28571357_NA	24.0	109	2.09e-22
UNIQUE_REP|Org6_Gene604#	gi|hmm56266013|gi|hmm56266013_NA	28.0	109	2.09e-22
UNIQUE_REP|Org6_Gene604#	gi|19921824|gi|19921824_K14999	26.6	109	2.09e-22
UNIQUE_REP|Org6_Gene604#	gi|397671921|gi|397671921_K00517	26.3	109	2.72e-22
UNIQUE_REP|Org6_Gene604#	gi|hmm47664053|gi|hmm47664053_NA	23.0	107	7.93e-22
UNIQUE_REP|Org6_Gene604#	gi|66357356|gi|66357356_NA	19.9	106	1.35e-21
UNIQUE_REP|Org6_Gene604#	gi|24660171|gi|24660171_K15001	29.2	106	1.77e-21
UNIQUE_REP|Org6_Gene604#	gi|hmm5646013|gi|hmm5646013_K04123	24.8	106	2.31e-21
UNIQUE_REP|Org6_Gene604#	gi|323510663|gi|323510663_K00513	25.6	105	3.01e-21
UNIQUE_REP|Org6_Gene604#	gi|24646221|gi|24646221_K15007	24.2	105	3.01e-21
UNIQUE_REP|Org6_Gene604#	gi|hmm43794053|gi|hmm43794053_K15401	25.2	105	3.01e-21
UNIQUE_REP|Org6_Gene604#	gi|530395067|gi|530395067_NA	28.0	104	8.76e-21
UNIQUE_REP|Org6_Gene604#	gi|767965392|gi|767965392_NA	28.0	104	8.76e-21
UNIQUE_REP|Org6_Gene604#	gi|767965386|gi|767965386_NA	28.0	104	8.76e-21
UNIQUE_REP|Org6_Gene604#	gi|767965390|gi|767965390_NA	28.0	104	8.76e-21
UNIQUE_REP|Org6_Gene604#	gi|767965394|gi|767965394_NA	28.0	104	8.76e-21
UNIQUE_REP|Org6_Gene604#	gi|767965388|gi|767965388_NA	28.0	104	8.76e-21
UNIQUE_REP|Org6_Gene604#	gi|hmm46788013|gi|hmm46788013_NA	29.2	103	1.14e-20
UNIQUE_REP|Org6_Gene604#	gi|hmm33940013|gi|hmm33940013_NA	29.2	103	1.14e-20
UNIQUE_REP|Org6_Gene604#	gi|hmm33256043|gi|hmm33256043_K00517	34.2	101	5.68e-20
UNIQUE_REP|Org6_Gene604#	gi|hmm33226043|gi|hmm33226043_K00517	33.8	101	5.68e-20
UNIQUE_REP|Org6_Gene604#	gi|hmm570013|gi|hmm570013_K15398	22.4	101	5.68e-20
UNIQUE_REP|Org6_Gene604#	gi|hmm10214043|gi|hmm10214043_K00517	25.3	101	7.42e-20
UNIQUE_REP|Org6_Gene604#	gi|hmm46860013|gi|hmm46860013_NA	27.7	100	9.69e-20
UNIQUE_REP|Org6_Gene604#	gi|hmm7718034|gi|hmm7718034_NA	23.6	99	1.65e-19
UNIQUE_REP|Org6_Gene604#	gi|hmm46844013|gi|hmm46844013_NA	27.2	99	1.65e-19
UNIQUE_REP|Org6_Gene604#	gi|397672366|gi|397672366_K00517	23.7	99	2.82e-19
UNIQUE_REP|Org6_Gene604#	gi|21357003|gi|21357003_K15007	23.0	99	2.82e-19
UNIQUE_REP|Org6_Gene604#	gi|hmm6234023|gi|hmm6234023_NA	27.5	98	4.81e-19
UNIQUE_REP|Org6_Gene604#	gi|323510665|gi|323510665_NA	25.9	97	6.28e-19
UNIQUE_REP|Org6_Gene604#	gi|hmm21104023|gi|hmm21104023_K00517	28.8	97	6.28e-19
UNIQUE_REP|Org6_Gene604#	gi|392926107|gi|392926107_NA	34.0	97	1.07e-18
UNIQUE_REP|Org6_Gene604#	gi|24641483|gi|24641483_NA	23.9	96	2.39e-18
UNIQUE_REP|Org6_Gene604#	gi|hmm18788043|gi|hmm18788043_NA	28.6	95	4.07e-18
UNIQUE_REP|Org6_Gene604#	gi|hmm18780043|gi|hmm18780043_NA	28.6	95	4.07e-18
UNIQUE_REP|Org6_Gene604#	gi|hmm22628023|gi|hmm22628023_K04123	25.2	94	5.32e-18
UNIQUE_REP|Org6_Gene604#	gi|hmm34576053|gi|hmm34576053_NA	27.4	94	6.94e-18
UNIQUE_REP|Org6_Gene604#	gi|hmm47210013|gi|hmm47210013_NA	27.1	94	6.94e-18
UNIQUE_REP|Org6_Gene604#	gi|768054173|gi|768054173_NA	25.6	92	2.02e-17
UNIQUE_REP|Org6_Gene604#	gi|768047261|gi|768047261_NA	25.6	92	2.02e-17
UNIQUE_REP|Org6_Gene604#	gi|767939290|gi|767939290_NA	25.6	92	2.02e-17
UNIQUE_REP|Org6_Gene604#	gi|768049340|gi|768049340_NA	25.6	92	2.02e-17
UNIQUE_REP|Org6_Gene604#	gi|hmm38178053|gi|hmm38178053_K00517	24.7	92	2.64e-17
UNIQUE_REP|Org6_Gene604#	gi|hmm18796043|gi|hmm18796043_NA	28.5	92	3.45e-17
UNIQUE_REP|Org6_Gene604#	gi|hmm18794043|gi|hmm18794043_NA	28.5	92	3.45e-17
UNIQUE_REP|Org6_Gene604#	gi|386765655|gi|386765655_K15007	22.7	91	5.88e-17
UNIQUE_REP|Org6_Gene604#	gi|hmm11952054|gi|hmm11952054_NA	30.2	90	1.31e-16
UNIQUE_REP|Org6_Gene604#	gi|193206291|gi|193206291_K17955	25.7	88	3.81e-16
UNIQUE_REP|Org6_Gene604#	gi|hmm11552034|gi|hmm11552034_NA	27.6	88	4.98e-16
UNIQUE_REP|Org6_Gene604#	gi|hmm14250013|gi|hmm14250013_K12155	25.8	86	1.45e-15
UNIQUE_REP|Org6_Gene604#	gi|767902924|gi|767902924_NA	23.2	86	1.89e-15
UNIQUE_REP|Org6_Gene604#	gi|17569243|gi|17569243_NA	21.5	81	6.08e-14
UNIQUE_REP|Org6_Gene604#	gi|hmm15398014|gi|hmm15398014_NA	28.9	77	6.73e-13
UNIQUE_REP|Org6_Gene604#	gi|hmm50392053|gi|hmm50392053_K02641	29.7	70	1.07e-10
UNIQUE_REP|Org6_Gene604#	gi|767902702|gi|767902702_NA	27.0	66	1.55e-09
UNIQUE_REP|Org6_Gene604#	gi|530362416|gi|530362416_NA	25.7	65	4.51e-09
UNIQUE_REP|Org6_Gene604#	gi|hmm33268043|gi|hmm33268043_NA	32.6	63	1.31e-08
UNIQUE_REP|Org6_Gene604#	gi|hmm51246013|gi|hmm51246013_NA	25.0	60	1.11e-07
UNIQUE_REP|Org1_Gene3777#	gi|29347300|gi|29347300_K03657	27.6	114	6.1e-24
UNIQUE_REP|Org1_Gene3777#	gi|16080398|gi|16080398_K03657	29.0	104	4.83e-21
UNIQUE_REP|Org1_Gene3777#	gi|16080398|gi|16080398_K03657	29.5	100	9.12e-20
UNIQUE_REP|Org1_Gene3777#	gi|15894313|gi|15894313_K03657	24.1	89	2.74e-16
UNIQUE_REP|Org3_Gene1116#	gi|15646012|gi|15646012_K01153	32.8	488	1.6e-136
UNIQUE_REP|Org3_Gene1116#	gi|15669399|gi|15669399_K01153	24.6	257	4.6e-67
UNIQUE_REP|Org3_Gene1116#	gi|15676731|gi|15676731_K01153	27.1	218	2.37e-55
UNIQUE_REP|Org3_Gene1116#	gi|29349943|gi|29349943_K01153	25.5	204	6.04e-51
UNIQUE_REP|Org3_Gene1116#	gi|298575366|gi|298575366_K01153	27.9	188	4.48e-46
UNIQUE_REP|Org3_Gene1116#	gi|15645092|gi|15645092_K01153	23.3	172	1.95e-41
UNIQUE_REP|Org3_Gene1116#	gi|298575366|gi|298575366_K01153	30.5	131	3.81e-29
UNIQUE_REP|Org7_Gene3318#	gi|29350036|gi|29350036_NA	24.6	76	1.99e-12
UNIQUE_REP|Org7_Gene3318#	gi|16079514|gi|16079514_NA	31.4	67	1.21e-09
UNIQUE_REP|Org7_Gene3318#	gi|66475988|gi|66475988_NA	21.1	56	1.63e-06
UNIQUE_REP|Org7_Gene3318#	gi|71991518|gi|71991518_K10841	32.0	47	0.000759
UNIQUE_REP|Org7_Gene3318#	gi|66356826|gi|66356826_NA	25.9	45	0.00492
UNIQUE_REP|Org3_Gene4649#	gi|15677129|gi|15677129_K01156	35.7	544	2.35e-153
UNIQUE_REP|Org3_Gene4649#	gi|15646130|gi|15646130_K01156	28.8	371	3.55e-101
UNIQUE_REP|Org3_Gene4649#	gi|15645217|gi|15645217_K01156	28.0	317	4.66e-85
UNIQUE_REP|Org1_Gene2541#	gi|15645465|gi|15645465_K01153	22.6	106	1.26e-21
UNIQUE_REP|Org7_Gene3321#	gi|15646130|gi|15646130_K01156	28.0	336	7.43e-91
UNIQUE_REP|Org7_Gene3321#	gi|15645217|gi|15645217_K01156	28.5	302	1.55e-80
UNIQUE_REP|Org7_Gene3321#	gi|15677129|gi|15677129_K01156	26.2	254	4.85e-66
UNIQUE_REP|Org6_Gene60#	gi|16080688|gi|16080688_NA	34.7	168	4.56e-40
UNIQUE_REP|Org6_Gene60#	gi|16130312|gi|16130312_K02478	42.0	139	1.74e-31
UNIQUE_REP|Org6_Gene60#	gi|16079945|gi|16079945_K07704	30.4	116	1.57e-24
UNIQUE_REP|Org6_Gene60#	gi|16130064|gi|16130064_K02478	31.2	106	1.25e-21
UNIQUE_REP|Org6_Gene60#	gi|29345776|gi|29345776_NA	25.9	105	3.63e-21
UNIQUE_REP|Org6_Gene60#	gi|29349086|gi|29349086_NA	22.1	104	4.74e-21
UNIQUE_REP|Org6_Gene60#	gi|29348666|gi|29348666_NA	35.9	91	4.15e-17
UNIQUE_REP|Org6_Gene60#	gi|29347164|gi|29347164_NA	21.7	90	9.25e-17
UNIQUE_REP|Org6_Gene60#	gi|383321286|gi|383321286_NA	24.9	86	1.74e-15
UNIQUE_REP|Org6_Gene60#	gi|29345677|gi|29345677_NA	20.6	85	2.97e-15
UNIQUE_REP|Org6_Gene60#	gi|29349208|gi|29349208_NA	23.7	83	1.13e-14
UNIQUE_REP|Org6_Gene60#	gi|29348380|gi|29348380_NA	21.4	80	7.33e-14
UNIQUE_REP|Org6_Gene60#	gi|29348458|gi|29348458_NA	22.2	79	2.13e-13
UNIQUE_REP|Org6_Gene60#	gi|29349586|gi|29349586_NA	19.9	79	2.78e-13
UNIQUE_REP|Org6_Gene60#	gi|29349146|gi|29349146_NA	23.2	78	3.64e-13
UNIQUE_REP|Org6_Gene60#	gi|29346868|gi|29346868_NA	30.9	76	1.38e-12
UNIQUE_REP|Org6_Gene60#	gi|29346391|gi|29346391_NA	26.7	73	1.17e-11
UNIQUE_REP|Org6_Gene60#	gi|29348711|gi|29348711_NA	21.2	72	1.99e-11
UNIQUE_REP|Org6_Gene60#	gi|29346368|gi|29346368_NA	22.0	72	3.4e-11
UNIQUE_REP|Org6_Gene60#	gi|29346728|gi|29346728_NA	25.1	69	2.21e-10
UNIQUE_REP|Org6_Gene60#	gi|15807540|gi|15807540_NA	31.0	69	2.88e-10
UNIQUE_REP|Org6_Gene60#	gi|383321191|gi|383321191_NA	23.1	67	6.42e-10
UNIQUE_REP|Org6_Gene60#	gi|16077444|gi|16077444_NA	23.1	67	8.38e-10
UNIQUE_REP|Org6_Gene60#	gi|383322218|gi|383322218_K11527	33.9	67	1.09e-09
UNIQUE_REP|Org6_Gene60#	gi|383321299|gi|383321299_K02483	24.9	66	1.43e-09
UNIQUE_REP|Org6_Gene60#	gi|29348038|gi|29348038_NA	24.1	65	3.18e-09
UNIQUE_REP|Org6_Gene60#	gi|16128384|gi|16128384_K07657	30.8	64	7.1e-09
UNIQUE_REP|Org6_Gene60#	gi|383322327|gi|383322327_K07814	24.3	63	1.21e-08
UNIQUE_REP|Org6_Gene60#	gi|29349590|gi|29349590_NA	22.2	63	1.21e-08
UNIQUE_REP|Org6_Gene60#	gi|16077443|gi|16077443_K02483	24.0	62	2.06e-08
UNIQUE_REP|Org6_Gene60#	gi|29349194|gi|29349194_NA	22.8	62	2.7e-08
UNIQUE_REP|Org6_Gene60#	gi|383321139|gi|383321139_NA	21.6	60	7.84e-08
UNIQUE_REP|Org6_Gene60#	gi|29347144|gi|29347144_NA	28.1	59	2.28e-07
UNIQUE_REP|Org6_Gene60#	gi|29349644|gi|29349644_NA	25.9	59	2.98e-07
UNIQUE_REP|Org6_Gene60#	gi|383321323|gi|383321323_NA	26.6	57	8.67e-07
UNIQUE_REP|Org6_Gene60#	gi|383321390|gi|383321390_NA	22.7	57	8.67e-07
UNIQUE_REP|Org6_Gene60#	gi|hmm38720033|gi|hmm38720033_NA	27.3	55	2.52e-06
UNIQUE_REP|Org6_Gene60#	gi|15894977|gi|15894977_K07658	29.3	55	2.52e-06
UNIQUE_REP|Org6_Gene60#	gi|383321358|gi|383321358_K02657	25.4	55	3.3e-06
UNIQUE_REP|Org6_Gene60#	gi|hmm42978013|gi|hmm42978013_K14492	24.8	55	3.3e-06
UNIQUE_REP|Org6_Gene60#	gi|15808009|gi|15808009_K02658	24.4	55	3.3e-06
UNIQUE_REP|Org6_Gene60#	gi|383322559|gi|383322559_K02485	24.4	54	7.34e-06
UNIQUE_REP|Org6_Gene60#	gi|29345934|gi|29345934_NA	29.3	54	7.34e-06
UNIQUE_REP|Org6_Gene60#	gi|15605840|gi|15605840_K02483	22.8	54	7.34e-06
UNIQUE_REP|Org6_Gene60#	gi|hmm9028013|gi|hmm9028013_K14492	27.8	52	2.14e-05
UNIQUE_REP|Org6_Gene60#	gi|hmm9030013|gi|hmm9030013_NA	29.5	52	2.79e-05
UNIQUE_REP|Org6_Gene60#	gi|15645681|gi|15645681_K03413	26.0	52	3.64e-05
UNIQUE_REP|Org6_Gene60#	gi|16129834|gi|16129834_K03413	29.9	52	3.64e-05
UNIQUE_REP|Org6_Gene60#	gi|hmm31238033|gi|hmm31238033_K14492	24.3	52	3.64e-05
UNIQUE_REP|Org6_Gene60#	gi|hmm38718033|gi|hmm38718033_NA	24.4	51	6.22e-05
UNIQUE_REP|Org6_Gene60#	gi|15807237|gi|15807237_NA	26.5	49	0.000236
UNIQUE_REP|Org6_Gene60#	gi|hmm47210053|gi|hmm47210053_K14492	23.2	49	0.000308
UNIQUE_REP|Org6_Gene60#	gi|383321464|gi|383321464_K02479	27.5	48	0.000403
UNIQUE_REP|Org6_Gene60#	gi|hmm38714033|gi|hmm38714033_K14492	24.0	48	0.000526
UNIQUE_REP|Org2_Gene2241#	gi|29348401|gi|29348401_NA	33.5	184	3.12e-45
UNIQUE_REP|Org2_Gene2241#	gi|15672499|gi|15672499_NA	31.3	159	1.83e-37
UNIQUE_REP|Org2_Gene2241#	gi|29349570|gi|29349570_NA	24.2	64	6.14e-09
UNIQUE_REP|Org2_Gene2241#	gi|29349918|gi|29349918_NA	24.0	64	8.02e-09
UNIQUE_REP|Org2_Gene2241#	gi|29350142|gi|29350142_NA	20.4	61	3.98e-08
UNIQUE_REP|Org2_Gene2241#	gi|29348794|gi|29348794_NA	22.5	60	1.16e-07
UNIQUE_REP|Org1_Gene4196#	gi|hmm44298013|gi|hmm44298013_K14403	30.2	196	1.33e-48
UNIQUE_REP|Org1_Gene4196#	gi|33300633|gi|33300633_K13148	28.2	194	5.05e-48
UNIQUE_REP|Org1_Gene4196#	gi|374253819|gi|374253819_K13148	28.1	192	1.92e-47
UNIQUE_REP|Org1_Gene4196#	gi|767904812|gi|767904812_K13148	28.1	192	1.92e-47
UNIQUE_REP|Org1_Gene4196#	gi|767904816|gi|767904816_NA	28.1	192	1.92e-47
UNIQUE_REP|Org1_Gene4196#	gi|767904814|gi|767904814_K13148	28.1	192	1.92e-47
UNIQUE_REP|Org1_Gene4196#	gi|15668334|gi|15668334_NA	28.4	191	3.27e-47
UNIQUE_REP|Org1_Gene4196#	gi|530366931|gi|530366931_K14403	30.7	190	9.52e-47
UNIQUE_REP|Org1_Gene4196#	gi|7706427|gi|7706427_K14403	30.6	190	9.52e-47
UNIQUE_REP|Org1_Gene4196#	gi|32566029|gi|32566029_K14403	30.7	188	3.62e-46
UNIQUE_REP|Org1_Gene4196#	gi|15669421|gi|15669421_K07041	28.1	188	3.62e-46
UNIQUE_REP|Org1_Gene4196#	gi|21358523|gi|21358523_K13148	27.9	183	6.82e-45
UNIQUE_REP|Org1_Gene4196#	gi|66356658|gi|66356658_NA	28.3	178	2.87e-43
UNIQUE_REP|Org1_Gene4196#	gi|6323307|gi|6323307_K14403	28.4	175	2.43e-42
UNIQUE_REP|Org1_Gene4196#	gi|374253821|gi|374253821_NA	27.5	174	3.17e-42
UNIQUE_REP|Org1_Gene4196#	gi|767913274|gi|767913274_NA	30.7	173	7.06e-42
UNIQUE_REP|Org1_Gene4196#	gi|530366933|gi|530366933_NA	30.7	173	7.06e-42
UNIQUE_REP|Org1_Gene4196#	gi|14600511|gi|14600511_K07577	29.1	168	2.27e-40
UNIQUE_REP|Org1_Gene4196#	gi|118431090|gi|118431090_K07041	27.3	168	2.97e-40
UNIQUE_REP|Org1_Gene4196#	gi|32564696|gi|32564696_K13148	26.6	164	3.28e-39
UNIQUE_REP|Org1_Gene4196#	gi|24648013|gi|24648013_K14403	34.6	156	1.17e-36
UNIQUE_REP|Org1_Gene4196#	gi|hmm696023|gi|hmm696023_K13148	28.5	151	4.9e-35
UNIQUE_REP|Org1_Gene4196#	gi|15668217|gi|15668217_K07577	33.2	146	9.24e-34
UNIQUE_REP|Org1_Gene4196#	gi|66357778|gi|66357778_NA	28.2	132	1.8e-29
UNIQUE_REP|Org1_Gene4196#	gi|374253828|gi|374253828_NA	28.6	122	2.44e-26
UNIQUE_REP|Org1_Gene4196#	gi|767904818|gi|767904818_NA	28.6	122	2.44e-26
UNIQUE_REP|Org1_Gene4196#	gi|374253826|gi|374253826_NA	28.3	120	9.26e-26
UNIQUE_REP|Org1_Gene4196#	gi|15807737|gi|15807737_K07576	24.3	117	4.6e-25
UNIQUE_REP|Org1_Gene4196#	gi|397674662|gi|397674662_K12574	24.4	63	1.03e-08
UNIQUE_REP|Org3_Gene4646#	gi|397673436|gi|397673436_K06919	29.9	183	1.07e-44
UNIQUE_REP|Org2_Gene12#	gi|15604670|gi|15604670_K04079	29.5	73	1e-11
UNIQUE_REP|Org2_Gene12#	gi|16128457|gi|16128457_K04079	28.6	63	1.04e-08
UNIQUE_REP|Org2_Gene12#	gi|383324022|gi|383324022_K04079	22.4	62	2.31e-08
UNIQUE_REP|Org2_Gene12#	gi|397674189|gi|397674189_K04079	24.9	60	8.76e-08
UNIQUE_REP|Org2_Gene4054#	gi|255767724|gi|255767724_K07680	22.0	121	4.99e-26
UNIQUE_REP|Org2_Gene4054#	gi|15672872|gi|15672872_K11617	30.8	84	3.96e-15
UNIQUE_REP|Org2_Gene4054#	gi|15805604|gi|15805604_NA	26.7	75	3.14e-12
UNIQUE_REP|Org2_Gene4054#	gi|15806565|gi|15806565_NA	26.2	68	2.94e-10
UNIQUE_REP|Org2_Gene4054#	gi|15896671|gi|15896671_K11623	23.8	65	1.9e-09
UNIQUE_REP|Org6_Gene4457#	gi|15893745|gi|15893745_K02004	20.7	97	6.11e-19
UNIQUE_REP|Org7_Gene1394#	gi|15894812|gi|15894812_K02004	22.1	146	8.64e-34
UNIQUE_REP|Org6_Gene1601#	gi|16077072|gi|16077072_K03629	50.0	52	2.66e-05
UNIQUE_REP|Org7_Gene3334#	gi|15645581|gi|15645581_NA	31.9	106	9.24e-22
UNIQUE_REP|Org7_Gene3334#	gi|15645581|gi|15645581_NA	28.9	92	2.35e-17
UNIQUE_REP|Org6_Gene3296#	gi|15806656|gi|15806656_NA	39.3	327	2.38e-88
UNIQUE_REP|Org6_Gene3296#	gi|14601866|gi|14601866_NA	30.6	268	1.31e-70
UNIQUE_REP|Org6_Gene3296#	gi|118431920|gi|118431920_NA	27.5	200	4.4e-50
UNIQUE_REP|Org6_Gene3296#	gi|383322652|gi|383322652_NA	24.3	81	2.98e-14
UNIQUE_REP|Org6_Gene3296#	gi|15806653|gi|15806653_NA	31.5	81	3.89e-14
UNIQUE_REP|Org6_Gene3296#	gi|49176375|gi|49176375_NA	23.2	77	7.33e-13
UNIQUE_REP|Org7_Gene3031#	gi|15807776|gi|15807776_NA	29.1	202	1.14e-50
UNIQUE_REP|Org1_Gene2539#	gi|15645469|gi|15645469_K03427	23.4	121	4.35e-26
UNIQUE_REP|Org1_Gene2539#	gi|15669405|gi|15669405_K03427	23.9	116	1.4e-24
UNIQUE_REP|Org1_Gene2539#	gi|15668302|gi|15668302_K03427	28.8	71	3.03e-11
UNIQUE_REP|Org3_Gene4648#	gi|15645218|gi|15645218_K07316	36.1	265	1.83e-69
UNIQUE_REP|Org3_Gene4648#	gi|15644888|gi|15644888_K07316	30.7	83	7.57e-15
UNIQUE_REP|Org3_Gene4648#	gi|15646208|gi|15646208_K07316	23.9	55	1.69e-06
UNIQUE_REP|Org3_Gene4648#	gi|15644888|gi|15644888_K07316	28.9	54	3.77e-06
UNIQUE_REP|Org3_Gene4648#	gi|15646208|gi|15646208_K07316	26.8	44	0.00509
UNIQUE_REP|Org7_Gene3320#	gi|15645218|gi|15645218_K07316	33.2	251	2.77e-65
UNIQUE_REP|Org7_Gene3320#	gi|15644888|gi|15644888_K07316	26.9	109	9.95e-23
UNIQUE_REP|Org7_Gene3320#	gi|15646208|gi|15646208_K07316	27.0	74	3.55e-12
UNIQUE_REP|Org7_Gene3320#	gi|15646208|gi|15646208_K07316	29.2	65	2.81e-09
UNIQUE_REP|Org2_Gene3741#	gi|16131704|gi|16131704_K02335	23.4	64	4.66e-09
UNIQUE_REP|Org2_Gene3741#	gi|15894383|gi|15894383_K02335	28.3	59	1.15e-07
UNIQUE_REP|Org2_Gene3741#	gi|15605221|gi|15605221_K02335	31.3	52	1.4e-05
UNIQUE_REP|Org6_Gene14#	gi|255767847|gi|255767847_K02016	32.1	185	1.4e-45
UNIQUE_REP|Org6_Gene14#	gi|15894077|gi|15894077_K02016	29.6	154	3.46e-36
UNIQUE_REP|Org6_Gene14#	gi|16080386|gi|16080386_K02016	29.5	151	3.82e-35
UNIQUE_REP|Org6_Gene14#	gi|16078146|gi|16078146_NA	35.8	78	2.41e-13
UNIQUE_REP|Org6_Gene14#	gi|16080067|gi|16080067_NA	25.9	77	4.12e-13
UNIQUE_REP|Org6_Gene14#	gi|29349075|gi|29349075_NA	23.0	76	9.17e-13
UNIQUE_REP|Org6_Gene14#	gi|567442942|gi|567442942_NA	25.0	74	3.48e-12
UNIQUE_REP|Org6_Gene14#	gi|16129652|gi|16129652_NA	31.1	71	2.95e-11
UNIQUE_REP|Org6_Gene14#	gi|29349176|gi|29349176_NA	36.7	71	2.95e-11
UNIQUE_REP|Org6_Gene14#	gi|16130314|gi|16130314_NA	32.0	70	8.58e-11
UNIQUE_REP|Org6_Gene14#	gi|16077232|gi|16077232_NA	29.3	70	8.58e-11
UNIQUE_REP|Org6_Gene14#	gi|15672514|gi|15672514_K13530	35.2	65	2.76e-09
UNIQUE_REP|Org6_Gene14#	gi|16131792|gi|16131792_NA	31.0	64	3.61e-09
UNIQUE_REP|Org6_Gene14#	gi|29349462|gi|29349462_NA	34.9	64	6.15e-09
UNIQUE_REP|Org6_Gene14#	gi|383321730|gi|383321730_NA	31.3	63	8.03e-09
UNIQUE_REP|Org6_Gene14#	gi|29348531|gi|29348531_NA	28.6	63	1.05e-08
UNIQUE_REP|Org6_Gene14#	gi|16128058|gi|16128058_K02099	27.9	62	2.34e-08
UNIQUE_REP|Org6_Gene14#	gi|29348319|gi|29348319_NA	34.5	59	1.16e-07
UNIQUE_REP|Org6_Gene14#	gi|16131745|gi|16131745_K02855	20.6	59	1.51e-07
UNIQUE_REP|Org6_Gene14#	gi|16131944|gi|16131944_NA	24.6	59	1.98e-07
UNIQUE_REP|Org6_Gene14#	gi|171701684|gi|171701684_K02854	19.9	55	2.86e-06
UNIQUE_REP|Org6_Gene14#	gi|29345969|gi|29345969_NA	21.8	54	3.73e-06
UNIQUE_REP|Org6_Gene14#	gi|29348269|gi|29348269_NA	28.1	54	4.87e-06
UNIQUE_REP|Org6_Gene14#	gi|29346645|gi|29346645_NA	23.7	52	1.42e-05
UNIQUE_REP|Org6_Gene14#	gi|29348543|gi|29348543_NA	24.2	52	1.85e-05
UNIQUE_REP|Org6_Gene14#	gi|29346138|gi|29346138_NA	29.3	52	1.85e-05
UNIQUE_REP|Org6_Gene14#	gi|29346139|gi|29346139_NA	28.4	51	3.16e-05
UNIQUE_REP|Org6_Gene14#	gi|15677441|gi|15677441_K18991	26.2	50	7.04e-05
UNIQUE_REP|Org6_Gene14#	gi|29349382|gi|29349382_NA	21.1	47	0.000778
UNIQUE_REP|Org6_Gene14#	gi|16128290|gi|16128290_NA	27.0	47	0.000778
UNIQUE_REP|Org6_Gene14#	gi|29346405|gi|29346405_NA	24.0	46	0.00133
UNIQUE_REP|Org6_Gene14#	gi|16131888|gi|16131888_K13631	25.7	45	0.00173
UNIQUE_REP|Org6_Gene450#	gi|16128520|gi|16128520_NA	35.8	45	0.0029
UNIQUE_REP|Org2_Gene2230#	gi|16079273|gi|16079273_K03722	27.7	211	3.17e-53
UNIQUE_REP|Org2_Gene2230#	gi|16129762|gi|16129762_K03722	27.4	206	1.02e-51
UNIQUE_REP|Org2_Gene2230#	gi|16079297|gi|16079297_K03722	26.4	135	1.69e-30
UNIQUE_REP|Org2_Gene2230#	gi|397673172|gi|397673172_K03722	28.7	119	1.64e-25
UNIQUE_REP|Org2_Gene2230#	gi|15669132|gi|15669132_K03722	26.2	110	5.83e-23
UNIQUE_REP|Org2_Gene2230#	gi|15676210|gi|15676210_K03722	30.0	107	4.93e-22
UNIQUE_REP|Org2_Gene2230#	gi|15673814|gi|15673814_K03722	23.4	86	1.18e-15
UNIQUE_REP|Org1_Gene4105#	gi|66360164|gi|66360164_K03657	25.0	60	8.68e-08
UNIQUE_REP|Org1_Gene3339#	gi|15806729|gi|15806729_K07453	35.8	87	3.85e-16
UNIQUE_REP|Org1_Gene4104#	gi|66362792|gi|66362792_NA	20.2	55	2.11e-06
UNIQUE_REP|Org4_Gene275#	gi|255767153|gi|255767153_K06158	36.8	305	1.21e-81
UNIQUE_REP|Org4_Gene275#	gi|383322143|gi|383322143_K06158	40.0	297	3.29e-79
UNIQUE_REP|Org4_Gene275#	gi|15673044|gi|15673044_K06158	36.4	292	1.06e-77
UNIQUE_REP|Org4_Gene275#	gi|15895971|gi|15895971_K06158	36.4	292	1.06e-77
UNIQUE_REP|Org4_Gene275#	gi|hmm49118053|gi|hmm49118053_NA	37.6	270	5.63e-71
UNIQUE_REP|Org4_Gene275#	gi|hmm9544054|gi|hmm9544054_NA	35.4	265	1.06e-69
UNIQUE_REP|Org4_Gene275#	gi|383322746|gi|383322746_K15738	35.8	260	3.42e-68
UNIQUE_REP|Org4_Gene275#	gi|16077804|gi|16077804_K15738	33.8	250	3.54e-65
UNIQUE_REP|Org4_Gene275#	gi|16131231|gi|16131231_K06158	32.2	249	7.88e-65
UNIQUE_REP|Org4_Gene275#	gi|15806640|gi|15806640_NA	33.7	243	7.37e-63
UNIQUE_REP|Org4_Gene275#	gi|15896264|gi|15896264_K15738	32.9	237	3.1e-61
UNIQUE_REP|Org4_Gene275#	gi|15676301|gi|15676301_K06020	36.6	235	2.01e-60
UNIQUE_REP|Org4_Gene275#	gi|15673537|gi|15673537_K15738	35.4	233	7.63e-60
UNIQUE_REP|Org4_Gene275#	gi|29346596|gi|29346596_NA	35.7	232	9.97e-60
UNIQUE_REP|Org4_Gene275#	gi|16128788|gi|16128788_NA	35.1	230	3.79e-59
UNIQUE_REP|Org4_Gene275#	gi|15677098|gi|15677098_K06158	32.0	227	3.21e-58
UNIQUE_REP|Org4_Gene275#	gi|15605071|gi|15605071_NA	35.3	224	2.71e-57
UNIQUE_REP|Org4_Gene275#	gi|15603939|gi|15603939_NA	35.3	221	1.76e-56
UNIQUE_REP|Org4_Gene275#	gi|15896259|gi|15896259_K18231	30.5	221	1.76e-56
UNIQUE_REP|Org4_Gene275#	gi|16132208|gi|16132208_NA	32.7	220	5.12e-56
UNIQUE_REP|Org4_Gene275#	gi|15676937|gi|15676937_K15738	30.1	217	4.33e-55
UNIQUE_REP|Org4_Gene275#	gi|15677112|gi|15677112_NA	33.3	216	9.65e-55
UNIQUE_REP|Org4_Gene275#	gi|397674380|gi|397674380_NA	31.8	212	1.07e-53
UNIQUE_REP|Org4_Gene275#	gi|15645472|gi|15645472_NA	35.2	211	2.38e-53
UNIQUE_REP|Org4_Gene275#	gi|15896201|gi|15896201_NA	35.3	211	2.38e-53
UNIQUE_REP|Org4_Gene275#	gi|16078507|gi|16078507_NA	35.4	210	4.06e-53
UNIQUE_REP|Org4_Gene275#	gi|767927086|gi|767927086_NA	33.7	208	2.01e-52
UNIQUE_REP|Org4_Gene275#	gi|148612853|gi|148612853_K06158	33.7	208	2.01e-52
UNIQUE_REP|Org4_Gene275#	gi|69354671|gi|69354671_K06184	31.3	204	3.8e-51
UNIQUE_REP|Org4_Gene275#	gi|10947135|gi|10947135_NA	31.3	204	3.8e-51
UNIQUE_REP|Org4_Gene275#	gi|17559834|gi|17559834_K06184	32.0	203	4.96e-51
UNIQUE_REP|Org4_Gene275#	gi|24666836|gi|24666836_K06158	33.1	203	6.47e-51
UNIQUE_REP|Org4_Gene275#	gi|578813848|gi|578813848_K06185	31.0	201	2.46e-50
UNIQUE_REP|Org4_Gene275#	gi|27881506|gi|27881506_K06185	31.0	201	2.46e-50
UNIQUE_REP|Org4_Gene275#	gi|530386867|gi|530386867_K06185	31.0	201	2.46e-50
UNIQUE_REP|Org4_Gene275#	gi|10947137|gi|10947137_K06185	31.0	201	2.46e-50
UNIQUE_REP|Org4_Gene275#	gi|29346652|gi|29346652_NA	31.5	194	3.01e-48
UNIQUE_REP|Org4_Gene275#	gi|hmm36602033|gi|hmm36602033_K06184	31.5	194	3.93e-48
UNIQUE_REP|Org4_Gene275#	gi|14318531|gi|14318531_K06158	32.1	193	8.75e-48
UNIQUE_REP|Org4_Gene275#	gi|24641342|gi|24641342_K06184	32.1	191	3.33e-47
UNIQUE_REP|Org4_Gene275#	gi|17555318|gi|17555318_K06185	31.1	190	7.41e-47
UNIQUE_REP|Org4_Gene275#	gi|15806123|gi|15806123_NA	27.8	189	9.67e-47
UNIQUE_REP|Org4_Gene275#	gi|15672054|gi|15672054_NA	32.0	187	3.68e-46
UNIQUE_REP|Org4_Gene275#	gi|18859989|gi|18859989_K06185	29.6	186	6.27e-46
UNIQUE_REP|Org4_Gene275#	gi|24642252|gi|24642252_K06185	29.6	186	6.27e-46
UNIQUE_REP|Org4_Gene275#	gi|29346953|gi|29346953_NA	32.5	183	6.93e-45
UNIQUE_REP|Org4_Gene275#	gi|6320874|gi|6320874_K06185	31.8	181	3.44e-44
UNIQUE_REP|Org4_Gene275#	gi|hmm45470053|gi|hmm45470053_K06185	31.6	171	2.09e-41
UNIQUE_REP|Org4_Gene275#	gi|15893818|gi|15893818_K19350	28.8	164	3.33e-39
UNIQUE_REP|Org4_Gene275#	gi|15672881|gi|15672881_K19350	27.5	159	1.07e-37
UNIQUE_REP|Org4_Gene275#	gi|397673524|gi|397673524_NA	31.6	124	2.93e-27
UNIQUE_REP|Org4_Gene275#	gi|16077628|gi|16077628_K18231	31.2	114	3.03e-24
UNIQUE_REP|Org4_Gene275#	gi|29346889|gi|29346889_K15738	27.0	108	2.83e-22
UNIQUE_REP|Org4_Gene275#	gi|255767312|gi|255767312_K16787	23.8	90	7.99e-17
UNIQUE_REP|Org4_Gene275#	gi|15676937|gi|15676937_K15738	32.4	89	1.78e-16
UNIQUE_REP|Org4_Gene275#	gi|16128916|gi|16128916_K15738	29.5	87	3.96e-16
UNIQUE_REP|Org4_Gene275#	gi|29349217|gi|29349217_K06158	32.6	87	5.18e-16
UNIQUE_REP|Org4_Gene275#	gi|365992412|gi|365992412_NA	44.0	82	2.18e-14
UNIQUE_REP|Org4_Gene275#	gi|15645472|gi|15645472_NA	38.4	82	2.18e-14
UNIQUE_REP|Org4_Gene275#	gi|29349217|gi|29349217_K06158	28.0	77	4.1e-13
UNIQUE_REP|Org4_Gene275#	gi|71992290|gi|71992290_NA	25.6	77	5.36e-13
UNIQUE_REP|Org4_Gene275#	gi|15896259|gi|15896259_K18231	25.0	76	9.14e-13
UNIQUE_REP|Org4_Gene275#	gi|17553372|gi|17553372_K06158	28.5	76	1.19e-12
UNIQUE_REP|Org4_Gene275#	gi|29347445|gi|29347445_K06158	30.6	74	3.47e-12
UNIQUE_REP|Org4_Gene275#	gi|15676188|gi|15676188_K18893	29.2	74	4.54e-12
UNIQUE_REP|Org4_Gene275#	gi|15645438|gi|15645438_K05847	30.6	74	5.92e-12
UNIQUE_REP|Org4_Gene275#	gi|15807101|gi|15807101_K09013	27.3	73	7.74e-12
UNIQUE_REP|Org4_Gene275#	gi|hmm12150034|gi|hmm12150034_NA	25.9	73	1.01e-11
UNIQUE_REP|Org4_Gene275#	gi|hmm46800013|gi|hmm46800013_K06158	38.2	73	1.01e-11
UNIQUE_REP|Org4_Gene275#	gi|hmm26824023|gi|hmm26824023_K05658	25.5	73	1.01e-11
UNIQUE_REP|Org4_Gene275#	gi|hmm26822023|gi|hmm26822023_K05658	25.5	73	1.01e-11
UNIQUE_REP|Org4_Gene275#	gi|15894647|gi|15894647_K02006	31.8	72	1.72e-11
UNIQUE_REP|Org4_Gene275#	gi|29347445|gi|29347445_K06158	36.7	72	2.25e-11
UNIQUE_REP|Org4_Gene275#	gi|15677106|gi|15677106_K09810	30.4	71	3.84e-11
UNIQUE_REP|Org4_Gene275#	gi|15606696|gi|15606696_K06148	31.0	70	5.02e-11
UNIQUE_REP|Org4_Gene275#	gi|16080094|gi|16080094_K16920	29.4	70	6.55e-11
UNIQUE_REP|Org4_Gene275#	gi|15805502|gi|15805502_NA	38.5	70	6.55e-11
UNIQUE_REP|Org4_Gene275#	gi|16077935|gi|16077935_K11085	27.2	70	8.55e-11
UNIQUE_REP|Org4_Gene275#	gi|17553372|gi|17553372_K06158	34.9	70	8.55e-11
UNIQUE_REP|Org4_Gene275#	gi|15806123|gi|15806123_NA	41.9	69	1.12e-10
UNIQUE_REP|Org4_Gene275#	gi|15604985|gi|15604985_K06148	25.4	69	1.12e-10
UNIQUE_REP|Org4_Gene275#	gi|15807369|gi|15807369_K06147	29.6	69	1.12e-10
UNIQUE_REP|Org4_Gene275#	gi|383322106|gi|383322106_K16786	30.3	69	1.12e-10
UNIQUE_REP|Org4_Gene275#	gi|398365455|gi|398365455_K03235	29.0	69	1.46e-10
UNIQUE_REP|Org4_Gene275#	gi|15894153|gi|15894153_K01990	25.5	69	1.91e-10
UNIQUE_REP|Org4_Gene275#	gi|383321775|gi|383321775_K06147	32.2	69	1.91e-10
UNIQUE_REP|Org4_Gene275#	gi|281363262|gi|281363262_NA	30.4	68	2.49e-10
UNIQUE_REP|Org4_Gene275#	gi|24653245|gi|24653245_NA	30.4	68	2.49e-10
UNIQUE_REP|Org4_Gene275#	gi|17558664|gi|17558664_K05658	24.5	68	2.49e-10
UNIQUE_REP|Org4_Gene275#	gi|24659289|gi|24659289_NA	22.5	68	3.25e-10
UNIQUE_REP|Org4_Gene275#	gi|442630554|gi|442630554_NA	22.5	68	3.25e-10
UNIQUE_REP|Org4_Gene275#	gi|12045032|gi|12045032_K16786	28.4	67	4.25e-10
UNIQUE_REP|Org4_Gene275#	gi|66476058|gi|66476058_NA	37.3	67	7.24e-10
UNIQUE_REP|Org4_Gene275#	gi|6323278|gi|6323278_K03235	26.9	67	7.24e-10
UNIQUE_REP|Org4_Gene275#	gi|29348795|gi|29348795_K06147	26.2	67	7.24e-10
UNIQUE_REP|Org4_Gene275#	gi|16080924|gi|16080924_K16012	27.1	67	7.24e-10
UNIQUE_REP|Org4_Gene275#	gi|15806320|gi|15806320_K11072	28.8	66	9.46e-10
UNIQUE_REP|Org4_Gene275#	gi|15668900|gi|15668900_K06174	25.8	66	9.46e-10
UNIQUE_REP|Org4_Gene275#	gi|15645820|gi|15645820_K06148	27.1	66	9.46e-10
UNIQUE_REP|Org4_Gene275#	gi|42741659|gi|42741659_K05658	27.7	66	9.46e-10
UNIQUE_REP|Org4_Gene275#	gi|16077628|gi|16077628_K18231	36.7	66	1.24e-09
UNIQUE_REP|Org4_Gene275#	gi|15645696|gi|15645696_K11085	26.1	66	1.24e-09
UNIQUE_REP|Org4_Gene275#	gi|533869067|gi|533869067_NA	31.0	66	1.24e-09
UNIQUE_REP|Org4_Gene275#	gi|397673321|gi|397673321_NA	36.6	65	1.61e-09
UNIQUE_REP|Org4_Gene275#	gi|17541710|gi|17541710_K05658	29.8	65	1.61e-09
UNIQUE_REP|Org4_Gene275#	gi|118431807|gi|118431807_K07128	31.9	65	2.75e-09
UNIQUE_REP|Org4_Gene275#	gi|15671992|gi|15671992_K02003	28.9	65	2.75e-09
UNIQUE_REP|Org4_Gene275#	gi|6323959|gi|6323959_K05663	26.2	65	2.75e-09
UNIQUE_REP|Org4_Gene275#	gi|6325030|gi|6325030_K03235	29.2	65	2.75e-09
UNIQUE_REP|Org4_Gene275#	gi|17565938|gi|17565938_K05656	26.3	65	2.75e-09
UNIQUE_REP|Org4_Gene275#	gi|16080308|gi|16080308_K10112	28.6	64	3.59e-09
UNIQUE_REP|Org4_Gene275#	gi|hmm9322034|gi|hmm9322034_K05658	22.5	64	3.59e-09
UNIQUE_REP|Org4_Gene275#	gi|hmm6438044|gi|hmm6438044_NA	38.9	64	6.13e-09
UNIQUE_REP|Org4_Gene275#	gi|85726357|gi|85726357_K05658	25.5	64	6.13e-09
UNIQUE_REP|Org4_Gene275#	gi|15895310|gi|15895310_K19309	30.3	64	6.13e-09
UNIQUE_REP|Org4_Gene275#	gi|383323326|gi|383323326_K02006	37.6	64	6.13e-09
UNIQUE_REP|Org4_Gene275#	gi|255767185|gi|255767185_NA	38.0	63	8.01e-09
UNIQUE_REP|Org4_Gene275#	gi|17543740|gi|17543740_K02021	27.6	63	8.01e-09
UNIQUE_REP|Org4_Gene275#	gi|15896757|gi|15896757_K01990	25.7	63	8.01e-09
UNIQUE_REP|Org4_Gene275#	gi|16081067|gi|16081067_K16917	26.8	63	1.05e-08
UNIQUE_REP|Org4_Gene275#	gi|16128881|gi|16128881_K11085	27.1	62	1.37e-08
UNIQUE_REP|Org4_Gene275#	gi|hmm9330034|gi|hmm9330034_K05658	25.7	62	1.37e-08
UNIQUE_REP|Org4_Gene275#	gi|hmm26830013|gi|hmm26830013_NA	25.0	62	1.78e-08
UNIQUE_REP|Org4_Gene275#	gi|15677750|gi|15677750_K11085	30.7	62	1.78e-08
UNIQUE_REP|Org4_Gene275#	gi|15674096|gi|15674096_K09817	28.7	62	1.78e-08
UNIQUE_REP|Org4_Gene275#	gi|15894836|gi|15894836_K06148	24.9	62	1.78e-08
UNIQUE_REP|Org4_Gene275#	gi|193202349|gi|193202349_K05658	28.4	62	2.33e-08
UNIQUE_REP|Org4_Gene275#	gi|17569143|gi|17569143_K05658	26.1	62	2.33e-08
UNIQUE_REP|Org4_Gene275#	gi|578813488|gi|578813488_NA	29.8	61	3.04e-08
UNIQUE_REP|Org4_Gene275#	gi|255708477|gi|255708477_K05660	29.8	61	3.04e-08
UNIQUE_REP|Org4_Gene275#	gi|hmm12006014|gi|hmm12006014_NA	23.8	61	3.04e-08
UNIQUE_REP|Org4_Gene275#	gi|397673523|gi|397673523_NA	38.3	61	3.97e-08
UNIQUE_REP|Org4_Gene275#	gi|15672082|gi|15672082_NA	35.4	61	3.97e-08
UNIQUE_REP|Org4_Gene275#	gi|15896582|gi|15896582_NA	35.4	61	3.97e-08
UNIQUE_REP|Org4_Gene275#	gi|15644808|gi|15644808_K02003	35.4	61	3.97e-08
UNIQUE_REP|Org4_Gene275#	gi|17567265|gi|17567265_K05658	26.3	61	3.97e-08
UNIQUE_REP|Org4_Gene275#	gi|15805538|gi|15805538_K02049	29.4	61	3.97e-08
UNIQUE_REP|Org4_Gene275#	gi|hmm10722033|gi|hmm10722033_NA	25.2	60	5.19e-08
UNIQUE_REP|Org4_Gene275#	gi|115535101|gi|115535101_K05658	31.2	60	6.78e-08
UNIQUE_REP|Org4_Gene275#	gi|15896852|gi|15896852_K02028	31.9	60	8.85e-08
UNIQUE_REP|Org4_Gene275#	gi|hmm9286044|gi|hmm9286044_NA	24.6	59	1.16e-07
UNIQUE_REP|Org4_Gene275#	gi|hmm330023|gi|hmm330023_NA	27.3	59	1.51e-07
UNIQUE_REP|Org4_Gene275#	gi|16128733|gi|16128733_K02017	35.6	59	1.97e-07
UNIQUE_REP|Org4_Gene275#	gi|16080128|gi|16080128_K11710	25.4	59	1.97e-07
UNIQUE_REP|Org4_Gene275#	gi|6323217|gi|6323217_K02021	28.8	58	2.58e-07
UNIQUE_REP|Org4_Gene275#	gi|392927171|gi|392927171_K05660	29.0	57	5.74e-07
UNIQUE_REP|Org4_Gene275#	gi|392927173|gi|392927173_NA	29.0	57	5.74e-07
UNIQUE_REP|Org4_Gene275#	gi|16132108|gi|16132108_K02013	25.5	57	5.74e-07
UNIQUE_REP|Org4_Gene275#	gi|15893611|gi|15893611_K02003	33.7	57	5.74e-07
UNIQUE_REP|Org4_Gene275#	gi|392927176|gi|392927176_NA	25.5	57	7.49e-07
UNIQUE_REP|Org4_Gene275#	gi|16079206|gi|16079206_K06148	24.5	57	7.49e-07
UNIQUE_REP|Org4_Gene275#	gi|15672921|gi|15672921_K02028	32.6	57	7.49e-07
UNIQUE_REP|Org4_Gene275#	gi|71996809|gi|71996809_K02021	25.5	57	7.49e-07
UNIQUE_REP|Org4_Gene275#	gi|12045326|gi|12045326_NA	31.9	57	7.49e-07
UNIQUE_REP|Org4_Gene275#	gi|193211017|gi|193211017_NA	25.5	57	7.49e-07
UNIQUE_REP|Org4_Gene275#	gi|193211015|gi|193211015_NA	25.5	57	7.49e-07
UNIQUE_REP|Org4_Gene275#	gi|15603884|gi|15603884_K09691	26.5	56	9.79e-07
UNIQUE_REP|Org4_Gene275#	gi|383324051|gi|383324051_K01990	26.0	56	9.79e-07
UNIQUE_REP|Org4_Gene275#	gi|15893442|gi|15893442_K01990	26.2	56	9.79e-07
UNIQUE_REP|Org4_Gene275#	gi|118431637|gi|118431637_K02028	38.2	56	9.79e-07
UNIQUE_REP|Org4_Gene275#	gi|397674297|gi|397674297_K02045	29.6	56	1.28e-06
UNIQUE_REP|Org4_Gene275#	gi|15607081|gi|15607081_K02065	26.5	56	1.28e-06
UNIQUE_REP|Org4_Gene275#	gi|12045040|gi|12045040_K10112	25.5	55	1.67e-06
UNIQUE_REP|Org4_Gene275#	gi|15895708|gi|15895708_K02013	30.5	55	1.67e-06
UNIQUE_REP|Org4_Gene275#	gi|15606365|gi|15606365_K09691	29.1	55	1.67e-06
UNIQUE_REP|Org4_Gene275#	gi|15893669|gi|15893669_K02028	28.3	55	1.67e-06
UNIQUE_REP|Org4_Gene275#	gi|17567269|gi|17567269_K05658	28.2	55	2.18e-06
UNIQUE_REP|Org4_Gene275#	gi|hmm1420013|gi|hmm1420013_K05658	28.6	55	2.85e-06
UNIQUE_REP|Org4_Gene275#	gi|15668260|gi|15668260_K02013	36.7	54	3.72e-06
UNIQUE_REP|Org4_Gene275#	gi|15672307|gi|15672307_K16787	31.5	54	3.72e-06
UNIQUE_REP|Org4_Gene275#	gi|15669557|gi|15669557_K15497	35.3	54	3.72e-06
UNIQUE_REP|Org4_Gene275#	gi|15893408|gi|15893408_K02028	31.2	54	3.72e-06
UNIQUE_REP|Org4_Gene275#	gi|15895989|gi|15895989_K02003	30.8	54	4.86e-06
UNIQUE_REP|Org4_Gene275#	gi|hmm26828053|gi|hmm26828053_NA	26.6	54	6.34e-06
UNIQUE_REP|Org4_Gene275#	gi|hmm1058053|gi|hmm1058053_K12608	23.8	54	6.34e-06
UNIQUE_REP|Org4_Gene275#	gi|15894891|gi|15894891_K06147	26.5	54	6.34e-06
UNIQUE_REP|Org4_Gene275#	gi|hmm9052044|gi|hmm9052044_NA	24.8	53	8.29e-06
UNIQUE_REP|Org4_Gene275#	gi|16079986|gi|16079986_K16960	33.7	53	8.29e-06
UNIQUE_REP|Org4_Gene275#	gi|255767849|gi|255767849_K11635	31.4	53	8.29e-06
UNIQUE_REP|Org4_Gene275#	gi|330443728|gi|330443728_NA	27.4	53	1.08e-05
UNIQUE_REP|Org4_Gene275#	gi|16131913|gi|16131913_K10551	30.6	53	1.08e-05
UNIQUE_REP|Org4_Gene275#	gi|15604698|gi|15604698_K02028	36.4	52	1.41e-05
UNIQUE_REP|Org4_Gene275#	gi|15672641|gi|15672641_K02003	31.9	52	1.41e-05
UNIQUE_REP|Org4_Gene275#	gi|hmm12924054|gi|hmm12924054_K05658	20.8	52	1.85e-05
UNIQUE_REP|Org4_Gene275#	gi|15669858|gi|15669858_K00400	31.2	52	1.85e-05
UNIQUE_REP|Org4_Gene275#	gi|17136662|gi|17136662_NA	25.7	52	1.85e-05
UNIQUE_REP|Org4_Gene275#	gi|383323942|gi|383323942_K10112	28.1	52	1.85e-05
UNIQUE_REP|Org4_Gene275#	gi|29347904|gi|29347904_K02003	31.4	52	1.85e-05
UNIQUE_REP|Org4_Gene275#	gi|15672061|gi|15672061_K06148	32.7	52	1.85e-05
UNIQUE_REP|Org4_Gene275#	gi|16130348|gi|16130348_K02045	33.8	52	2.41e-05
UNIQUE_REP|Org4_Gene275#	gi|383320923|gi|383320923_K02013	31.8	52	2.41e-05
UNIQUE_REP|Org4_Gene275#	gi|15604538|gi|15604538_K06147	33.7	52	2.41e-05
UNIQUE_REP|Org4_Gene275#	gi|15893433|gi|15893433_K01990	28.1	52	2.41e-05
UNIQUE_REP|Org4_Gene275#	gi|383322102|gi|383322102_K17063	31.5	51	3.15e-05
UNIQUE_REP|Org4_Gene275#	gi|15669064|gi|15669064_K02013	27.5	51	3.15e-05
UNIQUE_REP|Org4_Gene275#	gi|hmm11866014|gi|hmm11866014_K05658	24.7	51	4.11e-05
UNIQUE_REP|Org4_Gene275#	gi|15606054|gi|15606054_K09817	31.8	51	4.11e-05
UNIQUE_REP|Org4_Gene275#	gi|15604871|gi|15604871_K09810	29.8	50	5.37e-05
UNIQUE_REP|Org4_Gene275#	gi|16131861|gi|16131861_K10111	29.3	50	5.37e-05
UNIQUE_REP|Org4_Gene275#	gi|118431862|gi|118431862_K16786	32.6	50	5.37e-05
UNIQUE_REP|Org4_Gene275#	gi|16078500|gi|16078500_K02003	33.0	50	5.37e-05
UNIQUE_REP|Org4_Gene275#	gi|397672754|gi|397672754_K02036	29.2	50	7.01e-05
UNIQUE_REP|Org4_Gene275#	gi|15896483|gi|15896483_K10112	26.9	50	7.01e-05
UNIQUE_REP|Org4_Gene275#	gi|16080346|gi|16080346_K02013	28.7	50	9.16e-05
UNIQUE_REP|Org4_Gene275#	gi|15896352|gi|15896352_K16787	29.7	50	9.16e-05
UNIQUE_REP|Org4_Gene275#	gi|115534520|gi|115534520_K02021	26.7	50	9.16e-05
UNIQUE_REP|Org4_Gene275#	gi|15594987|gi|15594987_K11072	25.1	50	9.16e-05
UNIQUE_REP|Org4_Gene275#	gi|383323858|gi|383323858_K02045	34.2	50	9.16e-05
UNIQUE_REP|Org4_Gene275#	gi|14600407|gi|14600407_K02036	30.2	50	9.16e-05
UNIQUE_REP|Org4_Gene275#	gi|255767035|gi|255767035_K16786	28.2	50	9.16e-05
UNIQUE_REP|Org4_Gene275#	gi|71992285|gi|71992285_NA	33.1	49	0.00012
UNIQUE_REP|Org4_Gene275#	gi|15895259|gi|15895259_K02013	27.8	49	0.00012
UNIQUE_REP|Org4_Gene275#	gi|16129811|gi|16129811_K09817	32.9	49	0.00012
UNIQUE_REP|Org4_Gene275#	gi|383321445|gi|383321445_K09817	32.4	49	0.000156
UNIQUE_REP|Org4_Gene275#	gi|16080383|gi|16080383_K02013	27.0	49	0.000156
UNIQUE_REP|Org4_Gene275#	gi|193208177|gi|193208177_K02021	32.6	49	0.000156
UNIQUE_REP|Org4_Gene275#	gi|29348657|gi|29348657_K09817	27.4	49	0.000156
UNIQUE_REP|Org4_Gene275#	gi|15673732|gi|15673732_K02003	34.7	49	0.000156
UNIQUE_REP|Org4_Gene275#	gi|15807147|gi|15807147_K10112	26.9	49	0.000156
UNIQUE_REP|Org4_Gene275#	gi|16130472|gi|16130472_K02056	31.0	49	0.000204
UNIQUE_REP|Org4_Gene275#	gi|16130118|gi|16130118_K13896	28.2	49	0.000204
UNIQUE_REP|Org4_Gene275#	gi|397674747|gi|397674747_K05816	23.4	49	0.000204
UNIQUE_REP|Org4_Gene275#	gi|hmm2612013|gi|hmm2612013_K12608	33.8	49	0.000204
UNIQUE_REP|Org4_Gene275#	gi|15807829|gi|15807829_K02036	32.1	49	0.000204
UNIQUE_REP|Org4_Gene275#	gi|16130087|gi|16130087_K10542	32.5	49	0.000204
UNIQUE_REP|Org4_Gene275#	gi|15894060|gi|15894060_K02006	26.1	48	0.000267
UNIQUE_REP|Org4_Gene275#	gi|15674238|gi|15674238_K02003	31.1	48	0.000267
UNIQUE_REP|Org4_Gene275#	gi|hmm8482044|gi|hmm8482044_K05658	24.2	48	0.000267
UNIQUE_REP|Org4_Gene275#	gi|hmm11330033|gi|hmm11330033_NA	29.3	48	0.000267
UNIQUE_REP|Org4_Gene275#	gi|15672403|gi|15672403_K10112	28.2	48	0.000267
UNIQUE_REP|Org4_Gene275#	gi|16077888|gi|16077888_K06147	30.6	48	0.000267
UNIQUE_REP|Org4_Gene275#	gi|15896819|gi|15896819_K02003	30.8	48	0.000267
UNIQUE_REP|Org4_Gene275#	gi|15807572|gi|15807572_K02013	44.6	48	0.000267
UNIQUE_REP|Org4_Gene275#	gi|17511077|gi|17511077_K05656	31.0	48	0.000267
UNIQUE_REP|Org4_Gene275#	gi|15645506|gi|15645506_K02013	29.0	48	0.000348
UNIQUE_REP|Org4_Gene275#	gi|115533592|gi|115533592_K05655	29.8	48	0.000348
UNIQUE_REP|Org4_Gene275#	gi|71984940|gi|71984940_K05658	33.3	48	0.000348
UNIQUE_REP|Org4_Gene275#	gi|16131617|gi|16131617_K10441	33.0	48	0.000348
UNIQUE_REP|Org4_Gene275#	gi|16080932|gi|16080932_K10112	26.9	48	0.000348
UNIQUE_REP|Org4_Gene275#	gi|383323074|gi|383323074_K01990	25.7	48	0.000348
UNIQUE_REP|Org4_Gene275#	gi|hmm9340034|gi|hmm9340034_K05658	22.9	47	0.000455
UNIQUE_REP|Org4_Gene275#	gi|392927326|gi|392927326_K05658	23.2	47	0.000455
UNIQUE_REP|Org4_Gene275#	gi|392927324|gi|392927324_K05658	23.2	47	0.000455
UNIQUE_REP|Org4_Gene275#	gi|hmm13298054|gi|hmm13298054_NA	25.7	47	0.000455
UNIQUE_REP|Org4_Gene275#	gi|14601655|gi|14601655_K01990	28.2	47	0.000594
UNIQUE_REP|Org4_Gene275#	gi|15896278|gi|15896278_K01990	31.2	47	0.000594
UNIQUE_REP|Org4_Gene275#	gi|hmm12328034|gi|hmm12328034_K05658	26.2	47	0.000594
UNIQUE_REP|Org4_Gene275#	gi|16077355|gi|16077355_K09817	28.0	47	0.000594
UNIQUE_REP|Org4_Gene275#	gi|hmm27990013|gi|hmm27990013_NA	24.5	47	0.000594
UNIQUE_REP|Org4_Gene275#	gi|hmm2370053|gi|hmm2370053_K02021	32.1	47	0.000594
UNIQUE_REP|Org4_Gene275#	gi|383321908|gi|383321908_K06147	25.1	47	0.000594
UNIQUE_REP|Org4_Gene275#	gi|16080925|gi|16080925_K16013	23.7	47	0.000594
UNIQUE_REP|Org4_Gene275#	gi|15606675|gi|15606675_K02065	38.5	47	0.000594
UNIQUE_REP|Org4_Gene275#	gi|25146777|gi|25146777_K02021	22.8	47	0.000776
UNIQUE_REP|Org4_Gene275#	gi|hmm10090024|gi|hmm10090024_K05658	27.7	47	0.000776
UNIQUE_REP|Org4_Gene275#	gi|hmm31288053|gi|hmm31288053_NA	34.2	47	0.000776
UNIQUE_REP|Org4_Gene275#	gi|15669767|gi|15669767_K02006	36.9	47	0.000776
UNIQUE_REP|Org4_Gene275#	gi|hmm11874014|gi|hmm11874014_K05658	29.9	47	0.000776
UNIQUE_REP|Org4_Gene275#	gi|23397593|gi|23397593_NA	28.1	46	0.00101
UNIQUE_REP|Org4_Gene275#	gi|16128571|gi|16128571_K02013	29.2	46	0.00101
UNIQUE_REP|Org4_Gene275#	gi|29349048|gi|29349048_K09810	28.9	46	0.00101
UNIQUE_REP|Org4_Gene275#	gi|50812293|gi|50812293_K02003	30.3	46	0.00101
UNIQUE_REP|Org4_Gene275#	gi|29346335|gi|29346335_K01990	30.1	46	0.00101
UNIQUE_REP|Org4_Gene275#	gi|767912302|gi|767912302_NA	30.4	46	0.00101
UNIQUE_REP|Org4_Gene275#	gi|171184400|gi|171184400_K05657	30.4	46	0.00101
UNIQUE_REP|Org4_Gene275#	gi|767912304|gi|767912304_NA	30.4	46	0.00101
UNIQUE_REP|Org4_Gene275#	gi|767945429|gi|767945429_NA	28.2	46	0.00101
UNIQUE_REP|Org4_Gene275#	gi|15672696|gi|15672696_NA	31.2	46	0.00101
UNIQUE_REP|Org4_Gene275#	gi|15644878|gi|15644878_K13896	30.2	46	0.00101
UNIQUE_REP|Org4_Gene275#	gi|767945427|gi|767945427_NA	28.2	46	0.00101
UNIQUE_REP|Org4_Gene275#	gi|30024028|gi|30024028_K02013	27.5	46	0.00101
UNIQUE_REP|Org4_Gene275#	gi|37362699|gi|37362699_K02021	23.4	46	0.00101
UNIQUE_REP|Org4_Gene275#	gi|148612844|gi|148612844_NA	28.2	46	0.00101
UNIQUE_REP|Org4_Gene275#	gi|16128060|gi|16128060_K02062	27.6	46	0.00101
UNIQUE_REP|Org4_Gene275#	gi|15807275|gi|15807275_K09820	30.2	46	0.00132
UNIQUE_REP|Org4_Gene275#	gi|383321843|gi|383321843_K10112	27.4	46	0.00132
UNIQUE_REP|Org4_Gene275#	gi|hmm21668033|gi|hmm21668033_NA	26.0	46	0.00132
UNIQUE_REP|Org4_Gene275#	gi|15673698|gi|15673698_K02036	28.0	46	0.00132
UNIQUE_REP|Org4_Gene275#	gi|16077973|gi|16077973_K01990	31.1	46	0.00132
UNIQUE_REP|Org4_Gene275#	gi|16080369|gi|16080369_K02013	36.9	46	0.00132
UNIQUE_REP|Org4_Gene275#	gi|15605386|gi|15605386_K06861	26.9	46	0.00132
UNIQUE_REP|Org4_Gene275#	gi|hmm6022044|gi|hmm6022044_K05658	23.6	46	0.00132
UNIQUE_REP|Org4_Gene275#	gi|15669201|gi|15669201_K02036	27.0	45	0.00173
UNIQUE_REP|Org4_Gene275#	gi|16129710|gi|16129710_K05779	36.5	45	0.00173
UNIQUE_REP|Org4_Gene275#	gi|16079550|gi|16079550_K02036	28.4	45	0.00173
UNIQUE_REP|Org4_Gene275#	gi|12045272|gi|12045272_K02036	25.6	45	0.00173
UNIQUE_REP|Org4_Gene275#	gi|15896131|gi|15896131_K09817	30.7	45	0.00173
UNIQUE_REP|Org4_Gene275#	gi|255767355|gi|255767355_K02013	29.3	45	0.00173
UNIQUE_REP|Org4_Gene275#	gi|15669427|gi|15669427_K00400	30.4	45	0.00226
UNIQUE_REP|Org4_Gene275#	gi|66476094|gi|66476094_K02049	28.0	45	0.00226
UNIQUE_REP|Org4_Gene275#	gi|397673915|gi|397673915_K10112	24.7	45	0.00226
UNIQUE_REP|Org4_Gene275#	gi|16129400|gi|16129400_K02052	30.4	45	0.00226
UNIQUE_REP|Org4_Gene275#	gi|442616471|gi|442616471_NA	29.0	45	0.00226
UNIQUE_REP|Org4_Gene275#	gi|hmm31296023|gi|hmm31296023_NA	24.3	45	0.00226
UNIQUE_REP|Org4_Gene275#	gi|16080776|gi|16080776_K06147	29.5	45	0.00295
UNIQUE_REP|Org4_Gene275#	gi|530404355|gi|530404355_NA	34.3	45	0.00295
UNIQUE_REP|Org4_Gene275#	gi|255767193|gi|255767193_K01990	29.2	45	0.00295
UNIQUE_REP|Org4_Gene275#	gi|767948055|gi|767948055_NA	30.1	44	0.00385
UNIQUE_REP|Org4_Gene275#	gi|533869216|gi|533869216_NA	31.3	44	0.00385
UNIQUE_REP|Org4_Gene275#	gi|767948051|gi|767948051_K05659	30.1	44	0.00385
UNIQUE_REP|Org4_Gene275#	gi|767948053|gi|767948053_K05659	30.1	44	0.00385
UNIQUE_REP|Org4_Gene275#	gi|156105685|gi|156105685_K05655	31.3	44	0.00385
UNIQUE_REP|Org4_Gene275#	gi|15673145|gi|15673145_K11072	27.7	44	0.00385
UNIQUE_REP|Org4_Gene275#	gi|533868883|gi|533868883_K05655	31.3	44	0.00385
UNIQUE_REP|Org4_Gene275#	gi|21357907|gi|21357907_K05663	27.7	44	0.00385
UNIQUE_REP|Org4_Gene275#	gi|4505771|gi|4505771_K05659	30.1	44	0.00385
UNIQUE_REP|Org4_Gene275#	gi|767948045|gi|767948045_K05659	30.1	44	0.00385
UNIQUE_REP|Org4_Gene275#	gi|767948047|gi|767948047_K05659	30.1	44	0.00385
UNIQUE_REP|Org4_Gene275#	gi|767948041|gi|767948041_K05659	30.1	44	0.00385
UNIQUE_REP|Org4_Gene275#	gi|767948043|gi|767948043_K05659	30.1	44	0.00385
UNIQUE_REP|Org4_Gene275#	gi|9961252|gi|9961252_K05659	30.1	44	0.00385
UNIQUE_REP|Org4_Gene275#	gi|9961250|gi|9961250_K05659	30.1	44	0.00385
UNIQUE_REP|Org4_Gene275#	gi|16081114|gi|16081114_K01990	25.8	44	0.00385
UNIQUE_REP|Org4_Gene275#	gi|767948049|gi|767948049_NA	30.1	44	0.00385
UNIQUE_REP|Org4_Gene275#	gi|15672689|gi|15672689_K16012	34.1	44	0.00503
UNIQUE_REP|Org4_Gene275#	gi|15672292|gi|15672292_K18891	24.9	44	0.00503
UNIQUE_REP|Org4_Gene275#	gi|397673078|gi|397673078_K10112	24.7	44	0.00503
UNIQUE_REP|Org4_Gene275#	gi|15676271|gi|15676271_K06861	30.3	44	0.00503
UNIQUE_REP|Org4_Gene275#	gi|hmm52358013|gi|hmm52358013_NA	30.6	44	0.00503
UNIQUE_REP|Org4_Gene275#	gi|15893463|gi|15893463_K01990	28.9	44	0.00503
UNIQUE_REP|Org4_Gene275#	gi|15645337|gi|15645337_K06861	26.9	44	0.00657
UNIQUE_REP|Org4_Gene275#	gi|15606338|gi|15606338_K02036	29.5	44	0.00657
UNIQUE_REP|Org4_Gene275#	gi|hmm10832014|gi|hmm10832014_K05658	29.5	44	0.00657
UNIQUE_REP|Org4_Gene275#	gi|hmm24832033|gi|hmm24832033_K05658	32.0	44	0.00657
UNIQUE_REP|Org4_Gene275#	gi|hmm10424014|gi|hmm10424014_K05658	27.3	43	0.00857
UNIQUE_REP|Org4_Gene275#	gi|hmm9326034|gi|hmm9326034_K05658	40.4	43	0.00857
UNIQUE_REP|Org4_Gene275#	gi|hmm9056044|gi|hmm9056044_K05658	23.3	43	0.00857
UNIQUE_REP|Org4_Gene275#	gi|hmm9332034|gi|hmm9332034_K05658	31.9	43	0.00857
UNIQUE_REP|Org4_Gene275#	gi|16080535|gi|16080535_K18104	28.8	43	0.00857
UNIQUE_REP|Org6_Gene385#	gi|29349924|gi|29349924_NA	23.7	91	3.37e-17
UNIQUE_REP|Org6_Gene2238#	gi|15605636|gi|15605636_NA	27.2	141	2.82e-32
UNIQUE_REP|Org6_Gene2238#	gi|15807483|gi|15807483_NA	33.9	133	5.88e-30
UNIQUE_REP|Org6_Gene2238#	gi|383321138|gi|383321138_NA	38.7	131	2.24e-29
UNIQUE_REP|Org6_Gene2238#	gi|15894105|gi|15894105_NA	26.8	129	1.45e-28
UNIQUE_REP|Org6_Gene2238#	gi|383323613|gi|383323613_NA	36.3	129	1.45e-28
UNIQUE_REP|Org6_Gene2238#	gi|383321157|gi|383321157_NA	26.8	126	7.19e-28
UNIQUE_REP|Org6_Gene2238#	gi|383322093|gi|383322093_K00936	34.8	124	4.66e-27
UNIQUE_REP|Org6_Gene2238#	gi|15606095|gi|15606095_K13590	33.0	119	8.79e-26
UNIQUE_REP|Org6_Gene2238#	gi|383321364|gi|383321364_NA	38.4	119	1.15e-25
UNIQUE_REP|Org6_Gene2238#	gi|15604107|gi|15604107_K02488	36.0	119	1.5e-25
UNIQUE_REP|Org6_Gene2238#	gi|383323481|gi|383323481_NA	34.2	116	7.44e-25
UNIQUE_REP|Org6_Gene2238#	gi|383321390|gi|383321390_NA	38.1	116	9.72e-25
UNIQUE_REP|Org6_Gene2238#	gi|383323667|gi|383323667_NA	37.4	111	2.39e-23
UNIQUE_REP|Org6_Gene2238#	gi|383321634|gi|383321634_NA	30.3	111	3.13e-23
UNIQUE_REP|Org6_Gene2238#	gi|15605806|gi|15605806_NA	33.6	109	9.1e-23
UNIQUE_REP|Org6_Gene2238#	gi|15895881|gi|15895881_NA	35.1	107	5.9e-22
UNIQUE_REP|Org6_Gene2238#	gi|383323456|gi|383323456_NA	34.8	106	7.7e-22
UNIQUE_REP|Org6_Gene2238#	gi|145698262|gi|145698262_K13069	34.8	106	1.31e-21
UNIQUE_REP|Org6_Gene2238#	gi|15805493|gi|15805493_NA	32.3	105	2.24e-21
UNIQUE_REP|Org6_Gene2238#	gi|16080017|gi|16080017_NA	32.0	104	2.93e-21
UNIQUE_REP|Org6_Gene2238#	gi|90111360|gi|90111360_NA	39.4	104	3.82e-21
UNIQUE_REP|Org6_Gene2238#	gi|15893919|gi|15893919_NA	26.1	104	4.99e-21
UNIQUE_REP|Org6_Gene2238#	gi|15896780|gi|15896780_K18967	35.6	103	6.52e-21
UNIQUE_REP|Org6_Gene2238#	gi|383321191|gi|383321191_NA	36.4	103	8.51e-21
UNIQUE_REP|Org6_Gene2238#	gi|15606018|gi|15606018_NA	31.7	102	1.11e-20
UNIQUE_REP|Org6_Gene2238#	gi|90111253|gi|90111253_NA	37.0	102	1.11e-20
UNIQUE_REP|Org6_Gene2238#	gi|15806005|gi|15806005_NA	38.7	102	1.45e-20
UNIQUE_REP|Org6_Gene2238#	gi|383322834|gi|383322834_NA	34.5	101	2.48e-20
UNIQUE_REP|Org6_Gene2238#	gi|15605874|gi|15605874_NA	36.1	101	3.24e-20
UNIQUE_REP|Org6_Gene2238#	gi|16129494|gi|16129494_NA	35.9	100	7.21e-20
UNIQUE_REP|Org6_Gene2238#	gi|15606624|gi|15606624_NA	29.4	97	4.67e-19
UNIQUE_REP|Org6_Gene2238#	gi|15807849|gi|15807849_K18967	37.7	95	1.78e-18
UNIQUE_REP|Org6_Gene2238#	gi|16077977|gi|16077977_K18967	26.1	94	3.03e-18
UNIQUE_REP|Org6_Gene2238#	gi|16128370|gi|16128370_K18968	30.7	94	3.95e-18
UNIQUE_REP|Org6_Gene2238#	gi|15893924|gi|15893924_NA	33.3	92	1.5e-17
UNIQUE_REP|Org6_Gene2238#	gi|15807957|gi|15807957_NA	30.0	90	5.71e-17
UNIQUE_REP|Org6_Gene2238#	gi|16129481|gi|16129481_NA	32.6	90	5.71e-17
UNIQUE_REP|Org6_Gene2238#	gi|383323977|gi|383323977_NA	33.0	90	5.71e-17
UNIQUE_REP|Org6_Gene2238#	gi|383321307|gi|383321307_NA	35.5	89	1.27e-16
UNIQUE_REP|Org6_Gene2238#	gi|16128989|gi|16128989_NA	35.2	88	2.17e-16
UNIQUE_REP|Org6_Gene2238#	gi|383323025|gi|383323025_NA	29.7	88	2.17e-16
UNIQUE_REP|Org6_Gene2238#	gi|15605926|gi|15605926_NA	34.8	88	2.17e-16
UNIQUE_REP|Org6_Gene2238#	gi|397673197|gi|397673197_NA	32.1	88	2.83e-16
UNIQUE_REP|Org6_Gene2238#	gi|15806110|gi|15806110_K18967	37.0	87	4.83e-16
UNIQUE_REP|Org6_Gene2238#	gi|16130007|gi|16130007_NA	30.7	85	1.84e-15
UNIQUE_REP|Org6_Gene2238#	gi|383321747|gi|383321747_NA	32.5	84	3.13e-15
UNIQUE_REP|Org6_Gene2238#	gi|90111331|gi|90111331_NA	31.8	82	1.19e-14
UNIQUE_REP|Org6_Gene2238#	gi|90111334|gi|90111334_K13069	30.2	80	5.91e-14
UNIQUE_REP|Org6_Gene2238#	gi|15805298|gi|15805298_NA	33.3	79	1.72e-13
UNIQUE_REP|Org6_Gene2238#	gi|16129246|gi|16129246_K14051	28.7	79	1.72e-13
UNIQUE_REP|Org6_Gene2238#	gi|15806634|gi|15806634_NA	29.8	78	2.25e-13
UNIQUE_REP|Org6_Gene2238#	gi|15594764|gi|15594764_K18444	31.7	78	2.25e-13
UNIQUE_REP|Org6_Gene2238#	gi|383322521|gi|383322521_NA	25.6	77	3.83e-13
UNIQUE_REP|Org6_Gene2238#	gi|16129739|gi|16129739_NA	31.5	74	3.24e-12
UNIQUE_REP|Org6_Gene2238#	gi|15805632|gi|15805632_NA	32.9	74	5.53e-12
UNIQUE_REP|Org6_Gene2238#	gi|383323481|gi|383323481_NA	29.9	74	5.53e-12
UNIQUE_REP|Org6_Gene2238#	gi|383322622|gi|383322622_NA	30.4	71	2.75e-11
UNIQUE_REP|Org6_Gene2238#	gi|50812223|gi|50812223_NA	28.1	69	1.04e-10
UNIQUE_REP|Org6_Gene2238#	gi|15894846|gi|15894846_NA	26.4	61	2.84e-08
UNIQUE_REP|Org6_Gene2238#	gi|16128802|gi|16128802_NA	29.9	59	1.84e-07
UNIQUE_REP|Org6_Gene3029#	gi|15644744|gi|15644744_NA	26.3	161	2.03e-38
UNIQUE_REP|Org6_Gene3029#	gi|15895464|gi|15895464_NA	26.4	155	1.45e-36
UNIQUE_REP|Org6_Gene3029#	gi|15895470|gi|15895470_NA	27.1	153	7.21e-36
UNIQUE_REP|Org6_Gene3029#	gi|15895437|gi|15895437_NA	26.1	134	2.65e-30
UNIQUE_REP|Org6_Gene3029#	gi|15895468|gi|15895468_NA	30.1	81	3.48e-14
UNIQUE_REP|Org6_Gene1600#	gi|15646087|gi|15646087_K03657	24.9	135	1.97e-30
UNIQUE_REP|Org6_Gene1600#	gi|12045098|gi|12045098_K03657	25.3	132	1.28e-29
UNIQUE_REP|Org6_Gene1600#	gi|15895932|gi|15895932_K03657	31.0	121	3.84e-26
UNIQUE_REP|Org6_Gene1600#	gi|16077729|gi|16077729_K03657	28.7	120	5.02e-26
UNIQUE_REP|Org6_Gene1600#	gi|15676157|gi|15676157_K03657	28.3	116	7.25e-25
UNIQUE_REP|Org6_Gene1600#	gi|15606167|gi|15606167_K03657	29.7	115	2.11e-24
UNIQUE_REP|Org6_Gene1600#	gi|397672771|gi|397672771_K03657	28.8	112	1.78e-23
UNIQUE_REP|Org6_Gene1600#	gi|29346067|gi|29346067_K03657	30.3	111	3.04e-23
UNIQUE_REP|Org6_Gene1600#	gi|15806776|gi|15806776_K03657	28.8	106	1.28e-21
UNIQUE_REP|Org6_Gene1600#	gi|49176407|gi|49176407_K03656	27.4	104	2.85e-21
UNIQUE_REP|Org6_Gene1600#	gi|365992337|gi|365992337_K03657	26.1	104	3.72e-21
UNIQUE_REP|Org6_Gene1600#	gi|15605339|gi|15605339_K03657	24.2	104	4.86e-21
UNIQUE_REP|Org6_Gene1600#	gi|15673102|gi|15673102_K03657	27.4	102	1.08e-20
UNIQUE_REP|Org6_Gene1600#	gi|15604312|gi|15604312_K03657	30.0	101	2.41e-20
UNIQUE_REP|Org6_Gene1600#	gi|383321840|gi|383321840_K03657	27.7	97	3.48e-19
UNIQUE_REP|Org6_Gene1600#	gi|15677304|gi|15677304_K03656	29.7	96	1.32e-18
UNIQUE_REP|Org6_Gene1600#	gi|15894290|gi|15894290_K03657	24.8	87	6.15e-16
UNIQUE_REP|Org6_Gene1600#	gi|383321840|gi|383321840_K03657	37.5	56	1.16e-06
UNIQUE_REP|Org6_Gene1600#	gi|255767266|gi|255767266_K03657	39.8	56	1.16e-06
UNIQUE_REP|Org6_Gene1600#	gi|16128929|gi|16128929_K03658	27.7	55	1.98e-06
UNIQUE_REP|Org6_Gene1600#	gi|15605371|gi|15605371_K03582	28.3	52	2.19e-05
UNIQUE_REP|Org3_Gene4113#	gi|15894290|gi|15894290_K03657	25.8	115	2.09e-24
UNIQUE_REP|Org3_Gene4113#	gi|29346067|gi|29346067_K03657	25.0	86	1.04e-15
UNIQUE_REP|Org3_Gene4113#	gi|16077729|gi|16077729_K03657	25.8	85	2.32e-15
UNIQUE_REP|Org3_Gene4113#	gi|15895932|gi|15895932_K03657	22.7	82	1.96e-14
UNIQUE_REP|Org3_Gene4113#	gi|15676157|gi|15676157_K03657	23.2	77	4.84e-13
UNIQUE_REP|Org3_Gene4113#	gi|15604312|gi|15604312_K03657	23.3	69	1.32e-10
UNIQUE_REP|Org3_Gene4113#	gi|15646087|gi|15646087_K03657	26.8	67	6.54e-10
UNIQUE_REP|Org3_Gene4113#	gi|15806776|gi|15806776_K03657	28.7	63	7.23e-09
UNIQUE_REP|Org3_Gene4113#	gi|255767266|gi|255767266_K03657	24.9	60	4.69e-08
UNIQUE_REP|Org3_Gene4113#	gi|16131665|gi|16131665_K03657	28.3	56	8.84e-07
UNIQUE_REP|Org3_Gene4113#	gi|49176407|gi|49176407_K03656	27.0	53	7.48e-06
UNIQUE_REP|Org3_Gene4113#	gi|66360164|gi|66360164_K03657	23.6	46	0.00119
UNIQUE_REP|Org1_Gene3776#	gi|16130122|gi|16130122_K17677	30.7	131	2.77e-29
UNIQUE_REP|Org1_Gene3776#	gi|15807800|gi|15807800_NA	27.8	119	1.42e-25
UNIQUE_REP|Org1_Gene3776#	gi|398366495|gi|398366495_K17677	27.2	118	1.86e-25
UNIQUE_REP|Org1_Gene3776#	gi|15896079|gi|15896079_K17677	21.2	74	4.02e-12
UNIQUE_REP|Org1_Gene3776#	gi|115532548|gi|115532548_K14778	28.0	49	0.000138
UNIQUE_REP|Org1_Gene3776#	gi|115532546|gi|115532546_NA	28.0	49	0.000138
UNIQUE_REP|Org1_Gene3776#	gi|hmm45684053|gi|hmm45684053_K14777	33.3	46	0.00117
UNIQUE_REP|Org1_Gene3776#	gi|hmm45688053|gi|hmm45688053_K14777	33.3	46	0.00117
UNIQUE_REP|Org1_Gene4198#	gi|15676459|gi|15676459_K04043	28.6	184	3.72e-45
UNIQUE_REP|Org1_Gene4198#	gi|16128008|gi|16128008_K04043	28.0	183	6.35e-45
UNIQUE_REP|Org1_Gene4198#	gi|15605121|gi|15605121_K04043	27.0	173	8.58e-42
UNIQUE_REP|Org1_Gene4198#	gi|15894564|gi|15894564_K04043	27.9	173	8.58e-42
UNIQUE_REP|Org1_Gene4198#	gi|17562024|gi|17562024_K04043	28.0	171	2.5e-41
UNIQUE_REP|Org1_Gene4198#	gi|15606302|gi|15606302_K04043	28.1	170	4.26e-41
UNIQUE_REP|Org1_Gene4198#	gi|15604059|gi|15604059_K04043	27.6	168	2.11e-40
UNIQUE_REP|Org1_Gene4198#	gi|15644739|gi|15644739_K04043	25.8	164	3.05e-39
UNIQUE_REP|Org1_Gene4198#	gi|hmm33814043|gi|hmm33814043_K04043	28.0	163	6.8e-39
UNIQUE_REP|Org1_Gene4198#	gi|383323004|gi|383323004_K04043	26.5	161	2.58e-38
UNIQUE_REP|Org1_Gene4198#	gi|hmm22200053|gi|hmm22200053_K09490	26.0	161	3.37e-38
UNIQUE_REP|Org1_Gene4198#	gi|24234688|gi|24234688_K04043	30.5	159	9.81e-38
UNIQUE_REP|Org1_Gene4198#	gi|hmm7650013|gi|hmm7650013_K09490	31.1	157	4.87e-37
UNIQUE_REP|Org1_Gene4198#	gi|15594863|gi|15594863_K04043	29.2	157	4.87e-37
UNIQUE_REP|Org1_Gene4198#	gi|hmm29188053|gi|hmm29188053_K09490	25.6	157	4.87e-37
UNIQUE_REP|Org1_Gene4198#	gi|383321457|gi|383321457_K04043	27.3	156	6.36e-37
UNIQUE_REP|Org1_Gene4198#	gi|66359434|gi|66359434_K04043	28.1	156	8.31e-37
UNIQUE_REP|Org1_Gene4198#	gi|17534771|gi|17534771_NA	27.4	156	1.08e-36
UNIQUE_REP|Org1_Gene4198#	gi|hmm6860053|gi|hmm6860053_K03283	27.3	149	7.78e-35
UNIQUE_REP|Org1_Gene4198#	gi|6322505|gi|6322505_K04043	24.9	149	7.78e-35
UNIQUE_REP|Org1_Gene4198#	gi|17534015|gi|17534015_K03283	28.6	143	7.28e-33
UNIQUE_REP|Org1_Gene4198#	gi|17534013|gi|17534013_K03283	28.6	143	7.28e-33
UNIQUE_REP|Org1_Gene4198#	gi|16079601|gi|16079601_K04043	30.9	141	3.61e-32
UNIQUE_REP|Org1_Gene4198#	gi|15672936|gi|15672936_K04043	26.8	140	4.72e-32
UNIQUE_REP|Org1_Gene4198#	gi|16507237|gi|16507237_K09490	32.3	135	1.52e-30
UNIQUE_REP|Org1_Gene4198#	gi|24646318|gi|24646318_K03283	31.9	130	6.38e-29
UNIQUE_REP|Org1_Gene4198#	gi|24646324|gi|24646324_K03283	31.9	130	6.38e-29
UNIQUE_REP|Org1_Gene4198#	gi|24646322|gi|24646322_K03283	31.9	130	6.38e-29
UNIQUE_REP|Org1_Gene4198#	gi|15893763|gi|15893763_NA	26.5	130	6.38e-29
UNIQUE_REP|Org1_Gene4198#	gi|24646135|gi|24646135_K03283	31.9	129	8.33e-29
UNIQUE_REP|Org1_Gene4198#	gi|24646137|gi|24646137_K03283	31.9	129	8.33e-29
UNIQUE_REP|Org1_Gene4198#	gi|398364585|gi|398364585_K09490	31.9	127	3.16e-28
UNIQUE_REP|Org1_Gene4198#	gi|28571678|gi|28571678_K03283	31.7	127	4.13e-28
UNIQUE_REP|Org1_Gene4198#	gi|6319396|gi|6319396_K03283	32.2	126	7.05e-28
UNIQUE_REP|Org1_Gene4198#	gi|6323401|gi|6323401_NA	25.9	125	1.57e-27
UNIQUE_REP|Org1_Gene4198#	gi|17738165|gi|17738165_K03283	32.6	125	2.05e-27
UNIQUE_REP|Org1_Gene4198#	gi|17568549|gi|17568549_K09490	30.8	121	2.27e-26
UNIQUE_REP|Org1_Gene4198#	gi|6324120|gi|6324120_K03283	30.4	121	2.27e-26
UNIQUE_REP|Org1_Gene4198#	gi|6319972|gi|6319972_K03283	30.3	121	3.87e-26
UNIQUE_REP|Org1_Gene4198#	gi|24641404|gi|24641404_K09490	28.6	120	6.6e-26
UNIQUE_REP|Org1_Gene4198#	gi|24641402|gi|24641402_K09490	28.6	120	6.6e-26
UNIQUE_REP|Org1_Gene4198#	gi|24641406|gi|24641406_K09490	28.6	120	6.6e-26
UNIQUE_REP|Org1_Gene4198#	gi|24641408|gi|24641408_K09490	28.6	120	6.6e-26
UNIQUE_REP|Org1_Gene4198#	gi|17737941|gi|17737941_K03283	30.1	119	8.62e-26
UNIQUE_REP|Org1_Gene4198#	gi|34419635|gi|34419635_K03283	31.1	119	1.13e-25
UNIQUE_REP|Org1_Gene4198#	gi|24234686|gi|24234686_NA	32.7	119	1.13e-25
UNIQUE_REP|Org1_Gene4198#	gi|767970091|gi|767970091_K03283	32.7	119	1.13e-25
UNIQUE_REP|Org1_Gene4198#	gi|5729877|gi|5729877_K03283	32.7	119	1.13e-25
UNIQUE_REP|Org1_Gene4198#	gi|13676857|gi|13676857_K03283	36.3	119	1.47e-25
UNIQUE_REP|Org1_Gene4198#	gi|hmm41228013|gi|hmm41228013_K03283	31.4	118	1.92e-25
UNIQUE_REP|Org1_Gene4198#	gi|398364655|gi|398364655_K03283	30.8	118	2.51e-25
UNIQUE_REP|Org1_Gene4198#	gi|66362524|gi|66362524_NA	30.2	117	3.27e-25
UNIQUE_REP|Org1_Gene4198#	gi|hmm1234053|gi|hmm1234053_K03283	30.8	117	3.27e-25
UNIQUE_REP|Org1_Gene4198#	gi|hmm1238053|gi|hmm1238053_K03283	30.8	117	3.27e-25
UNIQUE_REP|Org1_Gene4198#	gi|6323004|gi|6323004_K03283	29.5	117	4.28e-25
UNIQUE_REP|Org1_Gene4198#	gi|hmm7418033|gi|hmm7418033_K03283	30.9	116	7.29e-25
UNIQUE_REP|Org1_Gene4198#	gi|144228166|gi|144228166_K03283	30.7	116	1.24e-24
UNIQUE_REP|Org1_Gene4198#	gi|17507981|gi|17507981_K03283	28.9	115	2.12e-24
UNIQUE_REP|Org1_Gene4198#	gi|hmm1226053|gi|hmm1226053_NA	32.2	115	2.12e-24
UNIQUE_REP|Org1_Gene4198#	gi|530429270|gi|530429270_K03283	31.2	114	4.73e-24
UNIQUE_REP|Org1_Gene4198#	gi|530429272|gi|530429272_K03283	31.2	114	4.73e-24
UNIQUE_REP|Org1_Gene4198#	gi|530428354|gi|530428354_K03283	31.2	114	4.73e-24
UNIQUE_REP|Org1_Gene4198#	gi|530428360|gi|530428360_K03283	31.2	114	4.73e-24
UNIQUE_REP|Org1_Gene4198#	gi|530428362|gi|530428362_K03283	31.2	114	4.73e-24
UNIQUE_REP|Org1_Gene4198#	gi|767939924|gi|767939924_K03283	31.2	114	4.73e-24
UNIQUE_REP|Org1_Gene4198#	gi|768049551|gi|768049551_K03283	31.2	114	4.73e-24
UNIQUE_REP|Org1_Gene4198#	gi|768053267|gi|768053267_K03283	31.2	114	4.73e-24
UNIQUE_REP|Org1_Gene4198#	gi|768047388|gi|768047388_K03283	31.2	114	4.73e-24
UNIQUE_REP|Org1_Gene4198#	gi|768043533|gi|768043533_K03283	31.2	114	4.73e-24
UNIQUE_REP|Org1_Gene4198#	gi|768047386|gi|768047386_K03283	31.2	114	4.73e-24
UNIQUE_REP|Org1_Gene4198#	gi|530381923|gi|530381923_K03283	31.2	114	4.73e-24
UNIQUE_REP|Org1_Gene4198#	gi|530381927|gi|530381927_K03283	31.2	114	4.73e-24
UNIQUE_REP|Org1_Gene4198#	gi|530381921|gi|530381921_K03283	31.2	114	4.73e-24
UNIQUE_REP|Org1_Gene4198#	gi|124256496|gi|124256496_K03283	31.2	114	4.73e-24
UNIQUE_REP|Org1_Gene4198#	gi|768053273|gi|768053273_K03283	31.2	114	4.73e-24
UNIQUE_REP|Org1_Gene4198#	gi|530428008|gi|530428008_K03283	31.2	114	4.73e-24
UNIQUE_REP|Org1_Gene4198#	gi|530428010|gi|530428010_K03283	31.2	114	4.73e-24
UNIQUE_REP|Org1_Gene4198#	gi|530427789|gi|530427789_K03283	31.2	114	4.73e-24
UNIQUE_REP|Org1_Gene4198#	gi|530427783|gi|530427783_K03283	31.2	114	4.73e-24
UNIQUE_REP|Org1_Gene4198#	gi|530427787|gi|530427787_K03283	31.2	114	4.73e-24
UNIQUE_REP|Org1_Gene4198#	gi|hmm10302033|gi|hmm10302033_K03283	31.4	112	1.05e-23
UNIQUE_REP|Org1_Gene4198#	gi|17541098|gi|17541098_K03283	30.4	112	1.8e-23
UNIQUE_REP|Org1_Gene4198#	gi|24647038|gi|24647038_K03283	33.9	111	4e-23
UNIQUE_REP|Org1_Gene4198#	gi|28571719|gi|28571719_K03283	33.9	111	4e-23
UNIQUE_REP|Org1_Gene4198#	gi|24647036|gi|24647036_K03283	33.9	111	4e-23
UNIQUE_REP|Org1_Gene4198#	gi|17737967|gi|17737967_K03283	33.9	111	4e-23
UNIQUE_REP|Org1_Gene4198#	gi|24647034|gi|24647034_K03283	33.9	111	4e-23
UNIQUE_REP|Org1_Gene4198#	gi|28571721|gi|28571721_K03283	33.9	111	4e-23
UNIQUE_REP|Org1_Gene4198#	gi|442619165|gi|442619165_K03283	33.9	111	4e-23
UNIQUE_REP|Org1_Gene4198#	gi|167466173|gi|167466173_K03283	34.1	110	5.23e-23
UNIQUE_REP|Org1_Gene4198#	gi|194248072|gi|194248072_K03283	34.1	110	5.23e-23
UNIQUE_REP|Org1_Gene4198#	gi|17647515|gi|17647515_K03283	30.5	110	5.23e-23
UNIQUE_REP|Org1_Gene4198#	gi|hmm14048013|gi|hmm14048013_K03283	32.5	109	8.92e-23
UNIQUE_REP|Org1_Gene4198#	gi|24663992|gi|24663992_NA	32.2	101	2.43e-20
UNIQUE_REP|Org1_Gene4198#	gi|24663988|gi|24663988_NA	32.2	101	2.43e-20
UNIQUE_REP|Org1_Gene4198#	gi|66356390|gi|66356390_NA	27.7	101	4.14e-20
UNIQUE_REP|Org6_Gene4450#	gi|15674210|gi|15674210_K01953	24.2	78	2.13e-13
UNIQUE_REP|Org6_Gene4450#	gi|16080106|gi|16080106_K01953	20.6	59	1.75e-07
UNIQUE_REP|Org6_Gene4450#	gi|hmm30532033|gi|hmm30532033_K01953	33.3	49	0.000181
UNIQUE_REP|Org7_Gene3042#	gi|15895169|gi|15895169_NA	26.6	174	3.71e-42
UNIQUE_REP|Org7_Gene3042#	gi|15673019|gi|15673019_NA	23.0	128	1.79e-28
UNIQUE_REP|Org6_Gene4455#	gi|15893949|gi|15893949_K06148	29.0	280	3.96e-74
UNIQUE_REP|Org6_Gene4455#	gi|15807394|gi|15807394_K06148	26.4	220	3.73e-56
UNIQUE_REP|Org6_Gene4455#	gi|15896011|gi|15896011_K06147	26.1	177	3.62e-43
UNIQUE_REP|Org6_Gene4455#	gi|15645225|gi|15645225_NA	24.8	176	1.05e-42
UNIQUE_REP|Org6_Gene4455#	gi|71984940|gi|71984940_K05658	27.7	176	1.05e-42
UNIQUE_REP|Org6_Gene4455#	gi|16080776|gi|16080776_K06147	25.1	176	1.05e-42
UNIQUE_REP|Org6_Gene4455#	gi|45551502|gi|45551502_NA	23.1	172	1.52e-41
UNIQUE_REP|Org6_Gene4455#	gi|45551501|gi|45551501_K05662	23.1	172	1.52e-41
UNIQUE_REP|Org6_Gene4455#	gi|16077935|gi|16077935_K11085	23.3	172	1.52e-41
UNIQUE_REP|Org6_Gene4455#	gi|392927171|gi|392927171_K05660	26.6	169	1.29e-40
UNIQUE_REP|Org6_Gene4455#	gi|71992285|gi|71992285_NA	25.6	168	2.87e-40
UNIQUE_REP|Org6_Gene4455#	gi|392927173|gi|392927173_NA	28.3	165	1.86e-39
UNIQUE_REP|Org6_Gene4455#	gi|16128881|gi|16128881_K11085	24.3	161	3.5e-38
UNIQUE_REP|Org6_Gene4455#	gi|29345919|gi|29345919_K06147	24.3	161	3.5e-38
UNIQUE_REP|Org6_Gene4455#	gi|383321908|gi|383321908_K06147	24.9	160	5.98e-38
UNIQUE_REP|Org6_Gene4455#	gi|392927176|gi|392927176_NA	26.0	159	7.8e-38
UNIQUE_REP|Org6_Gene4455#	gi|193211017|gi|193211017_NA	27.2	159	7.8e-38
UNIQUE_REP|Org6_Gene4455#	gi|193211015|gi|193211015_NA	26.0	159	7.8e-38
UNIQUE_REP|Org6_Gene4455#	gi|15604078|gi|15604078_K06147	21.7	159	1.33e-37
UNIQUE_REP|Org6_Gene4455#	gi|193202349|gi|193202349_K05658	26.2	157	3.87e-37
UNIQUE_REP|Org6_Gene4455#	gi|29349696|gi|29349696_K06147	24.0	157	5.06e-37
UNIQUE_REP|Org6_Gene4455#	gi|21357907|gi|21357907_K05663	25.1	157	5.06e-37
UNIQUE_REP|Org6_Gene4455#	gi|16078497|gi|16078497_K06147	24.8	156	6.61e-37
UNIQUE_REP|Org6_Gene4455#	gi|17511077|gi|17511077_K05656	24.2	156	1.13e-36
UNIQUE_REP|Org6_Gene4455#	gi|16077889|gi|16077889_K06147	23.9	155	1.47e-36
UNIQUE_REP|Org6_Gene4455#	gi|383323557|gi|383323557_K06147	23.3	155	1.92e-36
UNIQUE_REP|Org6_Gene4455#	gi|6323959|gi|6323959_K05663	24.2	155	1.92e-36
UNIQUE_REP|Org6_Gene4455#	gi|15677261|gi|15677261_K11004	26.4	155	1.92e-36
UNIQUE_REP|Org6_Gene4455#	gi|hmm26828053|gi|hmm26828053_NA	23.2	154	3.28e-36
UNIQUE_REP|Org6_Gene4455#	gi|16128853|gi|16128853_K16012	25.4	153	7.3e-36
UNIQUE_REP|Org6_Gene4455#	gi|hmm10832014|gi|hmm10832014_K05658	26.9	151	2.13e-35
UNIQUE_REP|Org6_Gene4455#	gi|15672061|gi|15672061_K06148	25.3	151	2.13e-35
UNIQUE_REP|Org6_Gene4455#	gi|193208177|gi|193208177_K02021	25.7	151	2.78e-35
UNIQUE_REP|Org6_Gene4455#	gi|71996809|gi|71996809_K02021	25.6	151	3.63e-35
UNIQUE_REP|Org6_Gene4455#	gi|15895659|gi|15895659_K06147	24.6	150	4.73e-35
UNIQUE_REP|Org6_Gene4455#	gi|411147369|gi|411147369_NA	24.2	150	4.73e-35
UNIQUE_REP|Org6_Gene4455#	gi|411147365|gi|411147365_NA	24.2	150	4.73e-35
UNIQUE_REP|Org6_Gene4455#	gi|411147363|gi|411147363_K05662	24.2	150	4.73e-35
UNIQUE_REP|Org6_Gene4455#	gi|411147367|gi|411147367_K05662	24.2	150	4.73e-35
UNIQUE_REP|Org6_Gene4455#	gi|42490749|gi|42490749_K05662	24.2	150	4.73e-35
UNIQUE_REP|Org6_Gene4455#	gi|hmm9056044|gi|hmm9056044_K05658	25.3	149	8.08e-35
UNIQUE_REP|Org6_Gene4455#	gi|hmm25134043|gi|hmm25134043_K05663	21.8	149	1.38e-34
UNIQUE_REP|Org6_Gene4455#	gi|24641565|gi|24641565_K05655	24.3	148	1.8e-34
UNIQUE_REP|Org6_Gene4455#	gi|15672689|gi|15672689_K16012	25.7	148	1.8e-34
UNIQUE_REP|Org6_Gene4455#	gi|17533971|gi|17533971_K02021	24.9	148	2.35e-34
UNIQUE_REP|Org6_Gene4455#	gi|15896655|gi|15896655_K06147	24.4	148	2.35e-34
UNIQUE_REP|Org6_Gene4455#	gi|71992290|gi|71992290_NA	23.4	147	5.23e-34
UNIQUE_REP|Org6_Gene4455#	gi|383322599|gi|383322599_K06147	24.4	147	5.23e-34
UNIQUE_REP|Org6_Gene4455#	gi|16080535|gi|16080535_K18104	24.6	147	5.23e-34
UNIQUE_REP|Org6_Gene4455#	gi|15895658|gi|15895658_K06147	22.8	146	6.84e-34
UNIQUE_REP|Org6_Gene4455#	gi|4505771|gi|4505771_K05659	25.2	146	6.84e-34
UNIQUE_REP|Org6_Gene4455#	gi|767948043|gi|767948043_K05659	25.2	146	6.84e-34
UNIQUE_REP|Org6_Gene4455#	gi|15896012|gi|15896012_K06147	24.1	146	6.84e-34
UNIQUE_REP|Org6_Gene4455#	gi|17567269|gi|17567269_K05658	23.9	146	8.93e-34
UNIQUE_REP|Org6_Gene4455#	gi|42741659|gi|42741659_K05658	26.7	146	1.17e-33
UNIQUE_REP|Org6_Gene4455#	gi|15604085|gi|15604085_K06147	23.9	145	1.52e-33
UNIQUE_REP|Org6_Gene4455#	gi|25146777|gi|25146777_K02021	24.7	145	1.52e-33
UNIQUE_REP|Org6_Gene4455#	gi|hmm11874014|gi|hmm11874014_K05658	32.5	145	1.99e-33
UNIQUE_REP|Org6_Gene4455#	gi|17569081|gi|17569081_NA	25.6	145	1.99e-33
UNIQUE_REP|Org6_Gene4455#	gi|15606368|gi|15606368_K16299	24.9	144	2.6e-33
UNIQUE_REP|Org6_Gene4455#	gi|15896526|gi|15896526_K06147	20.3	144	3.39e-33
UNIQUE_REP|Org6_Gene4455#	gi|16078496|gi|16078496_K06147	22.9	144	3.39e-33
UNIQUE_REP|Org6_Gene4455#	gi|16080924|gi|16080924_K16012	24.1	144	3.39e-33
UNIQUE_REP|Org6_Gene4455#	gi|17565938|gi|17565938_K05656	24.5	144	4.43e-33
UNIQUE_REP|Org6_Gene4455#	gi|17558664|gi|17558664_K05658	25.0	144	4.43e-33
UNIQUE_REP|Org6_Gene4455#	gi|hmm25068043|gi|hmm25068043_K05663	22.2	143	5.79e-33
UNIQUE_REP|Org6_Gene4455#	gi|15672292|gi|15672292_K18891	23.2	143	5.79e-33
UNIQUE_REP|Org6_Gene4455#	gi|15676188|gi|15676188_K18893	26.5	143	5.79e-33
UNIQUE_REP|Org6_Gene4455#	gi|hmm26824023|gi|hmm26824023_K05658	29.0	142	1.29e-32
UNIQUE_REP|Org6_Gene4455#	gi|hmm26822023|gi|hmm26822023_K05658	29.0	142	1.29e-32
UNIQUE_REP|Org6_Gene4455#	gi|383321775|gi|383321775_K06147	22.3	142	1.29e-32
UNIQUE_REP|Org6_Gene4455#	gi|16078036|gi|16078036_K06147	23.6	142	1.68e-32
UNIQUE_REP|Org6_Gene4455#	gi|42741659|gi|42741659_K05658	23.0	142	1.68e-32
UNIQUE_REP|Org6_Gene4455#	gi|hmm11866014|gi|hmm11866014_K05658	27.8	141	2.87e-32
UNIQUE_REP|Org6_Gene4455#	gi|15672693|gi|15672693_K18104	22.1	141	3.75e-32
UNIQUE_REP|Org6_Gene4455#	gi|767948053|gi|767948053_K05659	24.9	140	4.9e-32
UNIQUE_REP|Org6_Gene4455#	gi|767948055|gi|767948055_NA	24.9	140	4.9e-32
UNIQUE_REP|Org6_Gene4455#	gi|9961250|gi|9961250_K05659	24.9	140	4.9e-32
UNIQUE_REP|Org6_Gene4455#	gi|767948041|gi|767948041_K05659	24.9	140	4.9e-32
UNIQUE_REP|Org6_Gene4455#	gi|15896527|gi|15896527_K06147	22.1	140	4.9e-32
UNIQUE_REP|Org6_Gene4455#	gi|126650439|gi|126650439_K06148	23.8	140	6.4e-32
UNIQUE_REP|Org6_Gene4455#	gi|17136662|gi|17136662_NA	23.5	140	6.4e-32
UNIQUE_REP|Org6_Gene4455#	gi|hmm10424014|gi|hmm10424014_K05658	25.2	139	8.36e-32
UNIQUE_REP|Org6_Gene4455#	gi|15606696|gi|15606696_K06148	21.9	139	8.36e-32
UNIQUE_REP|Org6_Gene4455#	gi|15673254|gi|15673254_K06147	23.2	139	1.09e-31
UNIQUE_REP|Org6_Gene4455#	gi|383321641|gi|383321641_K06147	24.4	139	1.09e-31
UNIQUE_REP|Org6_Gene4455#	gi|15677750|gi|15677750_K11085	22.8	139	1.43e-31
UNIQUE_REP|Org6_Gene4455#	gi|85726357|gi|85726357_K05658	32.9	138	1.86e-31
UNIQUE_REP|Org6_Gene4455#	gi|17543740|gi|17543740_K02021	25.3	138	1.86e-31
UNIQUE_REP|Org6_Gene4455#	gi|hmm52358013|gi|hmm52358013_NA	25.1	138	2.43e-31
UNIQUE_REP|Org6_Gene4455#	gi|193209708|gi|193209708_K02021	33.9	138	3.18e-31
UNIQUE_REP|Org6_Gene4455#	gi|115535101|gi|115535101_K05658	27.4	137	4.15e-31
UNIQUE_REP|Org6_Gene4455#	gi|16077888|gi|16077888_K06147	23.1	137	5.42e-31
UNIQUE_REP|Org6_Gene4455#	gi|255708477|gi|255708477_K05660	25.5	136	7.08e-31
UNIQUE_REP|Org6_Gene4455#	gi|397673113|gi|397673113_K06147	22.6	136	1.21e-30
UNIQUE_REP|Org6_Gene4455#	gi|hmm10090024|gi|hmm10090024_K05658	22.8	136	1.21e-30
UNIQUE_REP|Org6_Gene4455#	gi|hmm1420013|gi|hmm1420013_K05658	24.9	136	1.21e-30
UNIQUE_REP|Org6_Gene4455#	gi|767973637|gi|767973637_NA	22.2	135	2.06e-30
UNIQUE_REP|Org6_Gene4455#	gi|9665248|gi|9665248_K05653	25.3	135	2.06e-30
UNIQUE_REP|Org6_Gene4455#	gi|767973635|gi|767973635_NA	22.2	135	2.06e-30
UNIQUE_REP|Org6_Gene4455#	gi|383321600|gi|383321600_K06147	22.2	135	2.06e-30
UNIQUE_REP|Org6_Gene4455#	gi|9955966|gi|9955966_NA	22.2	135	2.06e-30
UNIQUE_REP|Org6_Gene4455#	gi|15604538|gi|15604538_K06147	23.4	134	3.51e-30
UNIQUE_REP|Org6_Gene4455#	gi|hmm24832033|gi|hmm24832033_K05658	27.1	134	3.51e-30
UNIQUE_REP|Org6_Gene4455#	gi|hmm43216053|gi|hmm43216053_K05663	22.9	134	3.51e-30
UNIQUE_REP|Org6_Gene4455#	gi|767948045|gi|767948045_K05659	24.8	134	3.51e-30
UNIQUE_REP|Org6_Gene4455#	gi|hmm9920034|gi|hmm9920034_NA	24.4	134	4.59e-30
UNIQUE_REP|Org6_Gene4455#	gi|hmm6022044|gi|hmm6022044_K05658	23.7	134	4.59e-30
UNIQUE_REP|Org6_Gene4455#	gi|12044865|gi|12044865_K06147	23.4	134	4.59e-30
UNIQUE_REP|Org6_Gene4455#	gi|148612844|gi|148612844_NA	27.1	133	5.99e-30
UNIQUE_REP|Org6_Gene4455#	gi|767945429|gi|767945429_NA	27.1	133	5.99e-30
UNIQUE_REP|Org6_Gene4455#	gi|767945427|gi|767945427_NA	27.1	133	5.99e-30
UNIQUE_REP|Org6_Gene4455#	gi|15807046|gi|15807046_K06147	22.0	132	1.02e-29
UNIQUE_REP|Org6_Gene4455#	gi|16078037|gi|16078037_K06147	22.4	132	1.02e-29
UNIQUE_REP|Org6_Gene4455#	gi|23397593|gi|23397593_NA	23.4	132	1.74e-29
UNIQUE_REP|Org6_Gene4455#	gi|9961252|gi|9961252_K05659	28.9	132	1.74e-29
UNIQUE_REP|Org6_Gene4455#	gi|767948051|gi|767948051_K05659	28.9	132	1.74e-29
UNIQUE_REP|Org6_Gene4455#	gi|392927324|gi|392927324_K05658	23.1	131	2.28e-29
UNIQUE_REP|Org6_Gene4455#	gi|hmm9322034|gi|hmm9322034_K05658	23.2	131	2.28e-29
UNIQUE_REP|Org6_Gene4455#	gi|hmm12328034|gi|hmm12328034_K05658	22.1	131	2.28e-29
UNIQUE_REP|Org6_Gene4455#	gi|392927326|gi|392927326_K05658	23.1	131	2.28e-29
UNIQUE_REP|Org6_Gene4455#	gi|15805137|gi|15805137_K06148	21.9	131	2.28e-29
UNIQUE_REP|Org6_Gene4455#	gi|15894891|gi|15894891_K06147	22.4	131	2.97e-29
UNIQUE_REP|Org6_Gene4455#	gi|767920343|gi|767920343_NA	25.2	131	2.97e-29
UNIQUE_REP|Org6_Gene4455#	gi|6322640|gi|6322640_K05658	22.4	131	2.97e-29
UNIQUE_REP|Org6_Gene4455#	gi|9955963|gi|9955963_K05661	21.7	131	3.88e-29
UNIQUE_REP|Org6_Gene4455#	gi|15672243|gi|15672243_K06147	22.1	130	5.07e-29
UNIQUE_REP|Org6_Gene4455#	gi|hmm2370053|gi|hmm2370053_K02021	23.6	129	1.13e-28
UNIQUE_REP|Org6_Gene4455#	gi|71992066|gi|71992066_NA	25.3	129	1.13e-28
UNIQUE_REP|Org6_Gene4455#	gi|17567269|gi|17567269_K05658	27.3	129	1.13e-28
UNIQUE_REP|Org6_Gene4455#	gi|25146765|gi|25146765_NA	25.3	129	1.13e-28
UNIQUE_REP|Org6_Gene4455#	gi|86564969|gi|86564969_NA	25.3	129	1.13e-28
UNIQUE_REP|Org6_Gene4455#	gi|71992070|gi|71992070_NA	25.3	129	1.13e-28
UNIQUE_REP|Org6_Gene4455#	gi|16128434|gi|16128434_K18890	21.9	129	1.48e-28
UNIQUE_REP|Org6_Gene4455#	gi|71996550|gi|71996550_K05662	23.1	129	1.48e-28
UNIQUE_REP|Org6_Gene4455#	gi|767925450|gi|767925450_NA	25.5	128	1.93e-28
UNIQUE_REP|Org6_Gene4455#	gi|530373793|gi|530373793_NA	25.5	128	1.93e-28
UNIQUE_REP|Org6_Gene4455#	gi|66529005|gi|66529005_NA	25.5	128	1.93e-28
UNIQUE_REP|Org6_Gene4455#	gi|767925454|gi|767925454_NA	25.5	128	1.93e-28
UNIQUE_REP|Org6_Gene4455#	gi|530373795|gi|530373795_NA	25.5	128	1.93e-28
UNIQUE_REP|Org6_Gene4455#	gi|29348795|gi|29348795_K06147	25.3	128	1.93e-28
UNIQUE_REP|Org6_Gene4455#	gi|17541710|gi|17541710_K05658	29.0	128	1.93e-28
UNIQUE_REP|Org6_Gene4455#	gi|635372931|gi|635372931_NA	26.5	128	1.93e-28
UNIQUE_REP|Org6_Gene4455#	gi|171184400|gi|171184400_K05657	31.2	128	2.52e-28
UNIQUE_REP|Org6_Gene4455#	gi|15807045|gi|15807045_K06147	21.9	128	2.52e-28
UNIQUE_REP|Org6_Gene4455#	gi|hmm9332034|gi|hmm9332034_K05658	22.2	128	2.52e-28
UNIQUE_REP|Org6_Gene4455#	gi|767912302|gi|767912302_NA	31.2	128	2.52e-28
UNIQUE_REP|Org6_Gene4455#	gi|767912304|gi|767912304_NA	31.2	128	2.52e-28
UNIQUE_REP|Org6_Gene4455#	gi|767973643|gi|767973643_NA	22.1	126	7.32e-28
UNIQUE_REP|Org6_Gene4455#	gi|17551702|gi|17551702_K05668	24.6	126	7.32e-28
UNIQUE_REP|Org6_Gene4455#	gi|17551700|gi|17551700_K05668	24.6	126	7.32e-28
UNIQUE_REP|Org6_Gene4455#	gi|530401638|gi|530401638_NA	22.1	126	7.32e-28
UNIQUE_REP|Org6_Gene4455#	gi|767948047|gi|767948047_K05659	27.6	126	9.56e-28
UNIQUE_REP|Org6_Gene4455#	gi|767948049|gi|767948049_NA	28.2	126	1.25e-27
UNIQUE_REP|Org6_Gene4455#	gi|hmm8482044|gi|hmm8482044_K05658	24.5	126	1.25e-27
UNIQUE_REP|Org6_Gene4455#	gi|16080925|gi|16080925_K16013	23.7	126	1.25e-27
UNIQUE_REP|Org6_Gene4455#	gi|15604985|gi|15604985_K06148	23.3	125	1.63e-27
UNIQUE_REP|Org6_Gene4455#	gi|115533592|gi|115533592_K05655	23.0	125	1.63e-27
UNIQUE_REP|Org6_Gene4455#	gi|398365779|gi|398365779_NA	23.9	125	1.63e-27
UNIQUE_REP|Org6_Gene4455#	gi|12044864|gi|12044864_K06147	23.8	124	2.78e-27
UNIQUE_REP|Org6_Gene4455#	gi|134142337|gi|134142337_K05665	24.7	124	2.78e-27
UNIQUE_REP|Org6_Gene4455#	gi|767987236|gi|767987236_K05665	24.7	124	2.78e-27
UNIQUE_REP|Org6_Gene4455#	gi|767987238|gi|767987238_NA	24.7	124	2.78e-27
UNIQUE_REP|Org6_Gene4455#	gi|392923048|gi|392923048_NA	25.8	124	3.63e-27
UNIQUE_REP|Org6_Gene4455#	gi|15645696|gi|15645696_K11085	22.1	124	3.63e-27
UNIQUE_REP|Org6_Gene4455#	gi|hmm21828043|gi|hmm21828043_NA	28.3	124	3.63e-27
UNIQUE_REP|Org6_Gene4455#	gi|17569143|gi|17569143_K05658	24.4	124	4.75e-27
UNIQUE_REP|Org6_Gene4455#	gi|442630554|gi|442630554_NA	29.7	123	6.2e-27
UNIQUE_REP|Org6_Gene4455#	gi|24659289|gi|24659289_NA	29.7	123	6.2e-27
UNIQUE_REP|Org6_Gene4455#	gi|15673255|gi|15673255_K06147	22.2	122	1.06e-26
UNIQUE_REP|Org6_Gene4455#	gi|hmm9340034|gi|hmm9340034_K05658	29.9	122	1.06e-26
UNIQUE_REP|Org6_Gene4455#	gi|767946716|gi|767946716_K05031	24.3	122	1.38e-26
UNIQUE_REP|Org6_Gene4455#	gi|90421313|gi|90421313_K05031	24.3	122	1.38e-26
UNIQUE_REP|Org6_Gene4455#	gi|767946722|gi|767946722_NA	24.3	122	1.38e-26
UNIQUE_REP|Org6_Gene4455#	gi|767946720|gi|767946720_NA	24.3	122	1.38e-26
UNIQUE_REP|Org6_Gene4455#	gi|hmm9330034|gi|hmm9330034_K05658	28.5	122	1.8e-26
UNIQUE_REP|Org6_Gene4455#	gi|15645820|gi|15645820_K06148	23.5	122	1.8e-26
UNIQUE_REP|Org6_Gene4455#	gi|17567265|gi|17567265_K05658	26.3	122	1.8e-26
UNIQUE_REP|Org6_Gene4455#	gi|24653245|gi|24653245_NA	26.5	121	2.36e-26
UNIQUE_REP|Org6_Gene4455#	gi|281363262|gi|281363262_NA	26.5	121	2.36e-26
UNIQUE_REP|Org6_Gene4455#	gi|578805073|gi|578805073_K05664	26.9	121	3.08e-26
UNIQUE_REP|Org6_Gene4455#	gi|767920340|gi|767920340_K05664	26.9	121	3.08e-26
UNIQUE_REP|Org6_Gene4455#	gi|767920345|gi|767920345_NA	26.9	121	3.08e-26
UNIQUE_REP|Org6_Gene4455#	gi|767920336|gi|767920336_K05664	26.9	121	3.08e-26
UNIQUE_REP|Org6_Gene4455#	gi|767920338|gi|767920338_K05664	26.9	121	3.08e-26
UNIQUE_REP|Org6_Gene4455#	gi|21536378|gi|21536378_K05664	26.9	121	3.08e-26
UNIQUE_REP|Org6_Gene4455#	gi|hmm12210034|gi|hmm12210034_NA	21.9	120	5.25e-26
UNIQUE_REP|Org6_Gene4455#	gi|156105685|gi|156105685_K05655	25.7	120	5.25e-26
UNIQUE_REP|Org6_Gene4455#	gi|533868883|gi|533868883_K05655	25.7	120	5.25e-26
UNIQUE_REP|Org6_Gene4455#	gi|533869216|gi|533869216_NA	25.7	120	5.25e-26
UNIQUE_REP|Org6_Gene4455#	gi|37362699|gi|37362699_K02021	24.0	119	8.95e-26
UNIQUE_REP|Org6_Gene4455#	gi|767987198|gi|767987198_NA	24.2	119	1.17e-25
UNIQUE_REP|Org6_Gene4455#	gi|15807369|gi|15807369_K06147	22.1	119	1.17e-25
UNIQUE_REP|Org6_Gene4455#	gi|115534520|gi|115534520_K02021	22.8	119	1.53e-25
UNIQUE_REP|Org6_Gene4455#	gi|15808008|gi|15808008_K11085	22.1	119	1.53e-25
UNIQUE_REP|Org6_Gene4455#	gi|21358185|gi|21358185_NA	21.0	119	1.53e-25
UNIQUE_REP|Org6_Gene4455#	gi|24650986|gi|24650986_NA	21.0	119	1.53e-25
UNIQUE_REP|Org6_Gene4455#	gi|hmm12264034|gi|hmm12264034_NA	21.8	118	1.99e-25
UNIQUE_REP|Org6_Gene4455#	gi|383323969|gi|383323969_K06148	23.4	118	1.99e-25
UNIQUE_REP|Org6_Gene4455#	gi|161077321|gi|161077321_NA	22.8	118	2.6e-25
UNIQUE_REP|Org6_Gene4455#	gi|hmm9326034|gi|hmm9326034_K05658	28.3	117	3.4e-25
UNIQUE_REP|Org6_Gene4455#	gi|hmm12150034|gi|hmm12150034_NA	24.2	117	3.4e-25
UNIQUE_REP|Org6_Gene4455#	gi|397671981|gi|397671981_K18894	22.2	117	3.4e-25
UNIQUE_REP|Org6_Gene4455#	gi|15896656|gi|15896656_K06147	28.0	117	4.44e-25
UNIQUE_REP|Org6_Gene4455#	gi|16128433|gi|16128433_K18889	21.6	117	4.44e-25
UNIQUE_REP|Org6_Gene4455#	gi|442619996|gi|442619996_K05673	23.0	116	7.58e-25
UNIQUE_REP|Org6_Gene4455#	gi|442620000|gi|442620000_K05673	23.0	116	7.58e-25
UNIQUE_REP|Org6_Gene4455#	gi|767896680|gi|767896680_NA	33.0	116	7.58e-25
UNIQUE_REP|Org6_Gene4455#	gi|767896671|gi|767896671_NA	33.0	116	7.58e-25
UNIQUE_REP|Org6_Gene4455#	gi|767896674|gi|767896674_NA	33.0	116	7.58e-25
UNIQUE_REP|Org6_Gene4455#	gi|767896676|gi|767896676_NA	33.0	116	7.58e-25
UNIQUE_REP|Org6_Gene4455#	gi|767987189|gi|767987189_NA	33.0	116	7.58e-25
UNIQUE_REP|Org6_Gene4455#	gi|767987192|gi|767987192_NA	33.0	116	7.58e-25
UNIQUE_REP|Org6_Gene4455#	gi|767987194|gi|767987194_NA	33.0	116	7.58e-25
UNIQUE_REP|Org6_Gene4455#	gi|768044899|gi|768044899_NA	33.0	116	7.58e-25
UNIQUE_REP|Org6_Gene4455#	gi|24648279|gi|24648279_K05673	23.0	116	7.58e-25
UNIQUE_REP|Org6_Gene4455#	gi|6321752|gi|6321752_NA	24.6	116	7.58e-25
UNIQUE_REP|Org6_Gene4455#	gi|768044903|gi|768044903_NA	33.0	116	7.58e-25
UNIQUE_REP|Org6_Gene4455#	gi|190343023|gi|190343023_NA	33.0	116	7.58e-25
UNIQUE_REP|Org6_Gene4455#	gi|15893408|gi|15893408_K02028	31.0	116	7.58e-25
UNIQUE_REP|Org6_Gene4455#	gi|15672293|gi|15672293_K18892	21.4	116	9.9e-25
UNIQUE_REP|Org6_Gene4455#	gi|16128854|gi|16128854_K16013	22.7	116	9.9e-25
UNIQUE_REP|Org6_Gene4455#	gi|9955968|gi|9955968_NA	27.8	116	1.29e-24
UNIQUE_REP|Org6_Gene4455#	gi|397673112|gi|397673112_K06147	28.3	115	1.69e-24
UNIQUE_REP|Org6_Gene4455#	gi|45552335|gi|45552335_NA	22.5	114	2.88e-24
UNIQUE_REP|Org6_Gene4455#	gi|24583969|gi|24583969_NA	22.5	114	2.88e-24
UNIQUE_REP|Org6_Gene4455#	gi|45552355|gi|45552355_NA	22.5	114	2.88e-24
UNIQUE_REP|Org6_Gene4455#	gi|16128777|gi|16128777_K10038	31.4	114	2.88e-24
UNIQUE_REP|Org6_Gene4455#	gi|45552363|gi|45552363_NA	22.5	114	2.88e-24
UNIQUE_REP|Org6_Gene4455#	gi|45552361|gi|45552361_NA	22.5	114	2.88e-24
UNIQUE_REP|Org6_Gene4455#	gi|45552337|gi|45552337_NA	22.5	114	2.88e-24
UNIQUE_REP|Org6_Gene4455#	gi|45552341|gi|45552341_NA	22.5	114	2.88e-24
UNIQUE_REP|Org6_Gene4455#	gi|45552339|gi|45552339_NA	22.5	114	2.88e-24
UNIQUE_REP|Org6_Gene4455#	gi|29345918|gi|29345918_K06147	30.3	114	3.76e-24
UNIQUE_REP|Org6_Gene4455#	gi|hmm12924054|gi|hmm12924054_K05658	29.1	114	3.76e-24
UNIQUE_REP|Org6_Gene4455#	gi|45552343|gi|45552343_NA	22.5	114	4.91e-24
UNIQUE_REP|Org6_Gene4455#	gi|45550972|gi|45550972_NA	22.5	114	4.91e-24
UNIQUE_REP|Org6_Gene4455#	gi|45552345|gi|45552345_NA	22.5	114	4.91e-24
UNIQUE_REP|Org6_Gene4455#	gi|45552351|gi|45552351_NA	22.5	114	4.91e-24
UNIQUE_REP|Org6_Gene4455#	gi|45552349|gi|45552349_NA	22.5	114	4.91e-24
UNIQUE_REP|Org6_Gene4455#	gi|45552353|gi|45552353_NA	22.5	114	4.91e-24
UNIQUE_REP|Org6_Gene4455#	gi|45552347|gi|45552347_NA	22.5	114	4.91e-24
UNIQUE_REP|Org6_Gene4455#	gi|45552359|gi|45552359_NA	22.5	114	4.91e-24
UNIQUE_REP|Org6_Gene4455#	gi|hmm2824013|gi|hmm2824013_NA	23.5	114	4.91e-24
UNIQUE_REP|Org6_Gene4455#	gi|45552357|gi|45552357_NA	22.5	114	4.91e-24
UNIQUE_REP|Org6_Gene4455#	gi|hmm10754033|gi|hmm10754033_NA	21.5	113	6.41e-24
UNIQUE_REP|Org6_Gene4455#	gi|hmm8782034|gi|hmm8782034_NA	23.3	113	8.38e-24
UNIQUE_REP|Org6_Gene4455#	gi|392925782|gi|392925782_NA	22.6	112	1.09e-23
UNIQUE_REP|Org6_Gene4455#	gi|17567243|gi|17567243_K02021	24.0	112	1.43e-23
UNIQUE_REP|Org6_Gene4455#	gi|hmm10722033|gi|hmm10722033_NA	22.5	112	1.87e-23
UNIQUE_REP|Org6_Gene4455#	gi|398365539|gi|398365539_NA	25.5	111	2.44e-23
UNIQUE_REP|Org6_Gene4455#	gi|15894647|gi|15894647_K02006	30.9	111	2.44e-23
UNIQUE_REP|Org6_Gene4455#	gi|281361582|gi|281361582_NA	32.2	111	2.44e-23
UNIQUE_REP|Org6_Gene4455#	gi|397673191|gi|397673191_K14698	30.8	111	3.18e-23
UNIQUE_REP|Org6_Gene4455#	gi|383320938|gi|383320938_K06148	31.2	111	3.18e-23
UNIQUE_REP|Org6_Gene4455#	gi|hmm7224024|gi|hmm7224024_NA	24.8	111	4.16e-23
UNIQUE_REP|Org6_Gene4455#	gi|16080999|gi|16080999_K16963	31.1	110	5.43e-23
UNIQUE_REP|Org6_Gene4455#	gi|442622995|gi|442622995_NA	24.6	110	5.43e-23
UNIQUE_REP|Org6_Gene4455#	gi|320543713|gi|320543713_NA	24.6	110	5.43e-23
UNIQUE_REP|Org6_Gene4455#	gi|hmm37334033|gi|hmm37334033_K05658	24.2	110	5.43e-23
UNIQUE_REP|Org6_Gene4455#	gi|6322980|gi|6322980_NA	22.3	110	7.09e-23
UNIQUE_REP|Org6_Gene4455#	gi|16079796|gi|16079796_K10041	31.4	110	7.09e-23
UNIQUE_REP|Org6_Gene4455#	gi|6323014|gi|6323014_NA	25.1	109	9.26e-23
UNIQUE_REP|Org6_Gene4455#	gi|442628264|gi|442628264_NA	24.9	109	1.21e-22
UNIQUE_REP|Org6_Gene4455#	gi|15893669|gi|15893669_K02028	30.3	109	1.21e-22
UNIQUE_REP|Org6_Gene4455#	gi|442628262|gi|442628262_NA	24.9	109	1.21e-22
UNIQUE_REP|Org6_Gene4455#	gi|767946718|gi|767946718_NA	24.7	109	1.58e-22
UNIQUE_REP|Org6_Gene4455#	gi|15676594|gi|15676594_K02028	29.9	109	1.58e-22
UNIQUE_REP|Org6_Gene4455#	gi|89111135|gi|89111135_K05672	29.3	109	1.58e-22
UNIQUE_REP|Org6_Gene4455#	gi|hmm29154023|gi|hmm29154023_K05658	24.5	108	2.06e-22
UNIQUE_REP|Org6_Gene4455#	gi|73747915|gi|73747915_K05654	25.7	108	2.69e-22
UNIQUE_REP|Org6_Gene4455#	gi|397673192|gi|397673192_K14699	25.1	107	3.52e-22
UNIQUE_REP|Org6_Gene4455#	gi|30024006|gi|30024006_K16013	22.6	107	3.52e-22
UNIQUE_REP|Org6_Gene4455#	gi|62484234|gi|62484234_NA	21.7	107	4.6e-22
UNIQUE_REP|Org6_Gene4455#	gi|339895785|gi|339895785_K05656	27.2	107	4.6e-22
UNIQUE_REP|Org6_Gene4455#	gi|28574259|gi|28574259_K01509	28.7	107	4.6e-22
UNIQUE_REP|Org6_Gene4455#	gi|15607081|gi|15607081_K02065	32.5	107	4.6e-22
UNIQUE_REP|Org6_Gene4455#	gi|386769333|gi|386769333_NA	21.7	107	4.6e-22
UNIQUE_REP|Org6_Gene4455#	gi|15896852|gi|15896852_K02028	29.8	107	6e-22
UNIQUE_REP|Org6_Gene4455#	gi|16079986|gi|16079986_K16960	31.1	107	6e-22
UNIQUE_REP|Org6_Gene4455#	gi|hmm37310023|gi|hmm37310023_NA	25.9	107	6e-22
UNIQUE_REP|Org6_Gene4455#	gi|15594563|gi|15594563_K02036	30.5	106	7.84e-22
UNIQUE_REP|Org6_Gene4455#	gi|767961632|gi|767961632_NA	22.5	106	1.02e-21
UNIQUE_REP|Org6_Gene4455#	gi|578818931|gi|578818931_NA	22.5	106	1.02e-21
UNIQUE_REP|Org6_Gene4455#	gi|71992080|gi|71992080_NA	31.0	106	1.02e-21
UNIQUE_REP|Org6_Gene4455#	gi|4557481|gi|4557481_K05666	22.5	106	1.02e-21
UNIQUE_REP|Org6_Gene4455#	gi|578818933|gi|578818933_NA	22.5	106	1.02e-21
UNIQUE_REP|Org6_Gene4455#	gi|339895781|gi|339895781_NA	21.8	106	1.34e-21
UNIQUE_REP|Org6_Gene4455#	gi|586597929|gi|586597929_K05654	25.9	106	1.34e-21
UNIQUE_REP|Org6_Gene4455#	gi|15896104|gi|15896104_K05847	29.1	106	1.34e-21
UNIQUE_REP|Org6_Gene4455#	gi|767973639|gi|767973639_NA	21.8	106	1.34e-21
UNIQUE_REP|Org6_Gene4455#	gi|15673085|gi|15673085_K02003	30.2	106	1.34e-21
UNIQUE_REP|Org6_Gene4455#	gi|339895787|gi|339895787_NA	21.8	106	1.34e-21
UNIQUE_REP|Org6_Gene4455#	gi|386769962|gi|386769962_NA	28.5	105	1.75e-21
UNIQUE_REP|Org6_Gene4455#	gi|16077214|gi|16077214_K16787	30.2	105	1.75e-21
UNIQUE_REP|Org6_Gene4455#	gi|hmm43698033|gi|hmm43698033_NA	25.8	105	1.75e-21
UNIQUE_REP|Org6_Gene4455#	gi|hmm43700033|gi|hmm43700033_NA	25.8	105	1.75e-21
UNIQUE_REP|Org6_Gene4455#	gi|383323858|gi|383323858_K02045	29.2	105	2.28e-21
UNIQUE_REP|Org6_Gene4455#	gi|12045032|gi|12045032_K16786	29.8	105	2.28e-21
UNIQUE_REP|Org6_Gene4455#	gi|6322957|gi|6322957_NA	26.9	105	2.28e-21
UNIQUE_REP|Org6_Gene4455#	gi|6323217|gi|6323217_K02021	23.8	105	2.28e-21
UNIQUE_REP|Org6_Gene4455#	gi|15893611|gi|15893611_K02003	31.6	104	2.98e-21
UNIQUE_REP|Org6_Gene4455#	gi|16130148|gi|16130148_K06159	24.3	104	2.98e-21
UNIQUE_REP|Org6_Gene4455#	gi|15896570|gi|15896570_K10010	29.9	104	5.08e-21
UNIQUE_REP|Org6_Gene4455#	gi|15672259|gi|15672259_K16786	30.9	103	6.64e-21
UNIQUE_REP|Org6_Gene4455#	gi|hmm10778033|gi|hmm10778033_NA	20.5	103	6.64e-21
UNIQUE_REP|Org6_Gene4455#	gi|767940946|gi|767940946_NA	28.0	103	8.67e-21
UNIQUE_REP|Org6_Gene4455#	gi|767940948|gi|767940948_NA	28.0	103	8.67e-21
UNIQUE_REP|Org6_Gene4455#	gi|767940953|gi|767940953_NA	28.0	103	8.67e-21
UNIQUE_REP|Org6_Gene4455#	gi|767940932|gi|767940932_K05674	28.0	103	8.67e-21
UNIQUE_REP|Org6_Gene4455#	gi|767940938|gi|767940938_K05674	28.0	103	8.67e-21
UNIQUE_REP|Org6_Gene4455#	gi|312176403|gi|312176403_K05674	28.0	103	8.67e-21
UNIQUE_REP|Org6_Gene4455#	gi|767940955|gi|767940955_NA	28.0	103	8.67e-21
UNIQUE_REP|Org6_Gene4455#	gi|767940929|gi|767940929_K05674	28.0	103	8.67e-21
UNIQUE_REP|Org6_Gene4455#	gi|25914749|gi|25914749_NA	28.0	103	8.67e-21
UNIQUE_REP|Org6_Gene4455#	gi|15894166|gi|15894166_K16963	29.6	103	8.67e-21
UNIQUE_REP|Org6_Gene4455#	gi|15895708|gi|15895708_K02013	29.7	103	8.67e-21
UNIQUE_REP|Org6_Gene4455#	gi|29346701|gi|29346701_K11072	29.9	102	1.48e-20
UNIQUE_REP|Org6_Gene4455#	gi|193209740|gi|193209740_K02021	25.0	102	1.93e-20
UNIQUE_REP|Org6_Gene4455#	gi|15669201|gi|15669201_K02036	27.5	102	1.93e-20
UNIQUE_REP|Org6_Gene4455#	gi|398366407|gi|398366407_NA	23.2	101	2.52e-20
UNIQUE_REP|Org6_Gene4455#	gi|15668260|gi|15668260_K02013	28.3	101	2.52e-20
UNIQUE_REP|Org6_Gene4455#	gi|15604183|gi|15604183_K06148	20.7	101	3.29e-20
UNIQUE_REP|Org6_Gene4455#	gi|221460257|gi|221460257_NA	27.0	101	3.29e-20
UNIQUE_REP|Org6_Gene4455#	gi|16128635|gi|16128635_K10004	29.6	101	4.3e-20
UNIQUE_REP|Org6_Gene4455#	gi|15893744|gi|15893744_K02003	30.7	101	4.3e-20
UNIQUE_REP|Org6_Gene4455#	gi|16128192|gi|16128192_K02071	29.8	101	4.3e-20
UNIQUE_REP|Org6_Gene4455#	gi|15669276|gi|15669276_K02006	29.8	100	5.62e-20
UNIQUE_REP|Org6_Gene4455#	gi|15805200|gi|15805200_K06147	25.6	100	5.62e-20
UNIQUE_REP|Org6_Gene4455#	gi|15605916|gi|15605916_K09810	30.2	100	7.34e-20
UNIQUE_REP|Org6_Gene4455#	gi|16080327|gi|16080327_K02071	26.7	100	7.34e-20
UNIQUE_REP|Org6_Gene4455#	gi|255767257|gi|255767257_K02032	28.3	99	9.58e-20
UNIQUE_REP|Org6_Gene4455#	gi|16079452|gi|16079452_K02028	28.7	99	9.58e-20
UNIQUE_REP|Org6_Gene4455#	gi|126643919|gi|126643919_K06148	27.6	99	9.58e-20
UNIQUE_REP|Org6_Gene4455#	gi|15895524|gi|15895524_NA	29.9	99	1.25e-19
UNIQUE_REP|Org6_Gene4455#	gi|90111593|gi|90111593_K05816	31.8	99	1.25e-19
UNIQUE_REP|Org6_Gene4455#	gi|397673915|gi|397673915_K10112	27.7	99	1.25e-19
UNIQUE_REP|Org6_Gene4455#	gi|15645785|gi|15645785_K02028	29.1	99	1.25e-19
UNIQUE_REP|Org6_Gene4455#	gi|15896795|gi|15896795_K02003	29.0	99	1.63e-19
UNIQUE_REP|Org6_Gene4455#	gi|16130241|gi|16130241_K10017	26.8	99	1.63e-19
UNIQUE_REP|Org6_Gene4455#	gi|15672282|gi|15672282_K02041	28.6	98	2.14e-19
UNIQUE_REP|Org6_Gene4455#	gi|15668981|gi|15668981_K02003	26.8	98	2.14e-19
UNIQUE_REP|Org6_Gene4455#	gi|15894127|gi|15894127_K11072	30.4	98	2.79e-19
UNIQUE_REP|Org6_Gene4455#	gi|15606675|gi|15606675_K02065	29.0	97	3.64e-19
UNIQUE_REP|Org6_Gene4455#	gi|15673742|gi|15673742_K02028	29.0	97	3.64e-19
UNIQUE_REP|Org6_Gene4455#	gi|16079550|gi|16079550_K02036	27.8	97	3.64e-19
UNIQUE_REP|Org6_Gene4455#	gi|15894271|gi|15894271_K02071	30.1	97	3.64e-19
UNIQUE_REP|Org6_Gene4455#	gi|12045272|gi|12045272_K02036	27.4	97	3.64e-19
UNIQUE_REP|Org6_Gene4455#	gi|15676775|gi|15676775_K02045	29.6	97	4.76e-19
UNIQUE_REP|Org6_Gene4455#	gi|15672260|gi|15672260_K16787	26.4	97	4.76e-19
UNIQUE_REP|Org6_Gene4455#	gi|15894985|gi|15894985_K02036	26.4	97	6.21e-19
UNIQUE_REP|Org6_Gene4455#	gi|19920928|gi|19920928_NA	27.8	97	6.21e-19
UNIQUE_REP|Org6_Gene4455#	gi|15594987|gi|15594987_K11072	30.7	96	1.06e-18
UNIQUE_REP|Org6_Gene4455#	gi|15672307|gi|15672307_K16787	32.1	96	1.06e-18
UNIQUE_REP|Org6_Gene4455#	gi|9955970|gi|9955970_NA	22.7	96	1.38e-18
UNIQUE_REP|Org6_Gene4455#	gi|15895259|gi|15895259_K02013	25.9	96	1.38e-18
UNIQUE_REP|Org6_Gene4455#	gi|15896819|gi|15896819_K02003	26.5	96	1.38e-18
UNIQUE_REP|Org6_Gene4455#	gi|530413045|gi|530413045_NA	22.7	96	1.38e-18
UNIQUE_REP|Org6_Gene4455#	gi|255767035|gi|255767035_K16786	29.4	96	1.38e-18
UNIQUE_REP|Org6_Gene4455#	gi|767996342|gi|767996342_NA	22.7	96	1.38e-18
UNIQUE_REP|Org6_Gene4455#	gi|15604698|gi|15604698_K02028	31.6	95	1.81e-18
UNIQUE_REP|Org6_Gene4455#	gi|126654298|gi|126654298_NA	28.0	95	1.81e-18
UNIQUE_REP|Org6_Gene4455#	gi|533869067|gi|533869067_NA	24.6	95	1.81e-18
UNIQUE_REP|Org6_Gene4455#	gi|16131861|gi|16131861_K10111	27.6	95	2.36e-18
UNIQUE_REP|Org6_Gene4455#	gi|15672641|gi|15672641_K02003	31.4	95	2.36e-18
UNIQUE_REP|Org6_Gene4455#	gi|15894754|gi|15894754_K05847	29.6	95	2.36e-18
UNIQUE_REP|Org6_Gene4455#	gi|15672403|gi|15672403_K10112	29.4	94	3.08e-18
UNIQUE_REP|Org6_Gene4455#	gi|hmm24860023|gi|hmm24860023_NA	28.1	94	3.08e-18
UNIQUE_REP|Org6_Gene4455#	gi|118430852|gi|118430852_K10112	31.7	94	3.08e-18
UNIQUE_REP|Org6_Gene4455#	gi|383321843|gi|383321843_K10112	28.7	94	3.08e-18
UNIQUE_REP|Org6_Gene4455#	gi|383323668|gi|383323668_K02021	25.7	94	3.08e-18
UNIQUE_REP|Org6_Gene4455#	gi|383322547|gi|383322547_K02010	33.5	94	4.03e-18
UNIQUE_REP|Org6_Gene4455#	gi|118431710|gi|118431710_K17240	29.5	94	4.03e-18
UNIQUE_REP|Org6_Gene4455#	gi|15674238|gi|15674238_K02003	28.5	94	4.03e-18
UNIQUE_REP|Org6_Gene4455#	gi|15893788|gi|15893788_K09812	28.5	94	4.03e-18
UNIQUE_REP|Org6_Gene4455#	gi|15894109|gi|15894109_K02003	30.0	94	4.03e-18
UNIQUE_REP|Org6_Gene4455#	gi|14601071|gi|14601071_K01995	29.3	94	5.26e-18
UNIQUE_REP|Org6_Gene4455#	gi|578813488|gi|578813488_NA	27.2	94	5.26e-18
UNIQUE_REP|Org6_Gene4455#	gi|16131593|gi|16131593_K02036	26.0	94	5.26e-18
UNIQUE_REP|Org6_Gene4455#	gi|16080094|gi|16080094_K16920	29.3	93	6.87e-18
UNIQUE_REP|Org6_Gene4455#	gi|hmm49986013|gi|hmm49986013_NA	27.6	93	8.97e-18
UNIQUE_REP|Org6_Gene4455#	gi|118431637|gi|118431637_K02028	28.9	92	1.17e-17
UNIQUE_REP|Org6_Gene4455#	gi|15646074|gi|15646074_K02065	26.6	92	1.17e-17
UNIQUE_REP|Org6_Gene4455#	gi|15896874|gi|15896874_K10823	26.1	92	1.53e-17
UNIQUE_REP|Org6_Gene4455#	gi|255767312|gi|255767312_K16787	28.7	92	1.53e-17
UNIQUE_REP|Org6_Gene4455#	gi|16077441|gi|16077441_K02003	29.9	92	1.53e-17
UNIQUE_REP|Org6_Gene4455#	gi|767996344|gi|767996344_NA	22.6	92	2e-17
UNIQUE_REP|Org6_Gene4455#	gi|767996337|gi|767996337_NA	22.6	92	2e-17
UNIQUE_REP|Org6_Gene4455#	gi|29346731|gi|29346731_K02036	26.4	92	2e-17
UNIQUE_REP|Org6_Gene4455#	gi|767996340|gi|767996340_NA	22.6	92	2e-17
UNIQUE_REP|Org6_Gene4455#	gi|255767849|gi|255767849_K11635	29.4	92	2e-17
UNIQUE_REP|Org6_Gene4455#	gi|16131159|gi|16131159_K09972	26.7	91	2.61e-17
UNIQUE_REP|Org6_Gene4455#	gi|15669767|gi|15669767_K02006	29.0	91	2.61e-17
UNIQUE_REP|Org6_Gene4455#	gi|16080932|gi|16080932_K10112	29.4	91	2.61e-17
UNIQUE_REP|Org6_Gene4455#	gi|29349048|gi|29349048_K09810	28.4	91	2.61e-17
UNIQUE_REP|Org6_Gene4455#	gi|383320944|gi|383320944_K06148	26.9	91	2.61e-17
UNIQUE_REP|Org6_Gene4455#	gi|15669427|gi|15669427_K00400	28.8	91	3.41e-17
UNIQUE_REP|Org6_Gene4455#	gi|16077973|gi|16077973_K01990	28.3	91	3.41e-17
UNIQUE_REP|Org6_Gene4455#	gi|15673145|gi|15673145_K11072	26.6	91	3.41e-17
UNIQUE_REP|Org6_Gene4455#	gi|66363272|gi|66363272_NA	22.1	91	3.41e-17
UNIQUE_REP|Org6_Gene4455#	gi|16129472|gi|16129472_K10558	29.2	91	3.41e-17
UNIQUE_REP|Org6_Gene4455#	gi|767990720|gi|767990720_NA	28.7	91	4.45e-17
UNIQUE_REP|Org6_Gene4455#	gi|15606338|gi|15606338_K02036	27.5	91	4.45e-17
UNIQUE_REP|Org6_Gene4455#	gi|21729876|gi|21729876_K05671	28.7	91	4.45e-17
UNIQUE_REP|Org6_Gene4455#	gi|15149474|gi|15149474_K05671	28.7	91	4.45e-17
UNIQUE_REP|Org6_Gene4455#	gi|hmm26830013|gi|hmm26830013_NA	22.8	91	4.45e-17
UNIQUE_REP|Org6_Gene4455#	gi|15673778|gi|15673778_K02028	28.3	91	4.45e-17
UNIQUE_REP|Org6_Gene4455#	gi|21729873|gi|21729873_K05671	28.7	91	4.45e-17
UNIQUE_REP|Org6_Gene4455#	gi|15673732|gi|15673732_K02003	33.2	91	4.45e-17
UNIQUE_REP|Org6_Gene4455#	gi|15806651|gi|15806651_K09972	27.5	91	4.45e-17
UNIQUE_REP|Org6_Gene4455#	gi|767990722|gi|767990722_NA	28.7	91	4.45e-17
UNIQUE_REP|Org6_Gene4455#	gi|15805136|gi|15805136_K06148	23.8	90	5.81e-17
UNIQUE_REP|Org6_Gene4455#	gi|16128847|gi|16128847_K05685	26.8	90	5.81e-17
UNIQUE_REP|Org6_Gene4455#	gi|90111215|gi|90111215_K09810	28.4	90	7.59e-17
UNIQUE_REP|Org6_Gene4455#	gi|16078212|gi|16078212_K10823	28.6	90	7.59e-17
UNIQUE_REP|Org6_Gene4455#	gi|15896787|gi|15896787_K09697	26.3	90	7.59e-17
UNIQUE_REP|Org6_Gene4455#	gi|15894078|gi|15894078_K02013	27.3	90	7.59e-17
UNIQUE_REP|Org6_Gene4455#	gi|383321581|gi|383321581_K02032	26.4	89	9.92e-17
UNIQUE_REP|Org6_Gene4455#	gi|29347904|gi|29347904_K02003	28.9	89	9.92e-17
UNIQUE_REP|Org6_Gene4455#	gi|16128060|gi|16128060_K02062	25.2	89	1.3e-16
UNIQUE_REP|Org6_Gene4455#	gi|767925452|gi|767925452_NA	31.2	89	1.3e-16
UNIQUE_REP|Org6_Gene4455#	gi|383323942|gi|383323942_K10112	27.2	89	1.3e-16
UNIQUE_REP|Org6_Gene4455#	gi|15676687|gi|15676687_K10010	26.4	89	1.69e-16
UNIQUE_REP|Org6_Gene4455#	gi|255767111|gi|255767111_K10010	26.2	89	1.69e-16
UNIQUE_REP|Org6_Gene4455#	gi|16129864|gi|16129864_K10010	28.6	89	1.69e-16
UNIQUE_REP|Org6_Gene4455#	gi|73747917|gi|73747917_NA	26.6	88	2.21e-16
UNIQUE_REP|Org6_Gene4455#	gi|153792144|gi|153792144_K05652	26.8	88	2.21e-16
UNIQUE_REP|Org6_Gene4455#	gi|15672696|gi|15672696_NA	27.2	88	2.21e-16
UNIQUE_REP|Org6_Gene4455#	gi|50812293|gi|50812293_K02003	27.0	88	2.89e-16
UNIQUE_REP|Org6_Gene4455#	gi|12044917|gi|12044917_K02003	29.4	88	2.89e-16
UNIQUE_REP|Org6_Gene4455#	gi|15895268|gi|15895268_K02003	27.4	87	3.77e-16
UNIQUE_REP|Org6_Gene4455#	gi|14600407|gi|14600407_K02036	27.9	87	3.77e-16
UNIQUE_REP|Org6_Gene4455#	gi|29347360|gi|29347360_K02013	24.8	87	4.92e-16
UNIQUE_REP|Org6_Gene4455#	gi|15644878|gi|15644878_K13896	25.6	87	4.92e-16
UNIQUE_REP|Org6_Gene4455#	gi|16080383|gi|16080383_K02013	25.3	87	4.92e-16
UNIQUE_REP|Org6_Gene4455#	gi|15896514|gi|15896514_K01990	25.8	87	4.92e-16
UNIQUE_REP|Org6_Gene4455#	gi|383323720|gi|383323720_K02018	27.5	87	4.92e-16
UNIQUE_REP|Org6_Gene4455#	gi|15806373|gi|15806373_K02071	25.0	87	6.43e-16
UNIQUE_REP|Org6_Gene4455#	gi|29347510|gi|29347510_K02013	26.8	87	6.43e-16
UNIQUE_REP|Org6_Gene4455#	gi|15675955|gi|15675955_K09812	27.6	86	8.4e-16
UNIQUE_REP|Org6_Gene4455#	gi|383323282|gi|383323282_K02036	25.9	86	8.4e-16
UNIQUE_REP|Org6_Gene4455#	gi|116734710|gi|116734710_K05643	26.9	86	8.4e-16
UNIQUE_REP|Org6_Gene4455#	gi|16080308|gi|16080308_K10112	24.4	86	8.4e-16
UNIQUE_REP|Org6_Gene4455#	gi|16078500|gi|16078500_K02003	26.3	86	1.1e-15
UNIQUE_REP|Org6_Gene4455#	gi|15677106|gi|15677106_K09810	28.6	86	1.1e-15
UNIQUE_REP|Org6_Gene4455#	gi|15893363|gi|15893363_K02003	27.4	86	1.1e-15
UNIQUE_REP|Org6_Gene4455#	gi|397672811|gi|397672811_K02003	28.1	86	1.1e-15
UNIQUE_REP|Org6_Gene4455#	gi|116007328|gi|116007328_NA	26.0	86	1.43e-15
UNIQUE_REP|Org6_Gene4455#	gi|15676514|gi|15676514_K11076	26.7	86	1.43e-15
UNIQUE_REP|Org6_Gene4455#	gi|28574150|gi|28574150_NA	26.0	86	1.43e-15
UNIQUE_REP|Org6_Gene4455#	gi|15669557|gi|15669557_K15497	30.4	86	1.43e-15
UNIQUE_REP|Org6_Gene4455#	gi|12045033|gi|12045033_K16787	26.6	86	1.43e-15
UNIQUE_REP|Org6_Gene4455#	gi|16129251|gi|16129251_K19230	28.2	86	1.43e-15
UNIQUE_REP|Org6_Gene4455#	gi|15595022|gi|15595022_K02056	26.4	85	1.87e-15
UNIQUE_REP|Org6_Gene4455#	gi|15677865|gi|15677865_NA	27.8	85	1.87e-15
UNIQUE_REP|Org6_Gene4455#	gi|15605422|gi|15605422_K02032	30.4	85	1.87e-15
UNIQUE_REP|Org6_Gene4455#	gi|16080523|gi|16080523_K02003	26.0	85	1.87e-15
UNIQUE_REP|Org6_Gene4455#	gi|15607072|gi|15607072_K02032	28.2	85	1.87e-15
UNIQUE_REP|Org6_Gene4455#	gi|16077264|gi|16077264_K01990	28.5	85	1.87e-15
UNIQUE_REP|Org6_Gene4455#	gi|16080090|gi|16080090_K11631	28.4	85	2.44e-15
UNIQUE_REP|Org6_Gene4455#	gi|15605829|gi|15605829_K09810	27.4	85	2.44e-15
UNIQUE_REP|Org6_Gene4455#	gi|15893463|gi|15893463_K01990	26.7	85	2.44e-15
UNIQUE_REP|Org6_Gene4455#	gi|32563727|gi|32563727_NA	21.5	84	3.19e-15
UNIQUE_REP|Org6_Gene4455#	gi|15671992|gi|15671992_K02003	28.8	84	3.19e-15
UNIQUE_REP|Org6_Gene4455#	gi|572882597|gi|572882597_K05650	26.6	84	4.17e-15
UNIQUE_REP|Org6_Gene4455#	gi|15807829|gi|15807829_K02036	26.7	84	4.17e-15
UNIQUE_REP|Org6_Gene4455#	gi|530411340|gi|530411340_K05650	26.6	84	4.17e-15
UNIQUE_REP|Org6_Gene4455#	gi|15669064|gi|15669064_K02013	25.1	84	4.17e-15
UNIQUE_REP|Org6_Gene4455#	gi|767993221|gi|767993221_NA	26.6	84	4.17e-15
UNIQUE_REP|Org6_Gene4455#	gi|572882683|gi|572882683_K05650	26.6	84	4.17e-15
UNIQUE_REP|Org6_Gene4455#	gi|15896483|gi|15896483_K10112	27.5	84	4.17e-15
UNIQUE_REP|Org6_Gene4455#	gi|767993229|gi|767993229_NA	26.6	84	4.17e-15
UNIQUE_REP|Org6_Gene4455#	gi|15893403|gi|15893403_K02049	27.2	84	4.17e-15
UNIQUE_REP|Org6_Gene4455#	gi|530411336|gi|530411336_K05650	26.6	84	4.17e-15
UNIQUE_REP|Org6_Gene4455#	gi|767993227|gi|767993227_NA	26.6	84	4.17e-15
UNIQUE_REP|Org6_Gene4455#	gi|767993223|gi|767993223_NA	26.6	84	4.17e-15
UNIQUE_REP|Org6_Gene4455#	gi|15894813|gi|15894813_K02003	30.8	84	4.17e-15
UNIQUE_REP|Org6_Gene4455#	gi|767993225|gi|767993225_NA	26.6	84	4.17e-15
UNIQUE_REP|Org6_Gene4455#	gi|21536376|gi|21536376_K05641	30.4	84	5.44e-15
UNIQUE_REP|Org6_Gene4455#	gi|383323281|gi|383323281_K02036	27.2	84	5.44e-15
UNIQUE_REP|Org6_Gene4455#	gi|767956548|gi|767956548_K05641	30.4	84	5.44e-15
UNIQUE_REP|Org6_Gene4455#	gi|767956550|gi|767956550_K05641	30.4	84	5.44e-15
UNIQUE_REP|Org6_Gene4455#	gi|14601591|gi|14601591_NA	23.5	84	5.44e-15
UNIQUE_REP|Org6_Gene4455#	gi|12045326|gi|12045326_NA	27.9	84	5.44e-15
UNIQUE_REP|Org6_Gene4455#	gi|767956556|gi|767956556_NA	30.4	84	5.44e-15
UNIQUE_REP|Org6_Gene4455#	gi|767956558|gi|767956558_NA	30.4	84	5.44e-15
UNIQUE_REP|Org6_Gene4455#	gi|767956552|gi|767956552_K05641	30.4	84	5.44e-15
UNIQUE_REP|Org6_Gene4455#	gi|767956554|gi|767956554_NA	30.4	84	5.44e-15
UNIQUE_REP|Org6_Gene4455#	gi|15604253|gi|15604253_K06147	41.3	84	5.44e-15
UNIQUE_REP|Org6_Gene4455#	gi|530390668|gi|530390668_K05641	30.4	84	5.44e-15
UNIQUE_REP|Org6_Gene4455#	gi|16130118|gi|16130118_K13896	28.7	84	5.44e-15
UNIQUE_REP|Org6_Gene4455#	gi|15673698|gi|15673698_K02036	24.9	84	5.44e-15
UNIQUE_REP|Org6_Gene4455#	gi|29346945|gi|29346945_K02003	26.8	84	5.44e-15
UNIQUE_REP|Org6_Gene4455#	gi|15673823|gi|15673823_K02031	27.8	84	5.44e-15
UNIQUE_REP|Org6_Gene4455#	gi|530390674|gi|530390674_K05641	30.4	84	5.44e-15
UNIQUE_REP|Org6_Gene4455#	gi|hmm11778034|gi|hmm11778034_NA	27.4	83	7.11e-15
UNIQUE_REP|Org6_Gene4455#	gi|383323783|gi|383323783_K02003	26.5	83	7.11e-15
UNIQUE_REP|Org6_Gene4455#	gi|16077516|gi|16077516_K01990	27.4	83	7.11e-15
UNIQUE_REP|Org6_Gene4455#	gi|15893816|gi|15893816_K02003	27.1	83	7.11e-15
UNIQUE_REP|Org6_Gene4455#	gi|15893518|gi|15893518_K02003	26.1	83	9.28e-15
UNIQUE_REP|Org6_Gene4455#	gi|15807806|gi|15807806_K05847	25.0	83	9.28e-15
UNIQUE_REP|Org6_Gene4455#	gi|49176090|gi|49176090_K15583	25.6	83	9.28e-15
UNIQUE_REP|Org6_Gene4455#	gi|15896862|gi|15896862_K10823	26.5	83	9.28e-15
UNIQUE_REP|Org6_Gene4455#	gi|16080579|gi|16080579_K09812	26.6	82	1.21e-14
UNIQUE_REP|Org6_Gene4455#	gi|767944875|gi|767944875_K05647	23.3	82	1.21e-14
UNIQUE_REP|Org6_Gene4455#	gi|15677796|gi|15677796_K02065	28.5	82	1.58e-14
UNIQUE_REP|Org6_Gene4455#	gi|29346270|gi|29346270_K02003	27.2	82	1.58e-14
UNIQUE_REP|Org6_Gene4455#	gi|110832837|gi|110832837_K05033	25.5	82	2.07e-14
UNIQUE_REP|Org6_Gene4455#	gi|hmm31296023|gi|hmm31296023_NA	27.5	82	2.07e-14
UNIQUE_REP|Org6_Gene4455#	gi|15893528|gi|15893528_K01990	25.8	82	2.07e-14
UNIQUE_REP|Org6_Gene4455#	gi|530398970|gi|530398970_K05033	25.5	82	2.07e-14
UNIQUE_REP|Org6_Gene4455#	gi|15645337|gi|15645337_K06861	24.6	82	2.07e-14
UNIQUE_REP|Org6_Gene4455#	gi|767971627|gi|767971627_K05033	25.5	82	2.07e-14
UNIQUE_REP|Org6_Gene4455#	gi|255767193|gi|255767193_K01990	26.6	82	2.07e-14
UNIQUE_REP|Org6_Gene4455#	gi|530398962|gi|530398962_K05033	25.5	82	2.07e-14
UNIQUE_REP|Org6_Gene4455#	gi|110832835|gi|110832835_K05033	25.5	82	2.07e-14
UNIQUE_REP|Org6_Gene4455#	gi|530398968|gi|530398968_K05033	25.5	82	2.07e-14
UNIQUE_REP|Org6_Gene4455#	gi|530398966|gi|530398966_K05033	25.5	82	2.07e-14
UNIQUE_REP|Org6_Gene4455#	gi|16128733|gi|16128733_K02017	31.9	81	2.7e-14
UNIQUE_REP|Org6_Gene4455#	gi|12045328|gi|12045328_K02003	28.0	81	2.7e-14
UNIQUE_REP|Org6_Gene4455#	gi|15895989|gi|15895989_K02003	26.5	81	2.7e-14
UNIQUE_REP|Org6_Gene4455#	gi|15669702|gi|15669702_K02003	28.4	81	2.7e-14
UNIQUE_REP|Org6_Gene4455#	gi|90111594|gi|90111594_K01996	27.7	81	2.7e-14
UNIQUE_REP|Org6_Gene4455#	gi|767944869|gi|767944869_K05647	28.4	81	3.53e-14
UNIQUE_REP|Org6_Gene4455#	gi|597709765|gi|597709765_K05647	28.4	81	3.53e-14
UNIQUE_REP|Org6_Gene4455#	gi|90111177|gi|90111177_K11076	24.3	81	3.53e-14
UNIQUE_REP|Org6_Gene4455#	gi|767944871|gi|767944871_K05647	28.4	81	3.53e-14
UNIQUE_REP|Org6_Gene4455#	gi|767944882|gi|767944882_NA	28.4	81	3.53e-14
UNIQUE_REP|Org6_Gene4455#	gi|767944873|gi|767944873_K05647	28.4	81	3.53e-14
UNIQUE_REP|Org6_Gene4455#	gi|29349245|gi|29349245_K06861	28.6	81	3.53e-14
UNIQUE_REP|Org6_Gene4455#	gi|767944879|gi|767944879_K05647	28.4	81	3.53e-14
UNIQUE_REP|Org6_Gene4455#	gi|118582255|gi|118582255_K05032	26.7	81	3.53e-14
UNIQUE_REP|Org6_Gene4455#	gi|767944885|gi|767944885_NA	28.4	81	3.53e-14
UNIQUE_REP|Org6_Gene4455#	gi|767944899|gi|767944899_NA	28.4	81	3.53e-14
UNIQUE_REP|Org6_Gene4455#	gi|767944897|gi|767944897_NA	28.4	81	3.53e-14
UNIQUE_REP|Org6_Gene4455#	gi|767944901|gi|767944901_NA	28.4	81	3.53e-14
UNIQUE_REP|Org6_Gene4455#	gi|27262624|gi|27262624_K05648	25.9	81	3.53e-14
UNIQUE_REP|Org6_Gene4455#	gi|27262626|gi|27262626_K05648	25.9	81	3.53e-14
UNIQUE_REP|Org6_Gene4455#	gi|767944893|gi|767944893_NA	28.4	81	3.53e-14
UNIQUE_REP|Org6_Gene4455#	gi|767944888|gi|767944888_NA	28.4	81	3.53e-14
UNIQUE_REP|Org6_Gene4455#	gi|397674470|gi|397674470_K02003	28.4	81	3.53e-14
UNIQUE_REP|Org6_Gene4455#	gi|767944891|gi|767944891_NA	28.4	81	3.53e-14
UNIQUE_REP|Org6_Gene4455#	gi|15807147|gi|15807147_K10112	26.9	81	3.53e-14
UNIQUE_REP|Org6_Gene4455#	gi|365992284|gi|365992284_K09810	32.0	81	3.53e-14
UNIQUE_REP|Org6_Gene4455#	gi|15893558|gi|15893558_K01990	25.7	80	4.61e-14
UNIQUE_REP|Org6_Gene4455#	gi|15673300|gi|15673300_K11706	26.8	80	4.61e-14
UNIQUE_REP|Org6_Gene4455#	gi|108885102|gi|108885102_K16786	27.9	80	4.61e-14
UNIQUE_REP|Org6_Gene4455#	gi|15896850|gi|15896850_K02003	25.7	80	4.61e-14
UNIQUE_REP|Org6_Gene4455#	gi|383322173|gi|383322173_K02036	26.3	80	4.61e-14
UNIQUE_REP|Org6_Gene4455#	gi|767966430|gi|767966430_NA	26.6	80	4.61e-14
UNIQUE_REP|Org6_Gene4455#	gi|767966433|gi|767966433_NA	26.6	80	4.61e-14
UNIQUE_REP|Org6_Gene4455#	gi|562815400|gi|562815400_K05032	26.6	80	4.61e-14
UNIQUE_REP|Org6_Gene4455#	gi|767966437|gi|767966437_NA	26.6	80	4.61e-14
UNIQUE_REP|Org6_Gene4455#	gi|767966427|gi|767966427_K05032	26.6	80	4.61e-14
UNIQUE_REP|Org6_Gene4455#	gi|15672304|gi|15672304_K02071	26.0	80	4.61e-14
UNIQUE_REP|Org6_Gene4455#	gi|16080113|gi|16080113_K02049	29.8	80	6.02e-14
UNIQUE_REP|Org6_Gene4455#	gi|383323521|gi|383323521_K02003	27.0	80	6.02e-14
UNIQUE_REP|Org6_Gene4455#	gi|383320923|gi|383320923_K02013	26.4	80	6.02e-14
UNIQUE_REP|Org6_Gene4455#	gi|15806055|gi|15806055_K01996	25.4	80	6.02e-14
UNIQUE_REP|Org6_Gene4455#	gi|442620016|gi|442620016_NA	27.7	80	6.02e-14
UNIQUE_REP|Org6_Gene4455#	gi|15645506|gi|15645506_K02013	28.0	80	6.02e-14
UNIQUE_REP|Org6_Gene4455#	gi|442620018|gi|442620018_NA	27.7	80	6.02e-14
UNIQUE_REP|Org6_Gene4455#	gi|29346786|gi|29346786_K09812	27.6	80	7.86e-14
UNIQUE_REP|Org6_Gene4455#	gi|29346624|gi|29346624_K02003	27.0	80	7.86e-14
UNIQUE_REP|Org6_Gene4455#	gi|15606054|gi|15606054_K09817	28.9	80	7.86e-14
UNIQUE_REP|Org6_Gene4455#	gi|15893473|gi|15893473_K02032	27.0	79	1.03e-13
UNIQUE_REP|Org6_Gene4455#	gi|16128474|gi|16128474_K02068	27.4	79	1.03e-13
UNIQUE_REP|Org6_Gene4455#	gi|15595099|gi|15595099_K01990	24.9	79	1.03e-13
UNIQUE_REP|Org6_Gene4455#	gi|578822737|gi|578822737_K05033	26.7	79	1.34e-13
UNIQUE_REP|Org6_Gene4455#	gi|16128900|gi|16128900_K15555	26.4	79	1.34e-13
UNIQUE_REP|Org6_Gene4455#	gi|15674000|gi|15674000_K02003	31.8	79	1.34e-13
UNIQUE_REP|Org6_Gene4455#	gi|14601655|gi|14601655_K01990	27.4	79	1.34e-13
UNIQUE_REP|Org6_Gene4455#	gi|530398972|gi|530398972_K05033	26.7	79	1.34e-13
UNIQUE_REP|Org6_Gene4455#	gi|15677778|gi|15677778_K02071	26.7	79	1.34e-13
UNIQUE_REP|Org6_Gene4455#	gi|16131352|gi|16131352_K10824	24.8	79	1.34e-13
UNIQUE_REP|Org6_Gene4455#	gi|16079551|gi|16079551_K02036	26.4	79	1.34e-13
UNIQUE_REP|Org6_Gene4455#	gi|16080917|gi|16080917_K01990	24.6	79	1.75e-13
UNIQUE_REP|Org6_Gene4455#	gi|29346876|gi|29346876_K02003	25.7	79	1.75e-13
UNIQUE_REP|Org6_Gene4455#	gi|29346104|gi|29346104_K02003	23.8	79	1.75e-13
UNIQUE_REP|Org6_Gene4455#	gi|383322102|gi|383322102_K17063	26.6	79	1.75e-13
UNIQUE_REP|Org6_Gene4455#	gi|15604922|gi|15604922_K15583	27.5	78	2.29e-13
UNIQUE_REP|Org6_Gene4455#	gi|16131932|gi|16131932_K02041	26.9	78	2.99e-13
UNIQUE_REP|Org6_Gene4455#	gi|767973645|gi|767973645_NA	27.9	78	2.99e-13
UNIQUE_REP|Org6_Gene4455#	gi|15673978|gi|15673978_K01990	27.3	78	2.99e-13
UNIQUE_REP|Org6_Gene4455#	gi|15673699|gi|15673699_K02036	27.6	78	2.99e-13
UNIQUE_REP|Org6_Gene4455#	gi|255767305|gi|255767305_K02032	25.9	77	3.9e-13
UNIQUE_REP|Org6_Gene4455#	gi|15604252|gi|15604252_K02021	22.6	77	3.9e-13
UNIQUE_REP|Org6_Gene4455#	gi|397671854|gi|397671854_K02003	26.5	77	3.9e-13
UNIQUE_REP|Org6_Gene4455#	gi|15645367|gi|15645367_K09812	30.0	77	3.9e-13
UNIQUE_REP|Org6_Gene4455#	gi|14602163|gi|14602163_K02056	26.9	77	3.9e-13
UNIQUE_REP|Org6_Gene4455#	gi|15676937|gi|15676937_K15738	23.7	77	3.9e-13
UNIQUE_REP|Org6_Gene4455#	gi|16078290|gi|16078290_K02068	25.3	77	3.9e-13
UNIQUE_REP|Org6_Gene4455#	gi|15672921|gi|15672921_K02028	24.8	77	3.9e-13
UNIQUE_REP|Org6_Gene4455#	gi|383323750|gi|383323750_K11952	28.3	77	3.9e-13
UNIQUE_REP|Org6_Gene4455#	gi|16081114|gi|16081114_K01990	28.6	77	5.09e-13
UNIQUE_REP|Org6_Gene4455#	gi|15896264|gi|15896264_K15738	28.0	77	5.09e-13
UNIQUE_REP|Org6_Gene4455#	gi|105990541|gi|105990541_K05644	26.3	77	5.09e-13
UNIQUE_REP|Org6_Gene4455#	gi|29346288|gi|29346288_K02068	29.0	77	6.65e-13
UNIQUE_REP|Org6_Gene4455#	gi|hmm9544054|gi|hmm9544054_NA	23.5	77	6.65e-13
UNIQUE_REP|Org6_Gene4455#	gi|15896582|gi|15896582_NA	27.3	77	6.65e-13
UNIQUE_REP|Org6_Gene4455#	gi|16077804|gi|16077804_K15738	25.0	76	8.69e-13
UNIQUE_REP|Org6_Gene4455#	gi|15606456|gi|15606456_NA	27.6	76	8.69e-13
UNIQUE_REP|Org6_Gene4455#	gi|hmm14178014|gi|hmm14178014_NA	27.7	76	8.69e-13
UNIQUE_REP|Org6_Gene4455#	gi|hmm4460053|gi|hmm4460053_NA	27.4	76	8.69e-13
UNIQUE_REP|Org6_Gene4455#	gi|16077344|gi|16077344_K09697	25.2	76	1.13e-12
UNIQUE_REP|Org6_Gene4455#	gi|397673475|gi|397673475_K16013	24.0	76	1.13e-12
UNIQUE_REP|Org6_Gene4455#	gi|hmm49118053|gi|hmm49118053_NA	25.2	75	1.48e-12
UNIQUE_REP|Org6_Gene4455#	gi|15677997|gi|15677997_K02010	27.0	75	1.94e-12
UNIQUE_REP|Org6_Gene4455#	gi|16080369|gi|16080369_K02013	23.7	75	2.53e-12
UNIQUE_REP|Org6_Gene4455#	gi|15672954|gi|15672954_K09812	27.1	75	2.53e-12
UNIQUE_REP|Org6_Gene4455#	gi|15806560|gi|15806560_K09812	24.6	75	2.53e-12
UNIQUE_REP|Org6_Gene4455#	gi|hmm21668033|gi|hmm21668033_NA	26.0	75	2.53e-12
UNIQUE_REP|Org6_Gene4455#	gi|392896147|gi|392896147_NA	27.0	75	2.53e-12
UNIQUE_REP|Org6_Gene4455#	gi|15807185|gi|15807185_K09810	27.8	75	2.53e-12
UNIQUE_REP|Org6_Gene4455#	gi|71983516|gi|71983516_NA	27.0	75	2.53e-12
UNIQUE_REP|Org6_Gene4455#	gi|71983523|gi|71983523_NA	27.0	75	2.53e-12
UNIQUE_REP|Org6_Gene4455#	gi|71983510|gi|71983510_NA	27.0	75	2.53e-12
UNIQUE_REP|Org6_Gene4455#	gi|16128832|gi|16128832_K10000	24.2	75	2.53e-12
UNIQUE_REP|Org6_Gene4455#	gi|365992355|gi|365992355_K06861	22.8	74	3.3e-12
UNIQUE_REP|Org6_Gene4455#	gi|29345711|gi|29345711_K01990	28.0	74	3.3e-12
UNIQUE_REP|Org6_Gene4455#	gi|15669453|gi|15669453_K01995	25.9	74	3.3e-12
UNIQUE_REP|Org6_Gene4455#	gi|397672754|gi|397672754_K02036	28.2	74	4.31e-12
UNIQUE_REP|Org6_Gene4455#	gi|49176475|gi|49176475_K02056	25.3	74	4.31e-12
UNIQUE_REP|Org6_Gene4455#	gi|15807923|gi|15807923_K01996	26.7	74	4.31e-12
UNIQUE_REP|Org6_Gene4455#	gi|29345705|gi|29345705_NA	24.6	74	4.31e-12
UNIQUE_REP|Org6_Gene4455#	gi|397672635|gi|397672635_K02036	23.0	74	5.63e-12
UNIQUE_REP|Org6_Gene4455#	gi|15645103|gi|15645103_K02017	26.1	74	5.63e-12
UNIQUE_REP|Org6_Gene4455#	gi|530411334|gi|530411334_NA	27.2	73	7.36e-12
UNIQUE_REP|Org6_Gene4455#	gi|27477115|gi|27477115_K05651	27.2	73	7.36e-12
UNIQUE_REP|Org6_Gene4455#	gi|767993215|gi|767993215_K05651	27.2	73	7.36e-12
UNIQUE_REP|Org6_Gene4455#	gi|767993217|gi|767993217_K05651	27.2	73	7.36e-12
UNIQUE_REP|Org6_Gene4455#	gi|530411328|gi|530411328_K05651	27.2	73	7.36e-12
UNIQUE_REP|Org6_Gene4455#	gi|15896131|gi|15896131_K09817	25.9	73	7.36e-12
UNIQUE_REP|Org6_Gene4455#	gi|578830244|gi|578830244_K05651	27.2	73	7.36e-12
UNIQUE_REP|Org6_Gene4455#	gi|66362026|gi|66362026_NA	26.3	73	7.36e-12
UNIQUE_REP|Org6_Gene4455#	gi|15668900|gi|15668900_K06174	27.5	73	9.61e-12
UNIQUE_REP|Org6_Gene4455#	gi|15893537|gi|15893537_K09810	26.8	72	1.25e-11
UNIQUE_REP|Org6_Gene4455#	gi|118431913|gi|118431913_K01995	28.8	72	1.64e-11
UNIQUE_REP|Org6_Gene4455#	gi|145698235|gi|145698235_K13892	25.0	72	1.64e-11
UNIQUE_REP|Org6_Gene4455#	gi|15672185|gi|15672185_K01990	22.6	72	1.64e-11
UNIQUE_REP|Org6_Gene4455#	gi|255767185|gi|255767185_NA	24.8	72	1.64e-11
UNIQUE_REP|Org6_Gene4455#	gi|17510237|gi|17510237_NA	23.4	72	1.64e-11
UNIQUE_REP|Org6_Gene4455#	gi|17565586|gi|17565586_NA	26.6	72	2.14e-11
UNIQUE_REP|Org6_Gene4455#	gi|383323111|gi|383323111_K16787	27.5	72	2.14e-11
UNIQUE_REP|Org6_Gene4455#	gi|16130472|gi|16130472_K02056	24.1	72	2.14e-11
UNIQUE_REP|Org6_Gene4455#	gi|16131617|gi|16131617_K10441	25.5	72	2.14e-11
UNIQUE_REP|Org6_Gene4455#	gi|16080462|gi|16080462_K01990	25.5	71	2.8e-11
UNIQUE_REP|Org6_Gene4455#	gi|hmm10526053|gi|hmm10526053_NA	25.1	71	2.8e-11
UNIQUE_REP|Org6_Gene4455#	gi|383322106|gi|383322106_K16786	26.9	71	2.8e-11
UNIQUE_REP|Org6_Gene4455#	gi|15604542|gi|15604542_K09810	27.3	71	2.8e-11
UNIQUE_REP|Org6_Gene4455#	gi|15676455|gi|15676455_K05685	25.0	71	3.65e-11
UNIQUE_REP|Org6_Gene4455#	gi|15672236|gi|15672236_K01990	24.8	71	3.65e-11
UNIQUE_REP|Org6_Gene4455#	gi|330443728|gi|330443728_NA	23.1	71	3.65e-11
UNIQUE_REP|Org6_Gene4455#	gi|383323326|gi|383323326_K02006	24.3	71	3.65e-11
UNIQUE_REP|Org6_Gene4455#	gi|383323070|gi|383323070_K11962	24.3	70	4.77e-11
UNIQUE_REP|Org6_Gene4455#	gi|15896757|gi|15896757_K01990	26.5	70	4.77e-11
UNIQUE_REP|Org6_Gene4455#	gi|15676271|gi|15676271_K06861	23.5	70	4.77e-11
UNIQUE_REP|Org6_Gene4455#	gi|15805500|gi|15805500_K02003	25.6	70	4.77e-11
UNIQUE_REP|Org6_Gene4455#	gi|397675030|gi|397675030_K09812	25.1	70	4.77e-11
UNIQUE_REP|Org6_Gene4455#	gi|15604871|gi|15604871_K09810	29.0	70	4.77e-11
UNIQUE_REP|Org6_Gene4455#	gi|397675614|gi|397675614_K02032	24.8	70	4.77e-11
UNIQUE_REP|Org6_Gene4455#	gi|15896278|gi|15896278_K01990	26.2	70	4.77e-11
UNIQUE_REP|Org6_Gene4455#	gi|15807924|gi|15807924_K01998	25.3	70	6.23e-11
UNIQUE_REP|Org6_Gene4455#	gi|49176363|gi|49176363_K13926	24.9	70	8.13e-11
UNIQUE_REP|Org6_Gene4455#	gi|386766683|gi|386766683_NA	25.9	69	1.06e-10
UNIQUE_REP|Org6_Gene4455#	gi|24650853|gi|24650853_NA	25.9	69	1.06e-10
UNIQUE_REP|Org6_Gene4455#	gi|24650855|gi|24650855_NA	25.9	69	1.06e-10
UNIQUE_REP|Org6_Gene4455#	gi|16131913|gi|16131913_K10551	23.3	69	1.06e-10
UNIQUE_REP|Org6_Gene4455#	gi|442621544|gi|442621544_NA	25.9	69	1.06e-10
UNIQUE_REP|Org6_Gene4455#	gi|320543382|gi|320543382_NA	25.9	69	1.06e-10
UNIQUE_REP|Org6_Gene4455#	gi|386766681|gi|386766681_NA	25.9	69	1.06e-10
UNIQUE_REP|Org6_Gene4455#	gi|397674224|gi|397674224_K16787	26.7	69	1.06e-10
UNIQUE_REP|Org6_Gene4455#	gi|hmm9052044|gi|hmm9052044_NA	26.8	69	1.06e-10
UNIQUE_REP|Org6_Gene4455#	gi|383323342|gi|383323342_K11963	27.5	69	1.39e-10
UNIQUE_REP|Org6_Gene4455#	gi|15807112|gi|15807112_K01996	23.5	69	1.39e-10
UNIQUE_REP|Org6_Gene4455#	gi|15805315|gi|15805315_K01996	25.9	69	1.39e-10
UNIQUE_REP|Org6_Gene4455#	gi|150417984|gi|150417984_K05645	25.2	69	1.81e-10
UNIQUE_REP|Org6_Gene4455#	gi|768000587|gi|768000587_NA	25.2	69	1.81e-10
UNIQUE_REP|Org6_Gene4455#	gi|16131335|gi|16131335_K09812	25.0	69	1.81e-10
UNIQUE_REP|Org6_Gene4455#	gi|768000585|gi|768000585_NA	25.2	69	1.81e-10
UNIQUE_REP|Org6_Gene4455#	gi|768000611|gi|768000611_NA	25.2	69	1.81e-10
UNIQUE_REP|Org6_Gene4455#	gi|768000599|gi|768000599_NA	25.2	69	1.81e-10
UNIQUE_REP|Org6_Gene4455#	gi|768000615|gi|768000615_NA	25.2	69	1.81e-10
UNIQUE_REP|Org6_Gene4455#	gi|15603884|gi|15603884_K09691	24.6	69	1.81e-10
UNIQUE_REP|Org6_Gene4455#	gi|768000573|gi|768000573_K05645	25.2	69	1.81e-10
UNIQUE_REP|Org6_Gene4455#	gi|14318491|gi|14318491_K12608	24.8	69	1.81e-10
UNIQUE_REP|Org6_Gene4455#	gi|578832920|gi|578832920_NA	25.2	69	1.81e-10
UNIQUE_REP|Org6_Gene4455#	gi|768000581|gi|768000581_NA	25.2	69	1.81e-10
UNIQUE_REP|Org6_Gene4455#	gi|578832917|gi|578832917_K05645	25.2	69	1.81e-10
UNIQUE_REP|Org6_Gene4455#	gi|15604849|gi|15604849_K02028	29.5	68	2.37e-10
UNIQUE_REP|Org6_Gene4455#	gi|255767068|gi|255767068_K01990	26.0	68	2.37e-10
UNIQUE_REP|Org6_Gene4455#	gi|768000620|gi|768000620_NA	26.1	68	2.37e-10
UNIQUE_REP|Org6_Gene4455#	gi|578832922|gi|578832922_NA	26.1	68	2.37e-10
UNIQUE_REP|Org6_Gene4455#	gi|767990724|gi|767990724_NA	33.6	68	3.09e-10
UNIQUE_REP|Org6_Gene4455#	gi|15674096|gi|15674096_K09817	26.4	68	3.09e-10
UNIQUE_REP|Org6_Gene4455#	gi|15644808|gi|15644808_K02003	24.8	68	3.09e-10
UNIQUE_REP|Org6_Gene4455#	gi|16130067|gi|16130067_K05847	25.3	67	4.04e-10
UNIQUE_REP|Org6_Gene4455#	gi|14601326|gi|14601326_K01995	24.1	67	4.04e-10
UNIQUE_REP|Org6_Gene4455#	gi|397674855|gi|397674855_K01990	25.3	67	6.88e-10
UNIQUE_REP|Org6_Gene4455#	gi|118431644|gi|118431644_K01990	25.5	67	6.88e-10
UNIQUE_REP|Org6_Gene4455#	gi|397674597|gi|397674597_K16907	24.9	67	6.88e-10
UNIQUE_REP|Org6_Gene4455#	gi|16080128|gi|16080128_K11710	24.1	66	8.99e-10
UNIQUE_REP|Org6_Gene4455#	gi|397675718|gi|397675718_K05847	25.9	66	8.99e-10
UNIQUE_REP|Org6_Gene4455#	gi|767944905|gi|767944905_NA	30.1	66	8.99e-10
UNIQUE_REP|Org6_Gene4455#	gi|hmm53396013|gi|hmm53396013_NA	27.8	66	8.99e-10
UNIQUE_REP|Org6_Gene4455#	gi|767944903|gi|767944903_NA	30.1	66	8.99e-10
UNIQUE_REP|Org6_Gene4455#	gi|hmm10018054|gi|hmm10018054_NA	22.2	66	8.99e-10
UNIQUE_REP|Org6_Gene4455#	gi|15605386|gi|15605386_K06861	28.2	66	1.17e-09
UNIQUE_REP|Org6_Gene4455#	gi|221474134|gi|221474134_NA	24.4	65	2e-09
UNIQUE_REP|Org6_Gene4455#	gi|15676484|gi|15676484_K19340	26.5	65	2e-09
UNIQUE_REP|Org6_Gene4455#	gi|hmm8292034|gi|hmm8292034_NA	26.3	65	2e-09
UNIQUE_REP|Org6_Gene4455#	gi|29346596|gi|29346596_NA	28.4	65	2e-09
UNIQUE_REP|Org6_Gene4455#	gi|29346953|gi|29346953_NA	25.2	65	2e-09
UNIQUE_REP|Org6_Gene4455#	gi|15673044|gi|15673044_K06158	23.4	65	2e-09
UNIQUE_REP|Org6_Gene4455#	gi|383321627|gi|383321627_K02049	25.6	64	3.42e-09
UNIQUE_REP|Org6_Gene4455#	gi|397673306|gi|397673306_K01990	36.7	64	5.83e-09
UNIQUE_REP|Org6_Gene4455#	gi|16131327|gi|16131327_K01995	23.4	64	5.83e-09
UNIQUE_REP|Org6_Gene4455#	gi|16128120|gi|16128120_K01990	24.8	63	7.61e-09
UNIQUE_REP|Org6_Gene4455#	gi|hmm27990013|gi|hmm27990013_NA	26.6	63	9.94e-09
UNIQUE_REP|Org6_Gene4455#	gi|hmm6814023|gi|hmm6814023_NA	24.5	63	9.94e-09
UNIQUE_REP|Org6_Gene4455#	gi|15594663|gi|15594663_K02056	25.3	63	9.94e-09
UNIQUE_REP|Org6_Gene4455#	gi|17555800|gi|17555800_K06174	26.1	62	1.3e-08
UNIQUE_REP|Org6_Gene4455#	gi|397673544|gi|397673544_K01990	25.0	62	2.21e-08
UNIQUE_REP|Org6_Gene4455#	gi|115533608|gi|115533608_NA	26.1	61	2.89e-08
UNIQUE_REP|Org6_Gene4455#	gi|15678005|gi|15678005_NA	26.5	60	6.44e-08
UNIQUE_REP|Org6_Gene4455#	gi|29346889|gi|29346889_K15738	23.7	60	6.44e-08
UNIQUE_REP|Org6_Gene4455#	gi|hmm15302014|gi|hmm15302014_NA	28.8	60	8.42e-08
UNIQUE_REP|Org6_Gene4455#	gi|383324051|gi|383324051_K01990	24.7	60	8.42e-08
UNIQUE_REP|Org6_Gene4455#	gi|12045145|gi|12045145_K02041	24.1	59	1.44e-07
UNIQUE_REP|Org6_Gene4455#	gi|530398974|gi|530398974_NA	33.3	57	4.18e-07
UNIQUE_REP|Org6_Gene4455#	gi|12044892|gi|12044892_K11072	35.8	57	7.12e-07
UNIQUE_REP|Org6_Gene4455#	gi|118430984|gi|118430984_K02032	30.7	57	7.12e-07
UNIQUE_REP|Org6_Gene4455#	gi|16129850|gi|16129850_K10539	23.5	56	9.3e-07
UNIQUE_REP|Org6_Gene4455#	gi|16129442|gi|16129442_K02032	33.3	56	9.3e-07
UNIQUE_REP|Org6_Gene4455#	gi|383323515|gi|383323515_K01990	23.4	56	1.22e-06
UNIQUE_REP|Org6_Gene4455#	gi|29345482|gi|29345482_NA	39.2	55	1.59e-06
UNIQUE_REP|Org6_Gene4455#	gi|15669454|gi|15669454_K01996	27.2	54	3.54e-06
UNIQUE_REP|Org6_Gene4455#	gi|578813848|gi|578813848_K06185	23.8	54	6.03e-06
UNIQUE_REP|Org6_Gene4455#	gi|10947137|gi|10947137_K06185	23.8	54	6.03e-06
UNIQUE_REP|Org6_Gene4455#	gi|530386867|gi|530386867_K06185	23.8	54	6.03e-06
UNIQUE_REP|Org6_Gene4455#	gi|27881506|gi|27881506_K06185	23.8	54	6.03e-06
UNIQUE_REP|Org6_Gene4455#	gi|383322376|gi|383322376_K09691	23.4	53	7.88e-06
UNIQUE_REP|Org6_Gene4455#	gi|193202878|gi|193202878_NA	33.0	53	7.88e-06
UNIQUE_REP|Org6_Gene4455#	gi|15605141|gi|15605141_K09817	36.5	53	1.03e-05
UNIQUE_REP|Org6_Gene4455#	gi|15672897|gi|15672897_K09693	22.2	52	1.34e-05
UNIQUE_REP|Org6_Gene4455#	gi|15807572|gi|15807572_K02013	33.7	52	1.75e-05
UNIQUE_REP|Org6_Gene4455#	gi|397673121|gi|397673121_K02032	28.3	52	1.75e-05
UNIQUE_REP|Org6_Gene4455#	gi|15895971|gi|15895971_K06158	30.4	52	1.75e-05
UNIQUE_REP|Org6_Gene4455#	gi|16077816|gi|16077816_K02013	32.0	51	2.99e-05
UNIQUE_REP|Org6_Gene4455#	gi|768000577|gi|768000577_K05645	25.6	51	3.91e-05
UNIQUE_REP|Org6_Gene4455#	gi|16077628|gi|16077628_K18231	26.2	51	3.91e-05
UNIQUE_REP|Org6_Gene4455#	gi|29348657|gi|29348657_K09817	37.7	50	6.67e-05
UNIQUE_REP|Org6_Gene4455#	gi|383321233|gi|383321233_K09691	20.7	50	8.71e-05
UNIQUE_REP|Org6_Gene4455#	gi|16077355|gi|16077355_K09817	32.9	49	0.000149
UNIQUE_REP|Org6_Gene4455#	gi|383322028|gi|383322028_K11958	32.6	49	0.000194
UNIQUE_REP|Org6_Gene4455#	gi|383321445|gi|383321445_K09817	36.7	48	0.000253
UNIQUE_REP|Org6_Gene4455#	gi|15605912|gi|15605912_K06861	35.4	47	0.000565
UNIQUE_REP|Org6_Gene4455#	gi|16080623|gi|16080623_K09693	26.6	46	0.000963
UNIQUE_REP|Org6_Gene4455#	gi|16128788|gi|16128788_NA	27.9	46	0.00126
UNIQUE_REP|Org6_Gene4455#	gi|29347445|gi|29347445_K06158	19.9	46	0.00126
UNIQUE_REP|Org6_Gene4455#	gi|398365455|gi|398365455_K03235	26.3	45	0.00215
UNIQUE_REP|Org6_Gene4455#	gi|397673724|gi|397673724_K02017	27.9	45	0.0028
UNIQUE_REP|Org6_Gene4455#	gi|24666836|gi|24666836_K06158	26.1	44	0.00366
UNIQUE_REP|Org6_Gene4455#	gi|hmm30896033|gi|hmm30896033_NA	31.9	44	0.00366
UNIQUE_REP|Org6_Gene4455#	gi|15806640|gi|15806640_NA	50.0	44	0.00478
UNIQUE_REP|Org6_Gene4455#	gi|16129811|gi|16129811_K09817	27.6	43	0.00815
UNIQUE_REP|Org6_Gene4455#	gi|255708371|gi|255708371_NA	24.2	43	0.00815
UNIQUE_REP|Org6_Gene4455#	gi|17559834|gi|17559834_K06184	39.2	43	0.00815
UNIQUE_REP|Org6_Gene4455#	gi|255708373|gi|255708373_NA	24.2	43	0.00815
UNIQUE_REP|Org6_Gene4455#	gi|14602122|gi|14602122_K01996	28.6	43	0.00815
UNIQUE_REP|Org6_Gene4455#	gi|16131922|gi|16131922_K05780	37.9	43	0.00815
UNIQUE_REP|Org6_Gene3030#	gi|16080589|gi|16080589_K02406	48.6	198	2.38e-49
UNIQUE_REP|Org6_Gene3030#	gi|15895471|gi|15895471_K02406	45.9	179	8.78e-44
UNIQUE_REP|Org6_Gene3030#	gi|16080568|gi|16080568_K02406	49.2	148	1.66e-34
UNIQUE_REP|Org6_Gene3030#	gi|15594492|gi|15594492_K02406	42.8	147	4.83e-34
UNIQUE_REP|Org6_Gene3030#	gi|16129870|gi|16129870_K02406	30.6	141	3.46e-32
UNIQUE_REP|Org6_Gene3030#	gi|15644745|gi|15644745_K02406	26.2	130	6.11e-29
UNIQUE_REP|Org6_Gene3030#	gi|15645226|gi|15645226_K02406	25.6	129	1.36e-28
UNIQUE_REP|Org6_Gene3030#	gi|15894833|gi|15894833_K02406	34.6	124	4.38e-27
UNIQUE_REP|Org6_Gene3030#	gi|15895436|gi|15895436_K02406	33.0	122	1.27e-26
UNIQUE_REP|Org6_Gene3030#	gi|15606990|gi|15606990_K02406	25.7	119	8.25e-26
UNIQUE_REP|Org6_Gene3030#	gi|15894912|gi|15894912_K02406	32.5	109	1.12e-22
UNIQUE_REP|Org6_Gene3030#	gi|15594492|gi|15594492_K02406	32.8	90	5.36e-17
UNIQUE_REP|Org6_Gene3030#	gi|16080593|gi|16080593_K02397	30.2	84	5.02e-15
UNIQUE_REP|Org6_Gene3030#	gi|15895479|gi|15895479_K02397	19.3	48	0.000305
UNIQUE_REP|Org6_Gene4231#	gi|15605774|gi|15605774_K02584	46.3	303	5.27e-81
UNIQUE_REP|Org6_Gene4231#	gi|15896339|gi|15896339_NA	35.0	295	8.42e-79
UNIQUE_REP|Org6_Gene4231#	gi|15606382|gi|15606382_K02481	40.8	289	1.03e-76
UNIQUE_REP|Org6_Gene4231#	gi|15607134|gi|15607134_NA	47.9	285	1.49e-75
UNIQUE_REP|Org6_Gene4231#	gi|16079466|gi|16079466_NA	35.6	278	1.06e-73
UNIQUE_REP|Org6_Gene4231#	gi|16130157|gi|16130157_K07714	46.2	273	5.84e-72
UNIQUE_REP|Org6_Gene4231#	gi|15893750|gi|15893750_NA	35.9	265	1.22e-69
UNIQUE_REP|Org6_Gene4231#	gi|15606847|gi|15606847_NA	41.2	263	4.63e-69
UNIQUE_REP|Org6_Gene4231#	gi|552542356|gi|552542356_NA	42.5	262	7.9e-69
UNIQUE_REP|Org6_Gene4231#	gi|16081087|gi|16081087_K06714	31.4	259	8.73e-68
UNIQUE_REP|Org6_Gene4231#	gi|16131834|gi|16131834_K07713	42.5	259	8.73e-68
UNIQUE_REP|Org6_Gene4231#	gi|16130771|gi|16130771_NA	42.9	256	5.66e-67
UNIQUE_REP|Org6_Gene4231#	gi|16130638|gi|16130638_K15836	41.5	255	9.65e-67
UNIQUE_REP|Org6_Gene4231#	gi|16077877|gi|16077877_NA	42.5	254	2.81e-66
UNIQUE_REP|Org6_Gene4231#	gi|90111447|gi|90111447_K12146	35.2	252	8.17e-66
UNIQUE_REP|Org6_Gene4231#	gi|29346266|gi|29346266_NA	38.2	247	3.43e-64
UNIQUE_REP|Org6_Gene4231#	gi|15605779|gi|15605779_K02481	40.4	243	4.96e-63
UNIQUE_REP|Org6_Gene4231#	gi|29346879|gi|29346879_NA	37.5	242	8.46e-63
UNIQUE_REP|Org6_Gene4231#	gi|16131708|gi|16131708_K07712	40.1	241	1.88e-62
UNIQUE_REP|Org6_Gene4231#	gi|16128315|gi|16128315_K02688	41.7	237	3.55e-61
UNIQUE_REP|Org6_Gene4231#	gi|15605734|gi|15605734_K02481	36.5	234	3.01e-60
UNIQUE_REP|Org6_Gene4231#	gi|29348028|gi|29348028_NA	39.9	231	1.49e-59
UNIQUE_REP|Org6_Gene4231#	gi|29349209|gi|29349209_NA	35.2	225	1.07e-57
UNIQUE_REP|Org6_Gene4231#	gi|29346939|gi|29346939_K02481	38.3	225	1.07e-57
UNIQUE_REP|Org6_Gene4231#	gi|16130479|gi|16130479_K07715	38.5	225	1.07e-57
UNIQUE_REP|Org6_Gene4231#	gi|29346100|gi|29346100_NA	36.2	225	1.07e-57
UNIQUE_REP|Org6_Gene4231#	gi|29349783|gi|29349783_NA	42.4	223	5.31e-57
UNIQUE_REP|Org6_Gene4231#	gi|15605195|gi|15605195_K07714	40.3	223	6.93e-57
UNIQUE_REP|Org6_Gene4231#	gi|90111481|gi|90111481_K12266	36.1	216	8.48e-55
UNIQUE_REP|Org6_Gene4231#	gi|29345425|gi|29345425_NA	37.2	212	9.37e-54
UNIQUE_REP|Org6_Gene4231#	gi|29347843|gi|29347843_K02481	37.6	212	1.22e-53
UNIQUE_REP|Org6_Gene4231#	gi|16129284|gi|16129284_K03721	31.2	208	1.35e-52
UNIQUE_REP|Org6_Gene4231#	gi|15645326|gi|15645326_K02481	37.9	206	8.77e-52
UNIQUE_REP|Org6_Gene4231#	gi|90111246|gi|90111246_K03974	36.7	199	1.07e-49
UNIQUE_REP|Org6_Gene4231#	gi|16131296|gi|16131296_K14414	37.3	169	1.19e-40
UNIQUE_REP|Org6_Gene4231#	gi|15604416|gi|15604416_K13599	29.9	166	1.01e-39
UNIQUE_REP|Org6_Gene4231#	gi|90111234|gi|90111234_K05880	25.0	165	1.31e-39
UNIQUE_REP|Org6_Gene4231#	gi|16079237|gi|16079237_NA	28.8	114	2.66e-24
UNIQUE_REP|Org6_Gene4231#	gi|15896947|gi|15896947_K01338	24.5	56	8.6e-07
UNIQUE_REP|Org4_Gene1119#	gi|15807741|gi|15807741_K01534	39.0	346	5.41e-94
UNIQUE_REP|Org4_Gene1119#	gi|15895509|gi|15895509_K01534	32.9	330	2.35e-89
UNIQUE_REP|Org4_Gene1119#	gi|16131341|gi|16131341_K01534	37.1	330	3.07e-89
UNIQUE_REP|Org4_Gene1119#	gi|255767764|gi|255767764_K01534	34.2	329	6.85e-89
UNIQUE_REP|Org4_Gene1119#	gi|16078449|gi|16078449_K01534	37.9	326	5.8e-88
UNIQUE_REP|Org4_Gene1119#	gi|383323648|gi|383323648_K01534	38.4	324	2.88e-87
UNIQUE_REP|Org4_Gene1119#	gi|15645410|gi|15645410_K01534	34.3	322	6.41e-87
UNIQUE_REP|Org4_Gene1119#	gi|383323651|gi|383323651_K01534	32.4	320	2.44e-86
UNIQUE_REP|Org4_Gene1119#	gi|397673868|gi|397673868_K12954	38.7	299	9.91e-80
UNIQUE_REP|Org4_Gene1119#	gi|383321602|gi|383321602_K17686	32.0	297	2.88e-79
UNIQUE_REP|Org4_Gene1119#	gi|15896888|gi|15896888_K17686	29.5	297	3.77e-79
UNIQUE_REP|Org4_Gene1119#	gi|397675702|gi|397675702_NA	37.9	283	3.3e-75
UNIQUE_REP|Org4_Gene1119#	gi|15673984|gi|15673984_K01534	35.7	280	2.79e-74
UNIQUE_REP|Org4_Gene1119#	gi|hmm26142043|gi|hmm26142043_K01534	33.6	275	1.53e-72
UNIQUE_REP|Org4_Gene1119#	gi|255767765|gi|255767765_K17686	31.3	274	2e-72
UNIQUE_REP|Org4_Gene1119#	gi|hmm10850023|gi|hmm10850023_K01534	32.2	271	1.69e-71
UNIQUE_REP|Org4_Gene1119#	gi|hmm26148043|gi|hmm26148043_NA	34.1	268	1.43e-70
UNIQUE_REP|Org4_Gene1119#	gi|29346501|gi|29346501_K01533	29.1	266	5.45e-70
UNIQUE_REP|Org4_Gene1119#	gi|29347922|gi|29347922_K01534	29.8	255	1.26e-66
UNIQUE_REP|Org4_Gene1119#	gi|397673317|gi|397673317_K12951	33.5	255	1.64e-66
UNIQUE_REP|Org4_Gene1119#	gi|397675212|gi|397675212_K12950	31.3	253	3.66e-66
UNIQUE_REP|Org4_Gene1119#	gi|383322953|gi|383322953_K01533	30.0	253	3.66e-66
UNIQUE_REP|Org4_Gene1119#	gi|397672793|gi|397672793_K12956	33.5	253	4.77e-66
UNIQUE_REP|Org4_Gene1119#	gi|15807638|gi|15807638_NA	31.6	253	4.77e-66
UNIQUE_REP|Org4_Gene1119#	gi|hmm14832014|gi|hmm14832014_K17686	35.4	248	1.54e-64
UNIQUE_REP|Org4_Gene1119#	gi|hmm31960053|gi|hmm31960053_K17686	35.2	248	1.54e-64
UNIQUE_REP|Org4_Gene1119#	gi|16128468|gi|16128468_K17686	27.6	248	2.01e-64
UNIQUE_REP|Org4_Gene1119#	gi|hmm29394043|gi|hmm29394043_NA	29.2	240	5.46e-62
UNIQUE_REP|Org4_Gene1119#	gi|397671876|gi|397671876_K12949	28.4	233	6.68e-60
UNIQUE_REP|Org4_Gene1119#	gi|15606387|gi|15606387_K01533	31.0	229	9.64e-59
UNIQUE_REP|Org4_Gene1119#	gi|15677191|gi|15677191_K17686	27.4	228	1.64e-58
UNIQUE_REP|Org4_Gene1119#	gi|15807440|gi|15807440_K17686	28.7	222	1.18e-56
UNIQUE_REP|Org4_Gene1119#	gi|15672816|gi|15672816_K17686	26.8	219	9.98e-56
UNIQUE_REP|Org4_Gene1119#	gi|15605460|gi|15605460_NA	30.2	214	2.46e-54
UNIQUE_REP|Org4_Gene1119#	gi|118431463|gi|118431463_K01533	28.3	214	2.46e-54
UNIQUE_REP|Org4_Gene1119#	gi|397671887|gi|397671887_K12949	29.1	210	3.55e-53
UNIQUE_REP|Org4_Gene1119#	gi|15672077|gi|15672077_NA	29.2	210	6.05e-53
UNIQUE_REP|Org4_Gene1119#	gi|hmm17000053|gi|hmm17000053_K01533	30.2	209	1.03e-52
UNIQUE_REP|Org4_Gene1119#	gi|442616039|gi|442616039_K17686	27.0	206	6.69e-52
UNIQUE_REP|Org4_Gene1119#	gi|221329854|gi|221329854_K17686	27.0	206	6.69e-52
UNIQUE_REP|Org4_Gene1119#	gi|15676928|gi|15676928_K01533	27.9	204	2.54e-51
UNIQUE_REP|Org4_Gene1119#	gi|15645686|gi|15645686_K17686	26.7	203	7.4e-51
UNIQUE_REP|Org4_Gene1119#	gi|530402438|gi|530402438_K17686	28.5	194	3.44e-48
UNIQUE_REP|Org4_Gene1119#	gi|530402450|gi|530402450_K17686	28.5	194	3.44e-48
UNIQUE_REP|Org4_Gene1119#	gi|530402436|gi|530402436_K17686	28.5	194	3.44e-48
UNIQUE_REP|Org4_Gene1119#	gi|55743071|gi|55743071_K17686	28.5	194	3.44e-48
UNIQUE_REP|Org4_Gene1119#	gi|342187274|gi|342187274_NA	28.5	194	3.44e-48
UNIQUE_REP|Org4_Gene1119#	gi|578824920|gi|578824920_K17686	28.5	194	3.44e-48
UNIQUE_REP|Org4_Gene1119#	gi|767977779|gi|767977779_K17686	28.5	194	3.44e-48
UNIQUE_REP|Org4_Gene1119#	gi|530402452|gi|530402452_K17686	28.5	194	3.44e-48
UNIQUE_REP|Org4_Gene1119#	gi|767977789|gi|767977789_NA	28.5	194	3.44e-48
UNIQUE_REP|Org4_Gene1119#	gi|15606617|gi|15606617_K01533	26.0	191	2.91e-47
UNIQUE_REP|Org4_Gene1119#	gi|hmm33144043|gi|hmm33144043_NA	26.4	188	1.89e-46
UNIQUE_REP|Org4_Gene1119#	gi|6320475|gi|6320475_K17686	31.0	187	4.2e-46
UNIQUE_REP|Org4_Gene1119#	gi|530402446|gi|530402446_NA	29.0	181	1.77e-44
UNIQUE_REP|Org4_Gene1119#	gi|767977785|gi|767977785_NA	31.4	181	1.77e-44
UNIQUE_REP|Org4_Gene1119#	gi|392897156|gi|392897156_NA	26.8	181	2.31e-44
UNIQUE_REP|Org4_Gene1119#	gi|392897154|gi|392897154_K17686	26.8	181	2.31e-44
UNIQUE_REP|Org4_Gene1119#	gi|578824927|gi|578824927_NA	32.1	179	6.71e-44
UNIQUE_REP|Org4_Gene1119#	gi|767977783|gi|767977783_NA	25.7	178	1.95e-43
UNIQUE_REP|Org4_Gene1119#	gi|767977781|gi|767977781_K17686	27.8	177	4.35e-43
UNIQUE_REP|Org4_Gene1119#	gi|15672833|gi|15672833_K01533	27.4	176	7.42e-43
UNIQUE_REP|Org4_Gene1119#	gi|530402444|gi|530402444_NA	33.4	174	2.16e-42
UNIQUE_REP|Org4_Gene1119#	gi|530402454|gi|530402454_NA	33.7	174	2.82e-42
UNIQUE_REP|Org4_Gene1119#	gi|330443481|gi|330443481_K01533	27.2	171	3.12e-41
UNIQUE_REP|Org4_Gene1119#	gi|578824929|gi|578824929_NA	27.6	164	3.81e-39
UNIQUE_REP|Org4_Gene1119#	gi|55743073|gi|55743073_NA	32.9	157	3.57e-37
UNIQUE_REP|Org4_Gene1119#	gi|532691750|gi|532691750_K17686	26.9	151	2.56e-35
UNIQUE_REP|Org4_Gene1119#	gi|532691752|gi|532691752_NA	29.2	146	6.29e-34
UNIQUE_REP|Org4_Gene1119#	gi|118431927|gi|118431927_NA	25.7	146	1.07e-33
UNIQUE_REP|Org4_Gene1119#	gi|15669411|gi|15669411_K01535	27.3	126	1.15e-27
UNIQUE_REP|Org4_Gene1119#	gi|16128673|gi|16128673_K01547	25.3	109	1.45e-22
UNIQUE_REP|Org4_Gene1119#	gi|hmm4778023|gi|hmm4778023_K01535	23.2	108	1.9e-22
UNIQUE_REP|Org4_Gene1119#	gi|hmm26882033|gi|hmm26882033_K01535	24.0	108	2.48e-22
UNIQUE_REP|Org4_Gene1119#	gi|hmm8966024|gi|hmm8966024_K01535	23.8	107	3.24e-22
UNIQUE_REP|Org4_Gene1119#	gi|hmm61388013|gi|hmm61388013_K01535	23.2	106	9.43e-22
UNIQUE_REP|Org4_Gene1119#	gi|hmm31058033|gi|hmm31058033_K01535	21.9	105	1.61e-21
UNIQUE_REP|Org4_Gene1119#	gi|hmm13560054|gi|hmm13560054_K01535	23.2	105	1.61e-21
UNIQUE_REP|Org4_Gene1119#	gi|hmm10770023|gi|hmm10770023_K01535	23.6	105	2.1e-21
UNIQUE_REP|Org4_Gene1119#	gi|29347834|gi|29347834_K01547	23.9	104	2.74e-21
UNIQUE_REP|Org4_Gene1119#	gi|397672858|gi|397672858_K01547	24.9	102	1.04e-20
UNIQUE_REP|Org4_Gene1119#	gi|hmm14222013|gi|hmm14222013_K01535	22.8	102	1.78e-20
UNIQUE_REP|Org4_Gene1119#	gi|15896913|gi|15896913_K01547	24.1	102	1.78e-20
UNIQUE_REP|Org4_Gene1119#	gi|hmm47014053|gi|hmm47014053_K01535	22.0	101	2.32e-20
UNIQUE_REP|Org4_Gene1119#	gi|hmm26224043|gi|hmm26224043_K01535	24.4	101	2.32e-20
UNIQUE_REP|Org4_Gene1119#	gi|383322262|gi|383322262_K01547	26.6	99	1.51e-19
UNIQUE_REP|Org4_Gene1119#	gi|15672557|gi|15672557_K12952	22.1	97	4.38e-19
UNIQUE_REP|Org4_Gene1119#	gi|15895406|gi|15895406_K01537	24.4	91	2.4e-17
UNIQUE_REP|Org4_Gene1119#	gi|397673873|gi|397673873_K12953	28.5	88	2.03e-16
UNIQUE_REP|Org4_Gene1119#	gi|hmm12218034|gi|hmm12218034_K01535	24.1	87	4.53e-16
UNIQUE_REP|Org4_Gene1119#	gi|397672216|gi|397672216_NA	22.6	78	2.1e-13
UNIQUE_REP|Org4_Gene1119#	gi|312836769|gi|312836769_NA	22.2	76	8e-13
UNIQUE_REP|Org4_Gene1119#	gi|71997262|gi|71997262_K01537	21.6	75	2.33e-12
UNIQUE_REP|Org4_Gene1119#	gi|71997275|gi|71997275_K01537	21.6	75	2.33e-12
UNIQUE_REP|Org4_Gene1119#	gi|71997269|gi|71997269_NA	21.6	75	2.33e-12
UNIQUE_REP|Org4_Gene1119#	gi|312836763|gi|312836763_K01537	22.1	74	3.04e-12
UNIQUE_REP|Org4_Gene1119#	gi|530374412|gi|530374412_K01537	22.1	74	3.04e-12
UNIQUE_REP|Org4_Gene1119#	gi|312836765|gi|312836765_K01537	22.1	74	3.04e-12
UNIQUE_REP|Org4_Gene1119#	gi|312836775|gi|312836775_K01537	22.1	74	3.04e-12
UNIQUE_REP|Org4_Gene1119#	gi|530374410|gi|530374410_K01537	22.1	74	3.04e-12
UNIQUE_REP|Org4_Gene1119#	gi|312836773|gi|312836773_K01537	22.1	74	3.04e-12
UNIQUE_REP|Org4_Gene1119#	gi|312836767|gi|312836767_K01537	22.1	74	3.04e-12
UNIQUE_REP|Org4_Gene1119#	gi|312836771|gi|312836771_K01537	22.1	74	3.04e-12
UNIQUE_REP|Org4_Gene1119#	gi|530374414|gi|530374414_K01537	22.1	74	3.04e-12
UNIQUE_REP|Org4_Gene1119#	gi|578807269|gi|578807269_K01537	22.1	74	3.04e-12
UNIQUE_REP|Org4_Gene1119#	gi|530374418|gi|530374418_K01537	22.1	74	3.04e-12
UNIQUE_REP|Org4_Gene1119#	gi|767926394|gi|767926394_NA	22.1	74	3.04e-12
UNIQUE_REP|Org4_Gene1119#	gi|767926390|gi|767926390_NA	22.1	74	3.04e-12
UNIQUE_REP|Org4_Gene1119#	gi|530374416|gi|530374416_K01537	22.1	74	3.04e-12
UNIQUE_REP|Org4_Gene1119#	gi|48762689|gi|48762689_K01537	22.1	74	3.04e-12
UNIQUE_REP|Org4_Gene1119#	gi|48762691|gi|48762691_K01537	22.1	74	3.04e-12
UNIQUE_REP|Org4_Gene1119#	gi|48762685|gi|48762685_K01537	22.1	74	3.04e-12
UNIQUE_REP|Org4_Gene1119#	gi|48762687|gi|48762687_K01537	22.1	74	3.04e-12
UNIQUE_REP|Org4_Gene1119#	gi|397671891|gi|397671891_K12955	20.4	73	6.77e-12
UNIQUE_REP|Org4_Gene1119#	gi|24668708|gi|24668708_NA	21.2	69	9.78e-11
UNIQUE_REP|Org4_Gene1119#	gi|24668704|gi|24668704_NA	21.2	69	9.78e-11
UNIQUE_REP|Org4_Gene1119#	gi|24668696|gi|24668696_NA	21.2	69	9.78e-11
UNIQUE_REP|Org4_Gene1119#	gi|386771638|gi|386771638_NA	21.2	69	9.78e-11
UNIQUE_REP|Org4_Gene1119#	gi|442634213|gi|442634213_NA	21.2	69	9.78e-11
UNIQUE_REP|Org4_Gene1119#	gi|161085803|gi|161085803_K01537	21.2	69	9.78e-11
UNIQUE_REP|Org4_Gene1119#	gi|281366617|gi|281366617_NA	21.2	69	9.78e-11
UNIQUE_REP|Org4_Gene1119#	gi|126644821|gi|126644821_NA	26.8	60	4.54e-08
UNIQUE_REP|Org4_Gene1119#	gi|66359870|gi|66359870_NA	28.4	50	4.7e-05
UNIQUE_REP|Org4_Gene1119#	gi|767926595|gi|767926595_NA	31.5	47	0.00052
UNIQUE_REP|Org4_Gene1119#	gi|767926593|gi|767926593_K14951	31.5	47	0.00052
UNIQUE_REP|Org4_Gene1119#	gi|66730421|gi|66730421_K14951	31.5	47	0.00052
UNIQUE_REP|Org6_Gene3876#	gi|15895169|gi|15895169_NA	34.2	254	2.12e-66
UNIQUE_REP|Org6_Gene3876#	gi|15673019|gi|15673019_NA	23.1	136	8.4e-31
UNIQUE_REP|Org2_Gene373#	gi|15895470|gi|15895470_NA	28.0	183	4.61e-45
UNIQUE_REP|Org2_Gene373#	gi|15895464|gi|15895464_NA	24.8	168	1.53e-40
UNIQUE_REP|Org2_Gene373#	gi|15895437|gi|15895437_NA	25.1	130	4.63e-29
UNIQUE_REP|Org1_Gene4527#	gi|15893949|gi|15893949_K06148	31.4	320	4.42e-86
UNIQUE_REP|Org1_Gene4527#	gi|15807394|gi|15807394_K06148	27.4	246	8.12e-64
UNIQUE_REP|Org1_Gene4527#	gi|16077935|gi|16077935_K11085	26.5	217	4.04e-55
UNIQUE_REP|Org1_Gene4527#	gi|15645225|gi|15645225_NA	26.5	208	1.44e-52
UNIQUE_REP|Org1_Gene4527#	gi|193202349|gi|193202349_K05658	28.8	207	3.2e-52
UNIQUE_REP|Org1_Gene4527#	gi|383322599|gi|383322599_K06147	26.1	206	9.31e-52
UNIQUE_REP|Org1_Gene4527#	gi|15896011|gi|15896011_K06147	29.3	203	4.62e-51
UNIQUE_REP|Org1_Gene4527#	gi|383321908|gi|383321908_K06147	29.9	203	7.88e-51
UNIQUE_REP|Org1_Gene4527#	gi|15896012|gi|15896012_K06147	27.3	200	3.91e-50
UNIQUE_REP|Org1_Gene4527#	gi|hmm12924054|gi|hmm12924054_K05658	27.6	196	7.38e-49
UNIQUE_REP|Org1_Gene4527#	gi|hmm26828053|gi|hmm26828053_NA	26.0	194	2.8e-48
UNIQUE_REP|Org1_Gene4527#	gi|15896656|gi|15896656_K06147	25.6	193	4.78e-48
UNIQUE_REP|Org1_Gene4527#	gi|29348795|gi|29348795_K06147	31.0	193	6.25e-48
UNIQUE_REP|Org1_Gene4527#	gi|12044865|gi|12044865_K06147	26.6	192	1.39e-47
UNIQUE_REP|Org1_Gene4527#	gi|71992285|gi|71992285_NA	25.9	189	1.18e-46
UNIQUE_REP|Org1_Gene4527#	gi|15677261|gi|15677261_K11004	25.1	189	1.18e-46
UNIQUE_REP|Org1_Gene4527#	gi|16128881|gi|16128881_K11085	24.5	189	1.18e-46
UNIQUE_REP|Org1_Gene4527#	gi|15604078|gi|15604078_K06147	24.7	187	3.43e-46
UNIQUE_REP|Org1_Gene4527#	gi|383321641|gi|383321641_K06147	26.2	187	4.48e-46
UNIQUE_REP|Org1_Gene4527#	gi|15673254|gi|15673254_K06147	25.9	185	1.7e-45
UNIQUE_REP|Org1_Gene4527#	gi|15895658|gi|15895658_K06147	25.3	185	1.7e-45
UNIQUE_REP|Org1_Gene4527#	gi|15894891|gi|15894891_K06147	27.5	185	1.7e-45
UNIQUE_REP|Org1_Gene4527#	gi|29345919|gi|29345919_K06147	29.7	184	2.9e-45
UNIQUE_REP|Org1_Gene4527#	gi|24641565|gi|24641565_K05655	26.6	181	1.88e-44
UNIQUE_REP|Org1_Gene4527#	gi|16077889|gi|16077889_K06147	26.4	181	1.88e-44
UNIQUE_REP|Org1_Gene4527#	gi|9955966|gi|9955966_NA	26.8	181	2.46e-44
UNIQUE_REP|Org1_Gene4527#	gi|767973635|gi|767973635_NA	26.8	181	2.46e-44
UNIQUE_REP|Org1_Gene4527#	gi|767973637|gi|767973637_NA	26.8	181	2.46e-44
UNIQUE_REP|Org1_Gene4527#	gi|193209708|gi|193209708_K02021	27.7	181	3.21e-44
UNIQUE_REP|Org1_Gene4527#	gi|15604085|gi|15604085_K06147	27.6	181	3.21e-44
UNIQUE_REP|Org1_Gene4527#	gi|16078496|gi|16078496_K06147	26.5	180	4.19e-44
UNIQUE_REP|Org1_Gene4527#	gi|29349696|gi|29349696_K06147	26.0	180	5.47e-44
UNIQUE_REP|Org1_Gene4527#	gi|hmm9330034|gi|hmm9330034_K05658	25.9	180	5.47e-44
UNIQUE_REP|Org1_Gene4527#	gi|hmm25134043|gi|hmm25134043_K05663	26.1	180	5.47e-44
UNIQUE_REP|Org1_Gene4527#	gi|hmm10090024|gi|hmm10090024_K05658	28.7	179	7.15e-44
UNIQUE_REP|Org1_Gene4527#	gi|767973643|gi|767973643_NA	27.2	179	9.33e-44
UNIQUE_REP|Org1_Gene4527#	gi|530401638|gi|530401638_NA	27.2	179	9.33e-44
UNIQUE_REP|Org1_Gene4527#	gi|hmm43216053|gi|hmm43216053_K05663	31.9	178	1.59e-43
UNIQUE_REP|Org1_Gene4527#	gi|29345918|gi|29345918_K06147	25.8	178	1.59e-43
UNIQUE_REP|Org1_Gene4527#	gi|hmm26824023|gi|hmm26824023_K05658	30.5	177	4.63e-43
UNIQUE_REP|Org1_Gene4527#	gi|hmm26822023|gi|hmm26822023_K05658	30.5	177	4.63e-43
UNIQUE_REP|Org1_Gene4527#	gi|42741659|gi|42741659_K05658	29.7	176	6.05e-43
UNIQUE_REP|Org1_Gene4527#	gi|hmm25068043|gi|hmm25068043_K05663	26.0	176	7.9e-43
UNIQUE_REP|Org1_Gene4527#	gi|383323557|gi|383323557_K06147	27.3	176	7.9e-43
UNIQUE_REP|Org1_Gene4527#	gi|hmm9056044|gi|hmm9056044_K05658	28.1	175	1.35e-42
UNIQUE_REP|Org1_Gene4527#	gi|9955963|gi|9955963_K05661	26.3	174	2.3e-42
UNIQUE_REP|Org1_Gene4527#	gi|16080776|gi|16080776_K06147	26.9	174	3e-42
UNIQUE_REP|Org1_Gene4527#	gi|397673112|gi|397673112_K06147	26.8	174	3e-42
UNIQUE_REP|Org1_Gene4527#	gi|17136662|gi|17136662_NA	27.5	174	3e-42
UNIQUE_REP|Org1_Gene4527#	gi|21357907|gi|21357907_K05663	26.5	173	5.12e-42
UNIQUE_REP|Org1_Gene4527#	gi|17567269|gi|17567269_K05658	30.2	173	5.12e-42
UNIQUE_REP|Org1_Gene4527#	gi|767948047|gi|767948047_K05659	36.2	173	6.69e-42
UNIQUE_REP|Org1_Gene4527#	gi|767948051|gi|767948051_K05659	36.2	173	6.69e-42
UNIQUE_REP|Org1_Gene4527#	gi|767948049|gi|767948049_NA	36.2	173	6.69e-42
UNIQUE_REP|Org1_Gene4527#	gi|767948045|gi|767948045_K05659	36.2	173	6.69e-42
UNIQUE_REP|Org1_Gene4527#	gi|9961250|gi|9961250_K05659	36.2	173	6.69e-42
UNIQUE_REP|Org1_Gene4527#	gi|767948055|gi|767948055_NA	36.2	173	6.69e-42
UNIQUE_REP|Org1_Gene4527#	gi|9961252|gi|9961252_K05659	36.2	173	6.69e-42
UNIQUE_REP|Org1_Gene4527#	gi|767948053|gi|767948053_K05659	36.2	173	6.69e-42
UNIQUE_REP|Org1_Gene4527#	gi|767948043|gi|767948043_K05659	36.2	173	6.69e-42
UNIQUE_REP|Org1_Gene4527#	gi|767948041|gi|767948041_K05659	36.2	173	6.69e-42
UNIQUE_REP|Org1_Gene4527#	gi|4505771|gi|4505771_K05659	36.2	173	6.69e-42
UNIQUE_REP|Org1_Gene4527#	gi|383321775|gi|383321775_K06147	39.5	173	8.74e-42
UNIQUE_REP|Org1_Gene4527#	gi|45551501|gi|45551501_K05662	26.2	172	1.49e-41
UNIQUE_REP|Org1_Gene4527#	gi|45551502|gi|45551502_NA	26.2	172	1.49e-41
UNIQUE_REP|Org1_Gene4527#	gi|15606696|gi|15606696_K06148	28.3	171	1.95e-41
UNIQUE_REP|Org1_Gene4527#	gi|15672293|gi|15672293_K18892	25.5	171	1.95e-41
UNIQUE_REP|Org1_Gene4527#	gi|hmm11874014|gi|hmm11874014_K05658	27.5	171	1.95e-41
UNIQUE_REP|Org1_Gene4527#	gi|17543740|gi|17543740_K02021	27.4	170	5.66e-41
UNIQUE_REP|Org1_Gene4527#	gi|hmm11866014|gi|hmm11866014_K05658	29.4	169	9.66e-41
UNIQUE_REP|Org1_Gene4527#	gi|17565938|gi|17565938_K05656	34.4	169	9.66e-41
UNIQUE_REP|Org1_Gene4527#	gi|281363262|gi|281363262_NA	30.7	169	9.66e-41
UNIQUE_REP|Org1_Gene4527#	gi|24653245|gi|24653245_NA	30.7	169	9.66e-41
UNIQUE_REP|Org1_Gene4527#	gi|hmm9340034|gi|hmm9340034_K05658	30.8	169	9.66e-41
UNIQUE_REP|Org1_Gene4527#	gi|hmm9332034|gi|hmm9332034_K05658	26.9	169	1.26e-40
UNIQUE_REP|Org1_Gene4527#	gi|16078497|gi|16078497_K06147	24.2	169	1.26e-40
UNIQUE_REP|Org1_Gene4527#	gi|71996809|gi|71996809_K02021	24.5	168	2.15e-40
UNIQUE_REP|Org1_Gene4527#	gi|17567265|gi|17567265_K05658	35.9	168	2.15e-40
[truncated: 15,163 more rows]
