# Supplementary material for: Whole-genome analysis of Lysinibacillus boronitolerans MSR1: A dairy-isolated multidrug-resistant and non-pathogenic strain
Source: PLoS One. 2025 Dec 12;20(12):e0333844. doi: 10.1371/journal.pone.0333844 (PMC12700380; doi:10.1371/journal.pone.0333844)
Supplement: S7 File — (ZIP) [file pone.0333844.s013.zip › KEGG/UNIQUE_kegg_hits3.txt]

UNIQUE_REP|Org6_Gene604#	gi|16077792|gi|16077792_K14338	63.3	1367	0
UNIQUE_REP|Org4_Gene2162#	gi|16077074|gi|16077074_K02470	72.3	771	6.22e-222
UNIQUE_REP|Org6_Gene1350#	gi|255767529|gi|255767529_K01720	74.7	733	1.73e-210
UNIQUE_REP|Org6_Gene3652#	gi|16081129|gi|16081129_K08168	78.9	724	6.13e-208
UNIQUE_REP|Org6_Gene388#	gi|16077459|gi|16077459_K00135	62.5	612	4.31e-174
UNIQUE_REP|Org7_Gene3643#	gi|16079672|gi|16079672_K06909	68.0	599	3.46e-170
UNIQUE_REP|Org6_Gene387#	gi|16077458|gi|16077458_K07250	68.1	587	1.39e-166
UNIQUE_REP|Org6_Gene4236#	gi|16078991|gi|16078991_K00128	58.1	580	1.48e-164
UNIQUE_REP|Org3_Gene4649#	gi|15677129|gi|15677129_K01156	35.7	544	2.35e-153
UNIQUE_REP|Org6_Gene4227#	gi|255767637|gi|255767637_K03310	53.7	516	2.58e-145
UNIQUE_REP|Org2_Gene3032#	gi|90111488|gi|90111488_NA	58.2	515	5.29e-145
UNIQUE_REP|Org6_Gene1351#	gi|16079470|gi|16079470_K01647	67.3	507	9.22e-143
UNIQUE_REP|Org3_Gene1116#	gi|15646012|gi|15646012_K01153	32.8	488	1.6e-136
UNIQUE_REP|Org6_Gene1348#	gi|16080334|gi|16080334_NA	46.1	482	4.7e-135
UNIQUE_REP|Org2_Gene3029#	gi|392918365|gi|392918365_NA	48.0	449	5.25e-125
UNIQUE_REP|Org7_Gene4329#	gi|15672176|gi|15672176_K00973	76.4	448	5.16e-125
UNIQUE_REP|Org7_Gene4331#	gi|15895599|gi|15895599_K01710	60.5	437	1.38e-121
UNIQUE_REP|Org6_Gene386#	gi|16077457|gi|16077457_K00375	46.8	426	3.41e-118
UNIQUE_REP|Org6_Gene938#	gi|16131348|gi|16131348_K15584	41.5	417	1.75e-115
UNIQUE_REP|Org6_Gene1349#	gi|16079468|gi|16079468_K03417	68.1	416	2.98e-115
UNIQUE_REP|Org7_Gene4319#	gi|29345884|gi|29345884_K07031	58.4	410	1.83e-113
UNIQUE_REP|Org4_Gene3404#	gi|16078020|gi|16078020_NA	57.1	394	8.18e-109
UNIQUE_REP|Org2_Gene3027#	gi|255767512|gi|255767512_K01744	42.9	386	5e-106
UNIQUE_REP|Org6_Gene3028#	gi|15805738|gi|15805738_K01784	55.2	368	5.95e-101
UNIQUE_REP|Org3_Gene1038#	gi|255767218|gi|255767218_K00111	51.2	355	6.89e-97
UNIQUE_REP|Org6_Gene392#	gi|29347025|gi|29347025_K01270	39.2	348	9.39e-95
UNIQUE_REP|Org4_Gene1119#	gi|15807741|gi|15807741_K01534	39.0	346	5.41e-94
UNIQUE_REP|Org4_Gene1793#	gi|16079864|gi|16079864_K01845	69.6	339	2.8e-92
UNIQUE_REP|Org6_Gene391#	gi|255767080|gi|255767080_NA	35.6	336	3.62e-91
UNIQUE_REP|Org7_Gene3321#	gi|15646130|gi|15646130_K01156	28.0	336	7.43e-91
UNIQUE_REP|Org3_Gene1118#	gi|29348449|gi|29348449_NA	50.8	333	2.12e-90
UNIQUE_REP|Org6_Gene3296#	gi|15806656|gi|15806656_NA	39.3	327	2.38e-88
UNIQUE_REP|Org6_Gene868#	gi|15672699|gi|15672699_NA	49.1	325	5.95e-88
UNIQUE_REP|Org2_Gene1929#	gi|16079157|gi|16079157_NA	41.2	321	1.31e-86
UNIQUE_REP|Org1_Gene4527#	gi|15893949|gi|15893949_K06148	31.4	320	4.42e-86
UNIQUE_REP|Org4_Gene3231#	gi|161511068|gi|161511068_K05565	54.3	319	3.08e-86
UNIQUE_REP|Org4_Gene5863#	gi|16080771|gi|16080771_NA	60.3	316	2.57e-85
UNIQUE_REP|Org8_Gene1983#	gi|15673619|gi|15673619_K10441	36.2	312	5.93e-84
UNIQUE_REP|Org2_Gene3030#	gi|15893566|gi|15893566_K01744	39.9	311	1.11e-83
UNIQUE_REP|Org7_Gene1415#	gi|16078199|gi|16078199_K09458	41.2	310	1.79e-83
UNIQUE_REP|Org4_Gene4814#	gi|16080776|gi|16080776_K06147	54.5	309	4.89e-83
UNIQUE_REP|Org7_Gene1399#	gi|255767193|gi|255767193_K01990	49.4	309	4.01e-83
UNIQUE_REP|Org2_Gene1131#	gi|16079157|gi|16079157_NA	38.6	306	3.57e-82
UNIQUE_REP|Org4_Gene275#	gi|255767153|gi|255767153_K06158	36.8	305	1.21e-81
UNIQUE_REP|Org6_Gene4231#	gi|15605774|gi|15605774_K02584	46.3	303	5.27e-81
UNIQUE_REP|Org3_Gene1121#	gi|15646013|gi|15646013_K03427	39.6	303	3.1e-81
UNIQUE_REP|Org6_Gene2167#	gi|145698310|gi|145698310_K09251	38.3	303	3.84e-81
UNIQUE_REP|Org6_Gene2871#	gi|15673695|gi|15673695_NA	49.2	300	1.47e-80
UNIQUE_REP|Org6_Gene4239#	gi|255767302|gi|255767302_K16199	33.5	300	4.39e-80
UNIQUE_REP|Org6_Gene390#	gi|15604682|gi|15604682_K03762	39.8	299	7.38e-80
UNIQUE_REP|Org1_Gene3781#	gi|383323039|gi|383323039_NA	37.3	299	6.6e-80
UNIQUE_REP|Org6_Gene4243#	gi|15896865|gi|15896865_K15581	45.0	289	3.25e-77
UNIQUE_REP|Org6_Gene1307#	gi|255767203|gi|255767203_NA	36.8	288	1.06e-76
UNIQUE_REP|Org3_Gene3372#	gi|15807800|gi|15807800_NA	34.2	288	1.71e-76
UNIQUE_REP|Org7_Gene4332#	gi|15895582|gi|15895582_K00067	49.6	283	1.67e-75
UNIQUE_REP|Org7_Gene1401#	gi|255767216|gi|255767216_NA	38.0	281	1.31e-74
UNIQUE_REP|Org6_Gene4455#	gi|15893949|gi|15893949_K06148	29.0	280	3.96e-74
UNIQUE_REP|Org6_Gene4242#	gi|15896864|gi|15896864_K15582	45.0	278	6.39e-74
UNIQUE_REP|Org6_Gene4237#	gi|16080473|gi|16080473_K03092	37.7	278	1.36e-73
UNIQUE_REP|Org2_Gene3564#	gi|397674643|gi|397674643_NA	54.2	275	6.58e-73
UNIQUE_REP|Org2_Gene3028#	gi|71565154|gi|71565154_K00121	41.1	275	7.62e-73
UNIQUE_REP|Org4_Gene859#	gi|16128800|gi|16128800_K13891	57.1	273	2.56e-72
UNIQUE_REP|Org7_Gene4317#	gi|15606365|gi|15606365_K09691	37.8	272	7.33e-72
UNIQUE_REP|Org6_Gene4244#	gi|16078450|gi|16078450_K01271	41.2	265	5.94e-70
UNIQUE_REP|Org3_Gene4648#	gi|15645218|gi|15645218_K07316	36.1	265	1.83e-69
UNIQUE_REP|Org7_Gene4334#	gi|29345890|gi|29345890_K03606	34.5	262	6.42e-69
UNIQUE_REP|Org7_Gene4326#	gi|383323987|gi|383323987_NA	39.6	259	4.25e-68
UNIQUE_REP|Org6_Gene3025#	gi|15669254|gi|15669254_K01654	42.0	258	1.21e-67
UNIQUE_REP|Org4_Gene5213#	gi|255767335|gi|255767335_K01486	43.1	256	3.02e-67
UNIQUE_REP|Org6_Gene3876#	gi|15895169|gi|15895169_NA	34.2	254	2.12e-66
UNIQUE_REP|Org7_Gene3320#	gi|15645218|gi|15645218_K07316	33.2	251	2.77e-65
UNIQUE_REP|Org6_Gene4606#	gi|16079920|gi|16079920_K00104	61.1	250	1.94e-65
UNIQUE_REP|Org6_Gene3027#	gi|50812296|gi|50812296_K19430	38.2	250	3.57e-65
UNIQUE_REP|Org6_Gene1346#	gi|37594471|gi|37594471_K05605	40.9	246	3.64e-64
UNIQUE_REP|Org4_Gene3610#	gi|16077155|gi|16077155_K04485	62.3	245	4.33e-64
UNIQUE_REP|Org6_Gene3908#	gi|397675592|gi|397675592_K07493	36.8	245	8.93e-64
UNIQUE_REP|Org2_Gene3738#	gi|383322513|gi|383322513_K18234	53.9	240	1.57e-62
UNIQUE_REP|Org2_Gene355#	gi|15677905|gi|15677905_NA	38.9	240	3.35e-62
UNIQUE_REP|Org8_Gene1984#	gi|16080648|gi|16080648_K10440	40.1	239	4.17e-62
UNIQUE_REP|Org7_Gene4333#	gi|15895588|gi|15895588_K07011	42.4	237	1.37e-61
UNIQUE_REP|Org3_Gene79#	gi|16080587|gi|16080587_K02407	37.4	237	3.27e-61
UNIQUE_REP|Org7_Gene4320#	gi|29345885|gi|29345885_K03271	60.0	236	1.7e-61
UNIQUE_REP|Org6_Gene1270#	gi|15805674|gi|15805674_NA	42.4	234	2.26e-60
UNIQUE_REP|Org7_Gene1403#	gi|16078654|gi|16078654_K00059	45.1	231	8.45e-60
UNIQUE_REP|Org6_Gene4621#	gi|15644682|gi|15644682_K00558	37.4	230	3.51e-59
UNIQUE_REP|Org6_Gene939#	gi|16131349|gi|16131349_K15585	38.5	227	1.55e-58
UNIQUE_REP|Org2_Gene369#	gi|161579526|gi|161579526_K01845	31.6	226	3.61e-58
UNIQUE_REP|Org1_Gene4108#	gi|255767758|gi|255767758_NA	46.6	225	5.83e-58
UNIQUE_REP|Org7_Gene3049#	gi|255767872|gi|255767872_K02314	35.5	224	2.33e-57
UNIQUE_REP|Org6_Gene1347#	gi|16079906|gi|16079906_K13767	48.2	223	3.18e-57
UNIQUE_REP|Org7_Gene1395#	gi|15894813|gi|15894813_K02003	46.1	223	1.65e-57
UNIQUE_REP|Org6_Gene1089#	gi|15668902|gi|15668902_K00821	32.2	223	5.5e-57
UNIQUE_REP|Org6_Gene1356#	gi|255767257|gi|255767257_K02032	41.7	219	4.71e-56
UNIQUE_REP|Org3_Gene4170#	gi|15673415|gi|15673415_NA	35.7	216	5.24e-55
UNIQUE_REP|Org7_Gene1397#	gi|16077900|gi|16077900_K01992	33.0	216	4.4e-55
UNIQUE_REP|Org7_Gene4321#	gi|29345886|gi|29345886_K15669	48.7	213	2.92e-54
UNIQUE_REP|Org1_Gene4109#	gi|15893582|gi|15893582_NA	36.3	213	4.55e-54
UNIQUE_REP|Org3_Gene5123#	gi|16129870|gi|16129870_K02406	31.5	213	4.43e-54
UNIQUE_REP|Org2_Gene2230#	gi|16079273|gi|16079273_K03722	27.7	211	3.17e-53
UNIQUE_REP|Org7_Gene4327#	gi|255767299|gi|255767299_K00721	36.6	210	1.93e-53
UNIQUE_REP|Org3_Gene5159#	gi|16078022|gi|16078022_K11358	57.5	209	2.63e-53
UNIQUE_REP|Org2_Gene2621#	gi|16080401|gi|16080401_NA	48.0	209	3.15e-53
UNIQUE_REP|Org7_Gene4202#	gi|255767608|gi|255767608_NA	42.8	208	7.75e-53
UNIQUE_REP|Org8_Gene3541#	gi|16080452|gi|16080452_NA	37.8	208	8.96e-53
UNIQUE_REP|Org6_Gene952#	gi|15805887|gi|15805887_K10027	29.1	206	8.05e-52
UNIQUE_REP|Org2_Gene4056#	gi|15893854|gi|15893854_NA	42.6	205	6.22e-52
UNIQUE_REP|Org6_Gene940#	gi|15644928|gi|15644928_K12370	38.6	205	5.37e-52
UNIQUE_REP|Org3_Gene5156#	gi|29349924|gi|29349924_NA	33.2	205	1.55e-51
UNIQUE_REP|Org2_Gene2620#	gi|16080400|gi|16080400_K03611	73.1	204	6.45e-52
UNIQUE_REP|Org7_Gene3635#	gi|15807767|gi|15807767_NA	42.0	203	2.19e-51
UNIQUE_REP|Org4_Gene5392#	gi|29346212|gi|29346212_K01551	54.7	202	3.39e-51
UNIQUE_REP|Org7_Gene3031#	gi|15807776|gi|15807776_NA	29.1	202	1.14e-50
UNIQUE_REP|Org8_Gene1980#	gi|15644938|gi|15644938_NA	38.0	199	4.09e-50
UNIQUE_REP|Org6_Gene3030#	gi|16080589|gi|16080589_K02406	48.6	198	2.38e-49
UNIQUE_REP|Org6_Gene4233#	gi|21389361|gi|21389361_K18384	34.3	198	1.42e-49
UNIQUE_REP|Org6_Gene4461#	gi|15893376|gi|15893376_K07706	29.2	198	1.09e-49
UNIQUE_REP|Org1_Gene1892#	gi|16081142|gi|16081142_K03111	57.5	196	2.66e-49
UNIQUE_REP|Org1_Gene4196#	gi|hmm44298013|gi|hmm44298013_K14403	30.2	196	1.33e-48
UNIQUE_REP|Org7_Gene1404#	gi|16078199|gi|16078199_K09458	29.9	196	6.23e-49
UNIQUE_REP|Org6_Gene453#	gi|397674232|gi|397674232_NA	27.7	195	1.29e-48
UNIQUE_REP|Org7_Gene2492#	gi|15896768|gi|15896768_K07491	75.4	194	7.14e-49
UNIQUE_REP|Org6_Gene4462#	gi|15893377|gi|15893377_K07707	41.6	193	2.43e-48
UNIQUE_REP|Org7_Gene4330#	gi|29346748|gi|29346748_K01790	51.7	192	3.28e-48
UNIQUE_REP|Org6_Gene1376#	gi|15674146|gi|15674146_K08152	29.5	192	7.55e-48
UNIQUE_REP|Org6_Gene2174#	gi|15896244|gi|15896244_K07124	45.0	190	2.26e-47
UNIQUE_REP|Org4_Gene4130#	gi|16077452|gi|16077452_NA	47.1	188	9.76e-47
UNIQUE_REP|Org6_Gene3026#	gi|190014632|gi|190014632_K12409	32.2	188	9.54e-47
UNIQUE_REP|Org3_Gene26#	gi|50812293|gi|50812293_K02003	47.0	187	1.14e-46
UNIQUE_REP|Org6_Gene2062#	gi|16128990|gi|16128990_NA	38.3	186	4.53e-46
UNIQUE_REP|Org6_Gene14#	gi|255767847|gi|255767847_K02016	32.1	185	1.4e-45
UNIQUE_REP|Org6_Gene4235#	gi|15668419|gi|15668419_K01714	35.4	184	1.44e-45
UNIQUE_REP|Org2_Gene2241#	gi|29348401|gi|29348401_NA	33.5	184	3.12e-45
UNIQUE_REP|Org7_Gene1398#	gi|16077899|gi|16077899_K01992	29.4	184	2.43e-45
UNIQUE_REP|Org1_Gene4198#	gi|15676459|gi|15676459_K04043	28.6	184	3.72e-45
UNIQUE_REP|Org6_Gene3528#	gi|298575369|gi|298575369_K01154	34.2	183	6.03e-45
UNIQUE_REP|Org3_Gene4646#	gi|397673436|gi|397673436_K06919	29.9	183	1.07e-44
UNIQUE_REP|Org2_Gene373#	gi|15895470|gi|15895470_NA	28.0	183	4.61e-45
UNIQUE_REP|Org7_Gene3052#	gi|255767871|gi|255767871_NA	37.8	181	1e-44
UNIQUE_REP|Org6_Gene3298#	gi|118431744|gi|118431744_K07080	34.7	178	1.48e-43
UNIQUE_REP|Org1_Gene4107#	gi|16077974|gi|16077974_K01992	33.2	178	8.18e-44
UNIQUE_REP|Org6_Gene967#	gi|397673530|gi|397673530_NA	43.1	177	1.27e-43
UNIQUE_REP|Org4_Gene4556#	gi|16077699|gi|16077699_NA	56.1	176	1.96e-43
UNIQUE_REP|Org7_Gene297#	gi|16077443|gi|16077443_K02483	39.9	176	2.26e-43
UNIQUE_REP|Org4_Gene3687#	gi|255767499|gi|255767499_NA	38.4	176	3.74e-43
UNIQUE_REP|Org8_Gene1985#	gi|16080824|gi|16080824_K00540	39.4	174	1.23e-42
UNIQUE_REP|Org7_Gene3042#	gi|15895169|gi|15895169_NA	26.6	174	3.71e-42
UNIQUE_REP|Org6_Gene3159#	gi|15673095|gi|15673095_K07284	38.9	173	2.51e-42
UNIQUE_REP|Org6_Gene4352#	gi|255767847|gi|255767847_K02016	33.1	173	5.65e-42
UNIQUE_REP|Org8_Gene2983#	gi|15895401|gi|15895401_K03438	36.6	171	1.47e-41
UNIQUE_REP|Org7_Gene3333#	gi|15645582|gi|15645582_NA	26.4	170	5.22e-41
UNIQUE_REP|Org3_Gene311#	gi|15672425|gi|15672425_NA	41.4	168	9.14e-41
UNIQUE_REP|Org6_Gene60#	gi|16080688|gi|16080688_NA	34.7	168	4.56e-40
UNIQUE_REP|Org1_Gene2535#	gi|15895229|gi|15895229_K06400	26.3	167	4.44e-40
UNIQUE_REP|Org3_Gene2783#	gi|16080589|gi|16080589_K02406	42.3	166	7.52e-40
UNIQUE_REP|Org1_Gene3863#	gi|255767509|gi|255767509_K04763	32.1	166	5.33e-40
UNIQUE_REP|Org1_Gene4487#	gi|16129121|gi|16129121_NA	48.6	164	1.23e-39
UNIQUE_REP|Org6_Gene4232#	gi|hmm35912053|gi|hmm35912053_NA	29.5	164	2.02e-39
UNIQUE_REP|Org6_Gene3888#	gi|15807776|gi|15807776_NA	26.9	164	6.56e-39
UNIQUE_REP|Org6_Gene3023#	gi|15606116|gi|15606116_K16881	36.2	163	3.07e-39
UNIQUE_REP|Org8_Gene1981#	gi|255767215|gi|255767215_NA	33.1	163	4.27e-39
UNIQUE_REP|Org7_Gene4316#	gi|16080624|gi|16080624_K09692	30.9	163	3.02e-39
UNIQUE_REP|Org3_Gene317#	gi|255767432|gi|255767432_NA	49.4	161	6.09e-39
UNIQUE_REP|Org6_Gene5#	gi|15644682|gi|15644682_K00558	34.9	161	1.36e-38
UNIQUE_REP|Org7_Gene4414#	gi|15672990|gi|15672990_NA	30.5	161	1.6e-38
UNIQUE_REP|Org6_Gene3029#	gi|15644744|gi|15644744_NA	26.3	161	2.03e-38
UNIQUE_REP|Org7_Gene4315#	gi|15896538|gi|15896538_NA	26.2	161	2.27e-38
UNIQUE_REP|Org6_Gene933#	gi|15893558|gi|15893558_K01990	34.6	159	4.94e-38
UNIQUE_REP|Org8_Gene2361#	gi|16078301|gi|16078301_K08191	28.7	159	6.76e-38
UNIQUE_REP|Org4_Gene2806#	gi|16079021|gi|16079021_K03784	47.9	158	6.18e-38
UNIQUE_REP|Org3_Gene1115#	gi|15893620|gi|15893620_K07043	34.5	158	6.76e-38
UNIQUE_REP|Org7_Gene3026#	gi|16079651|gi|16079651_NA	30.9	158	1.27e-37
UNIQUE_REP|Org8_Gene3399#	gi|255767027|gi|255767027_NA	29.9	158	1.05e-37
UNIQUE_REP|Org4_Gene2635#	gi|15673576|gi|15673576_NA	56.1	156	5.54e-37
UNIQUE_REP|Org8_Gene2455#	gi|16077510|gi|16077510_NA	35.0	156	3.99e-37
UNIQUE_REP|Org3_Gene4380#	gi|16080593|gi|16080593_K02397	34.6	156	3.15e-37
UNIQUE_REP|Org6_Gene1381#	gi|15894037|gi|15894037_NA	38.4	154	8.54e-37
UNIQUE_REP|Org7_Gene4322#	gi|15896304|gi|15896304_K03273	47.2	153	2.49e-36
UNIQUE_REP|Org6_Gene1160#	gi|16081121|gi|16081121_NA	46.4	153	1.93e-36
UNIQUE_REP|Org1_Gene1840#	gi|15669726|gi|15669726_K01154	30.4	151	1.81e-35
UNIQUE_REP|Org2_Gene4057#	gi|16081092|gi|16081092_K07652	29.7	150	2.95e-35
UNIQUE_REP|Org1_Gene953#	gi|255767738|gi|255767738_K07734	37.7	148	5.92e-35
UNIQUE_REP|Org4_Gene4431#	gi|16077126|gi|16077126_K02499	57.1	147	1.42e-34
UNIQUE_REP|Org6_Gene452#	gi|255767611|gi|255767611_NA	47.0	147	1.17e-34
UNIQUE_REP|Org6_Gene950#	gi|15894072|gi|15894072_NA	44.8	147	1.51e-34
UNIQUE_REP|Org2_Gene3742#	gi|16078770|gi|16078770_NA	40.3	147	1.69e-34
UNIQUE_REP|Org4_Gene1575#	gi|15895471|gi|15895471_K02406	40.2	147	2.54e-34
UNIQUE_REP|Org7_Gene1402#	gi|16080824|gi|16080824_K00540	36.3	147	1.6e-34
UNIQUE_REP|Org3_Gene5152#	gi|383322194|gi|383322194_K00817	42.7	146	2.25e-34
UNIQUE_REP|Org7_Gene1394#	gi|15894812|gi|15894812_K02004	22.1	146	8.64e-34
UNIQUE_REP|Org4_Gene5203#	gi|255767831|gi|255767831_NA	51.9	145	4.74e-34
UNIQUE_REP|Org8_Gene2237#	gi|16078758|gi|16078758_NA	31.3	145	1.05e-33
UNIQUE_REP|Org6_Gene389#	gi|397671855|gi|397671855_NA	30.1	144	2.17e-33
UNIQUE_REP|Org3_Gene1129#	gi|15895224|gi|15895224_NA	27.5	144	2.24e-33
UNIQUE_REP|Org8_Gene2236#	gi|16077337|gi|16077337_K18939	44.0	143	1.89e-33
UNIQUE_REP|Org1_Gene990#	gi|15894873|gi|15894873_NA	42.3	143	2.99e-33
UNIQUE_REP|Org6_Gene88#	gi|16132172|gi|16132172_K07448	40.9	143	3.54e-33
UNIQUE_REP|Org7_Gene4468#	gi|15806544|gi|15806544_NA	40.6	143	2.77e-33
UNIQUE_REP|Org2_Gene2058#	gi|604723349|gi|604723349_K16669	25.7	142	5.12e-32
UNIQUE_REP|Org6_Gene1325#	gi|15645254|gi|15645254_K03923	43.9	141	7.36e-33
UNIQUE_REP|Org6_Gene2238#	gi|15605636|gi|15605636_NA	27.2	141	2.82e-32
UNIQUE_REP|Org1_Gene977#	gi|29349928|gi|29349928_K01154	24.2	140	4.99e-32
UNIQUE_REP|Org2_Gene370#	gi|15895459|gi|15895459_K07257	35.2	139	5.8e-32
UNIQUE_REP|Org6_Gene1301#	gi|15893580|gi|15893580_K01990	31.9	139	4.03e-32
UNIQUE_REP|Org1_Gene1881#	gi|16078322|gi|16078322_K07474	38.2	138	1.53e-31
UNIQUE_REP|Org7_Gene1414#	gi|383323742|gi|383323742_K09835	27.3	138	2.05e-31
UNIQUE_REP|Org6_Gene4623#	gi|15645735|gi|15645735_K00558	29.5	136	4.88e-31
UNIQUE_REP|Org6_Gene2170#	gi|383323700|gi|383323700_K00262	28.2	135	1.27e-30
UNIQUE_REP|Org6_Gene1600#	gi|15646087|gi|15646087_K03657	24.9	135	1.97e-30
UNIQUE_REP|Org3_Gene4383#	gi|16080591|gi|16080591_K13626	45.7	133	1.41e-30
UNIQUE_REP|Org7_Gene296#	gi|15895699|gi|15895699_NA	32.5	131	3.54e-29
UNIQUE_REP|Org1_Gene3776#	gi|16130122|gi|16130122_K17677	30.7	131	2.77e-29
UNIQUE_REP|Org3_Gene2785#	gi|29348252|gi|29348252_K04763	29.3	131	1.79e-29
UNIQUE_REP|Org6_Gene2163#	gi|16080497|gi|16080497_NA	45.7	130	1.84e-29
UNIQUE_REP|Org7_Gene1406#	gi|15605653|gi|15605653_K02372	46.3	129	1.98e-29
UNIQUE_REP|Org2_Gene366#	gi|15895455|gi|15895455_NA	28.1	128	1.44e-28
UNIQUE_REP|Org7_Gene3040#	gi|15673021|gi|15673021_K06904	40.7	127	1.76e-28
UNIQUE_REP|Org4_Gene2646#	gi|15893408|gi|15893408_K02028	48.5	126	1.85e-28
UNIQUE_REP|Org6_Gene3651#	gi|16077905|gi|16077905_NA	27.7	126	4.71e-28
UNIQUE_REP|Org2_Gene3565#	gi|255767281|gi|255767281_NA	40.0	125	5.73e-28
UNIQUE_REP|Org6_Gene3022#	gi|15676005|gi|15676005_K00983	37.6	124	1.75e-27
UNIQUE_REP|Org7_Gene3341#	gi|29348027|gi|29348027_NA	26.5	123	6.23e-27
UNIQUE_REP|Org3_Gene5125#	gi|16079856|gi|16079856_K03630	38.5	122	5.47e-27
UNIQUE_REP|Org1_Gene1002#	gi|16078816|gi|16078816_NA	33.3	122	6.52e-27
UNIQUE_REP|Org6_Gene1148#	gi|16078125|gi|16078125_NA	48.0	121	5.38e-27
UNIQUE_REP|Org7_Gene4318#	gi|15896302|gi|15896302_NA	26.2	121	7e-26
UNIQUE_REP|Org1_Gene2539#	gi|15645469|gi|15645469_K03427	23.4	121	4.35e-26
UNIQUE_REP|Org2_Gene4054#	gi|255767724|gi|255767724_K07680	22.0	121	4.99e-26
UNIQUE_REP|Org4_Gene1370#	gi|16077309|gi|16077309_K16235	53.6	119	2.48e-26
UNIQUE_REP|Org2_Gene1130#	gi|16129121|gi|16129121_NA	48.6	118	6.04e-26
UNIQUE_REP|Org4_Gene5590#	gi|16077512|gi|16077512_K11691	41.6	116	1.89e-25
UNIQUE_REP|Org3_Gene5128#	gi|16078677|gi|16078677_K03733	29.0	116	4.63e-25
UNIQUE_REP|Org7_Gene3625#	gi|15807776|gi|15807776_NA	22.2	116	3.19e-24
UNIQUE_REP|Org3_Gene4113#	gi|15894290|gi|15894290_K03657	25.8	115	2.09e-24
UNIQUE_REP|Org3_Gene4054#	gi|16129121|gi|16129121_NA	43.2	114	1.65e-24
UNIQUE_REP|Org3_Gene4382#	gi|16080592|gi|16080592_NA	38.8	114	1.26e-24
UNIQUE_REP|Org7_Gene3340#	gi|15894676|gi|15894676_K03424	30.0	114	1.93e-24
UNIQUE_REP|Org1_Gene3777#	gi|29347300|gi|29347300_K03657	27.6	114	6.1e-24
UNIQUE_REP|Org2_Gene2246#	gi|15673930|gi|15673930_NA	24.1	114	3.17e-24
UNIQUE_REP|Org6_Gene954#	gi|15806764|gi|15806764_NA	32.0	113	3.2e-24
UNIQUE_REP|Org1_Gene4529#	gi|397675590|gi|397675590_NA	29.3	112	5.79e-24
UNIQUE_REP|Org2_Gene3769#	gi|16077911|gi|16077911_K02016	28.7	112	5.64e-24
UNIQUE_REP|Org3_Gene1117#	gi|15669403|gi|15669403_K01154	25.4	112	8.89e-24
UNIQUE_REP|Org1_Gene973#	gi|16079218|gi|16079218_NA	34.0	111	7.27e-24
UNIQUE_REP|Org2_Gene3736#	gi|459201369|gi|459201369_K05714	30.7	111	1.93e-23
UNIQUE_REP|Org2_Gene1003#	gi|15676964|gi|15676964_K07132	27.4	111	1.52e-23
UNIQUE_REP|Org4_Gene2880#	gi|16079709|gi|16079709_NA	45.9	109	2.84e-23
UNIQUE_REP|Org6_Gene1352#	gi|15673603|gi|15673603_NA	37.9	109	4.12e-23
UNIQUE_REP|Org4_Gene5307#	gi|11095441|gi|11095441_K00140	44.9	108	6.81e-23
UNIQUE_REP|Org6_Gene3879#	gi|15672453|gi|15672453_K06904	36.6	107	1.89e-22
UNIQUE_REP|Org6_Gene3024#	gi|15677656|gi|15677656_NA	33.2	107	2.03e-22
UNIQUE_REP|Org7_Gene3334#	gi|15645581|gi|15645581_NA	31.9	106	9.24e-22
UNIQUE_REP|Org8_Gene1290#	gi|16077762|gi|16077762_K07718	27.1	106	3.63e-22
UNIQUE_REP|Org7_Gene3314#	gi|16130543|gi|16130543_NA	23.1	106	7.12e-22
UNIQUE_REP|Org1_Gene2541#	gi|15645465|gi|15645465_K01153	22.6	106	1.26e-21
UNIQUE_REP|Org1_Gene1911#	gi|15895218|gi|15895218_K07741	35.0	105	7.11e-22
UNIQUE_REP|Org7_Gene1232#	gi|15894676|gi|15894676_K03424	27.0	105	6.99e-22
UNIQUE_REP|Org7_Gene3064#	gi|15672418|gi|15672418_NA	23.9	104	2.22e-21
UNIQUE_REP|Org6_Gene1094#	gi|15594607|gi|15594607_NA	40.0	102	8.61e-21
UNIQUE_REP|Org6_Gene3847#	gi|15672420|gi|15672420_NA	35.5	102	6.6e-21
UNIQUE_REP|Org2_Gene3031#	gi|255767133|gi|255767133_NA	27.7	102	4.79e-21
UNIQUE_REP|Org1_Gene3855#	gi|15807800|gi|15807800_NA	24.0	102	1.7e-20
UNIQUE_REP|Org3_Gene4069#	gi|15673415|gi|15673415_NA	32.5	100	2.06e-20
UNIQUE_REP|Org6_Gene3654#	gi|15668543|gi|15668543_K04763	29.1	100	4.41e-20
UNIQUE_REP|Org6_Gene1326#	gi|40254992|gi|40254992_K11539	28.1	100	2.16e-20
UNIQUE_REP|Org7_Gene1400#	gi|hmm5656013|gi|hmm5656013_K09835	23.9	100	5.78e-20
UNIQUE_REP|Org3_Gene4892#	gi|16078677|gi|16078677_K03733	28.6	99	4.93e-20
UNIQUE_REP|Org6_Gene61#	gi|15896631|gi|15896631_NA	28.4	99	3.95e-20
UNIQUE_REP|Org6_Gene1304#	gi|15604129|gi|15604129_NA	25.3	99	1.05e-19
UNIQUE_REP|Org2_Gene3570#	gi|15894233|gi|15894233_K02238	32.3	98	1.34e-19
UNIQUE_REP|Org7_Gene3322#	gi|15893835|gi|15893835_NA	62.9	97	4.19e-20
UNIQUE_REP|Org6_Gene1324#	gi|383321331|gi|383321331_NA	44.2	97	6.61e-20
UNIQUE_REP|Org6_Gene3681#	gi|383321328|gi|383321328_NA	29.2	97	3.16e-19
UNIQUE_REP|Org6_Gene4457#	gi|15893745|gi|15893745_K02004	20.7	97	6.11e-19
UNIQUE_REP|Org6_Gene864#	gi|255767635|gi|255767635_NA	30.8	96	3.85e-19
UNIQUE_REP|Org2_Gene3745#	gi|15673410|gi|15673410_K07741	40.0	95	9.57e-19
UNIQUE_REP|Org3_Gene80#	gi|16080587|gi|16080587_K02407	47.7	94	1.07e-18
UNIQUE_REP|Org3_Gene1094#	gi|530382617|gi|530382617_K01062	25.4	94	2.98e-18
UNIQUE_REP|Org7_Gene3034#	gi|255767601|gi|255767601_NA	25.2	94	3e-18
UNIQUE_REP|Org6_Gene449#	gi|14600982|gi|14600982_K04763	25.1	94	1.8e-18
UNIQUE_REP|Org6_Gene13#	gi|15672622|gi|15672622_K07483	32.4	93	2.12e-18
UNIQUE_REP|Org7_Gene3287#	gi|15672888|gi|15672888_NA	28.8	93	2.86e-18
UNIQUE_REP|Org6_Gene951#	gi|15894102|gi|15894102_K03406	34.6	92	5.07e-18
UNIQUE_REP|Org6_Gene1617#	gi|16077646|gi|16077646_NA	38.5	91	1.25e-17
UNIQUE_REP|Org6_Gene385#	gi|29349924|gi|29349924_NA	23.7	91	3.37e-17
UNIQUE_REP|Org2_Gene3566#	gi|15672029|gi|15672029_NA	23.4	91	1.65e-17
UNIQUE_REP|Org4_Gene4897#	gi|16078211|gi|16078211_K15583	54.0	90	1.32e-17
UNIQUE_REP|Org4_Gene1451#	gi|255767678|gi|255767678_K01895	63.5	89	2e-17
UNIQUE_REP|Org2_Gene1124#	gi|15895005|gi|15895005_K08884	32.0	89	1.08e-16
UNIQUE_REP|Org2_Gene3558#	gi|15672995|gi|15672995_NA	26.2	89	5.14e-17
UNIQUE_REP|Org6_Gene932#	gi|15893557|gi|15893557_NA	31.7	88	6.03e-17
UNIQUE_REP|Org2_Gene11#	gi|15672418|gi|15672418_NA	42.9	87	7.57e-17
UNIQUE_REP|Org1_Gene3339#	gi|15806729|gi|15806729_K07453	35.8	87	3.85e-16
UNIQUE_REP|Org7_Gene3555#	gi|16079126|gi|16079126_K07741	32.5	87	2.31e-16
UNIQUE_REP|Org6_Gene86#	gi|15672627|gi|15672627_K04763	24.2	87	3.56e-16
UNIQUE_REP|Org4_Gene2725#	gi|15674137|gi|15674137_K04072	45.5	86	2.16e-16
UNIQUE_REP|Org2_Gene3761#	gi|16077892|gi|16077892_K02099	32.1	86	3.59e-16
UNIQUE_REP|Org3_Gene4908#	gi|15669381|gi|15669381_K01649	64.3	85	2.93e-16
UNIQUE_REP|Org2_Gene3737#	gi|15672038|gi|15672038_NA	35.2	85	6.1e-16
UNIQUE_REP|Org6_Gene3886#	gi|15895161|gi|15895161_NA	24.1	85	1.12e-15
UNIQUE_REP|Org1_Gene1878#	gi|15807765|gi|15807765_NA	36.1	84	2.3e-15
UNIQUE_REP|Org6_Gene1302#	gi|16078864|gi|16078864_NA	32.0	84	9.36e-16
UNIQUE_REP|Org6_Gene1763#	gi|29347454|gi|29347454_K03088	29.1	84	1.61e-15
UNIQUE_REP|Org7_Gene1396#	gi|15672825|gi|15672825_K00997	38.8	83	2.02e-15
UNIQUE_REP|Org6_Gene2168#	gi|6319591|gi|6319591_K00143	22.5	83	5.09e-15
UNIQUE_REP|Org4_Gene4180#	gi|15896475|gi|15896475_K00354	57.4	82	2.48e-15
UNIQUE_REP|Org7_Gene4064#	gi|365992418|gi|365992418_NA	42.0	82	3.59e-15
UNIQUE_REP|Org7_Gene3628#	gi|15895634|gi|15895634_NA	41.6	82	6.62e-15
UNIQUE_REP|Org6_Gene3506#	gi|15672246|gi|15672246_NA	33.1	82	1.24e-14
UNIQUE_REP|Org7_Gene3019#	gi|90111566|gi|90111566_K07319	28.9	82	8.58e-15
UNIQUE_REP|Org3_Gene1842#	gi|16077241|gi|16077241_K03088	33.3	81	9.95e-15
UNIQUE_REP|Org6_Gene2098#	gi|255767276|gi|255767276_NA	45.6	80	1.01e-14
UNIQUE_REP|Org3_Gene83#	gi|16131663|gi|16131663_K03733	31.5	80	3.22e-14
UNIQUE_REP|Org2_Gene3541#	gi|15807765|gi|15807765_NA	28.1	79	7.15e-14
UNIQUE_REP|Org2_Gene3735#	gi|15672946|gi|15672946_NA	26.2	79	3.24e-14
UNIQUE_REP|Org8_Gene1289#	gi|15894730|gi|15894730_NA	24.1	79	1.24e-13
UNIQUE_REP|Org3_Gene4445#	gi|16078525|gi|16078525_K00382	69.0	78	3.15e-14
UNIQUE_REP|Org2_Gene1005#	gi|16079292|gi|16079292_K02086	39.4	78	5.48e-14
UNIQUE_REP|Org4_Gene2473#	gi|16080569|gi|16080569_K03701	34.1	78	1.6e-13
UNIQUE_REP|Org6_Gene4450#	gi|15674210|gi|15674210_K01953	24.2	78	2.13e-13
UNIQUE_REP|Org8_Gene1982#	gi|16131619|gi|16131619_K10439	24.1	78	1.63e-13
UNIQUE_REP|Org4_Gene3230#	gi|161511068|gi|161511068_K05565	47.4	77	8.63e-14
UNIQUE_REP|Org2_Gene3571#	gi|15805390|gi|15805390_NA	45.7	77	1.52e-13
UNIQUE_REP|Org6_Gene3498#	gi|16129121|gi|16129121_NA	42.5	77	8.15e-14
UNIQUE_REP|Org8_Gene2843#	gi|29347780|gi|29347780_NA	28.5	76	2.1e-13
UNIQUE_REP|Org1_Gene904#	gi|29348192|gi|29348192_NA	27.6	76	3.33e-13
UNIQUE_REP|Org7_Gene3318#	gi|29350036|gi|29350036_NA	24.6	76	1.99e-12
UNIQUE_REP|Org6_Gene1598#	gi|15672990|gi|15672990_NA	28.4	75	4.8e-13
UNIQUE_REP|Org4_Gene4627#	gi|15672331|gi|15672331_K02837	76.1	74	7.48e-13
UNIQUE_REP|Org3_Gene1120#	gi|29349946|gi|29349946_K03427	55.6	74	5.1e-13
UNIQUE_REP|Org7_Gene4328#	gi|29348787|gi|29348787_NA	32.2	74	1.11e-12
UNIQUE_REP|Org2_Gene12#	gi|15604670|gi|15604670_K04079	29.5	73	1e-11
UNIQUE_REP|Org3_Gene1369#	gi|16078408|gi|16078408_NA	71.1	72	1.81e-12
UNIQUE_REP|Org4_Gene1276#	gi|16080814|gi|16080814_K06314	47.8	72	3.32e-12
UNIQUE_REP|Org7_Gene1411#	gi|15606651|gi|15606651_K07107	30.0	72	4.01e-12
UNIQUE_REP|Org2_Gene1135#	gi|15676649|gi|15676649_K04763	27.0	72	6.53e-12
UNIQUE_REP|Org6_Gene4463#	gi|16078758|gi|16078758_NA	37.8	71	5.62e-12
UNIQUE_REP|Org2_Gene3562#	gi|24580684|gi|24580684_NA	34.8	71	1.24e-11
UNIQUE_REP|Org7_Gene1817#	gi|17562446|gi|17562446_K11729	26.8	71	1.56e-11
UNIQUE_REP|Org2_Gene3569#	gi|6226521|gi|6226521_NA	25.8	71	2.72e-11
UNIQUE_REP|Org1_Gene4528#	gi|397674862|gi|397674862_NA	23.9	71	2.31e-11
UNIQUE_REP|Org3_Gene3351#	gi|15896679|gi|15896679_K02171	34.5	69	2.74e-11
UNIQUE_REP|Org6_Gene1294#	gi|16080927|gi|16080927_K00425	26.2	68	1.33e-10
UNIQUE_REP|Org6_Gene562#	gi|15672990|gi|15672990_NA	35.5	67	1.33e-10
UNIQUE_REP|Org8_Gene2980#	gi|16077915|gi|16077915_NA	27.1	67	2.19e-10
UNIQUE_REP|Org4_Gene2495#	gi|255767807|gi|255767807_K02826	46.2	65	2.95e-10
UNIQUE_REP|Org8_Gene2715#	gi|15672029|gi|15672029_NA	44.8	65	3.96e-10
UNIQUE_REP|Org7_Gene4325#	gi|29345931|gi|29345931_K00633	38.3	65	7.97e-10
UNIQUE_REP|Org3_Gene2259#	gi|15805444|gi|15805444_K07171	35.4	65	3.8e-10
UNIQUE_REP|Org1_Gene4200#	gi|767922915|gi|767922915_NA	24.1	65	1.5e-09
UNIQUE_REP|Org7_Gene3335#	gi|15645582|gi|15645582_NA	22.1	65	1.07e-09
UNIQUE_REP|Org3_Gene339#	gi|15893662|gi|15893662_NA	48.3	64	1.19e-09
UNIQUE_REP|Org1_Gene967#	gi|15894507|gi|15894507_NA	33.6	64	8.25e-10
UNIQUE_REP|Org7_Gene3062#	gi|15672489|gi|15672489_NA	31.5	64	1.33e-09
UNIQUE_REP|Org3_Gene3450#	gi|29347781|gi|29347781_K03152	31.3	64	1.03e-09
UNIQUE_REP|Org2_Gene3741#	gi|16131704|gi|16131704_K02335	23.4	64	4.66e-09
UNIQUE_REP|Org7_Gene3326#	gi|15896960|gi|15896960_K03497	23.2	64	1.67e-09
UNIQUE_REP|Org3_Gene81#	gi|16080588|gi|16080588_K06603	32.7	63	2.03e-09
UNIQUE_REP|Org6_Gene1267#	gi|15606922|gi|15606922_NA	27.7	63	3.6e-09
UNIQUE_REP|Org3_Gene4384#	gi|15895477|gi|15895477_K03563	48.5	62	2.75e-09
UNIQUE_REP|Org7_Gene1418#	gi|16080602|gi|16080602_K07692	47.6	62	1.81e-09
UNIQUE_REP|Org1_Gene1877#	gi|15894490|gi|15894490_NA	42.7	62	3.44e-09
UNIQUE_REP|Org3_Gene2786#	gi|392892450|gi|392892450_NA	32.2	62	6.05e-09
UNIQUE_REP|Org1_Gene3784#	gi|16077883|gi|16077883_NA	23.8	62	7.09e-09
UNIQUE_REP|Org7_Gene3133#	gi|15895223|gi|15895223_NA	36.2	61	3.33e-09
UNIQUE_REP|Org2_Gene2098#	gi|383322084|gi|383322084_K02650	32.7	61	9.06e-09
UNIQUE_REP|Org6_Gene1377#	gi|16128448|gi|16128448_K03577	31.8	61	9.52e-09
UNIQUE_REP|Org2_Gene365#	gi|16130190|gi|16130190_K10011	30.2	61	1.3e-08
UNIQUE_REP|Org6_Gene2173#	gi|15677564|gi|15677564_K03577	27.6	61	1.16e-08
UNIQUE_REP|Org3_Gene4810#	gi|15896746|gi|15896746_NA	25.3	61	1.11e-08
UNIQUE_REP|Org4_Gene1572#	gi|16080591|gi|16080591_K13626	37.3	60	8.77e-09
UNIQUE_REP|Org5_Gene2726#	gi|16079688|gi|16079688_NA	34.5	60	1.55e-08
UNIQUE_REP|Org2_Gene3560#	gi|16077549|gi|16077549_NA	33.6	60	1.25e-08
UNIQUE_REP|Org1_Gene4105#	gi|66360164|gi|66360164_K03657	25.0	60	8.68e-08
UNIQUE_REP|Org8_Gene3540#	gi|16080155|gi|16080155_NA	24.5	60	2.14e-08
UNIQUE_REP|Org4_Gene3322#	gi|15893611|gi|15893611_K02003	57.8	59	9.26e-09
UNIQUE_REP|Org7_Gene3290#	gi|15806419|gi|15806419_NA	44.8	59	4.47e-08
UNIQUE_REP|Org1_Gene964#	gi|15676198|gi|15676198_K03654	38.8	59	6.27e-08
UNIQUE_REP|Org4_Gene3817#	gi|533112494|gi|533112494_NA	44.3	58	3.81e-08
UNIQUE_REP|Org6_Gene4228#	gi|15894603|gi|15894603_NA	26.5	58	2.1e-07
UNIQUE_REP|Org1_Gene4534#	gi|29348477|gi|29348477_NA	22.5	58	2.14e-07
UNIQUE_REP|Org4_Gene492#	gi|15668446|gi|15668446_K07729	48.4	57	5.04e-08
UNIQUE_REP|Org4_Gene5910#	gi|255767500|gi|255767500_NA	43.1	57	6.28e-08
UNIQUE_REP|Org3_Gene4647#	gi|15895223|gi|15895223_NA	36.2	57	8.66e-08
UNIQUE_REP|Org2_Gene372#	gi|15895469|gi|15895469_NA	31.8	56	1.73e-07
UNIQUE_REP|Org6_Gene1296#	gi|383324032|gi|383324032_NA	28.3	56	1.84e-07
UNIQUE_REP|Org6_Gene1269#	gi|15606205|gi|15606205_NA	25.1	56	5.97e-07
UNIQUE_REP|Org3_Gene2091#	gi|255767504|gi|255767504_K06408	35.7	55	1.8e-07
UNIQUE_REP|Org6_Gene3868#	gi|hmm8550044|gi|hmm8550044_K00558	35.3	55	7.33e-07
UNIQUE_REP|Org8_Gene2384#	gi|15669515|gi|15669515_K03892	33.3	55	2.73e-07
UNIQUE_REP|Org6_Gene3454#	gi|15896670|gi|15896670_K11624	25.2	55	1.18e-06
UNIQUE_REP|Org6_Gene953#	gi|16129125|gi|16129125_NA	24.6	55	1e-06
UNIQUE_REP|Org1_Gene4104#	gi|66362792|gi|66362792_NA	20.2	55	2.11e-06
UNIQUE_REP|Org1_Gene2543#	gi|16080419|gi|16080419_NA	47.8	54	4.36e-07
UNIQUE_REP|Org7_Gene3288#	gi|15896769|gi|15896769_NA	37.8	54	1.17e-06
UNIQUE_REP|Org4_Gene6048#	gi|16080383|gi|16080383_K02013	56.4	53	5.62e-07
UNIQUE_REP|Org3_Gene4427#	gi|16078517|gi|16078517_K12574	54.1	53	8.67e-07
UNIQUE_REP|Org4_Gene1371#	gi|16081085|gi|16081085_K02205	48.9	53	8.17e-07
UNIQUE_REP|Org7_Gene3012#	gi|15672991|gi|15672991_NA	27.0	53	2.88e-06
UNIQUE_REP|Org6_Gene2165#	gi|71982178|gi|71982178_NA	18.8	53	6.15e-06
UNIQUE_REP|Org6_Gene1601#	gi|16077072|gi|16077072_K03629	50.0	52	2.66e-05
UNIQUE_REP|Org3_Gene3472#	gi|15806144|gi|15806144_NA	34.7	52	4.27e-06
UNIQUE_REP|Org3_Gene1125#	gi|15895325|gi|15895325_NA	34.3	52	3.09e-06
UNIQUE_REP|Org8_Gene2795#	gi|16077908|gi|16077908_NA	31.8	52	4.21e-06
UNIQUE_REP|Org1_Gene980#	gi|29345762|gi|29345762_NA	30.7	52	4.83e-06
UNIQUE_REP|Org3_Gene3677#	gi|15806144|gi|15806144_NA	24.8	52	1.11e-05
UNIQUE_REP|Org1_Gene4428#	gi|29347317|gi|29347317_NA	32.7	51	1.6e-05
UNIQUE_REP|Org7_Gene1416#	gi|15606797|gi|15606797_K02078	32.6	51	4.51e-06
UNIQUE_REP|Org6_Gene1327#	gi|255767509|gi|255767509_K04763	27.0	51	5.53e-06
UNIQUE_REP|Org6_Gene3243#	gi|17551412|gi|17551412_NA	63.9	50	5.3e-06
UNIQUE_REP|Org3_Gene2225#	gi|16129022|gi|16129022_K02846	61.1	50	8.89e-06
UNIQUE_REP|Org4_Gene1337#	gi|16078211|gi|16078211_K15583	57.6	50	6.21e-06
UNIQUE_REP|Org4_Gene4442#	gi|15896451|gi|15896451_K04075	41.5	50	1.33e-05
UNIQUE_REP|Org6_Gene1512#	gi|383321730|gi|383321730_NA	31.5	50	1.03e-05
UNIQUE_REP|Org6_Gene3659#	gi|15604648|gi|15604648_K03733	22.9	50	4.23e-05
UNIQUE_REP|Org3_Gene3369#	gi|16080420|gi|16080420_NA	38.2	49	2.64e-05
UNIQUE_REP|Org7_Gene1373#	gi|15676786|gi|15676786_K02655	31.0	49	4.75e-05
UNIQUE_REP|Org1_Gene72#	gi|17509257|gi|17509257_K17817	27.0	49	3.99e-05
UNIQUE_REP|Org6_Gene3904#	gi|16079713|gi|16079713_K00657	26.0	49	8.83e-05
UNIQUE_REP|Org3_Gene4047#	gi|29346035|gi|29346035_K02314	31.7	48	6.49e-05
UNIQUE_REP|Org8_Gene2984#	gi|118431577|gi|118431577_NA	41.7	47	7.69e-05
UNIQUE_REP|Org3_Gene3863#	gi|16128309|gi|16128309_NA	40.7	47	4.83e-05
UNIQUE_REP|Org6_Gene89#	gi|15894128|gi|15894128_NA	36.5	47	7.78e-05
UNIQUE_REP|Org3_Gene721#	gi|16131210|gi|16131210_K02459	36.1	47	9.95e-05
UNIQUE_REP|Org6_Gene1252#	gi|15645842|gi|15645842_K08311	31.8	47	0.000131
UNIQUE_REP|Org6_Gene1290#	gi|16077241|gi|16077241_K03088	30.6	47	0.000103
UNIQUE_REP|Org7_Gene1301#	gi|15606021|gi|15606021_K03789	23.3	47	0.000206
UNIQUE_REP|Org7_Gene1233#	gi|16080491|gi|16080491_K19417	29.8	46	0.000283
UNIQUE_REP|Org6_Gene3905#	gi|15645551|gi|15645551_NA	29.0	46	0.000212
UNIQUE_REP|Org1_Gene2540#	gi|16132169|gi|16132169_K01154	23.5	46	0.000679
UNIQUE_REP|Org6_Gene450#	gi|16128520|gi|16128520_NA	35.8	45	0.0029
UNIQUE_REP|Org3_Gene5044#	gi|29347770|gi|29347770_NA	34.5	45	0.000272
UNIQUE_REP|Org7_Gene4434#	gi|15672991|gi|15672991_NA	33.3	45	0.000849
UNIQUE_REP|Org4_Gene4571#	gi|15805096|gi|15805096_NA	31.6	45	0.000636
UNIQUE_REP|Org3_Gene4040#	gi|15672634|gi|15672634_K01154	25.7	45	0.00033
UNIQUE_REP|Org3_Gene4060#	gi|767948049|gi|767948049_NA	30.6	44	0.00411
UNIQUE_REP|Org7_Gene3039#	gi|hmm6474024|gi|hmm6474024_NA	25.4	44	0.00345
UNIQUE_REP|Org7_Gene4201#	gi|30023992|gi|30023992_NA	20.0	44	0.00223
UNIQUE_REP|Org6_Gene1391#	gi|15894261|gi|15894261_K01755	43.2	43	0.000779
UNIQUE_REP|Org4_Gene2723#	gi|16129202|gi|16129202_K04072	43.1	43	0.00114
UNIQUE_REP|Org6_Gene3846#	gi|397675711|gi|397675711_NA	42.9	43	0.00594
UNIQUE_REP|Org7_Gene2023#	gi|15894507|gi|15894507_NA	41.5	43	0.00108
UNIQUE_REP|Org3_Gene4041#	gi|15669403|gi|15669403_K01154	33.0	43	0.00136
UNIQUE_REP|Org7_Gene3556#	gi|15895220|gi|15895220_NA	30.7	43	0.00106
UNIQUE_REP|Org4_Gene4634#	gi|15604637|gi|15604637_K00382	60.7	42	0.00122
UNIQUE_REP|Org3_Gene4162#	gi|386869306|gi|386869306_NA	38.1	42	0.00144
UNIQUE_REP|Org7_Gene2491#	gi|16078322|gi|16078322_K07474	32.6	42	0.00453
UNIQUE_REP|Org6_Gene1289#	gi|15896512|gi|15896512_K03088	30.8	41	0.00538
UNIQUE_REP|Org5_Gene3807#	gi|15894856|gi|15894856_NA	29.9	41	0.00612
UNIQUE_REP|Org3_Gene1126#	gi|16078850|gi|16078850_NA	39.3	40	0.00738
