# Supplementary material for: Whole-genome analysis of Lysinibacillus boronitolerans MSR1: A dairy-isolated multidrug-resistant and non-pathogenic strain
Source: PLoS One. 2025 Dec 12;20(12):e0333844. doi: 10.1371/journal.pone.0333844 (PMC12700380; doi:10.1371/journal.pone.0333844)
Supplement: S8 File — (ZIP) [file pone.0333844.s014.zip]

Archive with 27 entries (24 files):
- Gene/
- Gene/accessory_seq.txt
- Gene/core_seq.txt
- Gene/unique_seq.txt
- PAN/
- PAN/Coretree_newick.nwk
- PAN/core_genome.txt
- PAN/Core_Pan_Dot_Plot.pdf
- PAN/Core_Pan_Plot.pdf
- PAN/Core_phylogeny.pdf
- PAN/CORE_PHYLOGENY.ph
- PAN/CORE_PHYLOGENY_MOD.ph
- PAN/Core_phylogeny_tree.pdf
- PAN/Core_phylogeny_tree.png
- PAN/Final_Coretree_newick.nwk
- PAN/pan.fasta
- PAN/pan_box.txt
- PAN/pan_genome.txt
- PAN/Pan_phylogeny.pdf
- PAN/PAN_PHYLOGENY.ph
- PAN/PAN_PHYLOGENY_MOD.nwk
- PAN/PAN_PHYLOGENY_MOD.ph
- Results/
- Results/Default_Core_Pan_Plot.pdf
- Results/Histogram.pdf
- Results/New_Genes_Plot.pdf
- Results/Numbe of genes.xls
