# Supplementary material for: Whole-genome analysis of Lysinibacillus boronitolerans MSR1: A dairy-isolated multidrug-resistant and non-pathogenic strain
Source: PLoS One. 2025 Dec 12;20(12):e0333844. doi: 10.1371/journal.pone.0333844 (PMC12700380; doi:10.1371/journal.pone.0333844)
Supplement: S8 File — (ZIP) [file pone.0333844.s014.zip › PAN/Coretree_newick.nwk]

((8-_SRR12377473.faa:0.0166076,6-_p42_Compleate.faa:0.0166076):0.0035723,(1-_7NBS.faa:0.011054,(2-_CTOTU47045.faa:0.00901581,(7-_PB293.faa:0.00592649,(3-_F1182.faa:0.00442646,(5-_NBRC_103108.faa:0.00326898,4-_JCM_21713.faa:0.00326898):0.00115748):0.00150002):0.00308932):0.00203821):0.00912585);
