# Supplementary material for: Whole-genome analysis of Lysinibacillus boronitolerans MSR1: A dairy-isolated multidrug-resistant and non-pathogenic strain
Source: PLoS One. 2025 Dec 12;20(12):e0333844. doi: 10.1371/journal.pone.0333844 (PMC12700380; doi:10.1371/journal.pone.0333844)
Supplement: S8 File — (ZIP) [file pone.0333844.s014.zip › PAN/core_genome.txt]

Number of genomes	Core genome
1	4352	#
1	4180	#
1	3465	#
1	4248	#
1	4404	#
1	4317	#
1	4333	#
1	4338	#
2	3680	#
2	3780	#
2	3590	#
2	4281	#
2	3244	#
2	3727	#
2	3800	#
2	3733	#
2	3728	#
2	3165	#
2	3262	#
2	3788	#
2	3901	#
2	3930	#
2	3819	#
2	3806	#
2	3782	#
2	3856	#
2	3748	#
2	3726	#
2	3704	#
3	3607	#
3	3452	#
3	3130	#
3	3242	#
3	3160	#
3	3670	#
3	3134	#
3	3532	#
3	3217	#
3	3102	#
3	3566	#
3	3781	#
3	3593	#
3	3637	#
3	3611	#
3	3778	#
3	3765	#
3	3083	#
3	3121	#
3	3745	#
3	3656	#
4	3605	#
4	3189	#
4	3148	#
4	3530	#
4	3109	#
4	3096	#
4	3555	#
4	3515	#
4	3105	#
4	3497	#
4	3671	#
4	3124	#
4	3023	#
4	3422	#
4	3569	#
4	3170	#
4	3418	#
4	3605	#
4	3143	#
4	3534	#
4	3162	#
5	3093	#
5	3463	#
5	3408	#
5	3063	#
5	3413	#
5	3500	#
5	3124	#
5	3057	#
5	3007	#
5	3104	#
5	3139	#
5	3076	#
5	3499	#
5	3021	#
5	3515	#
5	3078	#
5	3601	#
5	3484	#
5	3076	#
5	3103	#
5	3400	#
6	3059	#
6	3087	#
6	3062	#
6	3124	#
6	3092	#
6	3394	#
6	3395	#
6	3039	#
6	3475	#
6	3053	#
6	3075	#
6	3011	#
6	3139	#
6	3378	#
6	3075	#
6	3389	#
6	3076	#
6	3103	#
6	3007	#
6	3043	#
6	3003	#
7	3059	#
7	3003	#
7	3376	#
7	2996	#
7	3075	#
7	3039	#
7	2998	#
7	3010	#
8	2996	#
	#
