# Supplementary material for: Whole-genome analysis of Lysinibacillus boronitolerans MSR1: A dairy-isolated multidrug-resistant and non-pathogenic strain
Source: PLoS One. 2025 Dec 12;20(12):e0333844. doi: 10.1371/journal.pone.0333844 (PMC12700380; doi:10.1371/journal.pone.0333844)
Supplement: S8 File — (ZIP) [file pone.0333844.s014.zip › PAN/CORE_PHYLOGENY.ph]

(
(
1:0.011054
,
(
2:0.00901581
,
(
7:0.00592649
,
(
3:0.00442646
,
(
4:0.00326898
,
5:0.00326898
):0.00115748
):0.00150002
):0.00308932
):0.00203821
):0.00912585
,
(
6:0.0166076
,
8:0.0166076
):0.0035723
)
;
