# Supplementary material for: Whole-genome analysis of Lysinibacillus boronitolerans MSR1: A dairy-isolated multidrug-resistant and non-pathogenic strain
Source: PLoS One. 2025 Dec 12;20(12):e0333844. doi: 10.1371/journal.pone.0333844 (PMC12700380; doi:10.1371/journal.pone.0333844)
Supplement: S8 File — (ZIP) [file pone.0333844.s014.zip › PAN/Final_Coretree_newick.nwk]

(('L. boronitolerans_SRR12377473':0.01660760,'L. boronitolerans_p42 Compleate':0.01660760):0.00357230,('L. boronitolerans_MSR1(7NBS)':0.01105400,('L. boronitolerans_ CTOTU47045':0.00901581,('L. boronitolerans_PB293':0.00592649,('L. boronitolerans_F1182':0.00442646,('L. boronitolerans_NBRC_103108':0.00326898,'L. boronitolerans_JCM 21713':0.00326898):0.00115748):0.00150002):0.00308932):0.00203821):0.00912585);
