# Supplementary material for: Whole-genome analysis of Lysinibacillus boronitolerans MSR1: A dairy-isolated multidrug-resistant and non-pathogenic strain
Source: PLoS One. 2025 Dec 12;20(12):e0333844. doi: 10.1371/journal.pone.0333844 (PMC12700380; doi:10.1371/journal.pone.0333844)
Supplement: S8 File — (ZIP) [file pone.0333844.s014.zip › PAN/pan.fasta]

>1
GAGAGGGAGAGGGGAAGGAGGAGGAGGGAAGGGGGAAGGGAGAGAAGGAGGGGGAGGGGAGGAAGGGGGGAGAAAAGAGGAGGGGGAAGGGGGGAGGAGGGGGAGGAGAAGGGAGAGGGGGAGGAGGGGAAGGGGGGAGGGAGGGGGGGAGAGGAGAAAGGGGGGGGGGGGGGGGGGGGGGGAGGGGAAGAAAGGGGGGGAAGGGGGGGGGGGGAGGGAAGAAGGGGGGAAGGGGAGGAGGGAAAGGAGAGAGGGAGAGGAGGGGGGGGAGAGGGGGAGGGAAGGAGAGGAAAGGGGGGGGGGGGGGGGGGGAGGGGGGGGAGAGGGGAAGGGGGGAGGGGAGAGGGGAGGAGGAGGAGGGGGAGGGGAGGGGGGGGGGGAGAGGAGGAGGGAGGGAGAGGGAGGGAGGGGGGGGGGGGGGAGGGGAGGGGAGGGGGGAAGGAAGAGGAGAGGGAGGGGGGAGAGGGGAAGGGGGGAGGGGAAGAGAGGGGGGGGAAGGGGGAGGGGGGGAGGAGAGGGGGGGAGGGAGGAAGAGGGGGGGAGAAGGGGGAGGGGGGAAGGGAGGGGGAGGGAGGGGGGAGAGGGAGGGAGGGGGGGAAGGGGGGGAGGAAAGGAGAGAGGGGGGGGGGGGGGGAGAGGAGAGGGGGAAAGAGGGGGGGAGGAGGGGGGGGAGGGAAGGGGGGGAGGAGGAGGGGGGGGGGGGGGAGGGGGGGGGAGGGAAGGGGGGGGGGGAGGGGGGAGGGGGGGGAGGGGAGGGGGAGGGGGAGAGGGAGGGGGGGAAAGGAGGAGAGGAGGGGAGGGGGGGGGGGAAGGGGGGGGGAAGGGGGGGGGGGGGAAAGGGGGGGGGGGGAGGGGGGGAAGAAGAGGGAGGAGGGGGGAGAGAGGGGGGAGGGGGGGGGGAGGGGGGGGGGGGAGGGGAGAGGGGGAGGGGGAGAGGGGAAGGGAGGAGGGGGGGGGGAGGGGGGAAAGAAGGAGGGGGGGAGGGGAAAGAGGAGAGGGGGGGGGGAGGGGGAGGGGGGGGAAGGGGGAGGAGGAGAGAAGAGAGGGGGGAGGGGGGGGGGGAAGGGAAGGGGGAAGAGGGGGGGAAAAGAGGGGGGGGAGGGAGGGAGGGAGAAAGGGGGGGAGGGGGGAGGGGGGGGAGGGGGGGGGGGGGGGGGGGGGGAGAAAGGGGGGGGGGGAGGGGGGGGGAGGGGAGGGAGGGAGGGGGGGGGGAGGAGAGGAGGGGAAGGGGGGAGAGAAAGGAGGGGGGGAGAGGGGGGGGGGGGGAAAGGGGGGGAGGAGAGAGGGGGGGGGGGGGAGGGGGGGGGGAAGGGGGGAGAGAGGGGGGGGGAAGGGAAGGGGGGGGGGAGGAGGGAGGGAAAGAGGGGGGAGGAGGGGGAAGGGGGGGAGGGGGGGGGGGGAGGGAGAGGGGAGGGGGGGGGAGGGGAGGGGAGAGGGGGGGGAAGGAGGAGGAGGAAAGAGAGGGGGGGGAGGGGAGGGGGGGGGGGGGAAGAAGAGGGGGAAGGGGGGAGGAAAAGGGGGGGGGGGGGAGGGAGAGGAGGGAGAGGGGGGGGGAGGGGGGAAGGGGGAGGAGGGAGGAGGGGAGGGGGGAGGGGAAGGGAGGGGGGGGAGGGAGAGGGGGGGGGGGGGGAGGGGGGGGGGGGAGAGAGAGGGGGGGAAGGGGAGAGAGGGGAAGGAGAAAGGAGGAGGGGAGGGGGGAAAAAGGGGGGGAGGAGAGGGGGGAGGAAAGAGGGAGGAGGAGAGAAGGAGGGGGGGGGAAAGGGGAAGGAGGGGGGGAGAAAGGGGGGGGGGAGGGGGGAGGGAAAGGGGGGGGGAGGGGGGAAGGGGGGGGAGGGGGGGGGAAGAGAAGGAGAGAGGGAGGGGGGGGGAAAGGGGGGGGGGAGGGAGGGAGAAAGGGGGGGGAGGGGGGGAGAGGGGGGGGAGGGGGAAGGGGGGGGAGGGGGGAGGAGGGGGGGAGAGGGGGAAAGGGAAGGGAGGGAGAAGGGGAAGGGGGAGAGAGGGGGGGGAAGGAGAGGGGGGAGGGGGGGGAGGGGGGGAGGGGGGGGAGAGGGGGGGGGAGAGGGGGGGGGGGGAAGGGGGGGGGGGAGGGGGGGGGGAAAGGAGGGGGGGGGAGGGAAGGGAGGGGGGGGAGGGGGAGGAGGGGAGAGGGAAGGGGGGAGGGGGGGGGGAAGGAGGGAGGGGAAGGGGGGGGGGGGAGGAGGGGGGGGGGAGAAGAGGGGGGGGAAGGGAAGGGGGGGGGAGAAAGGAGGGGAGGGGGGGGGGGGGGGGGGGGGAAGGGGAGGGAGGAGGGAGAGGGAGGGGGGGGGGGGGGGGGAGGGGAGGGAAGGAAAGGAGGGGAGGAGGGGGGAGAGGGGGAGGGGGGGGGGGAGGGGGGAGGGGGGGGGGGGGGGAGGGAGGAAAGGGGAGAGGGAGAAAGAAAGAGGGGGAAGGGAGGGGGGAAGGGAGAAGGAGGAGAGGGAGGAGGGGGGAGGGAGAAAGGGGGGGGAGAGAGGGGGGGGGGGGGGGGGGGAAAGGGAGGGAGGAGGGGGGGGAGGGGGGGGAGGGGGGGGGGGAAGGGGGGGGGGGAAGGAGGGAAGAGGGGGGGAGAGAAAGAGGAGGGAGGGGGGGGGGGGGGGGGGAGGAAGAAGAGAAAGAAGGAGGAAAGGAGGGGGAAGAGGGGGAGAGGAGGAGGGGGGAGGGGGGAGGGGGGGGAGGAGGGGGGGGGGGGAGGGGAAAAGGGGGAGGGGGAGGGGGGGGGGGGGGAGGGGGAGGGGGAGGGGGGGAGGGGGGGGGGGAGAGAGAGGGGGGGGAGGGGAGGGGGAGGAGGGGAGGAGGGGGGAGAAGGGGGGGGGGGGGGGGAAGGGGGGGGGGAAGGAGGGGGGGGGGGGGGGGGAGGGGGGGAGGGGGAAGGGAGGGGGGGGAGGAAGGAGGGGGGGGGAGGGGAAAAGGGGGGGGGGGGGAAAGAGGAGGGGGGGAGGGAGGAAGGGGAGGGGGAAGGGGGAAAAGGGAGGGGAGAGGAGGAGGAAAGGGGAGGGGAAAGGAGAGGGGAGGAGGGAGGGGAGGGGGGAAAAAAGGGGAAGGGAGAGGGAGGGGGGGGAGGGGGAGGGAGGGGGAGAGGGAGGGAGGGAGGGGAGAGGGAAGGGGGAGGGGAAGGGGGGGGGGGGGAGAAAAGAAGGAAGGGGGGGGGGAGGGGGGAAGGGGGGGAGGAAGGGAGGGGGAAGAGAGGGGGGGGGGGGGGAAGGAGGAGGGGAGAGGGGGGGGGGGAGGAGAGAGGGGGGGGGGGAAGAAGGGGGAAGAAGGGGGGGGGGGGAAGGGGGGAGGGAGGAAGGGGGGGGGGAGGGGGGGGGGAAGGGAGAAGAGGGGAGAGGGGAGGGGGGGGAGGGAAGAAGGAGGGGAAGGGGGGGGGGAGAGGAGGGGGGGGGGGGGGGAGAGGGGGGGGAAGAGGAGGGAGAGAGGAGAAGGAAGGGAGGGGGGGGGGGGGGGGAGAGGGGGGGGGGGAAAAGGAGGGGGGGGGGGGAGGGAGAGGGAGGAGGGGGAAAGGGGAAGGGGGGGGGGGGAAAGGGGGGAGAGGGGGAGGAGGGGGAAGAGGGGGGGGGAGGGAAGAAGGGGGGGAGAAGGAGAAGGAGGGGAGAAGGGGGGGGGAGGAAAGGAGGAGGGGGAGGGGGGAAGGGGGGAGAGAAGGAGAGAGGGGAGGAGAGGGGGGGGGGGGGGGGGGGAGGAGAGGGGGAGGGGAAAAAGGGAGGGGGGAGAAGAGAAAGGGGGGGGAGGGGGGGAGAGGGGGAGAAGAGGGGGGAGGGGGAAGGGGGGGGGGAGGGGAAGGAAGGAGGGGAGAGGGGGAGAGGGGGAGAGGAGAGGGGAGGGGAAAGGGAGAGGGGAAAAGGGGGGGGAGGGGGGGGGGAAGAGGGGGGAAGGGGAAAGAGAGGGGGGGGGAGGGGAAAAAAAAAGGGGGAAGGGGAAGGGGGGAGAGGGGGAAAGGGGAAAGGGGGGGGGGGGGGGGGAGGAGGAGAGGGAGAGGGAAGAAAAGGGGGAGGGGAAGGAAAGGGAGAAAAGGGGGGGAAGGGGGGGGGAGGGGGGGAGGGGGGGGAAAGGGGGGAGGGGAAGAAGGGGGGGGGGAGAAAAAGAGGGGGGGGGAGAGGGGAGGGGGAGGGAGGGGAGGGGAAGGGAGGGGAGGGGGGGGAGGAAAAGGGGGGAGGGGGAGAGGAGGGGAAGGGGGGGAGGAAGGGGGAGGAGGGGGAGGGGAGGAGAGGGGGGGGGGGAGAAGGAGAAGGGGGAGGGGGGAGGGGGGGGGAGGGGGGGAGAGGGGGAAGGGGGAGGGGGGGAGGGGGGGGGGGGGGGAAAAGGGAGGGGAGGAGGAGGGAAGGAGGGGGGAAAGGAGGAGGGGAGAAGAAGAAGAGGGGGGGGAAGGGGGGGGGGAGGAGGAAGAAGGGAAGAGGGAAGGAGGAAAGAAGGGGGAAAGAAGGAGAGAGGAGAGGGGGGGGAAAGGGGGGGGAGGGGAAGGGGAGGAGGGAGAAAAAGAGAGGGAGGGGGGAGAGGGGGGGGGGGGGGGGGGAGAAAGGGAGGGGGGGGGAAAAGAGGGAAAAGGGGAAGAGAAGGAGGAGGGGGGAAGGAGGAGAAAGGGGGGAGGAGAGGAGAAGGAGGGGGGGGGGAGGAAAGGAGAAGGGAGAAAAGGGAGAGAAAGGGGGGAGGAGGGGGAAGAGGAGGGGGGGAGAAAAAGGGGGGGGGGGAGGAGGGAGAGGGAGGAGGGGGGGAGAAGGGGAGGGGGAAAAAGGAGAAGAGGGGGGGGGGAAAAGAAGGAGGGGAGAAGGAGGAGAAGGAAGAAAGGAGAAGGAGGGGGGGGGAGAAGGGAAGGAAAAAGGGGGGGAGGGGGGGGGGGGGGGAAAAAGGGAGGAGGAGGGAAGAAGAGGGGAGGGAGAAGAAAGGAGGGGAAAGAGAGGGGGAAAGGAAGAAGAGAGGAGAGAAAGAAAAAGGGGGGAGGGGGAAGGAAGAGGGGAAAAAAAAAAAAGGGGAGAGGGAGAGAAGAGGAGAAGGGAAGAAAGAGGGAAAAAGGGGGGGGGAAGGGGGAGGGAGAAGGAAAGAGAAGGGGGGAGAAGGGGGGAGGAAGAGGAGGAAGGGGAGGAAGAAAGAAAGGGGGGGGGAGAAGGAGAGGAGGGGGGGGAAAGAGGGGAGAAGAGGGGGGGGAGAGAGAGGGGGGGAAAAGAAAGAGAAGGGAGAGGGGGGGGAAAGAGGGAGAGGGGAGGGGAAGGGAGGGGGAAGGAGAGGGGGGAAGAAAAGGAAGAGGAGAGGGGGAGGGGGGAAAAGAAAAGGGAGAGAAAAGGGGGAGGGAAAAGGAGAGGGGGAGAGGAGGGGGAAAAAAGAAAAGGAGGGAAGGGAGAAAAAAGGGGGAGAAAGGAGGGAAAAGGGGGGGGGGGAGAAAAGGAGGAAGGGGGGGAAGGAAAGAGGGGGGGGGGAGAAAGAAAGGAGAAAAAAAAGAGAAGGGGAGGAGAAAAGGAGGGAAAGAAAAAGGGGGGGGGGGGAAAGGAGGGGGGGGGGAAAGGGGAAAGGGGAAAAAGGGAAGAAAGAGAAGGGGAGAGGAAAAAAAGAAAAAGAAAAAGGGAAAAGAGGGGGGGAAGGAAAAAAAAAAAGGAAAAAAAGAAGAAGGGAAGAAGAGGAAAGGAAAAAAGGGGGGAAGAGGAAAAGGAAAGGGGGGAGAAAGAGGAGAAAAGAGGAGAAGAAGAGGGAGAAGAAAAAGGAAAGGAAGGGGGGGAGAGAAAGGAAAAGAGGGGGGAGGGGAGAGGGGAGAAAAGAGAGGAGGGAGAAAAGGAGGGAAAGGGGGAAGAAAAAGGAAAGGGAGAAAAGGGGAGGAAAAGGGAGAAGGAGAGGGGGAGAGGGAGAAAAGAGGAGGAAGAGAAGAGAGGAGGAAAAGAAAAAAGGGGAGGAGGAAAAGAAGAAAAAAGAAAGGAAAGAAGAAAGAAAGGGAGGGGAAAGAGGGAAAAAAGAAGGAGAGGGGAAGAAAAAGGGGGGGGAAGGGGAAGAAAAGGGAAGAAAGGAAAAAAAGGAGGGAGAAAGAAGAAGAGGGGGAGGGGGAAAGAAGAGGGGGAGGGAAAAGAAAAAGAAGGAGAGAGGAGGGAAAAGGAGGAAGAAAGGAGGAAAGAAGAGGGAAAAGGGAAAGAAAGAAAAAAAAGAAGGAGAGAAGGAGAAAGAAGAGGAGAAAAAAAAAAAGGAAAAAGGAAAAAGAGAAAAGGGGAAAGGAAAAGAAAAAAAGGGAAAAAAAAAAAGAAGAGAAAAGAAGAGAAAAAAAAAAGAGAAAAGGGAAGGAGAAAAAAAGAAAAAGGGGAGAAGAAAAAGAAAGAAAAAAGAGGGAAAGGGAAAAAGGAAAAAAA
>2
GGAAGGGAGAGGAGAGGGAGGGAGAGGGAAGGGGGAAAAAAGAGAAGGAGGGGGAGGGGGGAAAGGGAAAAGAAAAGGAGAGGGGGAAGGGGGAAGGAGGGGGAGGAAAGGGAGGGAGGGGAGGGGGGGAAGGGGGGAGGGAGGGAGGGAGGGGAGAGAGGGGGGGGGGGGGAGGGGGGGGGAGGGAAAAGAAAGGGGAGAAGGGGAGAGGAGGAGGAAAGAAGGAGGAAAGAGGAGGAGGGAAAGGAAAGAGGGAAAGGGGGGGGGGGAGAGAGGGAGGGAGGGGGGGGGGAGGAGGGGGAGGGGGGGAGGAGGAGGGGAAGAGGAAAGGGGGGGAGGGGGGAGAGGAGAAGGAGGAAGGGGAGGGGAGGAGGGAGAGGAGAGGAGGAGGGAGGGAGAGGGGGGGAGGGAGGGGGGGGGAAGGGGAGGGGAGGGAGGAAGAAAGAGGAGAAGGAGGGGGAAGAGGAGAGGGGGGGAGAGGAAGAGAGGGGGGGGGAGGGGGAGGGGGGGAGGAAAAGGGGGGAGGGAGGGGGAGAGGGGGAAAAGGGGGAGGGGGGGAAGGAGGGGGAGGGAGGGGGGAGAGGGAGGGAGAGGGGGAAGGGGAGGGGGAAAGGGGAGAGGGGGGGGGGGGGGGAGAAGAAAAGGGGAAAGAGGGGGGGGGGAAGGGGGGGGGAAGAGGGGAAGAGGAGAAGGGGGGGGGGGGAAAGGGGGGGGGGGGGAGGGGGGGGGGGGAGAGGGGGGGGGGGGGAGGGGAGGGGGAGGGGAAGAGGGAAGGGGAGAAAGGAAGAAAAGAGGGGAGGGGGGGGGGGAAGGGGGGAGGAAGGGGGGGGGGGGGAAGGGGGGGGGGGAAAGGGGGGGAAGAAGAGGGAGAAGGAGGGGGAGAGGAGGGGGGGGGGGGGGAGGGGGGGGGGGGGGGGGAGAGGAGGAGGGGGGAAGAGGAAGGGAGGAGAGGGGGGGGAGGGGGGAAGGAAGGAGAGGGGGAGGGGAAAGAGGAAAGGGGGGGGGGAGGGGGAGGAGGGGAAAGGGGGAGGGGGAGAGAAGAGGAGGGGGAGGGGGGGGGGGAAGGGAGGGGGGAAGGGGGGGGGGAGAGAGGGAGGGGAGGGAGGGAGAGAGGAAGGGGGGGAGGGGGGAGGGGGGGGAGGGGGGGGGGGGGGGGGGGGGAAGAGGGGGGGGGGGGGAAGAGGGGGGAGGGGAGGGAGGGAGGGGGGGGGGAGGAGGGGAGGGGAAGGGGGGGAAGAAAGGAGGGGGGGAGGGGGGAGGGGGGGAGAAGGGGGGGAGGGGAGAGGGGGGGGGGGGGAGGGGGGGGGGAAGGGGGGGGGGGGGGGGGGGGAAGGGAAGGGGGGGGGGAGGAGGGAGGGAAAGAGGGGGGAAGGGGGGGAAGGGGGGGAGGGAGGGGGGGGGGGGAGAGGGGAGGGGGGGGGAGGGGAGGAGAGGGGGGGGGGAAGGAGGGGGAGGAAAGAGAGGGGGGGGAGGGGAGGGGGAGGGGGGGGGGGAGAGGGGGAAGGGGGGAGGAAAAGGGGGGGGAGGGGAGGGGGAGGAGGGAGGGGGGGGGGGAGGGGGGAAGGGGGAGGGGGGGGGAGGGGAGGGGGGAGGGGAAGGGAGGAGGGAGAGGGAGAGGGGGGGGGGGGGGAGGGGGGGGGGGGAGAAAGAGGGGAGGAAAGGGAGAAAGAGGGAGAGGAAGGGGGGGGGGGAGGGGGGAAAGAGGGGGGGAGGAGAGGGGGGGGGAGAGAGGGAGGAGGGGAAAAGGAGGGGGGGGGAAAGGGGAAGGGGGGGGGGAGAAAGGGGGGGGGAAAGGGGGAGGGAAGGGGAGGGGGGGGGAGAAAGGGGAGGGAGAGGGGGGGAAGAGAAGGAGAGGGGGAAGGGGGGGGAGAGGGGGGGGGGAGGGGGAGAGAAAGGGGGGGGAGGGGGGGAGAGGGGGGAGAGGGGGAAAGGGGGGGGGGGGGGAGGGGGGGGGGAGAGGGGGAAAGGGAAGGGAGGGAGGGGGAAAAGGGAGAGGGAGGGGGGGGAGGAAGGGGGGGGAGGAGGGGGAGGGGGGGGGGGGGGGGAGGGGGGGGGGGAGAAAGGGGGGGGGGAGGGGAGGGGGGGGAGGGGGGGGGAGAGGGGGGGAGGGGAGGGGAGGGAGGGGGGAAAGGGAGAGGAGGGGAGAGGGAAGGGGGGAAGGAGGGGGGGAGGGGGGAGGGAAAGGGGGGGGGGGGAGGGGGGGGGGGGGAGAAGAAGGGGGGGAAGGGAAGGGGGGGGGAGGGAAGAGGGGGGAGGGGGGGGGGGAGGGAGGGAGGGGGAGGGGAGAGGGAGAAGGAAAAGGGGGGGAGGAGAAAAAGGGGGGAGGGAAAGGAGGGGGGGGGGGGAGAAAGGGGGAGGGGGGGGGGGAGGGGAGAGGGGGGGGGGGGGGGAGGGAAGAAAGGGGAAAAGGGAAGAGAAGGAGGGGGAAGGGAGGGAGGAAGGGGGGAGGAGAAGGGAGAGGGGGGGGGAGGGAGAAAGGGGGGGGAGAGAGGGGGGGAGGGAGGGGGGGGGGGGGGGGGAAGAGGGAGGAGAGGGGGGGGGGGGGGGGGGGGAAGGGGGGGGGGGAAGGAGGGAAGAGGGGGGAAGAGGAAGGGGAGGGAGGGGAGGAGGGGGGGGGAAGGAAGAAGAGGAGGAAGGAGGGGAAGAGGGGGAAGAGGAGGAGAGGGGGAGAAAGGGGGGGGGAGGGGGGGGAGGAAGGAGGGGAGGGAGGAGAAAGGGGGGAGGGAGAGGGGAGAGGGGGGGGGGGAGAAAGGGAGGAGGGGAAGGGGAGGGGGAGGGAGAGGGGGGGGAGGGGAGGGGGAGGAGGGGAGGAGGAGGGAGAAGGGAGGGGGAGGGGGGAAGGGGGGGGGGAAGGAGGGGGAGAGGAGGGGGGAAGGAGGGGGGGGGGAGGGAGGGGGGGGAGGGGAAAGGGGGGGGGGGGGGAAGGGGAGAGGGGGGGGAAAGAGGAGGGGGGGAAGGAGGAAGGGGAGGGGGAAGGGGGAAAAGGGGGGAGGGAGGAGGAGGAAAGGGAAGGGGGGGGGAGAGAGGAGGAGGGAGGGGAGGGGGGAAAAAAAGGAGAGAGAAAGGAAGGAGGAGGGGGGGAGGGGAGGGGGAGAAGGAGGGAGGGAGGGGAGAGGGGGGGGGGAGGGGAAGGGGGGGGGGGGGAGGAAAGAAGGAAGGGGGGGGGGGGGGGGGGAGGGGGAGAGGAAGGGAAGGGGAAGGAAGGGGAGGAGGGGGGAGGGAGGAGGGGAGAGGGGGGGGGGGAGAAGAGAGGGGGAGGGGGAAGAAAGGGGAAGAGGGGGGGGGAGGGAAGGGGGGAGGAAGGAGGGGAGGGGGGGAAGGGGGGGGGAGGGGGAAGAGGGGAGAGAGGAAGGGAGGGGGGGAAGAAGGAGGGGAGGGGGAAGGGGAAAGGGGGGGGGGGGGGGGGGGGGAAGGGGGGAAAAGGAGGGGGAAAGGAGAGGGAGGGAAGGGGAGAGGAGGGGGGAGAGGGGGGGGGGGAAGGGGAGGGGGGGGGGAGAGGGAGAGGGAGGAGAGGGAAGGGGAAAGGGGGGGGGAAGAAAGGAGGGAGAGGGGGAGGGGGGGGAAGAGGGGGGGGAAGGGAAGGGGGGGGGGGGAAGGAGGAGAAGGGGAGAGGAGGGGGGAGGGGAAGGGGGGGGGGGAGGGGGGAAGGGGAGAGAGGGAGGGGGGGGGAAGGAGGGGGGGGAGGGAGGGAGGGGAGGAGAGGGGGAGGGGAAGAAGAGAGGGGGAGGAAGAGAGAGAGGGGGGAGGGGAGGGAAGGGGGAGGAGGGGGGGGAGAGGGAAGGGGGGGGGGAGGAGAGGGGAAGAGGGGAAGGGGGGAGAGGAAGAAAGGAGAGGGAGGGAGGAAGAAAAAAAGGAAAAGGGGGAGGAGGGGGAGGGGAAGGGGGAGGAAGGGGGGAGAGGAAGAAGGGGAGGGGGAAAAAGAGGGGGGAAAGAGAAGGGGGGAGAGGAGGAAGAGGGAGAGGGGGGAAGGGGGGAGAGGGAGGAGAGGGAGGGGGGAGAAAGGGGGGAGGGGAAGGAAAGGGAGAAAAGGGGGAGAGAGGGGGGGGAGGGGGGGAGGGGGGAGAAAGGGGGGGAGGGAAGAAGGGGGGGGAGAAAAAGGGAAGGGAGGGGGGGGGGGGGGGAAAAAGAGGGGAGGGGAAGGGAGAGGAGGGGGGGGGGGAAAGAGAGGGAGGGGGAAGGGGGAGGAGGGAGGGAAGGAAGGAAGGGGAGAGGGGGGGGAGGAAAGGGAGGGGGGAAGAAGAAGAAAAGGGAGAGAGAAGGAGGGGGGAGGAGGGGAGAAGGGGAAAGGGGAGGGGGGGAGGGAGGGGGGAGGGGAAAAGGGAGAGGAAGAAGGAGGAAGGAGGGGAGAAAGGGGGGGAGGGGAAGAAAGAGGGGGGAAGGGGGAGAGGGGAGAGGAAGGAGAAGAGAAAAAGGGAGGGGGAAAGAGAGGGGAAAAAAGGAAAGAGAAGAGAGAGGAGAGAGGGGGAGAAGGGGAAGGGGAGGAGGGGGAAAAAAGGGGGGGGGGAGGAAAAGGGGGGGAGGGAGGGGGAAAGAGGGAGGGAGGAAAAAGAGAAGGAAAAGGGGAAGAGGAGGGGGGGAGGGGAAAAAGAAAAAGGGGGAGAGGAGGGGAGAAGGAGGGGGGGGGGGGGAAAGGAGGAGGGGAAAAAGGGAAAAAAAGGGGGGAGGAGAGGGAAGGGGGAGGGGGAAGAAAAAGGGGGGGGGAGAGGAGGGAGAAAAAGAGGGGGGGGGAAAGGAGAGAGGAAGAAAAGGAAAGAGGGGGGGGGGGAGAGAGGGAGGGAAGAAGAAGGGAAAGGAGGAGAAAAGAAGGGAGGGGAAAGAGAGGGGAGGGAAAAAGGGGAGGAGGGAGGGGGGGGAAGAAAAAAGGAGGAGGAGGGAAGAAGGGGGGAGGGAAAAGAAAAAAGGGGGAGGAGGGGGGGAAGGGGAGGAGAGAGGAGAGAGAAAGAAAGGGGGAAGGGAGGAGGGAGGGGGAAGAAAAAAAAAGGGGGAGGGGGAAAGAAAAGGAGAAGGGAAGAGAGAGGAAAAAAGGGGAGGAGAAAGGGGAGAAAGAAAGGAAGAGGAGGGGGGAGAAGGGGGGAAAAAGAGGAAGAAGGGGAGGAGGGAAGAAAGAGGAGGGGAGGAGGAAAGGAGGGAGGGGAGAAGGGGGAGAAAAGGGGGGGAAGAGAAAGGGGAGGGAGAGGGGGAGAGGAAAAAAGGGGGAGAAAGAAAGGAAAGGGAGGGAAAGGGAGGGGGAGGGAAAAGGGGGAAGAAAAAGAAGAGGAGGGGGGGAGGGGGGAAAGAAAGAGGGGGAGAGGAGGGGGAGGAAAGAAGAGAAGGAAGAAAAAAGGAAAAGAAAAAAAAGAAGGGAAGGGAGAGGGAAGGGAAAGAAAGGAGGGAAAAGAGGGGAAAAGAGAAAAGGAAAAGGGAGGGGGAGGAAAAAGGGGGGGGGGGGAAGAAAGGGAAAAAAAAAAAAGGAGGGGAAGAAAAGAGGAAGGAAGGAAAAAGAGAGGGGGGGGAAGAGGGAGGGGAGGGAAAAGGGAAAGGGGAGAAAGGGGAGAGAGAGAAGGGGGGAAGAAAAAAGAGAAAAAAAGAGGGGAAAGAAGGGGGGGAAGGAAGGAAAAAAAGGAAAAGAGGAAAAGGGAAAAAAAAGGAAAGAAAAAAGGAGGGGAGAAGAAAAAAGAGAGGGGGGGGAAAGAGGAGAAGAGGAGAGGGGAAGAGGGAGAGGGAAAAGGGAAGAAAAGGGGGGAAAGAAAGAAAGAGGGGGGGGAGGGGAGAAAGGAGAAAGGAGGGGGGGGGGAGAAGAAGGAAAAAGGGGAGGAAAAAGAAAAGGGAGAAGAGGGGAGGAAAAAGGAGAAAAAGAGGGGGAAAAAAAGGAAGGAAGAAGGAGAGAAGGGAAAAGGAAAAGAAAAGAGGGGGGAAGGAAAAGGAAAAAGAAGAGAGGAGAGGAGAAAGAAAAGAAGGGGAAAGGAGGAAGAAAGAAGGGGAGGAGGAGAAAAAGGGGGGGGAAGGGGGAGAAAAAAGAAGGGAAGAAAAAAGGGAGAGAGAGGAGGGAAGAGAGGGAAAGAGAAGAGAAAGGGAGGGAGAGAAGAAAAGAGGGGAGGGAGGAGAAAAAAGGAGGAAAAAAAGAGAAAAGAAGGGGGAAAAGGGAAGGAAAGAAAAAAAAGAAGGAGAGGAGGAGAAAAAAAAGGAGAAAAGAAAAGAGAAAGAAGGAAAAAGAAAAAAGGAGAAGGGAAGAGAAAGAAAAGGAAAAAAGAAAAAAAAGGAAAAGAAGAGGAAAAAAGAAGAGAAAAGGAAAAAAAAAAGGGAGAAAGGGAGGAAAGAAAAAAGAAAGGAAGAAGGGAGAAAGGGGAAAGGGAAAAAAA
>3
GAGAGGGAGAGGGGAGGGAGGAAGAGAGGAGGGGGAAAAGAGAGAAGGAGGGGGGGGGGAAAAAGGGAAAAGAAGAGGAGAGGGGGGGGGGGGGGGGAGGAGGAGGGGGAAGGAGAAGGGGAGGAGAGGAAGGGGGGAGGGAGGGGGGGAGAGGGGAAAGGGGGAGAGGGGGGGGGGGGGGGAGGGAAAAAAAAGGGGGGAGGGGGAGAGGAGGGGGGGAGAGGGAGGAGAGAGGAGGAGGGGAAGGAAAGGGGGGAAGGAGAGGGGGGGGAGGAGGAGGGAAGGAGAGGAAAGGGGGGGGAGGGGGGGAGGGGGAGGGGGAGAGGAGAAGGGGGGAAGGGAGAGAGGAGAAGGAGAAAGGGGAGAGGAGGAGGGAGGGGAGAGGGGGGGGGAGGGAGAGAGAGGGAGGGAGGGGGGGGGAAGGGGAGGGGAGGGAGGGGGAAAGAGGAGAGGGAGGGAGAAGGGGAGAAGGGGGGAGAGGAAGAGAGGGGGGGGAAGGGGGGGGGGGGGAGGAGGAAGGGGGAGGGGGGGGGAGAGGGGGAAAGGGGGGAGGGGGGGAGGGAGGGGGGGGGAGGGGGGGGAGGGGGAGGGAGGGGGAAGGGGAGGAGGAAAGGAGAGAGGGGGGGGGGAGGGGAGAGGAAAAGGGGAAGGAGGGGGGGGGGAAAGGGGGGAGAGAAGGGGAAGAGGAAAGGGGGGAGGGGGGAGAGGGGGGGGGGGGGAAGGGGGGGGGGGAGAGGAGAGGGGGGGGAGGGGAGGGGGAGGGGAGGAGGGAGGGGGAGAAAGAAAGAAAAGAGGGGAGGGGGGGGGGGAAGGGGGGGGGAGGGGGGGGAGGGGGAAAGGGGGGGGGGGGAGGGGGGGAGGAAGAGGGAGAAGGAGGGAGAGGGGAGGGAGGGGGGGGGGGGGGGGGGGGGGGAGGGGAAGGGGGGGGGAGGAAAGGGGAGGGGAGGAGAGGGGGGGGAGGGGAGAAAGAAGGAGGGAGGGGGGGGAAAGAGGGAAGGGGGGGAGGGGGGGGAGGGGGGGAGAGGGGGAGGAGGAGGGAAAAGGAGGGGGAGGGGGGGGGGGAAGGGAAGGGGGAAGGGGGGGGGAAAGGAGGGAGAGGGGGGAGGGAAGAAGAAAGGGGGGGAGGGGGGAGGGGGGGGAAGGGGGGGAGGGGGGGGGGGGAGGAAGGGGGGGGGGGGAAGAGGGGGAAGGGGAGGGAGGGGGGGGGGGGGGAGGAGGGGAAGGGAAGGGGGGGAAAAAAGGAGGGGGGGAGAGGGGAGGGGGGGAAAGGGGGGGGAGGAGAGAGGGGGGGAGGGGGAGGGGGGGGGGAAGGGGGGGGGGAGGGGGGGGGAAGGGAAAGGGGGGGGGAGGAGGGGGGGAAAGAGGGGGGAAGAGGGGGAAGAGGGGGAGGGAGGGGGGGGAGGGGGAGGGGAGGGGGGGGGAGGGGAGGGGAGAGGGGGGGGAGGGAGGAGGAGGAAAGAGAGGAGGGGGAGGGGAGGGGGAGGGGGAGGGGAAGGGGGGGGAGGGGGGAGGAAAAGGGGGGGGAGGGGAGGGAGAGGAGGGAGAGGGGGGGGGAGGGGGGAAGGGGGAGGAGGGAGGAGGGGAGGGGGGAGGGGAGGGAAGGAGGGAGAGGGAGGGGAGGAGGGGAGGGAGGGGGGGGGGGGAGGAAGGGGGGAGAAAAGGGAGAAAGGGGAGGAAGAAAGGAGGAGGGGAGGGGGGAAAAAGGGGGGGAGGAGAGGGGGGAAGAAAAAGGGAGGAGGAGAGAAGGAGGGGGGAGGAAAGGGGGAGGAGGGGGGGAGAAAGGGGGGGAGAAGGGGGGAGGGAAAGGGAGGGGGGGGGAGAAAGGGGAGAGAGAGGGGGGGAAGAGAGGGGGAGAGGGGAGGGGGGGGAGAGGGGGGGAGGAGGGGGGGAGGAAAGGGGGAGAGGGGGGGGGAGGGGGGAGAGGGGGAAGGGGGGGGAGGGGGGAGGAGGGGGGAAGAGGAGGAAAGGGAGGGGAGGGAGAAGGAGAAGGGGGGGGGAGGGGGGGGAAAAAGAGGGGGGAGGAGGGGGAGGGGGGGAGGGGGGGGAGAGGGGGGGGGAGGGGGGGGGGGGGGGAGGGAGGGGGGAAGGGGGGGGGGAAGGGGGGGGGGGGGAGGGGAGGGAGGGGGGAAGGGGAGAGGAGGAGAGGGGGAGGGGGGGGAGGGGAGGGGGAGGAGGGAGGGGAGAGGGGGGGGGGGAGGAAAGGGGGGGGAGAAGAAGGGGGGAGGGAGAAGGGGGGGAGAGAAGAGAGGGGGAGGGGGGGGGGGGAGGGAGGGAAGGGGAGAGGGGAGGGGGGAGGAAAAGGAGGAGGGGAGGGGAGGGAGGGGAGGAAAGGAGGGGGAGAGGGGAGAGGGGGGGAGGGGGGGGGGGGGGGGGGAGGGGGGGGGGGGGAGAGGGAGGAAAGGGGAAGGGGAAGAGGAAGGAGGGGGAAGGGAGGGGGGGAGGGAGAAAGAGAAGAGAGAGGGGGGGGGAGGGAGAAGGGGGGGGGAGGGAGGGGGGGGGGGAGGAGGGGGAAGGGGGGGAGGAGGGAGGAGAGGGGGGGGAGAGGGGGGGGGGGGGGGGGGGGGGAAGGAGGGAAGGGGGGGGAAGGGAAAGGGGAGGGAGGGGAGGAGGGGGGGGGGAGGAGGAGGGGAAGGAGGGAGGAGAAGGGGGGGAAGAGGAGGAGAGGAGGAGAGAGGAGGGGGGAGGGGGGGGGGGGGGGGGGGGAAGGAGGGGAAAAGGGGGGGGGAAGGGGGAGAGGGGGGGAGGGGGAAAGGGGGGAGGGGGAGGGGAGGGAGAGAGAGAGGGGGAGGAGGGGAGGGGGGGGAGGGGAGGAGGAGGGAGGAGGGGGGGGGAGGGAGGAGGAGGGGGGGGGAGAGGGGGGGGGGGAGGGGGAGAGGGGGGAGGAGGGGGGGAGGGGGGGGAGGAAGAGGGGGGGGGGAGAGGAAGAGGAAAGGGGGGGGGAAGAGGAGGGGGGGAAGGAGGAAGGGAAGGGGGAGGGGGGAGAAGAGAGGGGAGAGGAGGAGAAGGGGGGGGGGGGAAGGAGAGAGGAGGAGGGGGGGGAGGGGGGGAAAAAAGGAAGGAGAAGGGAAGGAGGGGGAGGGGGAGGGAGGGGGAGGAGGAGGGAGGGAGGGGAGAGGGAAGGGGGAGGGAGGGGGGGGGAGGGGGGGAAGAGGGGGAAGGGAGGGGGGGGGGGGGAAGGGGGAGAGGAGGGGAAGGGGAAGAAAGGGGGGGGGGGGGGAAGGAGGAGGGGAGGGGGGGGGGGGGGGAAGAGAGGGGGAGGGGGAAAAAGGGAGAAGGAGAGGGGGGAGGGAGGGGGGAAGGAGAGAAGGGAGGGGGGAGAGGGGGGGGAAGAGGGAAGAGGGGGGAGGGGGAGGGAGGGAGGGAAGAAGAAGGGGAAGGGGGAGGGGAAAGGAGGGGGGGGGGGGGGGGAAAGGGGGGGAGAGGGGGGGGGAAAGGAGAAGGAAGGAAGGGGGGGGGGGGGGGGAGAGGGGGGGGGGGGAAAGGGGGGGGGGGGGAGAGGGAGAGGGAGGAGGGGGAGAGGGGAAGGGGGGGGAAAGAAGGGGGGGAGGGGGGGAGGAGGGGGGAGAGGGGGGGGGGGGGAAGGAGGGGGGGAGGGGGAGAAAAGGGGGAGAAGAGGGGGGGAGGAAGGGGAGGGGGGGAGGGGGGAAGGGGAGAGAGGAGGGGGGGGGGAGGGAGAGGGGGGGGGGAGGGAGGGGAGGAGAGGGGGAGGGGAGAAAGGGGGGGGGAAGAGGAGAAAGAGGGGGGAGGGGGGGAGAGGGGGAGGAGAGAGGGGAGAGGGAGGGGGGGGGGGGGGAGAAGGAAGGGGGGGAAAGGGAGAGAGGGAGGAGGGAGAGGGGGGGAGAGAAAGGAGGAGGAAAAGGGGGAGGAGGGGGGGGGGAAGGGGGGGGAAGGGGGAAGGGAAAGAGGGGGAGGGGGAGGAAAAAGGGGGGAAGGGGGGGGGGGAGAGGGGGAAAAGAGAAGGGGGGGAAGGGGGGAGGAGGAGGAGAGGGAGGGGGGAGAGAAGGGGGAGGGGAAGGAGAGAGGGGAAAGGGGGGGAGAAAGGGGGGGGGAGGGGAGGGGGGGGAAAGGGGGGGGGGGAAGAGGGGGGGGGAAAGAAAAAGAGGGGGGGGGAGAGGGGGGGGGAAGAGAGGGGAGGGGGGGGGGGAGGAGGGGGGGGAGGAAAAAGAGGGAGGGGGAGGGGAGGGGAAGGAGGGGGGGAAAAAAGAGGAGGGGGAGGGGAGAAGGGGGGGGGGGGGAGAAGAAGAAAAGGGAGGGAGAAGGAGGGGGGAAGGGGGAAGAAGGGGAGAAGGGAGAGGGGGAGGGAGGGGGGGGGGGAAAAGGGGGGGGAAGAAGAAGGGAGGAGGGGGGAAAGGAGGAGGGAGGAAAGAGAAGAGGGGAAGGGAGAGAGGGGAGAGAAAAAAGGAGGGAAAAAGGAAGGAGGAAGGAAAGGGGAAAAAAGAAAAGAGAAGAGAGGGGGGAGAGGGGGAGGAGGGGAAGAGGAGGGGGAAGAAGAAAAGAGGGAGGGGAGAGAGGGGGGGGGGGGAGGGGGAAAGAGGAGGGGAGGGAAGGAAGAAGGAAAAGGGGGGGAGAAGGAGGAAGGGGGGGGAAGAGAAAAGAGGAGAGGAGAGGGGGGGGAGGGGGGGGGGAGGAAAGAAGAAAGGAGAGGAGGGAGAAAAAGGGGGGAGAAGAGGGGAGAGGAAGAGGGAGGGAAAAGGGGGGGGGGGAGGAGGGAGAAAGAGAAGGGGGGGGAAAGGAGAGGGGGAAAAAAGAAAAGGGGGGGGGGGGAAAAGAAGAGGGGGAGAAGGAGAAGAGGGGGGAAGAGAGAAGGAAGGGAGAGGAGAAGGGGGAGAAAAAGGGGGGGGGGGAGGGGGGGGAAGAAGAAAGGGGGGGGAGGGAGGGGGAGGGGAGGGAAAAGAAAAAAGGGGAAAGGGGGGGGGAAAGGAGGAGGAGGGGGGAGAGAAAAGAAGGGGGGAGGGAGAAGAAAGAGGGGAAAAAGAAAAGAGGAGAGGGGGAGGGAAGAAGGGAAGGGAAGGGAGAGAAAAAAAGGGAAAGGGAGAGGGGAGGGAAAAAGAGAGAGAGGGGGGAAGGGGGGGGGGAAAAGAGGAAGGAGAGGAGGAAGAAAAAGAGAGGAGGGGAGAGGGAAAGGAGGGGGGGGAAAAAGGGGAGAGAGGGGGGGGAGGGAGAAGGGGGGGAAAAGGAAGGGGAAGAAAAAAGGGGGGAGAAAAGAAAAAGGGGAGGAAAGGGAAGGAGAAGGAAAAGGGGGAAAGAAGAGAAGAGGGGAGGGGGAGGGGGGGAGAGAAAAGGGAGAGGAAAGGGGGGGGAGGAAAGAGAAGGAAAAGAAGAGGAGAAAAGGAGAAAGAGGGGAAGGAAGAAAAAAGGGAAGGAGAGGAGGGAAAAGAGGAGAGGAGAAGAAAGGAGGGAGGAGGGGAAGAAAAAGGGGGGGGGGAAGAAAAAAAGGGGAAAAAAGAGAGAGGGGGAGGGAAGAAGGAAGGAAAAAAAAGGAGGGGAGGGAGAAAGGAGAGGGGAGGGAAAGGAGAAAGGGGGAAAAGGGGAGAGAGAGAAGGGGAGAAGAAAAAAAAGGAGAAAAAAAGGGAAGGAAGGGGGGGAAGGAAAAAAAAAAAGGAGGAGAGGAAAAGGGAAAGAAGAGGAAGGAAAGAAGGGGGGGAAAAGAGAAAGGAAGGGGGGGAGAGAGAGGGGGGAAGAAGAGAAGAAGAGGGGGAAGAAAAGGGAGAGAAAGGGGGGAGGGGAAGAAAGAAGAGGGGGGAGAGGGAAAAGGAGGGAAGAGAGGAGGGGAAAGAGAAGGAAAAAGGAGAAGAGAAAGGAAGGGGAGGAAGGGGGGGGAGAGGGAAGAGAAGGAGGGGGAGGAAAGAAAAAGGAGAGGAAGAGGAGGAGGGAAGAGGGGGAGAAAGGGGAGAGGGGGGAGAGAAAAAAGGAAGAGAAAGAGGAAAAAAAAGGAGGGGAAGGAGAGGAAAGAGAAGGGGAGGAGAGGAGAAAGGGGGAGGGAAGGGAGGAAAAAAGGAGAGAAGGAAAAAGGGAGAGAGAAAAAAGAGGGGAGGGAGGGAGAAAGAAAAGGGGGAGAGAAAAGGAAGAAAAGGAGAGAGGAGAAAAAAGGGGGAAGGAAAGAGGGGAGAAGAGGGAAGAGAGAAGGGAGAAAAGAAAAGGAAGAAAGAAGGAGAAGAAAAGGGAGGAAAAAAGAAGGGAGGGAGGAGAAAGAGGAAAGGAGAAAGGAAAGGAAAAAGAAGGGAAAAAAAAAAAAAAAGGAAAGAAGAAAGGGGAAGAAGAGAGGGAGAAAGGGAAAAAAAAGAGAAAGAGGAGAAAAAAAAAAAGGAGGAGAGAGAGGAAGGAAAGGAGGAAAAGAG
>4
GAGGGGGAGAGGGGAAGGAGGAAGGGAGAAGGGGGAGAAGAGAGAGAGAGGGGGAGGGGGGAAAGGGAAAAGGAAAGAAGGGGGGGGAGGGGGAAGGGGGGAGAGGAGGAAGGGGAAGGGGAGGGGAGGGAGGGGGGGGGGAGGGAGGGAGAGGAGGAAGGAGGAGGGGGGGAGGGGGGGGGGGGGAAGAAGGAGGGGGGAGGGGGAGAGAGGGGGGGAAGGAGGAGGAAAGAGGAGGGGGGGAAGGGAGGGGGGAAAGGAGAGGGGGGAGAGGGGGGGGGGAGGAGAGGGAAGGAGGGGGAGGGGGGGAGGGGGAGGGGGGGAGGAGAAGGGGGGAGGGGAGGGAGGAGAAAGAGAAAGGGGAGAGGAGGAGGGAGGGGAGAGGGGGAGAGAGGGAGAGGGAGGGAGGGAGGGGGGGGGAAGGGGAGGGGAGGGAGGAGGAAAGGGGGGGAGGAGGGGGAAGAGGAGAAGGGGGGAGAGGAAGAGGGGGGGGGGAAGGGGGAGGGGGGGAGGAAAAAGGGGGGGGGGGGGGGAGAGGGGGAAGGGGGGGAGGGGGGGGAGGGGGGGGAGGGGGGGGGGGGAGGGGGAGAGAGGGGGAAGGGGAGGAGGAAGGGGGAGAGGGGGGGGGGGGGGGAGAGGAAGAGGGGGGAGAGGGGGGGGGGGAGAGGGGGAGAAAGGGGGAAGGGGGAAAGGGGGGGGGGGGAGAGGGGGGGGGGGGGGAGGGGGGGGGGGAGAGGAGAGGGGGGGGAGGGGAGGGGGAGGGGAGGAGGGAAGGGGAGAAAGGGAGAAAAGAGGGGAGGGGGGGGGGGAAGGGGGGGGGAAGGGAGGGGGGGGGAGAGGGGGGGGGGGGAGGGGGGGAAGAAGAGGGAGAAGGAGGGAGGGAGGAGGGAGGGGGGGGGGAGGGGGGGGGGGGAGGGGAAAGGGGGGGGGGGAAAGGGGAAGGGGGGGGGGGGGGGGGAGGGGGGGAAGAAGGAGGGAGGAGGGGGGAGGAGGAAAGGGGGGGGGGAGGGGGAGGGGGGGAAGGGGGGAGGGGGGGGGAGGAGGAGGGGGAGGGGGGGGGGGGAGGGGAGGGGGAAGAGGGGGGGAAAAGGGGGAGAGGGGGGAGGGGAGGAGGGAGGGGGGGAGGGGGAAGGGGGGGGAGGGGGGGGGGGGGGGGGGGGGAGGAAGGGGGGGGGGGGGAGAGGGGGGGGGGGAGGGAGGGAGGGGGGGGGGAGGAGAGGAAGGGGAGGGGGGGAAAAAGGGAGGGGGGGGGAGGGGGGGGGGGGAAAAGGGGGGGAGGAGGGAGGGGGGGGGGGGGGGGGGGGGGGGAAGGGGGGGGGGAGGGGGGGAGAAGGGGGAGGGGGGGGGAGGAGGGGGGGGAAGGGGGGGGAAGAGGGGGAAGGGGGGGAGGGAGGGGGGGGAGGGAGAGGAGGGGGGGGGGGAGGGGAGGGGGGGGGGGGGGGAAGGGGGAGGAGGAGGGAGAGGGGGGGGAGGGGAGGGGGAGGGGGAGGGGAAGAGGGGGAGGGGGGGAGGAAGAGGGGGGGGAGGGGAGGGAGAGGAGGGGGAGGGGGGGGGAGGGGGGGGGGGGGGGGAGGGGGGAGGGGAGGGGGGAGGGGAAGGAGGGAGGGAGAGGGAGAGGAGGAGGGGAGGGGGGGGGGGGGGGGAGAAAGGGGGGAGGAAAGGGAGGAGGGGGAAGAGGAAAGGGGGAGGGGGGGGGGGAAGAGGGGGGGGAGGAGAGGGAGGGGGAAAAAGGGAGGAGGGGGAAAGGGGGGGGGAGGAAAGGGGGGGGGGGGGGGGAGAAAGGGGGGGAGAAAGGGGGAGGGAAAGGGAGGGGGGGGGAGAGAGGGGAGGGAGAGGGGGGGAAGAGGAGGGGAGGGGGAAGGGGGGGGAAAGGGGGGGAGGGGGGGGGGAGAAAGGGGGGGGGGGGGGGGAGAGGGGGGAGAGGGGGAAAGGGGGGGGGGGGGGGGGGGGGGGGGAGAGGAGGAGAGGGAAGGGGGGGAGGAGGAGGAGGGGGGGGGGGGGGGGGGGAAGAGGGGGGGGGGGAGGGGGAGGGGGGGAGGGGGGGGGGAGGGGGGGGGAGAGGGGGGGGGGGGAAGGGAGGGGGGGAAGGGGGGGGGAAAGGGGGGGGGGGGAGGGAGGGGAGGGGGGAAGGGGAGGGGAGGAGGGGGGAAGGGGGGGGAGGAGAGGGGAAGGAGGGAGGGGAGGGGGGGGGGGGGAGGAGGGGGGGGAGGGGAGAAGGGGGGGAGGGGAGGGGGGGGGGAGAAGAGAGGGGGAGGGGGGGGGGGGAGGGAGGGAGGGGGGGGGGGGAGGGAGAGGGGAGAGGGGGAGGGGAGGGAAGGGAGGGAAGGGGGGGGGGGGGGGAGGGGAGGGGGGGGGAGGGGGGGGGGGAGGGGAGAGGGGGGGGGGGGGGGAGGGGGGAAAGGGGGAAGGGAAGGAGAAGGAGGGGGAAGGGAGGGAGGAAGGGAGAAAGAGAGGAGAGAGGGGGGGGGGGGGAGGAAGGGGGGGGAGGGAGGGGGGGGGGGAGGGGGGGGAAGAGGGGGAGGGGGGAGGGGGGGGGGGGGGGAGGGGGGGGGGAGGGGGGGGGGGAAGGAGGGAAGAGGGGGGAAGAGAAGGGGGAGGGGGGGGAGGAGGGGGGGGGGAGGAGGGGGGGGAGGAAGGGGGAGAAGGGGGGGAAGAGGGGGAGAGGAGGGGAAAGGAGGGGGGGGGGGGGGGAGGAAGGGGGGGAGGGAGGGGAAAGGGGGGAGGGAGGGGGGAGAGGGGGGGAGGGAGAAAGGGAGGAGGGGAAGGGGAGGGAGAGAGAGAGGGGGGGGAGGGGAGGGGGAGGAGGGGAGGGGGAGGGAGGAGGGAGGGGGAGGGAGGGAGGGGGGGGGGAAGGAGGGGGGGGGGGGGGGGAAAGGGGGAAAGGGGAAGGGAGGGGGGGGAGGAGGAGGGGGGGGGGAGGGGAGAAGGGAAGGGGGGGGGAAGGGGAGGGGGGGAAGGGGGAGGGGGAGGGGGAAGGGGGAGAAGGGAGGAGAGAGGGGGGGGGGAGGGAGGGGGAAAGGGGAGAGGGGGAGGGAGGGGAGGGGGGAAAAAGAGGAGGGAGGAAGGAGGGAGGGGGAGGGGGAGGGAGGGGGGGGAAGAGGGAGGGAGGGGGGGGGGAAGGGGGAGGGGAGGGGGGGGGGGGGGAGGAGGGAAGGGAGGGGGGGGGGGGGGGGGAAGGGGGAGAGGGAGGGAAGGGGAAGAAAGGGGGGGGGGGGGGGGGGAGGAGGGGAGAGGGGGGGGGGGAGAAGAGGGGGGGAGGGGGGAAAGAGGGGAAGAAGGGGGGGGGGGGGAGGGGAGAGGAAGGAAGGGAGGGGGGGAAAGGGGGGGGAGAGGGAAGGGGGGAGAGAAGAAGGGAGGGGGGGGGGAAGGGGGGGGGGGGGAAGGGGGAAGGGGGGGGGGGGGGGGGGGAAAGGGGGGGAGAAGGAGGGGGAGGGGAGAAGGAAGGAAGGGGAGGGGAGGGGGGAGAGGGGGGGGGGGAAAAAGAGGGGGGGGGGAGAGGGAGAGGGAGAAGGGGGGGAGGGGAGGGGGGGGGGAAGAAAGGGGGGAGAGGGGGGGGAGGGGGAAGAGGGGGGGGAGGGGAAGAAGGGGGGGAGAGGGAGGGGAAGGGGAGAGGAGGGGGGGAGGAAAGGAAGGGGGGGAGGGGGGAAGGGGAGGGGGGAGGAGGGGGGGAAGGAGAGGGAGGAGGGAGGGAGGGGGGGAGAGGGGGAGGGGGGAAGGAGAGGGGGAGGAAGAGGAAGAGGGGGGGGGGGAGGAAAGGGGGGGAAGAGGGGGGGGAGGGGAGGGGGGGGGGGGGAGAAGGAAGGAGGGGGAAGGGAGAGAGGAAGAAAGGAGGGGGGGGGAGAAGGAGAAGGGGGAAAAGGGAGAGGGGGGGGAGGGGAGGGGGGGGGAGGGGGGAAAAGAAAGAGGGGGAGGGGGGGAAAAAAGGGGGAAAGAGAAGGGGGGAGAGGAGGGAAAGGGAGAGGGGGGAAGGGGGGGGAGGGAGGAGAGGGAGGGGGAGGGGAAGGGGGAGGGGAGGGGGAGGGAGAAAGGGGGGAGGGAGGGGGGGGAGGAGGGGAGGGGGGAGAAAGGGGGGAGGGGGAGGAGGGGGGGGGGGGAAAAAGAAGGGGGGGGAGAGGGGGGGGGAGAAGAGGGGGGGGGGGGGGAGAGGAGGGGGGGAGGGGAAAAGAGGGAGGGGGGGGGGAGGGGAAGGAGGGGAGGGAAAAAGAGGGGGGGGAGGGGGGGAGAGGGGGGGGGAGAGGAGAAGAGAAGGGGGGGAGAAGGAGGGGAGAGGAGGGAAGAAGGGGAAAGGGGAGGGGGGGAGGGAGGGGGGGGGGGGAGAGGGAGAGGAAGAAGAAGGAAGGGGGGGAGAAAGGAGGAGGGAGGGAGAGGAGGGGGGGAAGGGGGAGAGGGGAGGGGAGAAAGAGGGGAGAAAGGAGGGAGGGGAGAAAGGGGAGAAAAGGAAGGAGAAGAGAGGGGAGGGGGGGGGAGAAGGGGAAGAGGAGGGGGGAGGGGAAGAGAGGGAGGGAAGAGGAGGGGGGGAGGGAGGGGGGAAAAGGGAGGGAGGGGAAAGAGAAGGAAAAGGGGAAGAGGGGGAGGAGGGGGGGAGAGGAAAAAAGGGGAGAGGGGAGGAGAAGGAGGGGGGGGGGGGGAAAGGAGAAGGGAGAGAGGGGAGGAAGAGGGGGGAGGAGAGGGAAGGGGAAGGGGGAAGAAGAAGGGGGGGGGAGGGGGGGGAGAAAGGGAAGGGGGGGAAGAGGAGAGGGGGGGGAAAGAAGGGGGGGGGGGGGAAAAGGAAGAAGGGGAGAAGAGGAAGAGGGAGGAAAAAGGAAGGAAGGGAGAGGGGGAGGGAGAGAAAAAGGGGGGGAGGGAGGGGGGGGAAGAGAAAAGGGGGAGGGGGAAAGAAAAGGGGAGGGAAAGGGGAAAGGGGGAAGGAAGGGGGGAGAGGAGGAGGAGAGGAGAGAGAGAAAAAGGGGGGGGGGAGAAGAAAGAGGGGGAGGAAAAAAAAGGGGAGGGGGGGGGGGAAAGGGAAGAGAAGAAAGAGAAGAGAAGGGGAAGAGGAAGGGGGGGGAGAGGGAAAGAGAGAGGGGGAGAAGGGGGGAAGGGGAGGAAGAAGAGGGGGAGGAAAAAAGGAGGGGGGGGGAAGAAAAGGGAGGGGGGGGAGAAGGGGGGAAGGGGGGGGGGAGAAGGGGGGGGGGAAAAGGAAGAGAAGGAGAAGGGGGGGGGGAGAAAGAAAAGGAAAGGAAAGGGGAGGGGGAGGAAAAGGGGGAAAAGAAAGAAGAAGAGGGGGGGGGGGGGGAGAAAAAAAGGGAGAGGAAGGGGGGGGGAAAAAAGGGAAGGAAAAAAGAGGGAAGGGGAAAAAAAGGAGGGGGGGGAGGAAGAAGAGAAAGAAAGGAGGGGAAGGGGGGGAGGGGGGGAAGGGGGGGGGGAGGGGAAGGAAAAAGGGGGGGGGAAGGAAAAAAGGAAAGAAAAAGGAGAAGGGGAGGGAGAAGGGAAGAGGAAAAGGAGAAAGGAGAGAGGAAAGAGAGGGGGGGGAAAAGGGAAGGGGGGAAAAGGGGAGAAAGAGAAGAGGAGAAGGAAAAAAGGAGAGAAAAAAGGGAGAGAGAAGGGGGGGGGAAAAAGGAAGAGGAAGGAGAGAGAAAGGAGAGAAGGGGGGAAAAGAAAAGAGGGGAAGAGAGGGGGGAAAAGGGGGAGAAGGGGGAGAAAGGAAGAAAAGAAGGGGAAGGAGAGAAAGGGAAGAAGAGGGGGGAGGGAAAGAAAAAGAGGGGGGGGGGGGGAAAAGGGAAGAGAGAGGGGAGGAAAAGGAAGGAAAGAGGGGAAGGAAGAGGGGAGGGAGAGAGGGGGAGGGAGAAGAAGGAAAAGAGGGGGAGAAAAAAGAAGGAAGAGGAAGAGAAGGGGAGGGGAAAAGAGAAAAGGGGAGAAAGAAAGGAAAAGAAAAGAAGGGAAGGAAAAGAGAAAAGGGGAGGGAAGAAGGAAAAAAGAAGAAGAGAAAAAGAAAAGGAGGGGGGAAGGGGGAGAAAAAAGAGGGGAAGAAAAAAGGGGGAGAGAAAAAAAAGGAGAGGGGAAGAGAGAGAAAGGAGGGAGAGAAGAAAAAAAAAAGGGGAGGGAAGAAAGAAGAGGGGGGAGAAGGGGAAAGAGGAAGGAAGGGGGAAAGAAAAGAAAGAAAGGAGGAAGGAAGGAGAAAAGGAAGGAGAAAGAGAAAAGGGAAGGAAGAGGGGGAGGAAAGGAGGAAGGGGGAGGAGAGAAAGGAGAAAAAAAGGAAAAAGAAAAGAAGGGGAAAAGAAAAGAGAAAAGGAAAGGGAAAGAAAAGGAGAAGAGGAAGAAAGAAAAAAAGAAAGGGGGGAAAAAGAAGGAAAGGGAAGAAA
>5
GAGAGGGAGAGGGGAAGGAGGAAGGGAGAAGGGGGAAAAGAGAGAGAGAGGGGGAGGGGGGAAAGGGAAAAGGAAAGAAGGGGGGGGAGGGGGAAGGGGGGAGAGGAGGAAGGGGAAGGGGAGGGGAGGGAGGGGGGGGGGAGGGAGGGAGGGGAGGAAGGAGGAGGGGGGGAGGGGGGGGGGGGGAAGAAGGAGGGGGGAGGGGGAGAGAGGGGGGGAAGGAGGAGGAAAGAGGAGGGGGGGAAGGGAGGGGGGAAAGGAGAGGGGGGAGAGGGGGAGGGGAGGAGAGGGAAGGAGGGGGAGGGGGGGAGGGGGAGGGGGGGAGGAGAAGGGGGGAGGGGAGGGAGGAGAAAGAGAAAGGGGAGAGGAGGAGGGAGGGGAGAGGGGGAGAGAGGGAGAGGGAGGGAGGGAGGGGGGGGGAAGGGGAGGGGAGGGAGGAGGAAAGGGGGGAAGGAGGGGGAAGAGGAGAAGGGGGGAGAGGAAGAGGGGGGGGGGAAGGGGGAGGGGGGGAGGAAAAAGGGGGGGGGGGGGGGAGAGGGGGAAGGGGGGGAGGGGGGGGAGGGGGGGGAGGGGGGGGGGGGAGGGGGAGAGAGGGGGAAGGGGAGGAGGAAAGGGGAGAGGGGGGGGGGGGGGGAGAGGAAGAGGGGGAAGAGGGGGGGGGGGAGAGGGGGAGAAAGGGGGAAGGGGGAAAGGGGGGGGGGGGAGAGGGGGGGGGGGGGGAGGGGGGGGGGGAGAGGAGAGGGGGGGGAGGGGAGGGGGAGGGGAGGAGGGAAGGGGAGAAAGGGAGAAAAGAGGGGAGGGGGGGGGGGAAGGGGGGGGGAAGGGAGGGGGGGGGAGAGGGGGGGGGGGGAGGGGGGGAAGAAGAGGGGGAAGGAGGGAGGGAGGAGGGAGGGGGGGGGGAGGGGGGGGGGGGAGGGGAAAGGGGGGGGGGGAAAGGGGAAGGGGGGGGGGGGGGGGGAGGGGGGGAAGAAGGAGGGAGGAGGGGGGAGGAGGAAAGGGGGGGGGGAGGGGGAGGGGGGGAAGGGGGGAGGGGGGGGGAAGAGGAGGGGGAGGGGGGGGGGGGAGGGGAGGGGGAAGAGGGGGGGAAAAGGGGGAGAGGGGGGAGGGGAGGAGGGAGGGGGGGAGGGGGAAGGGGGGGGAGGGGGGGGGGGGGGGGGGGGGAGGAAGGGGGGGGGGGGGAGAGGGGGGGGGGGAGGGAGGGAGGGGGGGGGGAGGAGAGGAAGGGGAGGGGGGGAAAAAGGGAGGGGGGGGGAGGGGGGGGGGGGAAAAGGGGGGGAGGAGGGAGGGGGGGGGGGGGAGGGGGGGGGGAAGGGGGGGGGGAGGGGGGGAGAAGGGGGAGGGGGGGGGAGGAGGGGGGGGAAGGGGGGGGAAGAGGGGGAAGGGGGGGAGGGAGGGGGGGGAGGGAGAGGAGGGGGGGGGGGAGGGGAGGGGGGGGGGGGGGGAAGGGGGAGGAGGAGGGAGAGGGGGGGGAGGGGAGGGGGAGGGGGAGGGGAAGAGGGGGAGGGGGGGAGGAAGAGGGGGGGGAGGGGAGGGAGAGGAGGGGGAGGGGGGGGGAGGGGGGGGGGGGGGGGAGGGGGGAGGGGAGGGGGGAGGGGAAGGAGGGAGGGAGAGGGAGAGGAGGAGGGGAGGGGGGGGGGGGGGGGAGAAAGGGGGGAGGAAAGGGAGGAGGGGGAAGAGGAAAGGGGGAGGGGGGGGGGGAAGAAGGGGGGGAGGAGAGGGAGGGGGAAAAAGGGAGGAGGGGGAAAGGGGGGGGGAGGAAAGGGGGGGGGGGGGGGGAGAAAGGGGGGGAGAAAGGGGGAGGGAAAGGGAGGGGGGGGGAGAGAGGGGAGGGAGAGGGGGGGAAGAGGAGGGGAGGGGGAAGGGGGGGGAAAGGGGGGGAGGGGGGGGGGAGAAAGGGGGGGGGGGGGGGGAGAGGGGGGAGAGGGGGAAAGGGGGGGGGGGGGGGGGGGGGGGGGAGAGGAGGAGAGGGAAGGGGGGGAGGAGGAGAAGGGGGGGGGGGGGGGGGGGAAGAGGGGGGGGGGGAGGGGGAGGGGGGGAGGGGGGGGAGAGGGGGGGGGAGAGAGGGGGGGGGGAAGGGAGGGGGGGAAGGGGGGGGGAAAGGGGGGGGGGGGAGGGAGGGGAGGGGGGAAGGGGAGGGGAGGAGGGGGGAAGGGGGGGAAGGAGGGGGGAAGGAGGGAGGGAAGGGGGGGGGGGGGAGGAGGGGGGGGAGAGGAGAAGGGGGGGAGGGGAGGGGGGGGGGAGAAGAGAGGGGGAGGGGGGGGGGGGAGGGAGGGAGGGGGAGGGGGGAGGGAGAGGGGAGAGGGGGAGGGGAGGGAAGGGAGGGAAGGGGGGGGGGGGGGGAGGGGAGGGGGGGGGAGGGGGGGGGGGAGGGGAGAGGGGGGGGGGGGGGGAGGGAGGAAAGGGGGAAGGGAAAGAGAAGGAGGGGGAAGGGAGGGAGGAAGGGAGAAAGAGAGGAGAGAGGGGGGGGGGGGGAGAAAGGGGGGGGAGGGAGGGGGGGGGGGAGGGGGGGGAAGAGGGGGAAGGGGGAGGGGGGGGGGGGGGGAGGGGGGGGGGAGGGGGGGGGGGAAGGAGGGAAGAGGGGGGAAGAGAAGGGGGAGGGGGGGGAGGAGGGGGGGGGGAGGAGGGGGGGGAGGAAGGGGGAGAAGGGGGGGAAGAGGGGGAGAGGAGGGGAAAGGAGGGGGGGGGGGGGGGAGGAGGGGGGGGAGGGAGGGGAAAGGGGGGAGGGAGGGGGGAGAGGGGGGGAGGGAGAAAGGGAGGAGGGGAAGGGGAGGGAGAGAGAGAGGGGGGGGAGGGGAGGGGGAGGAGGGGAGGGGGAGGGAGGAGGGAGGGGGAGGGAGGAAGGGGGGGGGGAAGGAGGGGGGGGGGGGGGGGAAAGGGGGAAAGGGGAAGGGAGGGGGGGGAGGAGGAGGGGGGGGGGAGGGGAAAAGGGAAGGGGGGGGGAAGGGGAGGGGGGGAAGGGGGAGGGGGAGGGGGAAGGGGGAGAAGGGAGGAGAGAGGGGGGGGGGAGGGAGGGGGAAAGGGGAGAGGGGGAGGGAGGGGAGGGGGGAAAAAGAGGAGGGAGGAAGGAAGGAGGGGGAGGGGGAGGGAGGGGGGGGAAGAGGGAGGGAGGGGGGGGGGAAGGGGGAGGGGAGGGGGGGGGGGGGGAGGAGGGAAGGGAGGGGGGGGGGGGGGGGGAAGGGGGAGAGGGAGGGAAGGGGAAGAAAGGGGGGGGGGGGGGGGGGAGGAGGGGAGAGGGGGGGGGGGAGAAGAGGGGGGGAGGGGGGAAAGAGGGGAAGAAGGGGGGGGGGGGAAGGGGGGAGGAAGGAAGGGAGGGGGGGAAAGGGGGGGGAGAGGGAAGGGGGGAGAGAAGAAGGGAGGGGGGGGAGAAGGGGGGGGGGGGGAAGGGGGAAGGGGGGGGGGGGGGGGGGGAAAGGGGGGGAGAAGGAGGGGGAGGGGAGAAGGAAGGAAGGGGAGGGGAGGGGGGAGAGGGGGGGGGGGAAAAAGAGGGGGGGGGGAGAGGGGGAGGGAGAAGGGGGGGAGGGGAAGGGGGGGGGAAGAAAGGGGGGAGAGGGGGGGGAGGGGGAAGAGGGGGGGGAGGGGAAGAAGGGGGGGAGAGGGAGGGGAAGGGGAGAGGAGGGGGGGAGGAAAGGAAAGGGGGGAGGGGGGAAGGGGAGGGAGAAGGAGGGGGGGAAGGAGAGGGAGGAGGGAGGGAGGGGGGGAGAGGGGGAGGGGGGAAGGAGAGGGGGAGGAAGAGGAAGAGGGGGGGGGGGAGGAAAGGGGGGGAAGAGGGGGGGGAGGGGAGGGGGGGGGGGGGAGAAGGAAGGAGGGGAAAGGGAGAGAGGAAGAAAGGAGGGGGGGGGAGAAGGAGAAGGGGGAAAAGGGAGAGGGGGGGGAGGGGAGGGGGGGGGAGGGGGGAAAAGAAAGAGGGGGAGGGGGGGAAAAGAGGGGGAAAGAGAAGGGGGGAGAGGGGGGAAAGGGAGAGGGGGGAAGGGGGGGGAGGGAGGAGAGGGAGGGGGAGGGAAAGGGGGAGGGGAAGGGAAGGGAGAAAGGGGGGAGGGAGGGGGGGGAGGAGGGGAGGGGGGAGAAAGGGGGGAGGGGGAGGAGGGGGGGGGGGGAAAAAGAAGGGGGGGGAGAGGGGGGGGGAGAAGGGGGGAGGGGGGGGGAGAGGAGGGGGGGAGGGAAAAAGAGGGAGGGGGGGGGGAGGGGAAGGAGGGGAGGGAAAAAGAGGGGGGGGAGGGGGGGAGAGGGGGGGGGGGAGGAGAAGAAAAGGGGGGGAGAAGGAGGGGAGAGGAGGGAAGAAGGGGAAAGGGGAGGGGGGGAGGGAGGGGGGGGGGGGAAAGGGAGAGGAAGAAGAAGGAAGGGGGGGAGAAAGGAGGAGGGAGGAAGAGGAAGGGGGGAAGGGGGAGAGGGGAGAGGAGAAGGAGGGGAGAAAGGAGGGAGGGGAGAAAGGGGAGAAAAGGAAAGAGAAGAGAGGGGAGGGGGGGGGAGAAGGGGAAGAGGAGGGGGGAGGGGAAGAGAGGGAGGGAGGAGAAGGGGGGGAGGGAGGGGGAAAAAGGGAGGGAGGGGAAAGAGAAGGAAAAGGGGAAGAGGGGGAGGAGGGGGGGAGAGGAAAAAAGGGGAGAGGAGAGGAGAAGGAGGGGGGGGGGGGGAGAGGAGAAGGGAGAAAGGGGAGGAAAAGGGGGGAGGAGAGGGAAAGGGAAGGGGGAAGAAGAAGGGGGGGGGGGGGGGGGGAGAAAGGGAAGGGGGGGAAGAGGAGAGGGGGGGGAAAGAAGGGGGGGGGGGGGAAAAGGAAGAAGGGGAGAAGAAGAAGAGGGAGGAAAAAGGAAGGAAGGGAGAGGGGGAGGGAGAGAAAAAGGGGGGGAGGGAGGGGGGGGAAGAGAAGAGGGGGAGGAGGAAAGAAAAGGGGAGGGAAAAGGGAAAGGGGGAAGGAGGGGGGGAGAGGAGGAAGAGAGGAGAGGGAGAAAAAGGGGGGGGGGAGAAGAAAGAGGGGAGGGAAAAAAAAGGGGAGGGGGGGGGGGAAAGGGAAGGGAAGAAAGAGAAGAGAAGGGGAAGAGGAAGGGGAGGGAGAAGGAAAGAGAGGGGGGGAGAAGGGGGGAAGGGGAGGAAGAGGAGGGGGAGGAAAGAAGGAGGGGGGGAGAAGAAAAGGAGGGGGGGGAAGAAGGGGGGAAGGGGGGGGGAAGAAGGAGGGGGGGAAAAGGAAGAGAAGGAAAAGGGGGGGGGGAGAAAGAAAAGGAAAGGGAAGGGGAGGGGGAGGAAAAGGGGGAAAAGAAAGAAGAAGAGGGGGGGGGGGGGGAGAAAAAAAGGGAGAGGAAAGGGGGAGGAAAAAAGGGAAGGAAAAAAGAGGGAAAGGGAAAAAAAGGAGGGGGGGGAGAAAGAAGAGAAAGAAAGGAGGGAAAAGGGGGGAGGGGAGGAAAGGAGGGGGGAGGGGAAGGAAAAAGGGGGGGGGGAGGAAAAAAGGAAAAAAAAAAGAGAAGGGGAAGGAGAAGGGAAGGGAAGAAGGAGAGAGGGGGGAGGAAAGAGAGGGGGGGGAAAAGGGAAGGGGGGAAAAGGGGAGAGAGAGAAGAGGAGAAGGAAAAAAGGAAAGAAAAAAGGGAGAGAGGGGGGGGGAGGAAAAGAGAAAAGGAAAGAGAGAGAAAGGAAAGAAGAGGGGAAAAGAAAAGAGGGGAAGAGAGGAGGGAAAGGGGGGAGAAGGGGGAGAAAGGAAGAGAAGAAGAGGGAGGAGAGAAAGGGAAGAAGAGGGGGGAGAGAAAGAAAAAGAGGGGGGGGGGGGGAAAAGGGAAAAGAGAGGGGAGGGAAAAGAAGGAAAAAGGGGAAGAAAGAGGGGAGGGAGAGAAGGGGAGGGAGAAGGAGGAAAAGAGGGGGGGAAAAAAGAAGGAAGAGGAAGAGAAGGGAAGAGGAAAAGAGAAAAGGGGAGAAGGAAAAGAAAAGAAAAGAAAGGAAGGAAGAGAGAAAAGGAGAGGAAAGAAGGAAAAAAGAAGGAGAGAAGAAGAAAAAGGGGGGGGAAGGGGGAGAAAAAAGAGGGGAAGAAAAAAGGGGGAGGGAGAAAAAAGGAGAGGGAAGGAGAAAGAAAGGAGGGAGAGAAAAAAAAAAAAAGGGGAGGGGAGAAAGAAGAGGGGGGAAAAGAGGAAAGAAGAAGGAAGAGGGAAAGAAAAGAAAAAAAGGAGGAAGGAAGGAGAAAAAAAAGGAGAAAAAAAAAAGGGAAGAAGGAAAGGGAGAAAAGGAGGAAGGGAGAGAAAAAAAAGGAAAAAAAAGAGAAAAAGAAAAGAAGAGGAAAAGAAGAGAGAAAAGGAAAGGGAAAGAAAAGAAAAAGAGGGAAAAAAAAAGAAAGAAAGGGGGGAGAAAGGGGGAAAGGAAAGAAA
>6
AAAAAGAAGGGAAGGGGGGGGAAGAGAGAGGGGGGGAAAAAGAGAAAGGGAGGGAGGGGAGAGGGAGAAAGGAAAGGGGGAGGGGGAAGGGGGAGGGAGGGAGGGGAAAAAGAAGAAGGGAAGGAGAGGAAGGGGGGAGGGGGGGAGGGAGGGGAGAAGGGAGGAGGGGGGGGGGAGGGGGGAGGGAAAAAAAAGGGGGGGGGGGGAGAGAGGGGGGGAGGAAGGGGGAGGGAGGGGGAGGGAAAGGAAAGAGGGAGAGGAGAGGGGGGAGGGAGGGAGGGGAGGAGAGGAGGGAAGGGGGAGGGGGGGAGGGGGAGGGGGAGAGGAAGAGGGGGGGAGGGAGGGAGGGGAGAGGGAGAGGGGGGAGGAGGAGGGAGGGGGGGGGGGGAGAGAGGGAGGGGGAGGGGGGGAGGGGGGGGGAGGGGGGGGGGAGGGAGGAAGAGGGAGGAGAGGGAGGGGGAGGGGGAGAAGGGGAGGGAGGAGGAGAGGGGGGGGAGGGGAGAGGGGGGGGGAGAAGAGGGGGAGGGGGGGAGGGGGGGGGGAAGGGGGGGGGGGGGGAGGGAGGGGGAAGAGGGGGGGAGGGGGAGAGAGAGGGGGGAGGGGAGGAGGGAAGGGGGAAGGGGGGGGGGGGGGGGGGGGGAAAGGGGAAAGAGGGGGGGGGGAAGAGGGGGAGAAAAGGGGAGGGAGAAGAGGGGGGGGGGGGAAGGGGGGGGGGAGGAAAGGGGGGGGGGGGGAGGGGAGGGGGGGGAGGGGGGGGGGGGGGGAAGGGAGGAGGGGGGGGGGGAAGAAGAGAGGGAGGGGGGGGGGGAGGGGGGGGGGGGAGGGAGGGGGGGGGGAGGGGGGGGGGGAAGGGGGGGGGGGGAGGGGGAGAGGGAGGGAGAGAGGGGGGAGAGGGGGGGGAGGAGGGGGGGGGAGGGGAAAGGGGGGGGGGGAAGGGGGGAGGGAGGAGGGGGGGGGGAGGGGGGAGAGGAGGGGGGAGGGGGGGGAGAGGGGAAGGGGGGGGGGGAGGGGGAGGAGGGGAGAGGGGGGGGAGGAGAGAAAGGAAGGGGGAGGGGGAGGGGGAGGGGAAGGGGGGGGAGGGGGGGAAAAGAGGGAGAGGAGGGAGGGAAGGGGAAGGGGGGGGAAAGGGAGGGGGGGGGAGGGGGGGGGGGGGGGGGGGGGGAGGGGGGGGGGGGGGGAAGAGGGAGGAGGGGGGGGAGGGAGGGGGGGAGGAGGGGGGGGAGGGAGGGGGGGGAGAAAAGGAGGGGGGGGGAGGGGAAAGGGGGAAGAGGGGGGGGGGAGAGGGGGGGGGGGGGGGAGGGGGGGGGGGGGGGGGGAGGGAGGAGGGGAGGGGGGAAAGGGGGGGGGAGGGGGGGGGGAGGGGGGGGGGGGGAGGGGGGAGGGGGGGAGGGAGGGGGGGGAGGGAGGGGAGAGGGGGGGGGAGGGGGGGGGAGAGGGGGGGGGAGGAGGGGGGGGAAAGGGAGGAGGGGGGGGGGGGGGGGAGGGGGAGAGGAGGAGGGGGGAGGGGGGGGGAGAAGGGGGGGGGGGGGGGGGAGGGGAGGGAGGGGGGGGGGGAGGGGGGAAGGGGGAGGAGGGAGGGGGGGAGGGGGGGGGGGGAGGAAGGAGGGGGAGGGGGAGGAGGAGGGGAGGGGGGGGGGGGGGGGAGAAGGGAGGGAGGGGGGGGGGAAAGGGGAAGAAGAAAGGAGGGGAGGAGGGGGGGGAAAGGGGGGGAGGAGGGGGAGGAGGGAGAGGGGGGGGGGAGAAGAGGAGGGGGGAGAGGGGGGGAAGGAGGGGGGGGGGGAGGGGGGGAGAAAGGAGGGGAGGGGGGGGGGGGGGGGGAGGAGGGGGAGAGAGAGAGGGGGGGGAGAAGGAGAAAGGGAAAGGGGGGGGAGGGGGGGGAGGAAGGGGGGAGAGAGGGGGGGGAGAGGGGGAGGGGGGGGAGGGGGGGGGGGGGGGGGAGGGGGGAGGGGGGGGGGGGGGGGGGAAAGGGGAGGGAGGGGGAAGGGGAGGGGGGAGGAAGGGGGGGGAAAGGGAGGGGGGAGGAGGGGGAGAGGGGGAGGGGGGGGAGAGGGAGGGGGGGGGGGAGGGGGGGGAGGGGAGGGGGGGAGGGGGGGGGGGAAGGAGGGGGGGGGGGGGGAGGGAGAGGGGAAAGGGAGAGGGGGAGAGGGGAAGGGGGGGAGAGAGAGGGGAGGGAGGGAGGGGAAGGAGGGGGGGGGGGGAGGGGGGGGAGAGAGGGAGGGGGGGAGGGGGAGGGGGGGGGAGAAAAGGGGGGGAGGGGGGGGGGGGAGGGAGGGGGGGGGAGGGGGGGGGGAGAAGGAAGAGGGGGAGGGAAGGGGGAGGAGGGAAGGGAGGGAGGGGGGGAGGGGAAAGGGGGAGAGGGAGGGAGGGAGGGGGAGGGGGGGGGGGGGGGGGGGGAGGAGAGGGGAAAAGGAAAGAGAAGGAGGGGGAAGGGGGGGAGGAAGGGAGGAAGAGAAGAGAGAGGGGGGGGGAGGGAGAGAGGGGGGGGAGAGGGGGGGGGGGGGGGGAGGGAAAAGAGAGGGAAGAGGGGGGAGAGGGGGGGGAGAGGGGGGGGGGGGGGGGGGGGGGGGGGGGGAGGGAGGGGGGGAGAGAGAGAGGGGGGAGGGGAGGGGGGGGGGGGGGGGAAGAGGAGAAGGGAGGAGGAAGAGAGGGGGGGGAGAAGGGAGGGAGGAGAAAGGAGGGGGGAGGGGGGGGAGGAGGGGGGGAAGGGGGGGGAAAAGGGGGAGGGGGAGGGGGGGGGGGGGGAGGGAGGAAGGGAGGAGGGGAAGGGGAGGGAGAGAGGGGGGGGGGGGAGGGGAGGGGGAGGGAGGGAGGAGGGGGGGGAAGGGAGGGAGGGGGAGGAGGGGGGGGGGGAGGGGGGGGGGGGGGGGGGGGAAAGGGGGAAAGGAGAAGGGGGGGGGGGGGGGAAGAGGGGGGGGGGAGGGGAAGAGGGAAGGGGGGGGAAGGAGGGGGGGAGGAAGGAGGAAGGGGAGGGGGAAGGGGGAAGGGGGAGGGGAGAGGAGGAGGAAAGGGGAGGGGAAGGGAGGGAGGAGGAGGGAGGGGAGGGGGGAAAGAAGGGAAAGGGAAAGGAAGGAGGAGGAGGGGAAGGGAGGGGGGGAAAGAGGGGGGGGGGGGAGAGGGAAGGGGGGGGGGAGGGGGGGGGGGGGGGGAGAAGAAGGAGGGGGGGGAGGAGGGGGGGAGGGGGAGAGGGAGGAGAGGGGAAGAAAGGGGGGGGGGGGGGAAAGGGGGGGGGGGAGGGGGGGGGGGAGAGGGGAGGGGGAGGGGGAGAGAGGAGAAGGAAGGGGGAGGGGGGAAGGGGGGGGGAAGGAAGGGAGGGGGGAGAAGGGGGGGAAGAAGGAGGAGGGGAGGGAAGAAGGGGGGGAGGGGAGGGGGAGGGGAAGGGGAGGGGGAAGGGGGGGGGGGGGGGGGGGGAAAGGGGGGGGGAAGGGGGGGGAAAGGGGAAGGAAGGAGGGGGGGGGGAGGGGGGGGGGGGGGGGGGGGAGAAAGAGGGGGGGGGGGGGGAGAGAGGGGGAGGGGGGAAAGGAGAAGGGGGGGGGAAGGAAGGGGGGGGAGAGGGAGGAGGGGGAGGAGGGGGGGAAGGGGGGGAAGGGGGGGAGAGGGGAGAGAAGGGGGGGAGAGGGGGGGAGGAGAGGGAGGGGGGGAGGGGGGGGGGGGAGAGAGAAGGAGAGAGGGAAGGGGAGGGAGGGGGGAGGGGGGGGAGGGGAGGGGGGGGGGAGAGAGAGAAGGGGGAAGAGAGGAGGGGGGAGGAGGGGGGGAGAAGGGGAGAAGAGGGGGGAGAGGGAAGGGGGGGGGGGGGAGGGGGAGGGAGGGGAAAGGGAGAGAGGAAGGAAGGGGAGGGGAGGAGAAAGAGAGAGAGGGGGAGGGAGGGGAGGGGGAGGGGAAGGGGGGGGGAGGGGGAGAAGAAAGAGGGGGGGGGGGAAAGGAAAGGGGGAGAGAGAAGGGGGGAGGGGAGGAGAAGGGAAAGGGGGAAGGGGGGGGGGAGGGGGAGGGGGGGGGGGAAGAAGAGGGGGGGGGGGAGGAAAGGGAGAGAAGGGGGAGAGAGGGAGGGGAGGAGAGGAGGGAAGAGAAAGGGGGGGGGGGGAGAAGGGGGGGGGGAGAGGAAGGGGGGGGGGGAGAGGGGGGGGGAAAAGAGAGGAGGGGAAGGAAGAGGGGGGGGGGAAGGAAAAAGAGGGAGGGGGAAAGGAGGGGGAGGAGGGGAGGAGAAAGGAGGGGAGGGAGGGGAGGGGAGGGGGGGGGGGGGAAGAGGGAAAGGGAGAGGGGAGGAGGGGAGAGGAGGGAGGAAAGGGAAGGGGGGGGGGGGGGGGGGGGGGGAGGGGGAGAAGGGAGGGGGAGGGGAGGGAAGGAGGGGGGAGAGGAGGAGGGAAGAGGAAGAAGAGGGGAGGGGAGAGAGGGGAGAGGAAAAAGAAGGGAAGAAGGAAGGAGAAAAGGAAGGGGAAAAAGGAAAAGAGAGGGGAGGGGAGAAAGGGGGAGAGGGGGAGGAGGAGGGGGGAGAAAAAAAGGAGGAGGGAGGGGAAGGGGGGGGGGGGGGGGGAAGAAGGGAGGGAGGGAAAAAAGGAGGGAGAGGGGGAGGGGAGGAGGAGGGGGGGAGAGGAAAGGAGAGGAGAGGAGAGGAGAAGGGGGGGGGGGGGAGGAAGGAGGAAGGGAGAAAAGGGAGAAGAAGGGGGGAGGGGAGGGAAGAGGAAGGGGGGAGAGAAAGGGGGGGGGGGAGGAGGGGGAAAGAGGAGGGGGGGAAAAGGAGAAGGGGAAAGAAGAGAAGGGGGGGGGGGAAAAAGAAGAAGGGGGGAAGAAAAAAGGGGAAGAAAAAAAGAGGGAGGGAGAGGGGGAGGGAAAGGGGGGGGGGGGGAGGGAGGGGGGGGAAGAAAGAAGGAGGAGGAGGAGAGAAAAGGAAGGGGGAGAGAGAAAAGGGGAGGGAGAGGGGGGAAGGAAGAAGAGAGGAGGGAGGAAAAGGGGGGGGAGGGAGAGAAAGGAGAGAAAAAGAGGGAAAGGGGGGAGGGAGGGAGAGAGGGGAGGGAGGAAAGGGAAAGAGAGGGGGAGAGAAAGGGGAGGGAAGAAGAAGGGAAAGGAGGGAGAAGGGGGGAAGAAGGGGAAGAAGAGGGGGGAGAGGGGAAGGGGGGGAGAGAAGAGAAGGAGGGAGGGGAAAAAGGGGGGGAGGGGGAGGGAAGAAAGAGGGGAGGAAAAGAAAGAGAAGGGAAAGGGGGGGGAGAGAAAGAAGAGGGAAGGGGAGGGAAGGAGAAGGGAGAGGGGGAGAAAAAAGGAGGAGAGAGGGGGAGGGGGGAAAAAAGAAGGGGAGGAAAAGGGGGAGGAAAGAAGAGAGGGAAAAAAAAGGGAAAAAAAAAAAAGGAAGGGAAGGGAGAAAAGAGAGAAAGGAAGGAGGGGAGAAAGGGGGGAAGAGAGAAAGAAGGAGGAGGGGAGGGAGAAAGGGGGGGGGAAGAGAAGGAGGGAAAGGAGAAGGGAAGGGGAAGAAAAAAGGAAGGAAAGAGAAAGAGGGGGGGGAGGGAAAAGAGGGGGGGGGAAGGGGGGAGGGGAAGGAGGAGAGGAGAAGAAGAGGAGGAGAGAAAAAAAAAAAGAGAGAGGAGAAAAAGGGGGGGAAGGGGAAAAAAGAAGGGAAAAAAGGAAAAAAAAAGAAAAGGAAAAAGAAGGAGAGGGGGGGGGAAAAAGGGAGGGGGAGAGGAAGAGGAGAAAAGAAGGGAAGAAGAGGGAGAAGAAGGAGGAAAGGAAAGGGGGGAGGGGAAGAGAAGGAGGGGGGAGGGGAGGAGAGAGAAAAGAGAGGAGAGGGGAAAGAGGGAAGAAGGGGAAGAAAAAGGAAAGGGGGAAGAGGGGGGGAAAAAGGGGAAAAAGAGGGGAGGAAAAAAAAGAAAAGAGGAGGGGAGGGGAAAAGGAAAAGAAAGAGGGGAAGAAGGAAAAGAAAGAGAAGGAAAGGAAAGAAGAAGAGAGAGGAGGGGAGAGAAAGAGAAAGGGAGGAGAGAGAAAGAAGGAGAGGGGGGAGGGGGAAAAAGGAAAAAGAAGAGAAGAGAAGGAGAGAGGAAGAAAGAGAAAGGGAAAGAGGAAGAAAAGAGGGAGAGAAAGGAAGAAAAAGGAGAGAGGGAAAAAGAGAAAGAAGAAAAGAGAAAAGGAGAAGGAGAAAGGAAAGAAAAAAGAAGGGGAGGGGAAGAAAGGGGGAAAAAAGGGGAGGAAAAAAAAGGGAAAGAGGAAAAGGGAAGGGGGGAAAGGAAAAGAAAAAAGAGGGAAGAAAAAAAAGAAAGAGAGGGAGAGGAAAAAAAAAGGGAAAAGAGAGGAAAAAAAAAAGAAAAAGAAGAAAAAGAAGGAGAAGGAAAAAGAGAAAGGGGAAAAAAGGAAGAAGA
>7
GAAGGGGGGAGGGGAAGGAGGAAGAGAGAAGGGGGAGGAAGGGGGAAGAGGGGGAGGGGGGGAAGGGAAGAGAGAAGAAGAGGGGGGAGGGGGAAGGGGGGAGAGGAGGAGGGAGAAGGGGAGGAGGGGAGGGGGGGAGGGAGGGAGGGGGGGGAGAAAGGAGGAGGGGGGGGGGGGGGGGGAGGGAGAAAGAAGGGGGGAAGGGGAGAGAAGGAGGGAAGAAGGAGGAAAGAGGAGGAGGGGGGGGAAAGGGGGAAGGGAGGGGGGGGAGAGGGGGAGGGGAGGGGAGGAAAGGAGGGGGAGGGGGGGAGGAGGAGGGGGAGGGGGAAAGGGGGGAGGGGAGAGAGGAGAAGGGGGAAGGGGAGAGGGGGAGGGAGGGGAGAGGAGGAGAGGGGGAGAGGGAGGGAGGGGGGGGGGGGGAAGGGGGGGGGGGGGAGGAAGAAAGGGGAGAGGGGGGGGGGGGAGAAGGAGGGGGGAGAGGGAGGGAGGGGGGGGAAGGGGGAGGGGGGGAGGAAAGGGGGGGGGGGAGGGGGAGAGGGGGAAAAGGGGGAGGGGGGGAGGGAGGGGGAGGGAGGGGGGAGAGGGGGAGAGAGGGGGAGGGGGAGGAGGAGAGGGGAGGGGGGGGGGGGGGGGGAGAGGAAAGGGGGGGAGAGGGGGGGAGGGAGAGGGGGAGAAGAGGGGAAGGGGGAAAGGGGGGGGGGGGAGAGGGGGGGGGAGGGGAGGGGGGGGGGGAGAGGAGAGGGGGGGGGGGGGAGGGGGAGGGGAAGAGGGAAGGGGAGAAAGGAAGGGAGGGGGGGAGGGGGGGGGGGGAGGGGGGGGGAAGGGAAGGGGGGGGAGAGGGGGGGGGGGGAGGGGGGGAAGAGGAGGGAGAAGGAGGGAGAGAGGAGGGAGGGGGGGGGGAGGGGGGGGGGGGAGGGGGAAGGAGGAGGGGGAAAGAGGAAGGGGGGAGAGGGGGGGGGGGGGGGAAAGGGGGAGGGAGGGAGGGGAAAGAGGAAAGGGGGGGGGGAGGGGGAGGGGGGGAAAGGGGGAGGAGGAGGGGAGAGGAGGGGGAGGGGGGGGGGGGAGGGAAGGGGGAAGAGGGGGGGAGAAGGGGGAGAGGAGGGGGGGGAAGAGGGAGGGGGGGGGGGGGAAGGGAGGGGGGGGGGGGGGGGGGGGGGGGGGGGGAAAGGGGGGGGGGGGGGAGGGGGGAGGGGAGGGAGGGAGGGGGGGGGGGGGAGAGGAGGGGAAGGGGGGAAAAGGAGGGGGGGGGGAGAGGGGGGGGGGGGGAAAGGGGGGGAGGAGAGAGGGGGGGGGGGGGAGGGGGGGGGGAAGGGGGGGGGGAGGGGGGGAGAAGGGGAAGGGGGGGGGGGGAGGGAGGGAAAGGGGGGGGAAGAGGGGGAGGGGGGGGGGGGAGGGGGGGGAGGGAGAGGAGAGGGGGGGGGGGGGGAGGGGAGAGGGGGGGGAAGGAGGAGGAGGGGGGAGGGGGGGGGGAGGGGAGGGGGGGGGGGAGGAGAAGAGGGAGAAGGGGGGAGGGAAAGGGGGGGGAGGGGAGGGAGAGGGGGGAGAGGGGGGGGGGGGGGGGGAGGGGGAGGAGGGAGGAGGGGGGGGGGGAGGGGAAGGAAGGAGGGAGAGGGAGAGGAGGAGGGGGGGGAGGGGGGGGGGGGGGAGAGAGGAGAGGAAAGGGAGAAAGGGGAAGAGGGGAGGAGGAGGGGAGGGGGGAAAAAGGGGGGGGGGAGAGGGAGGGGGAAAAAGGGAGGAGGAGAAAGGGAGGGGGGAGGAAAGGGGAAGGAGGGGGGGAGAAGGGGGGGGAGAGAGGGGGAGGGAGAGGGAGGGGGGGGGAGAAAGGGGGGGGAGAGGGGGGGAAGGGAAGGGGGGGGGGAAGGGGGGGGAAAGGGGGGGAGGAGGGGGGGAGAAAGGGGGGGGAGGGGGGGAGAGGGGGGAGAGGGGGAGGGGGGGGGGGGGGGGAGGGGGGGGGGAGGGGGGGGGAGGGAAGGGAGGGAGAAGGAGAAGGGGGAGGGAGGGGGGGGAAAGAGAGGGGGGAGGAGGGGGGGGGGGGGAGGGGGGGGAGAGGGGGGGGGAGAGAGGGGGGGGGGAAGGGAGGGGGGGAAGGGGGGGGGAAAGGGGGGGGGGGGAGGGAAGGGGGGGGGGGAGGGGAGAGGAGGAGGGGGGAGAGGGGGGAAGGAGGGGGGAAGGAGGGGGGGAGGGGGGGGGGGGGGGGGAGGGGGGGGAGAGAAGAAGGGGGGGAAGGGAAGGGGGGGGGGGAAGAGAGGGGAAGGGGGGGGGGGGAGGGAGGGAGGGGGAGGGGGGAGGGAGAAGGAAGAGGGGGAGGGGAGGAAAGGGAGGGAAGGGAGGGGGGGGAGGAGGGGAGGGAGGGGGGGAGGGGGGGGGAGGGGGGAGGGGGGGGGGGGGGGAGGGAGGGAAGGGGGAAGGGAAAAAGAGGGGGGGGGGGGGGAGGAAGGAGGGGAGAAAGAGGGGAGGGGGGAGGGGGGGGGGAGAAAGGGGGGGGAGGGAGGGGGGGGGGGAGGGGGGGGAAGAGGGGGGGGAGGGGGGAGGGGGGGGGGAGAGGGGGGGGGAGGGGGGGGGGGGAAGGAGGGAAGAGGGGGGAGGAGAGAGGGGAGGGAGGGGAGGAGGGGGGGGGGAGGGAGAGGAGGAGGAAGGAGGAGAAGGGGGGGAAGGGGAGGAGAGGAGGAGAAGGGAGGGGGGAGGGGGGGGAGGAAGGGGGGGAGGGAGGGGGGGGGGGGGAGGGAGGGGGGAGAGGGGGGGAGGGAGAAAGGGAGGAGGGGAAGGGGAGGGAGGGAGAGAGGGGGGGGGGGGGGGGGGGAGGAGGGGGGGGGGAGGAAGGGGGGAGGGAGAGGGAGGAAGGGGGGGGGGAAGGAGGGGGGGAGGGGGGGGGAAGGGGGAAAGGGGAAGGGAGGGGGGGGAGGAGGAAGGGGGGGGGAGGGGGAAAGGGAAGGGGGGGGAGAGAGGAGGGGGGGAAGGAGGGAGGGGGGGGGGGAGGGGGGAAAGGGAGGGGGGGGGGGGAGGAGAGGGGGGGGGAAAGGAGAGGGGAGGGGGGAGGGGGGGGGGGAGGAAAAGGAAAGAGAGAGGGAGGGGGAGGAGGGGGAGGGGGGGGGAGAAAGAGGGAGGGAGGGGGGAGGGAAGGGGGAGGGGAGGGGGGGGGGGGGGAGAAGGGAAGGGAGGGGGGGGGGGGGGGGGAGGGGGGAGGGGAAGGGAAGGGGGGGAAGGGGGGGGGGGGGGGGAGGAGGAGGGGAGAGGGGGGGGGGGAGAAGAGAGGGGGGGGGGAAAGAAAGGGGGAGAAGGGGGGGGGGGGAAGGGGGGAGGGAGGAAGGGAGGGGGGGAAAGGGGGGGGGGAGAGGAGAGGGGAGAGAAGAAGGGAGGGAGGGGAGAAGGGGGGGAAGGGGAAGGGGAAAGGGGGGGGGGGGGGGGGGAAAAGGGGGGGAGAAGGAGGGGGAAGGGAGGAGGGAGGAAGGGGAGGGGAGGGGGGAGAGGGGGGGGGGGAAAAAGAGGGGGGGGGGGGAGGGAGGGGGAGAAGGGGGGAAGGGGAAGGGGGGGGGGAGAGAGGGGGGAGAGGGGGAGGAGGGGGAAGGGGGGGGGGAAGGGAAGAAAGGGGGGAGAAGGGGGAGAAGGGGAGAGGAGGGGGGGAGGAAAGGAAGGGGGGGAGGGGGGAAGGGGAGAGAGAAGGAGGGAGGGAAGGAGAGGGAGGGGGGAGGGAGGGGAGGAGAGGGGGAGGGGAAAAAGAGAGGGGGAGGAAGGGAAAGAGGGGGGAGGGGAGGAAGAGGGGAGGGGAGGGGGGGGGGGGAAAGGGGGGGGGAGGAGAAGGAAGGAGGGGAAAGGGAGAAGGGAAGAAAGGAGAGGGGGGGAGAAAGAGAAGGAGGAAAGGGGAGAGGGGGGGGAGGGGGAGAGGGAGGAAGGGGAAAAAGAAAGAGGGGGAGGGGAGAAAAAGAGGGGGAAAGAGAAGGGGGGGGAGGGGGGAAAGGGGGAGGGGGGAAGGGGGGGGAAGGAGGGGAGGGAGGGGGAAGAAAAGGGGGAGGGGAGGGAAGGGGAGAAGAGGGGGAGAGAGAGGGGGGAGGAGGGGGGGGGGGAGGGGGGGGGGAGGGGAGGAAGGGGGGGGAGGGGAAAAGAGGGGAGGGGAGAGGGGGGGGGAGAAGAGGGGAGGGGAAGGGAGAGGAGGGGGGGAGGGAGAAAGAGGGAGGGGGGGGGGAGGGGAAGGAGGGGAGGAAAAGAGAGGGGGGGGAGGGGAGGAAAGGGGGGGGGGGAGAGGAAGAAAAGGGAGGGAGAGGGAGGGGGGGGGAGGGAAGGAGGGGGAGGGGGAGGGGGGGAGGGAGGGGGGGGGGGAAAGGGGAGAGGGAGAGGAAGGAGGGAGGGGAGAAAGGAGGAGGGAGGAAGAAAAAGGGGGGAAGGGAGGGAGGGGAGAGGGGAAAGAAGGGGGAGGGGAAGGAGGAGAGAAAGGGGGAGAGAGGGAAGGGGAGAGAGGGGAGAGAGGGGGAGAAGGGGAAGAGGAGGAGGGAGAAAGGGAGAGGGAGGGAGGAGAAGGGGGGGGGGGAGGGGGAAAAGGGGAGGGAGGGGGAAAGGAAGGAGAAGGGGAAGAGGAGGAGGAGGGGGGAAGAAGAAAAAAGGGGGGGGGAGAGGAGAAGGAGGGGGGGGGGGGGGGAGGAGAGGGGAGGAAAGGGGAAAAAGGGGGGGGGGAGAGGGAGGAGGAAGGGGGAGGAAAGGGGGGGGGGGGGAGGAGGGAGGGAGAGAGGGGGGGGAAGGGGAGGGGGGGAAAAGAGAAGAGAGGGGGGGGGAAGAAGGAGGAGGGGAGGGGGAGAAGGAGGAGGGAAAAAGAGGGAAGGGAGAGGAGAAGGGAGGGAAAAAGGGGGGGAGGGAGGGGGGGGAAGAAAAAAGGAGGAGGAGGGAAGAAAAGGGGAGGGAAAAGGAGAAAGGGGAAAGAGGGGGGGAAAGGAAGAGGAGAGGAGAGAGAGGAAAAGGGGGGAGGGAGAAGAAAGGGGGAAAAAAAAAAGAAGGGGAGGGGGAGAGAGAAAGAGAGGGGGAGAAGGAGAGAAAAGGGGGAAGAGAAAGGGGAGGGAGAAGGAAAGAGAGGGGGGGGGAAGGGGGGAGGAAGAGGGAGAAGAGGAGGAGGAAGGAAAGAGGGGGGGAGAAGAAAGGGAGGGGGGGGAAAAAGGGGAGAAAAGGGGGGGGAGAAAGAGGGGGGGAGAGGAAAGAGAAGGGAAGGGGGGGGGAGGGAAAGAGAAGGGAAGGGAGGGGAAGGGGGAGGAAAAGGGGGGAAAAGAAGAGGAAGAGAGGGGGAGGGGGGAAAAAGAAGGGGAGAGAAAAGGGGGAGGAAAAGAGAGGAGGAAAGAAAAGGGGAAAGAAAAAGGAGAAGGGAAGGGGGAAAAAAGAGAAAGAAGGGAGGGAGAAGAGGGGAGGAGAGAAGAGGAGGAAGGAGGGGAAGGGAGGAGGGGGGGGGGAGAGAAAAAGGAAAAAAGAAGGAGAAGGGGGGGAAAAAAGGAAGGAAAGGAAAAGAGAGGGGGGAGAAAAGAGAGGGGAGGGAAGGGGGAAAGGGGGAAAGGGGAGGAGAGGGAGGAGGAGAGGAAAAAGAGGAAAAAGAAGAGGGAGAAAAGGGGGGGAAGGAAAAAAAGAAGGGAAAAAAAGAAAGAGAAAGAGGGAGGAAAGAAGAAAAGAGGGGAAGAGGGAAGGGAAAGGGGGGAGAAAGAGGAGAAAGGAAGAGAAGGGGAGGGAGAAGAAAAAGGGAAGAGAAGGGGGGAGAGAGAAGAAAAGAGGGGGGAGGGGAGAGAAGAGAAAAGGGAGGAGAGGGAAAAGAAGGAGAAAGGGGGAGAAGAGGGAGAGGGAGAAAAGGGGAGGAAAAAGGAGAAAAAGAGGGGGAGAGGAAAAAAAAAAGAGGGAGAGAAGGGAAGAGGGAAAGAAAAGAGGGGAGAAGGAAAAGAAAAAAAGAGGGAGGAAAGAAGGAAAAGAAGGAGGGGAAAGAAGGAGAAAAGAGGGGGGGAGAAAGGAAAAGGGGGGGGAAGGGGAAGGGAAAAGAAGAGAAGAGAGAGAGGAGGGAGAAAAAAAAAGAGAGGGAAAGGGAAAGAGAAGAGGGAGAGGAAAAAGAAAAAAGGAGAGAGGAGAAGAAAGAGGGAAGAAAAGAGGGAGGAAGAAGGGAAAGGGGGAGAGAAAAAAAAAAGGAGGAAAGAGGAAGAAGAAAAAGGAGGAAAAAGAAAGGGAAAAAGGAAAAAGAGAGAAGGAGAGAGGAAAAGAGAAAAAAGGAAAAGGAGAAAAAAAAGAAGAGAGGAGAAAAAAAAGAGAGGAAAGAAAAGGAAAGGAAAGGAAAAAGAGGAAAAAAAAAAGAAAGAAAAGGGAGAGAAAGGGAAAAAGGAGAAAAA
>8
GAAAGGAAGGGGAGAAGAAGAAAAAGAAAGGGGGGAAAAAAGAGAAAGAAGGGGAGGGGAGAGGGAGAAAAGAAAAGAAGAAGGGGAAGGGGGAGAGAGGGAGAAGAAAAAAAAGAAAGAGGGGAGAGGAAAGGGGGAAGGAGGGAAGGAGAGGAGAAGGGAGGGGGGGGGGAGGGGGGGGGAGGGAAAAAAAAGGGGGGAAGGAGAGAGAGGGAGGGAGAAAAAAGGAGGGAGAAGGGGGGAAAGGAAAGAGGGAAAGGAGAGAGGGGAGAAAAGGAGGGGAGGAGAGGAGAGAAGGGGGAGGGGGGAAGAAGGAGGGGAAGAGGAAGAGGGGGGAAGGGAGAGAGGAAAAAGAGAAAGGGGAAAGGAGGAAGGAGGGGGGAGGAGGAGAGAGGGGGGGGGGGGAAGGGAGAGAGGGGGAAGGGGAGGGGAGGGAGGAAGAAAGAGGAGAAGGAGGAGGAAGGGAAGAAGGGGAGAGAGGAAGAGAGGAGGGGGAGAGGAGAGGGGGGGAGGGAAAAGGGGGAGGGAGGGAGAGAGGGGGAAAAGGGGGGGAGGAGAAAAGAGGGGGAGGAAGGGGGGAGGGGGAGAGAGAAGGGGAAGGGGAGGGGGAAAGGGGGGAGGGGGGGGGGAGGGGAGAAGAAAAGGGGAAAGGGGGGGGGAGAAAGAGGGGGAGAAAAGGGAAAGGGGAAAAGGGGAGGGGGGGAAAGGGAGGGGGAGGGAAGGGGGGGGGGGAGAGGAGAGAAGGGGGAGAGGAGGGGGGGGGGAAGAGGGAAGGGGAGAGAGGAAGAAAAGAGGGGAGGGGGGGGGGGAAGGGGGGAGGAAGGGAAGGGGGGGGGAGGGGAGGGGAGAAGGGGGGGGGGGAAGGGGGAGAGGGAGGGAGAAAAGAGGGAGAGGGGGGGGAGGGGGGGGGGGGAGGGGAAAGGGGGAGGGGGAAAGAGGAAAGGAGGAGAGGGAGGGGAGGGGGGAGAAGAGGAGAGAGGAAGGGGAAAGGGAAAGGGGGGGGGAAAGGGGGGAGAGGGGAAAGGGGGAGGAGGGAAGAAAAGAAAGGGGGGGAGAGGGAGGAAGAGAAGGGGGAAGAGGGGGGGAAAAGAGGAAGAGGAGGGAGAGAAAGAGAAAAGGGGGAAGGGGAAAGAGAGAGAAGGAGGGGGGGGGGGGGGGGGGAAGAGAAGAAGGGGGGGAAGAGGGGGGAGGGAAGGGGGGGAGAGGGGGAGGAGGAGAGGAAGGGAGGGGGGGGAAAAAAGGAGGGAGGGGGAGGGGAGGGGGGGAAAAGGGAGGGGGGAGAGAAGGGGGGGGGGGGAGGGGGGGGGAAAGGGGGGGGGGAGGGGGGGAGAAAGGAAAGGGGGGGGGAGGAGGGAGGGAAAGAGGGGGGGAGAGGGGGAAGGGAGGGAGGGAGGGAGGGGAAGGAGAGGAGAGGGGGGGGGAGGGGAGGGGAGAAGGGGGGGGAGGAGGGAGGGGAAAGAGAGGAGGGGGAGGGGAGGGGGAGGGGGAGAAGAAGAGAGAGGAGGAGAGAGGAAAGGGGGGGGGAGGGGAGGGAGGGGAGGAAGGGGGGGGGGGAGGGGGGAAGGAGGAGGAGGGAGGAAAGAAGGGGGGGGGGGAAGGAAGGAGGGAGGGGGAGAGGAGGAGGGGAGGGGGGAGAGGGGGGGAAAAAGAGGAGAGGAAAGGGAGAAAAAGGAAGAAGAAAGGAGGGAGGGAGGGGGGAAAAAGGAGGGGAGGGGGGGGAGGGAGAAGAGGGGAGGGGGAGAAAAGGAGGGGGGAGGAGGGGGGGAGGAGGGGGGGAGAAAAGGAGAGGGAAAGGGGGAGGGAAAGGGAGGGGGAAAGAGAAAGGGGAGAGGGAGAGGGGAGAGAGAAGAAGAGAGAAAAGGAGGGGGGAAGGGGGAAAGGAGGGGGGGGGAAGGGGAGGGGAGGGGGGGAGGGGGGGGAGAGGGGGGAAGAGGAGGGGGGGGGAGGGGGGGGGGAGAGGAGGAAGGGGGAGGGAGGAAGAAGGAAAAGGGGGAGAAAGGGGAGGGAAAAAGAGGGGGGAGGAGGGGGAGGGGGGGAGGAGGGGAAGAGGGGGGGGGGGGGAGGGGAGGGGGAAGGGAGGGGGGAAAGGGGGGGAGAGAGGAGGAGGGGGGAGGAAAGGGAAAAGGGAAAGGGAGAGGAGGAGAGAGGAAAGGGGGGAGAGAGAGGGGAAAGAGGGAGGGGAAGGGGGGGGGGGGGGGAGGAGGGGGAGAGAGGAAGAGGGGGAAGGGAAGAGGGAGGGAAAAAAGAGGGGAAAGGGGGGGGGGGAGGGAGGGAGAGGAAGGGAGGAGGGAAAAGGAAAAAGGGGAGGGGAGGGGAAAGAGGGAAGGAAAGGAGGGGAGGAGGGGAGAAAGAGAGAGGGAAGGGGAGAAGGGAGAAGGAGGGGGGGGGGGGGGGAGGAAGAGAGAAAAGGAAAGAGGAGGAAGGGGAAGGAGGGAAGGAAGGGAGGGAGGGAAGAGAGAGGAGGGGGGAAGGGGAAAGGAGGGAGGGGGAGGGGGGGGGGGGGGAGGGAGAAGAGAGGGAAGAGGGGGGAGAGGAGGAGGAGAGGGGGGGGGAAGGGGAGGGGGGAGGAGGGGAAGAGGGGGGAAGAGAAAGAAGAGGGAGGGAAGGAGGGGGGGAGGAGGAAGAAGAGAGGGGAGGAGGAGGAGAGGAGAAAGAGGAGGAGAGGAGGAGAAAGGAGGAGGGAAGGGGGGGAGGAAGGAGGGAAGGGAAGAGAAAAGGGGGAGGGAGAGGGGAGAGGGGGGAAGGAAGAGAGGGAGGAGGAGAAAGGAAGGAAGAGAGAGAGGGGGAGAAGGGGAGGGAGAGGGAGGGAGGAGGAAGGGGAAGGGAGAGAGAGGGAGAAGGGGGGGGGGGAAGGAAGGGGGGAGGGGGGGGAAAGGGGGAAAGGGGAAGGGGGGGGGGGGAGGAAGAAGGGGGGGGGAGAGAAAAAGGGAAGAGGGGGGAAAAAGGGGGGGAAGGAGGAGGAAGGGGAGGGAGAAGGGGGAAGAGGGAGGAGAGAAGAGGAGAAAAGGAAAGGGGAAAGGAGGAAGGAAGAGAGAGGGGAGGGAAGAAAAGAGGGAAAGAGAAAGGAAGGAGGAGGAGGAGAAGAGAGGGGGAGAAAGGGGGAGGGAGGGGAGAGGGAAGGGGGAGGGGAGAGAGGGGGAGGGGGGAAAAGAAGGAAGGGGGGAGGGGGAGGGGAAAGGGGAGAGAAAGGGGAGGGGAAGAAAGGGGGGGGAGGGGAAAAGAGAAAGGGAGAGGGGGGGGGGGAAAAGAGAGGGGGAGGGGAAAAAAAGAAGAAGAAGGAGGGGAAGGGAAGAGAGGAGGAAGGGAGGGAGGGAGAAAAAGGGGGGGAAGAGAGAAGAAGGGAGAGAAGAAGGGAGGGAGAGAAGAAGGAGGGGAAGGGAAAAGAGGAAGGAGGGGGAGGAGGGGGGAAAAGGGGGAGAGAAGGGGGGAGGAAGAAGAAGGAAGGAGGGGGAGGAGAGGGGGGAGAGGAGGGGGGGGAAAAAGAGGGGGGGGGGAGAGAGAGAGGGAGAAGAAAGGAAAGGGGAGGGGGGGGGAAGGAAGGGGGGAAAGGGAGAGGAGGGGGAAGAGGGGGGGAAAGGGAAGAAAAGGGGGAGAAAGAAGAAAAGGGGAGAAGAAAGGGGGAAGAAAAGAAAGGGGGGGGAGGGGAAGGAGAGAGAAAAAGAGGGAGGGAAGGAGAGGGAGGAGGGAGGGAGGGAAGGAGGGGGGGGGGGGAAAGAGAGAGAGGGAAAAAGAGGAAGAGGGAGGAGGGGAAGAAAGGGGGAGAAGAGAGGGGAGAGGGAAAGGGGGGGGGAGGAGAAGGAAAGAGGGGAAAGGGAGGAAGGAAGAAAGGAAAGGGGGGGAGAAAGAAAGAAAAGAAAAGGAGGGAGAGGGAGAGAGGAAAGGGGAGAGAGAGGAAGAAAAAAGAAGGGGAGGGGAAAAGAAAAGGGGGAAAGAAAAGGGGAGAGAGGAGGAAAAGGGAAAGGGGGAAAAGGGGGAAAAGGAGGAGAGGGAGAGGGAAGAAGAGGGAGGGAGAAAGGAAAGGGAGAAAAAAGGAAGAAAGAGGGGAGAGGAAAGGAGGGAAGAGAAAGGGGGAAAGGGAAGAAGGGGGGGGGAAGAAAAAGAAGGGAGGGAAGAGAGGAGGAAAAAAGAGGGGAAGAAAAAAGAGAGGAGGGAGAAAAGGAAGAAGAGGGGGGGGGAGGGAAGGGGGAGGAGGGGAGGAAAAAAGAGGAAAGAGAGGAGAGGAAAGGGGGGAGGAAAGAAGAGGAAAAGGAAGAGAGAAGGAGGGAAGAAGAGGGGAGAAAGGGAAAGGGGAGAGGAGGAGGGAGGGGGAGAGGGAAAAGGGAGAGGAAGAAGAGGGAAGGAGAGGAGGAGGGAAGAGAGAGAAGGAAAAAGAGGGGAGGGAAGAGAGGAGAGAGGAAAAAGAAGGGAAGAAAGAAGGAGGAAAAGAAGGAGAAAAAAGAAAAGAGAAGAGAGAAGAGAGAGGGGGAAAAGGGGGAGAAGGGAAGGGAGAAAAAAAGAAGGAAGAAAGGAAAGGGGGGGAGGGGGGGAGAAAAAGAGAGGGAGGGAAAAAAAGAGGAAAGAGGGAAGAAGAGAAGGAAAAGGGAAAAGGAAAAAAAAGAAGAGGAGAGGAGAAGGAGAGGAGAGGGAGGAAAGGAAAAGGGAGAAAAGGGAAAAAAAGGAGGGAGGAGAGAGAAAAGGAAGGGGGAAAAAAAAGGGGGAAGGAGAGGAGGGAGAAAGAGAAGGGGGAAAAAAGGAGAGAGGAAAAAAAGAAAAAAGAGGGGAGGAAAAAGAAGAAGGGGAGAAGAAGGAAAAGGAAGAAAAAAAAAAGAAGGAAAAAAAGGAGGGAAAGAAAAAGGGGAGAAGGGAGGGGGGGGAAGGAAAAGAGAGGAGGAGGAAAGAAGAGGAAGAAGAAAAGAAAAAAGGGGAAAAAGAGAAGGAAAGAAAGAAGGGAAGAGAGAAAAAAAAAGGAGGAAGGAAGAAAAAAAAGAAAAAAAGAAAAAAAGGAAAGGAGGAAAAAAAAAGAAAAAGGAAGAAAGGGAAAGAAAGGGGAAGAGAAAGGGGAAGAGAAAAAAAAGAGAAGGGGGGAGAAGGAGAGAAGAAGAGGAAGAAGAGGAGGAAGAAAGAAAGAAGAGGAGAGAAGAAAAGGAGGAAGGGGAAAAAGGGGGGAAAAGGGAGGGAAGAAAAAGGGGAGGAAAAGAAAAAGAAGGAAAAGGGGGGAGAGAGGAAGAAAAGGAAAGGAAAGGGAAGGAGAAGGAAAAGAGGGAAAAAAAAGAAGAAGAGAGGAAGAGGGGGGAAAAAAAAAGGGGAAGAAAAGGGGGAGGAAAGAAGAGAAGGAAAAAAAAGGAAAAAAAAAAAAAAGAAAGGAAGGAAGAAAAAGGGGAAAGAAAGGGGGGAAAAGAGGGAAAAAAAGAAAAAGAAAAAGGAGAGGAAAGAAAAAAGGGGGGGAGAGAAAAAAAGGAAGAAAAAAAAAGAAGGGGAAGAAAAAAGGGAGGAAAAAAAAAGAGAGAGGAGGGAAAAAAGAAGAGGGAGAGAAGGGAAAGGAGAAAAAGGAAAGAAAGAGGAGAGAAGAAGAGGGGAAAAAAAAAAAAAAGGAGAAAAAGGGGGGGAAGAAAAAAAAAAAAGGAAAAAAAGAAAAAAAAAAAAAAAGGAAAAAAAAAAAGAGGGGAAGAGAAAAAAGAAAGGGGAGAGAAAAAGGAGAAAAGAAGAAAAGAAGAGGGAGAAGAAAAAGAAAGGAAAAGGAGGGAAGGAAAAAAAAAGAGGAGGGAAGGAAAAAAAGAAAAAAGAGAGGAGAAAAAAAAGAGGGAAGAAGGAGAAGAAAAAGGAAAGAGAAAAAAGGGGAGGAAAAAGGAAAAAAAGGGGGGAAAAAAAAAAGAAAAAGGAGAAAAGAAGGGAAAAAGAAAAAAAAAAAGGGAAGAAAGAAAAGAAAAAAAAAGAAAGGGAAGAAGAAAAAAAAGGAGGGGAAAGAAAGAAAGAAGAAGGAAAGAAAAAGAAAAAGGGGGGGGAGAGGGAAAAAAAAAAAAAAAAGGAAAAAAAGGAGAGAGAAAAAAAAAGAGAGAAAAAGAGAAAAAAAAAAGGAAGAGAAAGGAAAAAAAAAGAGAGAGGAGAAAAAGGAAAGAAGAAGAGAGAAAAGAAGAAGGAAAAAGGAAAGAAAAAGGAAAAAGAAGAGAAGAAAAAGAAAAAAAAGGAAAAAAAAAAGAAGAAAAAAAGAAAAAGAGAAAAGGAGAAAGGAAAAAAAAAAAAAGGAAGGAAAAAAAAAGAAGAAAAGAAGAGGAAAAAGAAGGAGAAAAGAAGAGAAAGAAAAAAGAAAAAGAAAAAAAAAAGAAAAGAGAAAAAAGAGAGAAAGAAAAAAAGGAAGAAAA
