# Supplementary material for: Whole-genome analysis of Lysinibacillus boronitolerans MSR1: A dairy-isolated multidrug-resistant and non-pathogenic strain
Source: PLoS One. 2025 Dec 12;20(12):e0333844. doi: 10.1371/journal.pone.0333844 (PMC12700380; doi:10.1371/journal.pone.0333844)
Supplement: S8 File — (ZIP) [file pone.0333844.s014.zip › PAN/pan_box.txt]

3465	4231	4325	4341.5	4404	1	4204.625
4461	4736	4820	4942	5052	2	4797.09523809524
4662	4990	5103	5189	5478	3	5109.52380952381
5035	5400	5438	5518	5735	4	5443.47619047619
5512	5688	5747	5824	6029	5	5758.71428571429
5688	5822	5973	6054	6260	6	5940.7619047619
5961	6080	6118	6250.75	6327	7	6149.875
6338	6338	6338	6338	6338	8	6338
