# Supplementary material for: Whole-genome analysis of Lysinibacillus boronitolerans MSR1: A dairy-isolated multidrug-resistant and non-pathogenic strain
Source: PLoS One. 2025 Dec 12;20(12):e0333844. doi: 10.1371/journal.pone.0333844 (PMC12700380; doi:10.1371/journal.pone.0333844)
Supplement: S8 File — (ZIP) [file pone.0333844.s014.zip › PAN/pan_genome.txt]

Number of genomes	Pan genome
1	4352	#
1	4180	#
1	3465	#
1	4248	#
1	4404	#
1	4317	#
1	4333	#
1	4338	#
2	4989	#
2	4801	#
2	4942	#
2	4461	#
2	4538	#
2	4838	#
2	4852	#
2	4764	#
2	4962	#
2	4548	#
2	4541	#
2	4949	#
2	4820	#
2	4725	#
2	4852	#
2	4780	#
2	4736	#
2	4794	#
2	4836	#
2	4959	#
2	5052	#
3	5478	#
3	5348	#
3	4990	#
3	4662	#
3	5136	#
3	5189	#
3	5042	#
3	5426	#
3	5031	#
3	4950	#
3	5183	#
3	4968	#
3	5103	#
3	5306	#
3	5399	#
3	4881	#
3	5148	#
3	5060	#
3	5019	#
3	4856	#
3	5125	#
4	5545	#
4	5420	#
4	5451	#
4	5442	#
4	5426	#
4	5373	#
4	5439	#
4	5638	#
4	5451	#
4	5686	#
4	5231	#
4	5400	#
4	5422	#
4	5735	#
4	5204	#
4	5035	#
4	5725	#
4	5518	#
4	5438	#
4	5432	#
4	5302	#
5	5512	#
5	6029	#
5	5914	#
5	5755	#
5	5960	#
5	5906	#
5	5824	#
5	5747	#
5	5805	#
5	5715	#
5	5682	#
5	5633	#
5	5752	#
5	5719	#
5	5712	#
5	5588	#
5	5559	#
5	5771	#
5	5688	#
5	5711	#
5	5951	#
6	5949	#
6	5822	#
6	5688	#
6	5837	#
6	5973	#
6	6054	#
6	6177	#
6	6099	#
6	6013	#
6	6018	#
6	6069	#
6	6021	#
6	5694	#
6	6260	#
6	5866	#
6	6013	#
6	5700	#
6	5725	#
6	5819	#
6	5846	#
6	6113	#
7	5961	#
7	6124	#
7	6271	#
7	6327	#
7	6080	#
7	6112	#
7	6080	#
7	6244	#
8	6338	#
	#
