# Supplementary material for: Whole-genome analysis of Lysinibacillus boronitolerans MSR1: A dairy-isolated multidrug-resistant and non-pathogenic strain
Source: PLoS One. 2025 Dec 12;20(12):e0333844. doi: 10.1371/journal.pone.0333844 (PMC12700380; doi:10.1371/journal.pone.0333844)
Supplement: S8 File — (ZIP) [file pone.0333844.s014.zip › PAN/PAN_PHYLOGENY.ph]

(
(
(
(
(
(
5:0.00282642
,
4:0.0261508
):0.0618593
,
7:0.0732591
):0.0158445
,
3:0.0995996
):0.00355472
,
1:0.0829398
):0.00145419
,
(
8:0.112079
,
6:0.111577
):0.0372998
):0.0441351
,
2:0.0441351
)
;
