# Supplementary material for: Whole-genome analysis of Lysinibacillus boronitolerans MSR1: A dairy-isolated multidrug-resistant and non-pathogenic strain
Source: PLoS One. 2025 Dec 12;20(12):e0333844. doi: 10.1371/journal.pone.0333844 (PMC12700380; doi:10.1371/journal.pone.0333844)
Supplement: S8 File — (ZIP) [file pone.0333844.s014.zip › PAN/PAN_PHYLOGENY_MOD.nwk]

((((((5-NBRC_103108.faa:0.00282642,4-JCM_21713.faa:0.0261508):0.0618593,7-PB293.faa:0.0732591):0.0158445,3-F1182.faa:0.0995996):0.00355472,1-7NBS.faa:0.0829398):0.00145419,(8-SRR12377473.faa:0.112079,6-p42_Compleate.faa:0.111577):0.0372998):0.0441351,2-CTOTU47045.faa:0.0441351);
