# Supplementary material for: Whole-genome analysis of Lysinibacillus boronitolerans MSR1: A dairy-isolated multidrug-resistant and non-pathogenic strain
Source: PLoS One. 2025 Dec 12;20(12):e0333844. doi: 10.1371/journal.pone.0333844 (PMC12700380; doi:10.1371/journal.pone.0333844)
Supplement: S8 File — (ZIP) [file pone.0333844.s014.zip › Results/Numbe of genes.xls]

Genome no.	Organism name	No. of core genes	No. of accessory genes	No. of unique genes	No. of exclusively absent genes
1	7NBS.faa	2996	1123	214	7
2	CTOTU47045.faa	2996	958	226	43
3	F1182.faa	2996	994	258	79
4	JCM_21713.faa	2996	1314	94	14
5	NBRC_103108.faa	2996	1331	11	0
6	p42_Compleate.faa	2996	979	377	63
7	PB293.faa	2996	1063	258	2
8	SRR12377473.faa	2996	402	67	380
