# Supplementary material for: Whole-genome analysis of Lysinibacillus boronitolerans MSR1: A dairy-isolated multidrug-resistant and non-pathogenic strain
Source: PLoS One. 2025 Dec 12;20(12):e0333844. doi: 10.1371/journal.pone.0333844 (PMC12700380; doi:10.1371/journal.pone.0333844)
Supplement: S9 File — (ZIP) [file pone.0333844.s015.zip]

Archive with 40 entries (39 files):
- roaryresult/
- roaryresult/accessory.header.embl
- roaryresult/accessory.tab
- roaryresult/accessory_binary_genes.fa
- roaryresult/accessory_binary_genes.fa.newick
- roaryresult/accessory_graph.dot
- roaryresult/blast_identity_frequency.Rtab
- roaryresult/clustered_proteins
- roaryresult/core_accessory.header.embl
- roaryresult/core_accessory.tab
- roaryresult/core_accessory_graph.dot
- roaryresult/core_alignment_header.embl
- roaryresult/core_gene_alignment.aln
- roaryresult/core_gene_alignment.aln.bionj
- roaryresult/core_gene_alignment.aln.ckp.gz
- roaryresult/core_gene_alignment.aln.iqtree
- roaryresult/core_gene_alignment.aln.log
- roaryresult/core_gene_alignment.aln.mldist
- roaryresult/core_gene_alignment.aln.model.gz
- roaryresult/core_gene_alignment.aln.treefile
- roaryresult/core_gene_alignment.msa
- roaryresult/Final_pangenome_matrix.png
- roaryresult/gene_presence_absence.csv
- roaryresult/gene_presence_absence.Rtab
- roaryresult/number_of_conserved_genes.Rtab
- roaryresult/number_of_genes_in_pan_genome.Rtab
- roaryresult/number_of_new_genes.Rtab
- roaryresult/number_of_unique_genes.Rtab
- roaryresult/pangenome_frequency.pdf
- roaryresult/pangenome_frequency.png
- roaryresult/pangenome_frequency.svg
- roaryresult/pangenome_matrix.pdf
- roaryresult/pangenome_matrix.png
- roaryresult/pangenome_matrix.svg
- roaryresult/pangenome_pie.pdf
- roaryresult/pangenome_pie.png
- roaryresult/pangenome_pie.svg
- roaryresult/pan_genome_reference.fa
- roaryresult/roary_plots.py
- roaryresult/summary_statistics.txt
