# Supplementary material for: Whole-genome analysis of Lysinibacillus boronitolerans MSR1: A dairy-isolated multidrug-resistant and non-pathogenic strain
Source: PLoS One. 2025 Dec 12;20(12):e0333844. doi: 10.1371/journal.pone.0333844 (PMC12700380; doi:10.1371/journal.pone.0333844)
Supplement: S9 File — (ZIP) [file pone.0333844.s015.zip › roaryresult/accessory.header.embl]

ID   Genome standard; DNA; PRO; 1234 BP.
XX
FH   Key             Location/Qualifiers
FH
FT   misc_feature    6934
FT                   /label=group_3349
FT                   /locus_tag=group_3349
FT                   /colour=6
FT   feature         1837
FT                   /label=xerC_4
FT                   /locus_tag=xerC_4
FT                   /colour=7
FT   misc_feature    7377
FT                   /label=group_7611
FT                   /locus_tag=group_7611
FT                   /colour=7
FT   feature         1485
FT                   /label=fhuD_1
FT                   /locus_tag=fhuD_1
FT                   /colour=4
FT   misc_feature    7824
FT                   /label=group_9837
FT                   /locus_tag=group_9837
FT                   /colour=3
FT   misc_feature    6894
FT                   /label=group_1040
FT                   /locus_tag=group_1040
FT                   /colour=2
FT   misc_feature    535
FT                   /label=group_8272
FT                   /locus_tag=group_8272
FT                   /colour=3
FT   misc_feature    4363
FT                   /label=group_112
FT                   /locus_tag=group_112
FT                   /colour=3
FT   misc_feature    883
FT                   /label=group_7206
FT                   /locus_tag=group_7206
FT                   /colour=3
FT   misc_feature    3846
FT                   /label=group_5615
FT                   /locus_tag=group_5615
FT                   /colour=5
FT   feature         5048
FT                   /label=menH_4
FT                   /locus_tag=menH_4
FT                   /colour=2
FT   feature         4021
FT                   /label=cpnA_3
FT                   /locus_tag=cpnA_3
FT                   /colour=3
FT   misc_feature    4553
FT                   /label=group_3814
FT                   /locus_tag=group_3814
FT                   /colour=7
FT   misc_feature    7290
FT                   /label=group_7554
FT                   /locus_tag=group_7554
FT                   /colour=5
FT   misc_feature    8064
FT                   /label=group_8716
FT                   /locus_tag=group_8716
FT                   /colour=4
FT   misc_feature    6249
FT                   /label=group_1326
FT                   /locus_tag=group_1326
FT                   /colour=5
FT   misc_feature    3816
FT                   /label=group_7061
FT                   /locus_tag=group_7061
FT                   /colour=4
FT   misc_feature    4064
FT                   /label=group_8249
FT                   /locus_tag=group_8249
FT                   /colour=6
FT   feature         2658
FT                   /label=xpsE
FT                   /locus_tag=xpsE
FT                   /colour=7
FT   misc_feature    47
FT                   /label=group_8994
FT                   /locus_tag=group_8994
FT                   /colour=3
FT   feature         7401
FT                   /label=tmpC_1
FT                   /locus_tag=tmpC_1
FT                   /colour=3
FT   misc_feature    1132
FT                   /label=group_6254
FT                   /locus_tag=group_6254
FT                   /colour=4
FT   misc_feature    3321
FT                   /label=group_2290
FT                   /locus_tag=group_2290
FT                   /colour=2
FT   misc_feature    5792
FT                   /label=group_7784
FT                   /locus_tag=group_7784
FT                   /colour=4
FT   misc_feature    3090
FT                   /label=group_1236
FT                   /locus_tag=group_1236
FT                   /colour=7
FT   misc_feature    961
FT                   /label=group_6988
FT                   /locus_tag=group_6988
FT                   /colour=3
FT   feature         6336
FT                   /label=ypdF_2
FT                   /locus_tag=ypdF_2
FT                   /colour=6
FT   feature         278
FT                   /label=intQ
FT                   /locus_tag=intQ
FT                   /colour=3
FT   feature         4872
FT                   /label=yqjY
FT                   /locus_tag=yqjY
FT                   /colour=4
FT   misc_feature    2636
FT                   /label=group_9568
FT                   /locus_tag=group_9568
FT                   /colour=7
FT   feature         5819
FT                   /label=fpgS_2
FT                   /locus_tag=fpgS_2
FT                   /colour=5
FT   misc_feature    4123
FT                   /label=group_7419
FT                   /locus_tag=group_7419
FT                   /colour=2
FT   feature         5769
FT                   /label=hssS_1
FT                   /locus_tag=hssS_1
FT                   /colour=5
FT   feature         6721
FT                   /label=nadC
FT                   /locus_tag=nadC
FT                   /colour=4
FT   feature         6758
FT                   /label=sfp
FT                   /locus_tag=sfp
FT                   /colour=5
FT   misc_feature    5167
FT                   /label=group_8217
FT                   /locus_tag=group_8217
FT                   /colour=3
FT   misc_feature    4276
FT                   /label=group_3015
FT                   /locus_tag=group_3015
FT                   /colour=2
FT   misc_feature    1585
FT                   /label=group_6911
FT                   /locus_tag=group_6911
FT                   /colour=6
FT   feature         3065
FT                   /label=sigO
FT                   /locus_tag=sigO
FT                   /colour=6
FT   misc_feature    4431
FT                   /label=group_7180
FT                   /locus_tag=group_7180
FT                   /colour=2
FT   misc_feature    7856
FT                   /label=group_1101
FT                   /locus_tag=group_1101
FT                   /colour=3
FT   misc_feature    4793
FT                   /label=group_9213
FT                   /locus_tag=group_9213
FT                   /colour=2
FT   misc_feature    540
FT                   /label=group_5936
FT                   /locus_tag=group_5936
FT                   /colour=3
FT   misc_feature    273
FT                   /label=group_6374
FT                   /locus_tag=group_6374
FT                   /colour=3
FT   misc_feature    685
FT                   /label=group_7464
FT                   /locus_tag=group_7464
FT                   /colour=3
FT   feature         2150
FT                   /label=yxlF_3
FT                   /locus_tag=yxlF_3
FT                   /colour=5
FT   misc_feature    1699
FT                   /label=group_5198
FT                   /locus_tag=group_5198
FT                   /colour=7
FT   misc_feature    2267
FT                   /label=group_5135
FT                   /locus_tag=group_5135
FT                   /colour=6
FT   misc_feature    312
FT                   /label=group_7707
FT                   /locus_tag=group_7707
FT                   /colour=3
FT   misc_feature    4408
FT                   /label=group_845
FT                   /locus_tag=group_845
FT                   /colour=6
FT   feature         2566
FT                   /label=ycf3
FT                   /locus_tag=ycf3
FT                   /colour=6
FT   feature         5129
FT                   /label=btuD_5
FT                   /locus_tag=btuD_5
FT                   /colour=5
FT   misc_feature    4032
FT                   /label=group_1590
FT                   /locus_tag=group_1590
FT                   /colour=4
FT   misc_feature    5684
FT                   /label=group_2215
FT                   /locus_tag=group_2215
FT                   /colour=6
FT   misc_feature    691
FT                   /label=group_7131
FT                   /locus_tag=group_7131
FT                   /colour=3
FT   misc_feature    3717
FT                   /label=group_2052
FT                   /locus_tag=group_2052
FT                   /colour=4
FT   feature         5140
FT                   /label=smc_3
FT                   /locus_tag=smc_3
FT                   /colour=7
FT   feature         3665
FT                   /label=mprA
FT                   /locus_tag=mprA
FT                   /colour=7
FT   misc_feature    3307
FT                   /label=group_3540
FT                   /locus_tag=group_3540
FT                   /colour=2
FT   misc_feature    618
FT                   /label=group_6428
FT                   /locus_tag=group_6428
FT                   /colour=3
FT   misc_feature    5195
FT                   /label=group_289
FT                   /locus_tag=group_289
FT                   /colour=7
FT   misc_feature    2492
FT                   /label=group_8352
FT                   /locus_tag=group_8352
FT                   /colour=4
FT   misc_feature    2424
FT                   /label=group_9224
FT                   /locus_tag=group_9224
FT                   /colour=3
FT   feature         1362
FT                   /label=tnsC_1
FT                   /locus_tag=tnsC_1
FT                   /colour=4
FT   misc_feature    2010
FT                   /label=group_9145
FT                   /locus_tag=group_9145
FT                   /colour=3
FT   misc_feature    6045
FT                   /label=group_1858
FT                   /locus_tag=group_1858
FT                   /colour=3
FT   misc_feature    2835
FT                   /label=group_8209
FT                   /locus_tag=group_8209
FT                   /colour=5
FT   feature         5652
FT                   /label=moaB
FT                   /locus_tag=moaB
FT                   /colour=5
FT   misc_feature    3671
FT                   /label=group_5576
FT                   /locus_tag=group_5576
FT                   /colour=2
FT   misc_feature    2656
FT                   /label=group_6133
FT                   /locus_tag=group_6133
FT                   /colour=7
FT   misc_feature    1795
FT                   /label=group_8632
FT                   /locus_tag=group_8632
FT                   /colour=7
FT   misc_feature    1322
FT                   /label=group_6728
FT                   /locus_tag=group_6728
FT                   /colour=4
FT   misc_feature    1086
FT                   /label=group_7924
FT                   /locus_tag=group_7924
FT                   /colour=4
FT   feature         6227
FT                   /label=eutB_2
FT                   /locus_tag=eutB_2
FT                   /colour=3
FT   misc_feature    2762
FT                   /label=group_9654
FT                   /locus_tag=group_9654
FT                   /colour=4
FT   misc_feature    4111
FT                   /label=group_7407
FT                   /locus_tag=group_7407
FT                   /colour=2
FT   misc_feature    2537
FT                   /label=group_4906
FT                   /locus_tag=group_4906
FT                   /colour=5
FT   misc_feature    5676
FT                   /label=group_7030
FT                   /locus_tag=group_7030
FT                   /colour=4
FT   feature         6176
FT                   /label=lldD
FT                   /locus_tag=lldD
FT                   /colour=2
FT   feature         4515
FT                   /label=ligA_1
FT                   /locus_tag=ligA_1
FT                   /colour=3
FT   feature         4727
FT                   /label=ndoA
FT                   /locus_tag=ndoA
FT                   /colour=6
FT   misc_feature    3514
FT                   /label=group_40
FT                   /locus_tag=group_40
FT                   /colour=5
FT   misc_feature    5296
FT                   /label=group_4588
FT                   /locus_tag=group_4588
FT                   /colour=2
FT   misc_feature    7569
FT                   /label=group_1676
FT                   /locus_tag=group_1676
FT                   /colour=7
FT   feature         4728
FT                   /label=misCA
FT                   /locus_tag=misCA
FT                   /colour=7
FT   misc_feature    7641
FT                   /label=group_9059
FT                   /locus_tag=group_9059
FT                   /colour=5
FT   misc_feature    941
FT                   /label=group_6968
FT                   /locus_tag=group_6968
FT                   /colour=3
FT   feature         1374
FT                   /label=czcO
FT                   /locus_tag=czcO
FT                   /colour=4
FT   misc_feature    5837
FT                   /label=group_5085
FT                   /locus_tag=group_5085
FT                   /colour=4
FT   misc_feature    3427
FT                   /label=group_7764
FT                   /locus_tag=group_7764
FT                   /colour=7
FT   misc_feature    6867
FT                   /label=group_2976
FT                   /locus_tag=group_2976
FT                   /colour=6
FT   misc_feature    3153
FT                   /label=group_8177
FT                   /locus_tag=group_8177
FT                   /colour=4
FT   misc_feature    363
FT                   /label=group_7246
FT                   /locus_tag=group_7246
FT                   /colour=3
FT   misc_feature    7568
FT                   /label=group_1437
FT                   /locus_tag=group_1437
FT                   /colour=6
FT   feature         1275
FT                   /label=leuA_6
FT                   /locus_tag=leuA_6
FT                   /colour=4
FT   misc_feature    3272
FT                   /label=group_9173
FT                   /locus_tag=group_9173
FT                   /colour=7
FT   misc_feature    6423
FT                   /label=group_3622
FT                   /locus_tag=group_3622
FT                   /colour=7
FT   misc_feature    2645
FT                   /label=group_7081
FT                   /locus_tag=group_7081
FT                   /colour=7
FT   misc_feature    1558
FT                   /label=group_1000
FT                   /locus_tag=group_1000
FT                   /colour=6
FT   misc_feature    1612
FT                   /label=group_4758
FT                   /locus_tag=group_4758
FT                   /colour=6
FT   misc_feature    1267
FT                   /label=group_5807
FT                   /locus_tag=group_5807
FT                   /colour=4
FT   misc_feature    5669
FT                   /label=group_9511
FT                   /locus_tag=group_9511
FT                   /colour=3
FT   misc_feature    633
FT                   /label=group_7160
FT                   /locus_tag=group_7160
FT                   /colour=3
FT   misc_feature    3538
FT                   /label=group_4173
FT                   /locus_tag=group_4173
FT                   /colour=6
FT   feature         2354
FT                   /label=rppH
FT                   /locus_tag=rppH
FT                   /colour=7
FT   misc_feature    3218
FT                   /label=group_7484
FT                   /locus_tag=group_7484
FT                   /colour=6
FT   feature         7722
FT                   /label=COQ5_5
FT                   /locus_tag=COQ5_5
FT                   /colour=5
FT   misc_feature    2303
FT                   /label=group_9758
FT                   /locus_tag=group_9758
FT                   /colour=6
FT   misc_feature    500
FT                   /label=group_4511
FT                   /locus_tag=group_4511
FT                   /colour=3
FT   feature         2843
FT                   /label=sufU
FT                   /locus_tag=sufU
FT                   /colour=6
FT   misc_feature    1841
FT                   /label=group_7018
FT                   /locus_tag=group_7018
FT                   /colour=7
FT   misc_feature    7845
FT                   /label=group_9105
FT                   /locus_tag=group_9105
FT                   /colour=6
FT   misc_feature    7567
FT                   /label=group_377
FT                   /locus_tag=group_377
FT                   /colour=5
FT   misc_feature    4203
FT                   /label=group_9588
FT                   /locus_tag=group_9588
FT                   /colour=2
FT   feature         3325
FT                   /label=ypwA_3
FT                   /locus_tag=ypwA_3
FT                   /colour=3
FT   feature         1597
FT                   /label=pseB
FT                   /locus_tag=pseB
FT                   /colour=6
FT   misc_feature    3506
FT                   /label=group_6063
FT                   /locus_tag=group_6063
FT                   /colour=5
FT   misc_feature    3744
FT                   /label=group_3685
FT                   /locus_tag=group_3685
FT                   /colour=6
FT   misc_feature    4771
FT                   /label=group_4654
FT                   /locus_tag=group_4654
FT                   /colour=5
FT   misc_feature    7709
FT                   /label=group_6029
FT                   /locus_tag=group_6029
FT                   /colour=3
FT   misc_feature    1423
FT                   /label=group_2103
FT                   /locus_tag=group_2103
FT                   /colour=4
FT   misc_feature    1654
FT                   /label=group_7668
FT                   /locus_tag=group_7668
FT                   /colour=6
FT   misc_feature    5512
FT                   /label=group_8112
FT                   /locus_tag=group_8112
FT                   /colour=7
FT   misc_feature    8021
FT                   /label=group_3157
FT                   /locus_tag=group_3157
FT                   /colour=6
FT   misc_feature    6755
FT                   /label=group_6613
FT                   /locus_tag=group_6613
FT                   /colour=2
FT   misc_feature    4669
FT                   /label=group_1141
FT                   /locus_tag=group_1141
FT                   /colour=7
FT   misc_feature    2465
FT                   /label=group_5491
FT                   /locus_tag=group_5491
FT                   /colour=3
FT   feature         510
FT                   /label=betI_3
FT                   /locus_tag=betI_3
FT                   /colour=3
FT   misc_feature    748
FT                   /label=group_8782
FT                   /locus_tag=group_8782
FT                   /colour=3
FT   feature         5562
FT                   /label=rbgA
FT                   /locus_tag=rbgA
FT                   /colour=4
FT   misc_feature    6401
FT                   /label=group_1049
FT                   /locus_tag=group_1049
FT                   /colour=5
FT   feature         13
FT                   /label=gluD_2
FT                   /locus_tag=gluD_2
FT                   /colour=3
FT   misc_feature    6064
FT                   /label=group_7992
FT                   /locus_tag=group_7992
FT                   /colour=2
FT   misc_feature    3997
FT                   /label=group_5457
FT                   /locus_tag=group_5457
FT                   /colour=7
FT   misc_feature    7419
FT                   /label=group_7495
FT                   /locus_tag=group_7495
FT                   /colour=5
FT   feature         4890
FT                   /label=ligA_2
FT                   /locus_tag=ligA_2
FT                   /colour=6
FT   misc_feature    4557
FT                   /label=group_5544
FT                   /locus_tag=group_5544
FT                   /colour=7
FT   misc_feature    6186
FT                   /label=group_7438
FT                   /locus_tag=group_7438
FT                   /colour=5
FT   misc_feature    1985
FT                   /label=group_8552
FT                   /locus_tag=group_8552
FT                   /colour=3
FT   misc_feature    6646
FT                   /label=group_3517
FT                   /locus_tag=group_3517
FT                   /colour=6
FT   feature         4007
FT                   /label=ctpA
FT                   /locus_tag=ctpA
FT                   /colour=2
FT   misc_feature    4376
FT                   /label=group_6121
FT                   /locus_tag=group_6121
FT                   /colour=4
FT   misc_feature    3270
FT                   /label=group_3340
FT                   /locus_tag=group_3340
FT                   /colour=7
FT   misc_feature    2078
FT                   /label=group_8036
FT                   /locus_tag=group_8036
FT                   /colour=4
FT   misc_feature    5802
FT                   /label=group_3026
FT                   /locus_tag=group_3026
FT                   /colour=6
FT   misc_feature    2198
FT                   /label=group_7274
FT                   /locus_tag=group_7274
FT                   /colour=5
FT   feature         3704
FT                   /label=yhbE
FT                   /locus_tag=yhbE
FT                   /colour=4
FT   misc_feature    5899
FT                   /label=group_7857
FT                   /locus_tag=group_7857
FT                   /colour=2
FT   misc_feature    4899
FT                   /label=group_2299
FT                   /locus_tag=group_2299
FT                   /colour=7
FT   feature         1329
FT                   /label=mhpC
FT                   /locus_tag=mhpC
FT                   /colour=4
FT   misc_feature    4532
FT                   /label=group_213
FT                   /locus_tag=group_213
FT                   /colour=5
FT   feature         3971
FT                   /label=sauU
FT                   /locus_tag=sauU
FT                   /colour=6
FT   feature         2596
FT                   /label=alkA_2
FT                   /locus_tag=alkA_2
FT                   /colour=6
FT   feature         2463
FT                   /label=ctc
FT                   /locus_tag=ctc
FT                   /colour=3
FT   misc_feature    5936
FT                   /label=group_6574
FT                   /locus_tag=group_6574
FT                   /colour=5
FT   misc_feature    5489
FT                   /label=group_3694
FT                   /locus_tag=group_3694
FT                   /colour=3
FT   feature         4292
FT                   /label=nos
FT                   /locus_tag=nos
FT                   /colour=3
FT   misc_feature    7202
FT                   /label=group_8166
FT                   /locus_tag=group_8166
FT                   /colour=2
FT   misc_feature    7241
FT                   /label=group_7354
FT                   /locus_tag=group_7354
FT                   /colour=2
FT   misc_feature    7936
FT                   /label=group_7189
FT                   /locus_tag=group_7189
FT                   /colour=6
FT   misc_feature    5583
FT                   /label=group_191
FT                   /locus_tag=group_191
FT                   /colour=2
FT   misc_feature    7201
FT                   /label=group_3572
FT                   /locus_tag=group_3572
FT                   /colour=7
FT   misc_feature    3872
FT                   /label=group_610
FT                   /locus_tag=group_610
FT                   /colour=6
FT   misc_feature    7663
FT                   /label=group_9197
FT                   /locus_tag=group_9197
FT                   /colour=4
FT   misc_feature    1806
FT                   /label=group_4848
FT                   /locus_tag=group_4848
FT                   /colour=7
FT   feature         6097
FT                   /label=ydfK
FT                   /locus_tag=ydfK
FT                   /colour=5
FT   feature         4213
FT                   /label=deoD_1
FT                   /locus_tag=deoD_1
FT                   /colour=3
FT   misc_feature    1925
FT                   /label=group_6692
FT                   /locus_tag=group_6692
FT                   /colour=2
FT   misc_feature    3174
FT                   /label=group_8193
FT                   /locus_tag=group_8193
FT                   /colour=4
FT   misc_feature    8054
FT                   /label=group_8725
FT                   /locus_tag=group_8725
FT                   /colour=7
FT   feature         192
FT                   /label=thrZ_2
FT                   /locus_tag=thrZ_2
FT                   /colour=3
FT   misc_feature    4114
FT                   /label=group_7410
FT                   /locus_tag=group_7410
FT                   /colour=2
FT   misc_feature    2181
FT                   /label=group_2967
FT                   /locus_tag=group_2967
FT                   /colour=5
FT   misc_feature    7199
FT                   /label=group_326
FT                   /locus_tag=group_326
FT                   /colour=5
FT   feature         3297
FT                   /label=fosB_2
FT                   /locus_tag=fosB_2
FT                   /colour=2
FT   misc_feature    2016
FT                   /label=group_9151
FT                   /locus_tag=group_9151
FT                   /colour=3
FT   misc_feature    6756
FT                   /label=group_6306
FT                   /locus_tag=group_6306
FT                   /colour=3
FT   misc_feature    5329
FT                   /label=group_8462
FT                   /locus_tag=group_8462
FT                   /colour=7
FT   misc_feature    2493
FT                   /label=group_3735
FT                   /locus_tag=group_3735
FT                   /colour=4
FT   misc_feature    4849
FT                   /label=group_3549
FT                   /locus_tag=group_3549
FT                   /colour=7
FT   feature         4228
FT                   /label=thiE
FT                   /locus_tag=thiE
FT                   /colour=4
FT   misc_feature    3883
FT                   /label=group_1599
FT                   /locus_tag=group_1599
FT                   /colour=7
FT   misc_feature    4902
FT                   /label=group_1748
FT                   /locus_tag=group_1748
FT                   /colour=2
FT   misc_feature    7570
FT                   /label=group_884
FT                   /locus_tag=group_884
FT                   /colour=2
FT   misc_feature    2501
FT                   /label=group_5094
FT                   /locus_tag=group_5094
FT                   /colour=4
FT   misc_feature    4264
FT                   /label=group_5567
FT                   /locus_tag=group_5567
FT                   /colour=7
FT   feature         5366
FT                   /label=yxdM_1
FT                   /locus_tag=yxdM_1
FT                   /colour=6
FT   misc_feature    6361
FT                   /label=group_1017
FT                   /locus_tag=group_1017
FT                   /colour=3
FT   misc_feature    4245
FT                   /label=group_4534
FT                   /locus_tag=group_4534
FT                   /colour=6
FT   misc_feature    7790
FT                   /label=group_8965
FT                   /locus_tag=group_8965
FT                   /colour=2
FT   misc_feature    3467
FT                   /label=group_206
FT                   /locus_tag=group_206
FT                   /colour=3
FT   misc_feature    7203
FT                   /label=group_2727
FT                   /locus_tag=group_2727
FT                   /colour=3
FT   misc_feature    4262
FT                   /label=group_7039
FT                   /locus_tag=group_7039
FT                   /colour=7
FT   feature         5033
FT                   /label=rutB
FT                   /locus_tag=rutB
FT                   /colour=6
FT   misc_feature    7803
FT                   /label=group_9808
FT                   /locus_tag=group_9808
FT                   /colour=2
FT   misc_feature    5809
FT                   /label=group_3880
FT                   /locus_tag=group_3880
FT                   /colour=2
FT   misc_feature    3031
FT                   /label=group_2904
FT                   /locus_tag=group_2904
FT                   /colour=4
FT   misc_feature    5638
FT                   /label=group_8821
FT                   /locus_tag=group_8821
FT                   /colour=7
FT   feature         2812
FT                   /label=fdtB
FT                   /locus_tag=fdtB
FT                   /colour=5
FT   feature         5135
FT                   /label=accD
FT                   /locus_tag=accD
FT                   /colour=6
FT   feature         6082
FT                   /label=recQ_4
FT                   /locus_tag=recQ_4
FT                   /colour=7
FT   feature         4554
FT                   /label=mntP_1
FT                   /locus_tag=mntP_1
FT                   /colour=7
FT   feature         5634
FT                   /label=fabG3
FT                   /locus_tag=fabG3
FT                   /colour=7
FT   misc_feature    3363
FT                   /label=group_4974
FT                   /locus_tag=group_4974
FT                   /colour=4
FT   misc_feature    5427
FT                   /label=group_1009
FT                   /locus_tag=group_1009
FT                   /colour=4
FT   misc_feature    245
FT                   /label=group_7710
FT                   /locus_tag=group_7710
FT                   /colour=3
FT   feature         3782
FT                   /label=thiD_2
FT                   /locus_tag=thiD_2
FT                   /colour=2
FT   misc_feature    2145
FT                   /label=group_8425
FT                   /locus_tag=group_8425
FT                   /colour=4
FT   misc_feature    4580
FT                   /label=group_8922
FT                   /locus_tag=group_8922
FT                   /colour=4
FT   misc_feature    3967
FT                   /label=group_3300
FT                   /locus_tag=group_3300
FT                   /colour=6
FT   feature         1212
FT                   /label=metE
FT                   /locus_tag=metE
FT                   /colour=4
FT   misc_feature    2663
FT                   /label=group_9050
FT                   /locus_tag=group_9050
FT                   /colour=2
FT   feature         1377
FT                   /label=acr3_2
FT                   /locus_tag=acr3_2
FT                   /colour=4
FT   misc_feature    7374
FT                   /label=group_7634
FT                   /locus_tag=group_7634
FT                   /colour=6
FT   misc_feature    7959
FT                   /label=group_7114
FT                   /locus_tag=group_7114
FT                   /colour=2
FT   feature         2920
FT                   /label=mntH_2
FT                   /locus_tag=mntH_2
FT                   /colour=7
FT   misc_feature    7205
FT                   /label=group_1687
FT                   /locus_tag=group_1687
FT                   /colour=5
FT   misc_feature    4251
FT                   /label=group_2878
FT                   /locus_tag=group_2878
FT                   /colour=6
FT   feature         4049
FT                   /label=thrS
FT                   /locus_tag=thrS
FT                   /colour=5
FT   misc_feature    211
FT                   /label=group_6866
FT                   /locus_tag=group_6866
FT                   /colour=3
FT   feature         4306
FT                   /label=phnPP
FT                   /locus_tag=phnPP
FT                   /colour=4
FT   misc_feature    1757
FT                   /label=group_2987
FT                   /locus_tag=group_2987
FT                   /colour=7
FT   feature         4347
FT                   /label=sasA_5
FT                   /locus_tag=sasA_5
FT                   /colour=7
FT   feature         3936
FT                   /label=fadN
FT                   /locus_tag=fadN
FT                   /colour=4
FT   misc_feature    3167
FT                   /label=group_8186
FT                   /locus_tag=group_8186
FT                   /colour=4
FT   misc_feature    2372
FT                   /label=group_7169
FT                   /locus_tag=group_7169
FT                   /colour=7
FT   misc_feature    2031
FT                   /label=group_6893
FT                   /locus_tag=group_6893
FT                   /colour=3
FT   misc_feature    7834
FT                   /label=group_9311
FT                   /locus_tag=group_9311
FT                   /colour=4
FT   feature         6841
FT                   /label=gabP_3
FT                   /locus_tag=gabP_3
FT                   /colour=5
FT   misc_feature    1421
FT                   /label=group_1155
FT                   /locus_tag=group_1155
FT                   /colour=4
FT   misc_feature    5363
FT                   /label=group_838
FT                   /locus_tag=group_838
FT                   /colour=6
FT   misc_feature    5839
FT                   /label=group_7738
FT                   /locus_tag=group_7738
FT                   /colour=4
FT   misc_feature    1410
FT                   /label=group_5587
FT                   /locus_tag=group_5587
FT                   /colour=4
FT   misc_feature    4342
FT                   /label=group_7795
FT                   /locus_tag=group_7795
FT                   /colour=7
FT   misc_feature    2828
FT                   /label=group_6934
FT                   /locus_tag=group_6934
FT                   /colour=5
FT   misc_feature    6757
FT                   /label=group_1956
FT                   /locus_tag=group_1956
FT                   /colour=4
FT   misc_feature    347
FT                   /label=group_7123
FT                   /locus_tag=group_7123
FT                   /colour=3
FT   misc_feature    3461
FT                   /label=group_208
FT                   /locus_tag=group_208
FT                   /colour=3
FT   feature         7689
FT                   /label=maf_1
FT                   /locus_tag=maf_1
FT                   /colour=7
FT   misc_feature    4055
FT                   /label=group_8482
FT                   /locus_tag=group_8482
FT                   /colour=6
FT   feature         4184
FT                   /label=auaG
FT                   /locus_tag=auaG
FT                   /colour=7
FT   misc_feature    448
FT                   /label=group_9292
FT                   /locus_tag=group_9292
FT                   /colour=3
FT   misc_feature    5177
FT                   /label=group_614
FT                   /locus_tag=group_614
FT                   /colour=4
FT   misc_feature    5066
FT                   /label=group_3149
FT                   /locus_tag=group_3149
FT                   /colour=4
FT   feature         6168
FT                   /label=oppD_3
FT                   /locus_tag=oppD_3
FT                   /colour=6
FT   misc_feature    2237
FT                   /label=group_9730
FT                   /locus_tag=group_9730
FT                   /colour=6
FT   feature         2003
FT                   /label=yizA
FT                   /locus_tag=yizA
FT                   /colour=3
FT   misc_feature    6937
FT                   /label=group_494
FT                   /locus_tag=group_494
FT                   /colour=7
FT   misc_feature    587
FT                   /label=group_9669
FT                   /locus_tag=group_9669
FT                   /colour=3
FT   misc_feature    2067
FT                   /label=group_4865
FT                   /locus_tag=group_4865
FT                   /colour=4
FT   misc_feature    4977
FT                   /label=group_123
FT                   /locus_tag=group_123
FT                   /colour=5
FT   misc_feature    1870
FT                   /label=group_4345
FT                   /locus_tag=group_4345
FT                   /colour=2
FT   misc_feature    1678
FT                   /label=group_9614
FT                   /locus_tag=group_9614
FT                   /colour=6
FT   feature         5974
FT                   /label=hemW_1
FT                   /locus_tag=hemW_1
FT                   /colour=7
FT   misc_feature    4041
FT                   /label=group_5167
FT                   /locus_tag=group_5167
FT                   /colour=4
FT   misc_feature    8026
FT                   /label=group_3476
FT                   /locus_tag=group_3476
FT                   /colour=2
FT   misc_feature    6008
FT                   /label=group_132
FT                   /locus_tag=group_132
FT                   /colour=2
FT   misc_feature    1930
FT                   /label=group_4134
FT                   /locus_tag=group_4134
FT                   /colour=2
FT   misc_feature    4131
FT                   /label=group_8566
FT                   /locus_tag=group_8566
FT                   /colour=3
FT   misc_feature    3866
FT                   /label=group_9781
FT                   /locus_tag=group_9781
FT                   /colour=6
FT   feature         7041
FT                   /label=spoVB_2
FT                   /locus_tag=spoVB_2
FT                   /colour=4
FT   misc_feature    4692
FT                   /label=group_8948
FT                   /locus_tag=group_8948
FT                   /colour=2
FT   misc_feature    4003
FT                   /label=group_7953
FT                   /locus_tag=group_7953
FT                   /colour=2
FT   misc_feature    4317
FT                   /label=group_5282
FT                   /locus_tag=group_5282
FT                   /colour=5
FT   misc_feature    144
FT                   /label=group_7589
FT                   /locus_tag=group_7589
FT                   /colour=3
FT   feature         5972
FT                   /label=gerXA_1
FT                   /locus_tag=gerXA_1
FT                   /colour=6
FT   misc_feature    1211
FT                   /label=group_9019
FT                   /locus_tag=group_9019
FT                   /colour=4
FT   misc_feature    6425
FT                   /label=group_720
FT                   /locus_tag=group_720
FT                   /colour=2
FT   misc_feature    1167
FT                   /label=group_6289
FT                   /locus_tag=group_6289
FT                   /colour=4
FT   misc_feature    2892
FT                   /label=group_8593
FT                   /locus_tag=group_8593
FT                   /colour=6
FT   feature         6036
FT                   /label=spoIIIE_1
FT                   /locus_tag=spoIIIE_1
FT                   /colour=7
FT   misc_feature    1579
FT                   /label=group_9597
FT                   /locus_tag=group_9597
FT                   /colour=6
FT   misc_feature    5481
FT                   /label=group_9064
FT                   /locus_tag=group_9064
FT                   /colour=2
FT   feature         4889
FT                   /label=pcrB
FT                   /locus_tag=pcrB
FT                   /colour=6
FT   feature         499
FT                   /label=btuD_6
FT                   /locus_tag=btuD_6
FT                   /colour=3
FT   misc_feature    6068
FT                   /label=group_1765
FT                   /locus_tag=group_1765
FT                   /colour=2
FT   misc_feature    4191
FT                   /label=group_6770
FT                   /locus_tag=group_6770
FT                   /colour=7
FT   feature         2211
FT                   /label=yfiY_2
FT                   /locus_tag=yfiY_2
FT                   /colour=5
FT   misc_feature    5594
FT                   /label=group_9551
FT                   /locus_tag=group_9551
FT                   /colour=4
FT   misc_feature    7922
FT                   /label=group_9623
FT                   /locus_tag=group_9623
FT                   /colour=7
FT   misc_feature    8071
FT                   /label=group_8627
FT                   /locus_tag=group_8627
FT                   /colour=5
FT   feature         1528
FT                   /label=bceB_1
FT                   /locus_tag=bceB_1
FT                   /colour=5
FT   misc_feature    5418
FT                   /label=group_253
FT                   /locus_tag=group_253
FT                   /colour=2
FT   misc_feature    336
FT                   /label=group_9461
FT                   /locus_tag=group_9461
FT                   /colour=3
FT   misc_feature    3733
FT                   /label=group_4597
FT                   /locus_tag=group_4597
FT                   /colour=5
FT   feature         6544
FT                   /label=psuG
FT                   /locus_tag=psuG
FT                   /colour=5
FT   misc_feature    7921
FT                   /label=group_9718
FT                   /locus_tag=group_9718
FT                   /colour=6
FT   misc_feature    4442
FT                   /label=group_1830
FT                   /locus_tag=group_1830
FT                   /colour=3
FT   misc_feature    8048
FT                   /label=group_1982
FT                   /locus_tag=group_1982
FT                   /colour=6
FT   misc_feature    3571
FT                   /label=group_4623
FT                   /locus_tag=group_4623
FT                   /colour=2
FT   misc_feature    6429
FT                   /label=group_77
FT                   /locus_tag=group_77
FT                   /colour=3
FT   misc_feature    4477
FT                   /label=group_5037
FT                   /locus_tag=group_5037
FT                   /colour=6
FT   misc_feature    7920
FT                   /label=group_9047
FT                   /locus_tag=group_9047
FT                   /colour=5
FT   misc_feature    1265
FT                   /label=group_4781
FT                   /locus_tag=group_4781
FT                   /colour=4
FT   feature         4050
FT                   /label=dnaI_1
FT                   /locus_tag=dnaI_1
FT                   /colour=5
FT   misc_feature    2634
FT                   /label=group_7380
FT                   /locus_tag=group_7380
FT                   /colour=7
FT   misc_feature    128
FT                   /label=group_1485
FT                   /locus_tag=group_1485
FT                   /colour=3
FT   feature         1532
FT                   /label=rpoC
FT                   /locus_tag=rpoC
FT                   /colour=5
FT   misc_feature    3819
FT                   /label=group_7058
FT                   /locus_tag=group_7058
FT                   /colour=4
FT   misc_feature    3938
FT                   /label=group_2863
FT                   /locus_tag=group_2863
FT                   /colour=4
FT   misc_feature    426
FT                   /label=group_6174
FT                   /locus_tag=group_6174
FT                   /colour=3
FT   misc_feature    5118
FT                   /label=group_8456
FT                   /locus_tag=group_8456
FT                   /colour=4
FT   feature         5630
FT                   /label=thlA
FT                   /locus_tag=thlA
FT                   /colour=6
FT   misc_feature    6759
FT                   /label=group_5335
FT                   /locus_tag=group_5335
FT                   /colour=6
FT   misc_feature    868
FT                   /label=group_7221
FT                   /locus_tag=group_7221
FT                   /colour=3
FT   misc_feature    2440
FT                   /label=group_593
FT                   /locus_tag=group_593
FT                   /colour=3
FT   misc_feature    5083
FT                   /label=group_7800
FT                   /locus_tag=group_7800
FT                   /colour=7
FT   misc_feature    2183
FT                   /label=group_1881
FT                   /locus_tag=group_1881
FT                   /colour=5
FT   misc_feature    1969
FT                   /label=group_9134
FT                   /locus_tag=group_9134
FT                   /colour=3
FT   misc_feature    628
FT                   /label=group_5144
FT                   /locus_tag=group_5144
FT                   /colour=3
FT   feature         1365
FT                   /label=ycnK
FT                   /locus_tag=ycnK
FT                   /colour=4
FT   feature         6378
FT                   /label=pbpD
FT                   /locus_tag=pbpD
FT                   /colour=2
FT   misc_feature    1708
FT                   /label=group_9865
FT                   /locus_tag=group_9865
FT                   /colour=7
FT   feature         4578
FT                   /label=sasA_10
FT                   /locus_tag=sasA_10
FT                   /colour=3
FT   misc_feature    3233
FT                   /label=group_3117
FT                   /locus_tag=group_3117
FT                   /colour=6
FT   misc_feature    1020
FT                   /label=group_9345
FT                   /locus_tag=group_9345
FT                   /colour=4
FT   misc_feature    772
FT                   /label=group_8152
FT                   /locus_tag=group_8152
FT                   /colour=3
FT   misc_feature    6655
FT                   /label=group_6653
FT                   /locus_tag=group_6653
FT                   /colour=5
FT   feature         1524
FT                   /label=rplD
FT                   /locus_tag=rplD
FT                   /colour=5
FT   misc_feature    7206
FT                   /label=group_724
FT                   /locus_tag=group_724
FT                   /colour=6
FT   misc_feature    3419
FT                   /label=group_5187
FT                   /locus_tag=group_5187
FT                   /colour=7
FT   misc_feature    7310
FT                   /label=group_7697
FT                   /locus_tag=group_7697
FT                   /colour=2
FT   misc_feature    3578
FT                   /label=group_6333
FT                   /locus_tag=group_6333
FT                   /colour=3
FT   misc_feature    4988
FT                   /label=group_4430
FT                   /locus_tag=group_4430
FT                   /colour=6
FT   feature         7629
FT                   /label=pgdA
FT                   /locus_tag=pgdA
FT                   /colour=3
FT   misc_feature    7301
FT                   /label=group_7523
FT                   /locus_tag=group_7523
FT                   /colour=7
FT   misc_feature    1800
FT                   /label=group_7651
FT                   /locus_tag=group_7651
FT                   /colour=7
FT   misc_feature    7407
FT                   /label=group_58
FT                   /locus_tag=group_58
FT                   /colour=3
FT   misc_feature    3084
FT                   /label=group_167
FT                   /locus_tag=group_167
FT                   /colour=7
FT   misc_feature    4761
FT                   /label=group_6223
FT                   /locus_tag=group_6223
FT                   /colour=4
FT   feature         3741
FT                   /label=ureA
FT                   /locus_tag=ureA
FT                   /colour=5
FT   feature         4083
FT                   /label=sucD
FT                   /locus_tag=sucD
FT                   /colour=7
FT   misc_feature    6321
FT                   /label=group_8075
FT                   /locus_tag=group_8075
FT                   /colour=7
FT   misc_feature    1415
FT                   /label=group_297
FT                   /locus_tag=group_297
FT                   /colour=4
FT   misc_feature    115
FT                   /label=group_3277
FT                   /locus_tag=group_3277
FT                   /colour=3
FT   misc_feature    5535
FT                   /label=group_4885
FT                   /locus_tag=group_4885
FT                   /colour=5
FT   misc_feature    607
FT                   /label=group_9689
FT                   /locus_tag=group_9689
FT                   /colour=3
FT   feature         6242
FT                   /label=yunB
FT                   /locus_tag=yunB
FT                   /colour=2
FT   feature         3713
FT                   /label=hcaB
FT                   /locus_tag=hcaB
FT                   /colour=4
FT   misc_feature    5780
FT                   /label=group_4253
FT                   /locus_tag=group_4253
FT                   /colour=7
FT   misc_feature    5258
FT                   /label=group_4305
FT                   /locus_tag=group_4305
FT                   /colour=4
FT   misc_feature    7791
FT                   /label=group_9084
FT                   /locus_tag=group_9084
FT                   /colour=3
FT   misc_feature    1147
FT                   /label=group_6269
FT                   /locus_tag=group_6269
FT                   /colour=4
FT   misc_feature    3887
FT                   /label=group_7514
FT                   /locus_tag=group_7514
FT                   /colour=7
FT   misc_feature    6371
FT                   /label=group_490
FT                   /locus_tag=group_490
FT                   /colour=6
FT   feature         2806
FT                   /label=gmhA
FT                   /locus_tag=gmhA
FT                   /colour=5
FT   feature         7500
FT                   /label=scoA_1
FT                   /locus_tag=scoA_1
FT                   /colour=7
FT   misc_feature    6774
FT                   /label=group_8377
FT                   /locus_tag=group_8377
FT                   /colour=2
FT   misc_feature    7574
FT                   /label=group_5700
FT                   /locus_tag=group_5700
FT                   /colour=6
FT   misc_feature    7923
FT                   /label=group_9822
FT                   /locus_tag=group_9822
FT                   /colour=2
FT   misc_feature    2300
FT                   /label=group_9761
FT                   /locus_tag=group_9761
FT                   /colour=6
FT   feature         6446
FT                   /label=minJ
FT                   /locus_tag=minJ
FT                   /colour=3
FT   misc_feature    1247
FT                   /label=group_9373
FT                   /locus_tag=group_9373
FT                   /colour=4
FT   misc_feature    2885
FT                   /label=group_8586
FT                   /locus_tag=group_8586
FT                   /colour=6
FT   misc_feature    2332
FT                   /label=group_9418
FT                   /locus_tag=group_9418
FT                   /colour=7
FT   misc_feature    636
FT                   /label=group_7569
FT                   /locus_tag=group_7569
FT                   /colour=3
FT   misc_feature    2387
FT                   /label=group_6214
FT                   /locus_tag=group_6214
FT                   /colour=2
FT   misc_feature    5611
FT                   /label=group_74
FT                   /locus_tag=group_74
FT                   /colour=2
FT   feature         7221
FT                   /label=thi4
FT                   /locus_tag=thi4
FT                   /colour=4
FT   misc_feature    4850
FT                   /label=group_7459
FT                   /locus_tag=group_7459
FT                   /colour=7
FT   misc_feature    711
FT                   /label=group_6470
FT                   /locus_tag=group_6470
FT                   /colour=3
FT   misc_feature    3621
FT                   /label=group_4373
FT                   /locus_tag=group_4373
FT                   /colour=5
FT   feature         768
FT                   /label=dnaC_1
FT                   /locus_tag=dnaC_1
FT                   /colour=3
FT   misc_feature    1610
FT                   /label=group_4761
FT                   /locus_tag=group_4761
FT                   /colour=6
FT   misc_feature    664
FT                   /label=group_9305
FT                   /locus_tag=group_9305
FT                   /colour=3
FT   misc_feature    5693
FT                   /label=group_8874
FT                   /locus_tag=group_8874
FT                   /colour=7
FT   misc_feature    5969
FT                   /label=group_9481
FT                   /locus_tag=group_9481
FT                   /colour=5
FT   misc_feature    3477
FT                   /label=group_9253
FT                   /locus_tag=group_9253
FT                   /colour=3
FT   feature         3634
FT                   /label=cidA
FT                   /locus_tag=cidA
FT                   /colour=6
FT   feature         1388
FT                   /label=tnsA_1
FT                   /locus_tag=tnsA_1
FT                   /colour=4
FT   misc_feature    6601
FT                   /label=group_2662
FT                   /locus_tag=group_2662
FT                   /colour=6
FT   feature         2526
FT                   /label=xynA1
FT                   /locus_tag=xynA1
FT                   /colour=5
FT   misc_feature    970
FT                   /label=group_6997
FT                   /locus_tag=group_6997
FT                   /colour=3
FT   misc_feature    6136
FT                   /label=group_990
FT                   /locus_tag=group_990
FT                   /colour=3
FT   misc_feature    5
FT                   /label=group_8291
FT                   /locus_tag=group_8291
FT                   /colour=3
FT   misc_feature    2672
FT                   /label=group_5104
FT                   /locus_tag=group_5104
FT                   /colour=2
FT   feature         4520
FT                   /label=rapA_2
FT                   /locus_tag=rapA_2
FT                   /colour=4
FT   misc_feature    2991
FT                   /label=group_4921
FT                   /locus_tag=group_4921
FT                   /colour=3
FT   misc_feature    6761
FT                   /label=group_3776
FT                   /locus_tag=group_3776
FT                   /colour=2
FT   feature         765
FT                   /label=mboIIM
FT                   /locus_tag=mboIIM
FT                   /colour=3
FT   feature         6853
FT                   /label=hisH_1
FT                   /locus_tag=hisH_1
FT                   /colour=5
FT   misc_feature    1471
FT                   /label=group_6852
FT                   /locus_tag=group_6852
FT                   /colour=4
FT   feature         6556
FT                   /label=rep_1
FT                   /locus_tag=rep_1
FT                   /colour=7
FT   feature         6391
FT                   /label=acuC
FT                   /locus_tag=acuC
FT                   /colour=7
FT   misc_feature    4488
FT                   /label=group_3391
FT                   /locus_tag=group_3391
FT                   /colour=7
FT   misc_feature    2320
FT                   /label=group_9430
FT                   /locus_tag=group_9430
FT                   /colour=7
FT   misc_feature    926
FT                   /label=group_3357
FT                   /locus_tag=group_3357
FT                   /colour=3
FT   misc_feature    289
FT                   /label=group_8312
FT                   /locus_tag=group_8312
FT                   /colour=3
FT   feature         4836
FT                   /label=sat_2
FT                   /locus_tag=sat_2
FT                   /colour=6
FT   misc_feature    7572
FT                   /label=group_1722
FT                   /locus_tag=group_1722
FT                   /colour=4
FT   misc_feature    5504
FT                   /label=group_1861
FT                   /locus_tag=group_1861
FT                   /colour=6
FT   feature         2703
FT                   /label=yjmD
FT                   /locus_tag=yjmD
FT                   /colour=3
FT   misc_feature    7607
FT                   /label=group_9007
FT                   /locus_tag=group_9007
FT                   /colour=5
FT   feature         3874
FT                   /label=hisS_3
FT                   /locus_tag=hisS_3
FT                   /colour=6
FT   misc_feature    4204
FT                   /label=group_5216
FT                   /locus_tag=group_5216
FT                   /colour=2
FT   feature         7460
FT                   /label=nagB_3
FT                   /locus_tag=nagB_3
FT                   /colour=7
FT   feature         496
FT                   /label=yflN_1
FT                   /locus_tag=yflN_1
FT                   /colour=3
FT   misc_feature    2654
FT                   /label=group_5749
FT                   /locus_tag=group_5749
FT                   /colour=7
FT   misc_feature    210
FT                   /label=group_5535
FT                   /locus_tag=group_5535
FT                   /colour=3
FT   misc_feature    1109
FT                   /label=group_6231
FT                   /locus_tag=group_6231
FT                   /colour=4
FT   misc_feature    3673
FT                   /label=group_8937
FT                   /locus_tag=group_8937
FT                   /colour=2
FT   misc_feature    6659
FT                   /label=group_4038
FT                   /locus_tag=group_4038
FT                   /colour=7
FT   feature         5995
FT                   /label=asnO_1
FT                   /locus_tag=asnO_1
FT                   /colour=5
FT   misc_feature    438
FT                   /label=group_7531
FT                   /locus_tag=group_7531
FT                   /colour=3
FT   misc_feature    4063
FT                   /label=group_5943
FT                   /locus_tag=group_5943
FT                   /colour=6
FT   misc_feature    5125
FT                   /label=group_5601
FT                   /locus_tag=group_5601
FT                   /colour=5
FT   misc_feature    6825
FT                   /label=group_1190
FT                   /locus_tag=group_1190
FT                   /colour=4
FT   feature         1440
FT                   /label=copB_3
FT                   /locus_tag=copB_3
FT                   /colour=4
FT   misc_feature    2756
FT                   /label=group_9660
FT                   /locus_tag=group_9660
FT                   /colour=4
FT   misc_feature    2246
FT                   /label=group_9739
FT                   /locus_tag=group_9739
FT                   /colour=6
FT   misc_feature    4470
FT                   /label=group_9545
FT                   /locus_tag=group_9545
FT                   /colour=6
FT   misc_feature    3750
FT                   /label=group_6321
FT                   /locus_tag=group_6321
FT                   /colour=6
FT   misc_feature    1183
FT                   /label=group_6742
FT                   /locus_tag=group_6742
FT                   /colour=4
FT   misc_feature    6416
FT                   /label=group_3140
FT                   /locus_tag=group_3140
FT                   /colour=4
FT   feature         7032
FT                   /label=purQ_2
FT                   /locus_tag=purQ_2
FT                   /colour=7
FT   misc_feature    6099
FT                   /label=group_1635
FT                   /locus_tag=group_1635
FT                   /colour=6
FT   feature         3277
FT                   /label=xerC_3
FT                   /locus_tag=xerC_3
FT                   /colour=7
FT   feature         6631
FT                   /label=gsiD_4
FT                   /locus_tag=gsiD_4
FT                   /colour=5
FT   misc_feature    5530
FT                   /label=group_233
FT                   /locus_tag=group_233
FT                   /colour=4
FT   misc_feature    2629
FT                   /label=group_3404
FT                   /locus_tag=group_3404
FT                   /colour=7
FT   misc_feature    1866
FT                   /label=group_6779
FT                   /locus_tag=group_6779
FT                   /colour=2
FT   misc_feature    7209
FT                   /label=group_3648
FT                   /locus_tag=group_3648
FT                   /colour=3
FT   misc_feature    1158
FT                   /label=group_6280
FT                   /locus_tag=group_6280
FT                   /colour=4
FT   feature         2262
FT                   /label=mdtB
FT                   /locus_tag=mdtB
FT                   /colour=6
FT   misc_feature    7327
FT                   /label=group_7750
FT                   /locus_tag=group_7750
FT                   /colour=4
FT   feature         5868
FT                   /label=cysI
FT                   /locus_tag=cysI
FT                   /colour=6
FT   misc_feature    7210
FT                   /label=group_4351
FT                   /locus_tag=group_4351
FT                   /colour=4
FT   misc_feature    4182
FT                   /label=group_2998
FT                   /locus_tag=group_2998
FT                   /colour=7
FT   misc_feature    5395
FT                   /label=group_5772
FT                   /locus_tag=group_5772
FT                   /colour=5
FT   misc_feature    7594
FT                   /label=group_9010
FT                   /locus_tag=group_9010
FT                   /colour=5
FT   feature         4642
FT                   /label=eno
FT                   /locus_tag=eno
FT                   /colour=4
FT   misc_feature    4518
FT                   /label=group_222
FT                   /locus_tag=group_222
FT                   /colour=3
FT   misc_feature    7575
FT                   /label=group_7580
FT                   /locus_tag=group_7580
FT                   /colour=7
FT   feature         2514
FT                   /label=ydaD
FT                   /locus_tag=ydaD
FT                   /colour=4
FT   feature         6217
FT                   /label=ettA_1
FT                   /locus_tag=ettA_1
FT                   /colour=5
FT   misc_feature    481
FT                   /label=group_9271
FT                   /locus_tag=group_9271
FT                   /colour=3
FT   misc_feature    946
FT                   /label=group_6973
FT                   /locus_tag=group_6973
FT                   /colour=3
FT   misc_feature    566
FT                   /label=group_6402
FT                   /locus_tag=group_6402
FT                   /colour=3
FT   feature         7584
FT                   /label=glnQ_1
FT                   /locus_tag=glnQ_1
FT                   /colour=4
FT   feature         4149
FT                   /label=cwlS
FT                   /locus_tag=cwlS
FT                   /colour=4
FT   misc_feature    24
FT                   /label=group_7154
FT                   /locus_tag=group_7154
FT                   /colour=3
FT   misc_feature    4521
FT                   /label=group_6078
FT                   /locus_tag=group_6078
FT                   /colour=4
FT   misc_feature    4068
FT                   /label=group_7389
FT                   /locus_tag=group_7389
FT                   /colour=6
FT   misc_feature    64
FT                   /label=group_2066
FT                   /locus_tag=group_2066
FT                   /colour=3
FT   misc_feature    2094
FT                   /label=group_630
FT                   /locus_tag=group_630
FT                   /colour=4
FT   feature         7208
FT                   /label=actP_3
FT                   /locus_tag=actP_3
FT                   /colour=2
FT   misc_feature    623
FT                   /label=group_8393
FT                   /locus_tag=group_8393
FT                   /colour=3
FT   misc_feature    4565
FT                   /label=group_3001
FT                   /locus_tag=group_3001
FT                   /colour=2
FT   feature         7535
FT                   /label=ygeX_1
FT                   /locus_tag=ygeX_1
FT                   /colour=3
FT   misc_feature    2043
FT                   /label=group_6905
FT                   /locus_tag=group_6905
FT                   /colour=3
FT   misc_feature    1351
FT                   /label=group_2093
FT                   /locus_tag=group_2093
FT                   /colour=4
FT   misc_feature    1014
FT                   /label=group_9351
FT                   /locus_tag=group_9351
FT                   /colour=4
FT   misc_feature    5275
FT                   /label=group_562
FT                   /locus_tag=group_562
FT                   /colour=6
FT   misc_feature    3077
FT                   /label=group_1916
FT                   /locus_tag=group_1916
FT                   /colour=6
FT   misc_feature    7681
FT                   /label=group_6106
FT                   /locus_tag=group_6106
FT                   /colour=4
FT   feature         6346
FT                   /label=linX
FT                   /locus_tag=linX
FT                   /colour=3
FT   feature         5342
FT                   /label=mutS2_1
FT                   /locus_tag=mutS2_1
FT                   /colour=2
FT   misc_feature    3688
FT                   /label=group_2616
FT                   /locus_tag=group_2616
FT                   /colour=2
FT   misc_feature    6190
FT                   /label=group_688
FT                   /locus_tag=group_688
FT                   /colour=6
FT   misc_feature    5570
FT                   /label=group_1243
FT                   /locus_tag=group_1243
FT                   /colour=6
FT   misc_feature    3094
FT                   /label=group_7809
FT                   /locus_tag=group_7809
FT                   /colour=7
FT   misc_feature    2694
FT                   /label=group_3744
FT                   /locus_tag=group_3744
FT                   /colour=2
FT   feature         6079
FT                   /label=acsA_1
FT                   /locus_tag=acsA_1
FT                   /colour=6
FT   feature         7075
FT                   /label=fetB_2
FT                   /locus_tag=fetB_2
FT                   /colour=4
FT   misc_feature    4939
FT                   /label=group_816
FT                   /locus_tag=group_816
FT                   /colour=7
FT   misc_feature    4500
FT                   /label=group_5717
FT                   /locus_tag=group_5717
FT                   /colour=2
FT   misc_feature    3369
FT                   /label=group_3293
FT                   /locus_tag=group_3293
FT                   /colour=5
FT   misc_feature    1737
FT                   /label=group_9095
FT                   /locus_tag=group_9095
FT                   /colour=7
FT   feature         4234
FT                   /label=mfd_3
FT                   /locus_tag=mfd_3
FT                   /colour=5
FT   misc_feature    2603
FT                   /label=group_1794
FT                   /locus_tag=group_1794
FT                   /colour=6
FT   feature         6182
FT                   /label=mutS_3
FT                   /locus_tag=mutS_3
FT                   /colour=4
FT   misc_feature    598
FT                   /label=group_9680
FT                   /locus_tag=group_9680
FT                   /colour=3
FT   feature         7486
FT                   /label=serC_1
FT                   /locus_tag=serC_1
FT                   /colour=4
FT   feature         5396
FT                   /label=rocB_2
FT                   /locus_tag=rocB_2
FT                   /colour=5
FT   misc_feature    1920
FT                   /label=group_5417
FT                   /locus_tag=group_5417
FT                   /colour=2
FT   misc_feature    6419
FT                   /label=group_3591
FT                   /locus_tag=group_3591
FT                   /colour=5
FT   misc_feature    2680
FT                   /label=group_2503
FT                   /locus_tag=group_2503
FT                   /colour=2
FT   misc_feature    2337
FT                   /label=group_6671
FT                   /locus_tag=group_6671
FT                   /colour=7
FT   feature         3800
FT                   /label=pepE
FT                   /locus_tag=pepE
FT                   /colour=3
FT   feature         2477
FT                   /label=yfnB
FT                   /locus_tag=yfnB
FT                   /colour=3
FT   misc_feature    2945
FT                   /label=group_8512
FT                   /locus_tag=group_8512
FT                   /colour=2
FT   misc_feature    3225
FT                   /label=group_7560
FT                   /locus_tag=group_7560
FT                   /colour=6
FT   misc_feature    5828
FT                   /label=group_7817
FT                   /locus_tag=group_7817
FT                   /colour=2
FT   misc_feature    7367
FT                   /label=group_4573
FT                   /locus_tag=group_4573
FT                   /colour=3
FT   misc_feature    7860
FT                   /label=group_9631
FT                   /locus_tag=group_9631
FT                   /colour=4
FT   misc_feature    7337
FT                   /label=group_7645
FT                   /locus_tag=group_7645
FT                   /colour=6
FT   misc_feature    475
FT                   /label=group_3100
FT                   /locus_tag=group_3100
FT                   /colour=3
FT   misc_feature    1862
FT                   /label=group_6702
FT                   /locus_tag=group_6702
FT                   /colour=2
FT   feature         7671
FT                   /label=lfrR
FT                   /locus_tag=lfrR
FT                   /colour=6
FT   misc_feature    4073
FT                   /label=group_9505
FT                   /locus_tag=group_9505
FT                   /colour=6
FT   misc_feature    382
FT                   /label=group_525
FT                   /locus_tag=group_525
FT                   /colour=3
FT   misc_feature    7576
FT                   /label=group_1275
FT                   /locus_tag=group_1275
FT                   /colour=2
FT   misc_feature    1138
FT                   /label=group_6260
FT                   /locus_tag=group_6260
FT                   /colour=4
FT   misc_feature    326
FT                   /label=group_5903
FT                   /locus_tag=group_5903
FT                   /colour=3
FT   misc_feature    5829
FT                   /label=group_4188
FT                   /locus_tag=group_4188
FT                   /colour=2
FT   misc_feature    1556
FT                   /label=group_7314
FT                   /locus_tag=group_7314
FT                   /colour=6
FT   feature         62
FT                   /label=yycN
FT                   /locus_tag=yycN
FT                   /colour=3
FT   misc_feature    6189
FT                   /label=group_7971
FT                   /locus_tag=group_7971
FT                   /colour=6
FT   feature         6702
FT                   /label=fliQ
FT                   /locus_tag=fliQ
FT                   /colour=2
FT   feature         6988
FT                   /label=priA_2
FT                   /locus_tag=priA_2
FT                   /colour=5
FT   misc_feature    2553
FT                   /label=group_9573
FT                   /locus_tag=group_9573
FT                   /colour=5
FT   misc_feature    6784
FT                   /label=group_8386
FT                   /locus_tag=group_8386
FT                   /colour=3
FT   feature         2876
FT                   /label=yhdJ
FT                   /locus_tag=yhdJ
FT                   /colour=6
FT   misc_feature    5514
FT                   /label=group_195
FT                   /locus_tag=group_195
FT                   /colour=2
FT   feature         7271
FT                   /label=kdpB
FT                   /locus_tag=kdpB
FT                   /colour=4
FT   misc_feature    3371
FT                   /label=group_2086
FT                   /locus_tag=group_2086
FT                   /colour=5
FT   misc_feature    3637
FT                   /label=group_5975
FT                   /locus_tag=group_5975
FT                   /colour=6
FT   misc_feature    755
FT                   /label=group_6479
FT                   /locus_tag=group_6479
FT                   /colour=3
FT   misc_feature    7413
FT                   /label=group_7369
FT                   /locus_tag=group_7369
FT                   /colour=3
FT   misc_feature    4995
FT                   /label=group_9111
FT                   /locus_tag=group_9111
FT                   /colour=7
FT   misc_feature    4074
FT                   /label=group_3704
FT                   /locus_tag=group_3704
FT                   /colour=6
FT   misc_feature    4706
FT                   /label=group_265
FT                   /locus_tag=group_265
FT                   /colour=4
FT   feature         2104
FT                   /label=gcvT_2
FT                   /locus_tag=gcvT_2
FT                   /colour=4
FT   misc_feature    6103
FT                   /label=group_1203
FT                   /locus_tag=group_1203
FT                   /colour=7
FT   misc_feature    5609
FT                   /label=group_7849
FT                   /locus_tag=group_7849
FT                   /colour=7
FT   feature         3091
FT                   /label=icaC
FT                   /locus_tag=icaC
FT                   /colour=7
FT   feature         4940
FT                   /label=arlR_1
FT                   /locus_tag=arlR_1
FT                   /colour=7
FT   feature         1508
FT                   /label=rpsE
FT                   /locus_tag=rpsE
FT                   /colour=5
FT   misc_feature    1613
FT                   /label=group_7872
FT                   /locus_tag=group_7872
FT                   /colour=6
FT   misc_feature    1480
FT                   /label=group_7323
FT                   /locus_tag=group_7323
FT                   /colour=4
FT   misc_feature    207
FT                   /label=group_9439
FT                   /locus_tag=group_9439
FT                   /colour=3
FT   misc_feature    907
FT                   /label=group_6442
FT                   /locus_tag=group_6442
FT                   /colour=3
FT   feature         3020
FT                   /label=apeX_2
FT                   /locus_tag=apeX_2
FT                   /colour=4
FT   feature         6164
FT                   /label=cobQ_2
FT                   /locus_tag=cobQ_2
FT                   /colour=5
FT   misc_feature    2977
FT                   /label=group_5850
FT                   /locus_tag=group_5850
FT                   /colour=3
FT   feature         3341
FT                   /label=besA_1
FT                   /locus_tag=besA_1
FT                   /colour=4
FT   misc_feature    649
FT                   /label=group_7233
FT                   /locus_tag=group_7233
FT                   /colour=3
FT   misc_feature    1180
FT                   /label=group_1091
FT                   /locus_tag=group_1091
FT                   /colour=4
FT   misc_feature    2918
FT                   /label=group_3286
FT                   /locus_tag=group_3286
FT                   /colour=7
FT   misc_feature    7924
FT                   /label=group_9627
FT                   /locus_tag=group_9627
FT                   /colour=3
FT   misc_feature    1102
FT                   /label=group_2364
FT                   /locus_tag=group_2364
FT                   /colour=4
FT   misc_feature    3329
FT                   /label=group_6499
FT                   /locus_tag=group_6499
FT                   /colour=3
FT   feature         4377
FT                   /label=glpX_1
FT                   /locus_tag=glpX_1
FT                   /colour=4
FT   misc_feature    4505
FT                   /label=group_5995
FT                   /locus_tag=group_5995
FT                   /colour=3
FT   feature         123
FT                   /label=drrB
FT                   /locus_tag=drrB
FT                   /colour=3
FT   misc_feature    1984
FT                   /label=group_8551
FT                   /locus_tag=group_8551
FT                   /colour=3
FT   misc_feature    2270
FT                   /label=group_8623
FT                   /locus_tag=group_8623
FT                   /colour=6
FT   misc_feature    6075
FT                   /label=group_5938
FT                   /locus_tag=group_5938
FT                   /colour=5
FT   misc_feature    2896
FT                   /label=group_8597
FT                   /locus_tag=group_8597
FT                   /colour=6
FT   misc_feature    4643
FT                   /label=group_8064
FT                   /locus_tag=group_8064
FT                   /colour=4
FT   misc_feature    4779
FT                   /label=group_9593
FT                   /locus_tag=group_9593
FT                   /colour=6
FT   misc_feature    5795
FT                   /label=group_7991
FT                   /locus_tag=group_7991
FT                   /colour=5
FT   feature         6598
FT                   /label=nifS
FT                   /locus_tag=nifS
FT                   /colour=4
FT   misc_feature    3710
FT                   /label=group_8019
FT                   /locus_tag=group_8019
FT                   /colour=4
FT   misc_feature    739
FT                   /label=group_8781
FT                   /locus_tag=group_8781
FT                   /colour=3
FT   misc_feature    2612
FT                   /label=group_9566
FT                   /locus_tag=group_9566
FT                   /colour=7
FT   misc_feature    4604
FT                   /label=group_5492
FT                   /locus_tag=group_5492
FT                   /colour=6
FT   misc_feature    5317
FT                   /label=group_7957
FT                   /locus_tag=group_7957
FT                   /colour=5
FT   misc_feature    4290
FT                   /label=group_1071
FT                   /locus_tag=group_1071
FT                   /colour=3
FT   misc_feature    4919
FT                   /label=group_971
FT                   /locus_tag=group_971
FT                   /colour=4
FT   misc_feature    616
FT                   /label=group_6426
FT                   /locus_tag=group_6426
FT                   /colour=3
FT   feature         4391
FT                   /label=tkt
FT                   /locus_tag=tkt
FT                   /colour=4
FT   misc_feature    2853
FT                   /label=group_8614
FT                   /locus_tag=group_8614
FT                   /colour=6
FT   misc_feature    4943
FT                   /label=group_2595
FT                   /locus_tag=group_2595
FT                   /colour=7
FT   misc_feature    1995
FT                   /label=group_7892
FT                   /locus_tag=group_7892
FT                   /colour=3
FT   misc_feature    2467
FT                   /label=group_8669
FT                   /locus_tag=group_8669
FT                   /colour=3
FT   misc_feature    6503
FT                   /label=group_705
FT                   /locus_tag=group_705
FT                   /colour=7
FT   misc_feature    705
FT                   /label=group_8730
FT                   /locus_tag=group_8730
FT                   /colour=3
FT   feature         1836
FT                   /label=smpB
FT                   /locus_tag=smpB
FT                   /colour=7
FT   misc_feature    7577
FT                   /label=group_7686
FT                   /locus_tag=group_7686
FT                   /colour=3
FT   misc_feature    881
FT                   /label=group_7208
FT                   /locus_tag=group_7208
FT                   /colour=3
FT   feature         2017
FT                   /label=pepD
FT                   /locus_tag=pepD
FT                   /colour=3
FT   misc_feature    1818
FT                   /label=group_8345
FT                   /locus_tag=group_8345
FT                   /colour=7
FT   misc_feature    5111
FT                   /label=group_6657
FT                   /locus_tag=group_6657
FT                   /colour=4
FT   misc_feature    204
FT                   /label=group_3113
FT                   /locus_tag=group_3113
FT                   /colour=3
FT   feature         2202
FT                   /label=yodC_1
FT                   /locus_tag=yodC_1
FT                   /colour=5
FT   misc_feature    3784
FT                   /label=group_2045
FT                   /locus_tag=group_2045
FT                   /colour=2
FT   misc_feature    1926
FT                   /label=group_6691
FT                   /locus_tag=group_6691
FT                   /colour=2
FT   misc_feature    6148
FT                   /label=group_894
FT                   /locus_tag=group_894
FT                   /colour=7
FT   misc_feature    281
FT                   /label=group_5910
FT                   /locus_tag=group_5910
FT                   /colour=3
FT   misc_feature    1497
FT                   /label=group_3571
FT                   /locus_tag=group_3571
FT                   /colour=4
FT   feature         6481
FT                   /label=tag
FT                   /locus_tag=tag
FT                   /colour=2
FT   misc_feature    810
FT                   /label=group_8134
FT                   /locus_tag=group_8134
FT                   /colour=3
FT   misc_feature    1698
FT                   /label=group_6508
FT                   /locus_tag=group_6508
FT                   /colour=7
FT   feature         3397
FT                   /label=comA_1
FT                   /locus_tag=comA_1
FT                   /colour=6
FT   misc_feature    1037
FT                   /label=group_2867
FT                   /locus_tag=group_2867
FT                   /colour=4
FT   misc_feature    151
FT                   /label=group_9456
FT                   /locus_tag=group_9456
FT                   /colour=3
FT   misc_feature    3092
FT                   /label=group_1238
FT                   /locus_tag=group_1238
FT                   /colour=7
FT   feature         4225
FT                   /label=acsA_4
FT                   /locus_tag=acsA_4
FT                   /colour=4
FT   misc_feature    959
FT                   /label=group_6986
FT                   /locus_tag=group_6986
FT                   /colour=3
FT   feature         5134
FT                   /label=nanR
FT                   /locus_tag=nanR
FT                   /colour=6
FT   misc_feature    5949
FT                   /label=group_181
FT                   /locus_tag=group_181
FT                   /colour=7
FT   feature         7674
FT                   /label=arnC
FT                   /locus_tag=arnC
FT                   /colour=7
FT   misc_feature    4583
FT                   /label=group_3245
FT                   /locus_tag=group_3245
FT                   /colour=4
FT   misc_feature    5114
FT                   /label=group_8047
FT                   /locus_tag=group_8047
FT                   /colour=4
FT   misc_feature    8062
FT                   /label=group_8718
FT                   /locus_tag=group_8718
FT                   /colour=4
FT   misc_feature    3108
FT                   /label=group_1328
FT                   /locus_tag=group_1328
FT                   /colour=2
FT   misc_feature    8072
FT                   /label=group_8461
FT                   /locus_tag=group_8461
FT                   /colour=6
FT   misc_feature    414
FT                   /label=group_2073
FT                   /locus_tag=group_2073
FT                   /colour=3
FT   misc_feature    1949
FT                   /label=group_8418
FT                   /locus_tag=group_8418
FT                   /colour=3
FT   feature         2074
FT                   /label=pknD_3
FT                   /locus_tag=pknD_3
FT                   /colour=4
FT   feature         2811
FT                   /label=fdtC
FT                   /locus_tag=fdtC
FT                   /colour=5
FT   misc_feature    7702
FT                   /label=group_8822
FT                   /locus_tag=group_8822
FT                   /colour=6
FT   misc_feature    1228
FT                   /label=group_9377
FT                   /locus_tag=group_9377
FT                   /colour=4
FT   misc_feature    1839
FT                   /label=group_7016
FT                   /locus_tag=group_7016
FT                   /colour=7
FT   feature         168
FT                   /label=azoR1_1
FT                   /locus_tag=azoR1_1
FT                   /colour=3
FT   misc_feature    2305
FT                   /label=group_9756
FT                   /locus_tag=group_9756
FT                   /colour=6
FT   misc_feature    6763
FT                   /label=group_3931
FT                   /locus_tag=group_3931
FT                   /colour=4
FT   misc_feature    5708
FT                   /label=group_6035
FT                   /locus_tag=group_6035
FT                   /colour=5
FT   misc_feature    5445
FT                   /label=group_2384
FT                   /locus_tag=group_2384
FT                   /colour=7
FT   feature         7188
FT                   /label=hutU_2
FT                   /locus_tag=hutU_2
FT                   /colour=6
FT   feature         4999
FT                   /label=satA
FT                   /locus_tag=satA
FT                   /colour=7
FT   misc_feature    4695
FT                   /label=group_2159
FT                   /locus_tag=group_2159
FT                   /colour=3
FT   misc_feature    6926
FT                   /label=group_8084
FT                   /locus_tag=group_8084
FT                   /colour=7
FT   misc_feature    8073
FT                   /label=group_4874
FT                   /locus_tag=group_4874
FT                   /colour=7
FT   misc_feature    839
FT                   /label=group_8689
FT                   /locus_tag=group_8689
FT                   /colour=3
FT   feature         7787
FT                   /label=fpgS
FT                   /locus_tag=fpgS
FT                   /colour=5
FT   feature         3328
FT                   /label=rhaS_7
FT                   /locus_tag=rhaS_7
FT                   /colour=3
FT   misc_feature    470
FT                   /label=group_3273
FT                   /locus_tag=group_3273
FT                   /colour=3
FT   feature         4905
FT                   /label=cshA_1
FT                   /locus_tag=cshA_1
FT                   /colour=2
FT   misc_feature    1656
FT                   /label=group_7666
FT                   /locus_tag=group_7666
FT                   /colour=6
FT   feature         6698
FT                   /label=gatA_2
FT                   /locus_tag=gatA_2
FT                   /colour=4
FT   misc_feature    7676
FT                   /label=group_8921
FT                   /locus_tag=group_8921
FT                   /colour=2
FT   misc_feature    6765
FT                   /label=group_3832
FT                   /locus_tag=group_3832
FT                   /colour=6
FT   misc_feature    3783
FT                   /label=group_4312
FT                   /locus_tag=group_4312
FT                   /colour=2
FT   misc_feature    2786
FT                   /label=group_7527
FT                   /locus_tag=group_7527
FT                   /colour=5
FT   misc_feature    7316
FT                   /label=group_7693
FT                   /locus_tag=group_7693
FT                   /colour=2
FT   misc_feature    6764
FT                   /label=group_6337
FT                   /locus_tag=group_6337
FT                   /colour=5
FT   misc_feature    1720
FT                   /label=group_3353
FT                   /locus_tag=group_3353
FT                   /colour=7
FT   misc_feature    2194
FT                   /label=group_8007
FT                   /locus_tag=group_8007
FT                   /colour=5
FT   feature         7603
FT                   /label=recU_1
FT                   /locus_tag=recU_1
FT                   /colour=5
FT   misc_feature    7871
FT                   /label=group_9312
FT                   /locus_tag=group_9312
FT                   /colour=4
FT   feature         3102
FT                   /label=ywqE
FT                   /locus_tag=ywqE
FT                   /colour=7
FT   feature         6684
FT                   /label=citZ
FT                   /locus_tag=citZ
FT                   /colour=2
FT   feature         3114
FT                   /label=rhaS_1
FT                   /locus_tag=rhaS_1
FT                   /colour=2
FT   misc_feature    3768
FT                   /label=group_1170
FT                   /locus_tag=group_1170
FT                   /colour=2
FT   misc_feature    1384
FT                   /label=group_8430
FT                   /locus_tag=group_8430
FT                   /colour=4
FT   feature         3552
FT                   /label=atzC_4
FT                   /locus_tag=atzC_4
FT                   /colour=7
FT   misc_feature    2582
FT                   /label=group_941
FT                   /locus_tag=group_941
FT                   /colour=6
FT   misc_feature    1320
FT                   /label=group_6726
FT                   /locus_tag=group_6726
FT                   /colour=4
FT   feature         3745
FT                   /label=ccmL_1
FT                   /locus_tag=ccmL_1
FT                   /colour=6
FT   misc_feature    3214
FT                   /label=group_6834
FT                   /locus_tag=group_6834
FT                   /colour=6
FT   feature         6044
FT                   /label=yheI_2
FT                   /locus_tag=yheI_2
FT                   /colour=3
FT   misc_feature    1614
FT                   /label=group_4756
FT                   /locus_tag=group_4756
FT                   /colour=6
FT   misc_feature    966
FT                   /label=group_6993
FT                   /locus_tag=group_6993
FT                   /colour=3
FT   feature         7477
FT                   /label=mrdB
FT                   /locus_tag=mrdB
FT                   /colour=6
FT   misc_feature    1385
FT                   /label=group_2005
FT                   /locus_tag=group_2005
FT                   /colour=4
FT   misc_feature    453
FT                   /label=group_9291
FT                   /locus_tag=group_9291
FT                   /colour=3
FT   feature         3128
FT                   /label=bltD_1
FT                   /locus_tag=bltD_1
FT                   /colour=3
FT   feature         6274
FT                   /label=copA_2
FT                   /locus_tag=copA_2
FT                   /colour=2
FT   misc_feature    4054
FT                   /label=group_8481
FT                   /locus_tag=group_8481
FT                   /colour=6
FT   misc_feature    365
FT                   /label=group_7248
FT                   /locus_tag=group_7248
FT                   /colour=3
FT   misc_feature    3799
FT                   /label=group_8305
FT                   /locus_tag=group_8305
FT                   /colour=3
FT   misc_feature    7977
FT                   /label=group_6966
FT                   /locus_tag=group_6966
FT                   /colour=4
FT   misc_feature    1181
FT                   /label=group_2978
FT                   /locus_tag=group_2978
FT                   /colour=4
FT   misc_feature    6551
FT                   /label=group_3420
FT                   /locus_tag=group_3420
FT                   /colour=5
FT   misc_feature    4101
FT                   /label=group_6548
FT                   /locus_tag=group_6548
FT                   /colour=2
FT   misc_feature    5147
FT                   /label=group_6799
FT                   /locus_tag=group_6799
FT                   /colour=7
FT   misc_feature    4444
FT                   /label=group_2887
FT                   /locus_tag=group_2887
FT                   /colour=3
FT   misc_feature    2741
FT                   /label=group_4586
FT                   /locus_tag=group_4586
FT                   /colour=4
FT   misc_feature    4272
FT                   /label=group_6888
FT                   /locus_tag=group_6888
FT                   /colour=2
FT   feature         6639
FT                   /label=ytcD
FT                   /locus_tag=ytcD
FT                   /colour=7
FT   misc_feature    950
FT                   /label=group_6977
FT                   /locus_tag=group_6977
FT                   /colour=3
FT   misc_feature    295
FT                   /label=group_8271
FT                   /locus_tag=group_8271
FT                   /colour=3
FT   misc_feature    3530
FT                   /label=group_4366
FT                   /locus_tag=group_4366
FT                   /colour=6
FT   misc_feature    1825
FT                   /label=group_4846
FT                   /locus_tag=group_4846
FT                   /colour=7
FT   misc_feature    3375
FT                   /label=group_504
FT                   /locus_tag=group_504
FT                   /colour=5
FT   misc_feature    5878
FT                   /label=group_8894
FT                   /locus_tag=group_8894
FT                   /colour=3
FT   misc_feature    2152
FT                   /label=group_8010
FT                   /locus_tag=group_8010
FT                   /colour=5
FT   misc_feature    5310
FT                   /label=group_903
FT                   /locus_tag=group_903
FT                   /colour=4
FT   misc_feature    7252
FT                   /label=group_7612
FT                   /locus_tag=group_7612
FT                   /colour=3
FT   misc_feature    366
FT                   /label=group_2454
FT                   /locus_tag=group_2454
FT                   /colour=3
FT   misc_feature    4654
FT                   /label=group_6490
FT                   /locus_tag=group_6490
FT                   /colour=5
FT   misc_feature    3656
FT                   /label=group_8168
FT                   /locus_tag=group_8168
FT                   /colour=7
FT   misc_feature    269
FT                   /label=group_3729
FT                   /locus_tag=group_3729
FT                   /colour=3
FT   feature         7079
FT                   /label=purK_1
FT                   /locus_tag=purK_1
FT                   /colour=2
FT   misc_feature    5357
FT                   /label=group_607
FT                   /locus_tag=group_607
FT                   /colour=5
FT   misc_feature    1461
FT                   /label=group_8739
FT                   /locus_tag=group_8739
FT                   /colour=4
FT   misc_feature    1978
FT                   /label=group_8545
FT                   /locus_tag=group_8545
FT                   /colour=3
FT   misc_feature    198
FT                   /label=group_5947
FT                   /locus_tag=group_5947
FT                   /colour=3
FT   misc_feature    1767
FT                   /label=group_8660
FT                   /locus_tag=group_8660
FT                   /colour=7
FT   misc_feature    165
FT                   /label=group_3371
FT                   /locus_tag=group_3371
FT                   /colour=3
FT   misc_feature    6213
FT                   /label=group_1264
FT                   /locus_tag=group_1264
FT                   /colour=4
FT   misc_feature    5206
FT                   /label=group_8933
FT                   /locus_tag=group_8933
FT                   /colour=3
FT   misc_feature    3815
FT                   /label=group_7062
FT                   /locus_tag=group_7062
FT                   /colour=4
FT   misc_feature    6815
FT                   /label=group_1219
FT                   /locus_tag=group_1219
FT                   /colour=5
FT   feature         5279
FT                   /label=tilS_2
FT                   /locus_tag=tilS_2
FT                   /colour=7
FT   misc_feature    4156
FT                   /label=group_6308
FT                   /locus_tag=group_6308
FT                   /colour=5
FT   feature         6609
FT                   /label=ylbJ
FT                   /locus_tag=ylbJ
FT                   /colour=5
FT   misc_feature    3061
FT                   /label=group_8095
FT                   /locus_tag=group_8095
FT                   /colour=6
FT   feature         5993
FT                   /label=asnO_4
FT                   /locus_tag=asnO_4
FT                   /colour=5
FT   misc_feature    6180
FT                   /label=group_364
FT                   /locus_tag=group_364
FT                   /colour=3
FT   misc_feature    3079
FT                   /label=group_169
FT                   /locus_tag=group_169
FT                   /colour=7
FT   feature         6731
FT                   /label=xseB
FT                   /locus_tag=xseB
FT                   /colour=2
FT   misc_feature    7415
FT                   /label=group_7436
FT                   /locus_tag=group_7436
FT                   /colour=4
FT   feature         4476
FT                   /label=dinG
FT                   /locus_tag=dinG
FT                   /colour=6
FT   misc_feature    5313
FT                   /label=group_1102
FT                   /locus_tag=group_1102
FT                   /colour=4
FT   misc_feature    7792
FT                   /label=group_5964
FT                   /locus_tag=group_5964
FT                   /colour=4
FT   misc_feature    1541
FT                   /label=group_6912
FT                   /locus_tag=group_6912
FT                   /colour=6
FT   misc_feature    551
FT                   /label=group_6415
FT                   /locus_tag=group_6415
FT                   /colour=3
FT   misc_feature    1816
FT                   /label=group_5919
FT                   /locus_tag=group_5919
FT                   /colour=7
FT   misc_feature    5559
FT                   /label=group_2228
FT                   /locus_tag=group_2228
FT                   /colour=4
FT   misc_feature    7331
FT                   /label=group_7677
FT                   /locus_tag=group_7677
FT                   /colour=5
FT   misc_feature    4062
FT                   /label=group_8351
FT                   /locus_tag=group_8351
FT                   /colour=6
FT   misc_feature    5141
FT                   /label=group_6811
FT                   /locus_tag=group_6811
FT                   /colour=7
FT   misc_feature    309
FT                   /label=group_5724
FT                   /locus_tag=group_5724
FT                   /colour=3
FT   misc_feature    4550
FT                   /label=group_2051
FT                   /locus_tag=group_2051
FT                   /colour=6
FT   misc_feature    46
FT                   /label=group_7132
FT                   /locus_tag=group_7132
FT                   /colour=3
FT   misc_feature    1890
FT                   /label=group_9393
FT                   /locus_tag=group_9393
FT                   /colour=2
FT   misc_feature    545
FT                   /label=group_8397
FT                   /locus_tag=group_8397
FT                   /colour=3
FT   misc_feature    1333
FT                   /label=group_9366
FT                   /locus_tag=group_9366
FT                   /colour=4
FT   feature         5170
FT                   /label=mcpB_6
FT                   /locus_tag=mcpB_6
FT                   /colour=3
FT   misc_feature    7217
FT                   /label=group_3028
FT                   /locus_tag=group_3028
FT                   /colour=5
FT   feature         7816
FT                   /label=agrA
FT                   /locus_tag=agrA
FT                   /colour=3
FT   misc_feature    3410
FT                   /label=group_6194
FT                   /locus_tag=group_6194
FT                   /colour=6
FT   misc_feature    1632
FT                   /label=group_2150
FT                   /locus_tag=group_2150
FT                   /colour=6
FT   misc_feature    697
FT                   /label=group_5907
FT                   /locus_tag=group_5907
FT                   /colour=3
FT   misc_feature    2972
FT                   /label=group_8505
FT                   /locus_tag=group_8505
FT                   /colour=2
FT   misc_feature    3169
FT                   /label=group_8188
FT                   /locus_tag=group_8188
FT                   /colour=4
FT   misc_feature    4304
FT                   /label=group_6348
FT                   /locus_tag=group_6348
FT                   /colour=4
FT   misc_feature    4979
FT                   /label=group_2876
FT                   /locus_tag=group_2876
FT                   /colour=5
FT   misc_feature    3236
FT                   /label=group_6868
FT                   /locus_tag=group_6868
FT                   /colour=6
FT   misc_feature    1356
FT                   /label=group_4577
FT                   /locus_tag=group_4577
FT                   /colour=4
FT   misc_feature    4103
FT                   /label=group_8631
FT                   /locus_tag=group_8631
FT                   /colour=2
FT   misc_feature    1205
FT                   /label=group_5424
FT                   /locus_tag=group_5424
FT                   /colour=4
FT   misc_feature    3984
FT                   /label=group_7813
FT                   /locus_tag=group_7813
FT                   /colour=7
FT   misc_feature    2923
FT                   /label=group_4386
FT                   /locus_tag=group_4386
FT                   /colour=7
FT   misc_feature    7925
FT                   /label=group_9512
FT                   /locus_tag=group_9512
FT                   /colour=4
FT   misc_feature    3388
FT                   /label=group_500
FT                   /locus_tag=group_500
FT                   /colour=5
FT   misc_feature    1309
FT                   /label=group_6715
FT                   /locus_tag=group_6715
FT                   /colour=4
FT   misc_feature    2644
FT                   /label=group_7082
FT                   /locus_tag=group_7082
FT                   /colour=7
FT   misc_feature    1171
FT                   /label=group_3621
FT                   /locus_tag=group_3621
FT                   /colour=4
FT   feature         1525
FT                   /label=rplC
FT                   /locus_tag=rplC
FT                   /colour=5
FT   feature         5281
FT                   /label=tilS_1
FT                   /locus_tag=tilS_1
FT                   /colour=7
FT   misc_feature    6816
FT                   /label=group_1284
FT                   /locus_tag=group_1284
FT                   /colour=6
FT   misc_feature    7300
FT                   /label=group_7736
FT                   /locus_tag=group_7736
FT                   /colour=6
FT   misc_feature    7578
FT                   /label=group_1958
FT                   /locus_tag=group_1958
FT                   /colour=4
FT   misc_feature    828
FT                   /label=group_8680
FT                   /locus_tag=group_8680
FT                   /colour=3
FT   feature         6735
FT                   /label=amiE
FT                   /locus_tag=amiE
FT                   /colour=6
FT   misc_feature    653
FT                   /label=group_7237
FT                   /locus_tag=group_7237
FT                   /colour=3
FT   feature         5637
FT                   /label=lvr_1
FT                   /locus_tag=lvr_1
FT                   /colour=7
FT   misc_feature    4626
FT                   /label=group_1053
FT                   /locus_tag=group_1053
FT                   /colour=3
FT   feature         7801
FT                   /label=norR_2
FT                   /locus_tag=norR_2
FT                   /colour=2
FT   misc_feature    7342
FT                   /label=group_7327
FT                   /locus_tag=group_7327
FT                   /colour=7
FT   misc_feature    5990
FT                   /label=group_1179
FT                   /locus_tag=group_1179
FT                   /colour=4
FT   misc_feature    78
FT                   /label=group_8439
FT                   /locus_tag=group_8439
FT                   /colour=3
FT   misc_feature    7793
FT                   /label=group_5984
FT                   /locus_tag=group_5984
FT                   /colour=5
FT   feature         1503
FT                   /label=infA
FT                   /locus_tag=infA
FT                   /colour=5
FT   feature         7207
FT                   /label=yitJ_2
FT                   /locus_tag=yitJ_2
FT                   /colour=7
FT   feature         1349
FT                   /label=cadA_5
FT                   /locus_tag=cadA_5
FT                   /colour=4
FT   misc_feature    6439
FT                   /label=group_1207
FT                   /locus_tag=group_1207
FT                   /colour=7
FT   misc_feature    3594
FT                   /label=group_8111
FT                   /locus_tag=group_8111
FT                   /colour=4
FT   feature         5219
FT                   /label=rasP_1
FT                   /locus_tag=rasP_1
FT                   /colour=4
FT   misc_feature    2532
FT                   /label=group_9577
FT                   /locus_tag=group_9577
FT                   /colour=5
FT   misc_feature    1397
FT                   /label=group_6790
FT                   /locus_tag=group_6790
FT                   /colour=4
FT   misc_feature    4661
FT                   /label=group_5021
FT                   /locus_tag=group_5021
FT                   /colour=6
FT   feature         3907
FT                   /label=nupC_1
FT                   /locus_tag=nupC_1
FT                   /colour=2
FT   feature         1216
FT                   /label=cntD_2
FT                   /locus_tag=cntD_2
FT                   /colour=4
FT   misc_feature    2872
FT                   /label=group_8573
FT                   /locus_tag=group_8573
FT                   /colour=6
FT   misc_feature    1848
FT                   /label=group_7025
FT                   /locus_tag=group_7025
FT                   /colour=7
FT   misc_feature    5116
FT                   /label=group_8458
FT                   /locus_tag=group_8458
FT                   /colour=4
FT   feature         1852
FT                   /label=argH_3
FT                   /locus_tag=argH_3
FT                   /colour=2
FT   misc_feature    1182
FT                   /label=group_6741
FT                   /locus_tag=group_6741
FT                   /colour=4
FT   misc_feature    2139
FT                   /label=group_2164
FT                   /locus_tag=group_2164
FT                   /colour=4
FT   misc_feature    3749
FT                   /label=group_6322
FT                   /locus_tag=group_6322
FT                   /colour=6
FT   misc_feature    3198
FT                   /label=group_5602
FT                   /locus_tag=group_5602
FT                   /colour=5
FT   misc_feature    3821
FT                   /label=group_7056
FT                   /locus_tag=group_7056
FT                   /colour=4
FT   misc_feature    508
FT                   /label=group_7532
FT                   /locus_tag=group_7532
FT                   /colour=3
FT   misc_feature    258
FT                   /label=group_2480
FT                   /locus_tag=group_2480
FT                   /colour=3
FT   misc_feature    140
FT                   /label=group_768
FT                   /locus_tag=group_768
FT                   /colour=3
FT   feature         3933
FT                   /label=fadN_2
FT                   /locus_tag=fadN_2
FT                   /colour=4
FT   feature         6963
FT                   /label=argG_2
FT                   /locus_tag=argG_2
FT                   /colour=3
FT   misc_feature    3367
FT                   /label=group_6609
FT                   /locus_tag=group_6609
FT                   /colour=5
FT   misc_feature    2661
FT                   /label=group_9249
FT                   /locus_tag=group_9249
FT                   /colour=2
FT   misc_feature    3441
FT                   /label=group_9716
FT                   /locus_tag=group_9716
FT                   /colour=2
FT   feature         2970
FT                   /label=cobT
FT                   /locus_tag=cobT
FT                   /colour=2
FT   misc_feature    1110
FT                   /label=group_6232
FT                   /locus_tag=group_6232
FT                   /colour=4
FT   feature         6557
FT                   /label=slyA
FT                   /locus_tag=slyA
FT                   /colour=2
FT   feature         6635
FT                   /label=resE_3
FT                   /locus_tag=resE_3
FT                   /colour=3
FT   feature         7112
FT                   /label=fabHA_2
FT                   /locus_tag=fabHA_2
FT                   /colour=5
FT   feature         3942
FT                   /label=mgsR
FT                   /locus_tag=mgsR
FT                   /colour=4
FT   misc_feature    6384
FT                   /label=group_445
FT                   /locus_tag=group_445
FT                   /colour=4
FT   misc_feature    503
FT                   /label=group_9272
FT                   /locus_tag=group_9272
FT                   /colour=3
FT   misc_feature    1729
FT                   /label=group_5843
FT                   /locus_tag=group_5843
FT                   /colour=7
FT   misc_feature    6171
FT                   /label=group_2431
FT                   /locus_tag=group_2431
FT                   /colour=7
FT   feature         2512
FT                   /label=ydaD_1
FT                   /locus_tag=ydaD_1
FT                   /colour=4
FT   misc_feature    4466
FT                   /label=group_6004
FT                   /locus_tag=group_6004
FT                   /colour=5
FT   misc_feature    5891
FT                   /label=group_956
FT                   /locus_tag=group_956
FT                   /colour=5
FT   feature         4355
FT                   /label=acsA_3
FT                   /locus_tag=acsA_3
FT                   /colour=2
FT   misc_feature    3071
FT                   /label=group_8837
FT                   /locus_tag=group_8837
FT                   /colour=6
FT   misc_feature    7820
FT                   /label=group_9833
FT                   /locus_tag=group_9833
FT                   /colour=3
FT   feature         4157
FT                   /label=bepA_1
FT                   /locus_tag=bepA_1
FT                   /colour=5
FT   misc_feature    785
FT                   /label=group_8145
FT                   /locus_tag=group_8145
FT                   /colour=3
FT   feature         6922
FT                   /label=cobC
FT                   /locus_tag=cobC
FT                   /colour=5
FT   misc_feature    1013
FT                   /label=group_9352
FT                   /locus_tag=group_9352
FT                   /colour=4
FT   misc_feature    4416
FT                   /label=group_1620
FT                   /locus_tag=group_1620
FT                   /colour=6
FT   misc_feature    4479
FT                   /label=group_3313
FT                   /locus_tag=group_3313
FT                   /colour=6
FT   misc_feature    7218
FT                   /label=group_3478
FT                   /locus_tag=group_3478
FT                   /colour=7
FT   feature         6734
FT                   /label=ktrB_1
FT                   /locus_tag=ktrB_1
FT                   /colour=5
FT   misc_feature    5968
FT                   /label=group_945
FT                   /locus_tag=group_945
FT                   /colour=5
FT   feature         7197
FT                   /label=btuC_4
FT                   /locus_tag=btuC_4
FT                   /colour=3
FT   feature         6859
FT                   /label=ilvB_1
FT                   /locus_tag=ilvB_1
FT                   /colour=2
FT   feature         7416
FT                   /label=icmF_2
FT                   /locus_tag=icmF_2
FT                   /colour=3
FT   feature         6620
FT                   /label=selO_2
FT                   /locus_tag=selO_2
FT                   /colour=4
FT   feature         4694
FT                   /label=nlhH_2
FT                   /locus_tag=nlhH_2
FT                   /colour=3
FT   misc_feature    7579
FT                   /label=group_7703
FT                   /locus_tag=group_7703
FT                   /colour=5
FT   misc_feature    3148
FT                   /label=group_6385
FT                   /locus_tag=group_6385
FT                   /colour=3
FT   feature         5642
FT                   /label=dmlA
FT                   /locus_tag=dmlA
FT                   /colour=2
FT   misc_feature    3184
FT                   /label=group_6401
FT                   /locus_tag=group_6401
FT                   /colour=4
FT   misc_feature    6184
FT                   /label=group_2202
FT                   /locus_tag=group_2202
FT                   /colour=4
FT   misc_feature    5153
FT                   /label=group_6805
FT                   /locus_tag=group_6805
FT                   /colour=7
FT   misc_feature    2147
FT                   /label=group_4716
FT                   /locus_tag=group_4716
FT                   /colour=5
FT   misc_feature    5071
FT                   /label=group_2147
FT                   /locus_tag=group_2147
FT                   /colour=5
FT   feature         6375
FT                   /label=secDF
FT                   /locus_tag=secDF
FT                   /colour=7
FT   misc_feature    7219
FT                   /label=group_8213
FT                   /locus_tag=group_8213
FT                   /colour=2
FT   misc_feature    7926
FT                   /label=group_9217
FT                   /locus_tag=group_9217
FT                   /colour=5
FT   misc_feature    1624
FT                   /label=group_3324
FT                   /locus_tag=group_3324
FT                   /colour=6
FT   misc_feature    7713
FT                   /label=group_6087
FT                   /locus_tag=group_6087
FT                   /colour=5
FT   feature         3664
FT                   /label=rcsC_2
FT                   /locus_tag=rcsC_2
FT                   /colour=7
FT   misc_feature    4690
FT                   /label=group_8946
FT                   /locus_tag=group_8946
FT                   /colour=2
FT   misc_feature    2867
FT                   /label=group_8568
FT                   /locus_tag=group_8568
FT                   /colour=6
FT   feature         5207
FT                   /label=cheB_4
FT                   /locus_tag=cheB_4
FT                   /colour=3
FT   feature         2946
FT                   /label=spuC
FT                   /locus_tag=spuC
FT                   /colour=2
FT   misc_feature    1927
FT                   /label=group_6672
FT                   /locus_tag=group_6672
FT                   /colour=2
FT   misc_feature    6016
FT                   /label=group_1433
FT                   /locus_tag=group_1433
FT                   /colour=3
FT   feature         3463
FT                   /label=ymfD
FT                   /locus_tag=ymfD
FT                   /colour=3
FT   misc_feature    3265
FT                   /label=group_9177
FT                   /locus_tag=group_9177
FT                   /colour=7
FT   misc_feature    3700
FT                   /label=group_5679
FT                   /locus_tag=group_5679
FT                   /colour=3
FT   misc_feature    4586
FT                   /label=group_2184
FT                   /locus_tag=group_2184
FT                   /colour=4
FT   misc_feature    7402
FT                   /label=group_8059
FT                   /locus_tag=group_8059
FT                   /colour=6
FT   feature         5511
FT                   /label=rsmA
FT                   /locus_tag=rsmA
FT                   /colour=7
FT   misc_feature    127
FT                   /label=group_766
FT                   /locus_tag=group_766
FT                   /colour=3
FT   misc_feature    3589
FT                   /label=group_2460
FT                   /locus_tag=group_2460
FT                   /colour=3
FT   feature         5789
FT                   /label=dppB_3
FT                   /locus_tag=dppB_3
FT                   /colour=3
FT   feature         1177
FT                   /label=yjhB
FT                   /locus_tag=yjhB
FT                   /colour=4
FT   feature         6323
FT                   /label=pdeC
FT                   /locus_tag=pdeC
FT                   /colour=7
FT   feature         1773
FT                   /label=engB_2
FT                   /locus_tag=engB_2
FT                   /colour=7
FT   misc_feature    4107
FT                   /label=group_7403
FT                   /locus_tag=group_7403
FT                   /colour=2
FT   feature         5218
FT                   /label=proS_1
FT                   /locus_tag=proS_1
FT                   /colour=4
FT   feature         1861
FT                   /label=lutA_1
FT                   /locus_tag=lutA_1
FT                   /colour=2
FT   feature         7405
FT                   /label=cbiD_2
FT                   /locus_tag=cbiD_2
FT                   /colour=7
FT   misc_feature    3965
FT                   /label=group_958
FT                   /locus_tag=group_958
FT                   /colour=6
FT   feature         4704
FT                   /label=yknY_1
FT                   /locus_tag=yknY_1
FT                   /colour=4
FT   misc_feature    7858
FT                   /label=group_9632
FT                   /locus_tag=group_9632
FT                   /colour=4
FT   misc_feature    4799
FT                   /label=group_9209
FT                   /locus_tag=group_9209
FT                   /colour=2
FT   feature         5030
FT                   /label=bmrR
FT                   /locus_tag=bmrR
FT                   /colour=5
FT   misc_feature    1997
FT                   /label=group_6649
FT                   /locus_tag=group_6649
FT                   /colour=3
FT   feature         2956
FT                   /label=rpaR
FT                   /locus_tag=rpaR
FT                   /colour=2
FT   feature         6590
FT                   /label=mshD_1
FT                   /locus_tag=mshD_1
FT                   /colour=6
FT   misc_feature    1494
FT                   /label=group_696
FT                   /locus_tag=group_696
FT                   /colour=4
FT   feature         5735
FT                   /label=rlmD
FT                   /locus_tag=rlmD
FT                   /colour=4
FT   misc_feature    4996
FT                   /label=group_9112
FT                   /locus_tag=group_9112
FT                   /colour=7
FT   feature         5908
FT                   /label=pbpH
FT                   /locus_tag=pbpH
FT                   /colour=4
FT   misc_feature    674
FT                   /label=group_7475
FT                   /locus_tag=group_7475
FT                   /colour=3
FT   misc_feature    4065
FT                   /label=group_2107
FT                   /locus_tag=group_2107
FT                   /colour=6
FT   misc_feature    136
FT                   /label=group_6365
FT                   /locus_tag=group_6365
FT                   /colour=3
FT   feature         7272
FT                   /label=kdpB_2
FT                   /locus_tag=kdpB_2
FT                   /colour=4
FT   misc_feature    3005
FT                   /label=group_5950
FT                   /locus_tag=group_5950
FT                   /colour=4
FT   misc_feature    2788
FT                   /label=group_6845
FT                   /locus_tag=group_6845
FT                   /colour=5
FT   misc_feature    5712
FT                   /label=group_475
FT                   /locus_tag=group_475
FT                   /colour=5
FT   misc_feature    6188
FT                   /label=group_7972
FT                   /locus_tag=group_7972
FT                   /colour=6
FT   misc_feature    7794
FT                   /label=group_8906
FT                   /locus_tag=group_8906
FT                   /colour=6
FT   feature         5719
FT                   /label=norG_4
FT                   /locus_tag=norG_4
FT                   /colour=7
FT   feature         4039
FT                   /label=rcsC_7
FT                   /locus_tag=rcsC_7
FT                   /colour=4
FT   misc_feature    2369
FT                   /label=group_1092
FT                   /locus_tag=group_1092
FT                   /colour=7
FT   misc_feature    2370
FT                   /label=group_7949
FT                   /locus_tag=group_7949
FT                   /colour=7
FT   feature         1682
FT                   /label=yviE
FT                   /locus_tag=yviE
FT                   /colour=6
FT   misc_feature    4795
FT                   /label=group_6067
FT                   /locus_tag=group_6067
FT                   /colour=2
FT   misc_feature    2335
FT                   /label=group_9416
FT                   /locus_tag=group_9416
FT                   /colour=7
FT   feature         3902
FT                   /label=leuS_1
FT                   /locus_tag=leuS_1
FT                   /colour=2
FT   misc_feature    7220
FT                   /label=group_3042
FT                   /locus_tag=group_3042
FT                   /colour=3
FT   misc_feature    4929
FT                   /label=group_80
FT                   /locus_tag=group_80
FT                   /colour=6
FT   misc_feature    2887
FT                   /label=group_8588
FT                   /locus_tag=group_8588
FT                   /colour=6
FT   misc_feature    5557
FT                   /label=group_8105
FT                   /locus_tag=group_8105
FT                   /colour=4
FT   misc_feature    3755
FT                   /label=group_185
FT                   /locus_tag=group_185
FT                   /colour=6
FT   feature         2808
FT                   /label=gmhB_2
FT                   /locus_tag=gmhB_2
FT                   /colour=5
FT   misc_feature    906
FT                   /label=group_6441
FT                   /locus_tag=group_6441
FT                   /colour=3
FT   misc_feature    1616
FT                   /label=group_7871
FT                   /locus_tag=group_7871
FT                   /colour=6
FT   feature         6568
FT                   /label=ytrE
FT                   /locus_tag=ytrE
FT                   /colour=7
FT   feature         5549
FT                   /label=murI
FT                   /locus_tag=murI
FT                   /colour=2
FT   misc_feature    7373
FT                   /label=group_2780
FT                   /locus_tag=group_2780
FT                   /colour=5
FT   feature         2578
FT                   /label=phoP_4
FT                   /locus_tag=phoP_4
FT                   /colour=6
FT   feature         3349
FT                   /label=ectT_3
FT                   /locus_tag=ectT_3
FT                   /colour=4
FT   misc_feature    2735
FT                   /label=group_5320
FT                   /locus_tag=group_5320
FT                   /colour=4
FT   misc_feature    69
FT                   /label=group_4166
FT                   /locus_tag=group_4166
FT                   /colour=3
FT   feature         7147
FT                   /label=cdr_2
FT                   /locus_tag=cdr_2
FT                   /colour=5
FT   misc_feature    5328
FT                   /label=group_6600
FT                   /locus_tag=group_6600
FT                   /colour=7
FT   misc_feature    4710
FT                   /label=group_9240
FT                   /locus_tag=group_9240
FT                   /colour=4
FT   feature         1522
FT                   /label=rplB
FT                   /locus_tag=rplB
FT                   /colour=5
FT   misc_feature    2497
FT                   /label=group_2489
FT                   /locus_tag=group_2489
FT                   /colour=4
FT   feature         2435
FT                   /label=cntE
FT                   /locus_tag=cntE
FT                   /colour=3
FT   misc_feature    54
FT                   /label=group_2068
FT                   /locus_tag=group_2068
FT                   /colour=3
FT   misc_feature    3827
FT                   /label=group_4725
FT                   /locus_tag=group_4725
FT                   /colour=4
FT   misc_feature    7582
FT                   /label=group_1421
FT                   /locus_tag=group_1421
FT                   /colour=3
FT   misc_feature    4331
FT                   /label=group_8368
FT                   /locus_tag=group_8368
FT                   /colour=6
FT   misc_feature    5748
FT                   /label=group_4193
FT                   /locus_tag=group_4193
FT                   /colour=7
FT   misc_feature    7586
FT                   /label=group_8848
FT                   /locus_tag=group_8848
FT                   /colour=4
FT   feature         6869
FT                   /label=argD_1
FT                   /locus_tag=argD_1
FT                   /colour=7
FT   misc_feature    3372
FT                   /label=group_7285
FT                   /locus_tag=group_7285
FT                   /colour=5
FT   misc_feature    1196
FT                   /label=group_6755
FT                   /locus_tag=group_6755
FT                   /colour=4
FT   misc_feature    7723
FT                   /label=group_9036
FT                   /locus_tag=group_9036
FT                   /colour=7
FT   feature         6471
FT                   /label=tcyK_1
FT                   /locus_tag=tcyK_1
FT                   /colour=3
FT   misc_feature    7610
FT                   /label=group_9552
FT                   /locus_tag=group_9552
FT                   /colour=6
FT   misc_feature    4448
FT                   /label=group_1825
FT                   /locus_tag=group_1825
FT                   /colour=3
FT   feature         4886
FT                   /label=pcrB_1
FT                   /locus_tag=pcrB_1
FT                   /colour=6
FT   misc_feature    3653
FT                   /label=group_3171
FT                   /locus_tag=group_3171
FT                   /colour=7
FT   misc_feature    6645
FT                   /label=group_4965
FT                   /locus_tag=group_4965
FT                   /colour=5
FT   misc_feature    3785
FT                   /label=group_3268
FT                   /locus_tag=group_3268
FT                   /colour=2
FT   feature         2576
FT                   /label=aphA4
FT                   /locus_tag=aphA4
FT                   /colour=6
FT   feature         6489
FT                   /label=eutL
FT                   /locus_tag=eutL
FT                   /colour=6
FT   feature         3879
FT                   /label=argS_3
FT                   /locus_tag=argS_3
FT                   /colour=7
FT   misc_feature    2780
FT                   /label=group_6585
FT                   /locus_tag=group_6585
FT                   /colour=5
FT   feature         6806
FT                   /label=yxeB_1
FT                   /locus_tag=yxeB_1
FT                   /colour=2
FT   misc_feature    3074
FT                   /label=group_1918
FT                   /locus_tag=group_1918
FT                   /colour=6
FT   misc_feature    3865
FT                   /label=group_9782
FT                   /locus_tag=group_9782
FT                   /colour=6
FT   misc_feature    2284
FT                   /label=group_6108
FT                   /locus_tag=group_6108
FT                   /colour=6
FT   feature         1443
FT                   /label=copB
FT                   /locus_tag=copB
FT                   /colour=4
FT   feature         3715
FT                   /label=qacR
FT                   /locus_tag=qacR
FT                   /colour=4
FT   misc_feature    7581
FT                   /label=group_936
FT                   /locus_tag=group_936
FT                   /colour=2
FT   misc_feature    6254
FT                   /label=group_984
FT                   /locus_tag=group_984
FT                   /colour=6
FT   misc_feature    5598
FT                   /label=group_1013
FT                   /locus_tag=group_1013
FT                   /colour=5
FT   misc_feature    1266
FT                   /label=group_4782
FT                   /locus_tag=group_4782
FT                   /colour=4
FT   misc_feature    7222
FT                   /label=group_2929
FT                   /locus_tag=group_2929
FT                   /colour=5
FT   feature         5390
FT                   /label=fabH
FT                   /locus_tag=fabH
FT                   /colour=4
FT   misc_feature    6658
FT                   /label=group_4036
FT                   /locus_tag=group_4036
FT                   /colour=7
FT   misc_feature    7580
FT                   /label=group_4552
FT                   /locus_tag=group_4552
FT                   /colour=7
FT   misc_feature    1950
FT                   /label=group_7900
FT                   /locus_tag=group_7900
FT                   /colour=3
FT   misc_feature    5725
FT                   /label=group_1981
FT                   /locus_tag=group_1981
FT                   /colour=2
FT   misc_feature    491
FT                   /label=group_5596
FT                   /locus_tag=group_5596
FT                   /colour=3
FT   misc_feature    236
FT                   /label=group_9462
FT                   /locus_tag=group_9462
FT                   /colour=3
FT   feature         5732
FT                   /label=btuC_2
FT                   /locus_tag=btuC_2
FT                   /colour=3
FT   feature         1539
FT                   /label=graS_2
FT                   /locus_tag=graS_2
FT                   /colour=5
FT   feature         4269
FT                   /label=proS_2
FT                   /locus_tag=proS_2
FT                   /colour=7
FT   feature         1523
FT                   /label=rplW
FT                   /locus_tag=rplW
FT                   /colour=5
FT   feature         775
FT                   /label=ssbA_2
FT                   /locus_tag=ssbA_2
FT                   /colour=3
FT   misc_feature    2232
FT                   /label=group_9725
FT                   /locus_tag=group_9725
FT                   /colour=6
FT   feature         5038
FT                   /label=hutI_3
FT                   /locus_tag=hutI_3
FT                   /colour=6
FT   misc_feature    7318
FT                   /label=group_7332
FT                   /locus_tag=group_7332
FT                   /colour=3
FT   feature         7131
FT                   /label=ispD_1
FT                   /locus_tag=ispD_1
FT                   /colour=7
FT   misc_feature    5187
FT                   /label=group_9193
FT                   /locus_tag=group_9193
FT                   /colour=6
FT   misc_feature    3180
FT                   /label=group_8197
FT                   /locus_tag=group_8197
FT                   /colour=4
FT   feature         7542
FT                   /label=yqeN_2
FT                   /locus_tag=yqeN_2
FT                   /colour=4
FT   misc_feature    4737
FT                   /label=group_3646
FT                   /locus_tag=group_3646
FT                   /colour=2
FT   misc_feature    2166
FT                   /label=group_1882
FT                   /locus_tag=group_1882
FT                   /colour=5
FT   misc_feature    4561
FT                   /label=group_1930
FT                   /locus_tag=group_1930
FT                   /colour=2
FT   feature         4193
FT                   /label=mcpA_3
FT                   /locus_tag=mcpA_3
FT                   /colour=7
FT   misc_feature    3493
FT                   /label=group_2769
FT                   /locus_tag=group_2769
FT                   /colour=4
FT   misc_feature    3955
FT                   /label=group_743
FT                   /locus_tag=group_743
FT                   /colour=5
FT   misc_feature    4314
FT                   /label=group_9166
FT                   /locus_tag=group_9166
FT                   /colour=5
FT   misc_feature    6174
FT                   /label=group_1696
FT                   /locus_tag=group_1696
FT                   /colour=2
FT   misc_feature    867
FT                   /label=group_7222
FT                   /locus_tag=group_7222
FT                   /colour=3
FT   misc_feature    7223
FT                   /label=group_2630
FT                   /locus_tag=group_2630
FT                   /colour=6
FT   misc_feature    2904
FT                   /label=group_4240
FT                   /locus_tag=group_4240
FT                   /colour=7
FT   feature         5188
FT                   /label=znuB
FT                   /locus_tag=znuB
FT                   /colour=6
FT   misc_feature    5130
FT                   /label=group_6394
FT                   /locus_tag=group_6394
FT                   /colour=5
FT   feature         4207
FT                   /label=acpA_1
FT                   /locus_tag=acpA_1
FT                   /colour=3
FT   misc_feature    4028
FT                   /label=group_25
FT                   /locus_tag=group_25
FT                   /colour=4
FT   feature         122
FT                   /label=drrA
FT                   /locus_tag=drrA
FT                   /colour=3
FT   misc_feature    241
FT                   /label=group_773
FT                   /locus_tag=group_773
FT                   /colour=3
FT   feature         3720
FT                   /label=lolD_3
FT                   /locus_tag=lolD_3
FT                   /colour=5
FT   misc_feature    5621
FT                   /label=group_5670
FT                   /locus_tag=group_5670
FT                   /colour=4
FT   feature         6787
FT                   /label=essG
FT                   /locus_tag=essG
FT                   /colour=3
FT   feature         2996
FT                   /label=fliM
FT                   /locus_tag=fliM
FT                   /colour=3
FT   misc_feature    1801
FT                   /label=group_7652
FT                   /locus_tag=group_7652
FT                   /colour=7
FT   feature         5199
FT                   /label=yhaN_2
FT                   /locus_tag=yhaN_2
FT                   /colour=2
FT   feature         2325
FT                   /label=rppH_2
FT                   /locus_tag=rppH_2
FT                   /colour=7
FT   feature         4577
FT                   /label=acrC
FT                   /locus_tag=acrC
FT                   /colour=3
FT   misc_feature    2394
FT                   /label=group_9200
FT                   /locus_tag=group_9200
FT                   /colour=2
FT   feature         2922
FT                   /label=malT_2
FT                   /locus_tag=malT_2
FT                   /colour=7
FT   misc_feature    2026
FT                   /label=group_6640
FT                   /locus_tag=group_6640
FT                   /colour=3
FT   feature         2700
FT                   /label=kdgA
FT                   /locus_tag=kdgA
FT                   /colour=3
FT   feature         3193
FT                   /label=ppsC
FT                   /locus_tag=ppsC
FT                   /colour=5
FT   misc_feature    2299
FT                   /label=group_9762
FT                   /locus_tag=group_9762
FT                   /colour=6
FT   misc_feature    7876
FT                   /label=group_9821
FT                   /locus_tag=group_9821
FT                   /colour=6
FT   misc_feature    3701
FT                   /label=group_6565
FT                   /locus_tag=group_6565
FT                   /colour=4
FT   feature         3880
FT                   /label=argS_1
FT                   /locus_tag=argS_1
FT                   /colour=7
FT   misc_feature    2834
FT                   /label=group_59
FT                   /locus_tag=group_59
FT                   /colour=5
FT   misc_feature    4896
FT                   /label=group_170
FT                   /locus_tag=group_170
FT                   /colour=7
FT   misc_feature    7795
FT                   /label=group_8808
FT                   /locus_tag=group_8808
FT                   /colour=7
FT   feature         5298
FT                   /label=yscU
FT                   /locus_tag=yscU
FT                   /colour=3
FT   misc_feature    1061
FT                   /label=group_7265
FT                   /locus_tag=group_7265
FT                   /colour=4
FT   misc_feature    5539
FT                   /label=group_2423
FT                   /locus_tag=group_2423
FT                   /colour=6
FT   misc_feature    3714
FT                   /label=group_4482
FT                   /locus_tag=group_4482
FT                   /colour=4
FT   feature         6420
FT                   /label=mntA
FT                   /locus_tag=mntA
FT                   /colour=6
FT   misc_feature    4
FT                   /label=group_8292
FT                   /locus_tag=group_8292
FT                   /colour=3
FT   misc_feature    2527
FT                   /label=group_6952
FT                   /locus_tag=group_6952
FT                   /colour=5
FT   misc_feature    7667
FT                   /label=group_7
FT                   /locus_tag=group_7
FT                   /colour=5
FT   feature         6602
FT                   /label=mcp4_2
FT                   /locus_tag=mcp4_2
FT                   /colour=6
FT   misc_feature    2626
FT                   /label=group_3211
FT                   /locus_tag=group_3211
FT                   /colour=7
FT   misc_feature    7852
FT                   /label=group_12
FT                   /locus_tag=group_12
FT                   /colour=2
FT   misc_feature    4974
FT                   /label=group_9482
FT                   /locus_tag=group_9482
FT                   /colour=5
FT   misc_feature    352
FT                   /label=group_7127
FT                   /locus_tag=group_7127
FT                   /colour=3
FT   misc_feature    704
FT                   /label=group_5959
FT                   /locus_tag=group_5959
FT                   /colour=3
FT   misc_feature    920
FT                   /label=group_6455
FT                   /locus_tag=group_6455
FT                   /colour=3
FT   feature         6829
FT                   /label=citA_2
FT                   /locus_tag=citA_2
FT                   /colour=5
FT   misc_feature    767
FT                   /label=group_4821
FT                   /locus_tag=group_4821
FT                   /colour=3
FT   misc_feature    1562
FT                   /label=group_4762
FT                   /locus_tag=group_4762
FT                   /colour=6
FT   misc_feature    5973
FT                   /label=group_5583
FT                   /locus_tag=group_5583
FT                   /colour=6
FT   misc_feature    1029
FT                   /label=group_938
FT                   /locus_tag=group_938
FT                   /colour=4
FT   misc_feature    6243
FT                   /label=group_2789
FT                   /locus_tag=group_2789
FT                   /colour=3
FT   misc_feature    2035
FT                   /label=group_6897
FT                   /locus_tag=group_6897
FT                   /colour=3
FT   misc_feature    7383
FT                   /label=group_980
FT                   /locus_tag=group_980
FT                   /colour=3
FT   feature         2702
FT                   /label=yjmD_2
FT                   /locus_tag=yjmD_2
FT                   /colour=3
FT   feature         6021
FT                   /label=argF_1
FT                   /locus_tag=argF_1
FT                   /colour=4
FT   feature         5000
FT                   /label=nudC_2
FT                   /locus_tag=nudC_2
FT                   /colour=7
FT   misc_feature    395
FT                   /label=group_8311
FT                   /locus_tag=group_8311
FT                   /colour=3
FT   misc_feature    7653
FT                   /label=group_8974
FT                   /locus_tag=group_8974
FT                   /colour=2
FT   misc_feature    4487
FT                   /label=group_3392
FT                   /locus_tag=group_3392
FT                   /colour=7
FT   misc_feature    1470
FT                   /label=group_6851
FT                   /locus_tag=group_6851
FT                   /colour=4
FT   misc_feature    3190
FT                   /label=group_9186
FT                   /locus_tag=group_9186
FT                   /colour=5
FT   feature         5729
FT                   /label=yfhA
FT                   /locus_tag=yfhA
FT                   /colour=3
FT   feature         1853
FT                   /label=mdtD_1
FT                   /locus_tag=mdtD_1
FT                   /colour=2
FT   feature         5215
FT                   /label=polC_3
FT                   /locus_tag=polC_3
FT                   /colour=4
FT   misc_feature    2990
FT                   /label=group_4922
FT                   /locus_tag=group_4922
FT                   /colour=3
FT   misc_feature    6450
FT                   /label=group_1683
FT                   /locus_tag=group_1683
FT                   /colour=4
FT   feature         344
FT                   /label=bdbC_2
FT                   /locus_tag=bdbC_2
FT                   /colour=3
FT   feature         6102
FT                   /label=xylB_2
FT                   /locus_tag=xylB_2
FT                   /colour=6
FT   misc_feature    5108
FT                   /label=group_9706
FT                   /locus_tag=group_9706
FT                   /colour=3
FT   misc_feature    4866
FT                   /label=group_6619
FT                   /locus_tag=group_6619
FT                   /colour=3
FT   misc_feature    5880
FT                   /label=group_704
FT                   /locus_tag=group_704
FT                   /colour=3
FT   misc_feature    3597
FT                   /label=group_3077
FT                   /locus_tag=group_3077
FT                   /colour=4
FT   misc_feature    690
FT                   /label=group_8275
FT                   /locus_tag=group_8275
FT                   /colour=3
FT   misc_feature    4703
FT                   /label=group_6664
FT                   /locus_tag=group_6664
FT                   /colour=4
FT   misc_feature    3373
FT                   /label=group_5612
FT                   /locus_tag=group_5612
FT                   /colour=5
FT   misc_feature    4569
FT                   /label=group_6023
FT                   /locus_tag=group_6023
FT                   /colour=3
FT   misc_feature    1941
FT                   /label=group_8494
FT                   /locus_tag=group_8494
FT                   /colour=3
FT   misc_feature    5921
FT                   /label=group_4446
FT                   /locus_tag=group_4446
FT                   /colour=7
FT   misc_feature    1003
FT                   /label=group_7947
FT                   /locus_tag=group_7947
FT                   /colour=4
FT   feature         1214
FT                   /label=nikB_2
FT                   /locus_tag=nikB_2
FT                   /colour=4
FT   misc_feature    3513
FT                   /label=group_6488
FT                   /locus_tag=group_6488
FT                   /colour=5
FT   feature         7449
FT                   /label=atpD_2
FT                   /locus_tag=atpD_2
FT                   /colour=2
FT   misc_feature    460
FT                   /label=group_9284
FT                   /locus_tag=group_9284
FT                   /colour=3
FT   misc_feature    7268
FT                   /label=group_7628
FT                   /locus_tag=group_7628
FT                   /colour=3
FT   misc_feature    2095
FT                   /label=group_8541
FT                   /locus_tag=group_8541
FT                   /colour=4
FT   misc_feature    2046
FT                   /label=group_4179
FT                   /locus_tag=group_4179
FT                   /colour=3
FT   misc_feature    3892
FT                   /label=group_6014
FT                   /locus_tag=group_6014
FT                   /colour=7
FT   misc_feature    3226
FT                   /label=group_6890
FT                   /locus_tag=group_6890
FT                   /colour=6
FT   misc_feature    7364
FT                   /label=group_2854
FT                   /locus_tag=group_2854
FT                   /colour=2
FT   misc_feature    5314
FT                   /label=group_397
FT                   /locus_tag=group_397
FT                   /colour=5
FT   misc_feature    4868
FT                   /label=group_1512
FT                   /locus_tag=group_1512
FT                   /colour=4
FT   feature         5234
FT                   /label=rsbQ_1
FT                   /locus_tag=rsbQ_1
FT                   /colour=6
FT   misc_feature    3267
FT                   /label=group_9179
FT                   /locus_tag=group_9179
FT                   /colour=7
FT   misc_feature    7351
FT                   /label=group_7713
FT                   /locus_tag=group_7713
FT                   /colour=3
FT   misc_feature    555
FT                   /label=group_6411
FT                   /locus_tag=group_6411
FT                   /colour=3
FT   misc_feature    6550
FT                   /label=group_2776
FT                   /locus_tag=group_2776
FT                   /colour=3
FT   misc_feature    3613
FT                   /label=group_7964
FT                   /locus_tag=group_7964
FT                   /colour=5
FT   misc_feature    3187
FT                   /label=group_6768
FT                   /locus_tag=group_6768
FT                   /colour=5
FT   misc_feature    7159
FT                   /label=group_2357
FT                   /locus_tag=group_2357
FT                   /colour=6
FT   misc_feature    1731
FT                   /label=group_8091
FT                   /locus_tag=group_8091
FT                   /colour=7
FT   misc_feature    162
FT                   /label=group_9446
FT                   /locus_tag=group_9446
FT                   /colour=3
FT   misc_feature    7160
FT                   /label=group_7919
FT                   /locus_tag=group_7919
FT                   /colour=7
FT   misc_feature    178
FT                   /label=group_8057
FT                   /locus_tag=group_8057
FT                   /colour=3
FT   misc_feature    7421
FT                   /label=group_3255
FT                   /locus_tag=group_3255
FT                   /colour=7
FT   feature         1235
FT                   /label=nrdF
FT                   /locus_tag=nrdF
FT                   /colour=4
FT   misc_feature    7550
FT                   /label=group_3303
FT                   /locus_tag=group_3303
FT                   /colour=6
FT   misc_feature    1851
FT                   /label=group_4284
FT                   /locus_tag=group_4284
FT                   /colour=2
FT   misc_feature    4610
FT                   /label=group_9053
FT                   /locus_tag=group_9053
FT                   /colour=7
FT   feature         6233
FT                   /label=tpa_1
FT                   /locus_tag=tpa_1
FT                   /colour=5
FT   misc_feature    671
FT                   /label=group_4958
FT                   /locus_tag=group_4958
FT                   /colour=3
FT   feature         6494
FT                   /label=rlmA
FT                   /locus_tag=rlmA
FT                   /colour=2
FT   misc_feature    3338
FT                   /label=group_3883
FT                   /locus_tag=group_3883
FT                   /colour=3
FT   misc_feature    7991
FT                   /label=group_7724
FT                   /locus_tag=group_7724
FT                   /colour=7
FT   misc_feature    1689
FT                   /label=group_6928
FT                   /locus_tag=group_6928
FT                   /colour=6
FT   misc_feature    6861
FT                   /label=group_759
FT                   /locus_tag=group_759
FT                   /colour=3
FT   misc_feature    2215
FT                   /label=group_629
FT                   /locus_tag=group_629
FT                   /colour=5
FT   misc_feature    4801
FT                   /label=group_9207
FT                   /locus_tag=group_9207
FT                   /colour=2
FT   misc_feature    2562
FT                   /label=group_6139
FT                   /locus_tag=group_6139
FT                   /colour=5
FT   misc_feature    2019
FT                   /label=group_6647
FT                   /locus_tag=group_6647
FT                   /colour=3
FT   feature         2488
FT                   /label=teaD
FT                   /locus_tag=teaD
FT                   /colour=4
FT   misc_feature    2007
FT                   /label=group_9142
FT                   /locus_tag=group_9142
FT                   /colour=3
FT   feature         6040
FT                   /label=hssS_2
FT                   /locus_tag=hssS_2
FT                   /colour=2
FT   misc_feature    3684
FT                   /label=group_4706
FT                   /locus_tag=group_4706
FT                   /colour=2
FT   feature         5986
FT                   /label=glyQS_2
FT                   /locus_tag=glyQS_2
FT                   /colour=3
FT   misc_feature    6650
FT                   /label=group_2212
FT                   /locus_tag=group_2212
FT                   /colour=3
FT   misc_feature    6892
FT                   /label=group_895
FT                   /locus_tag=group_895
FT                   /colour=7
FT   misc_feature    6741
FT                   /label=group_6815
FT                   /locus_tag=group_6815
FT                   /colour=6
FT   misc_feature    4265
FT                   /label=group_2055
FT                   /locus_tag=group_2055
FT                   /colour=7
FT   misc_feature    3837
FT                   /label=group_3662
FT                   /locus_tag=group_3662
FT                   /colour=4
FT   misc_feature    1936
FT                   /label=group_6684
FT                   /locus_tag=group_6684
FT                   /colour=2
FT   feature         6055
FT                   /label=acyII_1
FT                   /locus_tag=acyII_1
FT                   /colour=6
FT   misc_feature    19
FT                   /label=group_9528
FT                   /locus_tag=group_9528
FT                   /colour=3
FT   misc_feature    3199
FT                   /label=group_7907
FT                   /locus_tag=group_7907
FT                   /colour=5
FT   misc_feature    3221
FT                   /label=group_4406
FT                   /locus_tag=group_4406
FT                   /colour=6
FT   misc_feature    1792
FT                   /label=group_8635
FT                   /locus_tag=group_8635
FT                   /colour=7
FT   misc_feature    848
FT                   /label=group_8698
FT                   /locus_tag=group_8698
FT                   /colour=3
FT   misc_feature    3245
FT                   /label=group_7424
FT                   /locus_tag=group_7424
FT                   /colour=6
FT   feature         3529
FT                   /label=yghA
FT                   /locus_tag=yghA
FT                   /colour=6
FT   misc_feature    5021
FT                   /label=group_2172
FT                   /locus_tag=group_2172
FT                   /colour=4
FT   misc_feature    2648
FT                   /label=group_8501
FT                   /locus_tag=group_8501
FT                   /colour=7
FT   misc_feature    4683
FT                   /label=group_9219
FT                   /locus_tag=group_9219
FT                   /colour=2
FT   misc_feature    2253
FT                   /label=group_9746
FT                   /locus_tag=group_9746
FT                   /colour=6
FT   feature         3697
FT                   /label=ilvA
FT                   /locus_tag=ilvA
FT                   /colour=3
FT   misc_feature    1634
FT                   /label=group_2149
FT                   /locus_tag=group_2149
FT                   /colour=6
FT   feature         5522
FT                   /label=saeS
FT                   /locus_tag=saeS
FT                   /colour=3
FT   misc_feature    6003
FT                   /label=group_469
FT                   /locus_tag=group_469
FT                   /colour=7
FT   feature         5705
FT                   /label=qoxB
FT                   /locus_tag=qoxB
FT                   /colour=4
FT   misc_feature    4117
FT                   /label=group_7413
FT                   /locus_tag=group_7413
FT                   /colour=2
FT   misc_feature    1305
FT                   /label=group_6711
FT                   /locus_tag=group_6711
FT                   /colour=4
FT   misc_feature    3130
FT                   /label=group_9264
FT                   /locus_tag=group_9264
FT                   /colour=3
FT   misc_feature    3171
FT                   /label=group_8190
FT                   /locus_tag=group_8190
FT                   /colour=4
FT   feature         713
FT                   /label=dnaA_2
FT                   /locus_tag=dnaA_2
FT                   /colour=3
FT   misc_feature    2647
FT                   /label=group_7378
FT                   /locus_tag=group_7378
FT                   /colour=7
FT   misc_feature    7652
FT                   /label=group_6089
FT                   /locus_tag=group_6089
FT                   /colour=7
FT   misc_feature    284
FT                   /label=group_2476
FT                   /locus_tag=group_2476
FT                   /colour=3
FT   misc_feature    4091
FT                   /label=group_6558
FT                   /locus_tag=group_6558
FT                   /colour=2
FT   misc_feature    7697
FT                   /label=group_8916
FT                   /locus_tag=group_8916
FT                   /colour=4
FT   misc_feature    7163
FT                   /label=group_4264
FT                   /locus_tag=group_4264
FT                   /colour=4
FT   misc_feature    7162
FT                   /label=group_4219
FT                   /locus_tag=group_4219
FT                   /colour=3
FT   misc_feature    5605
FT                   /label=group_5327
FT                   /locus_tag=group_5327
FT                   /colour=6
FT   misc_feature    3455
FT                   /label=group_852
FT                   /locus_tag=group_852
FT                   /colour=2
FT   feature         3718
FT                   /label=ureC_3
FT                   /locus_tag=ureC_3
FT                   /colour=5
FT   misc_feature    302
FT                   /label=group_8794
FT                   /locus_tag=group_8794
FT                   /colour=3
FT   misc_feature    1637
FT                   /label=group_4746
FT                   /locus_tag=group_4746
FT                   /colour=6
FT   feature         1399
FT                   /label=rep
FT                   /locus_tag=rep
FT                   /colour=4
FT   misc_feature    1054
FT                   /label=group_7258
FT                   /locus_tag=group_7258
FT                   /colour=4
FT   feature         7846
FT                   /label=wbpA
FT                   /locus_tag=wbpA
FT                   /colour=6
FT   feature         6895
FT                   /label=btuD_9
FT                   /locus_tag=btuD_9
FT                   /colour=3
FT   misc_feature    7967
FT                   /label=group_7984
FT                   /locus_tag=group_7984
FT                   /colour=3
FT   misc_feature    6562
FT                   /label=group_6607
FT                   /locus_tag=group_6607
FT                   /colour=4
FT   feature         6570
FT                   /label=nhaC_1
FT                   /locus_tag=nhaC_1
FT                   /colour=2
FT   misc_feature    2688
FT                   /label=group_9247
FT                   /locus_tag=group_9247
FT                   /colour=2
FT   misc_feature    1844
FT                   /label=group_7021
FT                   /locus_tag=group_7021
FT                   /colour=7
FT   misc_feature    6155
FT                   /label=group_1846
FT                   /locus_tag=group_1846
FT                   /colour=2
FT   misc_feature    5235
FT                   /label=group_353
FT                   /locus_tag=group_353
FT                   /colour=7
FT   misc_feature    6430
FT                   /label=group_1366
FT                   /locus_tag=group_1366
FT                   /colour=4
FT   feature         7103
FT                   /label=coaX_1
FT                   /locus_tag=coaX_1
FT                   /colour=2
FT   misc_feature    7164
FT                   /label=group_3863
FT                   /locus_tag=group_3863
FT                   /colour=5
FT   misc_feature    1911
FT                   /label=group_3343
FT                   /locus_tag=group_3343
FT                   /colour=2
FT   feature         7984
FT                   /label=rpoE_3
FT                   /locus_tag=rpoE_3
FT                   /colour=6
FT   misc_feature    4002
FT                   /label=group_9406
FT                   /locus_tag=group_9406
FT                   /colour=2
FT   misc_feature    7786
FT                   /label=group_8839
FT                   /locus_tag=group_8839
FT                   /colour=4
FT   misc_feature    1096
FT                   /label=group_1393
FT                   /locus_tag=group_1393
FT                   /colour=4
FT   misc_feature    1328
FT                   /label=group_6734
FT                   /locus_tag=group_6734
FT                   /colour=4
FT   feature         7006
FT                   /label=tpa_4
FT                   /locus_tag=tpa_4
FT                   /colour=5
FT   misc_feature    5596
FT                   /label=group_7938
FT                   /locus_tag=group_7938
FT                   /colour=5
FT   misc_feature    584
FT                   /label=group_8785
FT                   /locus_tag=group_8785
FT                   /colour=3
FT   misc_feature    3244
FT                   /label=group_6826
FT                   /locus_tag=group_6826
FT                   /colour=6
FT   misc_feature    3959
FT                   /label=group_739
FT                   /locus_tag=group_739
FT                   /colour=5
FT   feature         7665
FT                   /label=pdhD_2
FT                   /locus_tag=pdhD_2
FT                   /colour=5
FT   feature         5574
FT                   /label=desR_2
FT                   /locus_tag=desR_2
FT                   /colour=7
FT   misc_feature    1989
FT                   /label=group_8555
FT                   /locus_tag=group_8555
FT                   /colour=3
FT   feature         6090
FT                   /label=ispG_1
FT                   /locus_tag=ispG_1
FT                   /colour=3
FT   misc_feature    1899
FT                   /label=group_2100
FT                   /locus_tag=group_2100
FT                   /colour=2
FT   misc_feature    852
FT                   /label=group_5957
FT                   /locus_tag=group_5957
FT                   /colour=3
FT   feature         2749
FT                   /label=btsR
FT                   /locus_tag=btsR
FT                   /colour=4
FT   misc_feature    354
FT                   /label=group_7129
FT                   /locus_tag=group_7129
FT                   /colour=3
FT   misc_feature    2315
FT                   /label=group_1586
FT                   /locus_tag=group_1586
FT                   /colour=7
FT   feature         7118
FT                   /label=yheH_2
FT                   /locus_tag=yheH_2
FT                   /colour=5
FT   misc_feature    4808
FT                   /label=group_1908
FT                   /locus_tag=group_1908
FT                   /colour=3
FT   misc_feature    5537
FT                   /label=group_6118
FT                   /locus_tag=group_6118
FT                   /colour=5
FT   feature         1659
FT                   /label=comFA
FT                   /locus_tag=comFA
FT                   /colour=6
FT   misc_feature    2353
FT                   /label=group_7163
FT                   /locus_tag=group_7163
FT                   /colour=7
FT   misc_feature    2037
FT                   /label=group_6899
FT                   /locus_tag=group_6899
FT                   /colour=3
FT   misc_feature    4817
FT                   /label=group_2444
FT                   /locus_tag=group_2444
FT                   /colour=4
FT   feature         5510
FT                   /label=rnmV_2
FT                   /locus_tag=rnmV_2
FT                   /colour=7
FT   misc_feature    4960
FT                   /label=group_6060
FT                   /locus_tag=group_6060
FT                   /colour=3
FT   feature         6204
FT                   /label=garB
FT                   /locus_tag=garB
FT                   /colour=7
FT   misc_feature    2287
FT                   /label=group_9774
FT                   /locus_tag=group_9774
FT                   /colour=6
FT   misc_feature    77
FT                   /label=group_4856
FT                   /locus_tag=group_4856
FT                   /colour=3
FT   misc_feature    4137
FT                   /label=group_505
FT                   /locus_tag=group_505
FT                   /colour=3
FT   misc_feature    895
FT                   /label=group_7196
FT                   /locus_tag=group_7196
FT                   /colour=3
FT   misc_feature    2841
FT                   /label=group_5686
FT                   /locus_tag=group_5686
FT                   /colour=6
FT   feature         3920
FT                   /label=puuC
FT                   /locus_tag=puuC
FT                   /colour=3
FT   misc_feature    5730
FT                   /label=group_141
FT                   /locus_tag=group_141
FT                   /colour=3
FT   misc_feature    1918
FT                   /label=group_4774
FT                   /locus_tag=group_4774
FT                   /colour=2
FT   misc_feature    1717
FT                   /label=group_9856
FT                   /locus_tag=group_9856
FT                   /colour=7
FT   misc_feature    6743
FT                   /label=group_6181
FT                   /locus_tag=group_6181
FT                   /colour=2
FT   misc_feature    6742
FT                   /label=group_7910
FT                   /locus_tag=group_7910
FT                   /colour=7
FT   misc_feature    7165
FT                   /label=group_1312
FT                   /locus_tag=group_1312
FT                   /colour=6
FT   misc_feature    6451
FT                   /label=group_1003
FT                   /locus_tag=group_1003
FT                   /colour=5
FT   misc_feature    8049
FT                   /label=group_8722
FT                   /locus_tag=group_8722
FT                   /colour=7
FT   feature         5457
FT                   /label=xecD_2
FT                   /locus_tag=xecD_2
FT                   /colour=4
FT   feature         5501
FT                   /label=ugpQ
FT                   /locus_tag=ugpQ
FT                   /colour=5
FT   misc_feature    3275
FT                   /label=group_9170
FT                   /locus_tag=group_9170
FT                   /colour=7
FT   misc_feature    2028
FT                   /label=group_6638
FT                   /locus_tag=group_6638
FT                   /colour=3
FT   misc_feature    2529
FT                   /label=group_2041
FT                   /locus_tag=group_2041
FT                   /colour=5
FT   feature         1922
FT                   /label=spoVAD_1
FT                   /locus_tag=spoVAD_1
FT                   /colour=2
FT   misc_feature    5337
FT                   /label=group_8465
FT                   /locus_tag=group_8465
FT                   /colour=7
FT   misc_feature    272
FT                   /label=group_3732
FT                   /locus_tag=group_3732
FT                   /colour=3
FT   misc_feature    596
FT                   /label=group_9678
FT                   /locus_tag=group_9678
FT                   /colour=3
FT   misc_feature    2613
FT                   /label=group_6130
FT                   /locus_tag=group_6130
FT                   /colour=7
FT   misc_feature    5433
FT                   /label=group_1291
FT                   /locus_tag=group_1291
FT                   /colour=5
FT   feature         3924
FT                   /label=kstR2_1
FT                   /locus_tag=kstR2_1
FT                   /colour=3
FT   misc_feature    5503
FT                   /label=group_7033
FT                   /locus_tag=group_7033
FT                   /colour=6
FT   misc_feature    6179
FT                   /label=group_365
FT                   /locus_tag=group_365
FT                   /colour=3
FT   misc_feature    2771
FT                   /label=group_8962
FT                   /locus_tag=group_8962
FT                   /colour=4
FT   misc_feature    6576
FT                   /label=group_1874
FT                   /locus_tag=group_1874
FT                   /colour=5
FT   feature         5300
FT                   /label=flhA
FT                   /locus_tag=flhA
FT                   /colour=3
FT   feature         802
FT                   /label=yqbN
FT                   /locus_tag=yqbN
FT                   /colour=3
FT   feature         6299
FT                   /label=bceA_1
FT                   /locus_tag=bceA_1
FT                   /colour=5
FT   misc_feature    4636
FT                   /label=group_2648
FT                   /locus_tag=group_2648
FT                   /colour=4
FT   feature         4720
FT                   /label=soj
FT                   /locus_tag=soj
FT                   /colour=5
FT   misc_feature    3357
FT                   /label=group_6031
FT                   /locus_tag=group_6031
FT                   /colour=4
FT   feature         632
FT                   /label=lytA_2
FT                   /locus_tag=lytA_2
FT                   /colour=3
FT   misc_feature    7551
FT                   /label=group_1948
FT                   /locus_tag=group_1948
FT                   /colour=7
FT   misc_feature    5203
FT                   /label=group_481
FT                   /locus_tag=group_481
FT                   /colour=2
FT   misc_feature    5533
FT                   /label=group_333
FT                   /locus_tag=group_333
FT                   /colour=5
FT   feature         3407
FT                   /label=cysA_1
FT                   /locus_tag=cysA_1
FT                   /colour=6
FT   misc_feature    4010
FT                   /label=group_1593
FT                   /locus_tag=group_1593
FT                   /colour=2
FT   misc_feature    6630
FT                   /label=group_2927
FT                   /locus_tag=group_2927
FT                   /colour=4
FT   feature         2153
FT                   /label=ctc_1
FT                   /locus_tag=ctc_1
FT                   /colour=5
FT   feature         2815
FT                   /label=rmlA
FT                   /locus_tag=rmlA
FT                   /colour=5
FT   misc_feature    6459
FT                   /label=group_3432
FT                   /locus_tag=group_3432
FT                   /colour=3
FT   misc_feature    6284
FT                   /label=group_8422
FT                   /locus_tag=group_8422
FT                   /colour=5
FT   misc_feature    3182
FT                   /label=group_8199
FT                   /locus_tag=group_8199
FT                   /colour=4
FT   misc_feature    2271
FT                   /label=group_6080
FT                   /locus_tag=group_6080
FT                   /colour=6
FT   misc_feature    110
FT                   /label=group_6358
FT                   /locus_tag=group_6358
FT                   /colour=3
FT   misc_feature    527
FT                   /label=group_5666
FT                   /locus_tag=group_5666
FT                   /colour=3
FT   misc_feature    5591
FT                   /label=group_8818
FT                   /locus_tag=group_8818
FT                   /colour=4
FT   feature         3423
FT                   /label=gabP_1
FT                   /locus_tag=gabP_1
FT                   /colour=7
FT   misc_feature    4893
FT                   /label=group_171
FT                   /locus_tag=group_171
FT                   /colour=7
FT   misc_feature    479
FT                   /label=group_9071
FT                   /locus_tag=group_9071
FT                   /colour=3
FT   misc_feature    2420
FT                   /label=group_4474
FT                   /locus_tag=group_4474
FT                   /colour=2
FT   misc_feature    5133
FT                   /label=group_2140
FT                   /locus_tag=group_2140
FT                   /colour=6
FT   misc_feature    221
FT                   /label=group_5527
FT                   /locus_tag=group_5527
FT                   /colour=3
FT   misc_feature    3142
FT                   /label=group_7183
FT                   /locus_tag=group_7183
FT                   /colour=3
FT   misc_feature    191
FT                   /label=group_5693
FT                   /locus_tag=group_5693
FT                   /colour=3
FT   misc_feature    3492
FT                   /label=group_2767
FT                   /locus_tag=group_2767
FT                   /colour=4
FT   misc_feature    7661
FT                   /label=group_8925
FT                   /locus_tag=group_8925
FT                   /colour=4
FT   misc_feature    6198
FT                   /label=group_202
FT                   /locus_tag=group_202
FT                   /colour=3
FT   misc_feature    4798
FT                   /label=group_9210
FT                   /locus_tag=group_9210
FT                   /colour=2
FT   misc_feature    2544
FT                   /label=group_3136
FT                   /locus_tag=group_3136
FT                   /colour=5
FT   misc_feature    1156
FT                   /label=group_6278
FT                   /locus_tag=group_6278
FT                   /colour=4
FT   misc_feature    3577
FT                   /label=group_9474
FT                   /locus_tag=group_9474
FT                   /colour=3
FT   misc_feature    4572
FT                   /label=group_8881
FT                   /locus_tag=group_8881
FT                   /colour=3
FT   misc_feature    3497
FT                   /label=group_4071
FT                   /locus_tag=group_4071
FT                   /colour=4
FT   feature         3300
FT                   /label=metG_1
FT                   /locus_tag=metG_1
FT                   /colour=2
FT   misc_feature    7422
FT                   /label=group_1152
FT                   /locus_tag=group_1152
FT                   /colour=2
FT   feature         1232
FT                   /label=nrdE
FT                   /locus_tag=nrdE
FT                   /colour=4
FT   feature         7387
FT                   /label=ccpA_1
FT                   /locus_tag=ccpA_1
FT                   /colour=6
FT   feature         2496
FT                   /label=pbuE_3
FT                   /locus_tag=pbuE_3
FT                   /colour=4
FT   misc_feature    5380
FT                   /label=group_6161
FT                   /locus_tag=group_6161
FT                   /colour=3
FT   misc_feature    5810
FT                   /label=group_2744
FT                   /locus_tag=group_2744
FT                   /colour=3
FT   misc_feature    7788
FT                   /label=group_8830
FT                   /locus_tag=group_8830
FT                   /colour=6
FT   misc_feature    6019
FT                   /label=group_8982
FT                   /locus_tag=group_8982
FT                   /colour=4
FT   misc_feature    53
FT                   /label=group_9328
FT                   /locus_tag=group_9328
FT                   /colour=3
FT   misc_feature    1753
FT                   /label=group_3066
FT                   /locus_tag=group_3066
FT                   /colour=7
FT   misc_feature    5254
FT                   /label=group_7792
FT                   /locus_tag=group_7792
FT                   /colour=3
FT   misc_feature    2449
FT                   /label=group_9238
FT                   /locus_tag=group_9238
FT                   /colour=3
FT   misc_feature    445
FT                   /label=group_9295
FT                   /locus_tag=group_9295
FT                   /colour=3
FT   misc_feature    2470
FT                   /label=group_3093
FT                   /locus_tag=group_3093
FT                   /colour=3
FT   misc_feature    892
FT                   /label=group_6434
FT                   /locus_tag=group_6434
FT                   /colour=3
FT   misc_feature    1820
FT                   /label=group_8301
FT                   /locus_tag=group_8301
FT                   /colour=7
FT   misc_feature    2058
FT                   /label=group_8485
FT                   /locus_tag=group_8485
FT                   /colour=3
FT   misc_feature    5162
FT                   /label=group_981
FT                   /locus_tag=group_981
FT                   /colour=2
FT   misc_feature    4809
FT                   /label=group_1043
FT                   /locus_tag=group_1043
FT                   /colour=3
FT   feature         2482
FT                   /label=xerC_10
FT                   /locus_tag=xerC_10
FT                   /colour=4
FT   feature         4857
FT                   /label=preA_3
FT                   /locus_tag=preA_3
FT                   /colour=2
FT   misc_feature    1944
FT                   /label=group_7320
FT                   /locus_tag=group_7320
FT                   /colour=3
FT   misc_feature    6640
FT                   /label=group_2309
FT                   /locus_tag=group_2309
FT                   /colour=7
FT   feature         6528
FT                   /label=ctaD_2
FT                   /locus_tag=ctaD_2
FT                   /colour=3
FT   misc_feature    1874
FT                   /label=group_4342
FT                   /locus_tag=group_4342
FT                   /colour=2
FT   feature         1512
FT                   /label=rpsN1
FT                   /locus_tag=rpsN1
FT                   /colour=5
FT   misc_feature    2219
FT                   /label=group_8009
FT                   /locus_tag=group_8009
FT                   /colour=5
FT   misc_feature    646
FT                   /label=group_7230
FT                   /locus_tag=group_7230
FT                   /colour=3
FT   feature         6507
FT                   /label=ponA
FT                   /locus_tag=ponA
FT                   /colour=3
FT   feature         5953
FT                   /label=vdcA
FT                   /locus_tag=vdcA
FT                   /colour=2
FT   misc_feature    5976
FT                   /label=group_1922
FT                   /locus_tag=group_1922
FT                   /colour=7
FT   misc_feature    7552
FT                   /label=group_4683
FT                   /locus_tag=group_4683
FT                   /colour=2
FT   misc_feature    800
FT                   /label=group_5853
FT                   /locus_tag=group_5853
FT                   /colour=3
FT   misc_feature    525
FT                   /label=group_4961
FT                   /locus_tag=group_4961
FT                   /colour=3
FT   misc_feature    3150
FT                   /label=group_9259
FT                   /locus_tag=group_9259
FT                   /colour=3
FT   feature         3504
FT                   /label=resE_2
FT                   /locus_tag=resE_2
FT                   /colour=5
FT   misc_feature    3491
FT                   /label=group_6581
FT                   /locus_tag=group_6581
FT                   /colour=4
FT   misc_feature    3643
FT                   /label=group_4379
FT                   /locus_tag=group_4379
FT                   /colour=6
FT   misc_feature    2863
FT                   /label=group_8604
FT                   /locus_tag=group_8604
FT                   /colour=6
FT   misc_feature    1192
FT                   /label=group_6751
FT                   /locus_tag=group_6751
FT                   /colour=4
FT   misc_feature    8070
FT                   /label=group_8448
FT                   /locus_tag=group_8448
FT                   /colour=4
FT   misc_feature    4686
FT                   /label=group_7453
FT                   /locus_tag=group_7453
FT                   /colour=2
FT   misc_feature    2184
FT                   /label=group_7281
FT                   /locus_tag=group_7281
FT                   /colour=5
FT   misc_feature    2638
FT                   /label=group_9570
FT                   /locus_tag=group_9570
FT                   /colour=7
FT   feature         4920
FT                   /label=amaA
FT                   /locus_tag=amaA
FT                   /colour=4
FT   misc_feature    3609
FT                   /label=group_6797
FT                   /locus_tag=group_6797
FT                   /colour=5
FT   misc_feature    5954
FT                   /label=group_2889
FT                   /locus_tag=group_2889
FT                   /colour=3
FT   feature         1042
FT                   /label=gdx_2
FT                   /locus_tag=gdx_2
FT                   /colour=4
FT   misc_feature    4128
FT                   /label=group_1762
FT                   /locus_tag=group_1762
FT                   /colour=3
FT   misc_feature    5210
FT                   /label=group_1821
FT                   /locus_tag=group_1821
FT                   /colour=3
FT   misc_feature    7931
FT                   /label=group_3175
FT                   /locus_tag=group_3175
FT                   /colour=6
FT   misc_feature    1226
FT                   /label=group_9379
FT                   /locus_tag=group_9379
FT                   /colour=4
FT   misc_feature    2911
FT                   /label=group_1985
FT                   /locus_tag=group_1985
FT                   /colour=7
FT   misc_feature    1176
FT                   /label=group_6296
FT                   /locus_tag=group_6296
FT                   /colour=4
FT   feature         1536
FT                   /label=fusA
FT                   /locus_tag=fusA
FT                   /colour=5
FT   misc_feature    2745
FT                   /label=group_138
FT                   /locus_tag=group_138
FT                   /colour=4
FT   feature         6004
FT                   /label=queG_2
FT                   /locus_tag=queG_2
FT                   /colour=7
FT   misc_feature    1746
FT                   /label=group_7563
FT                   /locus_tag=group_7563
FT                   /colour=7
FT   misc_feature    4353
FT                   /label=group_2685
FT                   /locus_tag=group_2685
FT                   /colour=2
FT   misc_feature    6053
FT                   /label=group_2157
FT                   /locus_tag=group_2157
FT                   /colour=5
FT   misc_feature    1141
FT                   /label=group_6263
FT                   /locus_tag=group_6263
FT                   /colour=4
FT   misc_feature    6745
FT                   /label=group_783
FT                   /locus_tag=group_783
FT                   /colour=4
FT   feature         4838
FT                   /label=cysP
FT                   /locus_tag=cysP
FT                   /colour=6
FT   feature         1354
FT                   /label=mco_1
FT                   /locus_tag=mco_1
FT                   /colour=4
FT   misc_feature    83
FT                   /label=group_7596
FT                   /locus_tag=group_7596
FT                   /colour=3
FT   misc_feature    99
FT                   /label=group_1482
FT                   /locus_tag=group_1482
FT                   /colour=3
FT   misc_feature    8
FT                   /label=group_92
FT                   /locus_tag=group_92
FT                   /colour=3
FT   misc_feature    230
FT                   /label=group_3103
FT                   /locus_tag=group_3103
FT                   /colour=3
FT   misc_feature    871
FT                   /label=group_7218
FT                   /locus_tag=group_7218
FT                   /colour=3
FT   misc_feature    1107
FT                   /label=group_6229
FT                   /locus_tag=group_6229
FT                   /colour=4
FT   misc_feature    5966
FT                   /label=group_944
FT                   /locus_tag=group_944
FT                   /colour=5
FT   misc_feature    1581
FT                   /label=group_8708
FT                   /locus_tag=group_8708
FT                   /colour=6
FT   misc_feature    601
FT                   /label=group_9683
FT                   /locus_tag=group_9683
FT                   /colour=3
FT   misc_feature    837
FT                   /label=group_8687
FT                   /locus_tag=group_8687
FT                   /colour=3
FT   misc_feature    1711
FT                   /label=group_9862
FT                   /locus_tag=group_9862
FT                   /colour=7
FT   feature         2228
FT                   /label=lexA_2
FT                   /locus_tag=lexA_2
FT                   /colour=6
FT   misc_feature    5455
FT                   /label=group_6339
FT                   /locus_tag=group_6339
FT                   /colour=4
FT   misc_feature    5945
FT                   /label=group_180
FT                   /locus_tag=group_180
FT                   /colour=7
FT   misc_feature    1023
FT                   /label=group_9342
FT                   /locus_tag=group_9342
FT                   /colour=4
FT   misc_feature    763
FT                   /label=group_8155
FT                   /locus_tag=group_8155
FT                   /colour=3
FT   feature         5654
FT                   /label=moeA_1
FT                   /locus_tag=moeA_1
FT                   /colour=5
FT   misc_feature    2119
FT                   /label=group_1186
FT                   /locus_tag=group_1186
FT                   /colour=4
FT   misc_feature    3781
FT                   /label=group_7529
FT                   /locus_tag=group_7529
FT                   /colour=2
FT   misc_feature    7915
FT                   /label=group_277
FT                   /locus_tag=group_277
FT                   /colour=6
FT   misc_feature    2329
FT                   /label=group_9421
FT                   /locus_tag=group_9421
FT                   /colour=7
FT   misc_feature    6050
FT                   /label=group_4024
FT                   /locus_tag=group_4024
FT                   /colour=4
FT   misc_feature    189
FT                   /label=group_6659
FT                   /locus_tag=group_6659
FT                   /colour=3
FT   misc_feature    5257
FT                   /label=group_573
FT                   /locus_tag=group_573
FT                   /colour=4
FT   feature         71
FT                   /label=hemL2
FT                   /locus_tag=hemL2
FT                   /colour=3
FT   misc_feature    1652
FT                   /label=group_7670
FT                   /locus_tag=group_7670
FT                   /colour=6
FT   misc_feature    7357
FT                   /label=group_3290
FT                   /locus_tag=group_3290
FT                   /colour=5
FT   feature         3722
FT                   /label=cntF
FT                   /locus_tag=cntF
FT                   /colour=5
FT   misc_feature    980
FT                   /label=group_7006
FT                   /locus_tag=group_7006
FT                   /colour=3
FT   misc_feature    2928
FT                   /label=group_8072
FT                   /locus_tag=group_8072
FT                   /colour=7
FT   misc_feature    3078
FT                   /label=group_1240
FT                   /locus_tag=group_1240
FT                   /colour=7
FT   misc_feature    5573
FT                   /label=group_2823
FT                   /locus_tag=group_2823
FT                   /colour=7
FT   misc_feature    3644
FT                   /label=group_4696
FT                   /locus_tag=group_4696
FT                   /colour=6
FT   misc_feature    1783
FT                   /label=group_8644
FT                   /locus_tag=group_8644
FT                   /colour=7
FT   misc_feature    3721
FT                   /label=group_8049
FT                   /locus_tag=group_8049
FT                   /colour=5
FT   misc_feature    1057
FT                   /label=group_7261
FT                   /locus_tag=group_7261
FT                   /colour=4
FT   feature         6388
FT                   /label=menB
FT                   /locus_tag=menB
FT                   /colour=6
FT   misc_feature    5191
FT                   /label=group_2349
FT                   /locus_tag=group_2349
FT                   /colour=6
FT   feature         4364
FT                   /label=icaA
FT                   /locus_tag=icaA
FT                   /colour=3
FT   misc_feature    1419
FT                   /label=group_2869
FT                   /locus_tag=group_2869
FT                   /colour=4
FT   feature         4457
FT                   /label=mdh_4
FT                   /locus_tag=mdh_4
FT                   /colour=4
FT   misc_feature    4469
FT                   /label=group_4981
FT                   /locus_tag=group_4981
FT                   /colour=5
FT   misc_feature    4277
FT                   /label=group_6054
FT                   /locus_tag=group_6054
FT                   /colour=2
FT   misc_feature    3601
FT                   /label=group_2090
FT                   /locus_tag=group_2090
FT                   /colour=4
FT   misc_feature    3384
FT                   /label=group_2814
FT                   /locus_tag=group_2814
FT                   /colour=5
FT   misc_feature    1244
FT                   /label=group_1036
FT                   /locus_tag=group_1036
FT                   /colour=4
FT   feature         4026
FT                   /label=spxA_1
FT                   /locus_tag=spxA_1
FT                   /colour=3
FT   misc_feature    3335
FT                   /label=group_440
FT                   /locus_tag=group_440
FT                   /colour=3
FT   misc_feature    1074
FT                   /label=group_9825
FT                   /locus_tag=group_9825
FT                   /colour=4
FT   misc_feature    4433
FT                   /label=group_7178
FT                   /locus_tag=group_7178
FT                   /colour=2
FT   misc_feature    6789
FT                   /label=group_8390
FT                   /locus_tag=group_8390
FT                   /colour=3
FT   misc_feature    2898
FT                   /label=group_8599
FT                   /locus_tag=group_8599
FT                   /colour=6
FT   misc_feature    1161
FT                   /label=group_6283
FT                   /locus_tag=group_6283
FT                   /colour=4
FT   misc_feature    916
FT                   /label=group_6451
FT                   /locus_tag=group_6451
FT                   /colour=3
FT   misc_feature    1452
FT                   /label=group_8748
FT                   /locus_tag=group_8748
FT                   /colour=4
FT   feature         7322
FT                   /label=xerC_8
FT                   /locus_tag=xerC_8
FT                   /colour=4
FT   misc_feature    2583
FT                   /label=group_940
FT                   /locus_tag=group_940
FT                   /colour=6
FT   misc_feature    3337
FT                   /label=group_6497
FT                   /locus_tag=group_6497
FT                   /colour=3
FT   misc_feature    7861
FT                   /label=group_5
FT                   /locus_tag=group_5
FT                   /colour=5
FT   misc_feature    7916
FT                   /label=group_9629
FT                   /locus_tag=group_9629
FT                   /colour=7
FT   feature         7029
FT                   /label=yknY
FT                   /locus_tag=yknY
FT                   /colour=4
FT   misc_feature    7554
FT                   /label=group_2540
FT                   /locus_tag=group_2540
FT                   /colour=4
FT   misc_feature    4497
FT                   /label=group_7959
FT                   /locus_tag=group_7959
FT                   /colour=2
FT   misc_feature    4668
FT                   /label=group_389
FT                   /locus_tag=group_389
FT                   /colour=6
FT   misc_feature    943
FT                   /label=group_6970
FT                   /locus_tag=group_6970
FT                   /colour=3
FT   feature         5476
FT                   /label=ddl_1
FT                   /locus_tag=ddl_1
FT                   /colour=7
FT   misc_feature    7166
FT                   /label=group_1965
FT                   /locus_tag=group_1965
FT                   /colour=7
FT   misc_feature    3746
FT                   /label=group_184
FT                   /locus_tag=group_184
FT                   /colour=6
FT   misc_feature    661
FT                   /label=group_9302
FT                   /locus_tag=group_9302
FT                   /colour=3
FT   misc_feature    2185
FT                   /label=group_9013
FT                   /locus_tag=group_9013
FT                   /colour=5
FT   misc_feature    3318
FT                   /label=group_3536
FT                   /locus_tag=group_3536
FT                   /colour=2
FT   misc_feature    3556
FT                   /label=group_4918
FT                   /locus_tag=group_4918
FT                   /colour=7
FT   misc_feature    303
FT                   /label=group_7583
FT                   /locus_tag=group_7583
FT                   /colour=3
FT   feature         6993
FT                   /label=pdhA_2
FT                   /locus_tag=pdhA_2
FT                   /colour=4
FT   misc_feature    2747
FT                   /label=group_136
FT                   /locus_tag=group_136
FT                   /colour=4
FT   misc_feature    4963
FT                   /label=group_8017
FT                   /locus_tag=group_8017
FT                   /colour=4
FT   misc_feature    5710
FT                   /label=group_474
FT                   /locus_tag=group_474
FT                   /colour=5
FT   feature         2931
FT                   /label=acpP
FT                   /locus_tag=acpP
FT                   /colour=2
FT   misc_feature    4389
FT                   /label=group_1166
FT                   /locus_tag=group_1166
FT                   /colour=4
FT   feature         5099
FT                   /label=expZ_1
FT                   /locus_tag=expZ_1
FT                   /colour=3
FT   feature         6970
FT                   /label=ywle_1
FT                   /locus_tag=ywle_1
FT                   /colour=4
FT   misc_feature    7648
FT                   /label=group_9024
FT                   /locus_tag=group_9024
FT                   /colour=6
FT   misc_feature    81
FT                   /label=group_8315
FT                   /locus_tag=group_8315
FT                   /colour=3
FT   feature         5376
FT                   /label=sftA_1
FT                   /locus_tag=sftA_1
FT                   /colour=2
FT   misc_feature    2373
FT                   /label=group_3143
FT                   /locus_tag=group_3143
FT                   /colour=2
FT   misc_feature    512
FT                   /label=group_6855
FT                   /locus_tag=group_6855
FT                   /colour=3
FT   feature         7224
FT                   /label=mrdB_2
FT                   /locus_tag=mrdB_2
FT                   /colour=7
FT   misc_feature    7167
FT                   /label=group_2252
FT                   /locus_tag=group_2252
FT                   /colour=2
FT   misc_feature    8066
FT                   /label=group_8667
FT                   /locus_tag=group_8667
FT                   /colour=3
FT   misc_feature    570
FT                   /label=group_9663
FT                   /locus_tag=group_9663
FT                   /colour=3
FT   feature         5617
FT                   /label=yflN_2
FT                   /locus_tag=yflN_2
FT                   /colour=3
FT   misc_feature    4745
FT                   /label=group_5443
FT                   /locus_tag=group_5443
FT                   /colour=3
FT   misc_feature    5882
FT                   /label=group_2831
FT                   /locus_tag=group_2831
FT                   /colour=4
FT   misc_feature    4401
FT                   /label=group_4092
FT                   /locus_tag=group_4092
FT                   /colour=5
FT   misc_feature    7358
FT                   /label=group_7602
FT                   /locus_tag=group_7602
FT                   /colour=5
FT   misc_feature    5589
FT                   /label=group_5056
FT                   /locus_tag=group_5056
FT                   /colour=4
FT   feature         6262
FT                   /label=dtd
FT                   /locus_tag=dtd
FT                   /colour=3
FT   misc_feature    655
FT                   /label=group_7239
FT                   /locus_tag=group_7239
FT                   /colour=3
FT   misc_feature    1940
FT                   /label=group_568
FT                   /locus_tag=group_568
FT                   /colour=2
FT   misc_feature    824
FT                   /label=group_8676
FT                   /locus_tag=group_8676
FT                   /colour=3
FT   misc_feature    3856
FT                   /label=group_719
FT                   /locus_tag=group_719
FT                   /colour=5
FT   misc_feature    4734
FT                   /label=group_9542
FT                   /locus_tag=group_9542
FT                   /colour=2
FT   feature         4998
FT                   /label=satA_2
FT                   /locus_tag=satA_2
FT                   /colour=7
FT   feature         1500
FT                   /label=rpsK
FT                   /locus_tag=rpsK
FT                   /colour=5
FT   misc_feature    1186
FT                   /label=group_6745
FT                   /locus_tag=group_6745
FT                   /colour=4
FT   misc_feature    7169
FT                   /label=group_1177
FT                   /locus_tag=group_1177
FT                   /colour=4
FT   misc_feature    1808
FT                   /label=group_8437
FT                   /locus_tag=group_8437
FT                   /colour=7
FT   misc_feature    5955
FT                   /label=group_9433
FT                   /locus_tag=group_9433
FT                   /colour=3
FT   misc_feature    7340
FT                   /label=group_7329
FT                   /locus_tag=group_7329
FT                   /colour=7
FT   misc_feature    6069
FT                   /label=group_6318
FT                   /locus_tag=group_6318
FT                   /colour=3
FT   misc_feature    5572
FT                   /label=group_3427
FT                   /locus_tag=group_3427
FT                   /colour=6
FT   feature         3104
FT                   /label=yveL
FT                   /locus_tag=yveL
FT                   /colour=7
FT   feature         7534
FT                   /label=hemA_1
FT                   /locus_tag=hemA_1
FT                   /colour=7
FT   misc_feature    3976
FT                   /label=group_2880
FT                   /locus_tag=group_2880
FT                   /colour=6
FT   misc_feature    6821
FT                   /label=group_7843
FT                   /locus_tag=group_7843
FT                   /colour=7
FT   misc_feature    4507
FT                   /label=group_8858
FT                   /locus_tag=group_8858
FT                   /colour=3
FT   misc_feature    5631
FT                   /label=group_1209
FT                   /locus_tag=group_1209
FT                   /colour=6
FT   misc_feature    4955
FT                   /label=group_4370
FT                   /locus_tag=group_4370
FT                   /colour=3
FT   misc_feature    4019
FT                   /label=group_158
FT                   /locus_tag=group_158
FT                   /colour=3
FT   feature         3457
FT                   /label=mqo1
FT                   /locus_tag=mqo1
FT                   /colour=2
FT   feature         4478
FT                   /label=yihN
FT                   /locus_tag=yihN
FT                   /colour=6
FT   misc_feature    708
FT                   /label=group_6473
FT                   /locus_tag=group_6473
FT                   /colour=3
FT   misc_feature    1427
FT                   /label=group_7363
FT                   /locus_tag=group_7363
FT                   /colour=4
FT   feature         3343
FT                   /label=ectT_1
FT                   /locus_tag=ectT_1
FT                   /colour=4
FT   misc_feature    2662
FT                   /label=group_9250
FT                   /locus_tag=group_9250
FT                   /colour=2
FT   misc_feature    3041
FT                   /label=group_3904
FT                   /locus_tag=group_3904
FT                   /colour=5
FT   misc_feature    3645
FT                   /label=group_7396
FT                   /locus_tag=group_7396
FT                   /colour=7
FT   feature         4501
FT                   /label=gph_1
FT                   /locus_tag=gph_1
FT                   /colour=2
FT   misc_feature    6114
FT                   /label=group_2498
FT                   /locus_tag=group_2498
FT                   /colour=4
FT   feature         3302
FT                   /label=leuA_5
FT                   /locus_tag=leuA_5
FT                   /colour=2
FT   misc_feature    1208
FT                   /label=group_308
FT                   /locus_tag=group_308
FT                   /colour=4
FT   misc_feature    6633
FT                   /label=group_3656
FT                   /locus_tag=group_3656
FT                   /colour=2
FT   feature         7106
FT                   /label=engB_1
FT                   /locus_tag=engB_1
FT                   /colour=5
FT   misc_feature    561
FT                   /label=group_6405
FT                   /locus_tag=group_6405
FT                   /colour=3
FT   misc_feature    992
FT                   /label=group_5909
FT                   /locus_tag=group_5909
FT                   /colour=3
FT   misc_feature    3469
FT                   /label=group_6381
FT                   /locus_tag=group_6381
FT                   /colour=3
FT   misc_feature    5305
FT                   /label=group_1112
FT                   /locus_tag=group_1112
FT                   /colour=4
FT   feature         2040
FT                   /label=htpG
FT                   /locus_tag=htpG
FT                   /colour=3
FT   misc_feature    3708
FT                   /label=group_4579
FT                   /locus_tag=group_4579
FT                   /colour=4
FT   misc_feature    818
FT                   /label=group_8141
FT                   /locus_tag=group_8141
FT                   /colour=3
FT   feature         1256
FT                   /label=mdaB
FT                   /locus_tag=mdaB
FT                   /colour=4
FT   feature         5808
FT                   /label=pxpA
FT                   /locus_tag=pxpA
FT                   /colour=2
FT   feature         6563
FT                   /label=uvrA_1
FT                   /locus_tag=uvrA_1
FT                   /colour=5
FT   feature         6039
FT                   /label=hssS
FT                   /locus_tag=hssS
FT                   /colour=2
FT   misc_feature    6303
FT                   /label=group_3987
FT                   /locus_tag=group_3987
FT                   /colour=6
FT   misc_feature    7304
FT                   /label=group_7520
FT                   /locus_tag=group_7520
FT                   /colour=7
FT   misc_feature    5713
FT                   /label=group_4433
FT                   /locus_tag=group_4433
FT                   /colour=6
FT   misc_feature    368
FT                   /label=group_6330
FT                   /locus_tag=group_6330
FT                   /colour=3
FT   misc_feature    5424
FT                   /label=group_1416
FT                   /locus_tag=group_1416
FT                   /colour=3
FT   misc_feature    5149
FT                   /label=group_6801
FT                   /locus_tag=group_6801
FT                   /colour=7
FT   misc_feature    1734
FT                   /label=group_9092
FT                   /locus_tag=group_9092
FT                   /colour=7
FT   misc_feature    4758
FT                   /label=group_6220
FT                   /locus_tag=group_6220
FT                   /colour=4
FT   misc_feature    476
FT                   /label=group_8326
FT                   /locus_tag=group_8326
FT                   /colour=3
FT   misc_feature    5220
FT                   /label=group_1249
FT                   /locus_tag=group_1249
FT                   /colour=4
FT   misc_feature    6813
FT                   /label=group_7803
FT                   /locus_tag=group_7803
FT                   /colour=5
FT   misc_feature    437
FT                   /label=group_2026
FT                   /locus_tag=group_2026
FT                   /colour=3
FT   feature         5381
FT                   /label=citT_1
FT                   /locus_tag=citT_1
FT                   /colour=3
FT   misc_feature    3970
FT                   /label=group_3299
FT                   /locus_tag=group_3299
FT                   /colour=6
FT   misc_feature    5912
FT                   /label=group_313
FT                   /locus_tag=group_313
FT                   /colour=5
FT   misc_feature    7171
FT                   /label=group_8236
FT                   /locus_tag=group_8236
FT                   /colour=6
FT   misc_feature    7329
FT                   /label=group_7679
FT                   /locus_tag=group_7679
FT                   /colour=5
FT   feature         7100
FT                   /label=mepM
FT                   /locus_tag=mepM
FT                   /colour=5
FT   misc_feature    1996
FT                   /label=group_6650
FT                   /locus_tag=group_6650
FT                   /colour=3
FT   misc_feature    2942
FT                   /label=group_8515
FT                   /locus_tag=group_8515
FT                   /colour=2
FT   misc_feature    5483
FT                   /label=group_566
FT                   /locus_tag=group_566
FT                   /colour=2
FT   feature         7456
FT                   /label=lysA_2
FT                   /locus_tag=lysA_2
FT                   /colour=3
FT   misc_feature    543
FT                   /label=group_8399
FT                   /locus_tag=group_8399
FT                   /colour=3
FT   misc_feature    194
FT                   /label=group_1833
FT                   /locus_tag=group_1833
FT                   /colour=3
FT   misc_feature    7335
FT                   /label=group_7642
FT                   /locus_tag=group_7642
FT                   /colour=6
FT   misc_feature    5385
FT                   /label=group_6158
FT                   /locus_tag=group_6158
FT                   /colour=3
FT   misc_feature    1904
FT                   /label=group_2099
FT                   /locus_tag=group_2099
FT                   /colour=2
FT   misc_feature    4858
FT                   /label=group_7074
FT                   /locus_tag=group_7074
FT                   /colour=3
FT   misc_feature    6444
FT                   /label=group_3226
FT                   /locus_tag=group_3226
FT                   /colour=2
FT   feature         6093
FT                   /label=ddpX
FT                   /locus_tag=ddpX
FT                   /colour=4
FT   misc_feature    7556
FT                   /label=group_1272
FT                   /locus_tag=group_1272
FT                   /colour=6
FT   misc_feature    7361
FT                   /label=group_812
FT                   /locus_tag=group_812
FT                   /colour=7
FT   misc_feature    1299
FT                   /label=group_6705
FT                   /locus_tag=group_6705
FT                   /colour=4
FT   misc_feature    7368
FT                   /label=group_7383
FT                   /locus_tag=group_7383
FT                   /colour=3
FT   feature         4235
FT                   /label=mfd_4
FT                   /locus_tag=mfd_4
FT                   /colour=5
FT   misc_feature    857
FT                   /label=group_4816
FT                   /locus_tag=group_4816
FT                   /colour=3
FT   misc_feature    4818
FT                   /label=group_9502
FT                   /locus_tag=group_9502
FT                   /colour=4
FT   misc_feature    3383
FT                   /label=group_501
FT                   /locus_tag=group_501
FT                   /colour=5
FT   feature         1571
FT                   /label=pgcA_1
FT                   /locus_tag=pgcA_1
FT                   /colour=6
FT   misc_feature    2221
FT                   /label=group_8040
FT                   /locus_tag=group_8040
FT                   /colour=6
FT   feature         5728
FT                   /label=yfiZ
FT                   /locus_tag=yfiZ
FT                   /colour=3
FT   misc_feature    952
FT                   /label=group_6979
FT                   /locus_tag=group_6979
FT                   /colour=3
FT   feature         4725
FT                   /label=rsbU_2
FT                   /locus_tag=rsbU_2
FT                   /colour=6
FT   feature         7812
FT                   /label=gsiA_2
FT                   /locus_tag=gsiA_2
FT                   /colour=2
FT   feature         3753
FT                   /label=eutK
FT                   /locus_tag=eutK
FT                   /colour=6
FT   misc_feature    2317
FT                   /label=group_7950
FT                   /locus_tag=group_7950
FT                   /colour=7
FT   misc_feature    5244
FT                   /label=group_2549
FT                   /locus_tag=group_2549
FT                   /colour=2
FT   misc_feature    6536
FT                   /label=group_2735
FT                   /locus_tag=group_2735
FT                   /colour=7
FT   misc_feature    2796
FT                   /label=group_9620
FT                   /locus_tag=group_9620
FT                   /colour=5
FT   misc_feature    5321
FT                   /label=group_5972
FT                   /locus_tag=group_5972
FT                   /colour=6
FT   misc_feature    5614
FT                   /label=group_1352
FT                   /locus_tag=group_1352
FT                   /colour=2
FT   misc_feature    4752
FT                   /label=group_306
FT                   /locus_tag=group_306
FT                   /colour=3
FT   misc_feature    263
FT                   /label=group_3727
FT                   /locus_tag=group_3727
FT                   /colour=3
FT   misc_feature    2889
FT                   /label=group_8590
FT                   /locus_tag=group_8590
FT                   /colour=6
FT   misc_feature    660
FT                   /label=group_6841
FT                   /locus_tag=group_6841
FT                   /colour=3
FT   misc_feature    120
FT                   /label=group_6361
FT                   /locus_tag=group_6361
FT                   /colour=3
FT   misc_feature    678
FT                   /label=group_7471
FT                   /locus_tag=group_7471
FT                   /colour=3
FT   misc_feature    4188
FT                   /label=group_6773
FT                   /locus_tag=group_6773
FT                   /colour=7
FT   feature         1565
FT                   /label=kdsB
FT                   /locus_tag=kdsB
FT                   /colour=6
FT   misc_feature    1963
FT                   /label=group_9128
FT                   /locus_tag=group_9128
FT                   /colour=3
FT   misc_feature    910
FT                   /label=group_6445
FT                   /locus_tag=group_6445
FT                   /colour=3
FT   misc_feature    3007
FT                   /label=group_5949
FT                   /locus_tag=group_5949
FT                   /colour=4
FT   feature         1463
FT                   /label=tnsC
FT                   /locus_tag=tnsC
FT                   /colour=4
FT   feature         2240
FT                   /label=noc_2
FT                   /locus_tag=noc_2
FT                   /colour=6
FT   feature         3895
FT                   /label=nupC_4
FT                   /locus_tag=nupC_4
FT                   /colour=2
FT   misc_feature    4201
FT                   /label=group_3967
FT                   /locus_tag=group_3967
FT                   /colour=2
FT   feature         3385
FT                   /label=tgpA
FT                   /locus_tag=tgpA
FT                   /colour=5
FT   misc_feature    3176
FT                   /label=group_5871
FT                   /locus_tag=group_5871
FT                   /colour=4
FT   misc_feature    2639
FT                   /label=group_1217
FT                   /locus_tag=group_1217
FT                   /colour=7
FT   misc_feature    7170
FT                   /label=group_8101
FT                   /locus_tag=group_8101
FT                   /colour=5
FT   misc_feature    1475
FT                   /label=group_6942
FT                   /locus_tag=group_6942
FT                   /colour=4
FT   misc_feature    3993
FT                   /label=group_6793
FT                   /locus_tag=group_6793
FT                   /colour=7
FT   misc_feature    7344
FT                   /label=group_7491
FT                   /locus_tag=group_7491
FT                   /colour=2
FT   misc_feature    2869
FT                   /label=group_8570
FT                   /locus_tag=group_8570
FT                   /colour=6
FT   misc_feature    3917
FT                   /label=group_870
FT                   /locus_tag=group_870
FT                   /colour=3
FT   misc_feature    160
FT                   /label=group_9448
FT                   /locus_tag=group_9448
FT                   /colour=3
FT   feature         1668
FT                   /label=legI
FT                   /locus_tag=legI
FT                   /colour=6
FT   feature         4380
FT                   /label=rpiB
FT                   /locus_tag=rpiB
FT                   /colour=4
FT   misc_feature    3072
FT                   /label=group_5992
FT                   /locus_tag=group_5992
FT                   /colour=6
FT   misc_feature    2601
FT                   /label=group_7457
FT                   /locus_tag=group_7457
FT                   /colour=6
FT   misc_feature    1122
FT                   /label=group_6244
FT                   /locus_tag=group_6244
FT                   /colour=4
FT   misc_feature    2826
FT                   /label=group_2778
FT                   /locus_tag=group_2778
FT                   /colour=5
FT   misc_feature    3063
FT                   /label=group_6766
FT                   /locus_tag=group_6766
FT                   /colour=6
FT   feature         95
FT                   /label=sph
FT                   /locus_tag=sph
FT                   /colour=3
FT   misc_feature    972
FT                   /label=group_6999
FT                   /locus_tag=group_6999
FT                   /colour=3
FT   misc_feature    6746
FT                   /label=group_5438
FT                   /locus_tag=group_5438
FT                   /colour=5
FT   feature         1371
FT                   /label=cadA_4
FT                   /locus_tag=cadA_4
FT                   /colour=4
FT   feature         1835
FT                   /label=rnr
FT                   /locus_tag=rnr
FT                   /colour=7
FT   feature         6402
FT                   /label=gerBA_2
FT                   /locus_tag=gerBA_2
FT                   /colour=5
FT   misc_feature    7173
FT                   /label=group_2592
FT                   /locus_tag=group_2592
FT                   /colour=2
FT   misc_feature    778
FT                   /label=group_5857
FT                   /locus_tag=group_5857
FT                   /colour=3
FT   feature         6566
FT                   /label=dagK
FT                   /locus_tag=dagK
FT                   /colour=6
FT   feature         5987
FT                   /label=glyQS
FT                   /locus_tag=glyQS
FT                   /colour=3
FT   misc_feature    3557
FT                   /label=group_651
FT                   /locus_tag=group_651
FT                   /colour=7
FT   misc_feature    6427
FT                   /label=group_721
FT                   /locus_tag=group_721
FT                   /colour=2
FT   misc_feature    7609
FT                   /label=group_9009
FT                   /locus_tag=group_9009
FT                   /colour=5
FT   misc_feature    280
FT                   /label=group_3359
FT                   /locus_tag=group_3359
FT                   /colour=3
FT   misc_feature    1691
FT                   /label=group_6926
FT                   /locus_tag=group_6926
FT                   /colour=6
FT   misc_feature    7172
FT                   /label=group_7838
FT                   /locus_tag=group_7838
FT                   /colour=7
FT   misc_feature    1070
FT                   /label=group_3184
FT                   /locus_tag=group_3184
FT                   /colour=4
FT   misc_feature    1960
FT                   /label=group_7895
FT                   /locus_tag=group_7895
FT                   /colour=3
FT   feature         3631
FT                   /label=dpiB
FT                   /locus_tag=dpiB
FT                   /colour=6
FT   feature         3915
FT                   /label=puuR_2
FT                   /locus_tag=puuR_2
FT                   /colour=3
FT   misc_feature    3562
FT                   /label=group_33
FT                   /locus_tag=group_33
FT                   /colour=2
FT   feature         5610
FT                   /label=ftsW_1
FT                   /locus_tag=ftsW_1
FT                   /colour=7
FT   misc_feature    2000
FT                   /label=group_9155
FT                   /locus_tag=group_9155
FT                   /colour=3
FT   misc_feature    5881
FT                   /label=group_8342
FT                   /locus_tag=group_8342
FT                   /colour=3
FT   misc_feature    2069
FT                   /label=group_8721
FT                   /locus_tag=group_8721
FT                   /colour=4
FT   misc_feature    3043
FT                   /label=group_8862
FT                   /locus_tag=group_8862
FT                   /colour=5
FT   misc_feature    7972
FT                   /label=group_7699
FT                   /locus_tag=group_7699
FT                   /colour=4
FT   feature         5742
FT                   /label=argS_2
FT                   /locus_tag=argS_2
FT                   /colour=5
FT   misc_feature    605
FT                   /label=group_9687
FT                   /locus_tag=group_9687
FT                   /colour=3
FT   misc_feature    5095
FT                   /label=group_9708
FT                   /locus_tag=group_9708
FT                   /colour=3
FT   misc_feature    5847
FT                   /label=group_6182
FT                   /locus_tag=group_6182
FT                   /colour=7
FT   misc_feature    832
FT                   /label=group_8683
FT                   /locus_tag=group_8683
FT                   /colour=3
FT   feature         5660
FT                   /label=degA
FT                   /locus_tag=degA
FT                   /colour=7
FT   feature         4409
FT                   /label=dapb3
FT                   /locus_tag=dapb3
FT                   /colour=6
FT   misc_feature    220
FT                   /label=group_3107
FT                   /locus_tag=group_3107
FT                   /colour=3
FT   misc_feature    4931
FT                   /label=group_82
FT                   /locus_tag=group_82
FT                   /colour=6
FT   misc_feature    2770
FT                   /label=group_8961
FT                   /locus_tag=group_8961
FT                   /colour=4
FT   feature         3860
FT                   /label=pgaC
FT                   /locus_tag=pgaC
FT                   /colour=5
FT   misc_feature    1145
FT                   /label=group_6267
FT                   /locus_tag=group_6267
FT                   /colour=4
FT   misc_feature    7266
FT                   /label=group_7626
FT                   /locus_tag=group_7626
FT                   /colour=3
FT   feature         4230
FT                   /label=thiD_1
FT                   /locus_tag=thiD_1
FT                   /colour=4
FT   misc_feature    3097
FT                   /label=group_7810
FT                   /locus_tag=group_7810
FT                   /colour=7
FT   misc_feature    1756
FT                   /label=group_7567
FT                   /locus_tag=group_7567
FT                   /colour=7
FT   misc_feature    7955
FT                   /label=group_7094
FT                   /locus_tag=group_7094
FT                   /colour=7
FT   misc_feature    234
FT                   /label=group_3731
FT                   /locus_tag=group_3731
FT                   /colour=3
FT   feature         4688
FT                   /label=mshD_3
FT                   /locus_tag=mshD_3
FT                   /colour=2
FT   misc_feature    7983
FT                   /label=group_2079
FT                   /locus_tag=group_2079
FT                   /colour=6
FT   misc_feature    2348
FT                   /label=group_4448
FT                   /locus_tag=group_4448
FT                   /colour=7
FT   misc_feature    6771
FT                   /label=group_8379
FT                   /locus_tag=group_8379
FT                   /colour=2
FT   feature         7435
FT                   /label=pycA_2
FT                   /locus_tag=pycA_2
FT                   /colour=5
FT   feature         1880
FT                   /label=mdrP_3
FT                   /locus_tag=mdrP_3
FT                   /colour=2
FT   feature         6460
FT                   /label=uppS
FT                   /locus_tag=uppS
FT                   /colour=3
FT   misc_feature    7704
FT                   /label=group_8825
FT                   /locus_tag=group_8825
FT                   /colour=7
FT   misc_feature    1401
FT                   /label=group_6786
FT                   /locus_tag=group_6786
FT                   /colour=4
FT   misc_feature    1052
FT                   /label=group_7256
FT                   /locus_tag=group_7256
FT                   /colour=4
FT   feature         3734
FT                   /label=ureF
FT                   /locus_tag=ureF
FT                   /colour=5
FT   feature         1635
FT                   /label=ywqF
FT                   /locus_tag=ywqF
FT                   /colour=6
FT   misc_feature    4366
FT                   /label=group_8918
FT                   /locus_tag=group_8918
FT                   /colour=3
FT   misc_feature    4901
FT                   /label=group_6032
FT                   /locus_tag=group_6032
FT                   /colour=2
FT   misc_feature    2429
FT                   /label=group_9049
FT                   /locus_tag=group_9049
FT                   /colour=3
FT   feature         5243
FT                   /label=mprF_1
FT                   /locus_tag=mprF_1
FT                   /colour=2
FT   misc_feature    4093
FT                   /label=group_6556
FT                   /locus_tag=group_6556
FT                   /colour=2
FT   feature         5892
FT                   /label=nsrR_1
FT                   /locus_tag=nsrR_1
FT                   /colour=6
FT   misc_feature    2186
FT                   /label=group_9644
FT                   /locus_tag=group_9644
FT                   /colour=5
FT   misc_feature    7559
FT                   /label=group_3480
FT                   /locus_tag=group_3480
FT                   /colour=3
FT   feature         6505
FT                   /label=mhqA_2
FT                   /locus_tag=mhqA_2
FT                   /colour=2
FT   misc_feature    4649
FT                   /label=group_9408
FT                   /locus_tag=group_9408
FT                   /colour=5
FT   misc_feature    4990
FT                   /label=group_5710
FT                   /locus_tag=group_5710
FT                   /colour=6
FT   misc_feature    5180
FT                   /label=group_3164
FT                   /locus_tag=group_3164
FT                   /colour=4
FT   misc_feature    377
FT                   /label=group_4526
FT                   /locus_tag=group_4526
FT                   /colour=3
FT   misc_feature    480
FT                   /label=group_9072
FT                   /locus_tag=group_9072
FT                   /colour=3
FT   misc_feature    6431
FT                   /label=group_1368
FT                   /locus_tag=group_1368
FT                   /colour=4
FT   misc_feature    3223
FT                   /label=group_3119
FT                   /locus_tag=group_3119
FT                   /colour=6
FT   misc_feature    7558
FT                   /label=group_491
FT                   /locus_tag=group_491
FT                   /colour=2
FT   misc_feature    6626
FT                   /label=group_1848
FT                   /locus_tag=group_1848
FT                   /colour=2
FT   misc_feature    6654
FT                   /label=group_4667
FT                   /locus_tag=group_4667
FT                   /colour=5
FT   feature         7270
FT                   /label=kdpC
FT                   /locus_tag=kdpC
FT                   /colour=4
FT   misc_feature    1426
FT                   /label=group_5634
FT                   /locus_tag=group_5634
FT                   /colour=4
FT   misc_feature    7557
FT                   /label=group_3898
FT                   /locus_tag=group_3898
FT                   /colour=7
FT   misc_feature    8075
FT                   /label=group_8421
FT                   /locus_tag=group_8421
FT                   /colour=4
FT   misc_feature    6582
FT                   /label=group_3760
FT                   /locus_tag=group_3760
FT                   /colour=2
FT   misc_feature    1755
FT                   /label=group_8663
FT                   /locus_tag=group_8663
FT                   /colour=7
FT   misc_feature    490
FT                   /label=group_5114
FT                   /locus_tag=group_5114
FT                   /colour=3
FT   feature         6753
FT                   /label=btuF_1
FT                   /locus_tag=btuF_1
FT                   /colour=6
FT   misc_feature    2710
FT                   /label=group_2324
FT                   /locus_tag=group_2324
FT                   /colour=3
FT   misc_feature    5026
FT                   /label=group_1197
FT                   /locus_tag=group_1197
FT                   /colour=4
FT   misc_feature    6134
FT                   /label=group_991
FT                   /locus_tag=group_991
FT                   /colour=3
FT   misc_feature    563
FT                   /label=group_9667
FT                   /locus_tag=group_9667
FT                   /colour=3
FT   misc_feature    1233
FT                   /label=group_3202
FT                   /locus_tag=group_3202
FT                   /colour=4
FT   misc_feature    7423
FT                   /label=group_1151
FT                   /locus_tag=group_1151
FT                   /colour=2
FT   feature         5788
FT                   /label=hbpA_2
FT                   /locus_tag=hbpA_2
FT                   /colour=3
FT   misc_feature    7686
FT                   /label=group_9315
FT                   /locus_tag=group_9315
FT                   /colour=6
FT   misc_feature    2129
FT                   /label=group_8024
FT                   /locus_tag=group_8024
FT                   /colour=4
FT   misc_feature    846
FT                   /label=group_8696
FT                   /locus_tag=group_8696
FT                   /colour=3
FT   misc_feature    3854
FT                   /label=group_717
FT                   /locus_tag=group_717
FT                   /colour=5
FT   misc_feature    1386
FT                   /label=group_4644
FT                   /locus_tag=group_4644
FT                   /colour=4
FT   misc_feature    6896
FT                   /label=group_4408
FT                   /locus_tag=group_4408
FT                   /colour=3
FT   feature         5393
FT                   /label=rocE_5
FT                   /locus_tag=rocE_5
FT                   /colour=5
FT   misc_feature    7611
FT                   /label=group_8930
FT                   /locus_tag=group_8930
FT                   /colour=6
FT   feature         3485
FT                   /label=obg
FT                   /locus_tag=obg
FT                   /colour=4
FT   misc_feature    7789
FT                   /label=group_8882
FT                   /locus_tag=group_8882
FT                   /colour=7
FT   misc_feature    3324
FT                   /label=group_9526
FT                   /locus_tag=group_9526
FT                   /colour=3
FT   misc_feature    2953
FT                   /label=group_7376
FT                   /locus_tag=group_7376
FT                   /colour=2
FT   misc_feature    715
FT                   /label=group_6466
FT                   /locus_tag=group_6466
FT                   /colour=3
FT   misc_feature    7928
FT                   /label=group_9017
FT                   /locus_tag=group_9017
FT                   /colour=6
FT   feature         294
FT                   /label=msrAB
FT                   /locus_tag=msrAB
FT                   /colour=3
FT   misc_feature    5247
FT                   /label=group_8302
FT                   /locus_tag=group_8302
FT                   /colour=2
FT   feature         5813
FT                   /label=hmoB
FT                   /locus_tag=hmoB
FT                   /colour=3
FT   misc_feature    3287
FT                   /label=group_5795
FT                   /locus_tag=group_5795
FT                   /colour=7
FT   misc_feature    288
FT                   /label=group_7587
FT                   /locus_tag=group_7587
FT                   /colour=3
FT   feature         3602
FT                   /label=metG_3
FT                   /locus_tag=metG_3
FT                   /colour=4
FT   misc_feature    4464
FT                   /label=group_2313
FT                   /locus_tag=group_2313
FT                   /colour=5
FT   misc_feature    3992
FT                   /label=group_3034
FT                   /locus_tag=group_3034
FT                   /colour=7
FT   misc_feature    4105
FT                   /label=group_8629
FT                   /locus_tag=group_8629
FT                   /colour=2
FT   feature         4289
FT                   /label=yycB_4
FT                   /locus_tag=yycB_4
FT                   /colour=3
FT   misc_feature    4009
FT                   /label=group_6493
FT                   /locus_tag=group_6493
FT                   /colour=2
FT   misc_feature    6496
FT                   /label=group_7791
FT                   /locus_tag=group_7791
FT                   /colour=3
FT   misc_feature    1577
FT                   /label=group_9599
FT                   /locus_tag=group_9599
FT                   /colour=6
FT   misc_feature    2313
FT                   /label=group_9748
FT                   /locus_tag=group_9748
FT                   /colour=6
FT   misc_feature    1165
FT                   /label=group_6287
FT                   /locus_tag=group_6287
FT                   /colour=4
FT   feature         7769
FT                   /label=fic
FT                   /locus_tag=fic
FT                   /colour=5
FT   misc_feature    4198
FT                   /label=group_1654
FT                   /locus_tag=group_1654
FT                   /colour=2
FT   misc_feature    3535
FT                   /label=group_6636
FT                   /locus_tag=group_6636
FT                   /colour=6
FT   misc_feature    7177
FT                   /label=group_8250
FT                   /locus_tag=group_8250
FT                   /colour=6
FT   feature         8019
FT                   /label=dapF
FT                   /locus_tag=dapF
FT                   /colour=5
FT   feature         6871
FT                   /label=leuB_1
FT                   /locus_tag=leuB_1
FT                   /colour=2
FT   misc_feature    963
FT                   /label=group_6990
FT                   /locus_tag=group_6990
FT                   /colour=3
FT   misc_feature    4206
FT                   /label=group_7847
FT                   /locus_tag=group_7847
FT                   /colour=2
FT   misc_feature    1715
FT                   /label=group_9858
FT                   /locus_tag=group_9858
FT                   /colour=7
FT   misc_feature    1435
FT                   /label=group_7367
FT                   /locus_tag=group_7367
FT                   /colour=4
FT   misc_feature    757
FT                   /label=group_6477
FT                   /locus_tag=group_6477
FT                   /colour=3
FT   misc_feature    2878
FT                   /label=group_8579
FT                   /locus_tag=group_8579
FT                   /colour=6
FT   feature         2743
FT                   /label=artP
FT                   /locus_tag=artP
FT                   /colour=4
FT   misc_feature    7255
FT                   /label=group_7615
FT                   /locus_tag=group_7615
FT                   /colour=3
FT   misc_feature    7400
FT                   /label=group_3423
FT                   /locus_tag=group_3423
FT                   /colour=3
FT   misc_feature    988
FT                   /label=group_8433
FT                   /locus_tag=group_8433
FT                   /colour=3
FT   misc_feature    5228
FT                   /label=group_1173
FT                   /locus_tag=group_1173
FT                   /colour=5
FT   misc_feature    196
FT                   /label=group_9437
FT                   /locus_tag=group_9437
FT                   /colour=3
FT   misc_feature    6935
FT                   /label=group_3350
FT                   /locus_tag=group_3350
FT                   /colour=6
FT   misc_feature    2668
FT                   /label=group_35
FT                   /locus_tag=group_35
FT                   /colour=2
FT   misc_feature    6747
FT                   /label=group_5061
FT                   /locus_tag=group_5061
FT                   /colour=6
FT   misc_feature    4985
FT                   /label=group_3088
FT                   /locus_tag=group_3088
FT                   /colour=6
FT   misc_feature    7600
FT                   /label=group_9000
FT                   /locus_tag=group_9000
FT                   /colour=5
FT   misc_feature    7178
FT                   /label=group_3469
FT                   /locus_tag=group_3469
FT                   /colour=7
FT   misc_feature    1975
FT                   /label=group_8542
FT                   /locus_tag=group_8542
FT                   /colour=3
FT   misc_feature    594
FT                   /label=group_9676
FT                   /locus_tag=group_9676
FT                   /colour=3
FT   misc_feature    3812
FT                   /label=group_7065
FT                   /locus_tag=group_7065
FT                   /colour=4
FT   misc_feature    4216
FT                   /label=group_1059
FT                   /locus_tag=group_1059
FT                   /colour=3
FT   misc_feature    451
FT                   /label=group_10
FT                   /locus_tag=group_10
FT                   /colour=3
FT   feature         2316
FT                   /label=mepA_2
FT                   /locus_tag=mepA_2
FT                   /colour=7
FT   feature         1236
FT                   /label=dut
FT                   /locus_tag=dut
FT                   /colour=4
FT   misc_feature    4644
FT                   /label=group_1105
FT                   /locus_tag=group_1105
FT                   /colour=4
FT   misc_feature    1544
FT                   /label=group_6915
FT                   /locus_tag=group_6915
FT                   /colour=6
FT   misc_feature    3788
FT                   /label=group_3789
FT                   /locus_tag=group_3789
FT                   /colour=3
FT   misc_feature    7175
FT                   /label=group_8092
FT                   /locus_tag=group_8092
FT                   /colour=4
FT   misc_feature    2089
FT                   /label=group_631
FT                   /locus_tag=group_631
FT                   /colour=4
FT   misc_feature    3249
FT                   /label=group_6828
FT                   /locus_tag=group_6828
FT                   /colour=6
FT   misc_feature    418
FT                   /label=group_249
FT                   /locus_tag=group_249
FT                   /colour=3
FT   misc_feature    7313
FT                   /label=group_7690
FT                   /locus_tag=group_7690
FT                   /colour=2
FT   misc_feature    3331
FT                   /label=group_5180
FT                   /locus_tag=group_5180
FT                   /colour=3
FT   feature         2106
FT                   /label=gcvPA
FT                   /locus_tag=gcvPA
FT                   /colour=4
FT   misc_feature    554
FT                   /label=group_6412
FT                   /locus_tag=group_6412
FT                   /colour=3
FT   misc_feature    3610
FT                   /label=group_5464
FT                   /locus_tag=group_5464
FT                   /colour=5
FT   misc_feature    2068
FT                   /label=group_8370
FT                   /locus_tag=group_8370
FT                   /colour=4
FT   feature         1336
FT                   /label=arsD_1
FT                   /locus_tag=arsD_1
FT                   /colour=4
FT   misc_feature    897
FT                   /label=group_7198
FT                   /locus_tag=group_7198
FT                   /colour=3
FT   misc_feature    6651
FT                   /label=group_2211
FT                   /locus_tag=group_2211
FT                   /colour=3
FT   misc_feature    43
FT                   /label=group_7135
FT                   /locus_tag=group_7135
FT                   /colour=3
FT   misc_feature    143
FT                   /label=group_5707
FT                   /locus_tag=group_5707
FT                   /colour=3
FT   misc_feature    1724
FT                   /label=group_4858
FT                   /locus_tag=group_4858
FT                   /colour=7
FT   misc_feature    2006
FT                   /label=group_9141
FT                   /locus_tag=group_9141
FT                   /colour=3
FT   misc_feature    416
FT                   /label=group_2070
FT                   /locus_tag=group_2070
FT                   /colour=3
FT   misc_feature    7176
FT                   /label=group_7819
FT                   /locus_tag=group_7819
FT                   /colour=5
FT   misc_feature    7232
FT                   /label=group_7344
FT                   /locus_tag=group_7344
FT                   /colour=2
FT   misc_feature    4451
FT                   /label=group_5131
FT                   /locus_tag=group_5131
FT                   /colour=4
FT   misc_feature    1644
FT                   /label=group_7864
FT                   /locus_tag=group_7864
FT                   /colour=6
FT   misc_feature    5256
FT                   /label=group_1906
FT                   /locus_tag=group_1906
FT                   /colour=4
FT   misc_feature    4584
FT                   /label=group_6116
FT                   /locus_tag=group_6116
FT                   /colour=4
FT   misc_feature    7796
FT                   /label=group_9040
FT                   /locus_tag=group_9040
FT                   /colour=2
FT   misc_feature    2649
FT                   /label=group_8502
FT                   /locus_tag=group_8502
FT                   /colour=7
FT   misc_feature    1355
FT                   /label=group_7387
FT                   /locus_tag=group_7387
FT                   /colour=4
FT   misc_feature    6595
FT                   /label=group_2171
FT                   /locus_tag=group_2171
FT                   /colour=3
FT   misc_feature    3432
FT                   /label=group_7576
FT                   /locus_tag=group_7576
FT                   /colour=7
FT   misc_feature    4533
FT                   /label=group_2513
FT                   /locus_tag=group_2513
FT                   /colour=5
FT   misc_feature    2484
FT                   /label=group_5924
FT                   /locus_tag=group_5924
FT                   /colour=4
FT   misc_feature    4394
FT                   /label=group_912
FT                   /locus_tag=group_912
FT                   /colour=5
FT   misc_feature    5601
FT                   /label=group_4590
FT                   /locus_tag=group_4590
FT                   /colour=6
FT   misc_feature    1591
FT                   /label=group_5407
FT                   /locus_tag=group_5407
FT                   /colour=6
FT   misc_feature    6656
FT                   /label=group_1837
FT                   /locus_tag=group_1837
FT                   /colour=6
FT   misc_feature    1901
FT                   /label=group_9399
FT                   /locus_tag=group_9399
FT                   /colour=2
FT   feature         6380
FT                   /label=mutM_1
FT                   /locus_tag=mutM_1
FT                   /colour=3
FT   misc_feature    6748
FT                   /label=group_5030
FT                   /locus_tag=group_5030
FT                   /colour=7
FT   misc_feature    7179
FT                   /label=group_3618
FT                   /locus_tag=group_3618
FT                   /colour=2
FT   misc_feature    1154
FT                   /label=group_6276
FT                   /locus_tag=group_6276
FT                   /colour=4
FT   misc_feature    7882
FT                   /label=group_279
FT                   /locus_tag=group_279
FT                   /colour=3
FT   misc_feature    5127
FT                   /label=group_9515
FT                   /locus_tag=group_9515
FT                   /colour=5
FT   misc_feature    4504
FT                   /label=group_1458
FT                   /locus_tag=group_1458
FT                   /colour=2
FT   misc_feature    2451
FT                   /label=group_9236
FT                   /locus_tag=group_9236
FT                   /colour=3
FT   misc_feature    4527
FT                   /label=group_3110
FT                   /locus_tag=group_3110
FT                   /colour=4
FT   misc_feature    2617
FT                   /label=group_7085
FT                   /locus_tag=group_7085
FT                   /colour=7
FT   feature         5640
FT                   /label=glpQ_1
FT                   /locus_tag=glpQ_1
FT                   /colour=2
FT   misc_feature    1306
FT                   /label=group_6712
FT                   /locus_tag=group_6712
FT                   /colour=4
FT   misc_feature    6750
FT                   /label=group_5246
FT                   /locus_tag=group_5246
FT                   /colour=3
FT   feature         3751
FT                   /label=pduL_1
FT                   /locus_tag=pduL_1
FT                   /colour=6
FT   feature         5435
FT                   /label=rpsD
FT                   /locus_tag=rpsD
FT                   /colour=5
FT   misc_feature    3251
FT                   /label=group_3068
FT                   /locus_tag=group_3068
FT                   /colour=6
FT   misc_feature    6749
FT                   /label=group_5081
FT                   /locus_tag=group_5081
FT                   /colour=2
FT   misc_feature    3089
FT                   /label=group_7807
FT                   /locus_tag=group_7807
FT                   /colour=7
FT   misc_feature    5817
FT                   /label=group_9326
FT                   /locus_tag=group_9326
FT                   /colour=4
FT   feature         5085
FT                   /label=yhbO
FT                   /locus_tag=yhbO
FT                   /colour=7
FT   misc_feature    4329
FT                   /label=group_3714
FT                   /locus_tag=group_3714
FT                   /colour=6
FT   misc_feature    3073
FT                   /label=group_9101
FT                   /locus_tag=group_9101
FT                   /colour=6
FT   misc_feature    139
FT                   /label=group_8939
FT                   /locus_tag=group_8939
FT                   /colour=3
FT   misc_feature    4169
FT                   /label=group_615
FT                   /locus_tag=group_615
FT                   /colour=6
FT   misc_feature    3247
FT                   /label=group_5484
FT                   /locus_tag=group_5484
FT                   /colour=6
FT   feature         6521
FT                   /label=czcD
FT                   /locus_tag=czcD
FT                   /colour=5
FT   misc_feature    6315
FT                   /label=group_1946
FT                   /locus_tag=group_1946
FT                   /colour=5
FT   feature         1094
FT                   /label=lytH
FT                   /locus_tag=lytH
FT                   /colour=4
FT   misc_feature    6591
FT                   /label=group_3630
FT                   /locus_tag=group_3630
FT                   /colour=7
FT   misc_feature    2244
FT                   /label=group_9737
FT                   /locus_tag=group_9737
FT                   /colour=6
FT   misc_feature    4412
FT                   /label=group_2646
FT                   /locus_tag=group_2646
FT                   /colour=6
FT   feature         4716
FT                   /label=mnmG
FT                   /locus_tag=mnmG
FT                   /colour=5
FT   misc_feature    5459
FT                   /label=group_4515
FT                   /locus_tag=group_4515
FT                   /colour=4
FT   feature         7145
FT                   /label=tcyP_2
FT                   /locus_tag=tcyP_2
FT                   /colour=3
FT   misc_feature    7989
FT                   /label=group_7304
FT                   /locus_tag=group_7304
FT                   /colour=7
FT   misc_feature    804
FT                   /label=group_8128
FT                   /locus_tag=group_8128
FT                   /colour=3
FT   feature         4322
FT                   /label=spoVB
FT                   /locus_tag=spoVB
FT                   /colour=5
FT   misc_feature    5466
FT                   /label=group_3195
FT                   /locus_tag=group_3195
FT                   /colour=5
FT   misc_feature    3792
FT                   /label=group_9590
FT                   /locus_tag=group_9590
FT                   /colour=3
FT   misc_feature    1868
FT                   /label=group_6777
FT                   /locus_tag=group_6777
FT                   /colour=2
FT   feature         1350
FT                   /label=cadA_2
FT                   /locus_tag=cadA_2
FT                   /colour=4
FT   misc_feature    2950
FT                   /label=group_1224
FT                   /locus_tag=group_1224
FT                   /colour=2
FT   misc_feature    322
FT                   /label=group_3723
FT                   /locus_tag=group_3723
FT                   /colour=3
FT   misc_feature    2847
FT                   /label=group_8620
FT                   /locus_tag=group_8620
FT                   /colour=6
FT   feature         6845
FT                   /label=purF_2
FT                   /locus_tag=purF_2
FT                   /colour=7
FT   misc_feature    5849
FT                   /label=group_8816
FT                   /locus_tag=group_8816
FT                   /colour=7
FT   misc_feature    5754
FT                   /label=group_4040
FT                   /locus_tag=group_4040
FT                   /colour=2
FT   feature         1845
FT                   /label=tnpR
FT                   /locus_tag=tnpR
FT                   /colour=7
FT   misc_feature    2571
FT                   /label=group_5668
FT                   /locus_tag=group_5668
FT                   /colour=6
FT   misc_feature    4463
FT                   /label=group_1334
FT                   /locus_tag=group_1334
FT                   /colour=5
FT   misc_feature    106
FT                   /label=group_6356
FT                   /locus_tag=group_6356
FT                   /colour=3
FT   feature         3794
FT                   /label=mccF
FT                   /locus_tag=mccF
FT                   /colour=3
FT   misc_feature    873
FT                   /label=group_7216
FT                   /locus_tag=group_7216
FT                   /colour=3
FT   feature         1069
FT                   /label=lutR_2
FT                   /locus_tag=lutR_2
FT                   /colour=4
FT   feature         2258
FT                   /label=ntpJ
FT                   /locus_tag=ntpJ
FT                   /colour=6
FT   misc_feature    2999
FT                   /label=group_7598
FT                   /locus_tag=group_7598
FT                   /colour=3
FT   misc_feature    1483
FT                   /label=group_692
FT                   /locus_tag=group_692
FT                   /colour=4
FT   misc_feature    7326
FT                   /label=group_7749
FT                   /locus_tag=group_7749
FT                   /colour=4
FT   misc_feature    7561
FT                   /label=group_7535
FT                   /locus_tag=group_7535
FT                   /colour=5
FT   misc_feature    4741
FT                   /label=group_9541
FT                   /locus_tag=group_9541
FT                   /colour=2
FT   feature         4066
FT                   /label=slyA_1
FT                   /locus_tag=slyA_1
FT                   /colour=6
FT   feature         6181
FT                   /label=moxC_2
FT                   /locus_tag=moxC_2
FT                   /colour=3
FT   misc_feature    932
FT                   /label=group_8284
FT                   /locus_tag=group_8284
FT                   /colour=3
FT   misc_feature    3706
FT                   /label=group_8958
FT                   /locus_tag=group_8958
FT                   /colour=4
FT   misc_feature    1248
FT                   /label=group_7943
FT                   /locus_tag=group_7943
FT                   /colour=4
FT   feature         5920
FT                   /label=yycE
FT                   /locus_tag=yycE
FT                   /colour=7
FT   misc_feature    3002
FT                   /label=group_7601
FT                   /locus_tag=group_7601
FT                   /colour=3
FT   misc_feature    3947
FT                   /label=group_9494
FT                   /locus_tag=group_9494
FT                   /colour=5
FT   feature         4202
FT                   /label=rpmF
FT                   /locus_tag=rpmF
FT                   /colour=2
FT   feature         1113
FT                   /label=gdnC_2
FT                   /locus_tag=gdnC_2
FT                   /colour=4
FT   misc_feature    5884
FT                   /label=group_2832
FT                   /locus_tag=group_2832
FT                   /colour=4
FT   misc_feature    1242
FT                   /label=group_2980
FT                   /locus_tag=group_2980
FT                   /colour=4
FT   misc_feature    1104
FT                   /label=group_6298
FT                   /locus_tag=group_6298
FT                   /colour=4
FT   misc_feature    3911
FT                   /label=group_676
FT                   /locus_tag=group_676
FT                   /colour=2
FT   misc_feature    7562
FT                   /label=group_1505
FT                   /locus_tag=group_1505
FT                   /colour=6
FT   misc_feature    3540
FT                   /label=group_6027
FT                   /locus_tag=group_6027
FT                   /colour=7
FT   misc_feature    6827
FT                   /label=group_1188
FT                   /locus_tag=group_1188
FT                   /colour=4
FT   feature         4603
FT                   /label=adh2
FT                   /locus_tag=adh2
FT                   /colour=6
FT   misc_feature    2652
FT                   /label=group_5750
FT                   /locus_tag=group_5750
FT                   /colour=7
FT   misc_feature    514
FT                   /label=group_9275
FT                   /locus_tag=group_9275
FT                   /colour=3
FT   misc_feature    7182
FT                   /label=group_7772
FT                   /locus_tag=group_7772
FT                   /colour=5
FT   misc_feature    6936
FT                   /label=group_495
FT                   /locus_tag=group_495
FT                   /colour=7
FT   feature         3456
FT                   /label=mqo1_1
FT                   /locus_tag=mqo1_1
FT                   /colour=2
FT   misc_feature    8024
FT                   /label=group_3159
FT                   /locus_tag=group_3159
FT                   /colour=7
FT   misc_feature    860
FT                   /label=group_8706
FT                   /locus_tag=group_8706
FT                   /colour=3
FT   misc_feature    5264
FT                   /label=group_5580
FT                   /locus_tag=group_5580
FT                   /colour=5
FT   feature         4356
FT                   /label=rocF_2
FT                   /locus_tag=rocF_2
FT                   /colour=2
FT   misc_feature    6376
FT                   /label=group_995
FT                   /locus_tag=group_995
FT                   /colour=2
FT   feature         6035
FT                   /label=spoIIIE_2
FT                   /locus_tag=spoIIIE_2
FT                   /colour=7
FT   feature         5931
FT                   /label=cbiA_2
FT                   /locus_tag=cbiA_2
FT                   /colour=3
FT   misc_feature    2023
FT                   /label=group_6643
FT                   /locus_tag=group_6643
FT                   /colour=3
FT   misc_feature    2388
FT                   /label=group_9203
FT                   /locus_tag=group_9203
FT                   /colour=2
FT   misc_feature    820
FT                   /label=group_8142
FT                   /locus_tag=group_8142
FT                   /colour=3
FT   misc_feature    1010
FT                   /label=group_9355
FT                   /locus_tag=group_9355
FT                   /colour=4
FT   misc_feature    5049
FT                   /label=group_3005
FT                   /locus_tag=group_3005
FT                   /colour=2
FT   misc_feature    5293
FT                   /label=group_8207
FT                   /locus_tag=group_8207
FT                   /colour=2
FT   misc_feature    6751
FT                   /label=group_5389
FT                   /locus_tag=group_5389
FT                   /colour=4
FT   misc_feature    2039
FT                   /label=group_6901
FT                   /locus_tag=group_6901
FT                   /colour=3
FT   misc_feature    3293
FT                   /label=group_1111
FT                   /locus_tag=group_1111
FT                   /colour=7
FT   misc_feature    3466
FT                   /label=group_6382
FT                   /locus_tag=group_6382
FT                   /colour=3
FT   misc_feature    4113
FT                   /label=group_7409
FT                   /locus_tag=group_7409
FT                   /colour=2
FT   misc_feature    6523
FT                   /label=group_3978
FT                   /locus_tag=group_3978
FT                   /colour=6
FT   feature         5543
FT                   /label=rocE_1
FT                   /locus_tag=rocE_1
FT                   /colour=6
FT   misc_feature    7180
FT                   /label=group_3887
FT                   /locus_tag=group_3887
FT                   /colour=3
FT   feature         3677
FT                   /label=mcpB_5
FT                   /locus_tag=mcpB_5
FT                   /colour=2
FT   misc_feature    193
FT                   /label=group_8053
FT                   /locus_tag=group_8053
FT                   /colour=3
FT   feature         3972
FT                   /label=abgB_2
FT                   /locus_tag=abgB_2
FT                   /colour=6
FT   misc_feature    673
FT                   /label=group_5673
FT                   /locus_tag=group_5673
FT                   /colour=3
FT   misc_feature    7643
FT                   /label=group_9057
FT                   /locus_tag=group_9057
FT                   /colour=5
FT   misc_feature    1078
FT                   /label=group_4494
FT                   /locus_tag=group_4494
FT                   /colour=4
FT   misc_feature    97
FT                   /label=group_9091
FT                   /locus_tag=group_9091
FT                   /colour=3
FT   misc_feature    1341
FT                   /label=group_8446
FT                   /locus_tag=group_8446
FT                   /colour=4
FT   misc_feature    2548
FT                   /label=group_2205
FT                   /locus_tag=group_2205
FT                   /colour=5
FT   feature         6413
FT                   /label=nfo_2
FT                   /locus_tag=nfo_2
FT                   /colour=3
FT   feature         5150
FT                   /label=dnaK_2
FT                   /locus_tag=dnaK_2
FT                   /colour=7
FT   feature         1274
FT                   /label=entS_5
FT                   /locus_tag=entS_5
FT                   /colour=4
FT   misc_feature    6564
FT                   /label=group_4541
FT                   /locus_tag=group_4541
FT                   /colour=5
FT   misc_feature    3156
FT                   /label=group_8179
FT                   /locus_tag=group_8179
FT                   /colour=4
FT   misc_feature    7918
FT                   /label=group_9190
FT                   /locus_tag=group_9190
FT                   /colour=3
FT   misc_feature    1590
FT                   /label=group_6675
FT                   /locus_tag=group_6675
FT                   /colour=6
FT   misc_feature    7184
FT                   /label=group_1660
FT                   /locus_tag=group_1660
FT                   /colour=2
FT   misc_feature    3310
FT                   /label=group_3538
FT                   /locus_tag=group_3538
FT                   /colour=2
FT   misc_feature    233
FT                   /label=group_8264
FT                   /locus_tag=group_8264
FT                   /colour=3
FT   feature         2107
FT                   /label=gcvPB
FT                   /locus_tag=gcvPB
FT                   /colour=4
FT   misc_feature    4121
FT                   /label=group_7417
FT                   /locus_tag=group_7417
FT                   /colour=2
FT   misc_feature    2831
FT                   /label=group_1739
FT                   /locus_tag=group_1739
FT                   /colour=5
FT   misc_feature    5471
FT                   /label=group_1545
FT                   /locus_tag=group_1545
FT                   /colour=6
FT   misc_feature    3420
FT                   /label=group_2633
FT                   /locus_tag=group_2633
FT                   /colour=7
FT   misc_feature    6407
FT                   /label=group_4243
FT                   /locus_tag=group_4243
FT                   /colour=7
FT   misc_feature    3442
FT                   /label=group_452
FT                   /locus_tag=group_452
FT                   /colour=2
FT   feature         4908
FT                   /label=nfdA
FT                   /locus_tag=nfdA
FT                   /colour=3
FT   feature         2141
FT                   /label=prpC_2
FT                   /locus_tag=prpC_2
FT                   /colour=4
FT   misc_feature    1454
FT                   /label=group_8746
FT                   /locus_tag=group_8746
FT                   /colour=4
FT   feature         6872
FT                   /label=oppF_11
FT                   /locus_tag=oppF_11
FT                   /colour=3
FT   misc_feature    5879
FT                   /label=group_5560
FT                   /locus_tag=group_5560
FT                   /colour=3
FT   misc_feature    5077
FT                   /label=group_9501
FT                   /locus_tag=group_9501
FT                   /colour=6
FT   misc_feature    5426
FT                   /label=group_1010
FT                   /locus_tag=group_1010
FT                   /colour=4
FT   misc_feature    257
FT                   /label=group_7709
FT                   /locus_tag=group_7709
FT                   /colour=3
FT   misc_feature    1809
FT                   /label=group_3364
FT                   /locus_tag=group_3364
FT                   /colour=7
FT   feature         4080
FT                   /label=sucC_1
FT                   /locus_tag=sucC_1
FT                   /colour=7
FT   feature         7404
FT                   /label=cbiC_1
FT                   /locus_tag=cbiC_1
FT                   /colour=7
FT   misc_feature    5909
FT                   /label=group_5645
FT                   /locus_tag=group_5645
FT                   /colour=4
FT   misc_feature    7187
FT                   /label=group_1271
FT                   /locus_tag=group_1271
FT                   /colour=5
FT   misc_feature    938
FT                   /label=group_4839
FT                   /locus_tag=group_4839
FT                   /colour=3
FT   feature         1642
FT                   /label=fliC
FT                   /locus_tag=fliC
FT                   /colour=6
FT   misc_feature    3999
FT                   /label=group_9635
FT                   /locus_tag=group_9635
FT                   /colour=7
FT   misc_feature    7186
FT                   /label=group_1168
FT                   /locus_tag=group_1168
FT                   /colour=4
FT   misc_feature    5101
FT                   /label=group_9698
FT                   /locus_tag=group_9698
FT                   /colour=3
FT   misc_feature    528
FT                   /label=group_678
FT                   /locus_tag=group_678
FT                   /colour=3
FT   misc_feature    4666
FT                   /label=group_725
FT                   /locus_tag=group_725
FT                   /colour=6
FT   feature         2929
FT                   /label=degU_1
FT                   /locus_tag=degU_1
FT                   /colour=2
FT   feature         7334
FT                   /label=rep_2
FT                   /locus_tag=rep_2
FT                   /colour=6
FT   misc_feature    7185
FT                   /label=group_7903
FT                   /locus_tag=group_7903
FT                   /colour=3
FT   misc_feature    2908
FT                   /label=group_4635
FT                   /locus_tag=group_4635
FT                   /colour=7
FT   misc_feature    7826
FT                   /label=group_9839
FT                   /locus_tag=group_9839
FT                   /colour=3
FT   misc_feature    126
FT                   /label=group_6362
FT                   /locus_tag=group_6362
FT                   /colour=3
FT   misc_feature    677
FT                   /label=group_7472
FT                   /locus_tag=group_7472
FT                   /colour=3
FT   misc_feature    5883
FT                   /label=group_5314
FT                   /locus_tag=group_5314
FT                   /colour=4
FT   feature         5744
FT                   /label=oppB_1
FT                   /locus_tag=oppB_1
FT                   /colour=6
FT   misc_feature    1090
FT                   /label=group_1397
FT                   /locus_tag=group_1397
FT                   /colour=4
FT   feature         1039
FT                   /label=flp_2
FT                   /locus_tag=flp_2
FT                   /colour=4
FT   feature         7395
FT                   /label=pgpH_2
FT                   /locus_tag=pgpH_2
FT                   /colour=4
FT   misc_feature    6791
FT                   /label=group_8406
FT                   /locus_tag=group_8406
FT                   /colour=4
FT   feature         4045
FT                   /label=thrS_2
FT                   /locus_tag=thrS_2
FT                   /colour=5
FT   misc_feature    7348
FT                   /label=group_1351
FT                   /locus_tag=group_1351
FT                   /colour=3
FT   feature         7754
FT                   /label=cmoA_3
FT                   /locus_tag=cmoA_3
FT                   /colour=2
FT   misc_feature    982
FT                   /label=group_7008
FT                   /locus_tag=group_7008
FT                   /colour=3
FT   feature         4696
FT                   /label=fgd_2
FT                   /locus_tag=fgd_2
FT                   /colour=3
FT   misc_feature    5004
FT                   /label=group_9115
FT                   /locus_tag=group_9115
FT                   /colour=7
FT   misc_feature    4593
FT                   /label=group_4501
FT                   /locus_tag=group_4501
FT                   /colour=5
FT   misc_feature    3099
FT                   /label=group_646
FT                   /locus_tag=group_646
FT                   /colour=7
FT   misc_feature    7183
FT                   /label=group_7975
FT                   /locus_tag=group_7975
FT                   /colour=6
FT   misc_feature    5979
FT                   /label=group_5450
FT                   /locus_tag=group_5450
FT                   /colour=2
FT   misc_feature    2987
FT                   /label=group_5849
FT                   /locus_tag=group_5849
FT                   /colour=3
FT   feature         3919
FT                   /label=gbsA
FT                   /locus_tag=gbsA
FT                   /colour=3
FT   feature         5161
FT                   /label=ygcS
FT                   /locus_tag=ygcS
FT                   /colour=2
FT   misc_feature    7999
FT                   /label=group_6941
FT                   /locus_tag=group_6941
FT                   /colour=3
FT   misc_feature    4822
FT                   /label=group_8247
FT                   /locus_tag=group_8247
FT                   /colour=4
FT   misc_feature    4878
FT                   /label=group_3045
FT                   /locus_tag=group_3045
FT                   /colour=5
FT   misc_feature    7917
FT                   /label=group_9243
FT                   /locus_tag=group_9243
FT                   /colour=2
FT   feature         4805
FT                   /label=tfdR
FT                   /locus_tag=tfdR
FT                   /colour=2
FT   feature         3692
FT                   /label=yojF
FT                   /locus_tag=yojF
FT                   /colour=3
FT   misc_feature    3178
FT                   /label=group_5872
FT                   /locus_tag=group_5872
FT                   /colour=4
FT   misc_feature    6584
FT                   /label=group_5323
FT                   /locus_tag=group_5323
FT                   /colour=3
FT   misc_feature    5400
FT                   /label=group_952
FT                   /locus_tag=group_952
FT                   /colour=6
FT   misc_feature    212
FT                   /label=group_1095
FT                   /locus_tag=group_1095
FT                   /colour=3
FT   misc_feature    4895
FT                   /label=group_9794
FT                   /locus_tag=group_9794
FT                   /colour=7
FT   misc_feature    1241
FT                   /label=group_1038
FT                   /locus_tag=group_1038
FT                   /colour=4
FT   misc_feature    6883
FT                   /label=group_2113
FT                   /locus_tag=group_2113
FT                   /colour=2
FT   misc_feature    7380
FT                   /label=group_7449
FT                   /locus_tag=group_7449
FT                   /colour=2
FT   misc_feature    6857
FT                   /label=group_7850
FT                   /locus_tag=group_7850
FT                   /colour=7
FT   feature         1510
FT                   /label=rplF
FT                   /locus_tag=rplF
FT                   /colour=5
FT   misc_feature    6453
FT                   /label=group_967
FT                   /locus_tag=group_967
FT                   /colour=6
FT   misc_feature    5977
FT                   /label=group_1921
FT                   /locus_tag=group_1921
FT                   /colour=7
FT   misc_feature    6326
FT                   /label=group_1689
FT                   /locus_tag=group_1689
FT                   /colour=2
FT   feature         2824
FT                   /label=pgcA
FT                   /locus_tag=pgcA
FT                   /colour=5
FT   misc_feature    2269
FT                   /label=group_2553
FT                   /locus_tag=group_2553
FT                   /colour=6
FT   feature         7490
FT                   /label=dinG_1
FT                   /locus_tag=dinG_1
FT                   /colour=2
FT   feature         4142
FT                   /label=tagT
FT                   /locus_tag=tagT
FT                   /colour=4
FT   misc_feature    2361
FT                   /label=group_7167
FT                   /locus_tag=group_7167
FT                   /colour=7
FT   feature         1878
FT                   /label=patB_1
FT                   /locus_tag=patB_1
FT                   /colour=2
FT   misc_feature    7354
FT                   /label=group_7740
FT                   /locus_tag=group_7740
FT                   /colour=4
FT   misc_feature    1722
FT                   /label=group_4861
FT                   /locus_tag=group_4861
FT                   /colour=7
FT   misc_feature    4556
FT                   /label=group_4465
FT                   /locus_tag=group_4465
FT                   /colour=7
FT   misc_feature    5497
FT                   /label=group_1373
FT                   /locus_tag=group_1373
FT                   /colour=4
FT   feature         5682
FT                   /label=yxdM_2
FT                   /locus_tag=yxdM_2
FT                   /colour=5
FT   misc_feature    6272
FT                   /label=group_1761
FT                   /locus_tag=group_1761
FT                   /colour=6
FT   feature         2055
FT                   /label=xerC_1
FT                   /locus_tag=xerC_1
FT                   /colour=3
FT   misc_feature    4769
FT                   /label=group_3150
FT                   /locus_tag=group_3150
FT                   /colour=5
FT   misc_feature    4252
FT                   /label=group_7282
FT                   /locus_tag=group_7282
FT                   /colour=6
FT   misc_feature    2340
FT                   /label=group_5589
FT                   /locus_tag=group_5589
FT                   /colour=7
FT   misc_feature    1193
FT                   /label=group_6752
FT                   /locus_tag=group_6752
FT                   /colour=4
FT   feature         3937
FT                   /label=fadN_1
FT                   /locus_tag=fadN_1
FT                   /colour=4
FT   misc_feature    4430
FT                   /label=group_9555
FT                   /locus_tag=group_9555
FT                   /colour=2
FT   misc_feature    5420
FT                   /label=group_1418
FT                   /locus_tag=group_1418
FT                   /colour=3
FT   misc_feature    3486
FT                   /label=group_6582
FT                   /locus_tag=group_6582
FT                   /colour=4
FT   misc_feature    7565
FT                   /label=group_663
FT                   /locus_tag=group_663
FT                   /colour=3
FT   misc_feature    7919
FT                   /label=group_9785
FT                   /locus_tag=group_9785
FT                   /colour=4
FT   misc_feature    4982
FT                   /label=group_1084
FT                   /locus_tag=group_1084
FT                   /colour=6
FT   misc_feature    524
FT                   /label=group_4962
FT                   /locus_tag=group_4962
FT                   /colour=3
FT   feature         7061
FT                   /label=dapL_2
FT                   /locus_tag=dapL_2
FT                   /colour=7
FT   misc_feature    6342
FT                   /label=group_2192
FT                   /locus_tag=group_2192
FT                   /colour=2
FT   misc_feature    5646
FT                   /label=group_3754
FT                   /locus_tag=group_3754
FT                   /colour=3
FT   feature         184
FT                   /label=thrZ_1
FT                   /locus_tag=thrZ_1
FT                   /colour=3
FT   feature         5236
FT                   /label=cheB1
FT                   /locus_tag=cheB1
FT                   /colour=7
FT   misc_feature    4512
FT                   /label=group_7400
FT                   /locus_tag=group_7400
FT                   /colour=3
FT   feature         98
FT                   /label=panS_2
FT                   /locus_tag=panS_2
FT                   /colour=3
FT   feature         4820
FT                   /label=ppaX_2
FT                   /locus_tag=ppaX_2
FT                   /colour=4
FT   misc_feature    3873
FT                   /label=group_611
FT                   /locus_tag=group_611
FT                   /colour=6
FT   misc_feature    5524
FT                   /label=group_7037
FT                   /locus_tag=group_7037
FT                   /colour=3
FT   misc_feature    239
FT                   /label=group_9465
FT                   /locus_tag=group_9465
FT                   /colour=3
FT   misc_feature    826
FT                   /label=group_8678
FT                   /locus_tag=group_8678
FT                   /colour=3
FT   misc_feature    6073
FT                   /label=group_5058
FT                   /locus_tag=group_5058
FT                   /colour=4
FT   misc_feature    7563
FT                   /label=group_4555
FT                   /locus_tag=group_4555
FT                   /colour=7
FT   misc_feature    3459
FT                   /label=group_7398
FT                   /locus_tag=group_7398
FT                   /colour=2
FT   misc_feature    8046
FT                   /label=group_8170
FT                   /locus_tag=group_8170
FT                   /colour=4
FT   misc_feature    6406
FT                   /label=group_7335
FT                   /locus_tag=group_7335
FT                   /colour=7
FT   misc_feature    5765
FT                   /label=group_1430
FT                   /locus_tag=group_1430
FT                   /colour=4
FT   misc_feature    2609
FT                   /label=group_9341
FT                   /locus_tag=group_9341
FT                   /colour=6
FT   misc_feature    4419
FT                   /label=group_793
FT                   /locus_tag=group_793
FT                   /colour=7
FT   feature         1519
FT                   /label=rpsC
FT                   /locus_tag=rpsC
FT                   /colour=5
FT   misc_feature    2229
FT                   /label=group_9722
FT                   /locus_tag=group_9722
FT                   /colour=6
FT   misc_feature    1712
FT                   /label=group_9861
FT                   /locus_tag=group_9861
FT                   /colour=7
FT   misc_feature    34
FT                   /label=group_7144
FT                   /locus_tag=group_7144
FT                   /colour=3
FT   feature         864
FT                   /label=recU_2
FT                   /locus_tag=recU_2
FT                   /colour=3
FT   misc_feature    7564
FT                   /label=group_467
FT                   /locus_tag=group_467
FT                   /colour=2
FT   misc_feature    5051
FT                   /label=group_8856
FT                   /locus_tag=group_8856
FT                   /colour=3
FT   feature         4296
FT                   /label=nadD_2
FT                   /locus_tag=nadD_2
FT                   /colour=3
FT   misc_feature    6070
FT                   /label=group_6316
FT                   /locus_tag=group_6316
FT                   /colour=3
FT   misc_feature    2591
FT                   /label=group_524
FT                   /locus_tag=group_524
FT                   /colour=6
FT   misc_feature    2775
FT                   /label=group_8210
FT                   /locus_tag=group_8210
FT                   /colour=5
FT   misc_feature    7192
FT                   /label=group_2371
FT                   /locus_tag=group_2371
FT                   /colour=4
FT   misc_feature    3206
FT                   /label=group_7187
FT                   /locus_tag=group_7187
FT                   /colour=5
FT   feature         3760
FT                   /label=oppD_6
FT                   /locus_tag=oppD_6
FT                   /colour=7
FT   feature         3040
FT                   /label=pucI
FT                   /locus_tag=pucI
FT                   /colour=5
FT   feature         3509
FT                   /label=bioD
FT                   /locus_tag=bioD
FT                   /colour=5
FT   feature         4343
FT                   /label=ycaD_2
FT                   /locus_tag=ycaD_2
FT                   /colour=7
FT   misc_feature    515
FT                   /label=group_5523
FT                   /locus_tag=group_5523
FT                   /colour=3
FT   misc_feature    7190
FT                   /label=group_2796
FT                   /locus_tag=group_2796
FT                   /colour=2
FT   feature         7810
FT                   /label=oppB_2
FT                   /locus_tag=oppB_2
FT                   /colour=2
FT   misc_feature    8047
FT                   /label=group_1730
FT                   /locus_tag=group_1730
FT                   /colour=5
FT   misc_feature    7191
FT                   /label=group_78
FT                   /locus_tag=group_78
FT                   /colour=3
FT   misc_feature    6653
FT                   /label=group_2969
FT                   /locus_tag=group_2969
FT                   /colour=4
FT   misc_feature    1804
FT                   /label=group_7655
FT                   /locus_tag=group_7655
FT                   /colour=7
FT   misc_feature    2084
FT                   /label=group_9199
FT                   /locus_tag=group_9199
FT                   /colour=4
FT   misc_feature    2328
FT                   /label=group_9422
FT                   /locus_tag=group_9422
FT                   /colour=7
FT   feature         6318
FT                   /label=purA
FT                   /locus_tag=purA
FT                   /colour=6
FT   misc_feature    2296
FT                   /label=group_9765
FT                   /locus_tag=group_9765
FT                   /colour=6
FT   misc_feature    6754
FT                   /label=group_6562
FT                   /locus_tag=group_6562
FT                   /colour=7
FT   misc_feature    3412
FT                   /label=group_3547
FT                   /locus_tag=group_3547
FT                   /colour=6
FT   feature         4701
FT                   /label=yhdG
FT                   /locus_tag=yhdG
FT                   /colour=3
FT   misc_feature    2218
FT                   /label=group_627
FT                   /locus_tag=group_627
FT                   /colour=5
FT   feature         1373
FT                   /label=czcO_2
FT                   /locus_tag=czcO_2
FT                   /colour=4
FT   feature         4455
FT                   /label=dhaT
FT                   /locus_tag=dhaT
FT                   /colour=4
FT   misc_feature    4406
FT                   /label=group_1623
FT                   /locus_tag=group_1623
FT                   /colour=6
FT   misc_feature    3763
FT                   /label=group_3454
FT                   /locus_tag=group_3454
FT                   /colour=7
FT   misc_feature    7193
FT                   /label=group_1781
FT                   /locus_tag=group_1781
FT                   /colour=5
FT   misc_feature    7973
FT                   /label=group_7700
FT                   /locus_tag=group_7700
FT                   /colour=4
FT   misc_feature    4266
FT                   /label=group_4485
FT                   /locus_tag=group_4485
FT                   /colour=7
FT   misc_feature    6363
FT                   /label=group_1019
FT                   /locus_tag=group_1019
FT                   /colour=3
FT   misc_feature    1906
FT                   /label=group_5569
FT                   /locus_tag=group_5569
FT                   /colour=2
FT   misc_feature    1058
FT                   /label=group_7262
FT                   /locus_tag=group_7262
FT                   /colour=4
FT   misc_feature    2052
FT                   /label=group_9126
FT                   /locus_tag=group_9126
FT                   /colour=3
FT   feature         5935
FT                   /label=comEC_2
FT                   /locus_tag=comEC_2
FT                   /colour=4
FT   misc_feature    6930
FT                   /label=group_881
FT                   /locus_tag=group_881
FT                   /colour=4
FT   feature         2992
FT                   /label=flgG_3
FT                   /locus_tag=flgG_3
FT                   /colour=3
FT   feature         4882
FT                   /label=yjlC
FT                   /locus_tag=yjlC
FT                   /colour=5
FT   feature         4913
FT                   /label=brnQ_3
FT                   /locus_tag=brnQ_3
FT                   /colour=3
FT   misc_feature    4575
FT                   /label=group_5360
FT                   /locus_tag=group_5360
FT                   /colour=3
FT   misc_feature    3523
FT                   /label=group_9485
FT                   /locus_tag=group_9485
FT                   /colour=6
FT   misc_feature    439
FT                   /label=group_9301
FT                   /locus_tag=group_9301
FT                   /colour=3
FT   feature         2421
FT                   /label=wapA
FT                   /locus_tag=wapA
FT                   /colour=3
FT   misc_feature    1805
FT                   /label=group_8295
FT                   /locus_tag=group_8295
FT                   /colour=7
FT   misc_feature    2365
FT                   /label=group_3097
FT                   /locus_tag=group_3097
FT                   /colour=7
FT   feature         6615
FT                   /label=hmuU_2
FT                   /locus_tag=hmuU_2
FT                   /colour=2
FT   feature         5353
FT                   /label=argD_2
FT                   /locus_tag=argD_2
FT                   /colour=4
FT   misc_feature    1575
FT                   /label=group_4765
FT                   /locus_tag=group_4765
FT                   /colour=6
FT   misc_feature    427
FT                   /label=group_3519
FT                   /locus_tag=group_3519
FT                   /colour=3
FT   feature         6649
FT                   /label=yvbW
FT                   /locus_tag=yvbW
FT                   /colour=7
FT   misc_feature    917
FT                   /label=group_6452
FT                   /locus_tag=group_6452
FT                   /colour=3
FT   misc_feature    7873
FT                   /label=group_9830
FT                   /locus_tag=group_9830
FT                   /colour=5
FT   misc_feature    5069
FT                   /label=group_1718
FT                   /locus_tag=group_1718
FT                   /colour=4
FT   misc_feature    7946
FT                   /label=group_7104
FT                   /locus_tag=group_7104
FT                   /colour=7
FT   misc_feature    469
FT                   /label=group_8328
FT                   /locus_tag=group_8328
FT                   /colour=3
FT   misc_feature    774
FT                   /label=group_4818
FT                   /locus_tag=group_4818
FT                   /colour=3
FT   feature         1559
FT                   /label=pgcA_3
FT                   /locus_tag=pgcA_3
FT                   /colour=6
FT   feature         7002
FT                   /label=scpA_1
FT                   /locus_tag=scpA_1
FT                   /colour=7
FT   misc_feature    6851
FT                   /label=group_2483
FT                   /locus_tag=group_2483
FT                   /colour=4
FT   feature         7161
FT                   /label=tcyM_1
FT                   /locus_tag=tcyM_1
FT                   /colour=2
FT   misc_feature    5315
FT                   /label=group_399
FT                   /locus_tag=group_399
FT                   /colour=5
FT   misc_feature    7566
FT                   /label=group_7440
FT                   /locus_tag=group_7440
FT                   /colour=4
FT   misc_feature    5500
FT                   /label=group_1345
FT                   /locus_tag=group_1345
FT                   /colour=5
FT   misc_feature    4708
FT                   /label=group_264
FT                   /locus_tag=group_264
FT                   /colour=4
FT   misc_feature    5282
FT                   /label=group_423
FT                   /locus_tag=group_423
FT                   /colour=7
FT   feature         3723
FT                   /label=oppD_4
FT                   /locus_tag=oppD_4
FT                   /colour=5
FT   misc_feature    5763
FT                   /label=group_8474
FT                   /locus_tag=group_8474
FT                   /colour=4
FT   misc_feature    3908
FT                   /label=group_6156
FT                   /locus_tag=group_6156
FT                   /colour=2
FT   feature         3278
FT                   /label=oatA
FT                   /locus_tag=oatA
FT                   /colour=7
FT   misc_feature    5223
FT                   /label=group_432
FT                   /locus_tag=group_432
FT                   /colour=5
FT   misc_feature    5554
FT                   /label=group_335
FT                   /locus_tag=group_335
FT                   /colour=3
FT   misc_feature    7527
FT                   /label=group_7746
FT                   /locus_tag=group_7746
FT                   /colour=6
FT   misc_feature    5544
FT                   /label=group_6564
FT                   /locus_tag=group_6564
FT                   /colour=7
FT   misc_feature    870
FT                   /label=group_7219
FT                   /locus_tag=group_7219
FT                   /colour=3
FT   feature         7771
FT                   /label=yfcA_4
FT                   /locus_tag=yfcA_4
FT                   /colour=7
FT   misc_feature    7130
FT                   /label=group_900
FT                   /locus_tag=group_900
FT                   /colour=6
FT   misc_feature    6555
FT                   /label=group_5512
FT                   /locus_tag=group_5512
FT                   /colour=7
FT   misc_feature    4281
FT                   /label=group_6051
FT                   /locus_tag=group_6051
FT                   /colour=2
FT   misc_feature    3871
FT                   /label=group_4984
FT                   /locus_tag=group_4984
FT                   /colour=6
FT   feature         6691
FT                   /label=sumT
FT                   /locus_tag=sumT
FT                   /colour=3
FT   feature         3764
FT                   /label=dppC_1
FT                   /locus_tag=dppC_1
FT                   /colour=7
FT   misc_feature    1645
FT                   /label=group_8417
FT                   /locus_tag=group_8417
FT                   /colour=6
FT   misc_feature    4030
FT                   /label=group_9413
FT                   /locus_tag=group_9413
FT                   /colour=4
FT   feature         1227
FT                   /label=menB_2
FT                   /locus_tag=menB_2
FT                   /colour=4
FT   feature         1537
FT                   /label=tuf
FT                   /locus_tag=tuf
FT                   /colour=5
FT   misc_feature    1060
FT                   /label=group_7264
FT                   /locus_tag=group_7264
FT                   /colour=4
FT   misc_feature    1786
FT                   /label=group_8641
FT                   /locus_tag=group_8641
FT                   /colour=7
FT   feature         7417
FT                   /label=argK
FT                   /locus_tag=argK
FT                   /colour=3
FT   misc_feature    2833
FT                   /label=group_7528
FT                   /locus_tag=group_7528
FT                   /colour=5
FT   feature         3049
FT                   /label=ybbW
FT                   /locus_tag=ybbW
FT                   /colour=5
FT   misc_feature    4907
FT                   /label=group_8903
FT                   /locus_tag=group_8903
FT                   /colour=2
FT   misc_feature    5462
FT                   /label=group_6338
FT                   /locus_tag=group_6338
FT                   /colour=4
FT   misc_feature    6725
FT                   /label=group_6395
FT                   /locus_tag=group_6395
FT                   /colour=2
FT   misc_feature    4786
FT                   /label=group_825
FT                   /locus_tag=group_825
FT                   /colour=7
FT   misc_feature    2903
FT                   /label=group_2912
FT                   /locus_tag=group_2912
FT                   /colour=7
FT   misc_feature    8022
FT                   /label=group_3156
FT                   /locus_tag=group_3156
FT                   /colour=6
FT   misc_feature    1592
FT                   /label=group_8709
FT                   /locus_tag=group_8709
FT                   /colour=6
FT   misc_feature    6724
FT                   /label=group_6228
FT                   /locus_tag=group_6228
FT                   /colour=7
FT   misc_feature    2326
FT                   /label=group_9424
FT                   /locus_tag=group_9424
FT                   /colour=7
FT   misc_feature    3470
FT                   /label=group_207
FT                   /locus_tag=group_207
FT                   /colour=3
FT   misc_feature    3015
FT                   /label=group_8975
FT                   /locus_tag=group_8975
FT                   /colour=4
FT   misc_feature    5365
FT                   /label=group_837
FT                   /locus_tag=group_837
FT                   /colour=6
FT   feature         1209
FT                   /label=cntD
FT                   /locus_tag=cntD
FT                   /colour=4
FT   misc_feature    7129
FT                   /label=group_4424
FT                   /locus_tag=group_4424
FT                   /colour=5
FT   misc_feature    5751
FT                   /label=group_5577
FT                   /locus_tag=group_5577
FT                   /colour=7
FT   misc_feature    3095
FT                   /label=group_4907
FT                   /locus_tag=group_4907
FT                   /colour=7
FT   feature         2213
FT                   /label=besA_3
FT                   /locus_tag=besA_3
FT                   /colour=5
FT   misc_feature    5330
FT                   /label=group_8472
FT                   /locus_tag=group_8472
FT                   /colour=7
FT   misc_feature    3189
FT                   /label=group_1132
FT                   /locus_tag=group_1132
FT                   /colour=5
FT   misc_feature    4110
FT                   /label=group_7406
FT                   /locus_tag=group_7406
FT                   /colour=2
FT   misc_feature    4102
FT                   /label=group_6547
FT                   /locus_tag=group_6547
FT                   /colour=2
FT   feature         1263
FT                   /label=jefA
FT                   /locus_tag=jefA
FT                   /colour=4
FT   feature         3838
FT                   /label=ndk
FT                   /locus_tag=ndk
FT                   /colour=4
FT   misc_feature    4336
FT                   /label=group_327
FT                   /locus_tag=group_327
FT                   /colour=7
FT   misc_feature    6822
FT                   /label=group_1677
FT                   /locus_tag=group_1677
FT                   /colour=3
FT   misc_feature    5186
FT                   /label=group_3562
FT                   /locus_tag=group_3562
FT                   /colour=5
FT   misc_feature    182
FT                   /label=group_8449
FT                   /locus_tag=group_8449
FT                   /colour=3
FT   feature         7589
FT                   /label=gcvPA_2
FT                   /locus_tag=gcvPA_2
FT                   /colour=4
FT   feature         1254
FT                   /label=yfiR
FT                   /locus_tag=yfiR
FT                   /colour=4
FT   misc_feature    364
FT                   /label=group_7247
FT                   /locus_tag=group_7247
FT                   /colour=3
FT   misc_feature    2495
FT                   /label=group_2490
FT                   /locus_tag=group_2490
FT                   /colour=4
FT   misc_feature    919
FT                   /label=group_6454
FT                   /locus_tag=group_6454
FT                   /colour=3
FT   feature         3934
FT                   /label=fadN_4
FT                   /locus_tag=fadN_4
FT                   /colour=4
FT   misc_feature    3152
FT                   /label=group_8176
FT                   /locus_tag=group_8176
FT                   /colour=4
FT   misc_feature    80
FT                   /label=group_769
FT                   /locus_tag=group_769
FT                   /colour=3
FT   misc_feature    3129
FT                   /label=group_9258
FT                   /locus_tag=group_9258
FT                   /colour=3
FT   misc_feature    7948
FT                   /label=group_7102
FT                   /locus_tag=group_7102
FT                   /colour=7
FT   feature         5680
FT                   /label=yxdM_3
FT                   /locus_tag=yxdM_3
FT                   /colour=5
FT   misc_feature    4616
FT                   /label=group_311
FT                   /locus_tag=group_311
FT                   /colour=7
FT   misc_feature    1024
FT                   /label=group_8943
FT                   /locus_tag=group_8943
FT                   /colour=4
FT   misc_feature    4503
FT                   /label=group_7958
FT                   /locus_tag=group_7958
FT                   /colour=2
FT   misc_feature    1195
FT                   /label=group_6754
FT                   /locus_tag=group_6754
FT                   /colour=4
FT   feature         6245
FT                   /label=icmF_4
FT                   /locus_tag=icmF_4
FT                   /colour=3
FT   feature         6946
FT                   /label=mreB_1
FT                   /locus_tag=mreB_1
FT                   /colour=4
FT   misc_feature    8042
FT                   /label=group_7284
FT                   /locus_tag=group_7284
FT                   /colour=6
FT   misc_feature    2900
FT                   /label=group_8601
FT                   /locus_tag=group_8601
FT                   /colour=6
FT   misc_feature    2779
FT                   /label=group_6584
FT                   /locus_tag=group_6584
FT                   /colour=5
FT   misc_feature    2093
FT                   /label=group_5937
FT                   /locus_tag=group_5937
FT                   /colour=4
FT   misc_feature    1276
FT                   /label=group_4713
FT                   /locus_tag=group_4713
FT                   /colour=4
FT   misc_feature    4570
FT                   /label=group_9628
FT                   /locus_tag=group_9628
FT                   /colour=3
FT   misc_feature    5178
FT                   /label=group_1082
FT                   /locus_tag=group_1082
FT                   /colour=4
FT   feature         6947
FT                   /label=mnaA_3
FT                   /locus_tag=mnaA_3
FT                   /colour=5
FT   misc_feature    2573
FT                   /label=group_8535
FT                   /locus_tag=group_8535
FT                   /colour=6
FT   misc_feature    2799
FT                   /label=group_8749
FT                   /locus_tag=group_8749
FT                   /colour=5
FT   misc_feature    2897
FT                   /label=group_8598
FT                   /locus_tag=group_8598
FT                   /colour=6
FT   misc_feature    3905
FT                   /label=group_9120
FT                   /locus_tag=group_9120
FT                   /colour=2
FT   misc_feature    4253
FT                   /label=group_1813
FT                   /locus_tag=group_1813
FT                   /colour=6
FT   feature         5311
FT                   /label=katA_1
FT                   /locus_tag=katA_1
FT                   /colour=4
FT   misc_feature    2822
FT                   /label=group_8772
FT                   /locus_tag=group_8772
FT                   /colour=5
FT   misc_feature    3995
FT                   /label=group_7706
FT                   /locus_tag=group_7706
FT                   /colour=7
FT   misc_feature    1346
FT                   /label=group_4836
FT                   /locus_tag=group_4836
FT                   /colour=4
FT   feature         3378
FT                   /label=nosY
FT                   /locus_tag=nosY
FT                   /colour=5
FT   misc_feature    4480
FT                   /label=group_3316
FT                   /locus_tag=group_3316
FT                   /colour=6
FT   misc_feature    5131
FT                   /label=group_2537
FT                   /locus_tag=group_2537
FT                   /colour=5
FT   feature         6889
FT                   /label=yacL_3
FT                   /locus_tag=yacL_3
FT                   /colour=5
FT   misc_feature    3824
FT                   /label=group_4724
FT                   /locus_tag=group_4724
FT                   /colour=4
FT   misc_feature    6329
FT                   /label=group_862
FT                   /locus_tag=group_862
FT                   /colour=4
FT   misc_feature    7823
FT                   /label=group_9836
FT                   /locus_tag=group_9836
FT                   /colour=3
FT   feature         1701
FT                   /label=yncA_1
FT                   /locus_tag=yncA_1
FT                   /colour=7
FT   misc_feature    3961
FT                   /label=group_959
FT                   /locus_tag=group_959
FT                   /colour=6
FT   misc_feature    5036
FT                   /label=group_1025
FT                   /locus_tag=group_1025
FT                   /colour=6
FT   misc_feature    2231
FT                   /label=group_9724
FT                   /locus_tag=group_9724
FT                   /colour=6
FT   misc_feature    36
FT                   /label=group_7142
FT                   /locus_tag=group_7142
FT                   /colour=3
FT   feature         3740
FT                   /label=yoaH_1
FT                   /locus_tag=yoaH_1
FT                   /colour=5
FT   misc_feature    882
FT                   /label=group_7207
FT                   /locus_tag=group_7207
FT                   /colour=3
FT   misc_feature    2978
FT                   /label=group_6150
FT                   /locus_tag=group_6150
FT                   /colour=3
FT   misc_feature    3107
FT                   /label=group_1327
FT                   /locus_tag=group_1327
FT                   /colour=2
FT   feature         7143
FT                   /label=murF_6
FT                   /locus_tag=murF_6
FT                   /colour=7
FT   misc_feature    8063
FT                   /label=group_8717
FT                   /locus_tag=group_8717
FT                   /colour=4
FT   misc_feature    4508
FT                   /label=group_9713
FT                   /locus_tag=group_9713
FT                   /colour=3
FT   misc_feature    4432
FT                   /label=group_7179
FT                   /locus_tag=group_7179
FT                   /colour=2
FT   misc_feature    3935
FT                   /label=group_516
FT                   /locus_tag=group_516
FT                   /colour=4
FT   feature         5189
FT                   /label=zur
FT                   /locus_tag=zur
FT                   /colour=6
FT   misc_feature    2706
FT                   /label=group_7446
FT                   /locus_tag=group_7446
FT                   /colour=3
FT   misc_feature    3088
FT                   /label=group_1237
FT                   /locus_tag=group_1237
FT                   /colour=7
FT   misc_feature    6335
FT                   /label=group_6876
FT                   /locus_tag=group_6876
FT                   /colour=6
FT   misc_feature    1008
FT                   /label=group_2868
FT                   /locus_tag=group_2868
FT                   /colour=4
FT   misc_feature    6178
FT                   /label=group_363
FT                   /locus_tag=group_363
FT                   /colour=3
FT   misc_feature    3842
FT                   /label=group_7053
FT                   /locus_tag=group_7053
FT                   /colour=4
FT   misc_feature    5113
FT                   /label=group_8048
FT                   /locus_tag=group_8048
FT                   /colour=4
FT   misc_feature    6726
FT                   /label=group_6510
FT                   /locus_tag=group_6510
FT                   /colour=3
FT   misc_feature    3235
FT                   /label=group_6867
FT                   /locus_tag=group_6867
FT                   /colour=6
FT   misc_feature    1772
FT                   /label=group_8655
FT                   /locus_tag=group_8655
FT                   /colour=7
FT   misc_feature    4305
FT                   /label=group_6347
FT                   /locus_tag=group_6347
FT                   /colour=4
FT   misc_feature    3582
FT                   /label=group_5075
FT                   /locus_tag=group_5075
FT                   /colour=3
FT   feature         1759
FT                   /label=smc_4
FT                   /locus_tag=smc_4
FT                   /colour=7
FT   misc_feature    2738
FT                   /label=group_105
FT                   /locus_tag=group_105
FT                   /colour=4
FT   misc_feature    6929
FT                   /label=group_3362
FT                   /locus_tag=group_3362
FT                   /colour=3
FT   feature         6642
FT                   /label=cbiL
FT                   /locus_tag=cbiL
FT                   /colour=2
FT   feature         3928
FT                   /label=abaF_1
FT                   /locus_tag=abaF_1
FT                   /colour=3
FT   misc_feature    3340
FT                   /label=group_88
FT                   /locus_tag=group_88
FT                   /colour=3
FT   misc_feature    989
FT                   /label=group_5908
FT                   /locus_tag=group_5908
FT                   /colour=3
FT   misc_feature    3806
FT                   /label=group_7071
FT                   /locus_tag=group_7071
FT                   /colour=4
FT   misc_feature    3168
FT                   /label=group_8187
FT                   /locus_tag=group_8187
FT                   /colour=4
FT   misc_feature    879
FT                   /label=group_7210
FT                   /locus_tag=group_7210
FT                   /colour=3
FT   misc_feature    2965
FT                   /label=group_346
FT                   /locus_tag=group_346
FT                   /colour=2
FT   misc_feature    3292
FT                   /label=group_9183
FT                   /locus_tag=group_9183
FT                   /colour=7
FT   feature         4237
FT                   /label=mazG
FT                   /locus_tag=mazG
FT                   /colour=5
FT   misc_feature    6433
FT                   /label=group_2657
FT                   /locus_tag=group_2657
FT                   /colour=5
FT   misc_feature    7133
FT                   /label=group_8262
FT                   /locus_tag=group_8262
FT                   /colour=3
FT   misc_feature    5212
FT                   /label=group_6045
FT                   /locus_tag=group_6045
FT                   /colour=3
FT   misc_feature    4513
FT                   /label=group_857
FT                   /locus_tag=group_857
FT                   /colour=3
FT   misc_feature    63
FT                   /label=group_5586
FT                   /locus_tag=group_5586
FT                   /colour=3
FT   feature         8076
FT                   /label=cdaR_2
FT                   /locus_tag=cdaR_2
FT                   /colour=5
FT   misc_feature    5493
FT                   /label=group_3603
FT                   /locus_tag=group_3603
FT                   /colour=4
FT   misc_feature    850
FT                   /label=group_8700
FT                   /locus_tag=group_8700
FT                   /colour=3
FT   feature         5806
FT                   /label=pxpA_2
FT                   /locus_tag=pxpA_2
FT                   /colour=2
FT   feature         4494
FT                   /label=glnA_1
FT                   /locus_tag=glnA_1
FT                   /colour=7
FT   misc_feature    5558
FT                   /label=group_8104
FT                   /locus_tag=group_8104
FT                   /colour=4
FT   misc_feature    7341
FT                   /label=group_7328
FT                   /locus_tag=group_7328
FT                   /colour=7
FT   misc_feature    4841
FT                   /label=group_9792
FT                   /locus_tag=group_9792
FT                   /colour=7
FT   feature         5845
FT                   /label=rnj
FT                   /locus_tag=rnj
FT                   /colour=6
FT   feature         1501
FT                   /label=rpsM
FT                   /locus_tag=rpsM
FT                   /colour=5
FT   feature         1684
FT                   /label=csrA
FT                   /locus_tag=csrA
FT                   /colour=6
FT   feature         2577
FT                   /label=sasA_12
FT                   /locus_tag=sasA_12
FT                   /colour=6
FT   misc_feature    654
FT                   /label=group_7238
FT                   /locus_tag=group_7238
FT                   /colour=3
FT   misc_feature    5784
FT                   /label=group_781
FT                   /locus_tag=group_781
FT                   /colour=2
FT   misc_feature    137
FT                   /label=group_6364
FT                   /locus_tag=group_6364
FT                   /colour=3
FT   misc_feature    675
FT                   /label=group_7474
FT                   /locus_tag=group_7474
FT                   /colour=3
FT   misc_feature    5919
FT                   /label=group_5312
FT                   /locus_tag=group_5312
FT                   /colour=6
FT   feature         1292
FT                   /label=ywnH
FT                   /locus_tag=ywnH
FT                   /colour=4
FT   misc_feature    5237
FT                   /label=group_355
FT                   /locus_tag=group_355
FT                   /colour=7
FT   feature         3979
FT                   /label=cnrH
FT                   /locus_tag=cnrH
FT                   /colour=6
FT   feature         6980
FT                   /label=cusS
FT                   /locus_tag=cusS
FT                   /colour=3
FT   misc_feature    5633
FT                   /label=group_1208
FT                   /locus_tag=group_1208
FT                   /colour=6
FT   misc_feature    7774
FT                   /label=group_8859
FT                   /locus_tag=group_8859
FT                   /colour=4
FT   misc_feature    129
FT                   /label=group_8440
FT                   /locus_tag=group_8440
FT                   /colour=3
FT   misc_feature    6072
FT                   /label=group_6319
FT                   /locus_tag=group_6319
FT                   /colour=4
FT   misc_feature    3086
FT                   /label=group_9578
FT                   /locus_tag=group_9578
FT                   /colour=7
FT   misc_feature    1259
FT                   /label=group_61
FT                   /locus_tag=group_61
FT                   /colour=4
FT   misc_feature    5259
FT                   /label=group_571
FT                   /locus_tag=group_571
FT                   /colour=4
FT   misc_feature    1460
FT                   /label=group_8740
FT                   /locus_tag=group_8740
FT                   /colour=4
FT   misc_feature    3188
FT                   /label=group_2993
FT                   /locus_tag=group_2993
FT                   /colour=5
FT   misc_feature    2204
FT                   /label=group_6005
FT                   /locus_tag=group_6005
FT                   /colour=5
FT   misc_feature    5166
FT                   /label=group_1527
FT                   /locus_tag=group_1527
FT                   /colour=3
FT   feature         6587
FT                   /label=aspS_1
FT                   /locus_tag=aspS_1
FT                   /colour=5
FT   feature         7843
FT                   /label=ywrO
FT                   /locus_tag=ywrO
FT                   /colour=5
FT   misc_feature    7531
FT                   /label=group_1693
FT                   /locus_tag=group_1693
FT                   /colour=4
FT   misc_feature    5214
FT                   /label=group_348
FT                   /locus_tag=group_348
FT                   /colour=4
FT   misc_feature    3659
FT                   /label=group_8167
FT                   /locus_tag=group_8167
FT                   /colour=7
FT   misc_feature    4161
FT                   /label=group_7774
FT                   /locus_tag=group_7774
FT                   /colour=5
FT   feature         2177
FT                   /label=cheB_5
FT                   /locus_tag=cheB_5
FT                   /colour=5
FT   misc_feature    951
FT                   /label=group_6978
FT                   /locus_tag=group_6978
FT                   /colour=3
FT   feature         5245
FT                   /label=entS_2
FT                   /locus_tag=entS_2
FT                   /colour=2
FT   feature         4722
FT                   /label=alr
FT                   /locus_tag=alr
FT                   /colour=6
FT   misc_feature    298
FT                   /label=group_6887
FT                   /locus_tag=group_6887
FT                   /colour=3
FT   misc_feature    6098
FT                   /label=group_1666
FT                   /locus_tag=group_1666
FT                   /colour=5
FT   misc_feature    7914
FT                   /label=group_9196
FT                   /locus_tag=group_9196
FT                   /colour=5
FT   feature         4579
FT                   /label=pucK
FT                   /locus_tag=pucK
FT                   /colour=4
FT   feature         6442
FT                   /label=ppk_1
FT                   /locus_tag=ppk_1
FT                   /colour=2
FT   misc_feature    5432
FT                   /label=group_5627
FT                   /locus_tag=group_5627
FT                   /colour=5
FT   feature         6733
FT                   /label=ypjD
FT                   /locus_tag=ypjD
FT                   /colour=4
FT   misc_feature    2138
FT                   /label=group_2165
FT                   /locus_tag=group_2165
FT                   /colour=4
FT   misc_feature    8043
FT                   /label=group_5593
FT                   /locus_tag=group_5593
FT                   /colour=7
FT   misc_feature    929
FT                   /label=group_8282
FT                   /locus_tag=group_8282
FT                   /colour=3
FT   misc_feature    1964
FT                   /label=group_9129
FT                   /locus_tag=group_9129
FT                   /colour=3
FT   misc_feature    3945
FT                   /label=group_9492
FT                   /locus_tag=group_9492
FT                   /colour=5
FT   feature         3709
FT                   /label=nagB_1
FT                   /locus_tag=nagB_1
FT                   /colour=4
FT   misc_feature    5796
FT                   /label=group_2834
FT                   /locus_tag=group_2834
FT                   /colour=5
FT   misc_feature    197
FT                   /label=group_5948
FT                   /locus_tag=group_5948
FT                   /colour=3
FT   misc_feature    1601
FT                   /label=group_3325
FT                   /locus_tag=group_3325
FT                   /colour=6
FT   misc_feature    7330
FT                   /label=group_7678
FT                   /locus_tag=group_7678
FT                   /colour=5
FT   feature         6270
FT                   /label=urdA
FT                   /locus_tag=urdA
FT                   /colour=6
FT   misc_feature    4665
FT                   /label=group_4492
FT                   /locus_tag=group_4492
FT                   /colour=6
FT   misc_feature    5152
FT                   /label=group_6804
FT                   /locus_tag=group_6804
FT                   /colour=7
FT   misc_feature    5560
FT                   /label=group_2227
FT                   /locus_tag=group_2227
FT                   /colour=4
FT   misc_feature    6145
FT                   /label=group_392
FT                   /locus_tag=group_392
FT                   /colour=6
FT   feature         5383
FT                   /label=ynfM_1
FT                   /locus_tag=ynfM_1
FT                   /colour=3
FT   misc_feature    2437
FT                   /label=group_9033
FT                   /locus_tag=group_9033
FT                   /colour=3
FT   misc_feature    7134
FT                   /label=group_3516
FT                   /locus_tag=group_3516
FT                   /colour=4
FT   feature         7482
FT                   /label=fabG_3
FT                   /locus_tag=fabG_3
FT                   /colour=6
FT   misc_feature    2085
FT                   /label=group_8037
FT                   /locus_tag=group_8037
FT                   /colour=4
FT   misc_feature    7529
FT                   /label=group_3298
FT                   /locus_tag=group_3298
FT                   /colour=2
FT   misc_feature    3327
FT                   /label=group_439
FT                   /locus_tag=group_439
FT                   /colour=3
FT   misc_feature    542
FT                   /label=group_8400
FT                   /locus_tag=group_8400
FT                   /colour=3
FT   feature         7526
FT                   /label=infB_1
FT                   /locus_tag=infB_1
FT                   /colour=4
FT   feature         7014
FT                   /label=dxs_3
FT                   /locus_tag=dxs_3
FT                   /colour=7
FT   misc_feature    7617
FT                   /label=group_6073
FT                   /locus_tag=group_6073
FT                   /colour=6
FT   misc_feature    4687
FT                   /label=group_5152
FT                   /locus_tag=group_5152
FT                   /colour=2
FT   misc_feature    7135
FT                   /label=group_376
FT                   /locus_tag=group_376
FT                   /colour=5
FT   misc_feature    5415
FT                   /label=group_8225
FT                   /locus_tag=group_8225
FT                   /colour=2
FT   feature         5799
FT                   /label=yclN
FT                   /locus_tag=yclN
FT                   /colour=6
FT   misc_feature    823
FT                   /label=group_8144
FT                   /locus_tag=group_8144
FT                   /colour=3
FT   misc_feature    5901
FT                   /label=group_7856
FT                   /locus_tag=group_7856
FT                   /colour=2
FT   misc_feature    7530
FT                   /label=group_2098
FT                   /locus_tag=group_2098
FT                   /colour=3
FT   misc_feature    4693
FT                   /label=group_2035
FT                   /locus_tag=group_2035
FT                   /colour=3
FT   misc_feature    6150
FT                   /label=group_893
FT                   /locus_tag=group_893
FT                   /colour=7
FT   misc_feature    3146
FT                   /label=group_6384
FT                   /locus_tag=group_6384
FT                   /colour=3
FT   feature         4357
FT                   /label=rsiW
FT                   /locus_tag=rsiW
FT                   /colour=2
FT   misc_feature    3018
FT                   /label=group_7170
FT                   /locus_tag=group_7170
FT                   /colour=4
FT   misc_feature    544
FT                   /label=group_8398
FT                   /locus_tag=group_8398
FT                   /colour=3
FT   feature         5386
FT                   /label=dctP_2
FT                   /locus_tag=dctP_2
FT                   /colour=3
FT   misc_feature    7974
FT                   /label=group_6963
FT                   /locus_tag=group_6963
FT                   /colour=4
FT   feature         5670
FT                   /label=mcpA_2
FT                   /locus_tag=mcpA_2
FT                   /colour=3
FT   misc_feature    5914
FT                   /label=group_315
FT                   /locus_tag=group_315
FT                   /colour=5
FT   misc_feature    3133
FT                   /label=group_9261
FT                   /locus_tag=group_9261
FT                   /colour=3
FT   misc_feature    533
FT                   /label=group_4959
FT                   /locus_tag=group_4959
FT                   /colour=3
FT   feature         6058
FT                   /label=acyII
FT                   /locus_tag=acyII
FT                   /colour=6
FT   misc_feature    3650
FT                   /label=group_4583
FT                   /locus_tag=group_4583
FT                   /colour=7
FT   misc_feature    5736
FT                   /label=group_7918
FT                   /locus_tag=group_7918
FT                   /colour=4
FT   misc_feature    1308
FT                   /label=group_6714
FT                   /locus_tag=group_6714
FT                   /colour=4
FT   misc_feature    1622
FT                   /label=group_4753
FT                   /locus_tag=group_4753
FT                   /colour=6
FT   misc_feature    6818
FT                   /label=group_1285
FT                   /locus_tag=group_1285
FT                   /colour=6
FT   misc_feature    969
FT                   /label=group_6996
FT                   /locus_tag=group_6996
FT                   /colour=3
FT   misc_feature    3194
FT                   /label=group_6769
FT                   /locus_tag=group_6769
FT                   /colour=5
FT   misc_feature    4398
FT                   /label=group_7825
FT                   /locus_tag=group_7825
FT                   /colour=5
FT   misc_feature    3266
FT                   /label=group_9178
FT                   /locus_tag=group_9178
FT                   /colour=7
FT   feature         393
FT                   /label=algU
FT                   /locus_tag=algU
FT                   /colour=3
FT   misc_feature    1389
FT                   /label=group_8256
FT                   /locus_tag=group_8256
FT                   /colour=4
FT   misc_feature    2971
FT                   /label=group_8504
FT                   /locus_tag=group_8504
FT                   /colour=2
FT   misc_feature    4125
FT                   /label=group_7421
FT                   /locus_tag=group_7421
FT                   /colour=2
FT   misc_feature    1317
FT                   /label=group_6723
FT                   /locus_tag=group_6723
FT                   /colour=4
FT   misc_feature    588
FT                   /label=group_9670
FT                   /locus_tag=group_9670
FT                   /colour=3
FT   misc_feature    2558
FT                   /label=group_6138
FT                   /locus_tag=group_6138
FT                   /colour=5
FT   misc_feature    3414
FT                   /label=group_6195
FT                   /locus_tag=group_6195
FT                   /colour=6
FT   misc_feature    7139
FT                   /label=group_1853
FT                   /locus_tag=group_1853
FT                   /colour=3
FT   misc_feature    1688
FT                   /label=group_6929
FT                   /locus_tag=group_6929
FT                   /colour=6
FT   misc_feature    6727
FT                   /label=group_5425
FT                   /locus_tag=group_5425
FT                   /colour=4
FT   misc_feature    270
FT                   /label=group_774
FT                   /locus_tag=group_774
FT                   /colour=3
FT   misc_feature    925
FT                   /label=group_3356
FT                   /locus_tag=group_3356
FT                   /colour=3
FT   misc_feature    7606
FT                   /label=group_9006
FT                   /locus_tag=group_9006
FT                   /colour=5
FT   feature         5623
FT                   /label=tatAy
FT                   /locus_tag=tatAy
FT                   /colour=4
FT   misc_feature    5960
FT                   /label=group_7882
FT                   /locus_tag=group_7882
FT                   /colour=4
FT   misc_feature    7137
FT                   /label=group_7930
FT                   /locus_tag=group_7930
FT                   /colour=7
FT   feature         7104
FT                   /label=prmC_2
FT                   /locus_tag=prmC_2
FT                   /colour=3
FT   feature         6796
FT                   /label=lcfB_11
FT                   /locus_tag=lcfB_11
FT                   /colour=5
FT   misc_feature    5053
FT                   /label=group_4006
FT                   /locus_tag=group_4006
FT                   /colour=3
FT   feature         4938
FT                   /label=arlR
FT                   /locus_tag=arlR
FT                   /colour=7
FT   misc_feature    7311
FT                   /label=group_7696
FT                   /locus_tag=group_7696
FT                   /colour=2
FT   misc_feature    3431
FT                   /label=group_5186
FT                   /locus_tag=group_5186
FT                   /colour=7
FT   feature         5733
FT                   /label=yfiZ_2
FT                   /locus_tag=yfiZ_2
FT                   /colour=3
FT   misc_feature    1847
FT                   /label=group_7024
FT                   /locus_tag=group_7024
FT                   /colour=7
FT   misc_feature    94
FT                   /label=group_3276
FT                   /locus_tag=group_3276
FT                   /colour=3
FT   misc_feature    4859
FT                   /label=group_6618
FT                   /locus_tag=group_6618
FT                   /colour=3
FT   misc_feature    1
FT                   /label=group_7663
FT                   /locus_tag=group_7663
FT                   /colour=3
FT   misc_feature    7136
FT                   /label=group_2585
FT                   /locus_tag=group_2585
FT                   /colour=6
FT   misc_feature    2308
FT                   /label=group_9753
FT                   /locus_tag=group_9753
FT                   /colour=6
FT   feature         8044
FT                   /label=yncA
FT                   /locus_tag=yncA
FT                   /colour=2
FT   feature         2283
FT                   /label=aacA-aphD_1
FT                   /locus_tag=aacA-aphD_1
FT                   /colour=6
FT   feature         2807
FT                   /label=hddC
FT                   /locus_tag=hddC
FT                   /colour=5
FT   feature         367
FT                   /label=cas1_2
FT                   /locus_tag=cas1_2
FT                   /colour=3
FT   misc_feature    1749
FT                   /label=group_5482
FT                   /locus_tag=group_5482
FT                   /colour=7
FT   misc_feature    7251
FT                   /label=group_7629
FT                   /locus_tag=group_7629
FT                   /colour=3
FT   misc_feature    5551
FT                   /label=group_4178
FT                   /locus_tag=group_4178
FT                   /colour=2
FT   feature         6063
FT                   /label=odhB
FT                   /locus_tag=odhB
FT                   /colour=7
FT   misc_feature    3960
FT                   /label=group_740
FT                   /locus_tag=group_740
FT                   /colour=5
FT   misc_feature    5224
FT                   /label=group_6489
FT                   /locus_tag=group_6489
FT                   /colour=5
FT   misc_feature    392
FT                   /label=group_2076
FT                   /locus_tag=group_2076
FT                   /colour=3
FT   misc_feature    7775
FT                   /label=group_5985
FT                   /locus_tag=group_5985
FT                   /colour=5
FT   feature         1213
FT                   /label=nikA_2
FT                   /locus_tag=nikA_2
FT                   /colour=4
FT   misc_feature    5057
FT                   /label=group_49
FT                   /locus_tag=group_49
FT                   /colour=3
FT   misc_feature    2993
FT                   /label=group_9583
FT                   /locus_tag=group_9583
FT                   /colour=3
FT   misc_feature    6775
FT                   /label=group_8376
FT                   /locus_tag=group_8376
FT                   /colour=2
FT   misc_feature    186
FT                   /label=group_538
FT                   /locus_tag=group_538
FT                   /colour=3
FT   misc_feature    2886
FT                   /label=group_8587
FT                   /locus_tag=group_8587
FT                   /colour=6
FT   misc_feature    4077
FT                   /label=group_7302
FT                   /locus_tag=group_7302
FT                   /colour=6
FT   misc_feature    2
FT                   /label=group_7013
FT                   /locus_tag=group_7013
FT                   /colour=3
FT   misc_feature    1398
FT                   /label=group_6789
FT                   /locus_tag=group_6789
FT                   /colour=4
FT   feature         1055
FT                   /label=betI_4
FT                   /locus_tag=betI_4
FT                   /colour=4
FT   misc_feature    3082
FT                   /label=group_5552
FT                   /locus_tag=group_5552
FT                   /colour=7
FT   feature         7042
FT                   /label=mltF_1
FT                   /locus_tag=mltF_1
FT                   /colour=5
FT   feature         6215
FT                   /label=hslV
FT                   /locus_tag=hslV
FT                   /colour=4
FT   misc_feature    6728
FT                   /label=group_5036
FT                   /locus_tag=group_5036
FT                   /colour=5
FT   feature         6805
FT                   /label=yxeB_2
FT                   /locus_tag=yxeB_2
FT                   /colour=2
FT   misc_feature    1148
FT                   /label=group_6270
FT                   /locus_tag=group_6270
FT                   /colour=4
FT   misc_feature    4924
FT                   /label=group_331
FT                   /locus_tag=group_331
FT                   /colour=5
FT   feature         7623
FT                   /label=fpuD_2
FT                   /locus_tag=fpuD_2
FT                   /colour=7
FT   misc_feature    2763
FT                   /label=group_2851
FT                   /locus_tag=group_2851
FT                   /colour=4
FT   misc_feature    5523
FT                   /label=group_3915
FT                   /locus_tag=group_3915
FT                   /colour=3
FT   misc_feature    1977
FT                   /label=group_8544
FT                   /locus_tag=group_8544
FT                   /colour=3
FT   misc_feature    3724
FT                   /label=group_4596
FT                   /locus_tag=group_4596
FT                   /colour=5
FT   feature         227
FT                   /label=xerD_4
FT                   /locus_tag=xerD_4
FT                   /colour=3
FT   misc_feature    463
FT                   /label=group_9281
FT                   /locus_tag=group_9281
FT                   /colour=3
FT   misc_feature    5117
FT                   /label=group_8457
FT                   /locus_tag=group_8457
FT                   /colour=4
FT   misc_feature    956
FT                   /label=group_6983
FT                   /locus_tag=group_6983
FT                   /colour=3
FT   misc_feature    6449
FT                   /label=group_6559
FT                   /locus_tag=group_6559
FT                   /colour=4
FT   feature         7636
FT                   /label=nhaP2
FT                   /locus_tag=nhaP2
FT                   /colour=4
FT   misc_feature    2064
FT                   /label=group_8491
FT                   /locus_tag=group_8491
FT                   /colour=3
FT   misc_feature    264
FT                   /label=group_770
FT                   /locus_tag=group_770
FT                   /colour=3
FT   feature         4592
FT                   /label=rhaR_1
FT                   /locus_tag=rhaR_1
FT                   /colour=5
FT   misc_feature    637
FT                   /label=group_7570
FT                   /locus_tag=group_7570
FT                   /colour=3
FT   feature         5014
FT                   /label=pbpB_1
FT                   /locus_tag=pbpB_1
FT                   /colour=3
FT   misc_feature    7777
FT                   /label=group_8895
FT                   /locus_tag=group_8895
FT                   /colour=7
FT   misc_feature    5404
FT                   /label=group_9320
FT                   /locus_tag=group_9320
FT                   /colour=7
FT   misc_feature    3067
FT                   /label=group_8838
FT                   /locus_tag=group_8838
FT                   /colour=6
FT   misc_feature    5276
FT                   /label=group_2952
FT                   /locus_tag=group_2952
FT                   /colour=6
FT   misc_feature    3888
FT                   /label=group_821
FT                   /locus_tag=group_821
FT                   /colour=7
FT   misc_feature    3028
FT                   /label=group_6661
FT                   /locus_tag=group_6661
FT                   /colour=4
FT   misc_feature    7982
FT                   /label=group_4529
FT                   /locus_tag=group_4529
FT                   /colour=6
FT   misc_feature    200
FT                   /label=group_3116
FT                   /locus_tag=group_3116
FT                   /colour=3
FT   misc_feature    2438
FT                   /label=group_9230
FT                   /locus_tag=group_9230
FT                   /colour=3
FT   misc_feature    3348
FT                   /label=group_173
FT                   /locus_tag=group_173
FT                   /colour=4
FT   misc_feature    3953
FT                   /label=group_744
FT                   /locus_tag=group_744
FT                   /colour=5
FT   feature         1498
FT                   /label=rplC_2
FT                   /locus_tag=rplC_2
FT                   /colour=5
FT   misc_feature    7532
FT                   /label=group_2640
FT                   /locus_tag=group_2640
FT                   /colour=5
FT   feature         7088
FT                   /label=yidA
FT                   /locus_tag=yidA
FT                   /colour=5
FT   misc_feature    7140
FT                   /label=group_4230
FT                   /locus_tag=group_4230
FT                   /colour=4
FT   misc_feature    3298
FT                   /label=group_7683
FT                   /locus_tag=group_7683
FT                   /colour=2
FT   feature         7446
FT                   /label=ftsH_1
FT                   /locus_tag=ftsH_1
FT                   /colour=5
FT   misc_feature    7230
FT                   /label=group_7342
FT                   /locus_tag=group_7342
FT                   /colour=2
FT   misc_feature    849
FT                   /label=group_8699
FT                   /locus_tag=group_8699
FT                   /colour=3
FT   misc_feature    1647
FT                   /label=group_7862
FT                   /locus_tag=group_7862
FT                   /colour=6
FT   misc_feature    1295
FT                   /label=group_7721
FT                   /locus_tag=group_7721
FT                   /colour=4
FT   misc_feature    577
FT                   /label=group_6423
FT                   /locus_tag=group_6423
FT                   /colour=3
FT   feature         18
FT                   /label=vlmH
FT                   /locus_tag=vlmH
FT                   /colour=3
FT   misc_feature    4042
FT                   /label=group_5166
FT                   /locus_tag=group_5166
FT                   /colour=4
FT   misc_feature    4301
FT                   /label=group_6350
FT                   /locus_tag=group_6350
FT                   /colour=4
FT   feature         4471
FT                   /label=dinG_2
FT                   /locus_tag=dinG_2
FT                   /colour=6
FT   misc_feature    3232
FT                   /label=group_4453
FT                   /locus_tag=group_4453
FT                   /colour=6
FT   misc_feature    5595
FT                   /label=group_4281
FT                   /locus_tag=group_4281
FT                   /colour=5
FT   misc_feature    7635
FT                   /label=group_6088
FT                   /locus_tag=group_6088
FT                   /colour=4
FT   misc_feature    5375
FT                   /label=group_65
FT                   /locus_tag=group_65
FT                   /colour=2
FT   misc_feature    5412
FT                   /label=group_5965
FT                   /locus_tag=group_5965
FT                   /colour=7
FT   misc_feature    712
FT                   /label=group_6469
FT                   /locus_tag=group_6469
FT                   /colour=3
FT   misc_feature    2646
FT                   /label=group_7379
FT                   /locus_tag=group_7379
FT                   /colour=7
FT   feature         3069
FT                   /label=isp
FT                   /locus_tag=isp
FT                   /colour=6
FT   misc_feature    5857
FT                   /label=group_8810
FT                   /locus_tag=group_8810
FT                   /colour=3
FT   misc_feature    2866
FT                   /label=group_8567
FT                   /locus_tag=group_8567
FT                   /colour=6
FT   misc_feature    5392
FT                   /label=group_584
FT                   /locus_tag=group_584
FT                   /colour=4
FT   feature         5956
FT                   /label=fusA_1
FT                   /locus_tag=fusA_1
FT                   /colour=3
FT   misc_feature    4489
FT                   /label=group_9563
FT                   /locus_tag=group_9563
FT                   /colour=7
FT   feature         5072
FT                   /label=hemAT_2
FT                   /locus_tag=hemAT_2
FT                   /colour=5
FT   misc_feature    7960
FT                   /label=group_7961
FT                   /locus_tag=group_7961
FT                   /colour=2
FT   misc_feature    4707
FT                   /label=group_983
FT                   /locus_tag=group_983
FT                   /colour=4
FT   misc_feature    2275
FT                   /label=group_8626
FT                   /locus_tag=group_8626
FT                   /colour=6
FT   misc_feature    4682
FT                   /label=group_9218
FT                   /locus_tag=group_9218
FT                   /colour=2
FT   misc_feature    452
FT                   /label=group_1
FT                   /locus_tag=group_1
FT                   /colour=3
FT   misc_feature    552
FT                   /label=group_6414
FT                   /locus_tag=group_6414
FT                   /colour=3
FT   misc_feature    1580
FT                   /label=group_9596
FT                   /locus_tag=group_9596
FT                   /colour=6
FT   feature         5229
FT                   /label=yvdP_1
FT                   /locus_tag=yvdP_1
FT                   /colour=6
FT   misc_feature    3124
FT                   /label=group_6202
FT                   /locus_tag=group_6202
FT                   /colour=2
FT   feature         5449
FT                   /label=clsA
FT                   /locus_tag=clsA
FT                   /colour=2
FT   misc_feature    3006
FT                   /label=group_9642
FT                   /locus_tag=group_9642
FT                   /colour=4
FT   misc_feature    5978
FT                   /label=group_575
FT                   /locus_tag=group_575
FT                   /colour=7
FT   feature         2994
FT                   /label=cheY_1
FT                   /locus_tag=cheY_1
FT                   /colour=3
FT   misc_feature    2027
FT                   /label=group_6639
FT                   /locus_tag=group_6639
FT                   /colour=3
FT   feature         7095
FT                   /label=yxlG_2
FT                   /locus_tag=yxlG_2
FT                   /colour=6
FT   misc_feature    1245
FT                   /label=group_6760
FT                   /locus_tag=group_6760
FT                   /colour=4
FT   misc_feature    7778
FT                   /label=group_9074
FT                   /locus_tag=group_9074
FT                   /colour=2
FT   misc_feature    3954
FT                   /label=group_3162
FT                   /locus_tag=group_3162
FT                   /colour=5
FT   misc_feature    996
FT                   /label=group_4471
FT                   /locus_tag=group_4471
FT                   /colour=3
FT   feature         4211
FT                   /label=acpB
FT                   /locus_tag=acpB
FT                   /colour=3
FT   misc_feature    6785
FT                   /label=group_8387
FT                   /locus_tag=group_8387
FT                   /colour=3
FT   misc_feature    5269
FT                   /label=group_5209
FT                   /locus_tag=group_5209
FT                   /colour=5
FT   misc_feature    4275
FT                   /label=group_5632
FT                   /locus_tag=group_5632
FT                   /colour=2
FT   misc_feature    6445
FT                   /label=group_558
FT                   /locus_tag=group_558
FT                   /colour=3
FT   feature         1223
FT                   /label=mmgD
FT                   /locus_tag=mmgD
FT                   /colour=4
FT   misc_feature    2875
FT                   /label=group_8576
FT                   /locus_tag=group_8576
FT                   /colour=6
FT   misc_feature    7798
FT                   /label=group_9803
FT                   /locus_tag=group_9803
FT                   /colour=2
FT   misc_feature    7779
FT                   /label=group_8807
FT                   /locus_tag=group_8807
FT                   /colour=3
FT   feature         6919
FT                   /label=dppB_4
FT                   /locus_tag=dppB_4
FT                   /colour=3
FT   misc_feature    1697
FT                   /label=group_6920
FT                   /locus_tag=group_6920
FT                   /colour=6
FT   misc_feature    6133
FT                   /label=group_1443
FT                   /locus_tag=group_1443
FT                   /colour=2
FT   misc_feature    597
FT                   /label=group_9679
FT                   /locus_tag=group_9679
FT                   /colour=3
FT   feature         5997
FT                   /label=asnO
FT                   /locus_tag=asnO
FT                   /colour=5
FT   misc_feature    5835
FT                   /label=group_8085
FT                   /locus_tag=group_8085
FT                   /colour=3
FT   misc_feature    4810
FT                   /label=group_4875
FT                   /locus_tag=group_4875
FT                   /colour=3
FT   feature         2919
FT                   /label=malT_3
FT                   /locus_tag=malT_3
FT                   /colour=7
FT   feature         3021
FT                   /label=apeX
FT                   /locus_tag=apeX
FT                   /colour=4
FT   misc_feature    7712
FT                   /label=group_6034
FT                   /locus_tag=group_6034
FT                   /colour=4
FT   misc_feature    3087
FT                   /label=group_168
FT                   /locus_tag=group_168
FT                   /colour=7
FT   misc_feature    6264
FT                   /label=group_1532
FT                   /locus_tag=group_1532
FT                   /colour=4
FT   feature         6352
FT                   /label=spoIVA_2
FT                   /locus_tag=spoIVA_2
FT                   /colour=5
FT   misc_feature    4260
FT                   /label=group_5416
FT                   /locus_tag=group_5416
FT                   /colour=7
FT   misc_feature    353
FT                   /label=group_7128
FT                   /locus_tag=group_7128
FT                   /colour=3
FT   misc_feature    3798
FT                   /label=group_8304
FT                   /locus_tag=group_8304
FT                   /colour=3
FT   misc_feature    7297
FT                   /label=group_7733
FT                   /locus_tag=group_7733
FT                   /colour=6
FT   misc_feature    889
FT                   /label=group_6431
FT                   /locus_tag=group_6431
FT                   /colour=3
FT   misc_feature    7141
FT                   /label=group_3786
FT                   /locus_tag=group_3786
FT                   /colour=5
FT   misc_feature    1040
FT                   /label=group_2004
FT                   /locus_tag=group_2004
FT                   /colour=4
FT   feature         3729
FT                   /label=ureD_2
FT                   /locus_tag=ureD_2
FT                   /colour=5
FT   feature         3109
FT                   /label=bcrA_1
FT                   /locus_tag=bcrA_1
FT                   /colour=2
FT   feature         1912
FT                   /label=gerAA_5
FT                   /locus_tag=gerAA_5
FT                   /colour=2
FT   feature         5137
FT                   /label=accA
FT                   /locus_tag=accA
FT                   /colour=6
FT   misc_feature    3136
FT                   /label=group_5112
FT                   /locus_tag=group_5112
FT                   /colour=3
FT   misc_feature    59
FT                   /label=group_2873
FT                   /locus_tag=group_2873
FT                   /colour=3
FT   misc_feature    3862
FT                   /label=group_2322
FT                   /locus_tag=group_2322
FT                   /colour=6
FT   feature         6500
FT                   /label=mdrP_1
FT                   /locus_tag=mdrP_1
FT                   /colour=6
FT   misc_feature    5683
FT                   /label=group_7816
FT                   /locus_tag=group_7816
FT                   /colour=5
FT   misc_feature    754
FT                   /label=group_6480
FT                   /locus_tag=group_6480
FT                   /colour=3
FT   misc_feature    6340
FT                   /label=group_1703
FT                   /locus_tag=group_1703
FT                   /colour=7
FT   misc_feature    2131
FT                   /label=group_8022
FT                   /locus_tag=group_8022
FT                   /colour=4
FT   misc_feature    7142
FT                   /label=group_2609
FT                   /locus_tag=group_2609
FT                   /colour=6
FT   misc_feature    2837
FT                   /label=group_4642
FT                   /locus_tag=group_4642
FT                   /colour=6
FT   misc_feature    2036
FT                   /label=group_6898
FT                   /locus_tag=group_6898
FT                   /colour=3
FT   feature         1036
FT                   /label=resA_1
FT                   /locus_tag=resA_1
FT                   /colour=4
FT   misc_feature    7260
FT                   /label=group_7620
FT                   /locus_tag=group_7620
FT                   /colour=3
FT   feature         5397
FT                   /label=rocC
FT                   /locus_tag=rocC
FT                   /colour=5
FT   feature         2457
FT                   /label=fabG_8
FT                   /locus_tag=fabG_8
FT                   /colour=3
FT   misc_feature    4807
FT                   /label=group_1909
FT                   /locus_tag=group_1909
FT                   /colour=3
FT   misc_feature    4587
FT                   /label=group_6119
FT                   /locus_tag=group_6119
FT                   /colour=5
FT   misc_feature    4332
FT                   /label=group_9471
FT                   /locus_tag=group_9471
FT                   /colour=6
FT   misc_feature    2507
FT                   /label=group_8884
FT                   /locus_tag=group_8884
FT                   /colour=4
FT   misc_feature    1203
FT                   /label=group_63
FT                   /locus_tag=group_63
FT                   /colour=4
FT   misc_feature    6730
FT                   /label=group_5272
FT                   /locus_tag=group_5272
FT                   /colour=7
FT   misc_feature    2525
FT                   /label=group_7579
FT                   /locus_tag=group_7579
FT                   /colour=5
FT   misc_feature    4099
FT                   /label=group_6550
FT                   /locus_tag=group_6550
FT                   /colour=2
FT   feature         4765
FT                   /label=murG_2
FT                   /locus_tag=murG_2
FT                   /colour=5
FT   misc_feature    56
FT                   /label=group_2067
FT                   /locus_tag=group_2067
FT                   /colour=3
FT   feature         2852
FT                   /label=abrB_1
FT                   /locus_tag=abrB_1
FT                   /colour=6
FT   feature         6360
FT                   /label=gerBA_1
FT                   /locus_tag=gerBA_1
FT                   /colour=2
FT   misc_feature    7585
FT                   /label=group_8847
FT                   /locus_tag=group_8847
FT                   /colour=4
FT   misc_feature    2290
FT                   /label=group_9771
FT                   /locus_tag=group_9771
FT                   /colour=6
FT   misc_feature    6447
FT                   /label=group_556
FT                   /locus_tag=group_556
FT                   /colour=3
FT   feature         1286
FT                   /label=yvdP_2
FT                   /locus_tag=yvdP_2
FT                   /colour=4
FT   misc_feature    4335
FT                   /label=group_8367
FT                   /locus_tag=group_8367
FT                   /colour=6
FT   feature         7830
FT                   /label=agrB
FT                   /locus_tag=agrB
FT                   /colour=3
FT   misc_feature    5486
FT                   /label=group_2441
FT                   /locus_tag=group_2441
FT                   /colour=3
FT   misc_feature    1157
FT                   /label=group_6279
FT                   /locus_tag=group_6279
FT                   /colour=4
FT   misc_feature    1903
FT                   /label=group_9396
FT                   /locus_tag=group_9396
FT                   /colour=2
FT   misc_feature    388
FT                   /label=group_3182
FT                   /locus_tag=group_3182
FT                   /colour=3
FT   misc_feature    4631
FT                   /label=group_6780
FT                   /locus_tag=group_6780
FT                   /colour=3
FT   misc_feature    6878
FT                   /label=group_1403
FT                   /locus_tag=group_1403
FT                   /colour=6
FT   misc_feature    4756
FT                   /label=group_7250
FT                   /locus_tag=group_7250
FT                   /colour=4
FT   misc_feature    3670
FT                   /label=group_2617
FT                   /locus_tag=group_2617
FT                   /colour=2
FT   feature         1430
FT                   /label=copA_3
FT                   /locus_tag=copA_3
FT                   /colour=4
FT   misc_feature    6436
FT                   /label=group_8065
FT                   /locus_tag=group_8065
FT                   /colour=6
FT   misc_feature    7536
FT                   /label=group_3267
FT                   /locus_tag=group_3267
FT                   /colour=4
FT   misc_feature    3076
FT                   /label=group_1917
FT                   /locus_tag=group_1917
FT                   /colour=6
FT   misc_feature    1098
FT                   /label=group_2365
FT                   /locus_tag=group_2365
FT                   /colour=4
FT   misc_feature    5082
FT                   /label=group_6107
FT                   /locus_tag=group_6107
FT                   /colour=7
FT   misc_feature    4680
FT                   /label=group_919
FT                   /locus_tag=group_919
FT                   /colour=7
FT   feature         2448
FT                   /label=gltR_1
FT                   /locus_tag=gltR_1
FT                   /colour=3
FT   misc_feature    3085
FT                   /label=group_166
FT                   /locus_tag=group_166
FT                   /colour=7
FT   feature         1666
FT                   /label=cugP
FT                   /locus_tag=cugP
FT                   /colour=6
FT   misc_feature    1120
FT                   /label=group_6242
FT                   /locus_tag=group_6242
FT                   /colour=4
FT   misc_feature    7781
FT                   /label=group_5994
FT                   /locus_tag=group_5994
FT                   /colour=5
FT   misc_feature    406
FT                   /label=group_4520
FT                   /locus_tag=group_4520
FT                   /colour=3
FT   misc_feature    3283
FT                   /label=group_5249
FT                   /locus_tag=group_5249
FT                   /colour=7
FT   feature         91
FT                   /label=blaI
FT                   /locus_tag=blaI
FT                   /colour=3
FT   misc_feature    52
FT                   /label=group_9329
FT                   /locus_tag=group_9329
FT                   /colour=3
FT   misc_feature    4183
FT                   /label=group_7433
FT                   /locus_tag=group_7433
FT                   /colour=7
FT   misc_feature    1325
FT                   /label=group_6731
FT                   /locus_tag=group_6731
FT                   /colour=4
FT   misc_feature    6076
FT                   /label=group_3486
FT                   /locus_tag=group_3486
FT                   /colour=6
FT   misc_feature    3672
FT                   /label=group_8936
FT                   /locus_tag=group_8936
FT                   /colour=2
FT   misc_feature    7649
FT                   /label=group_9520
FT                   /locus_tag=group_9520
FT                   /colour=7
FT   feature         4399
FT                   /label=pbpG
FT                   /locus_tag=pbpG
FT                   /colour=5
FT   misc_feature    4617
FT                   /label=group_1871
FT                   /locus_tag=group_1871
FT                   /colour=2
FT   feature         2595
FT                   /label=gltC_3
FT                   /locus_tag=gltC_3
FT                   /colour=6
FT   misc_feature    7418
FT                   /label=group_3125
FT                   /locus_tag=group_3125
FT                   /colour=5
FT   misc_feature    840
FT                   /label=group_8690
FT                   /locus_tag=group_8690
FT                   /colour=3
FT   feature         6842
FT                   /label=pdxS_1
FT                   /locus_tag=pdxS_1
FT                   /colour=6
FT   feature         6518
FT                   /label=potD
FT                   /locus_tag=potD
FT                   /colour=4
FT   feature         4226
FT                   /label=acsA_2
FT                   /locus_tag=acsA_2
FT                   /colour=4
FT   misc_feature    4016
FT                   /label=group_2701
FT                   /locus_tag=group_2701
FT                   /colour=3
FT   misc_feature    4486
FT                   /label=group_7092
FT                   /locus_tag=group_7092
FT                   /colour=7
FT   feature         7204
FT                   /label=naiP_1
FT                   /locus_tag=naiP_1
FT                   /colour=4
FT   feature         5287
FT                   /label=spoIIE
FT                   /locus_tag=spoIIE
FT                   /colour=7
FT   misc_feature    5898
FT                   /label=group_3766
FT                   /locus_tag=group_3766
FT                   /colour=7
FT   misc_feature    2909
FT                   /label=group_4239
FT                   /locus_tag=group_4239
FT                   /colour=7
FT   misc_feature    6917
FT                   /label=group_785
FT                   /locus_tag=group_785
FT                   /colour=2
FT   feature         4719
FT                   /label=soj_1
FT                   /locus_tag=soj_1
FT                   /colour=5
FT   feature         1437
FT                   /label=copB_1
FT                   /locus_tag=copB_1
FT                   /colour=4
FT   misc_feature    3616
FT                   /label=group_1972
FT                   /locus_tag=group_1972
FT                   /colour=5
FT   feature         5239
FT                   /label=cheA
FT                   /locus_tag=cheA
FT                   /colour=7
FT   misc_feature    3533
FT                   /label=group_5352
FT                   /locus_tag=group_5352
FT                   /colour=6
FT   misc_feature    5607
FT                   /label=group_2672
FT                   /locus_tag=group_2672
FT                   /colour=7
FT   misc_feature    1436
FT                   /label=group_8344
FT                   /locus_tag=group_8344
FT                   /colour=4
FT   misc_feature    2203
FT                   /label=group_8864
FT                   /locus_tag=group_8864
FT                   /colour=5
FT   misc_feature    3393
FT                   /label=group_6184
FT                   /locus_tag=group_6184
FT                   /colour=6
FT   misc_feature    7780
FT                   /label=group_8819
FT                   /locus_tag=group_8819
FT                   /colour=4
FT   misc_feature    4543
FT                   /label=group_545
FT                   /locus_tag=group_545
FT                   /colour=6
FT   misc_feature    812
FT                   /label=group_8135
FT                   /locus_tag=group_8135
FT                   /colour=3
FT   feature         3990
FT                   /label=lnrL_4
FT                   /locus_tag=lnrL_4
FT                   /colour=7
FT   misc_feature    3256
FT                   /label=group_4771
FT                   /locus_tag=group_4771
FT                   /colour=7
FT   misc_feature    3181
FT                   /label=group_8198
FT                   /locus_tag=group_8198
FT                   /colour=4
FT   misc_feature    5941
FT                   /label=group_7370
FT                   /locus_tag=group_7370
FT                   /colour=5
FT   misc_feature    722
FT                   /label=group_6460
FT                   /locus_tag=group_6460
FT                   /colour=3
FT   misc_feature    109
FT                   /label=group_6359
FT                   /locus_tag=group_6359
FT                   /colour=3
FT   feature         1832
FT                   /label=xerC_9
FT                   /locus_tag=xerC_9
FT                   /colour=7
FT   feature         4638
FT                   /label=gpmI_2
FT                   /locus_tag=gpmI_2
FT                   /colour=4
FT   misc_feature    4112
FT                   /label=group_7408
FT                   /locus_tag=group_7408
FT                   /colour=2
FT   feature         3115
FT                   /label=rhaS_2
FT                   /locus_tag=rhaS_2
FT                   /colour=2
FT   misc_feature    7338
FT                   /label=group_7644
FT                   /locus_tag=group_7644
FT                   /colour=6
FT   misc_feature    5280
FT                   /label=group_417
FT                   /locus_tag=group_417
FT                   /colour=7
FT   misc_feature    2167
FT                   /label=group_8006
FT                   /locus_tag=group_8006
FT                   /colour=5
FT   misc_feature    4475
FT                   /label=group_7072
FT                   /locus_tag=group_7072
FT                   /colour=6
FT   misc_feature    3766
FT                   /label=group_1274
FT                   /locus_tag=group_1274
FT                   /colour=7
FT   misc_feature    6641
FT                   /label=group_3841
FT                   /locus_tag=group_3841
FT                   /colour=2
FT   feature         6928
FT                   /label=fadF_2
FT                   /locus_tag=fadF_2
FT                   /colour=3
FT   misc_feature    2468
FT                   /label=group_8670
FT                   /locus_tag=group_8670
FT                   /colour=3
FT   feature         6043
FT                   /label=yheI_1
FT                   /locus_tag=yheI_1
FT                   /colour=3
FT   feature         6300
FT                   /label=bceB_3
FT                   /locus_tag=bceB_3
FT                   /colour=5
FT   misc_feature    4072
FT                   /label=group_9504
FT                   /locus_tag=group_9504
FT                   /colour=6
FT   misc_feature    5359
FT                   /label=group_606
FT                   /locus_tag=group_606
FT                   /colour=5
FT   misc_feature    1321
FT                   /label=group_6727
FT                   /locus_tag=group_6727
FT                   /colour=4
FT   misc_feature    3127
FT                   /label=group_9256
FT                   /locus_tag=group_9256
FT                   /colour=3
FT   misc_feature    5790
FT                   /label=group_1438
FT                   /locus_tag=group_1438
FT                   /colour=4
FT   misc_feature    4069
FT                   /label=group_7390
FT                   /locus_tag=group_7390
FT                   /colour=6
FT   misc_feature    3155
FT                   /label=group_8178
FT                   /locus_tag=group_8178
FT                   /colour=4
FT   misc_feature    7538
FT                   /label=group_1495
FT                   /locus_tag=group_1495
FT                   /colour=6
FT   misc_feature    1607
FT                   /label=group_4757
FT                   /locus_tag=group_4757
FT                   /colour=6
FT   misc_feature    1268
FT                   /label=group_5808
FT                   /locus_tag=group_5808
FT                   /colour=4
FT   misc_feature    6638
FT                   /label=group_3445
FT                   /locus_tag=group_3445
FT                   /colour=4
FT   misc_feature    4537
FT                   /label=group_210
FT                   /locus_tag=group_210
FT                   /colour=5
FT   misc_feature    7537
FT                   /label=group_2692
FT                   /locus_tag=group_2692
FT                   /colour=5
FT   feature         3336
FT                   /label=ypwA_2
FT                   /locus_tag=ypwA_2
FT                   /colour=3
FT   misc_feature    6123
FT                   /label=group_8261
FT                   /locus_tag=group_8261
FT                   /colour=6
FT   misc_feature    5760
FT                   /label=group_7049
FT                   /locus_tag=group_7049
FT                   /colour=4
FT   misc_feature    3690
FT                   /label=group_6967
FT                   /locus_tag=group_6967
FT                   /colour=3
FT   misc_feature    4238
FT                   /label=group_1992
FT                   /locus_tag=group_1992
FT                   /colour=5
FT   feature         4447
FT                   /label=aes
FT                   /locus_tag=aes
FT                   /colour=3
FT   misc_feature    5747
FT                   /label=group_9587
FT                   /locus_tag=group_9587
FT                   /colour=6
FT   misc_feature    1840
FT                   /label=group_7017
FT                   /locus_tag=group_7017
FT                   /colour=7
FT   misc_feature    1103
FT                   /label=group_6299
FT                   /locus_tag=group_6299
FT                   /colour=4
FT   misc_feature    2882
FT                   /label=group_8583
FT                   /locus_tag=group_8583
FT                   /colour=6
FT   misc_feature    1229
FT                   /label=group_9376
FT                   /locus_tag=group_9376
FT                   /colour=4
FT   misc_feature    5176
FT                   /label=group_613
FT                   /locus_tag=group_613
FT                   /colour=4
FT   misc_feature    5720
FT                   /label=group_8959
FT                   /locus_tag=group_8959
FT                   /colour=7
FT   misc_feature    4997
FT                   /label=group_4256
FT                   /locus_tag=group_4256
FT                   /colour=7
FT   misc_feature    4842
FT                   /label=group_9791
FT                   /locus_tag=group_9791
FT                   /colour=7
FT   feature         6962
FT                   /label=yoaH_4
FT                   /locus_tag=yoaH_4
FT                   /colour=2
FT   misc_feature    2304
FT                   /label=group_9757
FT                   /locus_tag=group_9757
FT                   /colour=6
FT   misc_feature    7325
FT                   /label=group_7748
FT                   /locus_tag=group_7748
FT                   /colour=4
FT   misc_feature    2803
FT                   /label=group_8753
FT                   /locus_tag=group_8753
FT                   /colour=5
FT   misc_feature    3000
FT                   /label=group_7599
FT                   /locus_tag=group_7599
FT                   /colour=3
FT   misc_feature    6156
FT                   /label=group_6944
FT                   /locus_tag=group_6944
FT                   /colour=3
FT   misc_feature    1655
FT                   /label=group_7667
FT                   /locus_tag=group_7667
FT                   /colour=6
FT   misc_feature    4425
FT                   /label=group_791
FT                   /locus_tag=group_791
FT                   /colour=7
FT   feature         4764
FT                   /label=puuR_1
FT                   /locus_tag=puuR_1
FT                   /colour=4
FT   misc_feature    1555
FT                   /label=group_7315
FT                   /locus_tag=group_7315
FT                   /colour=6
FT   feature         6194
FT                   /label=bcp
FT                   /locus_tag=bcp
FT                   /colour=7
FT   misc_feature    350
FT                   /label=group_4504
FT                   /locus_tag=group_4504
FT                   /colour=3
FT   misc_feature    8023
FT                   /label=group_3158
FT                   /locus_tag=group_3158
FT                   /colour=7
FT   feature         4071
FT                   /label=feuB_1
FT                   /locus_tag=feuB_1
FT                   /colour=6
FT   misc_feature    3636
FT                   /label=group_5974
FT                   /locus_tag=group_5974
FT                   /colour=6
FT   misc_feature    5836
FT                   /label=group_6336
FT                   /locus_tag=group_6336
FT                   /colour=4
FT   feature         2105
FT                   /label=gcvT
FT                   /locus_tag=gcvT
FT                   /colour=4
FT   feature         3024
FT                   /label=msmX
FT                   /locus_tag=msmX
FT                   /colour=4
FT   feature         6826
FT                   /label=esiB
FT                   /locus_tag=esiB
FT                   /colour=4
FT   misc_feature    4217
FT                   /label=group_7526
FT                   /locus_tag=group_7526
FT                   /colour=3
FT   misc_feature    5917
FT                   /label=group_5311
FT                   /locus_tag=group_5311
FT                   /colour=6
FT   feature         2632
FT                   /label=epsF
FT                   /locus_tag=epsF
FT                   /colour=7
FT   misc_feature    7148
FT                   /label=group_2934
FT                   /locus_tag=group_2934
FT                   /colour=6
FT   feature         3863
FT                   /label=hisS_2
FT                   /locus_tag=hisS_2
FT                   /colour=6
FT   misc_feature    375
FT                   /label=group_8230
FT                   /locus_tag=group_8230
FT                   /colour=3
FT   misc_feature    5123
FT                   /label=group_6656
FT                   /locus_tag=group_6656
FT                   /colour=4
FT   feature         6101
FT                   /label=gntT
FT                   /locus_tag=gntT
FT                   /colour=6
FT   misc_feature    2342
FT                   /label=group_2020
FT                   /locus_tag=group_2020
FT                   /colour=7
FT   misc_feature    983
FT                   /label=group_7009
FT                   /locus_tag=group_7009
FT                   /colour=3
FT   misc_feature    7355
FT                   /label=group_8320
FT                   /locus_tag=group_8320
FT                   /colour=5
FT   misc_feature    1991
FT                   /label=group_4699
FT                   /locus_tag=group_4699
FT                   /colour=3
FT   misc_feature    7825
FT                   /label=group_9838
FT                   /locus_tag=group_9838
FT                   /colour=3
FT   feature         4539
FT                   /label=ykfA_1
FT                   /locus_tag=ykfA_1
FT                   /colour=5
FT   misc_feature    2655
FT                   /label=group_4567
FT                   /locus_tag=group_4567
FT                   /colour=7
FT   misc_feature    790
FT                   /label=group_4810
FT                   /locus_tag=group_4810
FT                   /colour=3
FT   misc_feature    7721
FT                   /label=group_9491
FT                   /locus_tag=group_9491
FT                   /colour=5
FT   misc_feature    4449
FT                   /label=group_8046
FT                   /locus_tag=group_8046
FT                   /colour=3
FT   misc_feature    1617
FT                   /label=group_3330
FT                   /locus_tag=group_3330
FT                   /colour=6
FT   misc_feature    152
FT                   /label=group_9457
FT                   /locus_tag=group_9457
FT                   /colour=3
FT   misc_feature    7420
FT                   /label=group_7604
FT                   /locus_tag=group_7604
FT                   /colour=6
FT   misc_feature    6139
FT                   /label=group_2866
FT                   /locus_tag=group_2866
FT                   /colour=4
FT   misc_feature    960
FT                   /label=group_6987
FT                   /locus_tag=group_6987
FT                   /colour=3
FT   misc_feature    213
FT                   /label=group_5534
FT                   /locus_tag=group_5534
FT                   /colour=3
FT   misc_feature    928
FT                   /label=group_8281
FT                   /locus_tag=group_8281
FT                   /colour=3
FT   misc_feature    5121
FT                   /label=group_8453
FT                   /locus_tag=group_8453
FT                   /colour=4
FT   misc_feature    7382
FT                   /label=group_7448
FT                   /locus_tag=group_7448
FT                   /colour=2
FT   misc_feature    4474
FT                   /label=group_9544
FT                   /locus_tag=group_9544
FT                   /colour=6
FT   misc_feature    3921
FT                   /label=group_3220
FT                   /locus_tag=group_3220
FT                   /colour=3
FT   feature         6296
FT                   /label=thyA_2
FT                   /locus_tag=thyA_2
FT                   /colour=3
FT   misc_feature    923
FT                   /label=group_4626
FT                   /locus_tag=group_4626
FT                   /colour=3
FT   feature         7484
FT                   /label=uvrB_2
FT                   /locus_tag=uvrB_2
FT                   /colour=2
FT   misc_feature    2895
FT                   /label=group_8596
FT                   /locus_tag=group_8596
FT                   /colour=6
FT   feature         6091
FT                   /label=ddpX_1
FT                   /locus_tag=ddpX_1
FT                   /colour=4
FT   misc_feature    6931
FT                   /label=group_883
FT                   /locus_tag=group_883
FT                   /colour=4
FT   feature         3698
FT                   /label=opuCA
FT                   /locus_tag=opuCA
FT                   /colour=3
FT   misc_feature    8058
FT                   /label=group_8563
FT                   /locus_tag=group_8563
FT                   /colour=2
FT   misc_feature    7146
FT                   /label=group_7956
FT                   /locus_tag=group_7956
FT                   /colour=4
FT   feature         2606
FT                   /label=adaA
FT                   /locus_tag=adaA
FT                   /colour=6
FT   misc_feature    1881
FT                   /label=group_4491
FT                   /locus_tag=group_4491
FT                   /colour=2
FT   misc_feature    2633
FT                   /label=group_9567
FT                   /locus_tag=group_9567
FT                   /colour=7
FT   feature         7805
FT                   /label=dapA_2
FT                   /locus_tag=dapA_2
FT                   /colour=2
FT   feature         5820
FT                   /label=folC
FT                   /locus_tag=folC
FT                   /colour=5
FT   misc_feature    1736
FT                   /label=group_9094
FT                   /locus_tag=group_9094
FT                   /colour=7
FT   feature         6597
FT                   /label=nifS_1
FT                   /locus_tag=nifS_1
FT                   /colour=4
FT   misc_feature    8006
FT                   /label=group_1123
FT                   /locus_tag=group_1123
FT                   /colour=5
FT   misc_feature    3478
FT                   /label=group_3745
FT                   /locus_tag=group_3745
FT                   /colour=3
FT   misc_feature    3305
FT                   /label=group_3539
FT                   /locus_tag=group_3539
FT                   /colour=2
FT   misc_feature    2981
FT                   /label=group_8529
FT                   /locus_tag=group_8529
FT                   /colour=3
FT   misc_feature    5284
FT                   /label=group_421
FT                   /locus_tag=group_421
FT                   /colour=7
FT   misc_feature    5102
FT                   /label=group_9699
FT                   /locus_tag=group_9699
FT                   /colour=3
FT   misc_feature    1361
FT                   /label=group_4838
FT                   /locus_tag=group_4838
FT                   /colour=4
FT   feature         1643
FT                   /label=hag_1
FT                   /locus_tag=hag_1
FT                   /colour=6
FT   misc_feature    3780
FT                   /label=group_1169
FT                   /locus_tag=group_1169
FT                   /colour=2
FT   misc_feature    5950
FT                   /label=group_7155
FT                   /locus_tag=group_7155
FT                   /colour=2
FT   misc_feature    619
FT                   /label=group_6427
FT                   /locus_tag=group_6427
FT                   /colour=3
FT   misc_feature    2042
FT                   /label=group_6904
FT                   /locus_tag=group_6904
FT                   /colour=3
FT   misc_feature    311
FT                   /label=group_7708
FT                   /locus_tag=group_7708
FT                   /colour=3
FT   misc_feature    5906
FT                   /label=group_382
FT                   /locus_tag=group_382
FT                   /colour=3
FT   misc_feature    3950
FT                   /label=group_7687
FT                   /locus_tag=group_7687
FT                   /colour=5
FT   feature         1700
FT                   /label=gerAA_4
FT                   /locus_tag=gerAA_4
FT                   /colour=7
FT   feature         5136
FT                   /label=accD_2
FT                   /locus_tag=accD_2
FT                   /colour=6
FT   misc_feature    827
FT                   /label=group_8679
FT                   /locus_tag=group_8679
FT                   /colour=3
FT   misc_feature    4371
FT                   /label=group_1784
FT                   /locus_tag=group_1784
FT                   /colour=3
FT   misc_feature    652
FT                   /label=group_7236
FT                   /locus_tag=group_7236
FT                   /colour=3
FT   misc_feature    5636
FT                   /label=group_1447
FT                   /locus_tag=group_1447
FT                   /colour=7
FT   misc_feature    7309
FT                   /label=group_7515
FT                   /locus_tag=group_7515
FT                   /colour=7
FT   misc_feature    6074
FT                   /label=group_5059
FT                   /locus_tag=group_5059
FT                   /colour=4
FT   misc_feature    6265
FT                   /label=group_3283
FT                   /locus_tag=group_3283
FT                   /colour=4
FT   feature         1504
FT                   /label=adk
FT                   /locus_tag=adk
FT                   /colour=5
FT   misc_feature    6732
FT                   /label=group_5173
FT                   /locus_tag=group_5173
FT                   /colour=3
FT   misc_feature    4453
FT                   /label=group_1554
FT                   /locus_tag=group_1554
FT                   /colour=4
FT   misc_feature    2391
FT                   /label=group_6215
FT                   /locus_tag=group_6215
FT                   /colour=2
FT   misc_feature    4279
FT                   /label=group_6052
FT                   /locus_tag=group_6052
FT                   /colour=2
FT   misc_feature    7343
FT                   /label=group_7326
FT                   /locus_tag=group_7326
FT                   /colour=7
FT   feature         7802
FT                   /label=hcnC
FT                   /locus_tag=hcnC
FT                   /colour=2
FT   misc_feature    4605
FT                   /label=group_2428
FT                   /locus_tag=group_2428
FT                   /colour=7
FT   misc_feature    6191
FT                   /label=group_689
FT                   /locus_tag=group_689
FT                   /colour=6
FT   misc_feature    261
FT                   /label=group_8803
FT                   /locus_tag=group_8803
FT                   /colour=3
FT   misc_feature    4208
FT                   /label=group_1061
FT                   /locus_tag=group_1061
FT                   /colour=3
FT   misc_feature    6812
FT                   /label=group_8383
FT                   /locus_tag=group_8383
FT                   /colour=4
FT   misc_feature    2524
FT                   /label=group_9576
FT                   /locus_tag=group_9576
FT                   /colour=5
FT   feature         1215
FT                   /label=nikC
FT                   /locus_tag=nikC
FT                   /colour=4
FT   feature         1909
FT                   /label=gerAA_3
FT                   /locus_tag=gerAA_3
FT                   /colour=2
FT   misc_feature    4673
FT                   /label=group_2083
FT                   /locus_tag=group_2083
FT                   /colour=7
FT   misc_feature    2378
FT                   /label=group_712
FT                   /locus_tag=group_712
FT                   /colour=2
FT   misc_feature    6440
FT                   /label=group_1206
FT                   /locus_tag=group_1206
FT                   /colour=7
FT   feature         3736
FT                   /label=ureE
FT                   /locus_tag=ureE
FT                   /colour=5
FT   misc_feature    6152
FT                   /label=group_8074
FT                   /locus_tag=group_8074
FT                   /colour=2
FT   misc_feature    3446
FT                   /label=group_7399
FT                   /locus_tag=group_7399
FT                   /colour=2
FT   misc_feature    4167
FT                   /label=group_1611
FT                   /locus_tag=group_1611
FT                   /colour=6
FT   feature         6914
FT                   /label=yfhP_3
FT                   /locus_tag=yfhP_3
FT                   /colour=7
FT   misc_feature    7149
FT                   /label=group_36
FT                   /locus_tag=group_36
FT                   /colour=7
FT   misc_feature    5216
FT                   /label=group_6143
FT                   /locus_tag=group_6143
FT                   /colour=4
FT   misc_feature    1785
FT                   /label=group_8642
FT                   /locus_tag=group_8642
FT                   /colour=7
FT   misc_feature    6643
FT                   /label=group_3659
FT                   /locus_tag=group_3659
FT                   /colour=4
FT   misc_feature    89
FT                   /label=group_7590
FT                   /locus_tag=group_7590
FT                   /colour=3
FT   misc_feature    3201
FT                   /label=group_1131
FT                   /locus_tag=group_1131
FT                   /colour=5
FT   misc_feature    5331
FT                   /label=group_8471
FT                   /locus_tag=group_8471
FT                   /colour=7
FT   misc_feature    694
FT                   /label=group_5906
FT                   /locus_tag=group_5906
FT                   /colour=3
FT   feature         1357
FT                   /label=tnsA_2
FT                   /locus_tag=tnsA_2
FT                   /colour=4
FT   feature         7644
FT                   /label=fbiB_2
FT                   /locus_tag=fbiB_2
FT                   /colour=6
FT   misc_feature    7782
FT                   /label=group_8950
FT                   /locus_tag=group_8950
FT                   /colour=6
FT   misc_feature    2924
FT                   /label=group_4387
FT                   /locus_tag=group_4387
FT                   /colour=7
FT   misc_feature    7541
FT                   /label=group_1707
FT                   /locus_tag=group_1707
FT                   /colour=3
FT   misc_feature    6393
FT                   /label=group_2254
FT                   /locus_tag=group_2254
FT                   /colour=7
FT   misc_feature    1168
FT                   /label=group_6290
FT                   /locus_tag=group_6290
FT                   /colour=4
FT   misc_feature    1758
FT                   /label=group_2988
FT                   /locus_tag=group_2988
FT                   /colour=7
FT   misc_feature    4981
FT                   /label=group_2877
FT                   /locus_tag=group_2877
FT                   /colour=5
FT   misc_feature    7949
FT                   /label=group_7101
FT                   /locus_tag=group_7101
FT                   /colour=7
FT   misc_feature    5991
FT                   /label=group_1180
FT                   /locus_tag=group_1180
FT                   /colour=4
FT   misc_feature    3138
FT                   /label=group_2506
FT                   /locus_tag=group_2506
FT                   /colour=3
FT   misc_feature    3699
FT                   /label=group_5758
FT                   /locus_tag=group_5758
FT                   /colour=3
FT   misc_feature    2333
FT                   /label=group_5588
FT                   /locus_tag=group_5588
FT                   /colour=7
FT   misc_feature    4702
FT                   /label=group_3561
FT                   /locus_tag=group_3561
FT                   /colour=3
FT   misc_feature    5347
FT                   /label=group_50
FT                   /locus_tag=group_50
FT                   /colour=3
FT   misc_feature    4323
FT                   /label=group_7737
FT                   /locus_tag=group_7737
FT                   /colour=6
FT   misc_feature    5419
FT                   /label=group_1419
FT                   /locus_tag=group_1419
FT                   /colour=3
FT   misc_feature    3480
FT                   /label=group_5105
FT                   /locus_tag=group_5105
FT                   /colour=3
FT   misc_feature    663
FT                   /label=group_9304
FT                   /locus_tag=group_9304
FT                   /colour=3
FT   misc_feature    1663
FT                   /label=group_4085
FT                   /locus_tag=group_4085
FT                   /colour=6
FT   feature         3640
FT                   /label=bacC_3
FT                   /locus_tag=bacC_3
FT                   /colour=6
FT   misc_feature    7543
FT                   /label=group_7437
FT                   /locus_tag=group_7437
FT                   /colour=5
FT   misc_feature    5568
FT                   /label=group_1246
FT                   /locus_tag=group_1246
FT                   /colour=6
FT   misc_feature    474
FT                   /label=group_8329
FT                   /locus_tag=group_8329
FT                   /colour=3
FT   misc_feature    4989
FT                   /label=group_4690
FT                   /locus_tag=group_4690
FT                   /colour=6
FT   misc_feature    5068
FT                   /label=group_1719
FT                   /locus_tag=group_1719
FT                   /colour=4
FT   misc_feature    5179
FT                   /label=group_1081
FT                   /locus_tag=group_1081
FT                   /colour=4
FT   misc_feature    973
FT                   /label=group_7000
FT                   /locus_tag=group_7000
FT                   /colour=3
FT   misc_feature    6648
FT                   /label=group_2029
FT                   /locus_tag=group_2029
FT                   /colour=7
FT   misc_feature    6647
FT                   /label=group_3518
FT                   /locus_tag=group_3518
FT                   /colour=6
FT   misc_feature    2865
FT                   /label=group_8602
FT                   /locus_tag=group_8602
FT                   /colour=6
FT   misc_feature    3773
FT                   /label=group_1913
FT                   /locus_tag=group_1913
FT                   /colour=2
FT   misc_feature    7783
FT                   /label=group_6103
FT                   /locus_tag=group_6103
FT                   /colour=7
FT   misc_feature    7332
FT                   /label=group_7676
FT                   /locus_tag=group_7676
FT                   /colour=5
FT   feature         2464
FT                   /label=xerS
FT                   /locus_tag=xerS
FT                   /colour=3
FT   feature         1380
FT                   /label=arsA_2
FT                   /locus_tag=arsA_2
FT                   /colour=4
FT   feature         5657
FT                   /label=entS_1
FT                   /locus_tag=entS_1
FT                   /colour=6
FT   misc_feature    4782
FT                   /label=group_2613
FT                   /locus_tag=group_2613
FT                   /colour=7
FT   misc_feature    6067
FT                   /label=group_1764
FT                   /locus_tag=group_1764
FT                   /colour=2
FT   misc_feature    316
FT                   /label=group_9065
FT                   /locus_tag=group_9065
FT                   /colour=3
FT   misc_feature    2072
FT                   /label=group_4864
FT                   /locus_tag=group_4864
FT                   /colour=4
FT   misc_feature    6932
FT                   /label=group_1407
FT                   /locus_tag=group_1407
FT                   /colour=5
FT   feature         1892
FT                   /label=emrB
FT                   /locus_tag=emrB
FT                   /colour=2
FT   misc_feature    546
FT                   /label=group_8396
FT                   /locus_tag=group_8396
FT                   /colour=3
FT   misc_feature    3719
FT                   /label=group_3229
FT                   /locus_tag=group_3229
FT                   /colour=5
FT   misc_feature    7151
FT                   /label=group_2096
FT                   /locus_tag=group_2096
FT                   /colour=3
FT   misc_feature    6210
FT                   /label=group_1030
FT                   /locus_tag=group_1030
FT                   /colour=3
FT   feature         3056
FT                   /label=yycB_3
FT                   /locus_tag=yycB_3
FT                   /colour=5
FT   misc_feature    4052
FT                   /label=group_7858
FT                   /locus_tag=group_7858
FT                   /colour=5
FT   misc_feature    5025
FT                   /label=group_8843
FT                   /locus_tag=group_8843
FT                   /colour=4
FT   misc_feature    1331
FT                   /label=group_9367
FT                   /locus_tag=group_9367
FT                   /colour=4
FT   misc_feature    74
FT                   /label=group_4135
FT                   /locus_tag=group_4135
FT                   /colour=3
FT   feature         7815
FT                   /label=pbpX
FT                   /locus_tag=pbpX
FT                   /colour=3
FT   misc_feature    2821
FT                   /label=group_8771
FT                   /locus_tag=group_8771
FT                   /colour=5
FT   misc_feature    5209
FT                   /label=group_4198
FT                   /locus_tag=group_4198
FT                   /colour=3
FT   misc_feature    773
FT                   /label=group_4819
FT                   /locus_tag=group_4819
FT                   /colour=3
FT   misc_feature    1658
FT                   /label=group_9615
FT                   /locus_tag=group_9615
FT                   /colour=6
FT   misc_feature    3269
FT                   /label=group_3339
FT                   /locus_tag=group_3339
FT                   /colour=7
FT   misc_feature    4218
FT                   /label=group_4367
FT                   /locus_tag=group_4367
FT                   /colour=3
FT   misc_feature    1824
FT                   /label=group_4847
FT                   /locus_tag=group_4847
FT                   /colour=7
FT   misc_feature    6096
FT                   /label=group_1668
FT                   /locus_tag=group_1668
FT                   /colour=5
FT   misc_feature    1970
FT                   /label=group_9135
FT                   /locus_tag=group_9135
FT                   /colour=3
FT   misc_feature    2081
FT                   /label=group_9198
FT                   /locus_tag=group_9198
FT                   /colour=4
FT   misc_feature    7809
FT                   /label=group_9819
FT                   /locus_tag=group_9819
FT                   /colour=2
FT   feature         6652
FT                   /label=thiC
FT                   /locus_tag=thiC
FT                   /colour=4
FT   misc_feature    949
FT                   /label=group_6976
FT                   /locus_tag=group_6976
FT                   /colour=3
FT   misc_feature    37
FT                   /label=group_7141
FT                   /locus_tag=group_7141
FT                   /colour=3
FT   misc_feature    1709
FT                   /label=group_9864
FT                   /locus_tag=group_9864
FT                   /colour=7
FT   misc_feature    1021
FT                   /label=group_9344
FT                   /locus_tag=group_9344
FT                   /colour=4
FT   misc_feature    901
FT                   /label=group_5145
FT                   /locus_tag=group_5145
FT                   /colour=3
FT   misc_feature    4258
FT                   /label=group_1018
FT                   /locus_tag=group_1018
FT                   /colour=7
FT   misc_feature    206
FT                   /label=group_5946
FT                   /locus_tag=group_5946
FT                   /colour=3
FT   feature         8015
FT                   /label=patB_2
FT                   /locus_tag=patB_2
FT                   /colour=2
FT   misc_feature    1910
FT                   /label=group_5568
FT                   /locus_tag=group_5568
FT                   /colour=2
FT   misc_feature    7150
FT                   /label=group_2728
FT                   /locus_tag=group_2728
FT                   /colour=2
FT   misc_feature    6545
FT                   /label=group_4065
FT                   /locus_tag=group_4065
FT                   /colour=5
FT   misc_feature    5470
FT                   /label=group_3797
FT                   /locus_tag=group_3797
FT                   /colour=6
FT   misc_feature    608
FT                   /label=group_9690
FT                   /locus_tag=group_9690
FT                   /colour=3
FT   misc_feature    428
FT                   /label=group_6175
FT                   /locus_tag=group_6175
FT                   /colour=3
FT   misc_feature    1360
FT                   /label=group_1160
FT                   /locus_tag=group_1160
FT                   /colour=4
FT   feature         119
FT                   /label=ppaX_1
FT                   /locus_tag=ppaX_1
FT                   /colour=3
FT   misc_feature    6819
FT                   /label=group_1747
FT                   /locus_tag=group_1747
FT                   /colour=7
FT   misc_feature    2937
FT                   /label=group_8520
FT                   /locus_tag=group_8520
FT                   /colour=2
FT   misc_feature    2101
FT                   /label=group_8424
FT                   /locus_tag=group_8424
FT                   /colour=4
FT   misc_feature    3878
FT                   /label=group_437
FT                   /locus_tag=group_437
FT                   /colour=7
FT   misc_feature    7544
FT                   /label=group_7501
FT                   /locus_tag=group_7501
FT                   /colour=6
FT   misc_feature    96
FT                   /label=group_3278
FT                   /locus_tag=group_3278
FT                   /colour=3
FT   misc_feature    6738
FT                   /label=group_6616
FT                   /locus_tag=group_6616
FT                   /colour=3
FT   misc_feature    4127
FT                   /label=group_9709
FT                   /locus_tag=group_9709
FT                   /colour=2
FT   misc_feature    4840
FT                   /label=group_4975
FT                   /locus_tag=group_4975
FT                   /colour=7
FT   misc_feature    5196
FT                   /label=group_288
FT                   /locus_tag=group_288
FT                   /colour=7
FT   misc_feature    1297
FT                   /label=group_5505
FT                   /locus_tag=group_5505
FT                   /colour=4
FT   misc_feature    6913
FT                   /label=group_925
FT                   /locus_tag=group_925
FT                   /colour=6
FT   misc_feature    994
FT                   /label=group_4472
FT                   /locus_tag=group_4472
FT                   /colour=3
FT   misc_feature    8012
FT                   /label=group_3161
FT                   /locus_tag=group_3161
FT                   /colour=7
FT   misc_feature    7971
FT                   /label=group_7698
FT                   /locus_tag=group_7698
FT                   /colour=4
FT   misc_feature    1741
FT                   /label=group_6820
FT                   /locus_tag=group_6820
FT                   /colour=7
FT   misc_feature    7375
FT                   /label=group_7635
FT                   /locus_tag=group_7635
FT                   /colour=6
FT   misc_feature    3914
FT                   /label=group_4008
FT                   /locus_tag=group_4008
FT                   /colour=3
FT   misc_feature    3016
FT                   /label=group_9641
FT                   /locus_tag=group_9641
FT                   /colour=4
FT   misc_feature    7784
FT                   /label=group_8907
FT                   /locus_tag=group_8907
FT                   /colour=2
FT   feature         5450
FT                   /label=tetA_3
FT                   /locus_tag=tetA_3
FT                   /colour=2
FT   misc_feature    6737
FT                   /label=group_6201
FT                   /locus_tag=group_6201
FT                   /colour=2
FT   feature         6350
FT                   /label=spoIVA
FT                   /locus_tag=spoIVA
FT                   /colour=5
FT   misc_feature    2371
FT                   /label=group_4449
FT                   /locus_tag=group_4449
FT                   /colour=7
FT   misc_feature    1822
FT                   /label=group_4850
FT                   /locus_tag=group_4850
FT                   /colour=7
FT   misc_feature    6773
FT                   /label=group_8378
FT                   /locus_tag=group_8378
FT                   /colour=2
FT   misc_feature    7933
FT                   /label=group_7190
FT                   /locus_tag=group_7190
FT                   /colour=6
FT   misc_feature    4057
FT                   /label=group_8413
FT                   /locus_tag=group_8413
FT                   /colour=6
FT   misc_feature    2334
FT                   /label=group_9417
FT                   /locus_tag=group_9417
FT                   /colour=7
FT   feature         7985
FT                   /label=tagU_2
FT                   /locus_tag=tagU_2
FT                   /colour=6
FT   misc_feature    4287
FT                   /label=group_6066
FT                   /locus_tag=group_6066
FT                   /colour=3
FT   misc_feature    6038
FT                   /label=group_230
FT                   /locus_tag=group_230
FT                   /colour=2
FT   feature         6081
FT                   /label=recQ_1
FT                   /locus_tag=recQ_1
FT                   /colour=7
FT   misc_feature    3009
FT                   /label=group_2905
FT                   /locus_tag=group_2905
FT                   /colour=4
FT   misc_feature    5324
FT                   /label=group_800
FT                   /locus_tag=group_800
FT                   /colour=6
FT   misc_feature    2511
FT                   /label=group_6093
FT                   /locus_tag=group_6093
FT                   /colour=4
FT   misc_feature    3541
FT                   /label=group_3434
FT                   /locus_tag=group_3434
FT                   /colour=7
FT   misc_feature    7690
FT                   /label=group_8984
FT                   /locus_tag=group_8984
FT                   /colour=7
FT   feature         6259
FT                   /label=yclM
FT                   /locus_tag=yclM
FT                   /colour=2
FT   misc_feature    1347
FT                   /label=group_8258
FT                   /locus_tag=group_8258
FT                   /colour=4
FT   feature         659
FT                   /label=Int-Tn
FT                   /locus_tag=Int-Tn
FT                   /colour=3
FT   misc_feature    6786
FT                   /label=group_633
FT                   /locus_tag=group_633
FT                   /colour=3
FT   misc_feature    3264
FT                   /label=group_9176
FT                   /locus_tag=group_9176
FT                   /colour=7
FT   feature         6567
FT                   /label=ytrE_2
FT                   /locus_tag=ytrE_2
FT                   /colour=7
FT   feature         6736
FT                   /label=ybaB
FT                   /locus_tag=ybaB
FT                   /colour=7
FT   misc_feature    4439
FT                   /label=group_7794
FT                   /locus_tag=group_7794
FT                   /colour=2
FT   misc_feature    2794
FT                   /label=group_6935
FT                   /locus_tag=group_6935
FT                   /colour=5
FT   feature         6464
FT                   /label=putP_2
FT                   /locus_tag=putP_2
FT                   /colour=5
FT   feature         5318
FT                   /label=rcsC_9
FT                   /locus_tag=rcsC_9
FT                   /colour=5
FT   misc_feature    971
FT                   /label=group_6998
FT                   /locus_tag=group_6998
FT                   /colour=3
FT   misc_feature    8045
FT                   /label=group_7916
FT                   /locus_tag=group_7916
FT                   /colour=3
FT   misc_feature    5753
FT                   /label=group_9850
FT                   /locus_tag=group_9850
FT                   /colour=2
FT   misc_feature    159
FT                   /label=group_9449
FT                   /locus_tag=group_9449
FT                   /colour=3
FT   feature         2925
FT                   /label=inlA
FT                   /locus_tag=inlA
FT                   /colour=7
FT   misc_feature    890
FT                   /label=group_6432
FT                   /locus_tag=group_6432
FT                   /colour=3
FT   misc_feature    7152
FT                   /label=group_1673
FT                   /locus_tag=group_1673
FT                   /colour=4
FT   misc_feature    4352
FT                   /label=group_6543
FT                   /locus_tag=group_6543
FT                   /colour=2
FT   misc_feature    5509
FT                   /label=group_4417
FT                   /locus_tag=group_4417
FT                   /colour=7
FT   misc_feature    3579
FT                   /label=group_9472
FT                   /locus_tag=group_9472
FT                   /colour=3
FT   misc_feature    4632
FT                   /label=group_7839
FT                   /locus_tag=group_7839
FT                   /colour=3
FT   misc_feature    7608
FT                   /label=group_9008
FT                   /locus_tag=group_9008
FT                   /colour=5
FT   misc_feature    3451
FT                   /label=group_7115
FT                   /locus_tag=group_7115
FT                   /colour=2
FT   misc_feature    2551
FT                   /label=group_4903
FT                   /locus_tag=group_4903
FT                   /colour=5
FT   feature         5718
FT                   /label=norG_3
FT                   /locus_tag=norG_3
FT                   /colour=7
FT   feature         2842
FT                   /label=sufS_1
FT                   /locus_tag=sufS_1
FT                   /colour=6
FT   misc_feature    153
FT                   /label=group_3358
FT                   /locus_tag=group_3358
FT                   /colour=3
FT   misc_feature    2134
FT                   /label=group_8021
FT                   /locus_tag=group_8021
FT                   /colour=4
FT   misc_feature    1417
FT                   /label=group_1154
FT                   /locus_tag=group_1154
FT                   /colour=4
FT   misc_feature    2642
FT                   /label=group_6136
FT                   /locus_tag=group_6136
FT                   /colour=7
FT   misc_feature    1030
FT                   /label=group_937
FT                   /locus_tag=group_937
FT                   /colour=4
FT   misc_feature    3870
FT                   /label=group_2321
FT                   /locus_tag=group_2321
FT                   /colour=6
FT   misc_feature    7153
FT                   /label=group_2742
FT                   /locus_tag=group_2742
FT                   /colour=5
FT   misc_feature    3137
FT                   /label=group_5111
FT                   /locus_tag=group_5111
FT                   /colour=3
FT   feature         4884
FT                   /label=ligA_3
FT                   /locus_tag=ligA_3
FT                   /colour=6
FT   misc_feature    6543
FT                   /label=group_2533
FT                   /locus_tag=group_2533
FT                   /colour=4
FT   misc_feature    4040
FT                   /label=group_5168
FT                   /locus_tag=group_5168
FT                   /colour=4
FT   misc_feature    411
FT                   /label=group_3181
FT                   /locus_tag=group_3181
FT                   /colour=3
FT   misc_feature    6118
FT                   /label=group_462
FT                   /locus_tag=group_462
FT                   /colour=5
FT   misc_feature    2199
FT                   /label=group_7275
FT                   /locus_tag=group_7275
FT                   /colour=5
FT   misc_feature    5372
FT                   /label=group_4409
FT                   /locus_tag=group_4409
FT                   /colour=7
FT   feature         5490
FT                   /label=bcrA_3
FT                   /locus_tag=bcrA_3
FT                   /colour=3
FT   feature         4950
FT                   /label=catD
FT                   /locus_tag=catD
FT                   /colour=2
FT   feature         6619
FT                   /label=selO
FT                   /locus_tag=selO
FT                   /colour=4
FT   feature         5776
FT                   /label=fbaA
FT                   /locus_tag=fbaA
FT                   /colour=6
FT   misc_feature    6167
FT                   /label=group_3638
FT                   /locus_tag=group_3638
FT                   /colour=6
FT   misc_feature    3855
FT                   /label=group_5010
FT                   /locus_tag=group_5010
FT                   /colour=5
FT   feature         5965
FT                   /label=addB_2
FT                   /locus_tag=addB_2
FT                   /colour=4
FT   misc_feature    2261
FT                   /label=group_804
FT                   /locus_tag=group_804
FT                   /colour=6
FT   feature         5488
FT                   /label=opuCA_3
FT                   /locus_tag=opuCA_3
FT                   /colour=3
FT   misc_feature    2289
FT                   /label=group_9772
FT                   /locus_tag=group_9772
FT                   /colour=6
FT   misc_feature    3196
FT                   /label=group_286
FT                   /locus_tag=group_286
FT                   /colour=5
FT   misc_feature    792
FT                   /label=group_8120
FT                   /locus_tag=group_8120
FT                   /colour=3
FT   misc_feature    7546
FT                   /label=group_1645
FT                   /locus_tag=group_1645
FT                   /colour=2
FT   misc_feature    4374
FT                   /label=group_234
FT                   /locus_tag=group_234
FT                   /colour=3
FT   misc_feature    12
FT                   /label=group_9535
FT                   /locus_tag=group_9535
FT                   /colour=3
FT   misc_feature    2312
FT                   /label=group_9749
FT                   /locus_tag=group_9749
FT                   /colour=6
FT   misc_feature    1578
FT                   /label=group_9598
FT                   /locus_tag=group_9598
FT                   /colour=6
FT   misc_feature    1326
FT                   /label=group_6732
FT                   /locus_tag=group_6732
FT                   /colour=4
FT   feature         4891
FT                   /label=pcrA_1
FT                   /locus_tag=pcrA_1
FT                   /colour=6
FT   misc_feature    1409
FT                   /label=group_9216
FT                   /locus_tag=group_9216
FT                   /colour=4
FT   misc_feature    4078
FT                   /label=group_7541
FT                   /locus_tag=group_7541
FT                   /colour=7
FT   misc_feature    4106
FT                   /label=group_8628
FT                   /locus_tag=group_8628
FT                   /colour=2
FT   misc_feature    620
FT                   /label=group_5933
FT                   /locus_tag=group_5933
FT                   /colour=3
FT   misc_feature    5406
FT                   /label=group_2146
FT                   /locus_tag=group_2146
FT                   /colour=7
FT   feature         2212
FT                   /label=besA_2
FT                   /locus_tag=besA_2
FT                   /colour=5
FT   feature         2699
FT                   /label=kdgK
FT                   /locus_tag=kdgK
FT                   /colour=3
FT   misc_feature    1119
FT                   /label=group_6241
FT                   /locus_tag=group_6241
FT                   /colour=4
FT   feature         1665
FT                   /label=neuA
FT                   /locus_tag=neuA
FT                   /colour=6
FT   misc_feature    4691
FT                   /label=group_8947
FT                   /locus_tag=group_8947
FT                   /colour=2
FT   misc_feature    7714
FT                   /label=group_6086
FT                   /locus_tag=group_6086
FT                   /colour=5
FT   feature         260
FT                   /label=rsmJ
FT                   /locus_tag=rsmJ
FT                   /colour=3
FT   misc_feature    7547
FT                   /label=group_7494
FT                   /locus_tag=group_7494
FT                   /colour=3
FT   misc_feature    3820
FT                   /label=group_7057
FT                   /locus_tag=group_7057
FT                   /colour=4
FT   feature         5666
FT                   /label=gltC_1
FT                   /locus_tag=gltC_1
FT                   /colour=2
FT   misc_feature    6740
FT                   /label=group_4943
FT                   /locus_tag=group_4943
FT                   /colour=5
FT   misc_feature    7650
FT                   /label=group_9048
FT                   /locus_tag=group_9048
FT                   /colour=7
FT   misc_feature    4365
FT                   /label=group_8919
FT                   /locus_tag=group_8919
FT                   /colour=3
FT   misc_feature    2503
FT                   /label=group_3734
FT                   /locus_tag=group_3734
FT                   /colour=4
FT   misc_feature    2623
FT                   /label=group_7091
FT                   /locus_tag=group_7091
FT                   /colour=7
FT   feature         1633
FT                   /label=tuaD
FT                   /locus_tag=tuaD
FT                   /colour=6
FT   misc_feature    4017
FT                   /label=group_2702
FT                   /locus_tag=group_2702
FT                   /colour=3
FT   feature         3731
FT                   /label=ureG
FT                   /locus_tag=ureG
FT                   /colour=5
FT   misc_feature    5010
FT                   /label=group_8964
FT                   /locus_tag=group_8964
FT                   /colour=2
FT   feature         6717
FT                   /label=panC
FT                   /locus_tag=panC
FT                   /colour=6
FT   misc_feature    698
FT                   /label=group_8713
FT                   /locus_tag=group_8713
FT                   /colour=3
FT   misc_feature    2508
FT                   /label=group_5095
FT                   /locus_tag=group_5095
FT                   /colour=4
FT   feature         6535
FT                   /label=nrnA_2
FT                   /locus_tag=nrnA_2
FT                   /colour=6
FT   misc_feature    5485
FT                   /label=group_1872
FT                   /locus_tag=group_1872
FT                   /colour=2
FT   misc_feature    5673
FT                   /label=group_9717
FT                   /locus_tag=group_9717
FT                   /colour=4
FT   feature         4421
FT                   /label=swrC_2
FT                   /locus_tag=swrC_2
FT                   /colour=7
FT   misc_feature    3848
FT                   /label=group_4772
FT                   /locus_tag=group_4772
FT                   /colour=5
FT   misc_feature    3231
FT                   /label=group_3118
FT                   /locus_tag=group_3118
FT                   /colour=6
FT   misc_feature    5907
FT                   /label=group_1369
FT                   /locus_tag=group_1369
FT                   /colour=4
FT   misc_feature    886
FT                   /label=group_7203
FT                   /locus_tag=group_7203
FT                   /colour=3
FT   misc_feature    5409
FT                   /label=group_1450
FT                   /locus_tag=group_1450
FT                   /colour=7
FT   misc_feature    7240
FT                   /label=group_7355
FT                   /locus_tag=group_7355
FT                   /colour=2
FT   misc_feature    7545
FT                   /label=group_859
FT                   /locus_tag=group_859
FT                   /colour=7
FT   misc_feature    8055
FT                   /label=group_8724
FT                   /locus_tag=group_8724
FT                   /colour=7
FT   misc_feature    4641
FT                   /label=group_6503
FT                   /locus_tag=group_6503
FT                   /colour=4
FT   feature         5861
FT                   /label=sigG
FT                   /locus_tag=sigG
FT                   /colour=4
FT   feature         5074
FT                   /label=ghrB_2
FT                   /locus_tag=ghrB_2
FT                   /colour=5
FT   misc_feature    4254
FT                   /label=group_5351
FT                   /locus_tag=group_5351
FT                   /colour=6
FT   misc_feature    7785
FT                   /label=group_8836
FT                   /locus_tag=group_8836
FT                   /colour=3
FT   misc_feature    7154
FT                   /label=group_3060
FT                   /locus_tag=group_3060
FT                   /colour=6
FT   misc_feature    4650
FT                   /label=group_9409
FT                   /locus_tag=group_9409
FT                   /colour=5
FT   misc_feature    3619
FT                   /label=group_1971
FT                   /locus_tag=group_1971
FT                   /colour=5
FT   misc_feature    7158
FT                   /label=group_1759
FT                   /locus_tag=group_1759
FT                   /colour=5
FT   misc_feature    3435
FT                   /label=group_7765
FT                   /locus_tag=group_7765
FT                   /colour=7
FT   misc_feature    4333
FT                   /label=group_5084
FT                   /locus_tag=group_5084
FT                   /colour=6
FT   feature         4726
FT                   /label=rsbT
FT                   /locus_tag=rsbT
FT                   /colour=6
FT   feature         3254
FT                   /label=hin_2
FT                   /locus_tag=hin_2
FT                   /colour=6
FT   misc_feature    4844
FT                   /label=group_5761
FT                   /locus_tag=group_5761
FT                   /colour=7
FT   feature         3797
FT                   /label=aaaT
FT                   /locus_tag=aaaT
FT                   /colour=3
FT   misc_feature    3973
FT                   /label=group_957
FT                   /locus_tag=group_957
FT                   /colour=6
FT   misc_feature    5103
FT                   /label=group_9700
FT                   /locus_tag=group_9700
FT                   /colour=3
FT   misc_feature    7548
FT                   /label=group_1953
FT                   /locus_tag=group_1953
FT                   /colour=4
FT   misc_feature    351
FT                   /label=group_7126
FT                   /locus_tag=group_7126
FT                   /colour=3
FT   misc_feature    3132
FT                   /label=group_9262
FT                   /locus_tag=group_9262
FT                   /colour=3
FT   misc_feature    1330
FT                   /label=group_5418
FT                   /locus_tag=group_5418
FT                   /colour=4
FT   misc_feature    4970
FT                   /label=group_120
FT                   /locus_tag=group_120
FT                   /colour=5
FT   feature         5171
FT                   /label=mcpB_7
FT                   /locus_tag=mcpB_7
FT                   /colour=3
FT   misc_feature    6124
FT                   /label=group_2653
FT                   /locus_tag=group_2653
FT                   /colour=6
FT   feature         1084
FT                   /label=bdlA_1
FT                   /locus_tag=bdlA_1
FT                   /colour=4
FT   misc_feature    5622
FT                   /label=group_6682
FT                   /locus_tag=group_6682
FT                   /colour=4
FT   misc_feature    3539
FT                   /label=group_653
FT                   /locus_tag=group_653
FT                   /colour=7
FT   misc_feature    3164
FT                   /label=group_8183
FT                   /locus_tag=group_8183
FT                   /colour=4
FT   feature         7670
FT                   /label=cypD
FT                   /locus_tag=cypD
FT                   /colour=6
FT   misc_feature    2034
FT                   /label=group_6896
FT                   /locus_tag=group_6896
FT                   /colour=3
FT   misc_feature    6369
FT                   /label=group_732
FT                   /locus_tag=group_732
FT                   /colour=5
FT   misc_feature    3053
FT                   /label=group_98
FT                   /locus_tag=group_98
FT                   /colour=5
FT   misc_feature    1723
FT                   /label=group_5921
FT                   /locus_tag=group_5921
FT                   /colour=7
FT   misc_feature    6924
FT                   /label=group_7818
FT                   /locus_tag=group_7818
FT                   /colour=6
FT   misc_feature    6933
FT                   /label=group_723
FT                   /locus_tag=group_723
FT                   /colour=5
FT   feature         6129
FT                   /label=hin_4
FT                   /locus_tag=hin_4
FT                   /colour=7
FT   misc_feature    7549
FT                   /label=group_7422
FT                   /locus_tag=group_7422
FT                   /colour=5
FT   misc_feature    3531
FT                   /label=group_5689
FT                   /locus_tag=group_5689
FT                   /colour=6
FT   misc_feature    898
[truncated: 790,272 more chars]
