# Supplementary material for: Whole-genome analysis of Lysinibacillus boronitolerans MSR1: A dairy-isolated multidrug-resistant and non-pathogenic strain
Source: PLoS One. 2025 Dec 12;20(12):e0333844. doi: 10.1371/journal.pone.0333844 (PMC12700380; doi:10.1371/journal.pone.0333844)
Supplement: S9 File — (ZIP) [file pone.0333844.s015.zip › roaryresult/accessory.tab]

FT variation 6934
FT /colour=4
FT /gene=group_3349
FT /taxa="JCM_21713"
FT variation 1837
FT /colour=9
FT /gene=xerC_4
FT /taxa="7NBS CTOTU47045"
FT variation 7377
FT /colour=4
FT /gene=group_7611
FT /taxa="F1182"
FT variation 1485
FT /colour=4
FT /gene=fhuD_1
FT /taxa="SRR12377473"
FT variation 7824
FT /colour=4
FT /gene=group_9837
FT /taxa="p42_Compleate"
FT variation 6894
FT /colour=4
FT /gene=group_1040
FT /taxa="JCM_21713"
FT variation 535
FT /colour=4
FT /gene=group_8272
FT /taxa="JCM_21713"
FT variation 4363
FT /colour=4
FT /gene=group_112
FT /taxa="PB293"
FT variation 883
FT /colour=4
FT /gene=group_7206
FT /taxa="CTOTU47045"
FT variation 3846
FT /colour=3
FT /gene=group_5615
FT /taxa="CTOTU47045 JCM_21713 NBRC_103108 PB293"
FT variation 5048
FT /colour=16
FT /gene=menH_4
FT /taxa="7NBS CTOTU47045 F1182 JCM_21713 NBRC_103108 PB293"
FT variation 4021
FT /colour=15
FT /gene=cpnA_3
FT /taxa="7NBS F1182 JCM_21713 NBRC_103108 PB293 SRR12377473 p42_Compleate"
FT variation 4553
FT /colour=15
FT /gene=group_3814
FT /taxa="7NBS CTOTU47045 JCM_21713 NBRC_103108 PB293 SRR12377473 p42_Compleate"
FT variation 7290
FT /colour=4
FT /gene=group_7554
FT /taxa="F1182"
FT variation 8064
FT /colour=4
FT /gene=group_8716
FT /taxa="PB293"
FT variation 6249
FT /colour=4
FT /gene=group_1326
FT /taxa="JCM_21713"
FT variation 3816
FT /colour=4
FT /gene=group_7061
FT /taxa="CTOTU47045"
FT variation 4064
FT /colour=4
FT /gene=group_8249
FT /taxa="JCM_21713"
FT variation 2658
FT /colour=10
FT /gene=xpsE
FT /taxa="F1182 JCM_21713 NBRC_103108 PB293 p42_Compleate"
FT variation 47
FT /colour=4
FT /gene=group_8994
FT /taxa="SRR12377473"
FT variation 7401
FT /colour=4
FT /gene=tmpC_1
FT /taxa="F1182"
FT variation 1132
FT /colour=4
FT /gene=group_6254
FT /taxa="7NBS"
FT variation 3321
FT /colour=16
FT /gene=group_2290
FT /taxa="7NBS CTOTU47045 F1182 NBRC_103108 SRR12377473 p42_Compleate"
FT variation 5792
FT /colour=4
FT /gene=group_7784
FT /taxa="JCM_21713"
FT variation 3090
FT /colour=9
FT /gene=group_1236
FT /taxa="F1182 JCM_21713"
FT variation 961
FT /colour=4
FT /gene=group_6988
FT /taxa="CTOTU47045"
FT variation 6336
FT /colour=16
FT /gene=ypdF_2
FT /taxa="7NBS CTOTU47045 F1182 JCM_21713 NBRC_103108 PB293"
FT variation 278
FT /colour=4
FT /gene=intQ
FT /taxa="p42_Compleate"
FT variation 4872
FT /colour=16
FT /gene=yqjY
FT /taxa="7NBS CTOTU47045 JCM_21713 NBRC_103108 PB293 p42_Compleate"
FT variation 2636
FT /colour=4
FT /gene=group_9568
FT /taxa="p42_Compleate"
FT variation 5819
FT /colour=15
FT /gene=fpgS_2
FT /taxa="7NBS CTOTU47045 F1182 JCM_21713 NBRC_103108 PB293 p42_Compleate"
FT variation 4123
FT /colour=4
FT /gene=group_7419
FT /taxa="F1182"
FT variation 5769
FT /colour=9
FT /gene=hssS_1
FT /taxa="SRR12377473 p42_Compleate"
FT variation 6721
FT /colour=15
FT /gene=nadC
FT /taxa="7NBS CTOTU47045 F1182 NBRC_103108 PB293 SRR12377473 p42_Compleate"
FT variation 6758
FT /colour=16
FT /gene=sfp
FT /taxa="7NBS F1182 JCM_21713 NBRC_103108 PB293 SRR12377473"
FT variation 5167
FT /colour=4
FT /gene=group_8217
FT /taxa="JCM_21713"
FT variation 4276
FT /colour=16
FT /gene=group_3015
FT /taxa="7NBS CTOTU47045 F1182 JCM_21713 NBRC_103108 PB293"
FT variation 1585
FT /colour=4
FT /gene=group_6911
FT /taxa="CTOTU47045"
FT variation 3065
FT /colour=16
FT /gene=sigO
FT /taxa="7NBS CTOTU47045 F1182 JCM_21713 NBRC_103108 PB293"
FT variation 4431
FT /colour=9
FT /gene=group_7180
FT /taxa="CTOTU47045 PB293"
FT variation 7856
FT /colour=4
FT /gene=group_1101
FT /taxa="p42_Compleate"
FT variation 4793
FT /colour=4
FT /gene=group_9213
FT /taxa="p42_Compleate"
FT variation 540
FT /colour=9
FT /gene=group_5936
FT /taxa="JCM_21713 NBRC_103108"
FT variation 273
FT /colour=4
FT /gene=group_6374
FT /taxa="7NBS"
FT variation 685
FT /colour=4
FT /gene=group_7464
FT /taxa="F1182"
FT variation 2150
FT /colour=9
FT /gene=yxlF_3
FT /taxa="F1182 JCM_21713"
FT variation 1699
FT /colour=9
FT /gene=group_5198
FT /taxa="7NBS CTOTU47045"
FT variation 2267
FT /colour=15
FT /gene=group_5135
FT /taxa="7NBS CTOTU47045 F1182 JCM_21713 NBRC_103108 PB293 p42_Compleate"
FT variation 312
FT /colour=8
FT /gene=group_7707
FT /taxa="F1182 JCM_21713 NBRC_103108"
FT variation 4408
FT /colour=4
FT /gene=group_845
FT /taxa="JCM_21713"
FT variation 2566
FT /colour=4
FT /gene=ycf3
FT /taxa="p42_Compleate"
FT variation 5129
FT /colour=15
FT /gene=btuD_5
FT /taxa="7NBS CTOTU47045 JCM_21713 NBRC_103108 PB293 SRR12377473 p42_Compleate"
FT variation 4032
FT /colour=15
FT /gene=group_1590
FT /taxa="7NBS CTOTU47045 F1182 NBRC_103108 PB293 SRR12377473 p42_Compleate"
FT variation 5684
FT /colour=9
FT /gene=group_2215
FT /taxa="JCM_21713 p42_Compleate"
FT variation 691
FT /colour=8
FT /gene=group_7131
FT /taxa="CTOTU47045 JCM_21713 NBRC_103108"
FT variation 3717
FT /colour=16
FT /gene=group_2052
FT /taxa="CTOTU47045 F1182 JCM_21713 NBRC_103108 PB293 SRR12377473"
FT variation 5140
FT /colour=4
FT /gene=smc_3
FT /taxa="7NBS"
FT variation 3665
FT /colour=10
FT /gene=mprA
FT /taxa="CTOTU47045 F1182 JCM_21713 NBRC_103108 p42_Compleate"
FT variation 3307
FT /colour=4
FT /gene=group_3540
FT /taxa="NBRC_103108"
FT variation 618
FT /colour=4
FT /gene=group_6428
FT /taxa="7NBS"
FT variation 5195
FT /colour=4
FT /gene=group_289
FT /taxa="JCM_21713"
FT variation 2492
FT /colour=9
FT /gene=group_8352
FT /taxa="JCM_21713 NBRC_103108"
FT variation 2424
FT /colour=4
FT /gene=group_9224
FT /taxa="p42_Compleate"
FT variation 1362
FT /colour=3
FT /gene=tnsC_1
FT /taxa="F1182 JCM_21713 NBRC_103108 p42_Compleate"
FT variation 2010
FT /colour=4
FT /gene=group_9145
FT /taxa="p42_Compleate"
FT variation 6045
FT /colour=4
FT /gene=group_1858
FT /taxa="JCM_21713"
FT variation 2835
FT /colour=4
FT /gene=group_8209
FT /taxa="JCM_21713"
FT variation 5652
FT /colour=15
FT /gene=moaB
FT /taxa="7NBS CTOTU47045 F1182 JCM_21713 NBRC_103108 PB293 p42_Compleate"
FT variation 3671
FT /colour=16
FT /gene=group_5576
FT /taxa="7NBS CTOTU47045 F1182 JCM_21713 NBRC_103108 PB293"
FT variation 2656
FT /colour=4
FT /gene=group_6133
FT /taxa="7NBS"
FT variation 1795
FT /colour=4
FT /gene=group_8632
FT /taxa="PB293"
FT variation 1322
FT /colour=4
FT /gene=group_6728
FT /taxa="7NBS"
FT variation 1086
FT /colour=9
FT /gene=group_7924
FT /taxa="JCM_21713 NBRC_103108"
FT variation 6227
FT /colour=4
FT /gene=eutB_2
FT /taxa="JCM_21713"
FT variation 2762
FT /colour=4
FT /gene=group_9654
FT /taxa="p42_Compleate"
FT variation 4111
FT /colour=4
FT /gene=group_7407
FT /taxa="F1182"
FT variation 2537
FT /colour=8
FT /gene=group_4906
FT /taxa="7NBS F1182 p42_Compleate"
FT variation 5676
FT /colour=8
FT /gene=group_7030
FT /taxa="CTOTU47045 JCM_21713 NBRC_103108"
FT variation 6176
FT /colour=4
FT /gene=lldD
FT /taxa="F1182"
FT variation 4515
FT /colour=16
FT /gene=ligA_1
FT /taxa="7NBS CTOTU47045 F1182 JCM_21713 NBRC_103108 PB293"
FT variation 4727
FT /colour=15
FT /gene=ndoA
FT /taxa="7NBS CTOTU47045 F1182 JCM_21713 NBRC_103108 PB293 p42_Compleate"
FT variation 3514
FT /colour=4
FT /gene=group_40
FT /taxa="JCM_21713"
FT variation 5296
FT /colour=4
FT /gene=group_4588
FT /taxa="F1182"
FT variation 7569
FT /colour=4
FT /gene=group_1676
FT /taxa="F1182"
FT variation 4728
FT /colour=15
FT /gene=misCA
FT /taxa="7NBS CTOTU47045 F1182 JCM_21713 NBRC_103108 PB293 p42_Compleate"
FT variation 7641
FT /colour=4
FT /gene=group_9059
FT /taxa="SRR12377473"
FT variation 941
FT /colour=4
FT /gene=group_6968
FT /taxa="CTOTU47045"
FT variation 1374
FT /colour=3
FT /gene=czcO
FT /taxa="F1182 JCM_21713 NBRC_103108 p42_Compleate"
FT variation 5837
FT /colour=8
FT /gene=group_5085
FT /taxa="7NBS SRR12377473 p42_Compleate"
FT variation 3427
FT /colour=4
FT /gene=group_7764
FT /taxa="JCM_21713"
FT variation 6867
FT /colour=4
FT /gene=group_2976
FT /taxa="JCM_21713"
FT variation 3153
FT /colour=9
FT /gene=group_8177
FT /taxa="JCM_21713 NBRC_103108"
FT variation 363
FT /colour=4
FT /gene=group_7246
FT /taxa="CTOTU47045"
FT variation 7568
FT /colour=4
FT /gene=group_1437
FT /taxa="F1182"
FT variation 1275
FT /colour=4
FT /gene=leuA_6
FT /taxa="F1182"
FT variation 3272
FT /colour=4
FT /gene=group_9173
FT /taxa="p42_Compleate"
FT variation 6423
FT /colour=15
FT /gene=group_3622
FT /taxa="7NBS CTOTU47045 JCM_21713 NBRC_103108 PB293 SRR12377473 p42_Compleate"
FT variation 2645
FT /colour=4
FT /gene=group_7081
FT /taxa="CTOTU47045"
FT variation 1558
FT /colour=9
FT /gene=group_1000
FT /taxa="JCM_21713 NBRC_103108"
FT variation 1612
FT /colour=9
FT /gene=group_4758
FT /taxa="JCM_21713 NBRC_103108"
FT variation 1267
FT /colour=8
FT /gene=group_5807
FT /taxa="JCM_21713 NBRC_103108 PB293"
FT variation 5669
FT /colour=4
FT /gene=group_9511
FT /taxa="p42_Compleate"
FT variation 633
FT /colour=4
FT /gene=group_7160
FT /taxa="CTOTU47045"
FT variation 3538
FT /colour=8
FT /gene=group_4173
FT /taxa="7NBS F1182 SRR12377473"
FT variation 2354
FT /colour=4
FT /gene=rppH
FT /taxa="F1182"
FT variation 3218
FT /colour=4
FT /gene=group_7484
FT /taxa="F1182"
FT variation 7722
FT /colour=9
FT /gene=COQ5_5
FT /taxa="SRR12377473 p42_Compleate"
FT variation 2303
FT /colour=4
FT /gene=group_9758
FT /taxa="p42_Compleate"
FT variation 500
FT /colour=16
FT /gene=group_4511
FT /taxa="CTOTU47045 F1182 NBRC_103108 PB293 SRR12377473 p42_Compleate"
FT variation 2843
FT /colour=15
FT /gene=sufU
FT /taxa="7NBS CTOTU47045 F1182 JCM_21713 NBRC_103108 PB293 p42_Compleate"
FT variation 1841
FT /colour=4
FT /gene=group_7018
FT /taxa="CTOTU47045"
FT variation 7845
FT /colour=4
FT /gene=group_9105
FT /taxa="p42_Compleate"
FT variation 7567
FT /colour=4
FT /gene=group_377
FT /taxa="F1182"
FT variation 4203
FT /colour=4
FT /gene=group_9588
FT /taxa="p42_Compleate"
FT variation 3325
FT /colour=9
FT /gene=ypwA_3
FT /taxa="PB293 p42_Compleate"
FT variation 1597
FT /colour=4
FT /gene=pseB
FT /taxa="NBRC_103108"
FT variation 3506
FT /colour=9
FT /gene=group_6063
FT /taxa="SRR12377473 p42_Compleate"
FT variation 3744
FT /colour=15
FT /gene=group_3685
FT /taxa="7NBS CTOTU47045 F1182 JCM_21713 NBRC_103108 PB293 p42_Compleate"
FT variation 4771
FT /colour=10
FT /gene=group_4654
FT /taxa="7NBS F1182 JCM_21713 NBRC_103108 PB293"
FT variation 7709
FT /colour=9
FT /gene=group_6029
FT /taxa="SRR12377473 p42_Compleate"
FT variation 1423
FT /colour=4
FT /gene=group_2103
FT /taxa="JCM_21713"
FT variation 1654
FT /colour=4
FT /gene=group_7668
FT /taxa="F1182"
FT variation 5512
FT /colour=4
FT /gene=group_8112
FT /taxa="JCM_21713"
FT variation 8021
FT /colour=4
FT /gene=group_3157
FT /taxa="JCM_21713"
FT variation 6755
FT /colour=9
FT /gene=group_6613
FT /taxa="7NBS p42_Compleate"
FT variation 4669
FT /colour=4
FT /gene=group_1141
FT /taxa="F1182"
FT variation 2465
FT /colour=10
FT /gene=group_5491
FT /taxa="7NBS CTOTU47045 JCM_21713 NBRC_103108 PB293"
FT variation 510
FT /colour=16
FT /gene=betI_3
FT /taxa="7NBS F1182 JCM_21713 NBRC_103108 PB293 p42_Compleate"
FT variation 748
FT /colour=4
FT /gene=group_8782
FT /taxa="PB293"
FT variation 5562
FT /colour=16
FT /gene=rbgA
FT /taxa="7NBS CTOTU47045 F1182 NBRC_103108 PB293 p42_Compleate"
FT variation 6401
FT /colour=8
FT /gene=group_1049
FT /taxa="7NBS F1182 JCM_21713"
FT variation 13
FT /colour=4
FT /gene=gluD_2
FT /taxa="p42_Compleate"
FT variation 6064
FT /colour=4
FT /gene=group_7992
FT /taxa="JCM_21713"
FT variation 3997
FT /colour=8
FT /gene=group_5457
FT /taxa="7NBS JCM_21713 NBRC_103108"
FT variation 7419
FT /colour=4
FT /gene=group_7495
FT /taxa="F1182"
FT variation 4890
FT /colour=16
FT /gene=ligA_2
FT /taxa="7NBS CTOTU47045 F1182 NBRC_103108 PB293 p42_Compleate"
FT variation 4557
FT /colour=8
FT /gene=group_5544
FT /taxa="CTOTU47045 SRR12377473 p42_Compleate"
FT variation 6186
FT /colour=9
FT /gene=group_7438
FT /taxa="F1182 PB293"
FT variation 1985
FT /colour=4
FT /gene=group_8552
FT /taxa="PB293"
FT variation 6646
FT /colour=10
FT /gene=group_3517
FT /taxa="7NBS CTOTU47045 F1182 NBRC_103108 PB293"
FT variation 4007
FT /colour=16
FT /gene=ctpA
FT /taxa="7NBS F1182 JCM_21713 NBRC_103108 SRR12377473 p42_Compleate"
FT variation 4376
FT /colour=9
FT /gene=group_6121
FT /taxa="7NBS CTOTU47045"
FT variation 3270
FT /colour=9
FT /gene=group_3340
FT /taxa="JCM_21713 NBRC_103108"
FT variation 2078
FT /colour=4
FT /gene=group_8036
FT /taxa="JCM_21713"
FT variation 5802
FT /colour=4
FT /gene=group_3026
FT /taxa="JCM_21713"
FT variation 2198
FT /colour=4
FT /gene=group_7274
FT /taxa="CTOTU47045"
FT variation 3704
FT /colour=4
FT /gene=yhbE
FT /taxa="p42_Compleate"
FT variation 5899
FT /colour=9
FT /gene=group_7857
FT /taxa="JCM_21713 NBRC_103108"
FT variation 4899
FT /colour=15
FT /gene=group_2299
FT /taxa="7NBS CTOTU47045 F1182 JCM_21713 PB293 SRR12377473 p42_Compleate"
FT variation 1329
FT /colour=4
FT /gene=mhpC
FT /taxa="p42_Compleate"
FT variation 4532
FT /colour=4
FT /gene=group_213
FT /taxa="JCM_21713"
FT variation 3971
FT /colour=3
FT /gene=sauU
FT /taxa="F1182 JCM_21713 NBRC_103108 PB293"
FT variation 2596
FT /colour=10
FT /gene=alkA_2
FT /taxa="7NBS F1182 JCM_21713 NBRC_103108 PB293"
FT variation 2463
FT /colour=16
FT /gene=ctc
FT /taxa="7NBS CTOTU47045 F1182 JCM_21713 NBRC_103108 PB293"
FT variation 5936
FT /colour=4
FT /gene=group_6574
FT /taxa="7NBS"
FT variation 5489
FT /colour=4
FT /gene=group_3694
FT /taxa="JCM_21713"
FT variation 4292
FT /colour=15
FT /gene=nos
FT /taxa="7NBS CTOTU47045 JCM_21713 NBRC_103108 PB293 SRR12377473 p42_Compleate"
FT variation 7202
FT /colour=4
FT /gene=group_8166
FT /taxa="JCM_21713"
FT variation 7241
FT /colour=4
FT /gene=group_7354
FT /taxa="F1182"
FT variation 7936
FT /colour=9
FT /gene=group_7189
FT /taxa="CTOTU47045 PB293"
FT variation 5583
FT /colour=4
FT /gene=group_191
FT /taxa="JCM_21713"
FT variation 7201
FT /colour=4
FT /gene=group_3572
FT /taxa="JCM_21713"
FT variation 3872
FT /colour=4
FT /gene=group_610
FT /taxa="CTOTU47045"
FT variation 7663
FT /colour=4
FT /gene=group_9197
FT /taxa="p42_Compleate"
FT variation 1806
FT /colour=4
FT /gene=group_4848
FT /taxa="JCM_21713"
FT variation 6097
FT /colour=16
FT /gene=ydfK
FT /taxa="7NBS CTOTU47045 F1182 NBRC_103108 PB293 p42_Compleate"
FT variation 4213
FT /colour=10
FT /gene=deoD_1
FT /taxa="7NBS JCM_21713 NBRC_103108 PB293 SRR12377473"
FT variation 1925
FT /colour=9
FT /gene=group_6692
FT /taxa="7NBS PB293"
FT variation 3174
FT /colour=9
FT /gene=group_8193
FT /taxa="JCM_21713 NBRC_103108"
FT variation 8054
FT /colour=4
FT /gene=group_8725
FT /taxa="PB293"
FT variation 192
FT /colour=4
FT /gene=thrZ_2
FT /taxa="7NBS"
FT variation 4114
FT /colour=4
FT /gene=group_7410
FT /taxa="F1182"
FT variation 2181
FT /colour=3
FT /gene=group_2967
FT /taxa="7NBS NBRC_103108 PB293 p42_Compleate"
FT variation 7199
FT /colour=4
FT /gene=group_326
FT /taxa="JCM_21713"
FT variation 3297
FT /colour=4
FT /gene=fosB_2
FT /taxa="JCM_21713"
FT variation 2016
FT /colour=4
FT /gene=group_9151
FT /taxa="p42_Compleate"
FT variation 6756
FT /colour=9
FT /gene=group_6306
FT /taxa="7NBS SRR12377473"
FT variation 5329
FT /colour=4
FT /gene=group_8462
FT /taxa="PB293"
FT variation 2493
FT /colour=10
FT /gene=group_3735
FT /taxa="7NBS CTOTU47045 JCM_21713 NBRC_103108 PB293"
FT variation 4849
FT /colour=3
FT /gene=group_3549
FT /taxa="7NBS CTOTU47045 F1182 SRR12377473"
FT variation 4228
FT /colour=16
FT /gene=thiE
FT /taxa="7NBS CTOTU47045 F1182 JCM_21713 NBRC_103108 PB293"
FT variation 3883
FT /colour=15
FT /gene=group_1599
FT /taxa="7NBS CTOTU47045 F1182 JCM_21713 NBRC_103108 PB293 p42_Compleate"
FT variation 4902
FT /colour=9
FT /gene=group_1748
FT /taxa="F1182 JCM_21713"
FT variation 7570
FT /colour=4
FT /gene=group_884
FT /taxa="F1182"
FT variation 2501
FT /colour=15
FT /gene=group_5094
FT /taxa="7NBS CTOTU47045 JCM_21713 NBRC_103108 PB293 SRR12377473 p42_Compleate"
FT variation 4264
FT /colour=10
FT /gene=group_5567
FT /taxa="CTOTU47045 F1182 JCM_21713 NBRC_103108 PB293"
FT variation 5366
FT /colour=15
FT /gene=yxdM_1
FT /taxa="7NBS CTOTU47045 JCM_21713 NBRC_103108 PB293 SRR12377473 p42_Compleate"
FT variation 6361
FT /colour=4
FT /gene=group_1017
FT /taxa="F1182"
FT variation 4245
FT /colour=8
FT /gene=group_4534
FT /taxa="CTOTU47045 F1182 PB293"
FT variation 7790
FT /colour=9
FT /gene=group_8965
FT /taxa="SRR12377473 p42_Compleate"
FT variation 3467
FT /colour=4
FT /gene=group_206
FT /taxa="JCM_21713"
FT variation 7203
FT /colour=4
FT /gene=group_2727
FT /taxa="JCM_21713"
FT variation 4262
FT /colour=10
FT /gene=group_7039
FT /taxa="CTOTU47045 F1182 JCM_21713 NBRC_103108 PB293"
FT variation 5033
FT /colour=15
FT /gene=rutB
FT /taxa="7NBS CTOTU47045 F1182 JCM_21713 NBRC_103108 PB293 p42_Compleate"
FT variation 7803
FT /colour=4
FT /gene=group_9808
FT /taxa="p42_Compleate"
FT variation 5809
FT /colour=8
FT /gene=group_3880
FT /taxa="7NBS CTOTU47045 JCM_21713"
FT variation 3031
FT /colour=4
FT /gene=group_2904
FT /taxa="JCM_21713"
FT variation 5638
FT /colour=4
FT /gene=group_8821
FT /taxa="SRR12377473"
FT variation 2812
FT /colour=4
FT /gene=fdtB
FT /taxa="PB293"
FT variation 5135
FT /colour=16
FT /gene=accD
FT /taxa="7NBS CTOTU47045 JCM_21713 NBRC_103108 PB293 p42_Compleate"
FT variation 6082
FT /colour=4
FT /gene=recQ_4
FT /taxa="JCM_21713"
FT variation 4554
FT /colour=4
FT /gene=mntP_1
FT /taxa="JCM_21713"
FT variation 5634
FT /colour=4
FT /gene=fabG3
FT /taxa="F1182"
FT variation 3363
FT /colour=16
FT /gene=group_4974
FT /taxa="7NBS CTOTU47045 F1182 JCM_21713 NBRC_103108 PB293"
FT variation 5427
FT /colour=9
FT /gene=group_1009
FT /taxa="F1182 JCM_21713"
FT variation 245
FT /colour=4
FT /gene=group_7710
FT /taxa="F1182"
FT variation 3782
FT /colour=15
FT /gene=thiD_2
FT /taxa="7NBS CTOTU47045 F1182 JCM_21713 NBRC_103108 PB293 p42_Compleate"
FT variation 2145
FT /colour=9
FT /gene=group_8425
FT /taxa="NBRC_103108 PB293"
FT variation 4580
FT /colour=9
FT /gene=group_8922
FT /taxa="SRR12377473 p42_Compleate"
FT variation 3967
FT /colour=8
FT /gene=group_3300
FT /taxa="JCM_21713 NBRC_103108 PB293"
FT variation 1212
FT /colour=4
FT /gene=metE
FT /taxa="p42_Compleate"
FT variation 2663
FT /colour=9
FT /gene=group_9050
FT /taxa="SRR12377473 p42_Compleate"
FT variation 1377
FT /colour=3
FT /gene=acr3_2
FT /taxa="F1182 JCM_21713 NBRC_103108 p42_Compleate"
FT variation 7374
FT /colour=4
FT /gene=group_7634
FT /taxa="F1182"
FT variation 7959
FT /colour=4
FT /gene=group_7114
FT /taxa="CTOTU47045"
FT variation 2920
FT /colour=4
FT /gene=mntH_2
FT /taxa="JCM_21713"
FT variation 7205
FT /colour=4
FT /gene=group_1687
FT /taxa="JCM_21713"
FT variation 4251
FT /colour=15
FT /gene=group_2878
FT /taxa="7NBS CTOTU47045 F1182 JCM_21713 NBRC_103108 PB293 p42_Compleate"
FT variation 4049
FT /colour=15
FT /gene=thrS
FT /taxa="7NBS CTOTU47045 JCM_21713 NBRC_103108 PB293 SRR12377473 p42_Compleate"
FT variation 211
FT /colour=3
FT /gene=group_6866
FT /taxa="7NBS CTOTU47045 JCM_21713 NBRC_103108"
FT variation 4306
FT /colour=9
FT /gene=phnPP
FT /taxa="7NBS p42_Compleate"
FT variation 1757
FT /colour=8
FT /gene=group_2987
FT /taxa="7NBS CTOTU47045 F1182"
FT variation 4347
FT /colour=16
FT /gene=sasA_5
FT /taxa="7NBS CTOTU47045 F1182 JCM_21713 NBRC_103108 p42_Compleate"
FT variation 3936
FT /colour=16
FT /gene=fadN
FT /taxa="7NBS CTOTU47045 F1182 JCM_21713 NBRC_103108 PB293"
FT variation 3167
FT /colour=9
FT /gene=group_8186
FT /taxa="JCM_21713 NBRC_103108"
FT variation 2372
FT /colour=4
FT /gene=group_7169
FT /taxa="CTOTU47045"
FT variation 2031
FT /colour=4
FT /gene=group_6893
FT /taxa="CTOTU47045"
FT variation 7834
FT /colour=4
FT /gene=group_9311
FT /taxa="p42_Compleate"
FT variation 6841
FT /colour=4
FT /gene=gabP_3
FT /taxa="JCM_21713"
FT variation 1421
FT /colour=3
FT /gene=group_1155
FT /taxa="F1182 JCM_21713 NBRC_103108 p42_Compleate"
FT variation 5363
FT /colour=4
FT /gene=group_838
FT /taxa="JCM_21713"
FT variation 5839
FT /colour=16
FT /gene=group_7738
FT /taxa="F1182 JCM_21713 NBRC_103108 PB293 SRR12377473 p42_Compleate"
FT variation 1410
FT /colour=9
FT /gene=group_5587
FT /taxa="CTOTU47045 p42_Compleate"
FT variation 4342
FT /colour=4
FT /gene=group_7795
FT /taxa="JCM_21713"
FT variation 2828
FT /colour=4
FT /gene=group_6934
FT /taxa="CTOTU47045"
FT variation 6757
FT /colour=4
FT /gene=group_1956
FT /taxa="7NBS"
FT variation 347
FT /colour=4
FT /gene=group_7123
FT /taxa="CTOTU47045"
FT variation 3461
FT /colour=4
FT /gene=group_208
FT /taxa="JCM_21713"
FT variation 7689
FT /colour=4
FT /gene=maf_1
FT /taxa="SRR12377473"
FT variation 4055
FT /colour=4
FT /gene=group_8482
FT /taxa="PB293"
FT variation 4184
FT /colour=9
FT /gene=auaG
FT /taxa="SRR12377473 p42_Compleate"
FT variation 448
FT /colour=4
FT /gene=group_9292
FT /taxa="p42_Compleate"
FT variation 5177
FT /colour=16
FT /gene=group_614
FT /taxa="CTOTU47045 F1182 JCM_21713 NBRC_103108 PB293 p42_Compleate"
FT variation 5066
FT /colour=3
FT /gene=group_3149
FT /taxa="CTOTU47045 NBRC_103108 PB293 p42_Compleate"
FT variation 6168
FT /colour=16
FT /gene=oppD_3
FT /taxa="7NBS CTOTU47045 F1182 JCM_21713 NBRC_103108 p42_Compleate"
FT variation 2237
FT /colour=4
FT /gene=group_9730
FT /taxa="p42_Compleate"
FT variation 2003
FT /colour=16
FT /gene=yizA
FT /taxa="7NBS CTOTU47045 F1182 JCM_21713 NBRC_103108 PB293"
FT variation 6937
FT /colour=4
FT /gene=group_494
FT /taxa="JCM_21713"
FT variation 587
FT /colour=4
FT /gene=group_9669
FT /taxa="p42_Compleate"
FT variation 2067
FT /colour=4
FT /gene=group_4865
FT /taxa="JCM_21713"
FT variation 4977
FT /colour=3
FT /gene=group_123
FT /taxa="7NBS CTOTU47045 NBRC_103108 PB293"
FT variation 1870
FT /colour=9
FT /gene=group_4345
FT /taxa="CTOTU47045 JCM_21713"
FT variation 1678
FT /colour=4
FT /gene=group_9614
FT /taxa="p42_Compleate"
FT variation 5974
FT /colour=4
FT /gene=hemW_1
FT /taxa="JCM_21713"
FT variation 4041
FT /colour=16
FT /gene=group_5167
FT /taxa="7NBS CTOTU47045 F1182 JCM_21713 NBRC_103108 PB293"
FT variation 8026
FT /colour=4
FT /gene=group_3476
FT /taxa="JCM_21713"
FT variation 6008
FT /colour=15
FT /gene=group_132
FT /taxa="7NBS CTOTU47045 F1182 NBRC_103108 PB293 SRR12377473 p42_Compleate"
FT variation 1930
FT /colour=9
FT /gene=group_4134
FT /taxa="7NBS PB293"
FT variation 4131
FT /colour=4
FT /gene=group_8566
FT /taxa="PB293"
FT variation 3866
FT /colour=4
FT /gene=group_9781
FT /taxa="p42_Compleate"
FT variation 7041
FT /colour=4
FT /gene=spoVB_2
FT /taxa="JCM_21713"
FT variation 4692
FT /colour=4
FT /gene=group_8948
FT /taxa="SRR12377473"
FT variation 4003
FT /colour=4
FT /gene=group_7953
FT /taxa="JCM_21713"
FT variation 4317
FT /colour=15
FT /gene=group_5282
FT /taxa="7NBS CTOTU47045 F1182 JCM_21713 NBRC_103108 PB293 p42_Compleate"
FT variation 144
FT /colour=3
FT /gene=group_7589
FT /taxa="F1182 JCM_21713 NBRC_103108 PB293"
FT variation 5972
FT /colour=16
FT /gene=gerXA_1
FT /taxa="7NBS F1182 JCM_21713 PB293 SRR12377473 p42_Compleate"
FT variation 1211
FT /colour=4
FT /gene=group_9019
FT /taxa="SRR12377473"
FT variation 6425
FT /colour=9
FT /gene=group_720
FT /taxa="F1182 JCM_21713"
FT variation 1167
FT /colour=4
FT /gene=group_6289
FT /taxa="7NBS"
FT variation 2892
FT /colour=4
FT /gene=group_8593
FT /taxa="PB293"
FT variation 6036
FT /colour=4
FT /gene=spoIIIE_1
FT /taxa="F1182"
FT variation 1579
FT /colour=4
FT /gene=group_9597
FT /taxa="p42_Compleate"
FT variation 5481
FT /colour=4
FT /gene=group_9064
FT /taxa="SRR12377473"
FT variation 4889
FT /colour=15
FT /gene=pcrB
FT /taxa="7NBS CTOTU47045 JCM_21713 NBRC_103108 PB293 SRR12377473 p42_Compleate"
FT variation 499
FT /colour=15
FT /gene=btuD_6
FT /taxa="CTOTU47045 F1182 JCM_21713 NBRC_103108 PB293 SRR12377473 p42_Compleate"
FT variation 6068
FT /colour=9
FT /gene=group_1765
FT /taxa="7NBS JCM_21713"
FT variation 4191
FT /colour=9
FT /gene=group_6770
FT /taxa="7NBS CTOTU47045"
FT variation 2211
FT /colour=3
FT /gene=yfiY_2
FT /taxa="F1182 JCM_21713 NBRC_103108 PB293"
FT variation 5594
FT /colour=4
FT /gene=group_9551
FT /taxa="p42_Compleate"
FT variation 7922
FT /colour=4
FT /gene=group_9623
FT /taxa="p42_Compleate"
FT variation 8071
FT /colour=4
FT /gene=group_8627
FT /taxa="PB293"
FT variation 1528
FT /colour=15
FT /gene=bceB_1
FT /taxa="7NBS CTOTU47045 F1182 JCM_21713 NBRC_103108 PB293 p42_Compleate"
FT variation 5418
FT /colour=15
FT /gene=group_253
FT /taxa="7NBS CTOTU47045 F1182 NBRC_103108 PB293 SRR12377473 p42_Compleate"
FT variation 336
FT /colour=4
FT /gene=group_9461
FT /taxa="p42_Compleate"
FT variation 3733
FT /colour=4
FT /gene=group_4597
FT /taxa="JCM_21713"
FT variation 6544
FT /colour=15
FT /gene=psuG
FT /taxa="7NBS CTOTU47045 JCM_21713 NBRC_103108 PB293 SRR12377473 p42_Compleate"
FT variation 7921
FT /colour=4
FT /gene=group_9718
FT /taxa="p42_Compleate"
FT variation 4442
FT /colour=9
FT /gene=group_1830
FT /taxa="JCM_21713 p42_Compleate"
FT variation 8048
FT /colour=9
FT /gene=group_1982
FT /taxa="CTOTU47045 SRR12377473"
FT variation 3571
FT /colour=15
FT /gene=group_4623
FT /taxa="7NBS CTOTU47045 F1182 JCM_21713 NBRC_103108 PB293 SRR12377473"
FT variation 6429
FT /colour=8
FT /gene=group_77
FT /taxa="7NBS CTOTU47045 F1182"
FT variation 4477
FT /colour=16
FT /gene=group_5037
FT /taxa="7NBS CTOTU47045 F1182 JCM_21713 NBRC_103108 PB293"
FT variation 7920
FT /colour=9
FT /gene=group_9047
FT /taxa="SRR12377473 p42_Compleate"
FT variation 1265
FT /colour=8
FT /gene=group_4781
FT /taxa="JCM_21713 NBRC_103108 PB293"
FT variation 4050
FT /colour=4
FT /gene=dnaI_1
FT /taxa="F1182"
FT variation 2634
FT /colour=4
FT /gene=group_7380
FT /taxa="F1182"
FT variation 128
FT /colour=15
FT /gene=group_1485
FT /taxa="7NBS F1182 JCM_21713 NBRC_103108 PB293 SRR12377473 p42_Compleate"
FT variation 1532
FT /colour=15
FT /gene=rpoC
FT /taxa="7NBS CTOTU47045 F1182 JCM_21713 NBRC_103108 PB293 p42_Compleate"
FT variation 3819
FT /colour=4
FT /gene=group_7058
FT /taxa="CTOTU47045"
FT variation 3938
FT /colour=4
FT /gene=group_2863
FT /taxa="JCM_21713"
FT variation 426
FT /colour=9
FT /gene=group_6174
FT /taxa="7NBS CTOTU47045"
FT variation 5118
FT /colour=4
FT /gene=group_8456
FT /taxa="PB293"
FT variation 5630
FT /colour=9
FT /gene=thlA
FT /taxa="F1182 SRR12377473"
FT variation 6759
FT /colour=15
FT /gene=group_5335
FT /taxa="7NBS CTOTU47045 F1182 NBRC_103108 PB293 SRR12377473 p42_Compleate"
FT variation 868
FT /colour=4
FT /gene=group_7221
FT /taxa="CTOTU47045"
FT variation 2440
FT /colour=16
FT /gene=group_593
FT /taxa="7NBS CTOTU47045 F1182 NBRC_103108 PB293 SRR12377473"
FT variation 5083
FT /colour=4
FT /gene=group_7800
FT /taxa="JCM_21713"
FT variation 2183
FT /colour=3
FT /gene=group_1881
FT /taxa="CTOTU47045 F1182 JCM_21713 NBRC_103108"
FT variation 1969
FT /colour=4
FT /gene=group_9134
FT /taxa="p42_Compleate"
FT variation 628
FT /colour=8
FT /gene=group_5144
FT /taxa="7NBS JCM_21713 NBRC_103108"
FT variation 1365
FT /colour=3
FT /gene=ycnK
FT /taxa="F1182 JCM_21713 NBRC_103108 p42_Compleate"
FT variation 6378
FT /colour=16
FT /gene=pbpD
FT /taxa="F1182 JCM_21713 NBRC_103108 PB293 SRR12377473 p42_Compleate"
FT variation 1708
FT /colour=4
FT /gene=group_9865
FT /taxa="p42_Compleate"
FT variation 4578
FT /colour=4
FT /gene=sasA_10
FT /taxa="F1182"
FT variation 3233
FT /colour=9
FT /gene=group_3117
FT /taxa="7NBS F1182"
FT variation 1020
FT /colour=4
FT /gene=group_9345
FT /taxa="p42_Compleate"
FT variation 772
FT /colour=9
FT /gene=group_8152
FT /taxa="JCM_21713 NBRC_103108"
FT variation 6655
FT /colour=16
FT /gene=group_6653
FT /taxa="7NBS CTOTU47045 F1182 JCM_21713 NBRC_103108 PB293"
FT variation 1524
FT /colour=15
FT /gene=rplD
FT /taxa="7NBS CTOTU47045 F1182 JCM_21713 NBRC_103108 PB293 p42_Compleate"
FT variation 7206
FT /colour=4
FT /gene=group_724
FT /taxa="JCM_21713"
FT variation 3419
FT /colour=3
FT /gene=group_5187
FT /taxa="7NBS CTOTU47045 SRR12377473 p42_Compleate"
FT variation 7310
FT /colour=4
FT /gene=group_7697
FT /taxa="F1182"
FT variation 3578
FT /colour=9
FT /gene=group_6333
FT /taxa="7NBS F1182"
FT variation 4988
FT /colour=8
FT /gene=group_4430
FT /taxa="7NBS CTOTU47045 PB293"
FT variation 7629
FT /colour=4
FT /gene=pgdA
FT /taxa="SRR12377473"
FT variation 7301
FT /colour=4
FT /gene=group_7523
FT /taxa="F1182"
FT variation 1800
FT /colour=4
FT /gene=group_7651
FT /taxa="F1182"
FT variation 7407
FT /colour=4
FT /gene=group_58
FT /taxa="F1182"
FT variation 3084
FT /colour=4
FT /gene=group_167
FT /taxa="JCM_21713"
FT variation 4761
FT /colour=4
FT /gene=group_6223
FT /taxa="7NBS"
FT variation 3741
FT /colour=8
FT /gene=ureA
FT /taxa="F1182 JCM_21713 NBRC_103108"
FT variation 4083
FT /colour=15
FT /gene=sucD
FT /taxa="7NBS CTOTU47045 F1182 JCM_21713 NBRC_103108 PB293 p42_Compleate"
FT variation 6321
FT /colour=4
FT /gene=group_8075
FT /taxa="JCM_21713"
FT variation 1415
FT /colour=4
FT /gene=group_297
FT /taxa="JCM_21713"
FT variation 115
FT /colour=15
FT /gene=group_3277
FT /taxa="7NBS F1182 JCM_21713 NBRC_103108 PB293 SRR12377473 p42_Compleate"
FT variation 5535
FT /colour=15
FT /gene=group_4885
FT /taxa="7NBS CTOTU47045 F1182 JCM_21713 NBRC_103108 PB293 p42_Compleate"
FT variation 607
FT /colour=4
FT /gene=group_9689
FT /taxa="p42_Compleate"
FT variation 6242
FT /colour=16
FT /gene=yunB
FT /taxa="7NBS CTOTU47045 F1182 JCM_21713 NBRC_103108 p42_Compleate"
FT variation 3713
FT /colour=16
FT /gene=hcaB
FT /taxa="CTOTU47045 F1182 JCM_21713 NBRC_103108 PB293 SRR12377473"
FT variation 5780
FT /colour=10
FT /gene=group_4253
FT /taxa="CTOTU47045 F1182 NBRC_103108 PB293 p42_Compleate"
FT variation 5258
FT /colour=4
FT /gene=group_4305
FT /taxa="JCM_21713"
FT variation 7791
FT /colour=4
FT /gene=group_9084
FT /taxa="SRR12377473"
FT variation 1147
FT /colour=4
FT /gene=group_6269
FT /taxa="7NBS"
FT variation 3887
FT /colour=9
FT /gene=group_7514
FT /taxa="7NBS F1182"
FT variation 6371
FT /colour=4
FT /gene=group_490
FT /taxa="F1182"
FT variation 2806
FT /colour=4
FT /gene=gmhA
FT /taxa="PB293"
FT variation 7500
FT /colour=4
FT /gene=scoA_1
FT /taxa="F1182"
FT variation 6774
FT /colour=9
FT /gene=group_8377
FT /taxa="JCM_21713 NBRC_103108"
FT variation 7574
FT /colour=9
FT /gene=group_5700
FT /taxa="F1182 SRR12377473"
FT variation 7923
FT /colour=4
FT /gene=group_9822
FT /taxa="p42_Compleate"
FT variation 2300
FT /colour=4
FT /gene=group_9761
FT /taxa="p42_Compleate"
FT variation 6446
FT /colour=3
FT /gene=minJ
FT /taxa="F1182 JCM_21713 NBRC_103108 PB293"
FT variation 1247
FT /colour=4
FT /gene=group_9373
FT /taxa="p42_Compleate"
FT variation 2885
FT /colour=4
FT /gene=group_8586
FT /taxa="PB293"
FT variation 2332
FT /colour=4
FT /gene=group_9418
FT /taxa="p42_Compleate"
FT variation 636
FT /colour=4
FT /gene=group_7569
FT /taxa="F1182"
FT variation 2387
FT /colour=9
FT /gene=group_6214
FT /taxa="7NBS SRR12377473"
FT variation 5611
FT /colour=4
FT /gene=group_74
FT /taxa="JCM_21713"
FT variation 7221
FT /colour=4
FT /gene=thi4
FT /taxa="JCM_21713"
FT variation 4850
FT /colour=4
FT /gene=group_7459
FT /taxa="F1182"
FT variation 711
FT /colour=4
FT /gene=group_6470
FT /taxa="7NBS"
FT variation 3621
FT /colour=8
FT /gene=group_4373
FT /taxa="7NBS SRR12377473 p42_Compleate"
FT variation 768
FT /colour=4
FT /gene=dnaC_1
FT /taxa="NBRC_103108"
FT variation 1610
FT /colour=4
FT /gene=group_4761
FT /taxa="JCM_21713"
FT variation 664
FT /colour=4
FT /gene=group_9305
FT /taxa="p42_Compleate"
FT variation 5693
FT /colour=4
FT /gene=group_8874
FT /taxa="SRR12377473"
FT variation 5969
FT /colour=4
FT /gene=group_9481
FT /taxa="p42_Compleate"
FT variation 3477
FT /colour=4
FT /gene=group_9253
FT /taxa="p42_Compleate"
FT variation 3634
FT /colour=15
FT /gene=cidA
FT /taxa="7NBS CTOTU47045 JCM_21713 NBRC_103108 PB293 SRR12377473 p42_Compleate"
FT variation 1388
FT /colour=9
FT /gene=tnsA_1
FT /taxa="JCM_21713 NBRC_103108"
FT variation 6601
FT /colour=3
FT /gene=group_2662
FT /taxa="7NBS JCM_21713 PB293 p42_Compleate"
FT variation 2526
FT /colour=9
FT /gene=xynA1
FT /taxa="CTOTU47045 F1182"
FT variation 970
FT /colour=4
FT /gene=group_6997
FT /taxa="CTOTU47045"
FT variation 6136
FT /colour=9
FT /gene=group_990
FT /taxa="F1182 JCM_21713"
FT variation 5
FT /colour=4
FT /gene=group_8291
FT /taxa="JCM_21713"
FT variation 2672
FT /colour=16
FT /gene=group_5104
FT /taxa="7NBS CTOTU47045 F1182 JCM_21713 NBRC_103108 PB293"
FT variation 4520
FT /colour=4
FT /gene=rapA_2
FT /taxa="JCM_21713"
FT variation 2991
FT /colour=16
FT /gene=group_4921
FT /taxa="7NBS CTOTU47045 JCM_21713 NBRC_103108 PB293 p42_Compleate"
FT variation 6761
FT /colour=10
FT /gene=group_3776
FT /taxa="7NBS CTOTU47045 JCM_21713 NBRC_103108 PB293"
FT variation 765
FT /colour=9
FT /gene=mboIIM
FT /taxa="JCM_21713 NBRC_103108"
FT variation 6853
FT /colour=4
FT /gene=hisH_1
FT /taxa="JCM_21713"
FT variation 1471
FT /colour=4
FT /gene=group_6852
FT /taxa="7NBS"
FT variation 6556
FT /colour=4
FT /gene=rep_1
FT /taxa="F1182"
FT variation 6391
FT /colour=16
FT /gene=acuC
FT /taxa="7NBS CTOTU47045 F1182 NBRC_103108 PB293 p42_Compleate"
FT variation 4488
FT /colour=15
FT /gene=group_3391
FT /taxa="7NBS CTOTU47045 F1182 JCM_21713 NBRC_103108 PB293 p42_Compleate"
FT variation 2320
FT /colour=4
FT /gene=group_9430
FT /taxa="p42_Compleate"
FT variation 926
FT /colour=4
FT /gene=group_3357
FT /taxa="JCM_21713"
FT variation 289
FT /colour=4
FT /gene=group_8312
FT /taxa="JCM_21713"
FT variation 4836
FT /colour=4
FT /gene=sat_2
FT /taxa="JCM_21713"
FT variation 7572
FT /colour=4
FT /gene=group_1722
FT /taxa="F1182"
FT variation 5504
FT /colour=4
FT /gene=group_1861
FT /taxa="JCM_21713"
FT variation 2703
FT /colour=15
FT /gene=yjmD
FT /taxa="7NBS CTOTU47045 F1182 JCM_21713 NBRC_103108 PB293 SRR12377473"
FT variation 7607
FT /colour=4
FT /gene=group_9007
FT /taxa="SRR12377473"
FT variation 3874
FT /colour=9
FT /gene=hisS_3
FT /taxa="F1182 JCM_21713"
FT variation 4204
FT /colour=15
FT /gene=group_5216
FT /taxa="7NBS CTOTU47045 F1182 JCM_21713 NBRC_103108 PB293 p42_Compleate"
FT variation 7460
FT /colour=4
FT /gene=nagB_3
FT /taxa="F1182"
FT variation 496
FT /colour=10
FT /gene=yflN_1
FT /taxa="CTOTU47045 F1182 JCM_21713 NBRC_103108 PB293"
FT variation 2654
FT /colour=9
FT /gene=group_5749
FT /taxa="JCM_21713 NBRC_103108"
FT variation 210
FT /colour=3
FT /gene=group_5535
FT /taxa="7NBS CTOTU47045 JCM_21713 NBRC_103108"
FT variation 1109
FT /colour=4
FT /gene=group_6231
FT /taxa="7NBS"
FT variation 3673
FT /colour=4
FT /gene=group_8937
FT /taxa="SRR12377473"
FT variation 6659
FT /colour=4
FT /gene=group_4038
FT /taxa="JCM_21713"
FT variation 5995
FT /colour=4
FT /gene=asnO_1
FT /taxa="F1182"
FT variation 438
FT /colour=4
FT /gene=group_7531
FT /taxa="F1182"
FT variation 4063
FT /colour=4
FT /gene=group_5943
FT /taxa="NBRC_103108"
FT variation 5125
FT /colour=10
FT /gene=group_5601
FT /taxa="CTOTU47045 F1182 JCM_21713 NBRC_103108 PB293"
FT variation 6825
FT /colour=4
FT /gene=group_1190
FT /taxa="JCM_21713"
FT variation 1440
FT /colour=4
FT /gene=copB_3
FT /taxa="JCM_21713"
FT variation 2756
FT /colour=4
FT /gene=group_9660
FT /taxa="p42_Compleate"
FT variation 2246
FT /colour=4
FT /gene=group_9739
FT /taxa="p42_Compleate"
FT variation 4470
FT /colour=4
FT /gene=group_9545
FT /taxa="p42_Compleate"
FT variation 3750
FT /colour=8
FT /gene=group_6321
FT /taxa="7NBS CTOTU47045 PB293"
FT variation 1183
FT /colour=4
FT /gene=group_6742
FT /taxa="7NBS"
FT variation 6416
FT /colour=8
FT /gene=group_3140
FT /taxa="F1182 JCM_21713 SRR12377473"
FT variation 7032
FT /colour=4
FT /gene=purQ_2
FT /taxa="JCM_21713"
FT variation 6099
FT /colour=8
FT /gene=group_1635
FT /taxa="JCM_21713 SRR12377473 p42_Compleate"
FT variation 3277
FT /colour=4
FT /gene=xerC_3
FT /taxa="p42_Compleate"
FT variation 6631
FT /colour=9
FT /gene=gsiD_4
FT /taxa="JCM_21713 SRR12377473"
FT variation 5530
FT /colour=3
FT /gene=group_233
FT /taxa="F1182 JCM_21713 SRR12377473 p42_Compleate"
FT variation 2629
FT /colour=15
FT /gene=group_3404
FT /taxa="7NBS F1182 JCM_21713 NBRC_103108 PB293 SRR12377473 p42_Compleate"
FT variation 1866
FT /colour=9
FT /gene=group_6779
FT /taxa="7NBS PB293"
FT variation 7209
FT /colour=4
FT /gene=group_3648
FT /taxa="JCM_21713"
FT variation 1158
FT /colour=4
FT /gene=group_6280
FT /taxa="7NBS"
FT variation 2262
FT /colour=4
FT /gene=mdtB
FT /taxa="JCM_21713"
FT variation 7327
FT /colour=4
FT /gene=group_7750
FT /taxa="F1182"
FT variation 5868
FT /colour=15
FT /gene=cysI
FT /taxa="7NBS CTOTU47045 F1182 NBRC_103108 PB293 SRR12377473 p42_Compleate"
FT variation 7210
FT /colour=4
FT /gene=group_4351
FT /taxa="JCM_21713"
FT variation 4182
FT /colour=9
FT /gene=group_2998
FT /taxa="F1182 JCM_21713"
FT variation 5395
FT /colour=15
FT /gene=group_5772
FT /taxa="7NBS CTOTU47045 JCM_21713 NBRC_103108 PB293 SRR12377473 p42_Compleate"
FT variation 7594
FT /colour=4
FT /gene=group_9010
FT /taxa="SRR12377473"
FT variation 4642
FT /colour=15
FT /gene=eno
FT /taxa="7NBS CTOTU47045 F1182 JCM_21713 NBRC_103108 PB293 p42_Compleate"
FT variation 4518
FT /colour=4
FT /gene=group_222
FT /taxa="JCM_21713"
FT variation 7575
FT /colour=4
FT /gene=group_7580
FT /taxa="F1182"
FT variation 2514
FT /colour=15
FT /gene=ydaD
FT /taxa="7NBS CTOTU47045 F1182 JCM_21713 NBRC_103108 PB293 SRR12377473"
FT variation 6217
FT /colour=15
FT /gene=ettA_1
FT /taxa="7NBS CTOTU47045 F1182 JCM_21713 NBRC_103108 PB293 p42_Compleate"
FT variation 481
FT /colour=4
FT /gene=group_9271
FT /taxa="p42_Compleate"
FT variation 946
FT /colour=4
FT /gene=group_6973
FT /taxa="CTOTU47045"
FT variation 566
FT /colour=4
FT /gene=group_6402
FT /taxa="7NBS"
FT variation 7584
FT /colour=9
FT /gene=glnQ_1
FT /taxa="SRR12377473 p42_Compleate"
FT variation 4149
FT /colour=10
FT /gene=cwlS
FT /taxa="7NBS F1182 JCM_21713 NBRC_103108 PB293"
FT variation 24
FT /colour=4
FT /gene=group_7154
FT /taxa="CTOTU47045"
FT variation 4521
FT /colour=9
FT /gene=group_6078
FT /taxa="SRR12377473 p42_Compleate"
FT variation 4068
FT /colour=4
FT /gene=group_7389
FT /taxa="F1182"
FT variation 64
FT /colour=10
FT /gene=group_2066
FT /taxa="CTOTU47045 F1182 JCM_21713 NBRC_103108 PB293"
FT variation 2094
FT /colour=8
FT /gene=group_630
FT /taxa="JCM_21713 NBRC_103108 PB293"
FT variation 7208
FT /colour=4
FT /gene=actP_3
FT /taxa="JCM_21713"
FT variation 623
FT /colour=9
FT /gene=group_8393
FT /taxa="JCM_21713 NBRC_103108"
FT variation 4565
FT /colour=9
FT /gene=group_3001
FT /taxa="F1182 JCM_21713"
FT variation 7535
FT /colour=4
FT /gene=ygeX_1
FT /taxa="F1182"
FT variation 2043
FT /colour=4
FT /gene=group_6905
FT /taxa="CTOTU47045"
FT variation 1351
FT /colour=9
FT /gene=group_2093
FT /taxa="F1182 JCM_21713"
FT variation 1014
FT /colour=4
FT /gene=group_9351
FT /taxa="p42_Compleate"
FT variation 5275
FT /colour=10
FT /gene=group_562
FT /taxa="7NBS F1182 JCM_21713 SRR12377473 p42_Compleate"
FT variation 3077
FT /colour=15
FT /gene=group_1916
FT /taxa="CTOTU47045 F1182 JCM_21713 NBRC_103108 PB293 SRR12377473 p42_Compleate"
FT variation 7681
FT /colour=9
FT /gene=group_6106
FT /taxa="SRR12377473 p42_Compleate"
FT variation 6346
FT /colour=9
FT /gene=linX
FT /taxa="F1182 JCM_21713"
FT variation 5342
FT /colour=15
FT /gene=mutS2_1
FT /taxa="7NBS CTOTU47045 F1182 NBRC_103108 PB293 SRR12377473 p42_Compleate"
FT variation 3688
FT /colour=4
FT /gene=group_2616
FT /taxa="JCM_21713"
FT variation 6190
FT /colour=15
FT /gene=group_688
FT /taxa="7NBS CTOTU47045 JCM_21713 NBRC_103108 PB293 SRR12377473 p42_Compleate"
FT variation 5570
FT /colour=16
FT /gene=group_1243
FT /taxa="7NBS CTOTU47045 F1182 JCM_21713 NBRC_103108 PB293"
FT variation 3094
FT /colour=4
FT /gene=group_7809
FT /taxa="JCM_21713"
FT variation 2694
FT /colour=4
FT /gene=group_3744
FT /taxa="JCM_21713"
FT variation 6079
FT /colour=15
FT /gene=acsA_1
FT /taxa="7NBS CTOTU47045 JCM_21713 NBRC_103108 PB293 SRR12377473 p42_Compleate"
FT variation 7075
FT /colour=4
FT /gene=fetB_2
FT /taxa="JCM_21713"
FT variation 4939
FT /colour=8
FT /gene=group_816
FT /taxa="CTOTU47045 F1182 p42_Compleate"
FT variation 4500
FT /colour=3
FT /gene=group_5717
FT /taxa="F1182 JCM_21713 NBRC_103108 PB293"
FT variation 3369
FT /colour=4
FT /gene=group_3293
FT /taxa="JCM_21713"
FT variation 1737
FT /colour=4
FT /gene=group_9095
FT /taxa="p42_Compleate"
FT variation 4234
FT /colour=4
FT /gene=mfd_3
FT /taxa="JCM_21713"
FT variation 2603
FT /colour=3
FT /gene=group_1794
FT /taxa="7NBS JCM_21713 NBRC_103108 PB293"
FT variation 6182
FT /colour=4
FT /gene=mutS_3
FT /taxa="JCM_21713"
FT variation 598
FT /colour=4
FT /gene=group_9680
FT /taxa="p42_Compleate"
FT variation 7486
FT /colour=4
FT /gene=serC_1
FT /taxa="F1182"
FT variation 5396
FT /colour=3
FT /gene=rocB_2
FT /taxa="7NBS F1182 PB293 p42_Compleate"
FT variation 1920
FT /colour=16
FT /gene=group_5417
FT /taxa="7NBS CTOTU47045 F1182 JCM_21713 NBRC_103108 PB293"
FT variation 6419
FT /colour=9
FT /gene=group_3591
FT /taxa="F1182 JCM_21713"
FT variation 2680
FT /colour=10
FT /gene=group_2503
FT /taxa="7NBS CTOTU47045 JCM_21713 NBRC_103108 PB293"
FT variation 2337
FT /colour=3
FT /gene=group_6671
FT /taxa="7NBS CTOTU47045 PB293 p42_Compleate"
FT variation 3800
FT /colour=10
FT /gene=pepE
FT /taxa="7NBS CTOTU47045 JCM_21713 NBRC_103108 PB293"
FT variation 2477
FT /colour=3
FT /gene=yfnB
FT /taxa="7NBS F1182 JCM_21713 PB293"
FT variation 2945
FT /colour=4
FT /gene=group_8512
FT /taxa="PB293"
FT variation 3225
FT /colour=4
FT /gene=group_7560
FT /taxa="F1182"
FT variation 5828
FT /colour=4
FT /gene=group_7817
FT /taxa="JCM_21713"
FT variation 7367
FT /colour=4
FT /gene=group_4573
FT /taxa="F1182"
FT variation 7860
FT /colour=4
FT /gene=group_9631
FT /taxa="p42_Compleate"
FT variation 7337
FT /colour=4
FT /gene=group_7645
FT /taxa="F1182"
FT variation 475
FT /colour=8
FT /gene=group_3100
FT /taxa="F1182 PB293 SRR12377473"
FT variation 1862
FT /colour=9
FT /gene=group_6702
FT /taxa="7NBS PB293"
FT variation 7671
FT /colour=4
FT /gene=lfrR
FT /taxa="p42_Compleate"
FT variation 4073
FT /colour=4
FT /gene=group_9505
FT /taxa="p42_Compleate"
FT variation 382
FT /colour=9
FT /gene=group_525
FT /taxa="CTOTU47045 JCM_21713"
FT variation 7576
FT /colour=4
FT /gene=group_1275
FT /taxa="F1182"
FT variation 1138
FT /colour=4
FT /gene=group_6260
FT /taxa="7NBS"
FT variation 326
FT /colour=8
FT /gene=group_5903
FT /taxa="JCM_21713 NBRC_103108 PB293"
FT variation 5829
FT /colour=9
FT /gene=group_4188
FT /taxa="F1182 JCM_21713"
FT variation 1556
FT /colour=4
FT /gene=group_7314
FT /taxa="F1182"
FT variation 62
FT /colour=16
FT /gene=yycN
FT /taxa="CTOTU47045 F1182 JCM_21713 NBRC_103108 PB293 p42_Compleate"
FT variation 6189
FT /colour=4
FT /gene=group_7971
FT /taxa="JCM_21713"
FT variation 6702
FT /colour=15
FT /gene=fliQ
FT /taxa="7NBS CTOTU47045 F1182 NBRC_103108 PB293 SRR12377473 p42_Compleate"
FT variation 6988
FT /colour=4
FT /gene=priA_2
FT /taxa="JCM_21713"
[truncated: 30,304 more rows]
