# Supplementary material for: Whole-genome analysis of Lysinibacillus boronitolerans MSR1: A dairy-isolated multidrug-resistant and non-pathogenic strain
Source: PLoS One. 2025 Dec 12;20(12):e0333844. doi: 10.1371/journal.pone.0333844 (PMC12700380; doi:10.1371/journal.pone.0333844)
Supplement: S9 File — (ZIP) [file pone.0333844.s015.zip › roaryresult/accessory_binary_genes.fa]

>7NBS
CAACCCCAACACAACACAAAAACACACAAAACCAACACACCCAACACCACCCAACAAACA
CCCCACCCCCCACCACCCCACCCCCCCCCACCCAACCAACCAACACCAAAACAACAACAA
CCCAAACACACACAACACACCACCACAACACAACAAAACAACACACAACACCACACACCA
CACCACACACCACACCACACACACAACAAACAACAACACCAACACCAAAAAACCAAAAAC
ACACACACAACAAACCAACACCAACACACACACACCCACACAACAAACACACAACCACAC
ACACCACAAACCACACACCCAACCAACACCCAACACCAACACAACCACCAACACCACACA
ACCAAACACCAAAACACACCACAACACCAAACACACACACCACACAAACACACACACCAC
AAACACCACAAACAACACCCACAACACACCAACACACCCACAACAACCAACAACCACAAC
AAACACCCAAAACCACCACCCCACCCCACCCCCCCACCCCCCCCCCACACCCACCCACCA
ACACACACACCCCCCACCCCCACCCCCACCCAACAAAAACACCCACCACAACACAAAACC
AACACACACCAACACAACCACCCAAACACACCAAAAACCCCACAACAACACAACAAAACA
CAAACCAACACACAAACACACACACACCACCAAACCACACAAACCAACAACACCACAACA
AAAAAACAAAAAAAACAAAAAAAACAACCAACAACAACAAACACACCAAAAAAACACAAC
ACAAAAACAAAAACAAAACCCAAACACAAAACAACACACAACACACAACAAACACAAACA
CACACAACAACACAACACAAAACCAAACACACACACACACCAACAACAAAACACCAACAC
AAAAACAAACACACAAACAAACAAACACACCAACAAAACAACAAAAAAACAACACCCCAC
CAAACCAAAACAAACCAAAACACCAAACCAAACACAAACCAAAAAAACACACAACAAAAC
ACAAACAACACAACCAACAAACCACCCCCCCCCCCCCCCAACCCCCCACCCCCACCCACA
ACACCACCAACACCCAAACACAACCCCCACCAAACACCACACCCCCCACACCCCCACCCC
CCCCCCCCACCCCCCACCCACCCCAAAAACACACAAACAAAAAAAAAACACACACCAAAC
AAACACAAAACACAACACCAAAAACCAACAACAACAAAAAAAAAACAAAAACAAAAACCA
CAACAAAAAACAAACACACAACAACAAAAACCACACAAAAAAACACAAAAAACAAAAAAA
ACACAACAAAAAAAAAACACAAAAAAAACAAACAAACACAACCCAACAAAAAACAAACCC
ACAAACACACAAAACCAAACACAACAAACAAAAACAACACCAACAACACAAAAAAACCAA
CCACCAAAACAACAAACAACACAACACAAACCAAAAACACAAAAAAAAAACCAAACACAA
ACAAACAAAACACAAACAAAAACAACCACACAAACAACAAAAAACAACACAAAAAAAACA
AAACACCACAAAAACAAACAAAAAAACAACACAACAAAAAACAAAAAACAACCAAACCAA
ACAACACACAACCAAAAAAAACAAAAAACACAACCCCCCCCCCCCCCCCCCCCCCCACAA
CCCCCCCCCCCCCCACCCCCCCCCCCCACAACCCCCCCCCAACCACCACACCACCCACCA
CCCCCCCAAAAAACCCACCCCCAACACCACCAAAACCACCAACCACCACAAACACCACAA
CACAACCCCCCCCCCCCCCCACCCCCCCCCCCCCCAACCCCCCCCAACCCCCCCCCCCCC
ACCCCCCCCACCCCCCCCCCCCCCAAAAAACAAAAAAAAACAAAAAAAAAAAAAAAAAAA
AACAAAAAAAAAAAAAAAAAAAACAAACAAAAAAAAAAAAAAACAAAAAAAAAAAAAAAA
AAAAAAAAAACAAAAAAAAAAAAAAAAAACAAAAAAAAAACAAAAAAAAAAAAAAAAAAA
CAAAAAAAAAAAAAAAAACCAAAAACAAACAAAAAAAAAAACAAAAACAAAAAAAACAAA
AAAAAAAAAAAAAAACAAAAAAAACAAAAAAAAAACAAAAAAAAAAAAAAAAACAAAAAA
AAAAAACAAAAAAAAAAAAACCAAAAAAAACAAAAAAACAAAACAAAAAAAAAAACAAAA
AAAAAAAAAAAAAACCAACACCCCCCCCCCCCCCCCCCCCCCCCCACAACACCACCCCCC
CCCCCCCCACCCCCCCCCCCCACCCCCCACCCCCACCCCCCCCCCCCCCCCCCCACAACA
CAACCCCCCACAAACACACAACAACCCCCACCACCCCACCCCCCCCCCCCCCCCACCACA
CAAAACCCCCCCCCCCCCAAAACCCAAACCCCACCCAACCCCACCCCCCCCCCCCCCCCC
CCACCCCCCCCCCCCCCCCCCCCCCACCCCCCCCCCCACCCCCCCACCCCCCCCCCCCCC
CCCACCCCCCCCCCCCCCCCCCCCCCCCCCCCCCCCCCCCCCCCCCACCCCCCCCCCCAC
CCCCCCCCCCCCCCCCCCCCCCCCCCCCCCCACCCCCCCCCCACCCCCCCCCCCCCCCCC
CCCCCCCCCCCCCCACCCCCCCCCCCCCCCCCCCCCCCCCCCCCAAAAAAAAAAAAAAAA
AAACAAAAAAAAAAAAAAAAAAACAAAAAAAAAAAAAAAAAAAAAAAAAAAAAACAAAAA
AAAACAAAAAAAAAAAAAAAACAACAAAAAAAACAAAAAAAAAAAAAAAAAAAAAAAAAA
AAAAAAAAAAAAAAAAAAAAAAAAAAAAAAAAAAAAAAAAAAAACAAAAAAAAAAAAAAA
AACAAACAAAACAAAAAAAAACAAAAAAAAACAAAAAAAAAAAAAAAAAAAAAAAAAAAA
AAAAAAAAAAAAAAAAAAAAAAAAAAAAAAAAAAAAAAAAAAAAAAAAAAAAAAAAAAAA
AAAAAAAAAAAAAAAAAAAAAAAAAAAAAAAAAAAAAAAAAAAAAAAAAAAAAAAAAAAA
AAAAAAAAACCAAAAAAAAAAAAAAAAAAAAAAAAAAAAACAAAAAAAAAAAAAAAAAAA
AAAAAAAAAAAAAAAAAAAAAAAAAAAAACACCCACCCCCCCCCCCCCCCCCCCCCCACA
AAACCCCCCCCCACCCCCCCCCCAACCCACCACCCCCACCCCCACCCCCCCCCCCCAACC
CCCCCCCCCCAAACCCCCCCCCCCAACCCCCCCAACCACCCCCACACCCCCCCCAACCCC
CCCACCCACAACCACCCCAACCCCACACCCACCCCCAAAACCCAAAAAAACCCCCAAAAA
AACAACCCCCACCCCCCCCCCAAACCCCCCACACCCACAAAACAAAACCCCAAACCACCA
ACAAAAACCCCAAAAACCCACCCCCCCCCCCCCCCACAAAAACCACACCCAAAACACCCC
AACAAACAAACCCCCCCCCCCCCCCCCCCCCCCCCCCCCCCACCCCCCCCCCCCCCACCC
CCCCCACCCCCCCCCCCCCCCCCCCAAACACCCAAAAACAAAACACCCAACCCCCCCCCC
CCCCCCCCCCCCCCCCCCCCACCACCACCAAACCACAAACCACCCCCCCCCCCCCCAAAC
CCCCCCCCCCCCCCCCCCCCCCCCCCACCCCCCCCCCCCCACCCCCACACACCCACCAAC
ACCCCCCCCCCCCCCCCCCCCCCCCCCCCCCCCCCCCACCCCCCCCCCCCCACCCCCCCC
ACCCCCCCCACCCCCCCCCACACACACACACAACACAACACACCCCAACAACCCACACCA
CAACCACACAAC
>CTOTU47045
CAACCCCACAACAACACACAACCACACACACACAAAACACCCACACAACCCCCCAACCCA
ACAACAACACACACCACCCCCCCCCCCCCACCCAACCAACCAACACCAAAACAACCACAA
CCCAACCAACCACAACACACCACCAACACACAACAACACAACAACCAACCACACCAACCA
CACCACACACCACCACACACACCAAACAAACCAAACCACAACAACCCCCCCCCCCCAAAC
CAAACCACAACCAACCAACCAACCAACAACCACACCCAAACAACACACACAACACCACAC
CAACACCAAACCACACACCACCCCAACACCCAACACCACACCAACCCACAACAACAACCA
ACCACACACCCCCCACACACACAACACCAACAACCAACAACCAACAACACCACACCCCAC
AACCCACACACACAACAACCACAACACACCCAACCACCCCAACCACACACAAACCACAAA
ACCCCCCCCAACCACCCAAAAAAACAAACAACAACAACAAAAACAACAACCAACCCACCA
ACACACACACCCCCCCACCCCACCCCACCCCAACAACAACACACCCCAACACCCAAAACA
AACACACACACACACACACACCCAAACACACCAACAACCCCACAACAACACAACAAAACA
CAAACCAACACACAAACCAACACCAACCAACAAACCACACAACCACCCAACACCACAACC
AAACCCCCCCCCCAAAACAAAAAACAACCAACAACAACAACCACAACAAACCCACACAAC
ACAAAACACCACAACAAACACAAACACAAAACAACCCAACACACACACAAAACACAACAC
CACACAACAACACAACACAAACACAAACCACAACACACCACAACAACAAAACACCAACCC
ACCAACACACCCACAAAACACCAAACACACCAACAAAACCCACACCAAACACCACCCAAC
CAAAACCCCACAACACAACCAAACAAACCAAACACACCCCAAAAACACACCAAACAACAC
CCAAACAAACACCAACACCAAAAACCAAAAAAACAAACAACAAAAAAACAAAAACCCACC
CACCACCCCACACCCAACCACACCCCCCCACCAACACCACCCCCCCCACCCCCCCCACCC
ACCCCCCCCCCCCACACCCCCCCCACAAACACACAACCAACCCCACAACAAACACCAAAA
CCCCAACACACACAACACCAAAAACCAACAACAACACAAAAAAAACAAAACAAAAAACCC
CAACAAAAAACACACACACAACAACAACAACACCACAAAAAAACACAAAAAACAAACCAA
CCCCCCCCCCCACCAACAACAAAAAAAACAAACAAACACACACCAACAACCAACAAACCC
ACAAACCCCAAAAACCAAACACAACAAACAAAAACCCAACCAACACACCAAAAAAACCAA
CCACCAAAACAAACCACAACACAACACAAACCAAAACACCCAAAAAAAAACCAACACAAC
CCAAACACCACACCAACAAAAACAACAACACCAACCACAAACAACACAAAAAAACCCACC
CAACCAAACAAAAACAAACACAACACCCCACAAAACAAAACAAACCACACACCAACCCAA
ACCAAACACACCACCCCAAAACACCAAAAAAAAAAACAAAAAAACAAAACCACAAAACAA
AAAAAAAAAAAAAACAAAAAAAAAAACACAACCCCCCCCCAACACCCCCACAACACACAA
CCCCCCCAAAAAACCCACCCCCCCAACCACACACACCACCAACCCCACAACCAACCACAA
CACAACCCCCCCCCCCCCCCACCCCCCCCCCCCCCACCCCCCCCCAACCCCCCCCCCCCC
ACCCCCCCCACCCCCCCCCCCCCCAAAAAACACAAAACCACAAAACAAAAACAAAAAAAA
AACAAAAACAAAAACAAACCCAACAAACCAACCACAAAAAACACAAACCACACCCAAAAA
AAAAACCCCCCCCCCAAAAAAACAAAAAACAAAAAAAAACCAAACAAACCCCACCCCAAA
CAAAAAACCAAAACAAAACCACCAAAAAACAAAAAACAACAAACCACAAAAACAAACCCC
CCAAACAAAAACAACCCAAAAAAACAACAAAAAAACCACACAAACACACCCAACAAAAAA
AACAAAAACCCCAACAAAAACCAACCCCCCCCAAAACCCCCCCCCCCCAAAACCAACCCC
CCAACAAAAACCACAAAAACAAAAAAAACAAAAAAAAAACAAAAAAAAAAAAAAAAAAAA
AAAAAAAAAAAAAAAAAAAAAAAAAAAACAAAAAACACCACCCCCCCCCCCCCCACAACA
CACCCCCCCACACACACACAACAAACCCCACCCCCCCACCCCCCCCCCCCCCCCCCCACA
CAAAACCCCCCCCCCCCCAAACCCCAAACCCCACCCAACCCCACCCCCCCCCCCCCCCAC
ACACCCCCCCCCCCCCCCCCCCCCCACACCCCCCCCCACCCCCCCCCCCCCCCCCCCCCC
CCCACCCCCCCCCCCCCCCCCCCCCCCCCCCCCCCACCCCCCCCCCCACCCCCACCCCCC
CCCCCCCCCCCCCCCCCCCCACCCCCCCCCCCCCCCCCCCCCACCCCCCCCCCCCCCCCC
CCCCCCCCCCCCCCACCCCCCCCCCCCCCCCCCCCCCCCCCCCCAAACAAAAAAAAACCC
AAAAACAAAAAAAAAAAAAAAAACAAAAAAAAAACCAAAAACAAAAAAAAAAAACAAAAA
AACACAAAAAAACACCCCCCACAACCCCCCAAACAACACCCAAAAACCCCCCCCCAAAAA
ACCACACCCCCCCCCCCCCCCCCCCCCACCCCCCCCCCCCCAAACCAAAAAACCAACAAA
AACCCCACAACACCACCAAAACCCCAACAAACAAAAAAAAAAAAAAAAAAAAAAAAAAAA
AAAAAAAAAAAAAAAAAAAAAAACCCCCAAACAAAAAAAAAAAAAACAAAAAACCCACAA
AAAAAAACACACAACAAAACAAAAAAAACCAAAACCAAAACCCAAACCCCCCCCCCCCCC
CCAACCCCCCCAACAAAAAACCCAAAAACCCCAAAAAACACAAAAAACCCCCCCCCCCCA
CAAAAACCACCCAACCCACCCCAACCCCCCCCAAAAAAAACAAAAAAAAACAAAAAAACC
CAAAAAAAAAAAAAAAAAAAAACACAAAAAAAAAAAAAAAAAAAAAAAAAAAAACCAAAA
AAAAAAAAAAACAAAAAACCACCCCCACCCCCCACACACCCCCCCAACCCCCCCCACCCC
CCCACCCACCCCCCCCCCACCCCCCCACCCACCCCCAAAACCAAAACAAACCACCAAAAA
AACAACCCCCACCCCCCCCCCAAACCCCCCACACCCAAAAAAAACAACAAAAAAACCCCC
CAAAAAACAACAAAACCCCAAAACCCCCCCCCCCCAAAAAAACCACAAACCAACACCCCC
AACAAAAAAACCCCCCCCCCCCCCCCCCCCCCCCCCCCCCCCCCCCCCCCCCACCCACAC
CCCCCACCCCCCCCCCCCCCCCCCCCAACACCCCAAAACAACACACCCCACCCCCCCCCC
CCCCCCCCCCCCACCCCCCCCCCACCACCCCACCACCCACCCCCCCCCCCCCCCCCAACA
CCCCCCCCCCCCCCCCCCCCCCCCACACCCCCCCCCCCCCACCCCCACACACCCACCACA
CCCCCCCCCCCCCCCCCCCCCCCCCCCCCCACCCCCCACCCCCCCCCCCCCACCCCCCCC
CCACCCCCCACCCCCCCCCACAACACCACCAACAACAACACCCACCAACAACCCCAACCC
CAACCACACAAC
>F1182
CAAAACCAAACCAAACCAACCAAAAACAACACCAACCACCAACAAAAACCACAACCCCAC
AACCACAACCAAACAAAAACAAACACACAACCCAAAAACAAAAACAAAAAAACCAAACAC
AAACACAAAAACACAAAAACCAAACCCAACCAAAAAAACAACCAAAACACAAAACCACAC
ACACACCACAAAAAAACACAACAAAAACAACCCACAACACAAAAAACAAAAAACCACCAA
CCCCAACACACACAAACAAAAACAAAAACCAAACAAACCAAAACACAACCAAACAACAAA
ACACACAAAACAAAACCAAACAACAAAACAACCAAAAAACCAAACCAAACCAAACAACAA
ACACAACACCCAACACACACAAAAACACAAACCAAACAAACACAACAAACACAACCAAAA
AACACAAACAAAAAACAAAAAACCACACAAAAACCCACAAAACAACAACACACAAACAAC
AAAAACAACACAAAACACACAAAAAAAAAACACCCAACCCCAAAAAAAAACAAAAACAAA
AAAAAAAAAACCCAAACCCCCCACACCCCCCCAACAACACCACCAAAACAACAACAAACC
AACACCAAAACCAAACCAACACAAACACACACAAAAACAACAACACAAAACACCAAACAA
AAACAACAAAAAACACACCCCCACACAACCCACCACACACAACCACACACAACCAACAAA
AAAACACCCAAAACCCCCCCCAACAAAAACCAAAAACACCCAACCACAAAAACAACACAA
ACAACAACCCAAAACAAAAAAAAAAAAAACCAACAAAAACAAACCAACAAACACCAACCA
AACAACAACCAACAACAAAACACCAACAACACCACACAACAAACAACAAAAACAACCACC
AACAACAAACACACACACAAACAAAAAACAAAAAAAAAAACACAAACAACAAAAAACACA
AAACCAAAAACACCAAACAACAACAACACACCACAAAAAAAAAAACAACAACAACACAAA
ACAAACAAACACAAACACAAACAAAAAACCAACCAACCCACAACACCCCCCCAACACAAA
AAAAAAAAAAAAAAAAAAAAAAAACAAAAAAAAAAAACAAAACAACAACAAAAAACACCC
CCCCACCCACCCCCCACCCACCCCACCAACCAAAAACACAAAAAAAACACACAAAACACA
CAAAAACACACCACAAACACAACAACAAACACCACCAAAAAAAAACCAAAAAAAAAAAAC
AACAACAAAAACACACCCACACCAAAAAAACAAACAACAAAACAACAAAAAAACAAAAAA
CACAACACAAAAAACCCACCCCAACAAAACCCAACACAACACCAAACACCCAACCAAAAA
CCCAAACAACAAACAACACACAAACAACAAAAAACAACCAAAAACACAAAACAAACACAA
CCAAACAACAAAAAACAAAACACCACAAACACAAAACAAAAAAAAAAAAAAACACACCAA
CCAAAAACCACCAAAAAAAAACCACACCACAAACACACACAAACAAACAAAACAAACAAA
AACAAACACAAAACCAAACAACACACCCACCAAAACAAAACAAACCACAAAAACAAACCA
AAAACAACAAAACAAAAACAAAAAAAACCACACCCAAAAAAAACCAACCAAACCCCAAAA
ACACAAAAACAACCACCCCAAACCACAAAAAAAAACAAAAAAAAAAAAAAAAAAAAAAAA
AAAAAAAAACAAAAAAAAAAAAAAAAAAAAACAAAAAAAAAAAAAAAAAACAACAACAAA
AAAAAAAAAAACCCCACCCCACCCCCCCCCCCCCCCACCCCCCCCACAACCCCCCCCCCC
CCACCCCCCACCCCCCCCCACCCCAACAAAAAAAAACAACAAAACCAAACCCAAAAAAAA
ACAAAAACCAAACAACAAACCAAAAAACAACCCACCCAAAACAAAAACCCACAAAAAAAA
CAAACCCCCCACCCCCCCCACCCAAAAAAAACCAACCAAAAAACAAAACCCCCACCCAAA
CAAACACACCAAACCACCCACAAAACAACCAAAAAAACACACCACAACAAAAAACAACCC
CCAAAAAAAAACAACACAACAAAAAAAAACACCACAACCACAAACACCAACAAACAACCA
ACAAAAAAAACCAACAAAAAACAAAAAAAAAACAAAAAAAAACAAAAACAAACCACAAAA
AACACACACAACCCCCAAAAACCCCCACACACAAAAAACAACACCACACCAACACACCCC
CCAACAACCAACCCCCCAAACACCACCCAAAAAAAACAAAAAAAAAAAACAAAAAAAAAA
AAAAAAAAAAAACAAAAACAAAAAAAAAAAAAAAAAAAAAAAAAAAAAAAACCCACCACA
CCACACCCCCCCCCCCCCACCACCCCAACCCCACCCAACCCCAACCCCCCCCCACCCCAC
CCACCCCCCCCACACCCCCCCCCCCACACCCCCCCCCACCCCCCCCCACCCCCCCCCCCC
CCCACCCCCCCCCCACCCCCCCCCCCCCCCCCCCCCCCCCCCCCCCAACCCCCCCCCCCC
CCCCCCCCCACCCCCCCCCCCCCCCCCCCCCACCCCCCCCCCACCCCCCCCCCCCCCCCC
CCCCCCCCCCCCCCCCCCCCCCCCCACCCCCCCCCCCCCCCCCCAAACCCCCCCCCCAAA
AAAACCCACAAAAACAAAAACCCACCAAAACACAAACCCCCAAAAAACAAACAAAAAAAA
AACACACAACAAACAACCCCAAACAAAAAACCCCAACACACCAAAACCCCCCCCCCCCAA
AAAAAACCCCCCCCCCCCCCCCCCCCCACACCCCCCCCCCAAACCAAAAACACCCCAAAA
AAAAACCAACACCCCCCAAAAAAACAAACAAAACACCCCAAAAAAAAAAAAAAAAAAAAA
CACAAAAAAAAAAACAAAAAAACCCCCCAACAAACAACCCCCCCAACAAAAAACCCAAAA
AAAAAAAACAACCACAACAAAAAACCAAAAAACCCAACCCCCCAAACCCCCCCCCCCCCC
CCCCCCCCCAAAAAAAAAAACAACCCAACCCCAAAACACAACACCCCAAAAAAAAAAAAA
AAAACCCCCCACAAAACCAACCACCCCCAAAACCCAAAAAAAAACCCCCCACAAAAAAAA
ACACACCACCCAAAACACCCCCCAAAACCACACCCCAACCCCAAAAAACAAACAAAACAC
CCCAAACCCAAACAAAAAAAAAAACCAAAAAAAACAACAAAAAAAAAAAAAAAAAAAAAA
AAAAAAACAACAAAAAAAAAAAAAAAAAACACCCCCACAACCCACCAACCCCACCAACAC
CACAACCCCCCCCCCCCCCACAAAAACCCCCCACCCAAAAAAAACCCCCCCAAACAACCA
ACCAAAACAACAAAAACCAAAACCCCCCCCCCCCCAAAAAAACACAACCCAAAAAACCCC
ACCCAAAAAACCCCCCCCCCCCCCCCCCCCCCCCCCCCCCCACCCCCCCCCCACCCAAAC
CCCCCCCCCCCCCCCCCCCCCCCCAAACCACCCCCCCCCAAAAAACCCAACCCAACCCCC
CCCCCCCCCCCCACCCCCCCCCCAAAACACAAACACAAAACAAACCCCCCCCCCCCCCAC
ACCCCCCCCCCCCCCCCCCCCCCCCCCCCCCCCCCCCCCCACCCCAACAACCCAACCAAC
AACCCCCCCCCCCCCCCCCCCCCCCCCCCCCCCCCCCCCCCCCCCCCACCCCCCCCCCCC
ACCCCCCCCCCCCCCCCCCACAACACCAAACCAACACCACAACCCAAAAACAAAACAACA
AAAAAAAAACAA
>JCM_21713
AAAAAAACACACCAAAAAACCAAACAAAACAAAACAAAAAAAACACAACAAAAAAACCAA
AAACAAACAACAAAAAACACAAAAAAAAACAAAAAACAAAACAAAACAAAAAACACAAAA
AAAAACACACAAAAAAACAAAAAAAAACAAAACAAAAAAAAAACAACAAAACAAAAAAAA
AAAACAAAAAACAACAAAAACAACCCAAAAAACAAAAAAAACAACAAAAAAAAAAAAAAA
AAAAAAAAAAAAAAAAAACACAAACACAAAACAAAACAACACAAAAAAAAAACAAAAACA
CAAAAAAAAAAAAACAAACAACAAAACAAAAAAAAACCAACAAAAACAAAAAAAAAAAAC
AAAACAAAAAAAAAAAAAAAACAACAAAAACAAAACAAAAAAAAAAAAAAAAAAAAAAAC
CAAAAAACAAACACAAAACAAAAAAAAAAAAAAAAAACACACCACAAAAACAAAAAAAAA
CAAACAAAAAACACAAAAAACCAAAAACAAAAAAAAAAAAAAACAAACAAAAAACAAAAC
CACACACACAAAAAAAAAAACAAAAAAAAAAAACAAAAAAAAAAAACAAAACAAAAAAAA
AAAAAAAACAAACCAAAAAAAAACAAAAAAAACAAAAAAAACAACAAAAAAAAAAACAAC
AAAAAAAAACACAACAAAAAAACAAAAAACAACAAAAAAAAAAAAACAAAAAAAAAAACC
AACAAAACCAAAAAAAACAACAAAAACAAAAACCAAAAAAAAAAAAAAAAAAAACCAACA
AAACAAAAAAACAAACAACAAAAAAAACCAAAAAAAACAAACAACCAAAAAAAAAAAAAA
ACAAAAAAAAACAAAACAAAAAAAAAAAAAACAAAAAAAAACAAAAAAAAAACAAAAAAA
AAAAAAAAAAAAAAAAAAAAAAAACACAAAAAAACCACAACAAAAAACAAACCCAAAAAA
ACAAAAAAAAAAAAAACCAAAACAAAAAAAAAAAACCCAACAAAAAAAAAACCACAAACC
AACAAAAAAAAACAAAAACAAACCAAAACCAAAAAAAAAAAAAAAAAAAAAAAAAAACAA
ACACCAAAAAACAAACAAACACACAAAACAAACAAACAAACAAAACACAAACAAAACAAA
AAAAAAAACAAAAAAAAAAAAAACACAAAAAAAAAACAAAAAAAAAAAAACAAACAACAA
ACCAAAAACAAAAAAAAAAACCAAAAACACAACAAAACCCCCACAAAACAACAAAAAACC
ACAAAAAAACAACAAAAAAAAAAAAAAAAAAACAAAAAAAAAAAAAAAAAAAAAAACCAA
CAACACAAAAAAACAAAAAAAAAACACAAAAAAAAAAAAAAAAACAAAAAACAAAAAAAA
AAAAACCAAACAAAAAAAAAAAAAAAAAAAAAAAAAAAAACAAAACACCACACAAACAAA
AAAAAAAAAAAAACCAACAAAAAAAAAAAAAAAAAAAAAAAAAAAAAAAAAAACCAAAAA
CCACAACAAAAAACACAAACAAAAAAAAAAAAAAAAAAAAAAAAAAAAACACACACCCCA
AAAAAACAAAACCCAACAAAACAAAAAAAAACAAAAAAAAAAAACCAAAAAAAACCAAAA
CAAAACACACAAAACAAAAAAAACCACACAAAACACAAAAAAAAAACAAACAAAAACAAA
ACACAAAACCAAAACAAAAAAACCCAAACACACACACCAAACCCAAACCAAAACAAACAC
ACAAAAAAAAACACCCAAAACAAACAAAACACAAAAAACCAAAAAAAACAAACAAAAAAA
ACACAAAAAAAAAAAAAAAACAAAAAAAAAAAAAAAAAAAAAAAAAAAAAAAAAAAAAAA
AAAAAAAAAAAAAAAAAAACACCCAAAAAAAAAAAACCACAAAAAAAAACCCACAAAAAA
AAACCCACCACCAAAAAAACCAAAAAAACAACCACAAAAAAAAAAAACCACCCCCAAAAA
ACAACCCACCCCCCCAAAACAACAAACCAAAACAAACAAACCAACCAACAAACCCCCAAA
AAAAAACACCAACCCCCCAAAAAAAAAAAAAAAAAAAAACCAAACCAACAAAAACAACCC
CCAACAAAAACCACCCCACAAAAAAAAACAACCACAACCCCAAACACACACCCAAACAAA
CAAAAACAAACAAACAAAACAACCCCCCCAAAAAAACCACCCCACCCCACACCCCAAAAA
ACCAAAAAAACCACCCAACCACCCAAACCCACAAAAAAAAAAAAAACAACCAAACACCCC
CCCAAAAAAAAAAAAACAAACAAAAACCACAAAAAAACAAAAAAACAAAAAAAAAAAACA
CAACACCAAAAAAAAAAAAAACAAACAAAAACAAAAACAAACAAACACAAAAAAAAAAAA
AAAAAAAAAAAAAAAAAAAAAAAAAAAAAAAAAAAAAAAAAAACAAAAAAAAACAAAAAA
AAAAAAAAAAAAAAAAAAAAAAAAAAAAAAAAAAAAACAAAAAAAAAAAAACCCCCCCCC
CCCCCCCCCCCCCCACCCCCCCCCCCCCCCCCCCCCCCCCCCCCCCAACCCCCCCCCCAC
CCCCCCCCCCCCCCCCCCCCACCCCCCCCCCACCCCCCCCCCACCCCCCCCCCACCCCCC
CCCCCCCCCCCCCCACCCCCCCCCCACCCCCCCCCCCCCCCCCCAAACCCCCCCCCCCCA
AAAACCCCAACAAAACAAAACCCACCAAAAAAAACCCCCCCAACACACCCCCCCCCCCCC
CACCAAACAAAAACCCCCCCAAAAACCCCCAAAACCCCCACCACAACCCCCCCCCCCCCA
ACCACACCCCCCCCCCCCCCCCCCCCCACACCCCCCCCCCAAACACCACCACCCCACCAA
AAACCCAAACAACCAACAAAAAAACACCCAAAAAACCCCAAAAAAAAAAAAAAAAAAAAA
AAAAAAAAAAAAAAAAAAAAACACCCCCCAACAACAAACCCCCCAACACAAACCCCCCAC
CCCAAACACAACCCCAACCCAAAAACAAAAAACCCAACCACCCACACCCCCCCCCCCCCC
CCAACCCCCAAACACCCAAACCCCCCAACCCCAAACAACAACCCCCCCCCCCCCCCCCCA
AAAAACCCAACCCAAACACCCCAACCCCCACACCACCCCCCCCCCCCCCCACCCCCAAAA
ACACAACACCCAACAAAAAAACAAACCAAAAAACACAACCCCCCAACCCAAAAAAACAAC
CCCCAACCACAAACACCCACAAACAAAAAAAAAAAAAAACCAAACACCCCAAAACAACCC
AAACCAAAAAAAACAAAACAAAAAAAAAAAAAAAAAAAAAAAACAAAAAAAAAAAAAAAA
AAAAAAAAAAAAAAAAAAAAAAAAAAAAAAAAAAAAAAAAAAAAAAAAAAAAAAAAAAAA
AAAAAAAAAAAAAAAAAAAAAAAAAAAAAAAAAAAAAAAAAAAAAAAAAAAAAAACAAAA
AAAAAAAAAAAAAAAAAAAAAAAAAAAAAAAAAAAAAAAAAAAAAAAAAAAACAAAAAAA
AAAAACAAAAAAAAAAAAAAAAAAAAAAAAAAAAAAAAAAAAACAAAAAAAAAAAAAAAA
AAAAAAAAAAAAAAAAAAAAAAAAAAAAAAACAAAAAAAAAAAAAAAAAAAAAAAAAAAA
AAAAAAAAAAAAAAAAAAAAAAAAAAAAAAAAAAACCCCCACACCAAACAACCACCCAAA
AACCCCCCCCCCCCCCCCCCCCCCCCCCCCCCCCCCCCCCCCCCCCCACCCACCCCCCCC
ACACCACCCACCCCCCCCCACAAAAACCAAAAAAAAAAAAAACCAACACAAAACAAACAA
ACACAAACAAAA
>NBRC_103108
ACACCCCACAACCACACAACCACACACACAACCAACACACCCAACACACACAACAACCCA
ACCACAACCACACACACAAACACACAACCACCAAACCAACCAACCCAAAAACAACAACAA
CCCAACCAACCACAACACACCACCAACACACAACAAAACAACACACAACACCACACACCA
CACCACACACCACACCACACACACAACAAAAAACACCACAACACCCAAAAAAAACAAAAC
ACAACCAACACAAACCAACACCAACACAACCACACCACCAACACAAACAACCAACCACAC
ACACACCAAACCACACACCACACCAACACCCAACACCACAACACCACACAACACCAACCA
ACACAACACACAAACACACCACAACACACAACACCAACACCACACAAACACACACACCAC
AAACCACACACACAACAAACCCAACACACCAAACCACACAAACCAACCAACAACCACAAC
AAAACACCAACAAACACAAACCCACAAACAACAACAACAAAAAACAACACAAAACAACCA
ACACCAACACCACCACAACAAACACCACAAAAACAAACACACACCAACCAAAACAAACAC
AACACACACCAACACAACCACCCAAACACACCAAAACCCCCAACCACAACAAAAACCACA
CAAACCAACACAACAACCAACACACACCAACAAACCACACAAACACCCAACAACACAACC
AACAAAACCAACAAAAACAAAAAACAACCAACAACAACAACCACAACAAAAAAACCCACA
ACAAAAACCAACAACAAACCCAAAAACACAACAACACAACACACACAACAAACACAACAC
CACACAACAACACAACACAAAACCAAACACACACCAACCAACACAACAAAAAACCAACAA
AAAAACACAACAACAAAACAACAAACACACAAACAAAACCAACAAAACAACCCCACAAAC
CAAAACCAAACAAACCAACCAAACAAACCAAACACCCCCAAAAAACACAAACCACAAACC
AACAACAAACACCAACAACCAACACCAAACAAACAAACAAAAAAAAACCAAAAAACAACA
CCACACACAACAAACAAACACAACACAAACAAAACACCACAACAAACAAACAAACACAAA
CAAACAAAAAAAAAAAACACAAACACAAACACACAACACAAAAAAAAACACACACCAAAC
ACCCAACACACACAACACCACAAACCAACCACAACAACCCCCAAACAAAAACAAAAACCC
CAACAAAAAACACACACACAACAACAAAAACACCACAAAAAAACACAAAAAACAAACCAA
CCAAACACAAAAACAAACACAAAACAAACAAACAAACACAACCCAACCAAAAAAAAACAC
ACCAACCCACAAACAACAACACAACAAACAAAAACAACACCAAAACACCAACAAAACCAA
CACCCAAAACAAACAACAACACAACACAAACCAAAACAACAAAAAAAAAACCAACACAAC
CAACACAAACAACCAACAAAAACAACAACACCAACAACAAAAAACAACAAAAAAACCCCC
AAACACCAACACCCCAAACAACAAAAACACACAAACAAAAACAACCAACAAACACCCAAA
ACAACACCCACCAAAAAAAAACACCAAACAAAACAACAAAAAAACACAACCAACAAACAA
ACACAACAACAAAAAAAAACAACCCACACAACCCACCCACAACACAACCAAAACACACAC
ACAAACCAAAAAACCCAAACCAAACAACACACAAAAACACAACAAAACAACCAACAACAA
CACAAAAAAAAAAAACAAAAAAAAAAAAAAAAAACAAAAAAAAAAAAACAAAAAAACAAA
AAAAAAAAAAAAAAAAAAACACCCAAAAAACAAAAACCAACAAAAAAAACCCACAAAAAA
AACCCCACCAAAAAAAAAACCAACAAACCAACCACAAAAAAAAAAAACCACACCCAAAAA
CAAAACCACCCCCCCAAAAAAACAAACCACAAAAAACAAACAAACAAACAAACCCCCAAA
CAAAAAAACCAAACCACCACAAAAACAAACAAAAAAAAACCCAACAACAAAAAACACCCC
CCAAAAAAAACCAACCCAAAAAAACAAAAAACCACCACCACAAACACACACCCCAACAAA
AAAAAACAAACAAACAAAACCACCCCCCCACAAAAAACCCCCCACCCCAAACCCAAAAAA
AACACAAAAACCACCCAACCACCCAACCCCACAAAAAAAAAAAAAACACCAAAACACCCC
CCCAAAAAAAAAAAAACAAACAAAAACCCCAAAAACACAAAAAAACCACCAAAAACAACA
CAACACCAAAAACACAAAAAACAACCCAAAACAAAAACAAACAAACACAAACAAAAAAAA
AAAAAAAAAAAAAAAAAAAAAAAAAAAAAAAAAAAAAACAAAACAAAAAAAAACAAAAAA
AAAAAAAAAAAAAAAAAAAAAAAAAAAAAAAAAACAAAAAAAAAAAACAAAACCCCCCCC
CCCACCCCCCCCCCCCCCCCCCCCCCCCCCCCCCCCCCCCCCCCCCAACCCCCCCCCCCC
CCCCCCCCCCCCCCCCCCCCCCCCCCCCCCCACCCCCCCCCCACCCCCCCCCCCCCCCCC
CCCCCCCCCCCCCCACCCCCCCCCCCCCCCCCCCCCCCCCCCCCAAACCCCCCCCCCCCA
AAAACCACAAAAAAAAAAAACCCCCCAAAAAAAACCCCCCCAAAAAACCCCCCCACCCCC
CACCCAACAAAAAACCCCCCACAAACCCCCAAAAAACACACAAACACCCCCCCCCCCCAA
ACCACACCCCCCCCCCCCCCCCCCCCCAAACCCCCCCCCCAAACCCAACCAACCCACAAA
AACCCCCAACACCCAACAAAACAACAACAAACAAACCCCAAAAAAAAAAAAAAAAAAAAA
AAAAAAAAAAAAAAAAAAAAACACCCCCAAACAAAAAACCCCCCAACAAAAAACCCACAC
CCCAAAAAAAACCACAACACAAAAAAAAAAAACCCAACCACCCAAACCCCCCCCCCCCCC
CCAACCCCCCCAAACCCAAACCCCCCAACCCCAAAAAACACACCCCCCCCCCCCCCCCCA
AAAAACCCAACACAAACACCCCAACCCCCCCCCCACCCCCCCCCCCCCCCCCCCCCAACA
ACACCACACCCAACAAAAAAACCACCCAAACAACACAACCCACAAACCCAAAAACCAAAC
CCCCAACCACAAAAACCCCCCAACAACAAAAAAACACAACCCAACACCCCCCAACACCCC
CCACCAAACAACCAAAACCAAAAAAAAAAAAAAAAAAAAAAAAAAAAAAAAAAAAAAAAA
AAAAAAAAAAAAAAAAAAACAAAACAAAAAAAAAAAAAAAAAAACAAAAAAAAAACAAAA
AAAAAAAAAAAAAAAAAAAAAACAAAAAAAAAAAAAAAAAAAAAAAAAAAAAAAAAAAAA
AAAAAACAAAAAAAAAAAAAAAAAAAAAAAACAAAAAAAAAAAAAAAAAAAACAAAAAAA
AAAAAAAAAAAAAAAAAAAAAAAACAAAAAAAAAAAAAAAAAACAAAAAAAAAAAAAAAA
AAAAAAAAAAAACAAAAAAAAAAACCAAAAAAAAAAAAAAAAAAAAAAAAAAAAAAAAAA
CAAAAAAAAAAAAAAAAAAAAAAAAAAAAAAAAAAAAAAAAAACCCACACACCCACCAAC
ACCCCCCCCCCCCCCCCCCCCCCCCCCCCCCCCCCCCACCCCCCCCCCCCCACCCCCCCC
ACCCCCCCCACCCCCCCCCACAACACCACACAACACAACACACCCCAACAACCCACACAC
ACACCACAACAC
>PB293
CAACCACACACAAACACAAAAACACACACAACCAACACACCCAACCAACCCAAACAAACA
ACAAACCCCCCAACCACCAACCCCACACCAACAAACCAACCAACCCAAACCCCACAACAA
CCCAACCAACCACAACACACCACCAACACACAACAAAACAACACACAACACCACACACCA
CACCACACACCACACCACAACACCAACACACAACAACACCAACACCAAAAAACCCAAAAC
ACACACACAACAAACCAACACCAACACACCCACACCACCAACACAAACAACACACCACAC
ACACCACAAACCACACACCCAACCAACACCCACCACAAACACAAACACCAACACCAACCA
ACACCACCACACAACACCAAACAACACCAAAAACCAACACCACCCAAACACACCAACCAC
AAACACCACACACAACAAACCCAACACACCAAACCACCCAAACCAACCAACAACCACAAC
AAACCCCCAACAAACACAACCCCACAAACAACCACAACCAAAAACAACACCCACCCACCA
ACACCAACACCCCCACACCAAACCCCACAACACAAAAAACACACCCACCACCACAAACAC
AACACACACACAAACAACCACCCAAACACACCAAAACCCACCACCCAAACAAAAACCACA
CAAACCAACACCACAACCAACAAACACCAACACACACACCACAAACCCAACACCACAACA
AAAAAAACCAACCAAAAAAAAAAACAACACACAACAACAAACACACCAAACACACCCAAC
ACAAAAACCCAAAACAAACACAAACACAAAACACAACACAACACACAACAAACACAACAC
CACACAACAACACAACACAAACACAAACACACACCACACACAACAACAACACACCACAAC
AACAACACAACAACAAACCCCCAAACACACCAACAAAACCAACAAAACAACCAACCAAAC
CAAAACCAAACAAACCAACCAAACAAACCAAACACACCCCAAAAAAACACACCACAAAAA
CACAACAACCACCCACAAACAACACCAAACAACCAAACAAACACAACCCAAACAACCACA
CCACACACAACACCCAACCACAACCCAAACAAACCACCACAAAAAACAAACAACCAACCC
CCCCCCCCACCACACACCACCCACACAAACACACAACACAAAACAAAACAAACACCAACC
AAACAACACACACAACACCAAAAACCAACCACACAAACCCCCAACCAAAAACAAAAACCC
CAACAAAAAACACACACACACAAACAAAAACCACACAAAAAAACACAAAAAACAACAAAA
CAAAACACCAAACCAAACACAAAAACAACACACCAACACAACCCCACAACCAACAAACCC
ACAAACCCCAAAACAACAACACAACAAACAAAAACAACACCAACACAAAAACAAAACCAA
CACCCAAAACAACAAAACACACAACACAAACCAAAACAACAAAAAAAAAACCAACACAAC
ACACACAAACAACCAACAACAACAACAACACCAACCACAAAAAACAACAAAAAAACCCAA
AAACACAACAACACCAAACAACAAAACAACACAAACAAAAACAACAAACAACCACCCAAA
ACAACACACAACCAAAAAAAAAACCAAACACACCCACAAAAAACAACCCCCAACACACAA
ACAACCCCACAAAAACCCACAACCACCACAACCCCCCACCAAAACAACCACAACCCCAAC
ACCCCCCAAAAAACCCACCCCAAACACAACCAAAAAAACCAACCAAAACACACACAACAA
CACAACAAAAACCCACCCCCACCCCCCCCCCACCCAAACCCAACCAACCCCCACCCACCC
ACCCCCCCCCCAACCCAACACAAAAAAAAACACCAACCAACAAAACAAACCCAAAAAAAA
AACCCCACCAAAAAAAAAACCAACAAACCAACCACAAAAAACACAAACCAAAAAAAAAAA
AAAAACCACCCCCCCAAAAAAACAAACCACAAACACAAAACAAACAAACCCCCCAAAAAA
CAAACAAACAAAACCACCACAAAAACAAACAAAAAAAAACACAACAACAAAACAAACCCC
CCAAACACAACCAACCCAAAACAACAAAACACAACCACAACAAACACACACACCAACACA
AAAAAACAAACCAAAAAAAACACCCCCCCACAAAAAACCCCACCCCCCAAAAAAAAAAAA
AACACAAACCCAAACCAACCACCCCCCCCCACAAAAACCACCAAAACACCAACACACCCC
CCCAAAACAAACCAAACCAACAAAAACCCCAAAAACACAACAAAAACACCCCCCACAACA
CAACCCCCCAAACACACACACCAAACCAAACAAAAAAACCCCCAAAACAACCCCACCAAA
AAAAACCCCCCCCCCCCCAAAAAAAAAAAAAAACCAAACCCCACCCCCCACCCCCCCCCA
ACACCCCCCCCCCCCAACCCCCCAAACACCCCCCAAAAACCCCCAACCCAAAAAAAAAAA
AAAACCCCCCCCCCCCCCCCCCCCCCCCCCCCCCCACCCCCCCCCCAACCCCCCCCCCCC
CCCCCCCCCCCCCCCCCCCCACCCCCCCCCCCCCCCCCCCCCACCCCCCCCCCCCCCCCC
CCCCCCCCCCCCCCACCCCCCCCCCCCCCCCCCCCCCCCCCCCCAAACCCCCCCCCCCCA
CAAACCAAAAAAAACAAAAACCCCCCAAAAAAAACCCCCCCAAAAAAACCCCCCACCCCC
CACAAAACAAAAAACCCCCCACAAACCCCCAAAAAACACACAAAAAAAAACCCCCACCAA
AAAACACCCCCCCCCCCCCCCCCCCCCAAACCCCCCCCCCAAACCCCACCAACAAACACA
AACCCCCAACACAAACAAAAACAACAACAAACAAACCCCAAAAAAAAAAAAAAAAAAAAA
AAAAAAAAAAAAAAAAAAAACAACCCCCAAACAAAAAAAAAAAAAACAAACAACCCACAC
CCCAAAAAAAAACACAACACCAAAAAAAACCAAACAAAAACCCAAAAAAAAAAAAAAAAA
AAAAAAAAACCCAACCCAAAAAACCCAAAAAAAAAAAACACACCCCCCCCCCCCCCCCCA
AAAAACAAAAAACAAAACCCAAAAAAAAACCCCCACCCACCCCCCAACCCCCCCCCAACA
ACACCCCACCCAACCCAAAAACCACCCAAACAACCCAAAAAACAAACCAAAACACCAAAC
CCCAAACACCAAACACCCCCCCCCAACCCCCCCACACAAAACCACACCCCCCCCCACACA
CCCCCCAACAACCCACCACACCCAAAAAACACCCCCAAAACAAAAAAAAAAAACCAAAAA
AACAACCCCCACCCCCCCCCCAAACACCCCACACCCACAAAAAAAAACAAAAAAACACAA
ACAAAAAAAACAAAAACCAAAACAAAAAAACCCCCAAAAAAACCACACCCAAACAACCCC
AAAAAACAAACCCCCCCCCCCCCCCCCCCCCCCCCCCCCCCACCCCCCCCCCCCCCACAA
CCCCCACCCCCCCCCCCCCCCCCCCAAACACCCCAAAACAAAACACCCAACCCACCCCCC
CCCCCCCCCCCCCCCCCCCCACCACCACAAAAAAACACACAACCCCCCCCCCCCCCAAAA
CCAACCCCCAAACCCCCCCCCCCCCCACCCCCCCCAAAAAACCAACACACAAACAAAAAC
ACCCCCCCCCCCCCCCCCCCCCCCCCCCCCCCCCCCCACCCCCCCCCCCCCACCCCCCCA
ACCCCCCCCACCCCCCCCCACACAACCACACAACACAACACACCACCACAACCCACACAC
CAACCCCAACAC
>SRR12377473
CACACCACCAACACCAACACCCCACCACCAACACACACCACCACACACCCACCCCCCCAC
CCCCACCCCACCCCACCCCCCCCCACCACCCACCCCACACCACCCACCCCCCCCCCCACC
CCACCACACACACACAACCAACACCCCAAAACCCAACAACCCACCACACCAACACCCAAC
CACACAACCCCACCACACAACACCCCCAAACCCAAACACCACACACCAAACCCCCCAAAC
CCCCAACCCCACCCCCCACACACACCACCCCACACCCACACACACACACACCACACACAC
CCCAACACCCAACCCACCAACCCACCACACCACCCCAACCACCCCCCACAACACACACAC
CACCCCACACCAAACCAACCACACACACACACCCCACAACCACCCACCACCCAACCACAC
CCCCCCACACACCAACAACCACCCCCAACCCCACCACCCCCAACACCCACACCCACACCC
ACCCCCCCCAACCACCCACACCCCCCCACACCACACCCCAACACCCACCCCACCCCACAC
ACACCAACCACCACCCACCCCACCAAACCCCCACAAAACAACACCCACCCCCCCCCCCCA
CCAACCAACCCACCAAACCACCACCACACACAACCCCACCAACACCACCACCAACCAACA
CCAACCAAAAACACCACACAACCCAACCACACCACCACACAACCACCACACACACCAACC
CCAAAACCCCCCCAAAAACCACCACCACACACAACCCCAAACCAACACCCCCCCACCACC
CACCCCCACCCAAACACCACCCAACCCACAACCCCCACACCACACACCCCCCCAACCCCA
CACACACCAACCACCAACCCCCCACCCAACAAACACACCAACCACCACCCCACCACCACC
AAACCACCCCCCCCAACCCCCACCCCACACCCCCAACACCCACCCAACACCCCACCCCAC
ACCCACCAACACCCACAACCACAACCCAACAACCCCCCCAACCCCCCCACACCCACCCAA
CCCCCACCCCCCCAACAACCCCCCCACCCACCCCCCCCCCCCAAACCCCAACCACCCACA
ACCACACCACCACCCACAACCAAACCCCCCAAACCCAACCCCACCCCCCACCCCAACAAC
CCCCCCCCACCCAACCCCCCCCCACAAACAACACCCAACCAACCCCCCAAACACACCACA
CCCCCCCCCCAACACCCACCCAACCACCCCCAACACCCCCCACACACCACACAACCCCAA
CCACCACAAACACACAACCACACCCCCCCCAACCACCACCCCACCCAAACCCCCAACCCC
CCACCACCCCCCCCACCAACCCCCCCCCACCCACCCACCACCACCCACACCACAACCCCC
AAACCAACACACCCCACCACCAACAAACCCCCCCACCAACACCCAACACCAAACCAAACC
ACACCACCACCCACCCACAACCCACACCCACACCCCACCACCCCCCCCCCACACACAACC
CACCCACCCACACACACCCCCAACCCAACCCCCACACACCCCCCCACCACCAAACAAACC
CCCAACCCACCACAACACACCACCCCCCACCCCCACAACCACCCAACCACCCACCCACCC
CAAACACCCACCCCCCCCACAACCCCAAACCCCACCCCCCCAACCCCAACACCCCCACCC
CACACCCCAAAACCCCCCACCAAACCCAACACACCAAACCCACACCCCACCCCACACCCA
CACCCCCAACACCAAAACCAACCACCCCCACCCCCCCACACCCACCCCCCACACCCACCC
ACCACCCCCCCCCCCCCCCCACCCCCCCCCACCCACACCCACCCCCCCCCCCCCCCCCCC
ACCCCCCCCCCCCCCCCCCACAAACCACCCCCCCCCCCCCCCCCCCCCCCCACCCCCCCC
ACACCCCAACACACCAACCAACCACCCACAAAAAAAACCCCCCACCCCCCAACCCCCCCC
CACCAACACCACCCCAAAACACACCCCACCCCCCCACCCCAACACACCCCCCCCCCCCCC
ACCCCCACAACAAAACCCCCACCCCCCCCACCCCCCCACACCCCCCAAACCCCCCAAAAA
AACCACCCCCCACACAAAAACCCCCCCCACCCCCACACCAACCCACCCCCCACCACCAAA
AACCCCACCCACACACCCCCCCCCCCCCCAACCCCCCCCCCCCCCCCCCACCCCCACCCC
ACCCCCACCCCCACAACCCCCAAACCCAAACAAACCCCCCAACCCCACCACCCAACCCAA
AACCACCCCCCACCAAACCCACCCCCCCACCCCCCCCACCCCCCCCCCCACCCCACCACC
ACAACAACCCCCACCCCCCCCACCCACCCCCCCCCCCACCCCCACCCCCCCCCCCCCCCC
CACACCCCCCCCCCCCAAAAACCCCACCCCCCCCCCCCCCCCCACCCCCCCCCCCCCACA
CCCCCCCCCCCCCCCCCCCCCCCCCCCCCCCCCCCCCACCCCCCCCCCCCCCCCCAAAAC
CCCAAAAAAAAAAACAAAAAAAAAAAAAAAAAAAACAAAAAAAAAACCAAAAAAAAAACA
AAAAAAAAACAAAAAAAAAACAAAAAAAAAACAAAAAAAAAACAAAAAAAAAAAAAAAAA
AAAAAAAAAAAAAAAAAAAAAAAAACAAAAAAAAAAAAAAAAAACCCACCCCCCCCCCCC
CCCCCCCCACACCCCCCCCCCCCCCCCCCCACCCCCCCCCCCCCCACCCCCCCCCCCCCC
CCCCCCAACCAACACCAAAACCCACCCCCCAAACACAAACAACCCCCCCCCCCCCCCAAC
CCCCCCCCCCCCCCCCCCCCCCCCCCCCAACCCCCCCCCCCCACACCCCCCCACCACACC
CCCCCCCACCCCCCACCCCACCCCACACCCCCACCCCCCACCCCCCCCCCCCCCCCCCCC
CCCCCCCCCCCCCCACCCCCCCCCCAACCCACCCCCCCCCCCCCCCCCCCCCAAACACCC
CCCCCCACACACAACCCCCCCCCCCCCCCCCCCCACCCCAAAACACCCCCCCCCCCCCCC
CCAACCCCCCCCACCCCCCCCCCCCCCCCCCCCCCCCCCCCCCCCCCCCCCCCCCCCCCC
ACCCCCCCCCCCCCCCCCCCCCCACCCCCCCACACCCAACACCCCCCAAACACCCCCCCC
CCCAACACAAACCCCCCCCCCAACCCCCCCACAACCCCCCCCCCCACCCCCCCCCCAACA
AAACCCACCCCAACCCCCCCACCACCACCCCCCCCCCCCCCCCCACCAAAACCCCACCCC
CCCCACCACAACCACACCCCCCCCCACCCACCCCCCCACCCCCAACCCCCCCCCCCCCCA
ACCCCCCCCCCCCCCCCCCACCCCCCCCCCACCCAAAACCCCCCCACCCCCCCCCCCCCC
ACACCACCCCCCCCCACCCCCCCCCCCCCCCCCCCCCCCCCCCCACCCCCCCCCCACCCC
CCCCCCCCCCCCCCCCCCCCCCCCCCCCCCCACCCCCCCCCCCCCCCCCCCCCCCCCACC
CCCCCCCCCCCCCCCCCCCCCCCCCCCACCCCCCCCCCCACACCCCCCCCCCCCCCCCCC
CCCCCCCCCCCCACCCCCCCCCCCCCCCCAAACCCCCCCCCCCCCCCCCCCCCCCCACCC
CCCCCCCCCCCCCCCCCCCCCCCCCCCCCCCCCCCCCCCCACCAACCACCCCCCCCCCAC
CCAAAAAAAAAAAAAAAAAAAAAAAAAAAAAAAAAAACAAAAAAAAACAAAAAAAAAAAC
AACAACAAAAAAAAAAAAACAACCCAACAACACAACAACACCAACCACACCACACCCACA
ACCACACAACCA
>p42_Compleate
CAACCCCACAAAAACACAAAACCCAACACAACCACACACACCAACACAAACCCACCCCAC
CCCCACCAACCACCACCACCCACAACCCCACACCCCACACCAACCACAAAAACCCCACCC
CCACCACAACACCAACCAACCAACCCCAAACACCCCCCCACAACAACACACCACACACAC
CACCACACACCACCACACACACACACCAACCACCAACACACACCCCAAAAAACCAAAACC
CCCCACACCACCAACCCCAACACACACACCCACAACCACACAACACAACACCCACCCCCA
CCCAACCAAACCACACACCACCCACACACACACCACCAACCCAACCCACAACCCCAACAC
ACCCCCCACCCAAACCAACCCACACACCACACCCACACCCAACCACACCACCAACAACCA
CACCCCCACACACACACAACCCCACACACCAAACAACACAACACACCCAACAACCACACA
ACCACCCCCCCCCACCCACCAACCCCCACCCCAACCCACAACACCCCCACAACAACACAC
ACACCAACCAACCCCCACACCACACCACCCACCAACAAACACCACCCACCAACACCAACA
ACACACACAACCAACAACCACACACACACACCCACAACCCCAACCCACCACCACCAAACA
CACCCCCCAACCCAAACACACACACACCACCACACCACAACACCACCCAACCACACACAC
CCAAAACAAAACAAAAAAACACCACCACACACACACCCACACACACCAACCCCCACCACC
CCACCCCACCAACACAAACACACCAACACAACCACCCACAACAAACAACCACCACACCAC
CAACACCCAACACAACACAAACAACCCAACACACACACCAACCCAACACCACCACAACCA
CAAAACACCCCCCACACCCCCCAACCACACACCCAACACCAACACAACCCCCCACCCCAC
CACCACCAACACCCACAACCACACACACACAACCACCCACCACACAACACAACCACCAAC
ACAACACCCCACCCACCAACCCAACCCCAACCCACAAACACAAACCCCACCCCCCCAACC
AACACACCAACACCCAAACACACAACCCACCAAACCACACCCCCCCCACACCCACCCCCC
CCCCCCCCACCCACCACACACCCACAACACACCCAAAACAAAACACCCAAACACACAAAA
CAACCACCAACACAACCACACAACCCACCCCAACACCCCCCCCACACCACACCCAAACCC
CCACAACCCACACACCCCCAACAACCCCAACCACCACACAAAACCACCCCCACACAAAAA
ACACAACAAAAACCACACCAACACCCAACACCAACCCACACCCCAACCACCACAACCCCC
AAACCAACACAACCCACAACACCACCCCCCCCAACCCAACAACCAACCCAAAAAAAACAA
CCACCAACACAAACCCACCCACAACACCAACCAAAAACAAAAAAAAAAAACCAAACAACC
CAACCCACCCAACCCACAAAAAACCCAACCCCAACCACAAACACCCACCACAAACAAACC
CAACCCCAACACCACAACACAAACCCCCACACAAACCCACCCCCAACCACACCACCCAAA
ACACCACCCACACCCCCCACCCACCCAAAACCAACCCCCCCCCCCCAAACACCCCCACCA
CAACCACCAACCCCCCCCACCAAACCCCCAACACACAAACAAACACACACACACAAACCC
AACCCCCCCACCACAACCCCAACACAACACCCACACCACCACCCACACAACACCCCACAC
CAACACCCCCCCCCCACCCCCCCCCCCCCCCCCCACACCCACCCAAACCCCCCCCCCCCC
ACACCCCCCCCCCCCCCCCACAAACAACACCCCACAAACCCCCAACAAACCAACCCCCCC
CCCCCCCCACAAACCACCCAACACACACCCAAACAAACCAACACCCCAACCAAAACCACA
AACCAAAAAACAAAAAAAAAACCCCCCCCCCCCCCCCACCACAACACAACCCCCCCCCCA
CCCCCCCCAAACACAACCCAACCAACAAAAAAAAAACACACCCCACCCAAACCCCCCAAA
AACCACCCCCCCAAAACCAAACACCACCACACCAACACCAAAACACACCCAACCAACAAC
AAACCCCCAAACCACCCCCCCACCCCCCCCCCCCAACACCAAAACCCCAAACCCCACAAC
AACACCAACCCCACAACCACCAACCCCAACCCCCCCCCCCAACCCCAACAACCCAAAACA
AAACACCAAACACCCACCCCCCCCCCAAACCCCCCCCACCACCCCCCCCACCCCCCCCAC
CCCACAACCCCAACCAAACCCCCACCCCCCCCCCCCCAAAAACACACACCAACCCCCACA
CAAAACCCCCCCCCAAAACAAACCCAACCCCCCCCCACACCCACACCCCCCCCACCCCAC
CCCCCCCCCCCAAACCCCCCCCCCAACCCCCCCCCCCCCCCCCCCACCCCCCAAAACAAA
AAACAAAAAAAAAACAAAAAAAAAAAAAAAAAAAACAAAAAAAAAAACAAAAAAAAAACA
AAAAAAAAAAAAAAAAAAAACAAAAAAAAAACAAAAAAAAAACAAAAAAAAAAAAAAAAA
AAAAAAAAAAAAAAAAAAAAAAAAACAAAAAAAAAAAAAAAAAACCCCCCCCCCCCCCCA
AAAAAACCACAAAACAACCCCCCCCCCCAAAAAACCCCCCCCCCCACCCCCCCCCCCCCC
CCACCCACCCCCCACCCACCCCAACCCCCCAAACACAACCCAACACAAAAAAAAACCAAC
CAACCCAAAAAAAAAAAAAAAAAAAAAAAAAAAAAAAAAAAACCCCCCCCACACCACACC
CACCCACAACCACCACCCCCCCCCCCCCAAACCCACCCCCCCCAAAAAAAAAAAAAAAAA
AAAAAAAAAAAAACAAAAAACCCAAACAAAACACAAAACCCCCCCCAACACCAAAAACCC
CCCAAAAAACCCCAACAACCCCCCCCAACCCACCCCAAAAAAAACCCCCCCCCCCCCCCC
CCAACCCCCCCCACCCCCCCCCCCCCCCCCCCCCACCCACACCCCCCCCCCCCCCCCCCC
AAAACCCCCCCCCCCCCCCCCCCACCCCCCCCAACCCACACACCACCAAACACCCCCCCC
CCCCACACACCCCCCCCCCCCCACCCCCCCAACCCACACCCCCCAACCCCCCCCCCAACC
CCCCCCCCCCACACCCCCCACAACACAAAAAAACACCCCCCACCCCAAAAACAACCCCAC
CCCCCCCACAACCACACCCAACCCCAACCCACCCCCCACCCCCAACCCCCCCCCCCCCCA
ACCAACCCCCACCCCCCCCCCAACCCCCCCACACCCCCCCAACAAAACCCCCCACCACCC
ACAACCACCCCCCAAACCCCCCCCCCCCCCCCCCCCCCAAAACCACACCCCCACCACCCC
CCCCCCCCACCCCCCCCCCCCCCCCCCCCCCCCCCCCCCCCCCCCCCCCCCCACCCCCCC
CCCCCACCCCCCCCCCCCCCCCCCCCCACACCCCCCCCCCCACAACCCCACCCCCCCCCC
CCCCCCCCCCCCACCCCCCCCCCCCCCCCAAACCACCCAACCAACCCCCCCCCCCCACCC
CCCCCCCCCCCCCCCCCCCCCCCCCCACCCCCCCCCCCCCCACAACACAACAAACAAAAC
CCAAAAAAAAAAAAAAAAAAAAAAAAAAAAAAAAAAACAAAAAAAAACAAAAAAAAAAAA
AACAAAAAACAAAAAAAAAAACACCAACAAAACAACAACACCAACCAAACCACCACACAC
ACCACACAACAC
