# Supplementary material for: Whole-genome analysis of Lysinibacillus boronitolerans MSR1: A dairy-isolated multidrug-resistant and non-pathogenic strain
Source: PLoS One. 2025 Dec 12;20(12):e0333844. doi: 10.1371/journal.pone.0333844 (PMC12700380; doi:10.1371/journal.pone.0333844)
Supplement: S9 File — (ZIP) [file pone.0333844.s015.zip › roaryresult/accessory_binary_genes.fa.newick]

(7NBS:0.091011785,(SRR12377473:0.332861056,p42_Compleate:0.056261125)1.000:0.450165314,(CTOTU47045:0.152579698,(F1182:0.404816409,(PB293:0.062907516,(JCM_21713:0.284268488,NBRC_103108:0.000000005)1.000:0.195052462)1.000:0.054791285)1.000:0.037588572)1.000:0.080160753);
