# Supplementary material for: Whole-genome analysis of Lysinibacillus boronitolerans MSR1: A dairy-isolated multidrug-resistant and non-pathogenic strain
Source: PLoS One. 2025 Dec 12;20(12):e0333844. doi: 10.1371/journal.pone.0333844 (PMC12700380; doi:10.1371/journal.pone.0333844)
Supplement: S9 File — (ZIP) [file pone.0333844.s015.zip › roaryresult/clustered_proteins]

group_3736: 7NBS_01551	SRR12377473_01840	p42_Compleate_01095	CTOTU47045_02364	F1182_02322	NBRC_01579	PB293_03748	JCM_05057
yhdT: 7NBS_04034	CTOTU47045_02753	F1182_01715	JCM_05218	NBRC_03595	PB293_01833	SRR12377473_00805	p42_Compleate_01262
dctA_2: JCM_05615	7NBS_01745	CTOTU47045_02968	F1182_01946	NBRC_02605	PB293_03140	SRR12377473_02677	p42_Compleate_02911
group_2740: 7NBS_02717	CTOTU47045_01554	F1182_00891	NBRC_02561	PB293_00587	SRR12377473_02008	JCM_03406	p42_Compleate_04645
secA_1: F1182_00073	JCM_01650	7NBS_03675	CTOTU47045_00348	NBRC_00583	PB293_04007	SRR12377473_02970	p42_Compleate_03058
argH_1: JCM_04183	7NBS_01948	CTOTU47045_04206	F1182_01976	NBRC_00913	PB293_04174	SRR12377473_03402	p42_Compleate_00927
group_1316: JCM_00991	7NBS_00623	PB293_00169	CTOTU47045_00606	NBRC_02942	F1182_02125	SRR12377473_01897	p42_Compleate_04201
group_5343: 7NBS_03270	CTOTU47045_02774	F1182_03101	JCM_03944	NBRC_03574	PB293_01854	p42_Compleate_01283	SRR12377473_00784
group_5682: F1182_02599	JCM_02382	7NBS_00870	CTOTU47045_04023	NBRC_02275	PB293_02017	SRR12377473_02207	p42_Compleate_00726
serS: JCM_05393	7NBS_04016	CTOTU47045_04158	F1182_01631	NBRC_03216	PB293_04450	SRR12377473_02187	p42_Compleate_03702
group_1582: JCM_04080	7NBS_01993	CTOTU47045_02832	F1182_03031	NBRC_01356	PB293_02491	SRR12377473_01961	p42_Compleate_00870
group_2398: 7NBS_01151	CTOTU47045_01969	NBRC_00778	PB293_00929	SRR12377473_02169	F1182_01591	p42_Compleate_02299	JCM_00181
group_5375: 7NBS_03482	CTOTU47045_00292	F1182_03625	NBRC_00528	PB293_03953	SRR12377473_02556	p42_Compleate_03003	JCM_01722
cdaA: 7NBS_04121	p42_Compleate_04029	F1182_04803	PB293_04346	CTOTU47045_00477	NBRC_03317	JCM_05935	SRR12377473_03478
rex: JCM_04563	7NBS_03722	CTOTU47045_04095	F1182_02119	NBRC_02726	PB293_01950	SRR12377473_02701	p42_Compleate_04369
group_1870: JCM_06122	7NBS_03711	CTOTU47045_03638	NBRC_00894	PB293_04193	F1182_04779	SRR12377473_03309	p42_Compleate_00949
fabG_1: F1182_01901	JCM_00607	7NBS_00218	CTOTU47045_00755	NBRC_01887	PB293_01522	SRR12377473_00674	p42_Compleate_02634
group_2104: F1182_00484	JCM_04819	7NBS_02762	CTOTU47045_00422	NBRC_02379	PB293_00644	SRR12377473_00230	p42_Compleate_03124
group_10320: JCM_01017	7NBS_00582	CTOTU47045_00648	F1182_01994	NBRC_02920	PB293_02353	SRR12377473_00295	p42_Compleate_04221
group_5883: JCM_04928	7NBS_01650	CTOTU47045_03226	F1182_00801	SRR12377473_02652	p42_Compleate_02029	NBRC_00441	PB293_02872
group_3677: 7NBS_01225	CTOTU47045_04172	F1182_04049	NBRC_01657	PB293_03517	SRR12377473_00347	p42_Compleate_02375	JCM_00298
rlhA: 7NBS_02647	CTOTU47045_03317	F1182_03430	NBRC_02147	PB293_02234	SRR12377473_00055	p42_Compleate_00579	JCM_01935
cobD_2: JCM_04978	7NBS_03306	CTOTU47045_03822	SRR12377473_02779	NBRC_00251	PB293_00136	p42_Compleate_01829	F1182_04437
group_5012: 7NBS_00891	JCM_02352	NBRC_02300	PB293_02042	CTOTU47045_03699	F1182_02630	SRR12377473_00433	p42_Compleate_00700
murB: 7NBS_03021	CTOTU47045_03498	F1182_01753	JCM_01112	NBRC_02853	PB293_04134	SRR12377473_00620	p42_Compleate_04289
group_10111: JCM_00758	7NBS_04238	CTOTU47045_02194	F1182_03771	NBRC_04252	PB293_00839	SRR12377473_01538	p42_Compleate_03310
pstC1: 7NBS_00855	CTOTU47045_01412	F1182_01222	JCM_02405	NBRC_02259	PB293_02001	SRR12377473_03464	p42_Compleate_00743
atpA: JCM_04866	7NBS_02780	CTOTU47045_00442	F1182_01803	NBRC_02359	PB293_00663	SRR12377473_00248	p42_Compleate_03143
nagB: 7NBS_01333	CTOTU47045_02398	JCM_05279	NBRC_00382	PB293_01097	SRR12377473_02618	p42_Compleate_01974	F1182_03984
mrpE_2: JCM_03231	7NBS_03641	CTOTU47045_03422	F1182_04648	NBRC_03706	PB293_03026	SRR12377473_00981	p42_Compleate_00118
group_3693: JCM_05285	7NBS_01337	CTOTU47045_02394	F1182_03989	NBRC_00386	PB293_01101	SRR12377473_03540	p42_Compleate_01978
mnhF1: 7NBS_03640	CTOTU47045_03423	F1182_04649	NBRC_03707	SRR12377473_00982	p42_Compleate_00117	PB293_03027	JCM_03229
accC: 7NBS_00784	CTOTU47045_01340	F1182_04108	JCM_06000	NBRC_01290	PB293_02424	SRR12377473_01813	p42_Compleate_00806
oppF_8: CTOTU47045_00216	PB293_03470	SRR12377473_01493	p42_Compleate_00216	JCM_03781	7NBS_03923	F1182_04615	NBRC_04139
group_10286: JCM_02136	7NBS_02523	CTOTU47045_02597	F1182_01152	NBRC_04566	PB293_03341	SRR12377473_01782	p42_Compleate_03763
group_10029: 7NBS_03524	CTOTU47045_03036	F1182_00389	JCM_04119	NBRC_03121	PB293_00514	SRR12377473_02520	p42_Compleate_03420
group_10343: 7NBS_01080	CTOTU47045_01743	F1182_04515	JCM_02206	NBRC_01216	PB293_02716	SRR12377473_00136	p42_Compleate_04545
group_1325: JCM_00945	7NBS_00655	CTOTU47045_00574	F1182_02166	NBRC_02975	PB293_00202	p42_Compleate_04166	SRR12377473_00576
group_2409: JCM_00256	7NBS_01194	CTOTU47045_03964	NBRC_01626	PB293_03549	SRR12377473_01348	p42_Compleate_02342	F1182_02384
msrC: 7NBS_00446	CTOTU47045_00133	F1182_00151	JCM_01448	NBRC_04063	PB293_01168	SRR12377473_02432	p42_Compleate_00292
group_5066: 7NBS_01322	CTOTU47045_02410	JCM_05268	NBRC_00372	PB293_01086	SRR12377473_03288	p42_Compleate_01963	F1182_03972
isdG: 7NBS_02283	CTOTU47045_01272	F1182_00843	JCM_05455	NBRC_04490	PB293_02658	SRR12377473_02877	p42_Compleate_03847
group_5820: JCM_03149	7NBS_01699	CTOTU47045_03878	F1182_03679	NBRC_02090	PB293_02824	SRR12377473_00842	p42_Compleate_02078
tcyL_2: 7NBS_02292	CTOTU47045_01281	JCM_02037	NBRC_04499	PB293_02667	SRR12377473_01650	p42_Compleate_03838	F1182_00831
regX3_4: JCM_04140	7NBS_03509	CTOTU47045_03021	F1182_00406	NBRC_03136	PB293_00499	SRR12377473_01584	p42_Compleate_03405
rplK: 7NBS_02435	CTOTU47045_01229	F1182_02355	JCM_03604	NBRC_04447	PB293_02615	SRR12377473_00481	p42_Compleate_03892
katE_2: 7NBS_03743	CTOTU47045_03902	F1182_02895	NBRC_02418	PB293_01930	SRR12377473_00081	p42_Compleate_04390	JCM_03015
rpmG2: 7NBS_00626	CTOTU47045_00603	JCM_00987	NBRC_02945	PB293_00172	SRR12377473_01894	p42_Compleate_04198	F1182_02128
pyrC: PB293_01681	7NBS_02347	CTOTU47045_02510	F1182_03535	NBRC_01065	SRR12377473_01232	p42_Compleate_02793	JCM_01327
yycB_1: 7NBS_02093	CTOTU47045_01662	NBRC_03438	PB293_00338	p42_Compleate_01470	SRR12377473_01294	F1182_01704	JCM_02680
group_4231: JCM_04704	7NBS_03491	CTOTU47045_00283	F1182_05144	NBRC_00519	PB293_03944	SRR12377473_00888	p42_Compleate_02991
group_5241: 7NBS_02536	CTOTU47045_02584	F1182_01137	JCM_02115	NBRC_04553	PB293_03354	SRR12377473_01795	p42_Compleate_03776
walR_4: F1182_01143	JCM_02126	7NBS_02530	CTOTU47045_02590	NBRC_04559	PB293_03348	SRR12377473_01789	p42_Compleate_03770
alaS_2: JCM_03336	7NBS_03850	CTOTU47045_02076	F1182_02292	NBRC_02477	PB293_01347	SRR12377473_02404	p42_Compleate_03503
purH: F1182_01234	7NBS_04296	CTOTU47045_04196	JCM_05099	NBRC_01116	PB293_02938	SRR12377473_00954	p42_Compleate_04452
cymR: 7NBS_02665	CTOTU47045_03336	F1182_00201	JCM_01910	NBRC_02129	PB293_02216	SRR12377473_00037	p42_Compleate_00561
trmB: JCM_01399	7NBS_00415	CTOTU47045_00164	F1182_00435	NBRC_04094	PB293_03325	SRR12377473_00192	p42_Compleate_00261
lpd: 7NBS_00761	CTOTU47045_01318	F1182_03085	JCM_04019	NBRC_01313	PB293_02447	SRR12377473_02446	p42_Compleate_00828
purC_2: JCM_05775	7NBS_03128	CTOTU47045_01865	NBRC_02009	PB293_03831	SRR12377473_02342	p42_Compleate_02163	F1182_04623
group_4968: 7NBS_00592	CTOTU47045_00638	JCM_01007	NBRC_02930	PB293_00158	p42_Compleate_04211	F1182_01985	SRR12377473_00285
group_10026: 7NBS_00423	CTOTU47045_00156	F1182_00426	JCM_01410	NBRC_04086	PB293_01145	SRR12377473_01720	p42_Compleate_00269
group_1412: JCM_02176	F1182_03271	7NBS_01102	NBRC_01238	SRR12377473_01766	p42_Compleate_04567	PB293_04513	CTOTU47045_01721
ogt: 7NBS_01132	SRR12377473_02318	p42_Compleate_02279	CTOTU47045_01989	F1182_01570	JCM_00151	NBRC_00756	PB293_00949
recD2_2: JCM_01923	F1182_03444	7NBS_02657	CTOTU47045_03327	NBRC_02137	PB293_02224	SRR12377473_00045	p42_Compleate_00569
group_2690: 7NBS_02514	NBRC_04575	PB293_02893	SRR12377473_02630	p42_Compleate_03738	CTOTU47045_02606	F1182_04356	JCM_02145
suhB: JCM_01227	7NBS_04221	CTOTU47045_04367	F1182_01955	NBRC_00988	PB293_01758	SRR12377473_00520	p42_Compleate_02872
tpiA: 7NBS_02238	CTOTU47045_01154	F1182_04144	JCM_03902	NBRC_03864	PB293_04272	SRR12377473_02059	p42_Compleate_04731
group_2864: 7NBS_03205	CTOTU47045_01052	JCM_03158	NBRC_03763	PB293_04303	p42_Compleate_00050	SRR12377473_02062	F1182_03184
group_5052: 7NBS_01219	CTOTU47045_03939	F1182_05035	NBRC_01651	PB293_03523	SRR12377473_00353	p42_Compleate_02369	JCM_00290
lnrL_2: JCM_02871	7NBS_00715	CTOTU47045_00513	F1182_01849	NBRC_03038	PB293_00265	SRR12377473_00751	p42_Compleate_04098
secG: 7NBS_02252	CTOTU47045_01143	F1182_04193	JCM_05586	NBRC_03853	PB293_03376	SRR12377473_02466	p42_Compleate_04743
group_2344: JCM_02412	7NBS_00851	CTOTU47045_01408	F1182_01217	NBRC_02255	PB293_01997	SRR12377473_01600	p42_Compleate_00747
ywdI: 7NBS_02954	CTOTU47045_00955	F1182_02444	JCM_00896	NBRC_04348	PB293_00743	p42_Compleate_03217	SRR12377473_02376
cysK: 7NBS_01924	CTOTU47045_03652	F1182_02736	JCM_04471	NBRC_02668	PB293_03638	SRR12377473_03021	p42_Compleate_03626
clpP: 7NBS_02222	CTOTU47045_01170	F1182_03130	JCM_03879	NBRC_03880	PB293_04256	SRR12377473_02506	p42_Compleate_04717
group_4063: 7NBS_02812	CTOTU47045_01416	F1182_00222	NBRC_01472	PB293_02198	JCM_01729	SRR12377473_00019	p42_Compleate_00543
group_5175: 7NBS_02074	CTOTU47045_01644	F1182_03284	NBRC_03420	PB293_00357	SRR12377473_03261	p42_Compleate_01489	JCM_02657
rplL: 7NBS_02438	CTOTU47045_01226	F1182_02352	JCM_03601	NBRC_04444	PB293_02612	SRR12377473_00484	p42_Compleate_03895
hemL: JCM_01801	7NBS_03610	CTOTU47045_01469	F1182_00570	NBRC_01419	PB293_02145	SRR12377473_01069	p42_Compleate_00484
epi: 7NBS_00751	CTOTU47045_01308	F1182_03072	NBRC_01323	PB293_02457	SRR12377473_02329	p42_Compleate_00838	JCM_04031
ylxH: JCM_06055	7NBS_00275	CTOTU47045_00811	F1182_03892	NBRC_01941	PB293_01578	SRR12377473_01689	p42_Compleate_02686
comGA: JCM_02431	7NBS_00836	CTOTU47045_01393	F1182_03197	NBRC_02240	PB293_01982	p42_Compleate_00762	SRR12377473_01615
mrnC: 7NBS_02429	CTOTU47045_01235	F1182_00914	JCM_03610	NBRC_04453	PB293_02621	SRR12377473_00475	p42_Compleate_03886
ytkD: JCM_03788	7NBS_00368	F1182_03774	NBRC_04134	PB293_03465	CTOTU47045_00211	SRR12377473_01498	p42_Compleate_00221
group_4083: 7NBS_02889	F1182_02923	NBRC_03663	PB293_04042	CTOTU47045_00400	SRR12377473_03320	p42_Compleate_03098	JCM_06172
ilvC: JCM_06131	7NBS_03706	CTOTU47045_03633	F1182_00613	NBRC_00889	PB293_04198	SRR12377473_02832	p42_Compleate_00954
rplA: 7NBS_02436	CTOTU47045_01228	F1182_02354	JCM_03603	NBRC_04446	PB293_02614	SRR12377473_00482	p42_Compleate_03893
group_4911: 7NBS_00216	CTOTU47045_00753	F1182_01903	NBRC_01885	PB293_01520	SRR12377473_00672	p42_Compleate_02632	JCM_00605
gmhB: 7NBS_03226	SRR12377473_01509	JCM_03186	CTOTU47045_03457	F1182_02755	NBRC_03741	PB293_03061	p42_Compleate_00075
group_9893: 7NBS_00113	CTOTU47045_02137	F1182_02077	JCM_00475	NBRC_01791	PB293_01409	SRR12377473_03405	p42_Compleate_02517
sigH_2: 7NBS_02432	CTOTU47045_01232	JCM_03607	NBRC_04450	PB293_02618	SRR12377473_00478	p42_Compleate_03889	F1182_02358
group_2457: 7NBS_01393	CTOTU47045_03391	JCM_05665	NBRC_00206	PB293_00091	SRR12377473_01748	F1182_03235	p42_Compleate_01781
group_2895: 7NBS_03457	CTOTU47045_00317	F1182_03599	NBRC_00554	PB293_03978	SRR12377473_00771	JCM_01688	p42_Compleate_03028
group_5299: 7NBS_03011	CTOTU47045_03508	F1182_01742	NBRC_02843	PB293_04298	SRR12377473_00630	p42_Compleate_04299	JCM_01126
yxdL_1: 7NBS_02197	CTOTU47045_01600	F1182_00334	JCM_03847	NBRC_03905	PB293_04231	SRR12377473_01124	p42_Compleate_04692
corA_1: 7NBS_02655	CTOTU47045_03325	F1182_03440	NBRC_02139	PB293_02226	JCM_01926	SRR12377473_00047	p42_Compleate_00571
queC: 7NBS_02555	CTOTU47045_02577	F1182_01108	NBRC_04546	PB293_03365	SRR12377473_01047	p42_Compleate_03786	JCM_02103
group_10002: 7NBS_03098	CTOTU47045_01837	F1182_04317	JCM_03077	NBRC_02038	PB293_03803	SRR12377473_01991	p42_Compleate_02131
ydfG: JCM_04190	7NBS_01952	CTOTU47045_02791	F1182_04525	NBRC_00917	PB293_02533	SRR12377473_02975	p42_Compleate_00918
group_3972: 7NBS_02398	CTOTU47045_04052	F1182_01832	JCM_01260	NBRC_01014	PB293_01732	SRR12377473_02083	p42_Compleate_02845
group_4346: 7NBS_04085	CTOTU47045_03488	F1182_01763	JCM_01099	NBRC_02863	PB293_04124	SRR12377473_00610	p42_Compleate_04279
ruvB_2: JCM_05363	7NBS_03997	CTOTU47045_04272	F1182_01610	NBRC_03235	PB293_04431	SRR12377473_03492	p42_Compleate_03683
group_3475: JCM_01396	7NBS_00413	CTOTU47045_00166	F1182_00437	NBRC_04096	PB293_03327	SRR12377473_00194	p42_Compleate_00259
group_10364: 7NBS_03572	CTOTU47045_02327	F1182_03925	JCM_05763	NBRC_00813	PB293_03785	SRR12377473_01933	p42_Compleate_01059
fur: 7NBS_00103	CTOTU47045_02147	JCM_00462	NBRC_01781	PB293_03242	SRR12377473_00720	p42_Compleate_02507	F1182_02089
group_910: F1182_03453	7NBS_02933	PB293_00712	p42_Compleate_03195	JCM_00920	CTOTU47045_00975	NBRC_04368	SRR12377473_00835
garK: JCM_03396	F1182_00887	7NBS_02721	CTOTU47045_01558	NBRC_02557	PB293_00583	SRR12377473_02012	p42_Compleate_04649
group_9886: 7NBS_02001	CTOTU47045_02840	F1182_03040	JCM_04070	NBRC_01348	PB293_02483	SRR12377473_01951	p42_Compleate_00860
acuA: JCM_01427	7NBS_00433	CTOTU47045_00146	NBRC_04076	PB293_01155	SRR12377473_01730	p42_Compleate_00279	F1182_03687
dppB_1: 7NBS_03920	CTOTU47045_00219	F1182_01479	NBRC_04142	PB293_03473	SRR12377473_01490	p42_Compleate_00213	JCM_03778
group_1466: JCM_05280	7NBS_01334	CTOTU47045_02397	F1182_03986	NBRC_00383	PB293_01098	SRR12377473_02619	p42_Compleate_01975
group_3532: 7NBS_00584	CTOTU47045_00646	F1182_01993	NBRC_02922	PB293_02351	SRR12377473_00293	p42_Compleate_04219	JCM_01016
argB: 7NBS_00437	CTOTU47045_00142	NBRC_04072	PB293_01159	p42_Compleate_00283	F1182_00163	JCM_01433	SRR12377473_01970
group_4306: 7NBS_03921	CTOTU47045_00218	NBRC_04141	PB293_03472	SRR12377473_01491	p42_Compleate_00214	JCM_03779	F1182_04617
bsaA_2: 7NBS_03846	CTOTU47045_02080	F1182_02297	JCM_03331	NBRC_02481	PB293_01343	SRR12377473_02400	p42_Compleate_03499
fadR_2: F1182_01353	7NBS_01780	CTOTU47045_00245	JCM_05332	NBRC_02641	PB293_03175	p42_Compleate_02948	SRR12377473_00493
ypbG_2: JCM_03346	7NBS_03856	CTOTU47045_02070	NBRC_02471	PB293_01353	SRR12377473_02578	F1182_02285	p42_Compleate_03509
group_10051: JCM_05468	7NBS_02274	CTOTU47045_01263	F1182_00944	NBRC_04481	PB293_02649	SRR12377473_00447	p42_Compleate_03856
ruvB_1: JCM_01764	7NBS_02836	CTOTU47045_01440	F1182_00601	NBRC_01448	PB293_02174	SRR12377473_03244	p42_Compleate_00519
metC: JCM_04169	7NBS_01935	CTOTU47045_04219	F1182_01962	NBRC_00900	PB293_04187	SRR12377473_02409	p42_Compleate_00940
group_4886: 7NBS_00064	CTOTU47045_02185	F1182_00518	JCM_00412	NBRC_01743	PB293_03280	SRR12377473_03379	p42_Compleate_02469
ywqG: 7NBS_01068	p42_Compleate_04532	SRR12377473_00148	JCM_02223	CTOTU47045_01755	F1182_04894	NBRC_01204	PB293_02728
dctP: JCM_02346	7NBS_00895	CTOTU47045_03703	NBRC_02304	PB293_02046	F1182_02634	SRR12377473_00429	p42_Compleate_00696
mcpB_4: 7NBS_02017	CTOTU47045_02858	NBRC_01332	PB293_02466	SRR12377473_02744	p42_Compleate_00847	JCM_04045	F1182_03062
group_10156: 7NBS_04338	CTOTU47045_02284	F1182_00280	JCM_05243	NBRC_00853	PB293_03581	SRR12377473_02706	p42_Compleate_01004
group_2602: F1182_03289	7NBS_02069	CTOTU47045_01639	JCM_02651	NBRC_03415	PB293_00362	p42_Compleate_01493	SRR12377473_03266
ntaB: 7NBS_03090	CTOTU47045_01830	F1182_04310	NBRC_02045	PB293_03796	SRR12377473_01999	p42_Compleate_02123	JCM_03086
mcm: F1182_03078	JCM_04024	7NBS_00756	CTOTU47045_01313	NBRC_01318	PB293_02452	p42_Compleate_00833	SRR12377473_02334
group_4044: 7NBS_02754	CTOTU47045_00414	F1182_00496	NBRC_02387	JCM_04807	PB293_04394	SRR12377473_02654	p42_Compleate_03116
group_10019: JCM_05484	7NBS_02263	CTOTU47045_01252	F1182_00933	NBRC_04470	PB293_02638	SRR12377473_00458	p42_Compleate_03867
group_1220: JCM_00520	7NBS_00156	CTOTU47045_02096	F1182_00714	NBRC_01825	PB293_01442	SRR12377473_01277	p42_Compleate_02556
group_2771: JCM_01781	7NBS_02854	F1182_00588	SRR12377473_03515	p42_Compleate_00506	CTOTU47045_01453	NBRC_01435	PB293_02161
group_3039: F1182_00176	7NBS_04148	CTOTU47045_02276	NBRC_04189	PB293_00471	SRR12377473_02307	p42_Compleate_03379	JCM_00673
group_2843: 7NBS_03123	CTOTU47045_01861	F1182_01430	NBRC_02014	PB293_03827	p42_Compleate_02159	SRR12377473_02601	JCM_03044
group_10418: JCM_01405	7NBS_00420	CTOTU47045_00159	F1182_00429	NBRC_04089	PB293_01142	SRR12377473_01717	p42_Compleate_00266
ppaX_3: 7NBS_01112	CTOTU47045_02714	F1182_05058	NBRC_00736	PB293_00969	SRR12377473_01915	p42_Compleate_02259	JCM_00115
ydbD: JCM_02023	7NBS_03992	CTOTU47045_04385	F1182_03360	NBRC_02214	PB293_02296	SRR12377473_03223	p42_Compleate_00662
sigV_2: 7NBS_02521	CTOTU47045_02599	F1182_01155	JCM_02138	NBRC_04568	PB293_03339	SRR12377473_02623	p42_Compleate_03761
group_3795: 7NBS_01765	SRR12377473_00508	p42_Compleate_02933	CTOTU47045_02948	F1182_01332	NBRC_02625	PB293_03160	JCM_06283
sigF: JCM_00455	F1182_02096	7NBS_00097	CTOTU47045_02153	NBRC_01775	PB293_03248	SRR12377473_00714	p42_Compleate_02501
mcpA_1: JCM_04898	7NBS_01665	CTOTU47045_03241	F1182_00781	NBRC_00456	PB293_02857	SRR12377473_01325	p42_Compleate_02044
group_10140: JCM_02588	7NBS_02022	CTOTU47045_02918	F1182_03399	NBRC_03371	PB293_02980	SRR12377473_02236	p42_Compleate_01537
group_728: JCM_02189	7NBS_01092	p42_Compleate_04557	SRR12377473_01776	CTOTU47045_01731	NBRC_01228	PB293_04503	F1182_03258
group_5760: JCM_00942	7NBS_00657	CTOTU47045_00572	F1182_02169	NBRC_02977	PB293_00204	SRR12377473_00574	p42_Compleate_04164
rlmG: JCM_03600	7NBS_02439	CTOTU47045_01225	NBRC_04443	PB293_02611	SRR12377473_00485	p42_Compleate_03896	F1182_02351
group_10419: 7NBS_00219	CTOTU47045_00756	F1182_01900	JCM_00608	NBRC_01888	PB293_01523	SRR12377473_00675	p42_Compleate_02635
group_5460: 7NBS_04167	CTOTU47045_04332	JCM_02817	NBRC_00276	PB293_00987	SRR12377473_03161	p42_Compleate_01857	F1182_02840
dppB_2: 7NBS_01719	CTOTU47045_03858	F1182_03657	JCM_03125	NBRC_02070	PB293_02805	SRR12377473_00861	p42_Compleate_02098
group_3857: 7NBS_02016	CTOTU47045_02857	SRR12377473_02743	p42_Compleate_00848	JCM_04046	F1182_03061	NBRC_01333	PB293_02467
msmE: 7NBS_03504	NBRC_03141	CTOTU47045_03016	F1182_00413	JCM_04148	PB293_00494	SRR12377473_01589	p42_Compleate_03400
tcyL_1: JCM_01533	7NBS_00511	CTOTU47045_00069	F1182_04264	NBRC_03999	PB293_01232	SRR12377473_00401	p42_Compleate_00355
group_4322: 7NBS_04004	CTOTU47045_04265	NBRC_03228	PB293_04438	SRR12377473_03460	p42_Compleate_03690	F1182_04764	JCM_05374
group_4609: F1182_01898	JCM_00609	7NBS_00220	CTOTU47045_00757	NBRC_01889	PB293_01524	SRR12377473_00676	p42_Compleate_02636
hisD: 7NBS_02210	CTOTU47045_01613	F1182_02690	NBRC_03892	PB293_04244	p42_Compleate_04705	JCM_03864	SRR12377473_02518
group_4232: JCM_04702	7NBS_03492	CTOTU47045_00282	F1182_05143	NBRC_00518	PB293_03943	SRR12377473_00887	p42_Compleate_02990
rpsT: 7NBS_02624	CTOTU47045_03294	F1182_01421	JCM_01965	NBRC_02170	PB293_02257	SRR12377473_03176	p42_Compleate_00602
walR_6: JCM_04090	7NBS_04257	CTOTU47045_03054	F1182_03811	NBRC_03335	PB293_00530	p42_Compleate_03432	SRR12377473_02948
adh_2: JCM_03952	7NBS_03264	F1182_03095	SRR12377473_03179	p42_Compleate_01289	PB293_01860	CTOTU47045_02780	NBRC_03568
acdA_1: JCM_05880	7NBS_02922	CTOTU47045_00986	F1182_02716	NBRC_04379	PB293_00701	SRR12377473_00824	p42_Compleate_03184
group_9873: 7NBS_01967	CTOTU47045_02806	F1182_02182	JCM_04211	NBRC_00931	PB293_02519	SRR12377473_01110	p42_Compleate_00896
group_5242: 7NBS_02562	CTOTU47045_00890	F1182_01194	JCM_00797	NBRC_04279	PB293_00812	p42_Compleate_03282	SRR12377473_02111
recX: JCM_02214	7NBS_01075	NBRC_01211	p42_Compleate_04540	SRR12377473_00141	CTOTU47045_01748	PB293_02721	F1182_04901
group_3410: 7NBS_00180	CTOTU47045_00707	F1182_00686	NBRC_01849	PB293_01484	SRR12377473_03281	p42_Compleate_02586	JCM_00556
gdpP: JCM_02135	7NBS_02524	CTOTU47045_02596	F1182_01151	NBRC_04565	PB293_03342	SRR12377473_01783	p42_Compleate_03764
relA: 7NBS_02814	CTOTU47045_01418	F1182_00225	NBRC_01470	PB293_02196	SRR12377473_00017	p42_Compleate_00541	JCM_01732
group_4385: 7NBS_04249	CTOTU47045_04322	F1182_04010	JCM_00774	NBRC_04263	PB293_00828	p42_Compleate_03299	SRR12377473_01396
group_1518: 7NBS_01645	CTOTU47045_03221	NBRC_00436	PB293_02877	SRR12377473_02646	JCM_04937	F1182_00806	p42_Compleate_02023
group_5068: 7NBS_01340	CTOTU47045_02391	F1182_03992	NBRC_00389	PB293_01104	SRR12377473_02758	p42_Compleate_01981	JCM_05292
group_3081: JCM_05178	7NBS_04392	CTOTU47045_02723	F1182_03511	NBRC_03624	PB293_01801	SRR12377473_02536	p42_Compleate_01228
group_1296: JCM_01487	F1182_05020	7NBS_00478	CTOTU47045_00101	NBRC_04031	PB293_01200	p42_Compleate_00324	SRR12377473_01544
group_3764: 7NBS_01685	CTOTU47045_03261	F1182_04714	JCM_05910	NBRC_02104	PB293_02838	SRR12377473_02422	p42_Compleate_02065
csoS1C: 7NBS_02131	CTOTU47045_01894	F1182_00647	JCM_00022	NBRC_00672	PB293_03867	SRR12377473_01744	p42_Compleate_02192
pitA: JCM_01060	7NBS_00554	CTOTU47045_00676	F1182_02028	NBRC_02892	PB293_04095	SRR12377473_01437	p42_Compleate_04249
group_3407: 7NBS_00153	SRR12377473_01270	p42_Compleate_02549	CTOTU47045_02099	F1182_00718	NBRC_01822	PB293_01439	JCM_00513
aceB: 7NBS_03180	CTOTU47045_02011	NBRC_03207	PB293_01401	SRR12377473_02665	p42_Compleate_03565	F1182_01321	JCM_04717
rsfA: 7NBS_02945	CTOTU47045_00964	F1182_02435	JCM_00906	NBRC_04357	PB293_00734	SRR12377473_02385	p42_Compleate_03208
group_3924: 7NBS_02233	CTOTU47045_01159	F1182_04149	JCM_03896	NBRC_03869	PB293_04267	SRR12377473_02054	p42_Compleate_04726
ynfM: JCM_00263	7NBS_01201	CTOTU47045_03957	F1182_02376	NBRC_01633	PB293_03542	SRR12377473_01341	p42_Compleate_02349
group_1530: 7NBS_01712	CTOTU47045_03865	NBRC_02077	PB293_02812	F1182_03665	JCM_03133	SRR12377473_00854	p42_Compleate_02091
group_5195: 7NBS_02249	CTOTU47045_01146	F1182_04196	JCM_03915	NBRC_03856	PB293_03373	SRR12377473_02463	p42_Compleate_04740
pspA_1: CTOTU47045_02372	7NBS_01559	NBRC_01571	PB293_03740	JCM_05047	F1182_02331	SRR12377473_01831	p42_Compleate_01103
ysdB: 7NBS_00501	CTOTU47045_00078	F1182_04254	NBRC_04008	PB293_01223	SRR12377473_02806	p42_Compleate_00346	JCM_01520
group_10266: JCM_02689	7NBS_01320	CTOTU47045_02412	F1182_03970	NBRC_00370	PB293_01084	SRR12377473_03174	p42_Compleate_01961
sasA_4: F1182_05048	7NBS_01240	CTOTU47045_03128	NBRC_01673	PB293_03502	SRR12377473_00331	p42_Compleate_02391	JCM_00319
ftsA_1: JCM_01418	7NBS_00428	CTOTU47045_00151	F1182_05147	NBRC_04081	PB293_01150	SRR12377473_01725	p42_Compleate_00274
group_5414: 7NBS_03737	CTOTU47045_03908	F1182_04175	JCM_03026	NBRC_02412	PB293_01936	SRR12377473_03357	p42_Compleate_04384
ypdF_3: 7NBS_01522	CTOTU47045_02334	SRR12377473_01674	JCM_06149	NBRC_00806	PB293_03778	p42_Compleate_01066	F1182_05165
group_3061: JCM_00769	7NBS_04245	CTOTU47045_04318	NBRC_04259	PB293_00832	SRR12377473_01400	p42_Compleate_03303	F1182_04005
cpnA_1: 7NBS_03311	CTOTU47045_03817	NBRC_00256	PB293_00141	SRR12377473_03118	p42_Compleate_01834	F1182_04431	JCM_04968
nfdA_1: JCM_02712	F1182_03946	7NBS_01302	p42_Compleate_01940	CTOTU47045_02430	NBRC_00352	PB293_01066	SRR12377473_01172
group_4108: 7NBS_02992	CTOTU47045_03527	JCM_01150	NBRC_02824	PB293_03220	SRR12377473_02916	p42_Compleate_04317	F1182_04476
group_4076: 7NBS_02861	CTOTU47045_01460	F1182_00579	NBRC_01428	PB293_02154	SRR12377473_03477	p42_Compleate_00493	JCM_01790
group_10310: 7NBS_02112	CTOTU47045_01875	F1182_00619	JCM_05791	NBRC_00645	PB293_03840	SRR12377473_03060	p42_Compleate_02172
group_1659: JCM_01252	7NBS_02402	CTOTU47045_04048	NBRC_01010	PB293_01736	SRR12377473_02774	p42_Compleate_02849	F1182_01828
mglA: F1182_01893	JCM_00613	7NBS_00223	CTOTU47045_00760	NBRC_01892	PB293_01527	SRR12377473_00679	p42_Compleate_02639
pdhB: 7NBS_04205	CTOTU47045_02988	F1182_04462	JCM_01204	NBRC_00972	PB293_01774	SRR12377473_00536	p42_Compleate_02888
murAA: 7NBS_02775	CTOTU47045_00437	JCM_04871	NBRC_02364	PB293_00658	SRR12377473_00243	p42_Compleate_03138	F1182_00469
group_10121: JCM_04855	7NBS_02790	CTOTU47045_00452	F1182_01791	NBRC_02349	PB293_00673	SRR12377473_00258	p42_Compleate_03153
cshB: 7NBS_00889	CTOTU47045_03697	F1182_02620	NBRC_02298	PB293_02040	SRR12377473_00441	p42_Compleate_00707	JCM_02355
yqeY: 7NBS_03968	CTOTU47045_03278	SRR12377473_01448	F1182_01400	NBRC_02193	PB293_02275	p42_Compleate_00640	JCM_01995
group_3560: 7NBS_00681	CTOTU47045_00548	F1182_02496	JCM_02922	NBRC_03001	PB293_00230	SRR12377473_01156	p42_Compleate_04138
ilvE: 7NBS_01921	CTOTU47045_03649	F1182_02739	NBRC_02665	PB293_03635	JCM_04474	SRR12377473_03018	p42_Compleate_03623
group_9966: 7NBS_02700	CTOTU47045_01537	F1182_00911	JCM_03427	NBRC_02578	PB293_00604	SRR12377473_02135	p42_Compleate_04628
rplS: 7NBS_00316	CTOTU47045_00852	F1182_04342	JCM_04354	NBRC_01982	PB293_01620	SRR12377473_00935	p42_Compleate_02730
group_4035: 7NBS_02716	CTOTU47045_01553	F1182_00892	JCM_03407	NBRC_02562	PB293_00588	SRR12377473_02007	p42_Compleate_04644
zupT: JCM_01093	7NBS_04090	CTOTU47045_03483	F1182_01769	NBRC_02868	PB293_04119	SRR12377473_00605	p42_Compleate_04274
mreB: F1182_00581	JCM_01789	7NBS_02860	CTOTU47045_01459	NBRC_01429	PB293_02155	SRR12377473_02811	p42_Compleate_00500
accB: 7NBS_00785	CTOTU47045_01341	F1182_04109	NBRC_01289	PB293_02423	SRR12377473_02289	p42_Compleate_00805	JCM_06001
group_3872: 7NBS_02083	CTOTU47045_01652	F1182_03274	NBRC_03428	SRR12377473_03349	p42_Compleate_01480	PB293_00349	JCM_02664
fabG_2: 7NBS_00327	CTOTU47045_00863	F1182_04329	JCM_04336	NBRC_01993	PB293_01631	SRR12377473_00924	p42_Compleate_02741
dksA_1: JCM_03750	7NBS_03903	CTOTU47045_00236	F1182_01460	NBRC_04159	PB293_03490	SRR12377473_02686	p42_Compleate_00196
group_10194: p42_Compleate_02374	7NBS_01224	CTOTU47045_04171	F1182_04050	JCM_00297	NBRC_01656	PB293_03518	SRR12377473_00348
group_5510: 7NBS_04436	CTOTU47045_04279	F1182_01952	NBRC_00991	PB293_01755	SRR12377473_03138	p42_Compleate_02869	JCM_01230
yqjZ: 7NBS_03544	CTOTU47045_02299	F1182_00265	JCM_05263	NBRC_00841	PB293_03597	SRR12377473_01040	p42_Compleate_01021
group_1278: JCM_03799	7NBS_00375	CTOTU47045_00204	F1182_03782	NBRC_04127	PB293_03458	SRR12377473_00225	p42_Compleate_00228
cysG: 7NBS_01975	CTOTU47045_02814	SRR12377473_01102	p42_Compleate_00888	JCM_04223	F1182_03002	NBRC_00939	PB293_02511
nadD_1: JCM_01951	7NBS_02633	CTOTU47045_03303	F1182_03413	NBRC_02161	PB293_02248	SRR12377473_00069	p42_Compleate_00593
hemY_1: 7NBS_03055	SRR12377473_00105	p42_Compleate_04414	CTOTU47045_03911	F1182_02867	NBRC_02442	PB293_01906	JCM_02977
leuE: JCM_02616	7NBS_02046	CTOTU47045_04335	F1182_03315	NBRC_03393	PB293_02959	SRR12377473_01368	p42_Compleate_01516
group_1434: F1182_02387	7NBS_01192	CTOTU47045_03966	JCM_00253	NBRC_01624	PB293_03551	p42_Compleate_02340	SRR12377473_01350
udk_2: 7NBS_02645	CTOTU47045_03315	F1182_03428	JCM_01937	NBRC_02149	PB293_02236	SRR12377473_00057	p42_Compleate_00581
dgkA: JCM_02316	7NBS_00922	CTOTU47045_03725	F1182_02662	NBRC_02326	PB293_02068	p42_Compleate_00674	SRR12377473_00407
group_3605: 7NBS_00867	CTOTU47045_04020	F1182_02596	JCM_02385	NBRC_02272	PB293_02014	p42_Compleate_00729	SRR12377473_02204
murE_1: JCM_04650	7NBS_01802	CTOTU47045_00267	F1182_04382	NBRC_00472	PB293_03927	SRR12377473_00872	p42_Compleate_02970
group_3673: 7NBS_01216	CTOTU47045_03942	JCM_00287	NBRC_01648	PB293_03527	SRR12377473_00356	p42_Compleate_02366	F1182_05038
des: 7NBS_03051	SRR12377473_00109	p42_Compleate_04418	JCM_02971	CTOTU47045_03915	F1182_02863	NBRC_02446	PB293_01902
group_5887: JCM_05101	7NBS_04298	CTOTU47045_04198	F1182_01232	NBRC_01118	PB293_02936	SRR12377473_00956	p42_Compleate_04454
group_10327: 7NBS_03549	CTOTU47045_02304	F1182_00260	JCM_06281	NBRC_00836	PB293_03602	SRR12377473_01025	p42_Compleate_01036
recF_2: F1182_04374	JCM_02168	7NBS_02497	CTOTU47045_02623	NBRC_04592	PB293_02910	SRR12377473_03351	p42_Compleate_03721
group_5005: 7NBS_00843	CTOTU47045_01400	F1182_03189	NBRC_02247	PB293_01989	SRR12377473_01608	p42_Compleate_00755	JCM_02423
fadA_2: JCM_00203	CTOTU47045_01951	7NBS_01169	F1182_03723	NBRC_00796	PB293_00911	SRR12377473_02252	p42_Compleate_02317
btuF_3: F1182_03447	7NBS_02930	CTOTU47045_00978	JCM_05892	NBRC_04371	PB293_00709	SRR12377473_00832	p42_Compleate_03192
group_34: JCM_04638	F1182_03172	7NBS_01580	PB293_00883	NBRC_01551	CTOTU47045_03145	p42_Compleate_01122	SRR12377473_03605
group_10016: JCM_02029	7NBS_00929	CTOTU47045_03732	F1182_03355	NBRC_02219	PB293_02075	SRR12377473_02934	p42_Compleate_00667
group_5310: 7NBS_03060	JCM_02989	CTOTU47045_03883	F1182_02875	NBRC_02437	PB293_01911	SRR12377473_00100	p42_Compleate_04409
tcyM: 7NBS_00512	CTOTU47045_00068	F1182_04265	NBRC_03998	PB293_01233	SRR12377473_00400	p42_Compleate_00356	JCM_01535
group_4194: 7NBS_03397	CTOTU47045_02222	SRR12377473_01465	p42_Compleate_03337	F1182_03736	JCM_00719	NBRC_04224	PB293_04067
group_10384: 7NBS_02586	CTOTU47045_00910	F1182_01025	JCM_00831	NBRC_04303	PB293_00788	SRR12377473_03449	p42_Compleate_03262
fapR: 7NBS_00330	CTOTU47045_00866	F1182_04326	JCM_04331	NBRC_01996	PB293_01634	SRR12377473_00921	p42_Compleate_02744
group_10159: 7NBS_01410	CTOTU47045_03375	F1182_03217	JCM_06187	NBRC_00189	PB293_00075	SRR12377473_03316	p42_Compleate_01768
bauC_2: 7NBS_01130	SRR12377473_02316	p42_Compleate_02277	CTOTU47045_01991	F1182_04820	NBRC_00754	PB293_00951	JCM_00149
lysN_3: p42_Compleate_02413	JCM_00341	7NBS_00008	CTOTU47045_03113	NBRC_01688	PB293_04476	F1182_04225	SRR12377473_02245
modB: 7NBS_03562	CTOTU47045_02317	JCM_05746	NBRC_00823	PB293_03615	p42_Compleate_01049	SRR12377473_01943	F1182_03935
yqeN: F1182_01422	7NBS_02625	CTOTU47045_03295	JCM_01964	NBRC_02169	PB293_02256	SRR12377473_03175	p42_Compleate_00601
group_5395: 7NBS_03604	CTOTU47045_01475	F1182_00563	JCM_01808	NBRC_01413	PB293_02139	SRR12377473_01075	p42_Compleate_00478
group_5338: 7NBS_03241	CTOTU47045_04082	F1182_02062	NBRC_03542	PB293_01886	SRR12377473_02394	p42_Compleate_01324	JCM_03992
cinA: JCM_00602	7NBS_00213	CTOTU47045_00750	F1182_01906	NBRC_01882	PB293_01517	SRR12377473_00669	p42_Compleate_02629
bceB_2: JCM_03327	7NBS_03844	CTOTU47045_02082	F1182_02299	NBRC_02483	PB293_01341	p42_Compleate_03497	SRR12377473_01226
fadF: JCM_05885	NBRC_04375	7NBS_02926	CTOTU47045_00982	F1182_02721	PB293_00705	SRR12377473_00828	p42_Compleate_03188
group_5051: 7NBS_01215	CTOTU47045_03943	F1182_05039	PB293_03528	JCM_00286	NBRC_01647	SRR12377473_00357	p42_Compleate_02365
ppx: JCM_05336	7NBS_01783	CTOTU47045_00248	F1182_01357	NBRC_02644	PB293_03178	SRR12377473_00490	p42_Compleate_02951
cycA: 7NBS_00814	CTOTU47045_01372	F1182_00764	NBRC_01258	PB293_02392	SRR12377473_01872	p42_Compleate_00783	JCM_03508
pabA_2: 7NBS_01922	CTOTU47045_03650	F1182_02738	JCM_04473	NBRC_02666	PB293_03636	SRR12377473_03019	p42_Compleate_03624
group_3953: 7NBS_02322	CTOTU47045_02559	F1182_01085	NBRC_04529	PB293_02698	SRR12377473_01067	p42_Compleate_03806	JCM_02077
trxA: 7NBS_03328	CTOTU47045_00037	F1182_00104	JCM_05149	NBRC_03968	PB293_01264	SRR12377473_00372	p42_Compleate_00385
group_4888: 7NBS_00073	SRR12377473_02368	p42_Compleate_02477	CTOTU47045_02177	F1182_00508	JCM_00421	NBRC_01751	PB293_03272
yjdF: 7NBS_00661	CTOTU47045_00568	F1182_02173	JCM_00938	NBRC_02981	PB293_00208	SRR12377473_00570	p42_Compleate_04160
group_5658: F1182_01838	JCM_02885	7NBS_00707	CTOTU47045_00521	NBRC_03030	PB293_00257	SRR12377473_03306	p42_Compleate_04106
oppF_5: JCM_02198	7NBS_01084	CTOTU47045_01739	F1182_04519	NBRC_01220	SRR12377473_00132	p42_Compleate_04549	PB293_04460
mcp4_1: 7NBS_00563	CTOTU47045_00667	F1182_02016	JCM_01045	NBRC_02901	PB293_02372	SRR12377473_00314	p42_Compleate_04240
group_9888: 7NBS_01210	CTOTU47045_03948	F1182_05044	JCM_00277	NBRC_01642	PB293_03533	SRR12377473_00362	p42_Compleate_02360
pstA: 7NBS_00854	CTOTU47045_01411	F1182_01221	JCM_02406	NBRC_02258	PB293_02000	SRR12377473_03463	p42_Compleate_00744
group_3221: F1182_01290	JCM_04739	7NBS_03160	CTOTU47045_02033	NBRC_03192	PB293_01387	SRR12377473_00641	p42_Compleate_03550
gntR: 7NBS_02325	CTOTU47045_02562	F1182_01088	JCM_02080	NBRC_04532	PB293_02701	SRR12377473_01064	p42_Compleate_03803
acdA_2: JCM_00762	7NBS_04241	CTOTU47045_02191	NBRC_04255	PB293_00836	SRR12377473_01541	p42_Compleate_03307	F1182_02043
yflH: 7NBS_00217	CTOTU47045_00754	F1182_01902	NBRC_01886	PB293_01521	SRR12377473_00673	p42_Compleate_02633	JCM_00606
yugI: 7NBS_04362	CTOTU47045_04246	NBRC_03692	PB293_03012	SRR12377473_00966	p42_Compleate_00133	JCM_03254	F1182_04630
glpQ_2: JCM_00780	7NBS_04441	CTOTU47045_04290	F1182_00748	NBRC_04267	PB293_00824	SRR12377473_01392	p42_Compleate_03295
csoR_1: 7NBS_03164	CTOTU47045_02029	F1182_01299	JCM_04733	NBRC_03196	PB293_01391	SRR12377473_00636	p42_Compleate_03555
argH_2: F1182_01294	7NBS_03161	CTOTU47045_02032	NBRC_03193	PB293_01388	SRR12377473_00640	p42_Compleate_03551	JCM_04737
atpD: F1182_01805	7NBS_02778	CTOTU47045_00440	JCM_04868	NBRC_02361	PB293_00661	SRR12377473_00246	p42_Compleate_03141
group_1522: JCM_04917	7NBS_01656	CTOTU47045_03232	F1182_00793	NBRC_00447	PB293_02866	SRR12377473_01316	p42_Compleate_02035
spoIVB: JCM_04008	7NBS_00767	CTOTU47045_01324	F1182_03092	NBRC_01307	PB293_02441	SRR12377473_01829	p42_Compleate_00822
group_3387: JCM_00405	7NBS_00057	CTOTU47045_03062	F1182_00524	NBRC_01738	PB293_03285	SRR12377473_02174	p42_Compleate_02464
group_5191: 7NBS_02234	CTOTU47045_01158	F1182_04148	JCM_03897	NBRC_03868	PB293_04268	SRR12377473_02055	p42_Compleate_04727
clpX: 7NBS_03598	CTOTU47045_01481	F1182_00557	JCM_01817	NBRC_01407	PB293_02133	SRR12377473_01081	p42_Compleate_00472
group_2332: F1182_03082	7NBS_00758	CTOTU47045_01315	NBRC_01316	PB293_02450	SRR12377473_02443	p42_Compleate_00831	JCM_04022
group_5823: JCM_03321	7NBS_03840	CTOTU47045_02086	F1182_02303	NBRC_02487	PB293_01337	SRR12377473_01222	p42_Compleate_03493
group_547: F1182_00555	7NBS_03596	CTOTU47045_01483	NBRC_01405	PB293_02131	JCM_01819	p42_Compleate_00470	SRR12377473_01083
yfiY_3: JCM_03744	7NBS_03900	CTOTU47045_00239	NBRC_04162	PB293_03493	SRR12377473_03396	F1182_01456	p42_Compleate_00193
group_3847: JCM_04240	7NBS_01985	CTOTU47045_02824	F1182_03018	NBRC_00949	PB293_02501	SRR12377473_01092	p42_Compleate_00878
ppaX_4: JCM_03391	7NBS_02725	CTOTU47045_01562	F1182_00882	NBRC_02553	PB293_00579	SRR12377473_02016	p42_Compleate_04653
ispE: JCM_04427	7NBS_04282	CTOTU47045_03682	F1182_02973	NBRC_02698	PB293_03668	SRR12377473_01636	p42_Compleate_03656
yecS_1: JCM_02653	7NBS_02070	CTOTU47045_01640	F1182_03288	NBRC_03416	PB293_00361	SRR12377473_03265	p42_Compleate_01492
coaX: 7NBS_01927	CTOTU47045_03655	F1182_02733	NBRC_02671	PB293_03641	SRR12377473_02089	p42_Compleate_03629	JCM_04468
gsiC_4: JCM_00858	7NBS_02603	CTOTU47045_00927	F1182_02477	NBRC_04320	PB293_00771	SRR12377473_01563	p42_Compleate_03245
group_10350: 7NBS_02082	CTOTU47045_01651	F1182_03275	JCM_02663	NBRC_03427	PB293_00350	SRR12377473_03350	p42_Compleate_01481
sotB: JCM_02096	7NBS_02335	F1182_01104	NBRC_04542	PB293_02711	CTOTU47045_02573	SRR12377473_01051	p42_Compleate_03790
group_3690: 7NBS_01311	CTOTU47045_02421	SRR12377473_01181	p42_Compleate_01949	JCM_02701	F1182_03956	NBRC_00361	PB293_01075
sat: JCM_03226	7NBS_03637	CTOTU47045_03426	F1182_04652	NBRC_03710	PB293_03030	SRR12377473_00985	p42_Compleate_00114
yhbY: 7NBS_02634	CTOTU47045_03304	F1182_03414	JCM_01950	NBRC_02160	PB293_02247	SRR12377473_00068	p42_Compleate_00592
rpsU: 7NBS_00931	CTOTU47045_03734	F1182_03357	NBRC_02217	PB293_02077	SRR12377473_02936	p42_Compleate_00665	JCM_02026
ftsE: JCM_01659	7NBS_03667	CTOTU47045_00340	F1182_00063	NBRC_00575	PB293_03999	SRR12377473_02571	p42_Compleate_03049
nth: 7NBS_02153	CTOTU47045_02672	F1182_03558	JCM_00052	NBRC_00694	PB293_03889	SRR12377473_01205	p42_Compleate_02227
metN_2: 7NBS_03206	CTOTU47045_01051	NBRC_03762	PB293_04302	SRR12377473_02063	p42_Compleate_00051	JCM_03159	F1182_03185
purD_1: JCM_04947	7NBS_01638	CTOTU47045_03214	F1182_04539	NBRC_00429	PB293_02884	SRR12377473_02886	p42_Compleate_02016
yjdJ: 7NBS_03012	CTOTU47045_03507	F1182_01743	JCM_01125	NBRC_02844	PB293_04297	SRR12377473_00629	p42_Compleate_04298
group_2443: JCM_05298	7NBS_01345	CTOTU47045_02387	F1182_03997	NBRC_00393	PB293_01108	SRR12377473_02762	p42_Compleate_01985
group_9979: 7NBS_01677	CTOTU47045_03253	F1182_04704	JCM_05921	NBRC_02112	PB293_02846	SRR12377473_02430	p42_Compleate_02056
group_1805: 7NBS_03287	SRR12377473_02220	CTOTU47045_03841	JCM_05005	F1182_04556	NBRC_00232	PB293_00117	p42_Compleate_01806
rpmGA: 7NBS_00845	CTOTU47045_01402	F1182_01211	JCM_02421	NBRC_02249	PB293_01991	SRR12377473_01606	p42_Compleate_00753
atpB: JCM_04862	7NBS_02784	CTOTU47045_00446	F1182_01799	NBRC_02355	PB293_00667	SRR12377473_00252	p42_Compleate_03147
rimP: 7NBS_00249	CTOTU47045_00786	F1182_03861	JCM_00649	NBRC_01918	PB293_01553	SRR12377473_01259	p42_Compleate_02665
group_3256: F1182_02579	p42_Compleate_04507	JCM_02257	7NBS_01043	CTOTU47045_01780	NBRC_01179	PB293_02753	SRR12377473_00173
group_1873: JCM_03024	7NBS_03738	CTOTU47045_03907	F1182_04174	NBRC_02413	PB293_01935	SRR12377473_03358	p42_Compleate_04385
group_3757: 7NBS_01655	F1182_00794	NBRC_00446	PB293_02867	CTOTU47045_03231	SRR12377473_01315	p42_Compleate_02034	JCM_04920
group_4445: 7NBS_04474	CTOTU47045_02897	F1182_05137	JCM_06133	NBRC_03351	PB293_03000	SRR12377473_03344	p42_Compleate_01562
group_2703: 7NBS_02567	CTOTU47045_00895	NBRC_04284	PB293_00807	F1182_01200	JCM_00804	SRR12377473_02106	p42_Compleate_03277
rsuA: 7NBS_00407	CTOTU47045_00172	SRR12377473_00200	p42_Compleate_00253	F1182_00446	JCM_01389	NBRC_04102	PB293_03333
lgrD: JCM_03033	7NBS_03733	CTOTU47045_04085	NBRC_02408	PB293_01940	SRR12377473_02228	p42_Compleate_04379	F1182_02342
flgC: JCM_04377	7NBS_00299	CTOTU47045_00835	F1182_03918	NBRC_01965	PB293_01603	SRR12377473_02640	p42_Compleate_02710
mrpG_2: JCM_03228	7NBS_03639	CTOTU47045_03424	F1182_04650	NBRC_03708	PB293_03028	SRR12377473_00983	p42_Compleate_00116
cwlJ_1: 7NBS_02950	CTOTU47045_00959	F1182_02440	JCM_00901	NBRC_04352	PB293_00739	SRR12377473_02380	p42_Compleate_03213
group_4318: 7NBS_03993	CTOTU47045_04276	F1182_01614	JCM_05358	NBRC_03239	PB293_04427	p42_Compleate_03679	SRR12377473_03488
group_1617: JCM_03834	7NBS_02187	CTOTU47045_01590	NBRC_03915	PB293_04221	SRR12377473_01134	p42_Compleate_04682	F1182_04575
rhaR_4: JCM_04832	7NBS_02805	F1182_01777	NBRC_02334	PB293_00688	CTOTU47045_00467	SRR12377473_00275	p42_Compleate_03170
group_5026: 7NBS_01065	CTOTU47045_01758	F1182_04891	NBRC_01201	PB293_02731	SRR12377473_00151	p42_Compleate_04529	JCM_02227
pckA: 7NBS_00370	CTOTU47045_00209	F1182_03777	NBRC_04132	PB293_03463	p42_Compleate_00223	JCM_03791	SRR12377473_01500
group_5099: 7NBS_01552	CTOTU47045_02365	F1182_02323	NBRC_01578	PB293_03747	SRR12377473_01839	p42_Compleate_01096	JCM_05056
group_2972: 7NBS_03838	CTOTU47045_02088	NBRC_02489	PB293_01335	F1182_04676	JCM_03319	p42_Compleate_03491	SRR12377473_01220
group_1672: JCM_02130	7NBS_02528	CTOTU47045_02592	NBRC_04561	PB293_03346	SRR12377473_01787	p42_Compleate_03768	F1182_01146
guaB: JCM_05404	7NBS_04022	CTOTU47045_04152	F1182_04578	NBRC_03210	PB293_04456	SRR12377473_02193	p42_Compleate_03708
ecfA2: JCM_03556	7NBS_02481	CTOTU47045_01183	F1182_03789	NBRC_04400	PB293_02569	SRR12377473_03438	p42_Compleate_03938
group_5735: JCM_00080	7NBS_02170	CTOTU47045_02690	F1182_03579	NBRC_00711	PB293_03907	SRR12377473_01188	p42_Compleate_02236
dxr: JCM_00657	7NBS_00255	CTOTU47045_00792	F1182_03869	NBRC_01922	PB293_01559	SRR12377473_01263	p42_Compleate_02669
spxA_2: 7NBS_03466	CTOTU47045_00308	JCM_01699	NBRC_00545	PB293_03969	SRR12377473_00762	p42_Compleate_03019	F1182_03608
group_1701: JCM_01953	7NBS_02632	CTOTU47045_03302	NBRC_02162	PB293_02249	SRR12377473_00070	p42_Compleate_00594	F1182_03412
ymcA: 7NBS_00181	CTOTU47045_00708	JCM_00557	NBRC_01850	PB293_01485	SRR12377473_03280	p42_Compleate_02587	F1182_00685
dedA: 7NBS_02200	CTOTU47045_01603	F1182_00330	JCM_03853	NBRC_03902	PB293_04234	SRR12377473_01121	p42_Compleate_04695
rplI: JCM_02134	7NBS_02525	CTOTU47045_02595	F1182_01150	NBRC_04564	PB293_03343	SRR12377473_01784	p42_Compleate_03765
group_1415: 7NBS_01115	CTOTU47045_02006	NBRC_00739	JCM_00121	PB293_00966	p42_Compleate_02262	SRR12377473_01918	F1182_04986
group_4684: F1182_04016	JCM_05833	7NBS_03685	CTOTU47045_03614	NBRC_00870	PB293_04217	SRR12377473_01404	p42_Compleate_00975
feuC_2: 7NBS_02801	CTOTU47045_00463	F1182_01780	NBRC_02338	PB293_00684	SRR12377473_00271	p42_Compleate_03166	JCM_04841
group_10119: JCM_01467	7NBS_00463	CTOTU47045_00116	F1182_04205	NBRC_04046	PB293_01185	SRR12377473_01857	p42_Compleate_00309
rimJ_1: JCM_02236	7NBS_01057	CTOTU47045_01766	F1182_04882	NBRC_01193	PB293_02739	SRR12377473_00159	p42_Compleate_04521
group_5391: 7NBS_03595	CTOTU47045_01484	F1182_00553	JCM_01821	NBRC_01404	PB293_02130	SRR12377473_01084	p42_Compleate_00469
group_2677: JCM_01269	7NBS_02392	CTOTU47045_04058	F1182_04699	NBRC_01020	PB293_01726	SRR12377473_02077	p42_Compleate_02839
hdfR_1: JCM_01526	7NBS_00505	CTOTU47045_00074	F1182_04258	NBRC_04004	PB293_01227	SRR12377473_02800	p42_Compleate_00350
gabP: JCM_00851	7NBS_02599	CTOTU47045_00923	NBRC_04316	PB293_00775	p42_Compleate_03249	SRR12377473_03374	F1182_02482
group_5212: 7NBS_02359	CTOTU47045_02522	F1182_01480	NBRC_01053	PB293_01693	SRR12377473_01244	p42_Compleate_02805	JCM_01313
phoP_1: JCM_01489	7NBS_00480	CTOTU47045_00099	F1182_02230	NBRC_04029	PB293_01202	SRR12377473_01546	p42_Compleate_00326
group_4607: F1182_01894	JCM_00612	7NBS_00222	CTOTU47045_00759	NBRC_01891	PB293_01526	SRR12377473_00678	p42_Compleate_02638
cbaB: 7NBS_02120	CTOTU47045_01883	F1182_00636	JCM_00008	NBRC_00660	PB293_03855	SRR12377473_03532	p42_Compleate_02180
dacB: 7NBS_00090	SRR12377473_00707	p42_Compleate_02494	CTOTU47045_02160	F1182_02105	JCM_00446	NBRC_01768	PB293_03255
group_4014: 7NBS_02595	CTOTU47045_00919	F1182_01037	NBRC_04312	PB293_00779	SRR12377473_02484	p42_Compleate_03253	JCM_00843
cbiET: 7NBS_01980	CTOTU47045_02819	F1182_03010	JCM_04232	NBRC_00944	PB293_02506	SRR12377473_01097	p42_Compleate_00883
yabJ: 7NBS_04280	CTOTU47045_03680	F1182_02971	NBRC_02696	PB293_03666	SRR12377473_01634	p42_Compleate_03654	JCM_04429
lysA: F1182_02099	JCM_00452	7NBS_00095	CTOTU47045_02155	NBRC_01773	PB293_03250	SRR12377473_00712	p42_Compleate_02499
group_4023: JCM_01903	7NBS_02670	CTOTU47045_03341	F1182_00207	NBRC_02124	PB293_02211	SRR12377473_00032	p42_Compleate_00556
ctsr: 7NBS_02418	CTOTU47045_01246	F1182_00927	JCM_03628	NBRC_04464	PB293_02632	SRR12377473_00464	p42_Compleate_03875
group_5117: 7NBS_01668	CTOTU47045_03244	JCM_04894	NBRC_00459	PB293_02854	SRR12377473_01328	p42_Compleate_02047	F1182_00778
rnc: 7NBS_00325	CTOTU47045_00861	F1182_04331	NBRC_01991	PB293_01629	SRR12377473_00926	p42_Compleate_02739	JCM_04338
yafV: JCM_00847	7NBS_02597	CTOTU47045_00921	NBRC_04314	PB293_00777	SRR12377473_02486	F1182_01039	p42_Compleate_03251
group_1868: JCM_06123	7NBS_03710	CTOTU47045_03637	NBRC_00893	PB293_04194	p42_Compleate_00950	F1182_04780	SRR12377473_03308
gdh: JCM_05772	7NBS_03127	CTOTU47045_01864	F1182_04622	NBRC_02010	PB293_03830	SRR12377473_02343	p42_Compleate_02162
cspA_2: 7NBS_03435	CTOTU47045_02867	F1182_01567	JCM_03693	NBRC_00042	PB293_00409	SRR12377473_02582	p42_Compleate_01595
trpD: JCM_01748	7NBS_02825	CTOTU47045_01429	F1182_00240	NBRC_01459	PB293_02185	SRR12377473_00006	p42_Compleate_00530
group_3037: JCM_00677	7NBS_04145	CTOTU47045_02273	NBRC_04192	PB293_00468	F1182_00180	SRR12377473_02304	p42_Compleate_03376
group_10118: 7NBS_00231	CTOTU47045_00768	F1182_01882	JCM_00624	NBRC_01900	PB293_01535	SRR12377473_00687	p42_Compleate_02647
group_3400: JCM_00482	7NBS_00119	CTOTU47045_02131	F1182_02070	NBRC_01797	PB293_01415	SRR12377473_03495	p42_Compleate_02523
coaD: F1182_04702	JCM_01272	7NBS_02390	CTOTU47045_04060	NBRC_01022	PB293_01724	SRR12377473_02075	p42_Compleate_02837
group_3641: 7NBS_01091	p42_Compleate_04556	SRR12377473_01777	CTOTU47045_01732	F1182_03257	JCM_02190	NBRC_01227	PB293_04502
yfkM: 7NBS_04124	p42_Compleate_04032	CTOTU47045_00480	F1182_04800	JCM_05937	NBRC_03320	PB293_04349	SRR12377473_03480
group_5100: 7NBS_01556	CTOTU47045_02369	F1182_02327	JCM_05050	NBRC_01574	PB293_03743	SRR12377473_01835	p42_Compleate_01100
pxpB: JCM_05795	7NBS_02115	CTOTU47045_01878	NBRC_00648	PB293_03843	F1182_00623	p42_Compleate_02175	SRR12377473_03057
dapB: 7NBS_01148	CTOTU47045_01972	F1182_01588	JCM_00179	NBRC_00775	PB293_00932	SRR12377473_02166	p42_Compleate_02296
group_10421: JCM_05262	7NBS_03543	CTOTU47045_02298	F1182_00266	NBRC_00842	PB293_03596	SRR12377473_01041	p42_Compleate_01020
capD: 7NBS_01995	CTOTU47045_02834	F1182_03033	NBRC_01354	PB293_02489	SRR12377473_01959	p42_Compleate_00868	JCM_04077
group_10423: 7NBS_02918	CTOTU47045_00990	F1182_02712	JCM_05874	NBRC_04383	PB293_00697	SRR12377473_00820	p42_Compleate_03180
lysP: 7NBS_04258	CTOTU47045_03055	F1182_04963	NBRC_03336	PB293_00531	SRR12377473_02949	p42_Compleate_03433	JCM_04089
group_3472: 7NBS_00411	SRR12377473_00196	p42_Compleate_00257	F1182_00439	CTOTU47045_00168	NBRC_04098	PB293_03329	JCM_01393
rpsO: 7NBS_00240	CTOTU47045_00777	F1182_03851	JCM_00639	NBRC_01909	PB293_01544	SRR12377473_01250	p42_Compleate_02656
xerD_1: 7NBS_00102	CTOTU47045_02148	F1182_02090	JCM_00461	NBRC_01780	PB293_03243	SRR12377473_00719	p42_Compleate_02506
ywle: JCM_04851	7NBS_02793	CTOTU47045_00455	F1182_01788	NBRC_02346	PB293_00676	SRR12377473_00261	p42_Compleate_03156
group_5648: F1182_01418	JCM_01967	7NBS_02622	CTOTU47045_03292	NBRC_02172	PB293_02259	SRR12377473_03178	p42_Compleate_00604
ftsX: 7NBS_03666	F1182_00062	JCM_01660	NBRC_00574	PB293_03998	SRR12377473_02572	CTOTU47045_00339	p42_Compleate_03048
group_1834: 7NBS_03479	CTOTU47045_00295	NBRC_00531	PB293_03956	p42_Compleate_03006	JCM_01719	F1182_03622	SRR12377473_02559
group_811: JCM_02631	7NBS_02057	CTOTU47045_01626	SRR12377473_01380	p42_Compleate_01505	F1182_03304	NBRC_03403	PB293_00374
cdsA: JCM_00658	7NBS_00256	CTOTU47045_00793	F1182_03870	NBRC_01923	PB293_01560	SRR12377473_01264	p42_Compleate_02670
group_3601: 7NBS_00857	CTOTU47045_01414	F1182_01226	PB293_02003	SRR12377473_03466	p42_Compleate_00741	JCM_02403	NBRC_02261
group_4826: JCM_04653	7NBS_01805	CTOTU47045_00270	F1182_02547	NBRC_00475	PB293_03930	SRR12377473_00875	p42_Compleate_02973
ileS_1: JCM_01316	7NBS_02356	CTOTU47045_02519	F1182_03526	NBRC_01056	PB293_01690	SRR12377473_01241	p42_Compleate_02802
group_2693: JCM_02128	7NBS_02529	CTOTU47045_02591	F1182_01145	NBRC_04560	PB293_03347	SRR12377473_01788	p42_Compleate_03769
ribX: JCM_03939	7NBS_03274	CTOTU47045_02770	F1182_03105	NBRC_03578	PB293_01850	SRR12377473_00788	p42_Compleate_01279
group_1966: JCM_00672	7NBS_04149	CTOTU47045_02277	F1182_00174	NBRC_04188	PB293_00472	SRR12377473_02308	p42_Compleate_03380
gloB_1: 7NBS_01622	CTOTU47045_03192	F1182_00973	JCM_04586	NBRC_01507	PB293_00846	SRR12377473_02450	p42_Compleate_01165
gloB_3: 7NBS_00839	CTOTU47045_01396	F1182_03194	NBRC_02243	PB293_01985	SRR12377473_01612	p42_Compleate_00759	JCM_02428
group_5293: 7NBS_02944	CTOTU47045_00965	F1182_02434	JCM_00907	NBRC_04358	PB293_00733	SRR12377473_02386	p42_Compleate_03207
group_3717: 7NBS_01430	SRR12377473_02955	p42_Compleate_01748	F1182_00009	JCM_05965	CTOTU47045_03353	NBRC_00168	PB293_00053
group_5266: 7NBS_02742	CTOTU47045_01579	F1182_04306	JCM_03366	NBRC_02536	PB293_00562	SRR12377473_02122	p42_Compleate_04671
group_3048: 7NBS_04180	CTOTU47045_04120	F1182_05033	PB293_01000	JCM_02800	NBRC_00289	SRR12377473_02794	p42_Compleate_01869
glpK: 7NBS_00177	CTOTU47045_00704	JCM_00550	NBRC_01846	PB293_01481	F1182_00689	p42_Compleate_02583	SRR12377473_01975
aroK: 7NBS_00829	CTOTU47045_01386	F1182_03205	NBRC_02233	PB293_01975	SRR12377473_01622	p42_Compleate_00769	JCM_02439
leuC: JCM_05810	7NBS_03703	CTOTU47045_03630	F1182_04040	NBRC_00886	PB293_04201	SRR12377473_02829	p42_Compleate_00957
asnB: JCM_01386	7NBS_00405	CTOTU47045_00174	NBRC_04104	PB293_03335	SRR12377473_00202	p42_Compleate_00251	F1182_00448
uvrC_2: 7NBS_04029	CTOTU47045_02758	F1182_01708	JCM_03921	NBRC_03590	PB293_01838	SRR12377473_00800	p42_Compleate_01267
uvrC_1: JCM_05150	7NBS_03329	CTOTU47045_00036	F1182_00103	NBRC_03967	PB293_01265	SRR12377473_00371	p42_Compleate_00386
group_1402: JCM_02261	7NBS_01041	CTOTU47045_01782	F1182_02577	NBRC_01177	PB293_02755	SRR12377473_00175	p42_Compleate_04505
kdgR_2: 7NBS_00342	CTOTU47045_04377	F1182_02694	JCM_01374	NBRC_01100	PB293_01646	SRR12377473_01711	p42_Compleate_02759
glyA: 7NBS_02789	CTOTU47045_00451	JCM_04856	NBRC_02350	PB293_00672	SRR12377473_00257	p42_Compleate_03152	F1182_01792
group_722: JCM_02255	7NBS_01044	CTOTU47045_01779	NBRC_01180	PB293_02752	p42_Compleate_04508	SRR12377473_00172	F1182_02581
group_9879: 7NBS_03991	CTOTU47045_04386	F1182_03361	JCM_02022	NBRC_02213	PB293_02295	SRR12377473_03224	p42_Compleate_00661
nadA: JCM_06230	7NBS_04542	CTOTU47045_04363	F1182_05087	NBRC_03670	PB293_04557	SRR12377473_03186	p42_Compleate_00167
group_9941: 7NBS_03611	CTOTU47045_03452	F1182_02750	JCM_03191	NBRC_03736	PB293_03056	SRR12377473_01514	p42_Compleate_00080
mnaA: F1182_01797	7NBS_02786	CTOTU47045_00448	NBRC_02353	PB293_00669	SRR12377473_00254	p42_Compleate_03149	JCM_04860
murJ_1: 7NBS_00406	CTOTU47045_00173	F1182_00447	NBRC_04103	PB293_03334	SRR12377473_00201	p42_Compleate_00252	JCM_01388
pycA: F1182_01816	JCM_01239	7NBS_04428	CTOTU47045_04287	NBRC_00999	PB293_01747	SRR12377473_03146	p42_Compleate_02861
tatAd: 7NBS_03854	CTOTU47045_02072	JCM_03343	NBRC_02473	PB293_01351	SRR12377473_02580	p42_Compleate_03507	F1182_02287
glpD: JCM_00548	7NBS_00176	CTOTU47045_00703	NBRC_01845	PB293_01480	SRR12377473_01976	p42_Compleate_02582	F1182_00690
ltaS2: JCM_02424	7NBS_00842	CTOTU47045_01399	F1182_03190	NBRC_02246	PB293_01988	SRR12377473_01609	p42_Compleate_00756
feuA_1: F1182_02146	7NBS_00642	CTOTU47045_00587	SRR12377473_00592	p42_Compleate_04182	JCM_00963	NBRC_02961	PB293_00188
group_10192: JCM_00006	7NBS_02118	CTOTU47045_01881	F1182_00634	NBRC_00658	PB293_03853	SRR12377473_03530	p42_Compleate_02178
recN: 7NBS_00768	CTOTU47045_01325	NBRC_01306	PB293_02440	SRR12377473_01828	p42_Compleate_00821	F1182_04090	JCM_04007
gsiD_1: JCM_03823	7NBS_00390	CTOTU47045_00189	F1182_01532	NBRC_04112	PB293_03443	p42_Compleate_00243	SRR12377473_00210
sdhC: 7NBS_03332	CTOTU47045_00033	F1182_00100	NBRC_03964	PB293_01268	SRR12377473_00368	p42_Compleate_00389	JCM_05153
cheR_2: 7NBS_02308	CTOTU47045_01297	F1182_01064	NBRC_04515	PB293_02683	SRR12377473_01803	p42_Compleate_03822	JCM_02056
nagR_2: 7NBS_02678	SRR12377473_00024	F1182_00215	JCM_01890	CTOTU47045_04259	NBRC_02116	PB293_02203	p42_Compleate_00548
group_10261: 7NBS_02394	CTOTU47045_04056	F1182_04696	JCM_01266	NBRC_01018	PB293_01728	SRR12377473_02079	p42_Compleate_02841
fliY_1: CTOTU47045_02582	JCM_02113	7NBS_02550	F1182_01116	NBRC_04551	PB293_03360	p42_Compleate_03781	SRR12377473_03595
group_948: JCM_04986	7NBS_03300	F1182_04444	NBRC_00245	PB293_00130	CTOTU47045_03828	SRR12377473_02785	p42_Compleate_01823
group_10263: 7NBS_03101	CTOTU47045_01840	F1182_04321	JCM_03073	NBRC_02035	PB293_03806	SRR12377473_01988	p42_Compleate_02134
lytA_1: JCM_06182	7NBS_01414	CTOTU47045_03371	F1182_05009	NBRC_00185	PB293_00071	SRR12377473_03311	p42_Compleate_01764
group_9901: 7NBS_00660	CTOTU47045_00569	F1182_02172	JCM_00939	NBRC_02980	PB293_00207	SRR12377473_00571	p42_Compleate_04161
pabB_1: F1182_00241	7NBS_02826	CTOTU47045_01430	NBRC_01458	PB293_02184	JCM_01749	SRR12377473_00005	p42_Compleate_00529
group_10290: 7NBS_00426	CTOTU47045_00153	F1182_05145	JCM_01416	NBRC_04083	PB293_01148	SRR12377473_01723	p42_Compleate_00272
resE: 7NBS_00083	CTOTU47045_02167	F1182_04655	JCM_00436	NBRC_01761	PB293_03262	SRR12377473_00700	p42_Compleate_02487
group_2817: 7NBS_03040	p42_Compleate_04429	SRR12377473_00120	F1182_04875	CTOTU47045_03926	JCM_02954	NBRC_02457	PB293_04542
lptB_1: JCM_05469	7NBS_02273	CTOTU47045_01262	F1182_00943	NBRC_04480	PB293_02648	SRR12377473_00448	p42_Compleate_03857
group_3995: 7NBS_02504	CTOTU47045_02616	F1182_04367	JCM_02159	NBRC_04585	PB293_02903	SRR12377473_03410	p42_Compleate_03728
tcyP: JCM_04133	7NBS_03514	CTOTU47045_03026	F1182_00401	NBRC_03131	PB293_00504	SRR12377473_01579	p42_Compleate_03410
group_4298: 7NBS_03852	CTOTU47045_02074	F1182_02290	NBRC_02475	PB293_01349	SRR12377473_02407	p42_Compleate_03505	JCM_03341
group_3033: F1182_04912	7NBS_04110	CTOTU47045_00680	JCM_01065	NBRC_02888	PB293_04099	SRR12377473_01433	p42_Compleate_04253
group_5124: 7NBS_01715	CTOTU47045_03862	F1182_03662	JCM_03130	NBRC_02074	PB293_02809	SRR12377473_00857	p42_Compleate_02094
group_4901: 7NBS_00175	CTOTU47045_00702	JCM_00547	NBRC_01844	PB293_01479	F1182_00691	SRR12377473_01977	p42_Compleate_02581
group_4382: 7NBS_04217	CTOTU47045_04371	F1182_01959	NBRC_00984	PB293_01762	JCM_01222	SRR12377473_00524	p42_Compleate_02876
bacE: 7NBS_00723	CTOTU47045_00504	NBRC_03046	PB293_00273	SRR12377473_00743	p42_Compleate_04090	F1182_01858	JCM_02861
resA_4: JCM_01665	7NBS_03662	CTOTU47045_00335	F1182_00055	NBRC_00570	PB293_03994	SRR12377473_03327	p42_Compleate_03044
group_9955: 7NBS_03486	CTOTU47045_00288	F1182_03629	JCM_04712	NBRC_00524	PB293_03949	SRR12377473_02552	p42_Compleate_02999
group_935: F1182_01325	7NBS_03182	CTOTU47045_02009	NBRC_03209	PB293_01403	SRR12377473_02667	p42_Compleate_03567	JCM_04713
group_1174: F1182_04411	JCM_04788	NBRC_02402	7NBS_02884	CTOTU47045_00405	PB293_04047	SRR12377473_02680	p42_Compleate_03104
rnj2: JCM_00619	7NBS_00227	CTOTU47045_00764	F1182_01886	NBRC_01896	PB293_01531	SRR12377473_00683	p42_Compleate_02643
trpA: 7NBS_02821	CTOTU47045_01425	F1182_00235	NBRC_01463	PB293_02189	p42_Compleate_00534	SRR12377473_00010	JCM_01742
group_10382: JCM_01726	7NBS_03485	CTOTU47045_00289	F1182_03628	NBRC_00525	PB293_03950	SRR12377473_02553	p42_Compleate_03000
leuB: JCM_05809	7NBS_03704	CTOTU47045_03631	NBRC_00887	PB293_04200	SRR12377473_02830	p42_Compleate_00956	F1182_04041
group_2589: 7NBS_02041	CTOTU47045_02935	JCM_02611	NBRC_03388	PB293_02964	SRR12377473_01363	F1182_03320	p42_Compleate_01525
stiP: 7NBS_01093	p42_Compleate_04558	SRR12377473_01775	CTOTU47045_01730	F1182_03259	NBRC_01229	PB293_04504	JCM_02187
mtnX: 7NBS_04089	SRR12377473_00606	p42_Compleate_04275	CTOTU47045_03484	JCM_01094	NBRC_02867	PB293_04120	F1182_01768
cggR: 7NBS_02235	CTOTU47045_01157	F1182_04147	NBRC_03867	PB293_04269	SRR12377473_02056	p42_Compleate_04728	JCM_03899
group_5429: 7NBS_03935	CTOTU47045_01101	JCM_04262	NBRC_03814	PB293_03419	SRR12377473_03073	p42_Compleate_00009	F1182_04740
sspH: 7NBS_00518	CTOTU47045_00062	F1182_04273	NBRC_03992	PB293_01239	SRR12377473_00394	p42_Compleate_00362	JCM_01543
group_5463: 7NBS_04184	p42_Compleate_01873	SRR12377473_02790	CTOTU47045_04116	F1182_05028	JCM_02795	NBRC_00293	PB293_01004
tmk: 7NBS_04382	CTOTU47045_04353	F1182_02995	JCM_04405	NBRC_02715	PB293_03685	SRR12377473_03469	p42_Compleate_03673
prsW: JCM_00246	7NBS_01188	CTOTU47045_03970	F1182_02393	NBRC_01620	PB293_03555	SRR12377473_01354	p42_Compleate_02336
efeN: JCM_05309	7NBS_01352	CTOTU47045_02381	NBRC_00399	PB293_01114	SRR12377473_03154	p42_Compleate_01991	F1182_00818
ykuD: 7NBS_01034	SRR12377473_00182	p42_Compleate_04498	JCM_02269	CTOTU47045_01789	F1182_02568	NBRC_01170	PB293_02762
glnQ_2: JCM_02111	7NBS_02552	CTOTU47045_02580	F1182_01114	NBRC_04549	PB293_03362	SRR12377473_03597	p42_Compleate_03783
pdhC_2: JCM_01205	7NBS_04206	CTOTU47045_02989	F1182_04463	NBRC_00973	PB293_01773	SRR12377473_00535	p42_Compleate_02887
fnr: 7NBS_03459	CTOTU47045_00315	F1182_03601	JCM_01690	NBRC_00552	PB293_03976	SRR12377473_00769	p42_Compleate_03026
group_10200: 7NBS_02299	CTOTU47045_01288	F1182_01055	JCM_02045	NBRC_04506	PB293_02674	SRR12377473_01643	p42_Compleate_03831
yceC: 7NBS_01088	CTOTU47045_01735	F1182_03254	NBRC_01224	PB293_04499	SRR12377473_01780	p42_Compleate_04553	JCM_02193
dauA: F1182_05118	7NBS_00379	CTOTU47045_00200	NBRC_04123	PB293_03454	SRR12377473_00221	p42_Compleate_00232	JCM_03804
aroC: JCM_00198	7NBS_01164	CTOTU47045_01956	F1182_03717	NBRC_00791	PB293_00916	SRR12377473_02257	p42_Compleate_02312
rsfS: 7NBS_02631	CTOTU47045_03301	NBRC_02163	PB293_02250	SRR12377473_00071	p42_Compleate_00595	F1182_03411	JCM_01954
frdA: JCM_05154	7NBS_03333	CTOTU47045_00032	F1182_00099	NBRC_03963	PB293_01269	SRR12377473_00367	p42_Compleate_00390
rodA_2: 7NBS_02998	CTOTU47045_03521	F1182_05169	NBRC_02830	PB293_03226	SRR12377473_01907	p42_Compleate_04311	JCM_01143
group_4204: 7NBS_03429	CTOTU47045_02873	NBRC_00036	PB293_00415	SRR12377473_02588	p42_Compleate_01589	F1182_01558	JCM_03683
tam: 7NBS_01324	CTOTU47045_02407	F1182_03976	PB293_01089	JCM_05272	NBRC_00374	SRR12377473_02610	p42_Compleate_01966
group_2495: 7NBS_01543	SRR12377473_01848	JCM_05067	CTOTU47045_02355	F1182_02310	NBRC_01587	PB293_03756	p42_Compleate_01087
ybaK: F1182_01023	7NBS_02585	CTOTU47045_00909	NBRC_04302	PB293_00789	SRR12377473_03448	p42_Compleate_03263	JCM_00830
amaB: F1182_01846	7NBS_00713	CTOTU47045_00515	NBRC_03036	PB293_00263	JCM_02873	p42_Compleate_04100	SRR12377473_00753
group_3642: 7NBS_01095	p42_Compleate_04560	SRR12377473_01773	JCM_02185	CTOTU47045_01728	F1182_03261	NBRC_01231	PB293_04506
group_3679: 7NBS_01231	CTOTU47045_04178	F1182_04042	JCM_00307	NBRC_01663	PB293_03511	SRR12377473_00341	p42_Compleate_02381
group_713: 7NBS_00821	PB293_02385	SRR12377473_01879	F1182_03213	CTOTU47045_01379	JCM_03497	NBRC_01251	p42_Compleate_00776
potA_3: CTOTU47045_02981	7NBS_04198	F1182_04451	JCM_01193	NBRC_00965	PB293_01782	SRR12377473_00543	p42_Compleate_02895
group_2274: JCM_01537	7NBS_00513	CTOTU47045_00067	F1182_04266	NBRC_03997	PB293_01234	SRR12377473_00399	p42_Compleate_00357
ykfA_2: 7NBS_02692	SRR12377473_02505	p42_Compleate_04610	JCM_03437	CTOTU47045_01529	F1182_00862	NBRC_02586	PB293_00612
ngcG: F1182_00416	PB293_00492	SRR12377473_01591	p42_Compleate_03398	JCM_04150	7NBS_03502	CTOTU47045_03014	NBRC_03143
ribF: 7NBS_00241	CTOTU47045_00778	F1182_03852	JCM_00640	NBRC_01910	PB293_01545	SRR12377473_01251	p42_Compleate_02657
trmK: JCM_02336	7NBS_00909	CTOTU47045_03712	F1182_02643	NBRC_02313	PB293_02055	SRR12377473_00420	p42_Compleate_00687
hisZ: JCM_03862	7NBS_02208	CTOTU47045_01611	F1182_02692	NBRC_03894	PB293_04242	SRR12377473_01112	p42_Compleate_04703
group_4287: 7NBS_03824	F1182_02821	JCM_03280	NBRC_02514	PB293_01309	p42_Compleate_03469	CTOTU47045_03791	SRR12377473_01869
msrA_1: 7NBS_02096	CTOTU47045_01665	F1182_01701	NBRC_03441	PB293_00335	SRR12377473_01297	p42_Compleate_01467	JCM_02687
group_3950: 7NBS_02310	SRR12377473_01805	p42_Compleate_03820	CTOTU47045_01299	F1182_01066	NBRC_04517	PB293_02685	JCM_02058
group_10134: 7NBS_00871	CTOTU47045_04024	F1182_02600	JCM_02381	NBRC_02276	PB293_02018	SRR12377473_02208	p42_Compleate_00725
group_1866: F1182_00056	7NBS_03663	CTOTU47045_00336	JCM_01664	NBRC_00571	PB293_03995	p42_Compleate_03045	SRR12377473_03326
cbiC: F1182_03014	7NBS_01982	CTOTU47045_02821	JCM_04235	NBRC_00946	PB293_02504	SRR12377473_01095	p42_Compleate_00881
ubiB: JCM_01023	7NBS_00578	CTOTU47045_00652	F1182_01999	NBRC_02916	PB293_02357	SRR12377473_00299	p42_Compleate_04225
moaE: 7NBS_03560	CTOTU47045_02315	JCM_05744	NBRC_00825	PB293_03613	p42_Compleate_01047	SRR12377473_01945	F1182_00245
rluD_2: JCM_01715	7NBS_03477	CTOTU47045_00297	F1182_03620	NBRC_00533	PB293_03958	SRR12377473_02561	p42_Compleate_03008
group_10235: 7NBS_04068	CTOTU47045_01714	F1182_00355	JCM_02525	NBRC_03493	PB293_02313	SRR12377473_02476	p42_Compleate_01414
fliE: 7NBS_00298	CTOTU47045_00834	F1182_03917	JCM_04378	NBRC_01964	PB293_01602	SRR12377473_02641	p42_Compleate_02709
ftnA: JCM_05821	7NBS_03694	CTOTU47045_03623	F1182_04029	NBRC_00879	PB293_04208	SRR12377473_01413	p42_Compleate_00966
malK: 7NBS_03159	CTOTU47045_02034	F1182_01289	JCM_04740	NBRC_03191	PB293_01386	SRR12377473_00642	p42_Compleate_03549
group_10013: JCM_01131	7NBS_03007	CTOTU47045_03512	F1182_01738	NBRC_02839	PB293_03235	SRR12377473_03589	p42_Compleate_04302
hpf: 7NBS_03676	CTOTU47045_00349	F1182_00074	JCM_01649	NBRC_00584	PB293_04008	SRR12377473_02969	p42_Compleate_03059
dck: JCM_05375	7NBS_04005	CTOTU47045_04264	F1182_04765	NBRC_03227	PB293_04439	SRR12377473_03461	p42_Compleate_03691
guaC: 7NBS_02301	CTOTU47045_01290	F1182_01057	JCM_02047	NBRC_04508	PB293_02676	SRR12377473_01796	p42_Compleate_03829
group_2795: JCM_00899	7NBS_02952	CTOTU47045_00957	F1182_02442	NBRC_04350	PB293_00741	SRR12377473_02378	p42_Compleate_03215
group_5478: 7NBS_04301	CTOTU47045_04201	F1182_01229	NBRC_01121	PB293_02933	SRR12377473_00959	p42_Compleate_04457	JCM_05104
ansB: 7NBS_01189	CTOTU47045_03969	F1182_02392	JCM_00247	NBRC_01621	PB293_03554	SRR12377473_01353	p42_Compleate_02337
mhqN: 7NBS_03076	CTOTU47045_03899	F1182_02892	NBRC_02421	PB293_01927	SRR12377473_00084	p42_Compleate_04393	JCM_03011
dusB: F1182_02745	JCM_04480	7NBS_01917	CTOTU47045_03645	NBRC_02661	PB293_03631	SRR12377473_03014	p42_Compleate_03619
group_5288: 7NBS_02900	CTOTU47045_00389	F1182_04391	JCM_01567	NBRC_00634	PB293_04031	SRR12377473_03103	p42_Compleate_03087
thiI: JCM_01453	7NBS_00451	CTOTU47045_00128	F1182_00146	NBRC_04058	PB293_01173	SRR12377473_02437	p42_Compleate_00297
ydaF_1: 7NBS_01203	CTOTU47045_03955	F1182_02374	JCM_00266	NBRC_01635	SRR12377473_01339	PB293_03540	p42_Compleate_02351
axeA1: JCM_04960	7NBS_03315	CTOTU47045_03813	SRR12377473_03114	p42_Compleate_01838	F1182_04425	NBRC_00261	PB293_00146
groL: F1182_04199	7NBS_03728	CTOTU47045_04090	JCM_04557	NBRC_02732	PB293_01945	SRR12377473_02223	p42_Compleate_04374
group_1506: 7NBS_01547	CTOTU47045_02360	F1182_02316	JCM_05062	NBRC_01583	PB293_03752	SRR12377473_01844	p42_Compleate_01091
group_2180: 7NBS_00041	F1182_02242	JCM_00385	NBRC_01722	PB293_03301	CTOTU47045_03078	SRR12377473_01013	p42_Compleate_02448
group_2464: F1182_05013	7NBS_01419	SRR12377473_03127	p42_Compleate_01759	CTOTU47045_03364	JCM_05979	NBRC_00178	PB293_00064
lon1: 7NBS_03599	CTOTU47045_01480	F1182_00558	NBRC_01408	PB293_02134	SRR12377473_01080	p42_Compleate_00473	JCM_01815
rluD_1: JCM_01323	7NBS_02351	CTOTU47045_02514	F1182_03531	NBRC_01061	PB293_01685	SRR12377473_01236	p42_Compleate_02797
tilS: JCM_04463	F1182_02728	7NBS_01931	CTOTU47045_03659	NBRC_02675	PB293_03645	SRR12377473_02093	p42_Compleate_03633
group_2707: 7NBS_02587	CTOTU47045_00911	F1182_01026	NBRC_04304	PB293_00787	SRR12377473_03450	p42_Compleate_03261	JCM_00832
lspA: 7NBS_02352	CTOTU47045_02515	F1182_03530	NBRC_01060	PB293_01686	SRR12377473_01237	p42_Compleate_02798	JCM_01322
desK_1: 7NBS_01368	CTOTU47045_04142	F1182_05113	JCM_06085	NBRC_00415	PB293_01130	SRR12377473_02841	p42_Compleate_02004
hit: 7NBS_02744	CTOTU47045_01581	F1182_04304	JCM_03363	NBRC_02534	PB293_00560	p42_Compleate_04673	SRR12377473_02120
dksA_2: F1182_03483	SRR12377473_03535	JCM_04622	7NBS_01592	CTOTU47045_03157	NBRC_01540	PB293_00873	p42_Compleate_01128
gabD: JCM_05482	7NBS_02264	CTOTU47045_01253	F1182_00934	NBRC_04471	PB293_02639	SRR12377473_00457	p42_Compleate_03866
upp: 7NBS_02787	CTOTU47045_00449	F1182_01795	JCM_04858	NBRC_02352	PB293_00670	SRR12377473_00255	p42_Compleate_03150
group_931: JCM_04754	7NBS_03149	CTOTU47045_02044	NBRC_03181	PB293_01376	F1182_01278	SRR12377473_00652	p42_Compleate_03539
group_5513: 7NBS_04442	CTOTU47045_04291	F1182_00749	JCM_00781	NBRC_04268	PB293_00823	SRR12377473_01391	p42_Compleate_03294
acp: JCM_03797	7NBS_00374	CTOTU47045_00205	F1182_03781	NBRC_04128	PB293_03459	SRR12377473_00226	p42_Compleate_00227
group_4990: 7NBS_00763	CTOTU47045_01320	F1182_03087	NBRC_01311	PB293_02445	SRR12377473_02448	p42_Compleate_00826	JCM_04017
mntD: 7NBS_03535	CTOTU47045_02290	PB293_03587	NBRC_00847	F1182_00273	SRR12377473_02712	p42_Compleate_01010	JCM_05252
tsdA: JCM_01020	7NBS_00580	CTOTU47045_00650	F1182_01996	NBRC_02918	PB293_02355	SRR12377473_00297	p42_Compleate_04223
gltC_8: JCM_00696	7NBS_04501	CTOTU47045_02262	F1182_00952	NBRC_04204	PB293_00457	p42_Compleate_03363	SRR12377473_03503
gsiB_3: JCM_00857	F1182_02478	7NBS_02602	CTOTU47045_00926	NBRC_04319	PB293_00772	SRR12377473_01562	p42_Compleate_03246
hom: JCM_00741	7NBS_03381	CTOTU47045_02206	F1182_03757	NBRC_04240	PB293_04083	SRR12377473_01527	p42_Compleate_03321
group_2484: 7NBS_01524	CTOTU47045_02336	F1182_05092	JCM_06153	NBRC_00804	PB293_03776	SRR12377473_01672	p42_Compleate_01068
group_2747: 7NBS_02765	F1182_00480	SRR12377473_00233	p42_Compleate_03128	JCM_04883	CTOTU47045_00427	NBRC_02374	PB293_00648
group_3596: 7NBS_00830	CTOTU47045_01387	NBRC_02234	PB293_01976	SRR12377473_01621	p42_Compleate_00768	JCM_02438	F1182_03204
dpaB: 7NBS_00230	CTOTU47045_00767	F1182_01883	NBRC_01899	PB293_01534	SRR12377473_00686	p42_Compleate_02646	JCM_00623
ypuA: 7NBS_03013	CTOTU47045_03506	F1182_01744	JCM_01124	NBRC_02845	PB293_04296	SRR12377473_00628	p42_Compleate_04297
sasA_8: JCM_02593	F1182_03396	7NBS_02025	CTOTU47045_02921	NBRC_03374	PB293_02977	p42_Compleate_01534	SRR12377473_02239
phoP_2: 7NBS_02024	CTOTU47045_02920	F1182_03397	JCM_02592	NBRC_03373	PB293_02978	SRR12377473_02238	p42_Compleate_01535
fetB: JCM_02964	7NBS_03047	p42_Compleate_04422	CTOTU47045_03919	F1182_04868	NBRC_02450	PB293_04535	SRR12377473_00113
leuD: 7NBS_03702	CTOTU47045_03629	F1182_04039	NBRC_00885	PB293_04202	SRR12377473_02828	p42_Compleate_00958	JCM_05811
betI_1: 7NBS_01246	F1182_04213	PB293_04485	NBRC_01679	CTOTU47045_03122	SRR12377473_00325	p42_Compleate_02397	JCM_00329
group_3676: 7NBS_01223	CTOTU47045_04170	F1182_04051	NBRC_01655	PB293_03519	SRR12377473_00349	p42_Compleate_02373	JCM_00295
lrpC_1: 7NBS_00701	CTOTU47045_00528	F1182_02519	JCM_02892	NBRC_03024	PB293_00250	p42_Compleate_04114	SRR12377473_03576
crcB_2: 7NBS_03569	CTOTU47045_02324	NBRC_00816	PB293_03622	SRR12377473_01936	p42_Compleate_01056	JCM_05755	F1182_03928
group_4350: JCM_01076	7NBS_04103	CTOTU47045_00687	F1182_04921	NBRC_02881	PB293_04106	SRR12377473_01426	p42_Compleate_04260
mmgC: F1182_02717	7NBS_02923	CTOTU47045_00985	JCM_05882	NBRC_04378	PB293_00702	SRR12377473_00825	p42_Compleate_03185
ydbP: 7NBS_03198	CTOTU47045_01059	F1182_01187	JCM_04316	NBRC_03770	PB293_04310	SRR12377473_00913	p42_Compleate_00043
group_10148: 7NBS_02079	CTOTU47045_01648	F1182_03278	JCM_02661	NBRC_03424	PB293_00353	SRR12377473_03544	p42_Compleate_01484
bacC_1: JCM_00786	7NBS_04446	CTOTU47045_00883	F1182_04083	NBRC_04272	PB293_00819	SRR12377473_01387	p42_Compleate_03290
znuC: 7NBS_00886	CTOTU47045_03694	F1182_02617	JCM_02360	NBRC_02295	PB293_02037	SRR12377473_00444	p42_Compleate_00710
group_2985: 7NBS_03914	F1182_01471	JCM_03767	NBRC_04148	PB293_03479	p42_Compleate_00207	CTOTU47045_00225	SRR12377473_01484
pnoA: CTOTU47045_01347	SRR12377473_02283	p42_Compleate_00799	JCM_03541	7NBS_00791	NBRC_01283	PB293_02417	F1182_04114
fadB_1: JCM_05145	7NBS_04397	CTOTU47045_00041	F1182_00109	NBRC_03972	PB293_01260	SRR12377473_00376	p42_Compleate_00381
frdB: 7NBS_03334	CTOTU47045_00031	F1182_00098	JCM_05155	NBRC_03962	PB293_01270	SRR12377473_00366	p42_Compleate_00391
group_10149: 7NBS_03412	CTOTU47045_02890	F1182_02366	JCM_03636	NBRC_00006	PB293_02541	SRR12377473_02823	p42_Compleate_01571
cmpR_3: 7NBS_03096	CTOTU47045_01835	F1182_04315	NBRC_02040	PB293_03801	JCM_03081	SRR12377473_01994	p42_Compleate_02128
yocH: 7NBS_03402	CTOTU47045_02227	F1182_03731	NBRC_04219	PB293_04062	JCM_00713	SRR12377473_02291	p42_Compleate_03345
acpA: 7NBS_00326	CTOTU47045_00862	JCM_04337	NBRC_01992	PB293_01630	SRR12377473_00925	p42_Compleate_02740	F1182_04330
ytbE: JCM_04466	7NBS_01928	CTOTU47045_03656	F1182_02732	NBRC_02672	PB293_03642	SRR12377473_02090	p42_Compleate_03630
group_4681: F1182_03998	JCM_05299	7NBS_01346	CTOTU47045_02386	NBRC_00394	PB293_01109	SRR12377473_02763	p42_Compleate_01986
group_4963: 7NBS_00553	CTOTU47045_00677	JCM_01061	NBRC_02891	PB293_04096	SRR12377473_01436	p42_Compleate_04250	F1182_02029
comA_3: 7NBS_04093	CTOTU47045_03480	F1182_04165	JCM_01090	PB293_04116	SRR12377473_00601	p42_Compleate_04270	NBRC_02871
regX3_5: JCM_03836	7NBS_02188	CTOTU47045_01591	F1182_04574	NBRC_03914	PB293_04222	SRR12377473_01133	p42_Compleate_04683
group_3515: JCM_01538	7NBS_00514	CTOTU47045_00066	F1182_04267	NBRC_03996	PB293_01235	SRR12377473_00398	p42_Compleate_00358
group_4630: F1182_02523	JCM_02887	7NBS_00705	CTOTU47045_00524	NBRC_03028	PB293_00254	SRR12377473_03303	p42_Compleate_04109
priA: JCM_01359	7NBS_00353	CTOTU47045_02486	F1182_02706	NBRC_01089	PB293_01657	SRR12377473_01700	p42_Compleate_02770
deoC: 7NBS_03989	CTOTU47045_04388	F1182_03363	JCM_02021	NBRC_02211	PB293_02293	SRR12377473_03226	p42_Compleate_00659
mtnN: JCM_01940	7NBS_02642	CTOTU47045_03312	F1182_03424	NBRC_02152	PB293_02239	SRR12377473_00060	p42_Compleate_00584
mmgB_1: JCM_05883	7NBS_02924	CTOTU47045_00984	F1182_02719	NBRC_04377	PB293_00703	SRR12377473_00826	p42_Compleate_03186
secE: 7NBS_02433	CTOTU47045_01231	F1182_02357	JCM_03606	NBRC_04449	PB293_02617	SRR12377473_00479	p42_Compleate_03890
group_9929: 7NBS_02701	CTOTU47045_01538	F1182_00910	JCM_03426	NBRC_02577	PB293_00603	SRR12377473_02136	p42_Compleate_04629
rhaR_3: 7NBS_01405	CTOTU47045_03380	F1182_03222	NBRC_00194	PB293_00080	p42_Compleate_01772	SRR12377473_03553	JCM_05651
group_2965: 7NBS_03753	SRR12377473_02268	CTOTU47045_01689	F1182_01673	JCM_02478	NBRC_03465	PB293_00311	p42_Compleate_01445
group_806: JCM_04054	7NBS_02011	F1182_03055	NBRC_01338	PB293_02472	CTOTU47045_02852	SRR12377473_02738	p42_Compleate_00853
group_5394: 7NBS_03603	CTOTU47045_01476	F1182_00562	JCM_01809	NBRC_01412	PB293_02138	SRR12377473_01076	p42_Compleate_00477
yslB: 7NBS_03331	CTOTU47045_00034	F1182_00101	JCM_05152	NBRC_03965	PB293_01267	SRR12377473_00369	p42_Compleate_00388
group_2632: JCM_00089	7NBS_02177	CTOTU47045_02697	NBRC_00718	PB293_03914	p42_Compleate_02243	F1182_03586	SRR12377473_02994
rlmN: JCM_01365	7NBS_00349	CTOTU47045_02482	F1182_02702	NBRC_01093	PB293_01653	SRR12377473_01704	p42_Compleate_02766
group_3604: 7NBS_00866	CTOTU47045_04019	F1182_02595	JCM_02386	NBRC_02271	PB293_02013	p42_Compleate_00730	SRR12377473_02203
group_5805: JCM_02387	7NBS_00865	CTOTU47045_04018	F1182_02593	NBRC_02270	PB293_02012	SRR12377473_02199	p42_Compleate_00733
group_4731: JCM_00323	7NBS_01243	CTOTU47045_03125	F1182_04209	NBRC_01676	PB293_03499	SRR12377473_00328	p42_Compleate_02394
mupA: PB293_01808	7NBS_04387	SRR12377473_02531	p42_Compleate_01235	F1182_03521	CTOTU47045_02730	JCM_05185	NBRC_03617
group_5385: 7NBS_03548	CTOTU47045_02303	JCM_06280	NBRC_00837	PB293_03601	SRR12377473_01026	p42_Compleate_01035	F1182_00261
phoA: 7NBS_02250	CTOTU47045_01145	F1182_04195	JCM_05584	NBRC_03855	PB293_03374	SRR12377473_02464	p42_Compleate_04741
hmuU_3: JCM_03038	7NBS_03729	CTOTU47045_04089	F1182_02338	NBRC_02404	PB293_01944	SRR12377473_02224	p42_Compleate_04375
frr: 7NBS_00258	CTOTU47045_00795	F1182_03872	JCM_00661	NBRC_01925	PB293_01562	SRR12377473_01266	p42_Compleate_02672
fabG_5: 7NBS_01626	JCM_04579	CTOTU47045_03196	F1182_05102	NBRC_01503	PB293_00842	p42_Compleate_01169	SRR12377473_02454
group_3708: 7NBS_01377	CTOTU47045_04151	F1182_02032	JCM_06188	NBRC_00424	PB293_01139	SRR12377473_03594	p42_Compleate_02011
group_4184: 7NBS_03369	F1182_04581	JCM_01849	NBRC_01385	PB293_02111	CTOTU47045_01503	SRR12377473_02047	p42_Compleate_00450
group_2416: 7NBS_01238	CTOTU47045_03130	F1182_05050	PB293_03504	SRR12377473_00333	JCM_00316	NBRC_01671	p42_Compleate_02389
group_5004: 7NBS_00838	CTOTU47045_01395	F1182_03195	NBRC_02242	PB293_01984	SRR12377473_01613	p42_Compleate_00760	JCM_02429
msrB: 7NBS_04550	CTOTU47045_02895	NBRC_00001	PB293_02536	SRR12377473_02818	p42_Compleate_01566	F1182_02359	JCM_03631
moeA: JCM_05741	7NBS_03558	CTOTU47045_02313	NBRC_00827	PB293_03611	F1182_00248	SRR12377473_01947	p42_Compleate_01045
group_5322: 7NBS_03147	CTOTU47045_02046	F1182_01275	JCM_04757	NBRC_03179	PB293_01374	SRR12377473_00654	p42_Compleate_03537
group_5873: JCM_04732	7NBS_03165	CTOTU47045_02028	F1182_01300	NBRC_03197	PB293_01392	SRR12377473_00635	p42_Compleate_03556
mta: JCM_03747	F1182_01459	SRR12377473_02685	7NBS_03902	CTOTU47045_00237	NBRC_04160	PB293_03491	p42_Compleate_00195
fliY_2: JCM_03069	7NBS_03104	CTOTU47045_01843	NBRC_02032	PB293_03809	SRR12377473_03199	p42_Compleate_02137	F1182_01452
gabR_3: 7NBS_04019	CTOTU47045_04155	F1182_01634	JCM_05397	NBRC_03213	PB293_04453	SRR12377473_02190	p42_Compleate_03705
moxC: 7NBS_00506	CTOTU47045_00073	F1182_04259	NBRC_04003	PB293_01228	SRR12377473_02799	p42_Compleate_00351	JCM_01527
ytbE_2: 7NBS_02702	CTOTU47045_01539	F1182_00909	JCM_03425	NBRC_02576	PB293_00602	SRR12377473_02137	p42_Compleate_04630
aspA: JCM_03680	7NBS_03426	CTOTU47045_02876	F1182_01555	NBRC_00033	PB293_00418	SRR12377473_02591	p42_Compleate_01586
degU: 7NBS_02899	CTOTU47045_00390	F1182_04390	JCM_01566	NBRC_00635	PB293_04032	SRR12377473_03102	p42_Compleate_03088
COQ3_1: JCM_01955	7NBS_02630	CTOTU47045_03300	F1182_03410	NBRC_02164	PB293_02251	SRR12377473_00072	p42_Compleate_00596
metZ: 7NBS_00162	CTOTU47045_04359	NBRC_01831	PB293_01448	SRR12377473_01287	p42_Compleate_02566	JCM_00527	F1182_00708
group_4164: 7NBS_03256	CTOTU47045_04066	F1182_02555	NBRC_03557	PB293_01871	SRR12377473_02028	p42_Compleate_01303	JCM_03971
group_5137: 7NBS_01808	CTOTU47045_00273	F1182_02551	NBRC_00478	PB293_03933	SRR12377473_00878	p42_Compleate_02979	JCM_04658
yhhS_3: F1182_01448	JCM_03066	7NBS_03108	CTOTU47045_01846	NBRC_02029	PB293_03812	SRR12377473_03429	p42_Compleate_02144
nlhH: CTOTU47045_01495	SRR12377473_02039	p42_Compleate_00458	JCM_01837	7NBS_03584	F1182_00541	NBRC_01393	PB293_02119
fadM: 7NBS_03048	CTOTU47045_03918	NBRC_02449	PB293_04534	SRR12377473_00112	p42_Compleate_04421	JCM_02966	F1182_02860
aroA: F1182_03680	JCM_01422	7NBS_00429	CTOTU47045_00150	NBRC_04080	PB293_01151	SRR12377473_01726	p42_Compleate_00275
group_3667: 7NBS_01200	SRR12377473_01342	p42_Compleate_02348	CTOTU47045_03958	F1182_02377	JCM_00262	NBRC_01632	PB293_03543
phoU: JCM_02409	7NBS_00852	CTOTU47045_01409	F1182_01218	NBRC_02256	PB293_01998	SRR12377473_01599	p42_Compleate_00746
hemL1_2: JCM_03967	7NBS_03258	SRR12377473_02030	p42_Compleate_01301	CTOTU47045_04064	NBRC_03559	PB293_01869	F1182_02557
ftsW_2: 7NBS_04429	CTOTU47045_04286	F1182_01815	NBRC_00998	PB293_01748	SRR12377473_03145	p42_Compleate_02862	JCM_01238
group_5044: 7NBS_01166	CTOTU47045_01954	F1182_03720	JCM_00200	NBRC_00793	PB293_00914	p42_Compleate_02314	SRR12377473_02255
rodA_1: F1182_02465	JCM_00873	7NBS_02613	SRR12377473_01573	p42_Compleate_03235	CTOTU47045_00937	NBRC_04330	PB293_00761
group_10318: F1182_02000	7NBS_00577	CTOTU47045_00653	JCM_01024	NBRC_02915	PB293_02358	SRR12377473_00300	p42_Compleate_04226
group_9920: 7NBS_00114	CTOTU47045_02136	F1182_02076	JCM_00476	NBRC_01792	PB293_01410	SRR12377473_03406	p42_Compleate_02518
sipT: JCM_06154	7NBS_01525	CTOTU47045_02337	F1182_05091	NBRC_00803	PB293_03775	SRR12377473_01671	p42_Compleate_01069
cobB: JCM_05751	7NBS_03566	CTOTU47045_02321	F1182_03931	NBRC_00819	PB293_03619	SRR12377473_01939	p42_Compleate_01053
group_659: JCM_04359	7NBS_00312	CTOTU47045_00848	NBRC_01978	PB293_01616	SRR12377473_00939	F1182_03337	p42_Compleate_02726
ykuL: 7NBS_01772	CTOTU47045_02941	F1182_01341	JCM_05320	NBRC_02633	PB293_03167	SRR12377473_00501	p42_Compleate_02940
dcuS_2: JCM_05613	7NBS_01744	CTOTU47045_02969	F1182_01947	NBRC_02604	PB293_03139	SRR12377473_02678	p42_Compleate_02910
argR: 7NBS_00769	CTOTU47045_01326	F1182_04091	JCM_05982	NBRC_01305	PB293_02439	SRR12377473_01827	p42_Compleate_00820
moaD: JCM_05745	7NBS_03561	CTOTU47045_02316	F1182_00244	NBRC_00824	PB293_03614	SRR12377473_01944	p42_Compleate_01048
gsiC_1: JCM_03822	7NBS_00389	CTOTU47045_00190	F1182_01531	NBRC_04113	PB293_03444	SRR12377473_00211	p42_Compleate_00242
group_3962: 7NBS_02358	CTOTU47045_02521	F1182_03524	JCM_01314	NBRC_01054	PB293_01692	SRR12377473_01243	p42_Compleate_02804
fliG: JCM_04381	7NBS_00296	CTOTU47045_00832	F1182_03915	NBRC_01962	PB293_01599	SRR12377473_02643	p42_Compleate_02707
group_1776: 7NBS_03154	CTOTU47045_02039	F1182_01284	NBRC_03186	PB293_01381	SRR12377473_00647	JCM_04746	p42_Compleate_03544
nagR_1: F1182_01890	7NBS_00225	CTOTU47045_00762	JCM_00615	NBRC_01894	PB293_01529	SRR12377473_00681	p42_Compleate_02641
pabB_2: 7NBS_01923	p42_Compleate_03625	SRR12377473_03020	JCM_04472	CTOTU47045_03651	F1182_02737	NBRC_02667	PB293_03637
purS: 7NBS_04290	CTOTU47045_04190	F1182_01241	JCM_05090	NBRC_01110	PB293_02944	SRR12377473_00948	p42_Compleate_04446
purB: JCM_05086	7NBS_04288	CTOTU47045_04188	F1182_01244	NBRC_01108	PB293_02946	SRR12377473_00946	p42_Compleate_04444
group_1476: F1182_05007	JCM_06184	7NBS_01412	CTOTU47045_03373	NBRC_00187	PB293_00073	p42_Compleate_01766	SRR12377473_03313
group_4228: JCM_04707	7NBS_03489	CTOTU47045_00285	F1182_01707	NBRC_00521	PB293_03946	SRR12377473_00890	p42_Compleate_02996
gpmI: JCM_03903	7NBS_02239	CTOTU47045_01153	F1182_04143	NBRC_03863	PB293_04273	SRR12377473_02060	p42_Compleate_04732
vraR_1: 7NBS_02706	CTOTU47045_01543	F1182_00904	JCM_03420	NBRC_02572	PB293_00598	SRR12377473_02141	p42_Compleate_04634
pdtaR: F1182_00657	JCM_00035	7NBS_02140	CTOTU47045_01903	NBRC_00681	PB293_03876	SRR12377473_01735	p42_Compleate_02201
pdxK: 7NBS_02957	CTOTU47045_00952	JCM_00893	NBRC_04345	PB293_00746	SRR12377473_02373	p42_Compleate_03220	F1182_02447
group_3126: F1182_01166	7NBS_04554	CTOTU47045_01075	JCM_04294	NBRC_03786	PB293_04326	SRR12377473_00899	p42_Compleate_00028
perR: 7NBS_01101	CTOTU47045_01722	F1182_03269	JCM_02177	NBRC_01237	PB293_04512	SRR12377473_01767	p42_Compleate_04566
yisK: 7NBS_04549	CTOTU47045_00322	JCM_01683	NBRC_00559	PB293_03983	SRR12377473_00776	p42_Compleate_03033	F1182_02541
group_1172: F1182_03329	PB293_02973	SRR12377473_03584	JCM_02597	7NBS_02029	CTOTU47045_02925	NBRC_03378	p42_Compleate_01533
group_3982: 7NBS_02414	CTOTU47045_01250	JCM_05487	NBRC_04468	PB293_02636	SRR12377473_00460	p42_Compleate_03871	F1182_00931
group_3830: 7NBS_01960	CTOTU47045_02799	JCM_04201	NBRC_00924	PB293_02526	SRR12377473_03336	p42_Compleate_00901	F1182_04532
group_5348: 7NBS_03292	CTOTU47045_03836	JCM_04998	NBRC_00237	PB293_00122	SRR12377473_02215	p42_Compleate_01813	F1182_04562
patA_2: 7NBS_02247	CTOTU47045_01148	JCM_03912	NBRC_03858	PB293_03371	SRR12377473_02461	p42_Compleate_04738	F1182_04136
IMPDH_2: JCM_01469	7NBS_00465	CTOTU47045_00114	F1182_04207	NBRC_04044	PB293_01187	SRR12377473_01859	p42_Compleate_00311
group_4307: JCM_03782	7NBS_03924	CTOTU47045_00215	F1182_04614	NBRC_04138	PB293_03469	SRR12377473_01494	p42_Compleate_00217
group_1608: JCM_02451	7NBS_02102	CTOTU47045_01671	F1182_01695	NBRC_03447	PB293_00329	SRR12377473_01303	p42_Compleate_01461
group_10252: 7NBS_01077	CTOTU47045_01746	F1182_04903	JCM_02211	NBRC_01213	PB293_02719	SRR12377473_00139	p42_Compleate_04542
decR: JCM_02610	7NBS_02039	CTOTU47045_02933	F1182_03321	NBRC_03386	PB293_02966	SRR12377473_01361	p42_Compleate_01527
group_2756: JCM_04836	7NBS_02804	CTOTU47045_00466	NBRC_02335	PB293_00687	SRR12377473_00274	p42_Compleate_03169	F1182_01778
group_5657: F1182_01569	JCM_03694	7NBS_03436	CTOTU47045_02866	NBRC_00043	PB293_00408	SRR12377473_03399	p42_Compleate_01596
lysN_2: F1182_03039	JCM_04071	7NBS_02000	CTOTU47045_02839	NBRC_01349	PB293_02484	SRR12377473_01954	p42_Compleate_00863
sdhA: 7NBS_00333	CTOTU47045_00872	F1182_04792	JCM_04327	NBRC_01999	PB293_01637	SRR12377473_03198	p42_Compleate_02750
group_9887: 7NBS_02715	CTOTU47045_01552	F1182_00893	JCM_03408	NBRC_02563	PB293_00589	SRR12377473_02006	p42_Compleate_04643
group_5426: 7NBS_03915	CTOTU47045_00224	F1182_01472	NBRC_04147	PB293_03478	SRR12377473_01485	p42_Compleate_00208	JCM_03768
yicL_3: 7NBS_04247	CTOTU47045_04320	F1182_04007	NBRC_04261	PB293_00830	SRR12377473_01398	p42_Compleate_03301	JCM_00771
gltC_7: 7NBS_03212	CTOTU47045_03471	NBRC_03755	PB293_03131	SRR12377473_03123	p42_Compleate_00059	F1182_04348	JCM_03170
ypmQ_2: F1182_03097	7NBS_03266	CTOTU47045_02778	NBRC_03570	PB293_01858	SRR12377473_03181	p42_Compleate_01287	JCM_03949
group_4804: JCM_03763	7NBS_03911	CTOTU47045_00228	F1182_01468	NBRC_04151	PB293_03482	SRR12377473_01481	p42_Compleate_00204
brnQ_1: 7NBS_01701	CTOTU47045_03876	F1182_03677	NBRC_02088	PB293_02822	SRR12377473_00844	p42_Compleate_02080	JCM_03147
rcsC_3: JCM_02057	7NBS_02309	CTOTU47045_01298	F1182_01065	NBRC_04516	PB293_02684	SRR12377473_01804	p42_Compleate_03821
group_10203: 7NBS_02712	CTOTU47045_01549	F1182_00896	JCM_03411	NBRC_02566	PB293_00592	SRR12377473_02003	p42_Compleate_04640
rsgA_2: CTOTU47045_00627	F1182_04504	PB293_00168	JCM_00992	7NBS_00602	NBRC_02941	SRR12377473_01898	p42_Compleate_04202
tagA: 7NBS_02755	JCM_04808	NBRC_02386	SRR12377473_02655	p42_Compleate_03117	CTOTU47045_00415	F1182_00495	PB293_04393
sepF: 7NBS_02360	CTOTU47045_02523	F1182_01481	JCM_01312	NBRC_01052	PB293_01694	SRR12377473_01245	p42_Compleate_02806
group_10236: JCM_05987	7NBS_00772	CTOTU47045_01329	F1182_04094	NBRC_01302	PB293_02436	SRR12377473_01824	p42_Compleate_00817
lcfB_3: JCM_02258	7NBS_01042	CTOTU47045_01781	F1182_02578	NBRC_01178	PB293_02754	SRR12377473_00174	p42_Compleate_04506
thrB: 7NBS_04088	SRR12377473_00607	p42_Compleate_04276	CTOTU47045_03485	F1182_01767	JCM_01095	NBRC_02866	PB293_04121
group_3635: 7NBS_01071	CTOTU47045_01752	JCM_02219	NBRC_01207	PB293_02725	SRR12377473_00145	p42_Compleate_04535	F1182_04897
group_2566: 7NBS_01945	CTOTU47045_04209	F1182_01973	NBRC_00910	PB293_04177	JCM_04180	SRR12377473_02419	p42_Compleate_00930
degS: 7NBS_02898	CTOTU47045_00391	F1182_04389	JCM_01565	NBRC_00636	PB293_04033	SRR12377473_03101	p42_Compleate_03089
mrpC_2: JCM_03235	7NBS_03643	CTOTU47045_03420	F1182_04645	NBRC_03704	PB293_03024	SRR12377473_00979	p42_Compleate_00120
group_5165: 7NBS_02018	F1182_03064	JCM_04043	NBRC_01331	PB293_02465	p42_Compleate_00846	CTOTU47045_02859	SRR12377473_02745
murG: F1182_03297	7NBS_02062	CTOTU47045_01632	NBRC_03408	PB293_00369	SRR12377473_02493	p42_Compleate_01500	JCM_02638
group_5337: 7NBS_03228	CTOTU47045_03455	NBRC_03739	PB293_03059	SRR12377473_01511	p42_Compleate_00077	F1182_02753	JCM_03188
group_2456: 7NBS_01391	SRR12377473_01750	JCM_05667	CTOTU47045_03393	F1182_03237	NBRC_00208	PB293_00093	p42_Compleate_01783
group_4319: 7NBS_03994	CTOTU47045_04275	NBRC_03238	PB293_04428	SRR12377473_03489	p42_Compleate_03680	F1182_01613	JCM_05359
cbiF: F1182_03008	7NBS_01978	CTOTU47045_02817	JCM_04229	NBRC_00942	PB293_02508	SRR12377473_01099	p42_Compleate_00885
rpe: 7NBS_00345	CTOTU47045_02478	F1182_02697	JCM_01370	NBRC_01097	PB293_01649	SRR12377473_01708	p42_Compleate_02762
group_5098: 7NBS_01541	CTOTU47045_02353	NBRC_01589	PB293_03758	SRR12377473_03234	p42_Compleate_01085	JCM_05069	F1182_02308
tetA_2: 7NBS_01761	CTOTU47045_02952	NBRC_02621	PB293_03156	SRR12377473_00512	p42_Compleate_02927	F1182_01328	JCM_05640
hprK: JCM_03858	7NBS_02204	CTOTU47045_01607	F1182_00325	NBRC_03898	PB293_04238	SRR12377473_01117	p42_Compleate_04699
group_2188: 7NBS_00093	CTOTU47045_02157	F1182_02102	NBRC_01771	PB293_03252	SRR12377473_00710	p42_Compleate_02497	JCM_00450
yiaA: JCM_00343	7NBS_00009	CTOTU47045_03112	F1182_04226	NBRC_01689	PB293_04475	p42_Compleate_02414	SRR12377473_02244
hssR_1: 7NBS_02173	CTOTU47045_02693	F1182_03582	PB293_03910	SRR12377473_02998	JCM_00084	NBRC_00714	p42_Compleate_02239
group_10214: 7NBS_03464	CTOTU47045_00310	F1182_03606	JCM_01696	NBRC_00547	PB293_03971	SRR12377473_00764	p42_Compleate_03021
group_465: JCM_00878	F1182_02460	7NBS_02616	CTOTU47045_00940	NBRC_04333	PB293_00758	SRR12377473_01576	p42_Compleate_03232
group_530: JCM_00731	7NBS_03388	NBRC_04233	CTOTU47045_02213	PB293_04076	F1182_03748	SRR12377473_01474	p42_Compleate_03328
group_1273: JCM_01346	F1182_03549	7NBS_00363	CTOTU47045_02496	NBRC_01079	PB293_01667	SRR12377473_02546	p42_Compleate_02780
group_3774: JCM_03136	7NBS_01710	CTOTU47045_03867	F1182_03667	NBRC_02079	PB293_02814	SRR12377473_00852	p42_Compleate_02089
group_10329: 7NBS_02947	CTOTU47045_00962	F1182_02437	JCM_00904	NBRC_04355	PB293_00736	SRR12377473_02383	p42_Compleate_03210
sutR_1: 7NBS_03654	CTOTU47045_00327	F1182_00969	NBRC_00564	PB293_03988	SRR12377473_00781	p42_Compleate_03038	JCM_01672
yjlD_1: JCM_03192	7NBS_03612	CTOTU47045_03451	F1182_02749	NBRC_03735	PB293_03055	SRR12377473_01515	p42_Compleate_00081
potA_2: JCM_05635	7NBS_01757	CTOTU47045_02956	F1182_01931	NBRC_02617	PB293_03152	SRR12377473_00516	p42_Compleate_02923
apt: 7NBS_02819	CTOTU47045_01423	F1182_00232	NBRC_01465	PB293_02191	SRR12377473_00012	p42_Compleate_00536	JCM_01739
glpX: 7NBS_02807	CTOTU47045_00997	F1182_01775	JCM_04830	NBRC_02332	PB293_00690	SRR12377473_00277	p42_Compleate_03173
group_2573: JCM_04213	7NBS_01968	CTOTU47045_02807	F1182_02183	NBRC_00932	PB293_02518	SRR12377473_01109	p42_Compleate_00895
group_3678: 7NBS_01228	CTOTU47045_04175	F1182_04045	NBRC_01660	PB293_03514	SRR12377473_00344	p42_Compleate_02378	JCM_00303
psuK: JCM_01735	7NBS_02816	CTOTU47045_01420	F1182_00227	NBRC_01468	PB293_02194	SRR12377473_00015	p42_Compleate_00539
queT: 7NBS_02967	CTOTU47045_00942	F1182_02458	JCM_00881	NBRC_04335	PB293_00756	SRR12377473_01578	p42_Compleate_03230
dacA: 7NBS_04021	CTOTU47045_04153	NBRC_03211	PB293_04455	SRR12377473_02192	p42_Compleate_03707	JCM_05402	F1182_04577
lipL: 7NBS_02946	CTOTU47045_00963	F1182_02436	JCM_00905	NBRC_04356	PB293_00735	SRR12377473_02384	p42_Compleate_03209
group_9935: 7NBS_03006	CTOTU47045_03513	F1182_01737	JCM_01132	NBRC_02838	PB293_03234	SRR12377473_03590	p42_Compleate_04303
yuaF: JCM_00270	7NBS_01205	CTOTU47045_03953	F1182_04756	NBRC_01637	PB293_03538	SRR12377473_01337	p42_Compleate_02355
group_2739: 7NBS_02708	p42_Compleate_04636	CTOTU47045_01545	JCM_03417	NBRC_02570	PB293_00596	SRR12377473_02143	F1182_00902
group_3071: JCM_05241	7NBS_04339	CTOTU47045_02283	F1182_00281	NBRC_00854	PB293_03580	SRR12377473_02705	p42_Compleate_01003
cstA: JCM_03202	7NBS_03621	CTOTU47045_03442	NBRC_03726	PB293_03046	SRR12377473_01523	p42_Compleate_00098	F1182_00040
group_1571: F1182_02185	7NBS_01970	CTOTU47045_02809	NBRC_00934	PB293_02516	SRR12377473_01107	p42_Compleate_00893	JCM_04215
group_5702: F1182_03739	JCM_00723	7NBS_03394	CTOTU47045_02219	NBRC_04227	PB293_04070	SRR12377473_01468	p42_Compleate_03334
ywaC: JCM_01916	7NBS_02660	CTOTU47045_03331	NBRC_02134	PB293_02221	F1182_00196	p42_Compleate_00566	SRR12377473_00042
group_4136: 7NBS_03089	CTOTU47045_01829	F1182_04309	NBRC_02046	PB293_03795	SRR12377473_02000	p42_Compleate_02122	JCM_03087
cca: JCM_00175	7NBS_01145	CTOTU47045_01975	F1182_01585	NBRC_00772	PB293_00935	SRR12377473_02163	p42_Compleate_02293
yerA: JCM_05102	7NBS_04299	CTOTU47045_04199	F1182_01231	NBRC_01119	PB293_02935	SRR12377473_00957	p42_Compleate_04455
metK: 7NBS_00371	CTOTU47045_00208	F1182_03778	JCM_03792	NBRC_04131	PB293_03462	p42_Compleate_00224	SRR12377473_00229
ssuC: JCM_01234	7NBS_04433	CTOTU47045_04282	F1182_01811	NBRC_00994	PB293_01752	SRR12377473_03141	p42_Compleate_02866
uvrB: F1182_00067	JCM_01655	7NBS_03670	CTOTU47045_00343	NBRC_00578	PB293_04002	SRR12377473_02568	p42_Compleate_03052
gdnD_1: 7NBS_00058	CTOTU47045_02189	F1182_00523	PB293_03284	SRR12377473_02173	p42_Compleate_02465	JCM_00407	NBRC_01739
group_3706: 7NBS_01364	CTOTU47045_04138	NBRC_00411	PB293_01126	F1182_05107	JCM_06080	SRR12377473_02837	p42_Compleate_02000
crcB_1: 7NBS_03568	CTOTU47045_02323	JCM_05754	NBRC_00817	PB293_03621	SRR12377473_01937	p42_Compleate_01055	F1182_03929
group_5174: 7NBS_02073	CTOTU47045_01643	F1182_03285	JCM_02656	NBRC_03419	PB293_00358	SRR12377473_03262	p42_Compleate_01490
mscS: 7NBS_02513	CTOTU47045_02607	F1182_04357	NBRC_04576	PB293_02894	SRR12377473_02631	p42_Compleate_03737	JCM_02146
fmt: JCM_01362	7NBS_00351	CTOTU47045_02484	F1182_02704	NBRC_01091	PB293_01655	SRR12377473_01702	p42_Compleate_02768
group_2430: JCM_02770	7NBS_01258	CTOTU47045_02471	F1182_02414	NBRC_00311	PB293_01025	SRR12377473_02716	p42_Compleate_01893
arcA_2: 7NBS_00341	CTOTU47045_04378	F1182_02693	JCM_01375	NBRC_01101	PB293_01645	SRR12377473_01712	p42_Compleate_02758
yknY_2: JCM_02707	7NBS_01306	SRR12377473_01176	p42_Compleate_01944	CTOTU47045_02426	F1182_03950	NBRC_00356	PB293_01070
glpR: 7NBS_04197	CTOTU47045_02980	F1182_04450	NBRC_00964	PB293_01783	SRR12377473_00544	p42_Compleate_02896	JCM_01191
group_2885: 7NBS_03410	CTOTU47045_02236	F1182_00960	JCM_00703	NBRC_04211	PB293_04053	p42_Compleate_03356	SRR12377473_03524
yodB_2: JCM_01111	7NBS_03022	CTOTU47045_03497	F1182_01754	NBRC_02854	PB293_04133	SRR12377473_00619	p42_Compleate_04288
tagU_1: F1182_05094	JCM_06150	7NBS_01523	CTOTU47045_02335	NBRC_00805	PB293_03777	SRR12377473_01673	p42_Compleate_01067
group_3207: JCM_04812	F1182_00491	7NBS_02758	CTOTU47045_00418	NBRC_02383	PB293_04390	SRR12377473_02658	p42_Compleate_03120
gpsB: 7NBS_02145	CTOTU47045_01908	F1182_00665	JCM_00042	NBRC_00686	PB293_03881	SRR12377473_03294	p42_Compleate_02206
odhA: JCM_02646	7NBS_02067	CTOTU47045_01637	F1182_03292	NBRC_03413	PB293_00364	SRR12377473_02488	p42_Compleate_01495
group_4896: 7NBS_00115	CTOTU47045_02135	F1182_02075	JCM_00477	NBRC_01793	PB293_01411	SRR12377473_03407	p42_Compleate_02519
ezrA: 7NBS_00448	CTOTU47045_00131	F1182_00149	JCM_01450	NBRC_04061	PB293_01170	SRR12377473_02434	p42_Compleate_00294
group_2551: 7NBS_01764	CTOTU47045_02949	NBRC_02624	PB293_03159	SRR12377473_00509	p42_Compleate_02932	F1182_01331	JCM_05646
yeeO: JCM_01034	7NBS_00570	CTOTU47045_00660	F1182_02009	NBRC_02908	PB293_02365	SRR12377473_00307	p42_Compleate_04233
group_10276: 7NBS_02551	CTOTU47045_02581	F1182_01115	JCM_02112	NBRC_04550	PB293_03361	SRR12377473_03596	p42_Compleate_03782
group_4829: JCM_04741	7NBS_03158	CTOTU47045_02035	F1182_01288	NBRC_03190	PB293_01385	SRR12377473_00643	p42_Compleate_03548
pnp_2: 7NBS_04265	CTOTU47045_03665	F1182_02953	JCM_04452	NBRC_02681	PB293_03651	p42_Compleate_03639	SRR12377473_02099
group_369: JCM_01553	7NBS_00523	NBRC_03987	PB293_01244	F1182_04280	CTOTU47045_00057	SRR12377473_00389	p42_Compleate_00367
walR_3: F1182_02250	JCM_00378	7NBS_00035	CTOTU47045_03083	NBRC_01715	PB293_03308	p42_Compleate_02442	SRR12377473_01007
group_5214: 7NBS_02369	CTOTU47045_02532	JCM_01304	NBRC_01043	PB293_01703	SRR12377473_03221	p42_Compleate_02815	F1182_01491
menA: 7NBS_03905	CTOTU47045_00234	F1182_01462	JCM_03754	NBRC_04157	PB293_03488	SRR12377473_02688	p42_Compleate_00198
corA_2: 7NBS_02415	CTOTU47045_01249	F1182_00930	NBRC_04467	PB293_02635	SRR12377473_00461	p42_Compleate_03872	JCM_05488
yciC_1: JCM_00988	7NBS_00625	CTOTU47045_00604	F1182_02127	NBRC_02944	PB293_00171	SRR12377473_01895	p42_Compleate_04199
group_5333: 7NBS_03221	SRR12377473_01504	p42_Compleate_00070	JCM_03181	CTOTU47045_03462	F1182_02761	NBRC_03746	PB293_03066
yecS_3: 7NBS_02225	CTOTU47045_01167	F1182_03127	JCM_03882	NBRC_03877	PB293_04259	SRR12377473_03566	p42_Compleate_04720
group_2718: F1182_03425	7NBS_02643	JCM_01939	NBRC_02151	PB293_02238	CTOTU47045_03313	SRR12377473_00059	p42_Compleate_00583
group_4987: 7NBS_00747	F1182_03068	JCM_04038	NBRC_01327	PB293_02461	CTOTU47045_01304	SRR12377473_02325	p42_Compleate_00842
adaB_1: 7NBS_03045	F1182_04870	SRR12377473_00115	p42_Compleate_04424	CTOTU47045_03921	JCM_02962	NBRC_02452	PB293_04537
dacF_1: F1182_02332	JCM_05046	7NBS_01560	CTOTU47045_02374	NBRC_01570	PB293_03739	SRR12377473_01830	p42_Compleate_01104
group_9904: 7NBS_03337	CTOTU47045_00028	F1182_00095	JCM_05158	NBRC_03959	PB293_01273	SRR12377473_03168	p42_Compleate_00394
group_5692: F1182_03125	JCM_03884	7NBS_02227	CTOTU47045_01165	NBRC_03875	PB293_04261	SRR12377473_02048	p42_Compleate_04722
group_5886: JCM_05045	7NBS_01561	CTOTU47045_02375	F1182_02333	NBRC_01569	PB293_03738	SRR12377473_03039	p42_Compleate_01105
group_887: JCM_00869	7NBS_02611	SRR12377473_01571	p42_Compleate_03237	CTOTU47045_00935	F1182_02468	NBRC_04328	PB293_00763
group_10182: JCM_05904	7NBS_01690	CTOTU47045_03266	F1182_04720	NBRC_02100	PB293_02833	SRR12377473_02754	p42_Compleate_02069
yidC: JCM_01135	7NBS_03004	CTOTU47045_03515	F1182_01735	NBRC_02836	PB293_03232	p42_Compleate_04305	SRR12377473_01901
group_10417: JCM_04174	7NBS_01940	CTOTU47045_04214	F1182_01968	NBRC_00905	PB293_04182	SRR12377473_02414	p42_Compleate_00935
bshA: JCM_00177	7NBS_01146	CTOTU47045_01974	F1182_01586	NBRC_00773	PB293_00934	SRR12377473_02164	p42_Compleate_02294
group_5121: 7NBS_01700	CTOTU47045_03877	F1182_03678	NBRC_02089	PB293_02823	SRR12377473_00843	p42_Compleate_02079	JCM_03148
mntR: JCM_01122	7NBS_03015	CTOTU47045_03504	F1182_01746	NBRC_02847	PB293_04294	SRR12377473_00626	p42_Compleate_04295
grpE: 7NBS_03980	CTOTU47045_04228	F1182_01389	JCM_02009	NBRC_02202	PB293_02284	SRR12377473_02895	p42_Compleate_00653
group_9878: 7NBS_00630	CTOTU47045_00599	F1182_02133	JCM_00981	NBRC_02949	PB293_00176	SRR12377473_01890	p42_Compleate_04194
mnmE: JCM_02158	7NBS_02505	CTOTU47045_02615	F1182_04366	NBRC_04584	PB293_02902	SRR12377473_03411	p42_Compleate_03729
group_5020: 7NBS_01039	CTOTU47045_01784	F1182_02573	NBRC_01175	PB293_02757	SRR12377473_00177	p42_Compleate_04503	JCM_02265
groS: 7NBS_03727	CTOTU47045_04091	F1182_04201	JCM_04558	NBRC_02731	PB293_01946	SRR12377473_02222	p42_Compleate_04373
map: JCM_02239	7NBS_01054	CTOTU47045_01769	NBRC_01190	PB293_02742	SRR12377473_00162	p42_Compleate_04518	F1182_04879
ysdC_2: JCM_01522	7NBS_00503	CTOTU47045_00076	F1182_04256	NBRC_04006	PB293_01225	SRR12377473_02804	p42_Compleate_00348
group_4967: 7NBS_00589	CTOTU47045_00641	F1182_01988	JCM_01011	NBRC_02927	PB293_02346	SRR12377473_00288	p42_Compleate_04214
lnrL_3: JCM_05316	7NBS_01769	CTOTU47045_02944	F1182_01338	NBRC_02630	PB293_03164	SRR12377473_00504	p42_Compleate_02937
group_5346: 7NBS_03280	SRR12377473_00794	p42_Compleate_01273	CTOTU47045_02764	F1182_03112	JCM_03932	NBRC_03584	PB293_01844
group_5866: JCM_04610	7NBS_01607	CTOTU47045_03172	F1182_00998	NBRC_01527	PB293_00860	SRR12377473_03256	p42_Compleate_01142
group_906: 7NBS_02868	p42_Compleate_00486	CTOTU47045_01467	NBRC_01421	PB293_02147	SRR12377473_03121	JCM_01799	F1182_00572
araC: JCM_00962	7NBS_00643	CTOTU47045_00586	F1182_02148	SRR12377473_00591	p42_Compleate_04181	NBRC_02962	PB293_00189
nasF: JCM_04222	7NBS_01974	CTOTU47045_02813	F1182_03001	NBRC_00938	PB293_02512	SRR12377473_01103	p42_Compleate_00889
yjjP: 7NBS_04244	CTOTU47045_04317	F1182_04004	JCM_00767	NBRC_04258	PB293_00833	SRR12377473_01401	p42_Compleate_03304
group_9967: 7NBS_04274	CTOTU47045_03674	F1182_02965	JCM_04436	NBRC_02690	PB293_03660	SRR12377473_01628	p42_Compleate_03648
ydcC: JCM_01156	7NBS_02987	CTOTU47045_04302	F1182_04851	NBRC_02819	PB293_03215	SRR12377473_02911	p42_Compleate_04322
msrA_2: 7NBS_04551	CTOTU47045_02894	F1182_02360	JCM_03632	NBRC_00002	PB293_02537	SRR12377473_02819	p42_Compleate_01567
sufS_2: 7NBS_01521	CTOTU47045_02333	F1182_05164	NBRC_00807	PB293_03779	SRR12377473_01675	p42_Compleate_01065	JCM_06148
ytnP: 7NBS_00416	SRR12377473_00191	p42_Compleate_00262	JCM_01400	CTOTU47045_00163	F1182_00434	NBRC_04093	PB293_03324
mdh_3: JCM_02743	7NBS_01282	CTOTU47045_02450	F1182_04595	NBRC_00332	PB293_01046	SRR12377473_03416	p42_Compleate_01920
group_2173: 7NBS_00027	CTOTU47045_03091	JCM_00367	NBRC_01707	PB293_03316	F1182_02260	p42_Compleate_02434	SRR12377473_00999
artI_2: JCM_03881	7NBS_02224	CTOTU47045_01168	F1182_03128	NBRC_03878	PB293_04258	SRR12377473_03565	p42_Compleate_04719
ythA: JCM_05118	7NBS_00942	CTOTU47045_03746	F1182_04678	NBRC_01131	PB293_02923	SRR12377473_02921	p42_Compleate_04467
group_3570: 7NBS_00736	CTOTU47045_00491	F1182_00136	JCM_02837	NBRC_03059	PB293_00286	SRR12377473_00730	p42_Compleate_04088
cysL_1: JCM_05451	7NBS_02285	CTOTU47045_01274	F1182_00840	NBRC_04492	PB293_02660	SRR12377473_01657	p42_Compleate_03845
yjbM: 7NBS_03475	CTOTU47045_00299	F1182_03618	NBRC_00535	PB293_03960	SRR12377473_02563	p42_Compleate_03010	JCM_01713
dtpT: F1182_04916	7NBS_04107	CTOTU47045_00683	NBRC_02885	PB293_04102	SRR12377473_01430	p42_Compleate_04256	JCM_01070
argD: JCM_01436	7NBS_00438	CTOTU47045_00141	F1182_00162	NBRC_04071	PB293_01160	SRR12377473_01969	p42_Compleate_00284
group_5877: JCM_04786	7NBS_02885	F1182_04414	NBRC_02403	PB293_04046	p42_Compleate_03103	CTOTU47045_00404	SRR12377473_02679
group_3961: 7NBS_02354	CTOTU47045_02517	JCM_01320	NBRC_01058	PB293_01688	SRR12377473_01239	p42_Compleate_02800	F1182_03528
group_5254: 7NBS_02639	CTOTU47045_03309	F1182_03420	NBRC_02155	PB293_02242	SRR12377473_00063	p42_Compleate_00587	JCM_01943
lysC: 7NBS_03330	CTOTU47045_00035	F1182_00102	JCM_05151	NBRC_03966	PB293_01266	p42_Compleate_00387	SRR12377473_00370
group_3379: 7NBS_00042	F1182_02241	JCM_00386	NBRC_01723	PB293_03300	CTOTU47045_03077	SRR12377473_01014	p42_Compleate_02449
mrpC_1: JCM_04764	7NBS_03142	CTOTU47045_02051	F1182_01267	NBRC_03174	PB293_01369	SRR12377473_00659	p42_Compleate_03532
group_1392: 7NBS_00945	NBRC_01134	PB293_02920	CTOTU47045_03749	SRR12377473_02924	p42_Compleate_04470	F1182_01040	JCM_05121
group_3862: 7NBS_02055	SRR12377473_01378	p42_Compleate_01507	PB293_02951	CTOTU47045_04344	F1182_03306	NBRC_03401	JCM_02627
mrpE_1: 7NBS_03140	CTOTU47045_02053	F1182_01264	JCM_04767	NBRC_03172	PB293_01367	SRR12377473_00661	p42_Compleate_03530
dppA: JCM_04910	7NBS_01660	CTOTU47045_03236	F1182_00789	NBRC_00451	PB293_02862	SRR12377473_01320	p42_Compleate_02039
group_374: JCM_01047	7NBS_00562	CTOTU47045_00668	PB293_02373	NBRC_02900	F1182_02017	SRR12377473_00315	p42_Compleate_04241
yceD_1: 7NBS_01089	CTOTU47045_01734	F1182_03255	NBRC_01225	PB293_04500	SRR12377473_01779	p42_Compleate_04554	JCM_02192
scrK_1: JCM_04745	7NBS_03155	CTOTU47045_02038	F1182_01285	NBRC_03187	PB293_01382	SRR12377473_00646	p42_Compleate_03545
group_5063: 7NBS_01310	CTOTU47045_02422	F1182_03955	JCM_02702	NBRC_00360	PB293_01074	SRR12377473_01180	p42_Compleate_01948
group_4536: CTOTU47045_03839	SRR12377473_02218	p42_Compleate_01810	JCM_05001	7NBS_03289	F1182_04559	NBRC_00234	PB293_00119
trpE_2: JCM_02415	7NBS_00849	F1182_01215	NBRC_02253	PB293_01995	CTOTU47045_01406	SRR12377473_01602	p42_Compleate_00749
group_3302: F1182_04641	SRR12377473_00976	JCM_03241	7NBS_03646	CTOTU47045_03417	NBRC_03701	PB293_03021	p42_Compleate_00123
cysJ: JCM_03211	7NBS_03629	CTOTU47045_03434	NBRC_03718	PB293_03038	SRR12377473_02902	p42_Compleate_00106	F1182_00032
group_2145: F1182_05125	JCM_00312	7NBS_01235	CTOTU47045_04182	NBRC_01668	PB293_03507	p42_Compleate_02383	SRR12377473_00337
gpsA: JCM_00233	7NBS_01180	CTOTU47045_01918	F1182_02402	NBRC_01612	PB293_00900	SRR12377473_03442	p42_Compleate_02328
group_5133: 7NBS_01793	PB293_03188	SRR12377473_03365	CTOTU47045_00258	F1182_01368	JCM_05350	NBRC_02654	p42_Compleate_02961
addB: JCM_01675	7NBS_03652	CTOTU47045_00325	F1182_00972	NBRC_00562	PB293_03986	SRR12377473_00779	p42_Compleate_03036
hutU: JCM_03270	7NBS_03830	CTOTU47045_03797	F1182_02814	NBRC_02520	PB293_01303	SRR12377473_01863	p42_Compleate_03463
murD: JCM_01300	7NBS_02373	CTOTU47045_02536	NBRC_01039	PB293_01707	SRR12377473_02872	p42_Compleate_02819	F1182_01497
group_5316: 7NBS_03113	CTOTU47045_01851	F1182_01443	NBRC_02024	PB293_03817	SRR12377473_03434	p42_Compleate_02149	JCM_03060
group_9923: 7NBS_00247	CTOTU47045_00784	F1182_03859	JCM_00647	NBRC_01916	PB293_01551	SRR12377473_01257	p42_Compleate_02663
nadE: JCM_02955	7NBS_03041	SRR12377473_00119	p42_Compleate_04428	CTOTU47045_03925	F1182_04874	NBRC_02456	PB293_04541
group_10082: JCM_02339	7NBS_00905	CTOTU47045_03708	F1182_02639	NBRC_02309	PB293_02051	SRR12377473_00424	p42_Compleate_00691
group_9969: 7NBS_03518	CTOTU47045_03030	F1182_00396	JCM_04128	NBRC_03127	PB293_00508	SRR12377473_02526	p42_Compleate_03414
npr: 7NBS_03847	CTOTU47045_02079	F1182_02296	NBRC_02480	PB293_01344	SRR12377473_02401	p42_Compleate_03500	JCM_03332
mutL: JCM_00551	7NBS_00178	CTOTU47045_00705	F1182_00688	NBRC_01847	PB293_01482	SRR12377473_01974	p42_Compleate_02584
group_3937: 7NBS_02270	F1182_00940	JCM_05473	NBRC_04477	PB293_02645	CTOTU47045_01259	SRR12377473_00451	p42_Compleate_03860
pyrR: JCM_01324	7NBS_02350	CTOTU47045_02513	F1182_03532	NBRC_01062	PB293_01684	SRR12377473_01235	p42_Compleate_02796
group_2925: 7NBS_03585	F1182_00542	NBRC_01394	PB293_02120	CTOTU47045_01494	SRR12377473_02038	p42_Compleate_00459	JCM_01836
group_9914: 7NBS_03112	CTOTU47045_01850	F1182_01444	JCM_03061	NBRC_02025	PB293_03816	SRR12377473_03433	p42_Compleate_02148
asd: 7NBS_00229	CTOTU47045_00766	F1182_01884	SRR12377473_00685	p42_Compleate_02645	JCM_00622	NBRC_01898	PB293_01533
group_10299: 7NBS_03025	CTOTU47045_03494	F1182_01757	JCM_01108	NBRC_02857	PB293_04130	SRR12377473_00616	p42_Compleate_04285
group_2830: 7NBS_03088	CTOTU47045_01828	F1182_04308	NBRC_02047	PB293_03794	p42_Compleate_02121	JCM_03088	SRR12377473_02001
scpB: 7NBS_00091	CTOTU47045_02159	F1182_02104	NBRC_01769	PB293_03254	SRR12377473_00708	p42_Compleate_02495	JCM_00447
uppP_2: JCM_00752	7NBS_03373	CTOTU47045_02198	F1182_03766	NBRC_04248	PB293_04091	SRR12377473_01535	p42_Compleate_03313
yjbR: JCM_00289	7NBS_01218	CTOTU47045_03940	F1182_05036	NBRC_01650	SRR12377473_00354	p42_Compleate_02368	PB293_03524
group_1343: 7NBS_00746	PB293_02462	F1182_03067	CTOTU47045_02862	SRR12377473_02324	JCM_04039	NBRC_01328	p42_Compleate_00843
proC: 7NBS_01954	CTOTU47045_02793	NBRC_00919	PB293_02531	SRR12377473_02977	p42_Compleate_00916	F1182_04527	JCM_04193
group_10298: 7NBS_00427	CTOTU47045_00152	F1182_05146	JCM_01417	NBRC_04082	PB293_01149	SRR12377473_01724	p42_Compleate_00273
speA_2: F1182_02996	JCM_04404	7NBS_04383	CTOTU47045_04354	NBRC_02716	PB293_03686	SRR12377473_03468	p42_Compleate_03674
fabF_1: 7NBS_03463	CTOTU47045_00311	F1182_03605	JCM_01695	NBRC_00548	PB293_03972	SRR12377473_00765	p42_Compleate_03022
pepA: PB293_03043	7NBS_03624	CTOTU47045_03439	F1182_00037	JCM_03206	NBRC_03723	SRR12377473_02897	p42_Compleate_00101
group_4989: 7NBS_00754	CTOTU47045_01311	F1182_03075	NBRC_01320	PB293_02454	SRR12377473_02332	p42_Compleate_00835	JCM_04028
group_4553: F1182_00409	PB293_00497	7NBS_03507	CTOTU47045_03019	JCM_04144	NBRC_03138	SRR12377473_01586	p42_Compleate_03403
ydeA: JCM_02774	7NBS_01256	CTOTU47045_02473	F1182_02417	NBRC_00309	PB293_01023	p42_Compleate_01891	SRR12377473_02718
rhaR_5: 7NBS_03828	CTOTU47045_03795	NBRC_02518	PB293_01305	p42_Compleate_03465	SRR12377473_01865	F1182_02817	JCM_03274
nhaC_2: JCM_05271	F1182_03975	7NBS_01323	CTOTU47045_02408	NBRC_00373	PB293_01088	SRR12377473_03290	p42_Compleate_01965
ispD: JCM_03618	7NBS_02424	CTOTU47045_01240	NBRC_04458	PB293_02626	SRR12377473_00470	p42_Compleate_03881	F1182_00919
fabZ_1: 7NBS_02767	CTOTU47045_00429	F1182_00478	JCM_04881	NBRC_02372	PB293_00650	SRR12377473_00235	p42_Compleate_03130
group_10254: 7NBS_01301	CTOTU47045_02431	F1182_03944	JCM_02714	NBRC_00351	PB293_01065	SRR12377473_01171	p42_Compleate_01939
group_4245: 7NBS_03567	CTOTU47045_02322	F1182_03930	JCM_05753	NBRC_00818	PB293_03620	SRR12377473_01938	p42_Compleate_01054
yvdT: 7NBS_03065	SRR12377473_00095	p42_Compleate_04404	CTOTU47045_03888	JCM_02995	NBRC_02432	PB293_01916	F1182_02880
group_2501: 7NBS_01558	PB293_03741	CTOTU47045_02371	SRR12377473_01832	p42_Compleate_01102	JCM_05048	NBRC_01572	F1182_02330
group_3627: 7NBS_01033	CTOTU47045_01790	F1182_02567	JCM_02270	NBRC_01169	PB293_02763	SRR12377473_00183	p42_Compleate_04497
petC_2: 7NBS_03028	CTOTU47045_03491	F1182_01760	NBRC_02860	PB293_04127	SRR12377473_00613	p42_Compleate_04282	JCM_01104
group_2190: F1182_02098	7NBS_00096	CTOTU47045_02154	NBRC_01774	PB293_03249	SRR12377473_00713	p42_Compleate_02500	JCM_00453
group_9960: 7NBS_03747	CTOTU47045_01681	F1182_01684	JCM_02466	NBRC_03457	PB293_00319	SRR12377473_01312	p42_Compleate_01452
rsbV_2: 7NBS_02981	CTOTU47045_04308	F1182_02491	JCM_01164	NBRC_02813	PB293_03209	SRR12377473_03106	p42_Compleate_04328
erpA: 7NBS_03616	CTOTU47045_03447	F1182_00047	JCM_03196	NBRC_03731	PB293_03051	SRR12377473_01519	p42_Compleate_00085
nspC: JCM_04040	7NBS_02020	CTOTU47045_02861	F1182_03066	NBRC_01329	PB293_02463	SRR12377473_02323	p42_Compleate_00844
group_576: SRR12377473_00807	7NBS_04035	JCM_05217	NBRC_03596	PB293_01832	CTOTU47045_02752	F1182_01716	p42_Compleate_01261
rlmCD_2: JCM_02218	CTOTU47045_01751	F1182_04898	NBRC_01208	PB293_02724	SRR12377473_00144	p42_Compleate_04537	7NBS_01072
misCB: 7NBS_02936	CTOTU47045_00972	F1182_03457	NBRC_04365	PB293_00715	SRR12377473_00838	JCM_00917	p42_Compleate_03198
group_1201: 7NBS_00037	NBRC_01717	PB293_03306	JCM_00380	F1182_02248	CTOTU47045_03081	SRR12377473_01009	p42_Compleate_02444
rplQ: 7NBS_02479	CTOTU47045_01185	F1182_03787	JCM_03558	NBRC_04402	PB293_02571	p42_Compleate_03936	SRR12377473_03440
group_3043: 7NBS_04154	CTOTU47045_02999	JCM_06104	NBRC_03158	PB293_00477	p42_Compleate_03386	SRR12377473_03486	F1182_02536
group_3456: 7NBS_00369	CTOTU47045_00210	NBRC_04133	PB293_03464	SRR12377473_01499	p42_Compleate_00222	F1182_03776	JCM_03790
group_3756: 7NBS_01649	CTOTU47045_03225	F1182_00802	NBRC_00440	PB293_02873	SRR12377473_02650	p42_Compleate_02027	JCM_04929
group_9931: 7NBS_04430	CTOTU47045_04285	F1182_01814	JCM_01237	NBRC_00997	PB293_01749	SRR12377473_03144	p42_Compleate_02863
group_10208: 7NBS_00319	CTOTU47045_00855	F1182_04339	JCM_04350	NBRC_01985	PB293_01623	SRR12377473_00932	p42_Compleate_02733
group_3377: 7NBS_00028	CTOTU47045_03090	F1182_02259	NBRC_01708	PB293_03315	p42_Compleate_02435	SRR12377473_01000	JCM_00369
purD_2: 7NBS_04297	CTOTU47045_04197	F1182_01233	JCM_05100	NBRC_01117	PB293_02937	SRR12377473_00955	p42_Compleate_04453
group_4205: 7NBS_03430	CTOTU47045_02872	F1182_01559	JCM_03684	NBRC_00037	PB293_00414	SRR12377473_02587	p42_Compleate_01590
oppD_8: JCM_03780	7NBS_03922	CTOTU47045_00217	F1182_04616	NBRC_04140	PB293_03471	SRR12377473_01492	p42_Compleate_00215
group_1503: 7NBS_01542	CTOTU47045_02354	F1182_02309	PB293_03757	NBRC_01588	SRR12377473_01849	p42_Compleate_01086	JCM_05068
rnz: JCM_04214	SRR12377473_01108	7NBS_01969	CTOTU47045_02808	F1182_02184	NBRC_00933	PB293_02517	p42_Compleate_00894
cat1_2: 7NBS_03386	CTOTU47045_02211	F1182_03750	NBRC_04235	PB293_04078	SRR12377473_01476	p42_Compleate_03326	JCM_00735
oppF_4: JCM_03121	7NBS_01722	CTOTU47045_03855	F1182_03654	NBRC_02067	PB293_02802	SRR12377473_00864	p42_Compleate_02101
lcfB_2: JCM_05213	7NBS_04036	NBRC_03597	PB293_01831	CTOTU47045_02751	F1182_01717	SRR12377473_00808	p42_Compleate_01260
ilvD: JCM_06126	7NBS_03709	CTOTU47045_03636	F1182_00610	NBRC_00892	PB293_04195	SRR12377473_03307	p42_Compleate_00951
group_2091: F1182_00177	JCM_00674	7NBS_04147	CTOTU47045_02275	NBRC_04190	PB293_00470	p42_Compleate_03378	SRR12377473_02306
coaE_1: F1182_02219	SRR12377473_01556	7NBS_00491	CTOTU47045_00088	JCM_01506	NBRC_04018	PB293_01213	p42_Compleate_00336
prpC: 7NBS_00348	CTOTU47045_02481	JCM_01366	NBRC_01094	PB293_01652	SRR12377473_01705	p42_Compleate_02765	F1182_02701
ytrF: F1182_02031	JCM_01064	7NBS_00551	CTOTU47045_00679	NBRC_02889	PB293_04098	SRR12377473_01434	p42_Compleate_04252
oppD_5: JCM_03118	7NBS_01723	CTOTU47045_03854	F1182_03653	NBRC_02066	PB293_02801	SRR12377473_00865	p42_Compleate_02102
tyrC: JCM_00193	7NBS_01160	CTOTU47045_01960	NBRC_00787	PB293_00920	SRR12377473_02261	p42_Compleate_02308	F1182_01600
yecS_2: JCM_03068	7NBS_03105	CTOTU47045_01844	F1182_01451	NBRC_02031	PB293_03810	SRR12377473_03200	p42_Compleate_02138
bioB_1: 7NBS_00376	CTOTU47045_00203	NBRC_04126	PB293_03457	SRR12377473_00224	p42_Compleate_00229	JCM_03801	F1182_03783
ruvA: JCM_01765	7NBS_02837	CTOTU47045_01441	F1182_00600	NBRC_01447	PB293_02173	SRR12377473_03243	p42_Compleate_00518
fabZ_2: 7NBS_02047	SRR12377473_01369	p42_Compleate_01515	CTOTU47045_04336	F1182_03314	JCM_02617	NBRC_03394	PB293_02958
plsC: JCM_01037	7NBS_00568	CTOTU47045_00662	F1182_02011	NBRC_02906	PB293_02367	SRR12377473_00309	p42_Compleate_04235
purR_2: 7NBS_04281	CTOTU47045_03681	F1182_02972	NBRC_02697	PB293_03667	SRR12377473_01635	p42_Compleate_03655	JCM_04428
group_2737: JCM_03418	7NBS_02707	CTOTU47045_01544	F1182_00903	NBRC_02571	PB293_00597	SRR12377473_02142	p42_Compleate_04635
group_10233: 7NBS_01270	CTOTU47045_02462	F1182_04610	JCM_02758	NBRC_00320	PB293_01034	SRR12377473_03547	p42_Compleate_01905
rpmA: 7NBS_02851	CTOTU47045_01450	F1182_00591	JCM_01777	NBRC_01438	PB293_02164	SRR12377473_03512	p42_Compleate_00509
group_5636: F1182_00587	p42_Compleate_00505	JCM_01782	7NBS_02855	CTOTU47045_01454	NBRC_01434	PB293_02160	SRR12377473_03516
amj: 7NBS_03541	CTOTU47045_02296	F1182_00268	JCM_05257	NBRC_00844	PB293_03594	SRR12377473_03079	p42_Compleate_01015
purK: JCM_05085	7NBS_04287	CTOTU47045_04187	F1182_01245	NBRC_01107	PB293_02947	SRR12377473_00945	p42_Compleate_04443
group_5356: 7NBS_03343	CTOTU47045_00022	F1182_00088	JCM_05166	NBRC_03953	PB293_01279	SRR12377473_03162	p42_Compleate_00400
group_2437: 7NBS_01304	p42_Compleate_01942	SRR12377473_01174	PB293_01068	JCM_02710	CTOTU47045_02428	F1182_03948	NBRC_00354
lutR: 7NBS_01680	CTOTU47045_03256	NBRC_02109	PB293_02843	SRR12377473_02427	p42_Compleate_02060	F1182_04708	JCM_05918
atpG: 7NBS_02779	CTOTU47045_00441	F1182_01804	JCM_04867	NBRC_02360	PB293_00662	SRR12377473_00247	p42_Compleate_03142
group_4954: 7NBS_00509	CTOTU47045_00071	F1182_04262	JCM_01530	NBRC_04001	PB293_01230	SRR12377473_00403	p42_Compleate_00353
katA_2: JCM_03276	7NBS_03827	CTOTU47045_03794	F1182_02818	NBRC_02517	PB293_01306	SRR12377473_01866	p42_Compleate_03466
radA: JCM_03623	7NBS_02422	CTOTU47045_01242	F1182_00923	NBRC_04460	PB293_02628	SRR12377473_00468	p42_Compleate_03879
menC: F1182_04919	JCM_01074	7NBS_04104	CTOTU47045_00686	NBRC_02882	PB293_04105	p42_Compleate_04259	SRR12377473_01427
yusV_1: 7NBS_00639	CTOTU47045_00590	F1182_02143	JCM_00967	NBRC_02958	PB293_00185	SRR12377473_00595	p42_Compleate_04185
rpmE: 7NBS_02800	CTOTU47045_00462	F1182_01781	NBRC_02339	PB293_00683	SRR12377473_00269	p42_Compleate_03164	JCM_04842
copZ: 7NBS_04008	JCM_05380	NBRC_03224	SRR12377473_03094	CTOTU47045_04166	F1182_04768	PB293_04442	p42_Compleate_03694
group_3716: 7NBS_01425	p42_Compleate_01753	SRR12377473_03133	JCM_05970	CTOTU47045_03357	F1182_00005	NBRC_00171	PB293_00057
ypbG_1: 7NBS_01193	CTOTU47045_03965	F1182_02385	NBRC_01625	PB293_03550	SRR12377473_01349	p42_Compleate_02341	JCM_00254
group_4234: 7NBS_03512	CTOTU47045_03024	F1182_00403	JCM_04136	NBRC_03133	SRR12377473_01581	PB293_00502	p42_Compleate_03408
trpP: 7NBS_02743	CTOTU47045_01580	F1182_04305	NBRC_02535	PB293_00561	SRR12377473_02121	p42_Compleate_04672	JCM_03364
yrrB: JCM_01914	7NBS_02662	CTOTU47045_03333	F1182_00198	NBRC_02132	PB293_02219	SRR12377473_00040	p42_Compleate_00564
pduV: 7NBS_02137	CTOTU47045_01900	F1182_00654	NBRC_00678	PB293_03873	SRR12377473_01738	p42_Compleate_02198	JCM_00031
tpa_2: JCM_00147	7NBS_01129	CTOTU47045_01992	NBRC_00753	PB293_00952	SRR12377473_02315	F1182_04819	p42_Compleate_02276
group_356: F1182_02112	7NBS_03716	CTOTU47045_04101	NBRC_02720	PB293_01956	JCM_04570	SRR12377473_02695	p42_Compleate_04363
group_5926: JCM_06194	7NBS_01372	CTOTU47045_04146	F1182_02038	NBRC_00419	PB293_01134	SRR12377473_03276	p42_Compleate_02008
flgG_1: JCM_04878	7NBS_02769	CTOTU47045_00431	F1182_00476	NBRC_02370	PB293_00652	SRR12377473_00237	p42_Compleate_03132
feuB_2: p42_Compleate_03167	JCM_04838	CTOTU47045_00464	PB293_00685	7NBS_02802	NBRC_02337	SRR12377473_00272	F1182_01779
group_5766: JCM_01303	7NBS_02370	CTOTU47045_02533	F1182_01492	NBRC_01042	PB293_01704	SRR12377473_02869	p42_Compleate_02816
group_2526: 7NBS_01675	JCM_04885	NBRC_00466	PB293_02848	SRR12377473_01335	CTOTU47045_03251	F1182_00770	p42_Compleate_02054
group_10296: 7NBS_03656	CTOTU47045_00329	F1182_00967	JCM_01670	NBRC_00566	PB293_03990	SRR12377473_00783	p42_Compleate_03040
group_5244: 7NBS_02565	CTOTU47045_00893	F1182_01197	NBRC_04282	PB293_00809	SRR12377473_02108	p42_Compleate_03279	JCM_00800
ttuC': 7NBS_01726	CTOTU47045_03851	F1182_03649	NBRC_02063	PB293_02798	SRR12377473_00868	p42_Compleate_02105	JCM_03114
cbiN: 7NBS_01988	CTOTU47045_02827	JCM_04245	NBRC_00952	PB293_02498	SRR12377473_01089	p42_Compleate_00875	F1182_03021
btuF_2: JCM_01030	F1182_02006	7NBS_00572	CTOTU47045_00658	NBRC_02910	PB293_02363	SRR12377473_00305	p42_Compleate_04231
rcsC_4: F1182_01260	7NBS_03136	CTOTU47045_02057	NBRC_03168	PB293_01363	SRR12377473_00665	p42_Compleate_03526	JCM_04771
ispH: 7NBS_00892	CTOTU47045_03700	F1182_02631	JCM_02351	NBRC_02301	PB293_02043	SRR12377473_00432	p42_Compleate_00699
cheB_1: 7NBS_02307	CTOTU47045_01296	JCM_02055	NBRC_04514	PB293_02682	SRR12377473_01802	p42_Compleate_03823	F1182_01063
rimI: CTOTU47045_04098	7NBS_03719	F1182_02115	JCM_04567	NBRC_02723	PB293_01953	SRR12377473_02698	p42_Compleate_04366
metN_1: F1182_01034	JCM_00839	7NBS_02593	CTOTU47045_00917	NBRC_04310	PB293_00781	SRR12377473_02482	p42_Compleate_03255
group_5032: 7NBS_01103	CTOTU47045_01720	F1182_03272	NBRC_01239	PB293_04514	SRR12377473_01765	p42_Compleate_04568	JCM_02174
qoxD: JCM_01828	7NBS_03590	CTOTU47045_01489	F1182_00547	NBRC_01399	PB293_02125	p42_Compleate_00464	SRR12377473_02033
tcyK_2: 7NBS_02294	CTOTU47045_01283	F1182_01049	JCM_02039	NBRC_04501	PB293_02669	SRR12377473_01648	p42_Compleate_03836
fmnP: 7NBS_00080	CTOTU47045_02170	F1182_04781	JCM_00433	NBRC_01758	PB293_03265	SRR12377473_00697	p42_Compleate_02484
ctaE: 7NBS_02406	CTOTU47045_04044	F1182_01824	NBRC_01006	PB293_01740	SRR12377473_02770	p42_Compleate_02853	JCM_01248
ung: JCM_00894	7NBS_02956	CTOTU47045_00953	F1182_02446	NBRC_04346	PB293_00745	p42_Compleate_03219	SRR12377473_02374
metP_2: 7NBS_03207	CTOTU47045_01050	F1182_03186	NBRC_03761	PB293_04301	SRR12377473_02064	p42_Compleate_00052	JCM_03160
group_798: JCM_05619	7NBS_01747	CTOTU47045_02966	NBRC_02607	PB293_03142	SRR12377473_02675	p42_Compleate_02913	F1182_01944
yfdE: JCM_03316	7NBS_03813	CTOTU47045_02090	F1182_04673	NBRC_02491	PB293_01333	SRR12377473_01218	p42_Compleate_03489
fixA: 7NBS_04396	CTOTU47045_00040	F1182_00108	JCM_05146	NBRC_03971	PB293_01261	SRR12377473_00375	p42_Compleate_00382
dapE_3: F1182_00752	JCM_00785	7NBS_04445	CTOTU47045_04294	NBRC_04271	PB293_00820	SRR12377473_01388	p42_Compleate_03291
group_5405: 7NBS_03671	CTOTU47045_00344	F1182_00069	JCM_01654	NBRC_00579	PB293_04003	p42_Compleate_03054	SRR12377473_02567
group_10271: 7NBS_02863	CTOTU47045_01462	F1182_00577	JCM_01792	NBRC_01426	PB293_02152	SRR12377473_03475	p42_Compleate_00491
lplJ: F1182_00341	JCM_03842	7NBS_02193	CTOTU47045_01596	NBRC_03909	PB293_04227	SRR12377473_01128	p42_Compleate_04688
arlS_2: JCM_03007	7NBS_03074	SRR12377473_00086	p42_Compleate_04395	CTOTU47045_03897	NBRC_02423	PB293_01925	F1182_02890
cysT: 7NBS_03633	CTOTU47045_03430	F1182_00023	JCM_03218	NBRC_03714	PB293_03034	SRR12377473_00989	p42_Compleate_00110
group_5473: 7NBS_04269	CTOTU47045_03669	F1182_02957	JCM_04448	NBRC_02685	PB293_03655	p42_Compleate_03643	SRR12377473_01623
yoaA: F1182_00660	7NBS_02142	CTOTU47045_01905	NBRC_00683	PB293_03878	SRR12377473_01733	p42_Compleate_02203	JCM_00038
group_5745: JCM_00416	7NBS_00067	CTOTU47045_02182	F1182_00514	NBRC_01746	PB293_03277	SRR12377473_03376	p42_Compleate_02472
group_10304: 7NBS_00311	CTOTU47045_00847	F1182_03338	JCM_04362	NBRC_01977	PB293_01615	SRR12377473_00940	p42_Compleate_02725
azoR4: 7NBS_03026	CTOTU47045_03493	F1182_01758	JCM_01107	NBRC_02858	PB293_04129	SRR12377473_00615	p42_Compleate_04284
group_10062: 7NBS_02300	CTOTU47045_01289	F1182_01056	JCM_02046	NBRC_04507	PB293_02675	SRR12377473_01642	p42_Compleate_03830
group_2250: 7NBS_00421	p42_Compleate_00267	CTOTU47045_00158	F1182_00428	NBRC_04088	PB293_01143	SRR12377473_01718	JCM_01406
panF: 7NBS_04033	CTOTU47045_02754	F1182_01714	NBRC_03594	PB293_01834	SRR12377473_00804	p42_Compleate_01263	JCM_03916
group_2579: JCM_04074	7NBS_01997	CTOTU47045_02836	F1182_03035	NBRC_01352	PB293_02487	SRR12377473_01957	p42_Compleate_00866
rpsF: 7NBS_02518	CTOTU47045_02602	F1182_01158	JCM_02141	NBRC_04571	PB293_02889	SRR12377473_02626	p42_Compleate_03742
group_9880: 7NBS_02951	CTOTU47045_00958	F1182_02441	JCM_00900	NBRC_04351	PB293_00740	SRR12377473_02379	p42_Compleate_03214
mtgA: JCM_01440	SRR12377473_01967	7NBS_00440	CTOTU47045_00139	F1182_00160	NBRC_04069	PB293_01162	p42_Compleate_00286
regX3_3: 7NBS_03378	CTOTU47045_02203	F1182_03760	NBRC_04243	PB293_04086	SRR12377473_01530	p42_Compleate_03318	JCM_00746
group_5841: JCM_04182	7NBS_01947	CTOTU47045_04207	F1182_01975	NBRC_00912	PB293_04175	SRR12377473_03403	p42_Compleate_00928
cidB: F1182_03785	JCM_01219	7NBS_04215	CTOTU47045_02998	NBRC_00982	PB293_01764	SRR12377473_00526	p42_Compleate_02878
ydjA: 7NBS_01973	CTOTU47045_02812	SRR12377473_01104	p42_Compleate_00890	JCM_04221	F1182_03000	NBRC_00937	PB293_02513
yusV_4: 7NBS_03897	CTOTU47045_00242	F1182_01453	JCM_03739	NBRC_04165	PB293_03496	SRR12377473_03393	p42_Compleate_00192
group_1780: JCM_04306	7NBS_03191	CTOTU47045_01066	NBRC_03777	PB293_04317	SRR12377473_00908	p42_Compleate_00037	F1182_01180
nagA: F1182_03987	JCM_05282	7NBS_01335	CTOTU47045_02396	NBRC_00384	PB293_01099	SRR12377473_02620	p42_Compleate_01976
group_5650: F1182_01490	JCM_01305	7NBS_02368	CTOTU47045_02531	NBRC_01044	PB293_01702	SRR12377473_03220	p42_Compleate_02814
rpoZ: 7NBS_00355	CTOTU47045_02488	JCM_01356	NBRC_01087	PB293_01659	SRR12377473_01698	p42_Compleate_02772	F1182_02708
group_4880: 7NBS_00016	p42_Compleate_02421	CTOTU47045_03102	F1182_04233	JCM_00353	NBRC_01696	PB293_04465	SRR12377473_03388
ytrA_3: 7NBS_01946	CTOTU47045_04208	F1182_01974	JCM_04181	NBRC_00911	PB293_04176	SRR12377473_02420	p42_Compleate_00929
btuD_2: JCM_00628	7NBS_00234	CTOTU47045_00771	NBRC_01903	PB293_01538	SRR12377473_00690	p42_Compleate_02650	F1182_01879
zosA: JCM_02226	7NBS_01066	CTOTU47045_01757	F1182_04892	SRR12377473_00150	p42_Compleate_04530	NBRC_01202	PB293_02730
yraA: CTOTU47045_01848	F1182_01446	PB293_03814	SRR12377473_03431	p42_Compleate_02146	JCM_03063	7NBS_03110	NBRC_02027
gdnD_2: 7NBS_03067	p42_Compleate_04402	SRR12377473_00093	JCM_02997	CTOTU47045_03890	F1182_02882	NBRC_02430	PB293_01918
sirB: F1182_00034	PB293_03040	SRR12377473_02900	p42_Compleate_00104	JCM_03209	7NBS_03627	CTOTU47045_03436	NBRC_03720
rsmE: 7NBS_03984	CTOTU47045_04224	F1182_04936	NBRC_02206	PB293_02288	p42_Compleate_00657	SRR12377473_02891	JCM_02014
cbiG: JCM_04228	7NBS_01977	CTOTU47045_02816	NBRC_00941	PB293_02509	SRR12377473_01100	p42_Compleate_00886	F1182_03006
mobA: 7NBS_03555	CTOTU47045_02310	F1182_00252	SRR12377473_01019	PB293_03608	JCM_05737	NBRC_00830	p42_Compleate_01042
group_5263: 7NBS_02714	SRR12377473_02005	p42_Compleate_04642	CTOTU47045_01551	F1182_00894	JCM_03409	NBRC_02564	PB293_00590
group_5296: 7NBS_02997	CTOTU47045_03522	JCM_01144	NBRC_02829	PB293_03225	SRR12377473_01908	p42_Compleate_04312	F1182_04481
group_1068: F1182_04009	JCM_00772	7NBS_04248	CTOTU47045_04321	NBRC_04262	PB293_00829	SRR12377473_01397	p42_Compleate_03300
bauC_3: 7NBS_02600	CTOTU47045_00924	F1182_02481	NBRC_04317	PB293_00774	SRR12377473_03373	p42_Compleate_03248	JCM_00853
group_1714: JCM_03389	7NBS_02726	CTOTU47045_01563	NBRC_02552	PB293_00578	F1182_00881	SRR12377473_02017	p42_Compleate_04654
psiE: 7NBS_02304	CTOTU47045_01293	SRR12377473_01799	p42_Compleate_03826	NBRC_04511	PB293_02679	F1182_01060	JCM_02051
group_4372: 7NBS_04181	CTOTU47045_04119	F1182_05032	NBRC_00290	PB293_01001	SRR12377473_02793	p42_Compleate_01870	JCM_02799
group_3224: F1182_01297	SRR12377473_00638	p42_Compleate_03553	JCM_04734	7NBS_03163	CTOTU47045_02030	NBRC_03195	PB293_01390
yclP: JCM_01079	7NBS_04100	CTOTU47045_00690	F1182_04924	NBRC_02878	PB293_04109	SRR12377473_01423	p42_Compleate_04263
walR_2: JCM_00363	7NBS_00023	CTOTU47045_03095	F1182_04244	NBRC_01703	PB293_03320	p42_Compleate_02429	SRR12377473_00994
menD: JCM_03756	7NBS_03907	CTOTU47045_00232	F1182_01464	NBRC_04155	PB293_03486	SRR12377473_02690	p42_Compleate_00200
hmuU_1: 7NBS_02929	CTOTU47045_00979	NBRC_04372	PB293_00708	SRR12377473_00831	p42_Compleate_03191	F1182_03446	JCM_05890
pucR_2: JCM_00081	7NBS_02171	CTOTU47045_02691	NBRC_00712	PB293_03908	SRR12377473_01187	p42_Compleate_02237	F1182_03580
group_5530: 7NBS_04496	CTOTU47045_02257	F1182_00958	JCM_00701	NBRC_04209	PB293_00452	SRR12377473_03498	p42_Compleate_03358
group_10394: 7NBS_02417	CTOTU47045_01247	F1182_00928	JCM_03629	NBRC_04465	PB293_02633	SRR12377473_00463	p42_Compleate_03874
mrpF: 7NBS_03139	CTOTU47045_02054	F1182_01263	JCM_04768	NBRC_03171	PB293_01366	SRR12377473_00662	p42_Compleate_03529
group_3511: 7NBS_00500	CTOTU47045_00079	F1182_04253	NBRC_04009	PB293_01222	SRR12377473_02807	p42_Compleate_00345	JCM_01519
group_10046: JCM_03816	7NBS_00385	CTOTU47045_00194	F1182_01527	NBRC_04117	PB293_03448	SRR12377473_00215	p42_Compleate_00238
minC: 7NBS_02857	CTOTU47045_01456	JCM_01785	NBRC_01432	PB293_02158	SRR12377473_02814	p42_Compleate_00503	F1182_00585
group_5497: 7NBS_04391	CTOTU47045_02724	F1182_03512	JCM_05179	NBRC_03623	PB293_01802	SRR12377473_02535	p42_Compleate_01229
trmR_2: F1182_03431	7NBS_02648	CTOTU47045_03318	JCM_01934	NBRC_02146	PB293_02233	p42_Compleate_00578	SRR12377473_00054
group_1270: JCM_04325	F1182_04795	7NBS_00335	CTOTU47045_00874	NBRC_02001	PB293_01639	SRR12377473_03196	p42_Compleate_02752
rplJ: 7NBS_02437	CTOTU47045_01227	F1182_02353	JCM_03602	NBRC_04445	PB293_02613	SRR12377473_00483	p42_Compleate_03894
group_2342: 7NBS_00832	CTOTU47045_01389	F1182_03202	NBRC_02236	PB293_01978	SRR12377473_01619	JCM_02436	p42_Compleate_00766
mshD_2: JCM_00775	7NBS_04250	CTOTU47045_04323	NBRC_04264	PB293_00827	F1182_04011	SRR12377473_01395	p42_Compleate_03298
gsiC_2: JCM_04912	7NBS_01658	CTOTU47045_03234	F1182_00791	NBRC_00449	PB293_02864	SRR12377473_01318	p42_Compleate_02037
group_2961: JCM_03035	7NBS_03731	SRR12377473_02226	p42_Compleate_04377	CTOTU47045_04087	F1182_02340	NBRC_02406	PB293_01942
gap: JCM_03900	7NBS_02236	CTOTU47045_01156	F1182_04146	NBRC_03866	PB293_04270	SRR12377473_02057	p42_Compleate_04729
group_1661: 7NBS_02412	CTOTU47045_04038	NBRC_01000	PB293_01746	F1182_01818	SRR12377473_03147	JCM_01240	p42_Compleate_02859
sigX_1: 7NBS_00082	CTOTU47045_02168	JCM_00435	NBRC_01760	PB293_03263	SRR12377473_00699	p42_Compleate_02486	F1182_04654
yngHB: JCM_00822	7NBS_02579	CTOTU47045_00903	F1182_01017	NBRC_04296	PB293_00795	SRR12377473_02596	p42_Compleate_03269
pncB2_1: 7NBS_03834	CTOTU47045_03801	F1182_02810	JCM_03263	NBRC_02524	PB293_01299	p42_Compleate_03459	SRR12377473_03447
adh_1: JCM_05477	7NBS_02268	CTOTU47045_01257	F1182_00938	NBRC_04475	PB293_02643	SRR12377473_00453	p42_Compleate_03862
group_5130: 7NBS_01756	CTOTU47045_02957	JCM_05634	NBRC_02616	PB293_03151	SRR12377473_00517	p42_Compleate_02922	F1182_01932
group_9927: 7NBS_02653	CTOTU47045_03323	F1182_03437	JCM_01929	NBRC_02141	PB293_02228	SRR12377473_00049	p42_Compleate_00573
group_4001: JCM_02147	7NBS_02512	CTOTU47045_02608	F1182_04358	NBRC_04577	PB293_02895	SRR12377473_02632	p42_Compleate_03736
pduL_2: 7NBS_02130	CTOTU47045_01893	F1182_00646	JCM_00021	NBRC_00671	PB293_03866	SRR12377473_01745	p42_Compleate_02191
yerB: 7NBS_04300	CTOTU47045_04200	F1182_01230	NBRC_01120	PB293_02934	SRR12377473_00958	p42_Compleate_04456	JCM_05103
rsgA_1: JCM_01368	7NBS_00346	CTOTU47045_02479	F1182_02698	NBRC_01096	PB293_01650	p42_Compleate_02763	SRR12377473_01707
cbiQ: F1182_03023	JCM_04246	7NBS_01989	CTOTU47045_02828	NBRC_00953	PB293_02497	SRR12377473_01088	p42_Compleate_00874
group_3397: 7NBS_00117	CTOTU47045_02133	JCM_00479	NBRC_01795	PB293_01413	SRR12377473_03493	p42_Compleate_02521	F1182_02072
pccB: JCM_04033	7NBS_00750	CTOTU47045_01307	F1182_03071	NBRC_01324	PB293_02458	SRR12377473_02328	p42_Compleate_00839
group_5118: 7NBS_01673	CTOTU47045_03249	JCM_04887	NBRC_00464	PB293_02850	SRR12377473_01333	p42_Compleate_02052	F1182_00772
greA: 7NBS_02644	CTOTU47045_03314	F1182_03427	JCM_01938	NBRC_02150	PB293_02237	SRR12377473_00058	p42_Compleate_00582
group_4927: 7NBS_00322	CTOTU47045_00858	F1182_04336	NBRC_01988	PB293_01626	SRR12377473_00929	p42_Compleate_02736	JCM_04343
group_864: JCM_01257	7NBS_02400	CTOTU47045_04050	F1182_01830	NBRC_01012	PB293_01734	SRR12377473_02085	p42_Compleate_02847
group_5734: JCM_00034	p42_Compleate_02200	7NBS_02139	CTOTU47045_01902	F1182_00656	NBRC_00680	PB293_03875	SRR12377473_01736
trpF: JCM_01745	7NBS_02823	CTOTU47045_01427	F1182_00237	NBRC_01461	PB293_02187	SRR12377473_00008	p42_Compleate_00532
group_10049: JCM_05136	7NBS_04403	CTOTU47045_00047	F1182_00118	NBRC_03978	PB293_01254	SRR12377473_00382	p42_Compleate_00375
group_1073: F1182_03710	7NBS_04355	CTOTU47045_04239	NBRC_03656	PB293_03005	p42_Compleate_00139	SRR12377473_03423	JCM_06163
cbiM: 7NBS_01987	CTOTU47045_02826	F1182_03020	JCM_04244	NBRC_00951	PB293_02499	SRR12377473_01090	p42_Compleate_00876
rho: 7NBS_02806	CTOTU47045_00998	F1182_01776	NBRC_02333	PB293_00689	SRR12377473_00276	p42_Compleate_03172	JCM_04831
pepT_1: JCM_04036	7NBS_00748	CTOTU47045_01305	F1182_03069	NBRC_01326	PB293_02460	SRR12377473_02326	p42_Compleate_00841
hemE: 7NBS_02748	CTOTU47045_01585	F1182_04300	JCM_03357	NBRC_02530	PB293_00556	SRR12377473_02116	p42_Compleate_04677
group_5358: 7NBS_03364	CTOTU47045_01508	F1182_04488	JCM_01863	NBRC_01377	PB293_02103	p42_Compleate_00445	SRR12377473_03229
hisB: 7NBS_02211	CTOTU47045_01614	F1182_02689	JCM_03865	NBRC_03891	PB293_04245	SRR12377473_02517	p42_Compleate_04706
hemL1_1: 7NBS_01098	CTOTU47045_01725	NBRC_01234	PB293_04509	SRR12377473_01770	p42_Compleate_04563	F1182_03264	JCM_02180
trmD: JCM_04352	7NBS_00317	CTOTU47045_00853	F1182_04341	NBRC_01983	PB293_01621	SRR12377473_00934	p42_Compleate_02731
group_10321: 7NBS_00863	CTOTU47045_04016	F1182_02590	JCM_02391	NBRC_02268	PB293_02010	SRR12377473_02197	p42_Compleate_00735
ydcV: F1182_01326	JCM_05637	7NBS_01759	CTOTU47045_02954	NBRC_02619	PB293_03154	SRR12377473_00514	p42_Compleate_02925
recO: 7NBS_00919	CTOTU47045_03722	NBRC_02323	PB293_02065	SRR12377473_00410	p42_Compleate_00677	F1182_02659	JCM_02322
bltD: JCM_02909	7NBS_00692	CTOTU47045_00537	F1182_02509	NBRC_03011	PB293_00240	p42_Compleate_04127	SRR12377473_01145
group_2264: 7NBS_00486	CTOTU47045_00093	JCM_01499	NBRC_04023	PB293_01208	SRR12377473_01552	p42_Compleate_00332	F1182_02224
group_10356: 7NBS_02695	CTOTU47045_01532	F1182_02901	JCM_03433	NBRC_02583	PB293_00609	SRR12377473_02130	p42_Compleate_04619
hag: 7NBS_02759	CTOTU47045_00419	F1182_00488	NBRC_02382	p42_Compleate_03121	PB293_00641	JCM_04815	SRR12377473_02659
group_3597: 7NBS_00833	CTOTU47045_01390	JCM_02435	NBRC_02237	PB293_01979	SRR12377473_01618	p42_Compleate_00765	F1182_03201
purE: JCM_05083	7NBS_04286	CTOTU47045_04186	F1182_01246	NBRC_01106	PB293_02948	SRR12377473_00944	p42_Compleate_04442
paiA: 7NBS_04071	CTOTU47045_01711	F1182_00352	NBRC_03490	PB293_02316	SRR12377473_03602	p42_Compleate_01417	JCM_02519
pyrF: JCM_01335	7NBS_02342	CTOTU47045_02505	F1182_03540	NBRC_01070	PB293_01676	SRR12377473_01227	p42_Compleate_02788
recF_1: JCM_02760	7NBS_01266	CTOTU47045_02463	F1182_02406	NBRC_00319	PB293_01033	p42_Compleate_01901	SRR12377473_03452
yeiL: JCM_05194	7NBS_04051	CTOTU47045_02736	F1182_02804	NBRC_03612	PB293_01814	p42_Compleate_01240	SRR12377473_03539
tsf: 7NBS_00260	CTOTU47045_00797	F1182_03874	JCM_00663	NBRC_01927	PB293_01564	SRR12377473_01268	p42_Compleate_02674
group_5488: 7NBS_04336	CTOTU47045_02286	JCM_05245	NBRC_00851	PB293_03583	SRR12377473_02708	p42_Compleate_01006	F1182_00278
group_5069: 7NBS_01365	F1182_05108	SRR12377473_02838	p42_Compleate_02001	JCM_06081	CTOTU47045_04139	NBRC_00412	PB293_01127
artM_1: JCM_02654	7NBS_02071	CTOTU47045_01641	F1182_03287	NBRC_03417	PB293_00360	SRR12377473_03264	p42_Compleate_01491
group_199: 7NBS_01432	PB293_00051	NBRC_00166	CTOTU47045_03351	F1182_00011	JCM_05962	SRR12377473_02957	p42_Compleate_01746
bepA_2: F1182_02684	JCM_03872	7NBS_02215	CTOTU47045_01618	NBRC_03887	PB293_04249	SRR12377473_02513	p42_Compleate_04710
aceA: JCM_04715	7NBS_03181	CTOTU47045_02010	F1182_01323	NBRC_03208	PB293_01402	SRR12377473_02666	p42_Compleate_03566
group_5023: 7NBS_01056	CTOTU47045_01767	JCM_02237	NBRC_01192	PB293_02740	SRR12377473_00160	p42_Compleate_04520	F1182_04881
ymdB: F1182_01921	7NBS_00200	CTOTU47045_00737	JCM_00581	NBRC_01869	PB293_01504	SRR12377473_02540	p42_Compleate_02617
betI_2: 7NBS_01557	F1182_02328	NBRC_01573	CTOTU47045_02370	SRR12377473_01834	p42_Compleate_01101	PB293_03742	JCM_05049
trxB_2: F1182_02682	7NBS_02216	CTOTU47045_01619	JCM_03873	NBRC_03886	PB293_04250	SRR12377473_02512	p42_Compleate_04711
group_10332: JCM_05204	7NBS_04042	CTOTU47045_02745	F1182_01727	NBRC_03603	PB293_01825	SRR12377473_00814	p42_Compleate_01254
group_2284: F1182_02020	7NBS_00560	NBRC_02898	PB293_02375	SRR12377473_00317	p42_Compleate_04243	CTOTU47045_00670	JCM_01050
tsaB: 7NBS_03718	SRR12377473_02697	CTOTU47045_04099	F1182_02114	JCM_04568	NBRC_02722	PB293_01954	p42_Compleate_04365
dgcN: F1182_00443	JCM_01390	7NBS_00408	CTOTU47045_00171	NBRC_04101	PB293_03332	p42_Compleate_00254	SRR12377473_00199
ydjJ: JCM_00344	7NBS_00010	CTOTU47045_03111	F1182_04227	NBRC_01690	PB293_04474	SRR12377473_02243	p42_Compleate_02415
group_5558: CTOTU47045_01260	SRR12377473_00450	p42_Compleate_03859	JCM_05472	7NBS_02271	F1182_00941	NBRC_04478	PB293_02646
group_2706: 7NBS_02583	CTOTU47045_00907	F1182_01021	NBRC_04300	PB293_00791	JCM_00828	p42_Compleate_03265	SRR12377473_02600
degV_1: F1182_02546	7NBS_03455	CTOTU47045_00319	JCM_01686	NBRC_00556	PB293_03980	SRR12377473_00773	p42_Compleate_03030
ecsA: F1182_04303	JCM_03362	7NBS_02745	CTOTU47045_01582	NBRC_02533	PB293_00559	SRR12377473_02119	p42_Compleate_04674
mhqO: F1182_02515	JCM_02896	7NBS_00697	CTOTU47045_00532	NBRC_03020	PB293_00245	SRR12377473_01135	p42_Compleate_04118
fecE: JCM_03000	7NBS_03069	p42_Compleate_04400	SRR12377473_00091	CTOTU47045_03892	F1182_02884	NBRC_02428	PB293_01920
group_1584: JCM_04049	7NBS_02014	CTOTU47045_02855	F1182_03059	PB293_02469	SRR12377473_02741	p42_Compleate_00850	NBRC_01335
hcaT: JCM_05193	7NBS_04052	CTOTU47045_02735	NBRC_03613	PB293_01813	SRR12377473_03538	p42_Compleate_01239	F1182_02803
rasP: JCM_00656	7NBS_00254	CTOTU47045_00791	F1182_03868	NBRC_01921	PB293_01558	SRR12377473_01262	p42_Compleate_02668
group_2179: 7NBS_00040	JCM_00384	NBRC_01721	PB293_03302	CTOTU47045_03079	SRR12377473_01012	p42_Compleate_02447	F1182_02243
yqfL: F1182_02650	JCM_02329	7NBS_00914	CTOTU47045_03717	NBRC_02318	PB293_02060	SRR12377473_00415	p42_Compleate_00682
gutB_1: 7NBS_00890	CTOTU47045_03698	F1182_02621	JCM_02353	NBRC_02299	PB293_02041	SRR12377473_00440	p42_Compleate_00706
clpY: F1182_03349	JCM_04374	7NBS_00302	CTOTU47045_00838	NBRC_01968	PB293_01606	SRR12377473_02637	p42_Compleate_02716
ypmQ_1: JCM_04888	7NBS_01672	CTOTU47045_03248	F1182_00773	NBRC_00463	PB293_02851	SRR12377473_01332	p42_Compleate_02051
group_10377: p42_Compleate_02563	7NBS_00159	CTOTU47045_02093	F1182_00711	JCM_00524	NBRC_01828	PB293_01445	SRR12377473_01284
sigW_6: JCM_05181	7NBS_04389	CTOTU47045_02726	F1182_03514	NBRC_03621	PB293_01804	SRR12377473_02533	p42_Compleate_01231
rsbU: F1182_02492	7NBS_02982	CTOTU47045_04307	JCM_01163	NBRC_02814	PB293_03210	SRR12377473_03105	p42_Compleate_04327
group_9940: 7NBS_02117	CTOTU47045_01880	F1182_00633	JCM_00005	NBRC_00657	PB293_03852	SRR12377473_03055	p42_Compleate_02177
group_5024: 7NBS_01060	SRR12377473_00156	p42_Compleate_04524	CTOTU47045_01763	F1182_04885	JCM_02233	NBRC_01196	PB293_02736
mnmA: F1182_00199	JCM_01913	7NBS_02663	CTOTU47045_03334	NBRC_02131	PB293_02218	SRR12377473_00039	p42_Compleate_00563
group_1218: JCM_00514	7NBS_00154	SRR12377473_01275	p42_Compleate_02554	CTOTU47045_02098	NBRC_01823	PB293_01440	F1182_00717
sigV_3: F1182_04019	7NBS_03687	CTOTU47045_03616	JCM_05831	NBRC_00872	PB293_04215	SRR12377473_01406	p42_Compleate_00973
citT_3: 7NBS_00893	CTOTU47045_03701	JCM_02350	NBRC_02302	PB293_02044	F1182_02632	SRR12377473_00431	p42_Compleate_00698
exoA: 7NBS_03020	CTOTU47045_03499	F1182_01752	JCM_01113	NBRC_02852	PB293_04135	SRR12377473_00621	p42_Compleate_04290
ftsY: 7NBS_00323	F1182_04335	NBRC_01989	PB293_01627	JCM_04342	CTOTU47045_00859	SRR12377473_00928	p42_Compleate_02737
rluB: 7NBS_00088	CTOTU47045_02162	F1182_04660	JCM_00444	NBRC_01766	PB293_03257	SRR12377473_00705	p42_Compleate_02492
group_1453: 7NBS_01253	PB293_01020	p42_Compleate_01888	SRR12377473_02721	CTOTU47045_02476	JCM_02778	NBRC_00306	F1182_02420
group_3624: 7NBS_01031	CTOTU47045_01792	F1182_02565	JCM_02273	NBRC_01167	PB293_02765	SRR12377473_00185	p42_Compleate_04494
group_5825: JCM_03384	7NBS_02730	CTOTU47045_01567	F1182_00875	NBRC_02548	PB293_00574	SRR12377473_03065	p42_Compleate_04659
group_677: 7NBS_00394	p42_Compleate_00247	CTOTU47045_00185	F1182_01536	NBRC_04108	PB293_03439	JCM_03829	SRR12377473_00206
xseA: PB293_02434	JCM_05988	7NBS_00774	CTOTU47045_01331	F1182_04096	NBRC_01300	SRR12377473_01822	p42_Compleate_00815
group_4940: 7NBS_00403	CTOTU47045_00176	F1182_00450	NBRC_04106	PB293_04628	SRR12377473_00204	p42_Compleate_00249	JCM_01382
group_3029: JCM_01072	7NBS_04106	CTOTU47045_00684	F1182_04917	NBRC_02884	PB293_04103	SRR12377473_01429	p42_Compleate_04257
group_574: JCM_02001	7NBS_03976	F1182_01393	NBRC_02198	PB293_02280	SRR12377473_01441	p42_Compleate_00647	CTOTU47045_04232
group_5683: F1182_02645	JCM_02333	7NBS_00911	CTOTU47045_03714	NBRC_02315	PB293_02057	SRR12377473_00418	p42_Compleate_00685
hflK: JCM_01497	7NBS_00484	CTOTU47045_00095	F1182_02226	NBRC_04025	PB293_01206	SRR12377473_01550	p42_Compleate_00330
group_5342: 7NBS_03267	CTOTU47045_02777	F1182_03099	NBRC_03571	PB293_01857	SRR12377473_03182	p42_Compleate_01286	JCM_03948
group_784: JCM_04932	7NBS_01648	CTOTU47045_03224	NBRC_00439	PB293_02874	SRR12377473_02649	p42_Compleate_02026	F1182_00803
ribZ_2: 7NBS_03506	CTOTU47045_03018	F1182_00411	NBRC_03139	PB293_00496	SRR12377473_01587	p42_Compleate_03402	JCM_04146
group_9900: 7NBS_02311	CTOTU47045_01300	F1182_01067	JCM_02060	NBRC_04518	PB293_02686	SRR12377473_01806	p42_Compleate_03819
group_3254: F1182_02543	SRR12377473_00774	p42_Compleate_03031	JCM_01685	7NBS_03454	CTOTU47045_00320	NBRC_00557	PB293_03981
dapL: JCM_02449	7NBS_02100	CTOTU47045_01669	F1182_01697	NBRC_03445	PB293_00331	SRR12377473_01301	p42_Compleate_01463
miaA: 7NBS_00174	CTOTU47045_00701	F1182_00692	JCM_00546	NBRC_01843	PB293_01478	p42_Compleate_02580	SRR12377473_01978
group_2855: 7NBS_03173	CTOTU47045_02018	F1182_01311	SRR12377473_00633	JCM_04728	NBRC_03199	PB293_01394	p42_Compleate_03558
group_1261: JCM_04398	7NBS_00282	CTOTU47045_00818	F1182_03901	NBRC_01948	PB293_01585	p42_Compleate_02693	SRR12377473_01696
oppD_7: JCM_00861	7NBS_02605	CTOTU47045_00929	F1182_02475	NBRC_04322	PB293_00769	SRR12377473_01565	p42_Compleate_03243
comK_2: 7NBS_03674	CTOTU47045_00347	F1182_00072	JCM_01651	NBRC_00582	PB293_04006	SRR12377473_02971	p42_Compleate_03057
katE_1: JCM_04656	7NBS_01807	CTOTU47045_00272	F1182_02550	NBRC_00477	PB293_03932	SRR12377473_00877	p42_Compleate_02978
truB: 7NBS_00242	CTOTU47045_00779	F1182_03853	JCM_00641	NBRC_01911	PB293_01546	p42_Compleate_02658	SRR12377473_01252
group_9949: 7NBS_01679	CTOTU47045_03255	F1182_04707	JCM_05919	NBRC_02110	PB293_02844	SRR12377473_02428	p42_Compleate_02058
ltaE: JCM_05972	7NBS_01424	F1182_00004	NBRC_00172	PB293_00058	CTOTU47045_03358	p42_Compleate_01754	SRR12377473_03132
group_5816: JCM_02916	7NBS_00687	CTOTU47045_00542	F1182_02502	NBRC_03006	PB293_00235	SRR12377473_01150	p42_Compleate_04132
group_10038: JCM_05465	7NBS_02276	CTOTU47045_01265	F1182_00946	NBRC_04483	PB293_02651	SRR12377473_00445	p42_Compleate_03854
iolX: JCM_00865	7NBS_02608	CTOTU47045_00932	F1182_02471	NBRC_04325	PB293_00766	SRR12377473_01568	p42_Compleate_03240
efp: 7NBS_00792	CTOTU47045_01348	F1182_04115	JCM_03540	NBRC_01282	PB293_02416	SRR12377473_02282	p42_Compleate_00798
pucR_1: JCM_03128	7NBS_01717	CTOTU47045_03860	NBRC_02072	PB293_02807	SRR12377473_00859	p42_Compleate_02096	F1182_03660
group_775: JCM_05064	7NBS_01545	CTOTU47045_02357	F1182_02313	SRR12377473_01846	p42_Compleate_01089	PB293_03754	NBRC_01585
group_1363: 7NBS_00850	CTOTU47045_01407	NBRC_02254	PB293_01996	SRR12377473_01601	p42_Compleate_00748	F1182_01216	JCM_02413
group_758: JCM_05300	F1182_04000	7NBS_01347	CTOTU47045_02385	NBRC_00395	PB293_01110	SRR12377473_02764	p42_Compleate_01987
eutS: JCM_00033	7NBS_02138	CTOTU47045_01901	F1182_00655	NBRC_00679	PB293_03874	SRR12377473_01737	p42_Compleate_02199
csoR_2: 7NBS_04009	CTOTU47045_04165	F1182_04769	JCM_05381	NBRC_03223	PB293_04443	SRR12377473_03095	p42_Compleate_03695
acpS: F1182_04850	7NBS_02988	CTOTU47045_04301	JCM_01155	NBRC_02820	PB293_03216	SRR12377473_02912	p42_Compleate_04321
group_4294: 7NBS_03843	CTOTU47045_02083	F1182_02300	NBRC_02484	PB293_01340	SRR12377473_01225	p42_Compleate_03496	JCM_03325
ribH: 7NBS_01106	CTOTU47045_02709	F1182_05065	NBRC_00730	PB293_00975	SRR12377473_03002	p42_Compleate_02253	JCM_00108
group_9917: 7NBS_00887	CTOTU47045_03695	F1182_02618	JCM_02359	NBRC_02296	PB293_02038	SRR12377473_00443	p42_Compleate_00709
group_966: F1182_03742	7NBS_03392	CTOTU47045_02217	NBRC_04229	PB293_04072	SRR12377473_01470	p42_Compleate_03332	JCM_00725
group_2902: 7NBS_03481	CTOTU47045_00293	JCM_01721	NBRC_00529	PB293_03954	p42_Compleate_03004	F1182_03624	SRR12377473_02557
group_4949: 7NBS_00475	CTOTU47045_00104	F1182_04953	NBRC_04034	PB293_01197	SRR12377473_03298	p42_Compleate_00321	JCM_01483
nusG: 7NBS_02434	CTOTU47045_01230	F1182_02356	JCM_03605	NBRC_04448	PB293_02616	SRR12377473_00480	p42_Compleate_03891
group_10210: 7NBS_01063	CTOTU47045_01760	F1182_04888	JCM_02230	NBRC_01199	PB293_02733	SRR12377473_00153	p42_Compleate_04527
group_1875: JCM_02462	7NBS_03744	CTOTU47045_01678	F1182_01688	PB293_00322	NBRC_03454	SRR12377473_01309	p42_Compleate_01455
group_9909: 7NBS_04283	CTOTU47045_03683	F1182_02974	JCM_04426	NBRC_02699	PB293_03669	SRR12377473_01637	p42_Compleate_03657
group_5370: 7NBS_03453	CTOTU47045_00321	JCM_01684	NBRC_00558	PB293_03982	F1182_02542	SRR12377473_00775	p42_Compleate_03032
group_3574: 7NBS_00753	CTOTU47045_01310	NBRC_01321	PB293_02455	SRR12377473_02331	p42_Compleate_00836	F1182_03074	JCM_04029
group_2650: 7NBS_02266	p42_Compleate_03864	CTOTU47045_01255	F1182_00936	JCM_05480	NBRC_04473	PB293_02641	SRR12377473_00455
group_4703: F1182_04542	JCM_04942	7NBS_01640	CTOTU47045_03216	NBRC_00431	PB293_02882	SRR12377473_02888	p42_Compleate_02018
dnaG: F1182_02647	JCM_02331	7NBS_00913	CTOTU47045_03716	NBRC_02317	PB293_02059	SRR12377473_00416	p42_Compleate_00683
pyrK_1: CTOTU47045_02507	SRR12377473_01229	p42_Compleate_02790	JCM_01333	7NBS_02344	F1182_03538	NBRC_01068	PB293_01678
yusV_3: JCM_06078	7NBS_01363	CTOTU47045_04137	F1182_05106	NBRC_00410	PB293_01125	SRR12377473_02836	p42_Compleate_01999
rny: 7NBS_00210	CTOTU47045_00747	JCM_00599	NBRC_01879	PB293_01514	SRR12377473_00667	p42_Compleate_02627	F1182_01908
tadA_1: 7NBS_02628	CTOTU47045_03298	F1182_01428	NBRC_02166	PB293_02253	SRR12377473_00074	p42_Compleate_00598	JCM_01958
adhE_2: JCM_00024	7NBS_02132	CTOTU47045_01895	F1182_00648	NBRC_00673	PB293_03868	SRR12377473_01743	p42_Compleate_02193
rhaS_5: JCM_01319	7NBS_02355	CTOTU47045_02518	NBRC_01057	PB293_01689	SRR12377473_01240	p42_Compleate_02801	F1182_03527
prfA: JCM_04844	7NBS_02798	CTOTU47045_00460	F1182_01783	NBRC_02341	PB293_00681	SRR12377473_00267	p42_Compleate_03162
minD: SRR12377473_03517	7NBS_02856	CTOTU47045_01455	F1182_00586	NBRC_01433	PB293_02159	p42_Compleate_00504	JCM_01783
hxpB: CTOTU47045_03217	SRR12377473_02889	F1182_04544	PB293_02881	p42_Compleate_02019	JCM_04941	7NBS_01641	NBRC_00432
rpmB: JCM_01373	7NBS_00343	CTOTU47045_04376	F1182_02695	NBRC_01099	PB293_01647	SRR12377473_01710	p42_Compleate_02760
spoVAD: JCM_01723	7NBS_03483	CTOTU47045_00291	NBRC_00527	PB293_03952	SRR12377473_02555	p42_Compleate_03002	F1182_03626
group_2890: 7NBS_03424	CTOTU47045_02878	SRR12377473_03527	p42_Compleate_01583	NBRC_00018	PB293_00420	JCM_03654	F1182_01540
nadB: JCM_06226	7NBS_04540	CTOTU47045_04365	F1182_05089	NBRC_03668	PB293_04555	p42_Compleate_00169	SRR12377473_03188
group_1964: JCM_00676	7NBS_04146	CTOTU47045_02274	F1182_00179	NBRC_04191	PB293_00469	SRR12377473_02305	p42_Compleate_03377
sigX_2: F1182_00878	p42_Compleate_04655	SRR12377473_02018	JCM_03388	7NBS_02727	CTOTU47045_01564	NBRC_02551	PB293_00577
group_2928: JCM_01810	7NBS_03602	CTOTU47045_01477	F1182_00561	PB293_02137	SRR12377473_01077	p42_Compleate_00476	NBRC_01411
group_3470: JCM_01384	7NBS_00404	CTOTU47045_00175	F1182_00449	NBRC_04105	PB293_03336	SRR12377473_00203	p42_Compleate_00250
luxS: JCM_00474	7NBS_00112	CTOTU47045_02138	F1182_02078	NBRC_01790	PB293_01408	SRR12377473_03404	p42_Compleate_02516
caaD: 7NBS_02405	CTOTU47045_04045	JCM_01249	NBRC_01007	PB293_01739	SRR12377473_02771	p42_Compleate_02852	F1182_01825
naiP: F1182_01764	JCM_01098	7NBS_04086	CTOTU47045_03487	NBRC_02864	PB293_04123	SRR12377473_00609	p42_Compleate_04278
rsbW: 7NBS_02980	CTOTU47045_04309	F1182_02490	JCM_01165	NBRC_02812	PB293_03208	SRR12377473_03107	p42_Compleate_04329
group_3951: 7NBS_02312	SRR12377473_01807	p42_Compleate_03818	CTOTU47045_01301	JCM_02061	NBRC_04519	PB293_02687	F1182_01068
dnaE: F1182_04861	JCM_01474	7NBS_00468	CTOTU47045_00111	NBRC_04041	PB293_01190	p42_Compleate_00314	SRR12377473_01862
group_4237: 7NBS_03521	CTOTU47045_03033	F1182_00392	NBRC_03124	PB293_00511	SRR12377473_02523	p42_Compleate_03417	JCM_04123
purN: 7NBS_04295	CTOTU47045_04195	F1182_01236	JCM_05098	NBRC_01115	PB293_02939	SRR12377473_00953	p42_Compleate_04451
mtaB: 7NBS_03988	CTOTU47045_04389	F1182_03364	JCM_02020	NBRC_02210	PB293_02292	SRR12377473_03227	p42_Compleate_00658
group_2411: 7NBS_01196	CTOTU47045_03962	F1182_02382	NBRC_01628	PB293_03547	JCM_00258	SRR12377473_01346	p42_Compleate_02344
rhtB: JCM_03141	7NBS_01706	CTOTU47045_03871	F1182_03672	NBRC_02083	PB293_02818	SRR12377473_00848	p42_Compleate_02085
group_2711: 7NBS_02598	CTOTU47045_00922	NBRC_04315	PB293_00776	SRR12377473_02487	p42_Compleate_03250	JCM_00848	F1182_05139
group_5207: 7NBS_02323	SRR12377473_01066	p42_Compleate_03805	CTOTU47045_02560	F1182_01086	JCM_02078	NBRC_04530	PB293_02699
group_5179: 7NBS_02119	CTOTU47045_01882	F1182_00635	JCM_00007	NBRC_00659	PB293_03854	SRR12377473_03531	p42_Compleate_02179
yqhS: 7NBS_00794	CTOTU47045_01350	F1182_04117	JCM_03537	NBRC_01280	PB293_02414	SRR12377473_02280	p42_Compleate_00796
ulaA: 7NBS_01229	CTOTU47045_04176	F1182_04044	NBRC_01661	PB293_03513	SRR12377473_00343	p42_Compleate_02379	JCM_00304
gltC_2: JCM_03144	7NBS_01703	CTOTU47045_03874	F1182_03675	NBRC_02086	PB293_02820	SRR12377473_00846	p42_Compleate_02082
lip3: 7NBS_04038	CTOTU47045_02749	F1182_01720	JCM_05211	NBRC_03599	PB293_01829	SRR12377473_00810	p42_Compleate_01258
yheH: JCM_05761	F1182_03926	7NBS_03571	CTOTU47045_02326	NBRC_00814	PB293_03624	SRR12377473_01934	p42_Compleate_01058
idi: 7NBS_00559	CTOTU47045_00671	F1182_02022	JCM_01052	NBRC_02897	PB293_02376	SRR12377473_00318	p42_Compleate_04244
maf: 7NBS_02862	CTOTU47045_01461	F1182_00578	JCM_01791	NBRC_01427	PB293_02153	SRR12377473_03476	p42_Compleate_00492
dcuS_1: JCM_02347	7NBS_00894	CTOTU47045_03702	F1182_02633	NBRC_02303	PB293_02045	SRR12377473_00430	p42_Compleate_00697
sdhB: 7NBS_00334	CTOTU47045_00873	F1182_04793	JCM_04326	NBRC_02000	PB293_01638	SRR12377473_03197	p42_Compleate_02751
ald: JCM_01466	7NBS_00462	CTOTU47045_00117	F1182_04204	NBRC_04047	PB293_01184	SRR12377473_01856	p42_Compleate_00308
typA: 7NBS_04437	CTOTU47045_04278	NBRC_00990	PB293_01756	SRR12377473_03137	p42_Compleate_02870	F1182_01953	JCM_01229
ispF: JCM_03615	7NBS_02426	CTOTU47045_01238	F1182_00917	NBRC_04456	PB293_02624	SRR12377473_00472	p42_Compleate_03883
group_2558: F1182_02552	7NBS_01809	CTOTU47045_00274	PB293_03934	SRR12377473_00879	p42_Compleate_02980	JCM_04659	NBRC_00479
group_2607: 7NBS_02094	CTOTU47045_01663	F1182_01703	NBRC_03439	PB293_00337	p42_Compleate_01469	SRR12377473_01295	JCM_02682
group_3653: 7NBS_01152	CTOTU47045_01968	F1182_01592	NBRC_00779	PB293_00928	SRR12377473_02170	p42_Compleate_02300	JCM_00182
group_5328: 7NBS_03185	CTOTU47045_01072	F1182_01173	JCM_04298	NBRC_03783	PB293_04323	SRR12377473_00902	p42_Compleate_00031
group_4016: 7NBS_02614	p42_Compleate_03234	SRR12377473_01574	CTOTU47045_00938	F1182_02463	JCM_00875	NBRC_04331	PB293_00760
group_5295: 7NBS_02955	CTOTU47045_00954	F1182_02445	JCM_00895	NBRC_04347	PB293_00744	SRR12377473_02375	p42_Compleate_03218
hfq: 7NBS_00173	CTOTU47045_00700	F1182_00693	JCM_00545	NBRC_01842	PB293_01477	SRR12377473_01979	p42_Compleate_02579
prs: 7NBS_04277	CTOTU47045_03677	F1182_02968	NBRC_02693	PB293_03663	SRR12377473_01631	p42_Compleate_03651	JCM_04433
group_2734: 7NBS_02696	p42_Compleate_04620	CTOTU47045_01533	F1182_02900	PB293_00608	SRR12377473_02131	NBRC_02582	JCM_03432
group_4666: F1182_03754	JCM_00739	7NBS_03383	CTOTU47045_02208	NBRC_04238	PB293_04081	SRR12377473_01479	p42_Compleate_03323
group_10185: JCM_04884	7NBS_01676	CTOTU47045_03252	F1182_00769	NBRC_00467	PB293_02847	SRR12377473_01336	p42_Compleate_02055
btuD_7: F1182_02723	JCM_05889	7NBS_02928	CTOTU47045_00980	NBRC_04373	PB293_00707	p42_Compleate_03190	SRR12377473_00830
pyrD: 7NBS_02343	F1182_03539	JCM_01334	NBRC_01069	PB293_01677	CTOTU47045_02506	SRR12377473_01228	p42_Compleate_02789
ysdC_1: F1182_00430	7NBS_00419	CTOTU47045_00160	JCM_01404	NBRC_04090	PB293_01141	SRR12377473_01716	p42_Compleate_00265
glpE_1: 7NBS_00586	CTOTU47045_00644	JCM_01014	NBRC_02924	PB293_02349	SRR12377473_00291	p42_Compleate_04217	F1182_01991
trmL: 7NBS_02698	CTOTU47045_01535	F1182_02897	JCM_03429	NBRC_02580	PB293_00606	SRR12377473_02133	p42_Compleate_04624
htrB: JCM_02116	7NBS_02535	CTOTU47045_02585	NBRC_04554	PB293_03353	SRR12377473_01794	p42_Compleate_03775	F1182_01138
oppC: JCM_01347	7NBS_00362	CTOTU47045_02495	F1182_03551	NBRC_01080	PB293_01666	SRR12377473_02547	p42_Compleate_02779
aviRb: 7NBS_00525	CTOTU47045_00055	F1182_04282	JCM_01555	NBRC_03985	PB293_01246	SRR12377473_00387	p42_Compleate_00369
ktrA_1: 7NBS_00933	CTOTU47045_03736	F1182_03359	NBRC_02215	PB293_02079	p42_Compleate_00663	JCM_02024	SRR12377473_03222
nusB: 7NBS_00777	CTOTU47045_01334	F1182_04099	NBRC_01297	PB293_02431	SRR12377473_01819	p42_Compleate_00812	JCM_05991
spoIIAA: 7NBS_00099	CTOTU47045_02151	F1182_02094	NBRC_01777	PB293_03246	SRR12377473_00716	p42_Compleate_02503	JCM_00457
group_10091: JCM_03609	7NBS_02430	CTOTU47045_01234	F1182_00913	NBRC_04452	PB293_02620	SRR12377473_00476	p42_Compleate_03887
iscS_1: JCM_01452	7NBS_00450	CTOTU47045_00129	F1182_00147	NBRC_04059	PB293_01172	SRR12377473_02436	p42_Compleate_00296
yodC_2: 7NBS_03120	CTOTU47045_01858	F1182_01433	JCM_03048	NBRC_02017	PB293_03824	SRR12377473_02604	p42_Compleate_02156
yvqK: 7NBS_02927	CTOTU47045_00981	F1182_02722	JCM_05888	NBRC_04374	PB293_00706	SRR12377473_00829	p42_Compleate_03189
group_10060: 7NBS_01047	CTOTU47045_01776	F1182_02584	JCM_02250	NBRC_01183	PB293_02749	SRR12377473_00169	p42_Compleate_04511
sbcD: JCM_02247	F1182_02586	7NBS_01049	p42_Compleate_04513	SRR12377473_00167	CTOTU47045_01774	NBRC_01185	PB293_02747
group_9957: 7NBS_03009	CTOTU47045_03510	F1182_01740	JCM_01128	NBRC_02841	PB293_04299	SRR12377473_00631	p42_Compleate_04300
glnQ_3: JCM_03883	7NBS_02226	CTOTU47045_01166	F1182_03126	NBRC_03876	PB293_04260	SRR12377473_03567	p42_Compleate_04721
group_9872: 7NBS_00479	CTOTU47045_00100	F1182_02231	JCM_01488	NBRC_04030	PB293_01201	SRR12377473_01545	p42_Compleate_00325
group_5243: 7NBS_02564	CTOTU47045_00892	F1182_01196	JCM_00799	NBRC_04281	PB293_00810	SRR12377473_02109	p42_Compleate_03280
sarA: 7NBS_01659	CTOTU47045_03235	F1182_00790	NBRC_00450	PB293_02863	SRR12377473_01319	p42_Compleate_02038	JCM_04911
group_9971: 7NBS_01791	CTOTU47045_00256	F1182_01366	JCM_05348	NBRC_02652	PB293_03186	SRR12377473_03367	p42_Compleate_02959
group_162: F1182_02257	JCM_00371	7NBS_00029	CTOTU47045_03089	NBRC_01709	PB293_03314	SRR12377473_01001	p42_Compleate_02436
dinB_2: JCM_04073	7NBS_01998	CTOTU47045_02837	F1182_03036	NBRC_01351	PB293_02486	SRR12377473_01956	p42_Compleate_00865
ccsA_1: 7NBS_00085	CTOTU47045_02165	F1182_04657	JCM_00438	NBRC_01763	PB293_03260	SRR12377473_00702	p42_Compleate_02489
cheV: JCM_05338	7NBS_01784	CTOTU47045_00249	F1182_01358	NBRC_02645	PB293_03179	SRR12377473_00489	p42_Compleate_02952
mrpD_1: F1182_01265	JCM_04766	7NBS_03141	CTOTU47045_02052	NBRC_03173	PB293_01368	SRR12377473_00660	p42_Compleate_03531
kipR_3: F1182_03637	JCM_03096	7NBS_03083	CTOTU47045_01823	NBRC_02052	PB293_03789	SRR12377473_03190	p42_Compleate_02116
group_5635: F1182_00527	JCM_00401	7NBS_00054	CTOTU47045_03065	NBRC_01735	PB293_03288	SRR12377473_02177	p42_Compleate_02461
gyrB: JCM_02170	7NBS_02496	CTOTU47045_02624	F1182_04376	NBRC_04593	PB293_02911	SRR12377473_03149	p42_Compleate_03720
mgtE: JCM_01718	7NBS_03478	CTOTU47045_00296	F1182_03621	NBRC_00532	PB293_03957	SRR12377473_02560	p42_Compleate_03007
whiA: 7NBS_02220	CTOTU47045_01623	JCM_03877	NBRC_03882	PB293_04254	SRR12377473_02508	p42_Compleate_04715	F1182_02678
dgk: 7NBS_04006	CTOTU47045_04263	JCM_05376	NBRC_03226	PB293_04440	SRR12377473_03462	p42_Compleate_03692	F1182_04766
ribB: 7NBS_01107	CTOTU47045_02710	F1182_05064	NBRC_00731	p42_Compleate_02254	JCM_00109	PB293_00974	SRR12377473_03001
pfkA: 7NBS_00472	CTOTU47045_00107	NBRC_04037	PB293_01194	SRR12377473_03295	p42_Compleate_00318	JCM_01479	F1182_04950
yfcA_1: 7NBS_01254	CTOTU47045_02475	F1182_02419	NBRC_00307	PB293_01021	SRR12377473_02720	p42_Compleate_01889	JCM_02777
group_10220: 7NBS_00163	CTOTU47045_04358	F1182_00707	JCM_00528	NBRC_01832	PB293_01449	SRR12377473_01288	p42_Compleate_02567
group_4605: F1182_01850	JCM_02870	NBRC_03039	PB293_00266	SRR12377473_00750	7NBS_00716	CTOTU47045_00512	p42_Compleate_04097
ydbM: 7NBS_02295	SRR12377473_01647	p42_Compleate_03835	JCM_02040	CTOTU47045_01284	F1182_01050	NBRC_04502	PB293_02670
yfcE: 7NBS_03341	CTOTU47045_00024	F1182_00090	JCM_05163	NBRC_03955	PB293_01277	SRR12377473_03164	p42_Compleate_00398
group_3426: JCM_00634	7NBS_00237	CTOTU47045_00774	F1182_01875	NBRC_01906	PB293_01541	SRR12377473_00693	p42_Compleate_02653
tdk: 7NBS_02799	CTOTU47045_00461	F1182_01782	JCM_04843	NBRC_02340	PB293_00682	SRR12377473_00268	p42_Compleate_03163
group_1903: JCM_03770	7NBS_03916	CTOTU47045_00223	SRR12377473_01486	F1182_01473	NBRC_04146	PB293_03477	p42_Compleate_00209
group_3691: 7NBS_01315	CTOTU47045_02417	F1182_03962	JCM_02696	NBRC_00365	PB293_01079	SRR12377473_01185	p42_Compleate_01953
group_125: JCM_04965	PB293_00143	NBRC_00258	7NBS_03313	F1182_04428	CTOTU47045_03815	SRR12377473_03116	p42_Compleate_01836
group_10076: 7NBS_01081	CTOTU47045_01742	F1182_04516	JCM_02205	NBRC_01217	PB293_02715	SRR12377473_00135	p42_Compleate_04546
group_2752: F1182_01794	7NBS_02788	CTOTU47045_00450	JCM_04857	NBRC_02351	PB293_00671	SRR12377473_00256	p42_Compleate_03151
group_10241: 7NBS_01644	CTOTU47045_03220	F1182_00807	JCM_04938	NBRC_00435	PB293_02878	SRR12377473_02645	p42_Compleate_02022
mrpA_2: JCM_03238	p42_Compleate_00122	7NBS_03645	CTOTU47045_03418	F1182_04643	NBRC_03702	PB293_03022	SRR12377473_00977
atpF: JCM_04864	7NBS_02782	CTOTU47045_00444	F1182_01801	NBRC_02357	PB293_00665	SRR12377473_00250	p42_Compleate_03145
group_10243: 7NBS_03229	CTOTU47045_03454	F1182_02752	JCM_03189	NBRC_03738	PB293_03058	SRR12377473_01512	p42_Compleate_00078
group_1398: JCM_02277	7NBS_01029	CTOTU47045_01794	NBRC_01165	PB293_02767	F1182_02563	SRR12377473_00187	p42_Compleate_04492
ydaF_2: F1182_04473	JCM_01153	7NBS_02990	CTOTU47045_03529	NBRC_02822	PB293_03218	SRR12377473_02914	p42_Compleate_04319
group_3715: 7NBS_01422	F1182_00002	CTOTU47045_03361	JCM_05976	NBRC_00175	PB293_00061	SRR12377473_03130	p42_Compleate_01756
nusA: 7NBS_00248	CTOTU47045_00785	F1182_03860	JCM_00648	NBRC_01917	PB293_01552	SRR12377473_01258	p42_Compleate_02664
cvfB: 7NBS_03014	CTOTU47045_03505	F1182_01745	JCM_01123	NBRC_02846	PB293_04295	SRR12377473_00627	p42_Compleate_04296
yfmL: JCM_02251	7NBS_01046	CTOTU47045_01777	F1182_02583	NBRC_01182	PB293_02750	SRR12377473_00170	p42_Compleate_04510
def1: 7NBS_00352	CTOTU47045_02485	F1182_02705	JCM_01361	NBRC_01090	PB293_01656	SRR12377473_01701	p42_Compleate_02769
hemAT_3: JCM_02263	7NBS_01040	CTOTU47045_01783	NBRC_01176	PB293_02756	SRR12377473_00176	p42_Compleate_04504	F1182_02575
group_2525: 7NBS_01674	CTOTU47045_03250	JCM_04886	NBRC_00465	PB293_02849	SRR12377473_01334	p42_Compleate_02053	F1182_00771
ylbL: JCM_01275	7NBS_02388	CTOTU47045_04062	F1182_01516	NBRC_01024	PB293_01722	SRR12377473_02073	p42_Compleate_02835
cheW: 7NBS_00271	CTOTU47045_00808	F1182_03888	JCM_06062	NBRC_01938	PB293_01575	SRR12377473_01686	p42_Compleate_02683
group_2316: 7NBS_00704	CTOTU47045_00525	F1182_02522	NBRC_03027	PB293_00253	p42_Compleate_04111	SRR12377473_03579	JCM_02889
group_4459: 7NBS_04548	CTOTU47045_00323	NBRC_00560	PB293_03984	F1182_02539	SRR12377473_00777	p42_Compleate_03034	JCM_01682
group_10386: 7NBS_02217	CTOTU47045_01620	F1182_02681	JCM_03874	NBRC_03885	PB293_04251	SRR12377473_02511	p42_Compleate_04712
zitB: JCM_06164	7NBS_04354	CTOTU47045_04238	F1182_03711	NBRC_03655	PB293_03004	SRR12377473_03424	p42_Compleate_00140
group_1167: JCM_05054	F1182_02324	7NBS_01553	PB293_03746	CTOTU47045_02366	NBRC_01577	p42_Compleate_01097	SRR12377473_01838
hdfR_2: 7NBS_02286	CTOTU47045_01275	F1182_00839	NBRC_04493	PB293_02661	SRR12377473_01656	p42_Compleate_03844	JCM_05450
artM_3: JCM_03067	7NBS_03106	CTOTU47045_01845	F1182_01450	NBRC_02030	PB293_03811	SRR12377473_03201	p42_Compleate_02139
eutC: 7NBS_02134	CTOTU47045_01897	F1182_00651	NBRC_00675	PB293_03870	SRR12377473_01741	p42_Compleate_02195	JCM_00026
group_5341: 7NBS_03265	CTOTU47045_02779	F1182_03096	JCM_03950	NBRC_03569	PB293_01859	SRR12377473_03180	p42_Compleate_01288
ettA_2: JCM_00275	7NBS_01209	CTOTU47045_03949	NBRC_01641	PB293_03534	SRR12377473_00363	p42_Compleate_02359	F1182_04752
group_4953: 7NBS_00502	CTOTU47045_00077	F1182_04255	JCM_01521	NBRC_04007	PB293_01224	SRR12377473_02805	p42_Compleate_00347
ywlC: 7NBS_02795	CTOTU47045_00457	F1182_01786	NBRC_02344	PB293_00678	SRR12377473_00263	p42_Compleate_03158	JCM_04848
cspLA: 7NBS_01629	CTOTU47045_03198	F1182_05100	JCM_04576	NBRC_01501	PB293_04625	SRR12377473_02456	p42_Compleate_01171
codY: JCM_04375	7NBS_00301	CTOTU47045_00837	F1182_03350	NBRC_01967	PB293_01605	SRR12377473_02638	p42_Compleate_02715
group_5785: JCM_01800	7NBS_02869	CTOTU47045_01468	F1182_00571	NBRC_01420	PB293_02146	p42_Compleate_00485	SRR12377473_03122
aldH1: 7NBS_01803	CTOTU47045_00268	NBRC_00473	PB293_03928	SRR12377473_00873	p42_Compleate_02971	JCM_04651	F1182_04383
group_2452: 7NBS_01374	CTOTU47045_04148	NBRC_00421	PB293_01136	SRR12377473_03278	p42_Compleate_02010	F1182_02035	JCM_06192
truA: JCM_03553	7NBS_02483	CTOTU47045_01181	F1182_03791	NBRC_04398	PB293_02567	p42_Compleate_03940	SRR12377473_03436
trpB_2: JCM_00880	7NBS_02968	CTOTU47045_00941	F1182_02459	NBRC_04334	PB293_00757	SRR12377473_01577	p42_Compleate_03231
ythB: 7NBS_00943	CTOTU47045_03747	F1182_04677	NBRC_01132	PB293_02922	SRR12377473_02922	p42_Compleate_04468	JCM_05119
puuD: JCM_00497	7NBS_00137	CTOTU47045_02113	F1182_00739	NBRC_01808	PB293_01425	SRR12377473_03505	p42_Compleate_02534
group_1626: 7NBS_02277	PB293_02652	F1182_00947	CTOTU47045_01266	SRR12377473_02883	JCM_05464	NBRC_04484	p42_Compleate_03853
group_10255: JCM_05879	7NBS_02921	CTOTU47045_00987	F1182_02715	NBRC_04380	PB293_00700	SRR12377473_00823	p42_Compleate_03183
ykuI: JCM_04608	7NBS_01609	CTOTU47045_03174	F1182_00996	NBRC_01525	PB293_00858	SRR12377473_03258	p42_Compleate_01147
coaBC_2: 7NBS_03095	CTOTU47045_01834	F1182_04314	NBRC_02041	PB293_03800	SRR12377473_01995	p42_Compleate_02127	JCM_03082
group_4634: F1182_02655	JCM_02324	7NBS_00917	CTOTU47045_03720	NBRC_02321	PB293_02063	SRR12377473_00412	p42_Compleate_00679
group_10370: 7NBS_00172	CTOTU47045_00699	F1182_00694	JCM_00544	NBRC_01841	PB293_01476	SRR12377473_01980	p42_Compleate_02578
qoxA: 7NBS_03593	CTOTU47045_01486	F1182_00550	JCM_01823	NBRC_01402	PB293_02128	SRR12377473_01086	p42_Compleate_00467
iolE: F1182_02473	7NBS_02607	PB293_00767	SRR12377473_01567	p42_Compleate_03241	CTOTU47045_00931	NBRC_04324	JCM_00864
yifK: 7NBS_01121	CTOTU47045_02000	NBRC_00745	PB293_00960	SRR12377473_01924	p42_Compleate_02268	F1182_04995	JCM_00131
group_3617: JCM_02032	7NBS_00926	CTOTU47045_03729	F1182_03352	NBRC_02222	PB293_02072	SRR12377473_02931	p42_Compleate_00670
cmpD: 7NBS_03273	JCM_03941	NBRC_03577	PB293_01851	CTOTU47045_02771	SRR12377473_00787	p42_Compleate_01280	F1182_03104
cbiJ: JCM_04236	7NBS_01983	CTOTU47045_02822	F1182_03015	NBRC_00947	PB293_02503	SRR12377473_01094	p42_Compleate_00880
group_10389: 7NBS_03016	CTOTU47045_03503	F1182_01747	JCM_01121	NBRC_02848	PB293_04293	SRR12377473_00625	p42_Compleate_04294
dnaC: JCM_02133	7NBS_02526	CTOTU47045_02594	F1182_01149	NBRC_04563	PB293_03344	SRR12377473_01785	p42_Compleate_03766
guaA: 7NBS_03031	JCM_02937	NBRC_02466	PB293_04551	p42_Compleate_04434	CTOTU47045_03935	SRR12377473_00129	F1182_04155
group_5390: 7NBS_03588	CTOTU47045_01491	F1182_00545	JCM_01830	NBRC_01397	PB293_02123	SRR12377473_02035	p42_Compleate_00462
rimM: 7NBS_00318	CTOTU47045_00854	F1182_04340	NBRC_01984	PB293_01622	SRR12377473_00933	p42_Compleate_02732	JCM_04351
srkA: JCM_02724	7NBS_01296	CTOTU47045_02436	SRR12377473_01166	p42_Compleate_01934	F1182_03936	NBRC_00346	PB293_01060
group_4123: 7NBS_03061	SRR12377473_00099	p42_Compleate_04408	CTOTU47045_03884	F1182_02876	NBRC_02436	PB293_01912	JCM_02990
cadC: JCM_01118	7NBS_03018	CTOTU47045_03501	F1182_01749	NBRC_02850	PB293_04291	p42_Compleate_04292	SRR12377473_00623
comA_2: F1182_01565	JCM_03692	7NBS_03434	CTOTU47045_02868	NBRC_00041	PB293_00410	SRR12377473_02583	p42_Compleate_01594
group_10388: 7NBS_03668	CTOTU47045_00341	F1182_00064	JCM_01657	NBRC_00576	PB293_04000	SRR12377473_02570	p42_Compleate_03050
group_5155: 7NBS_01953	F1182_04526	SRR12377473_02976	JCM_04192	CTOTU47045_02792	NBRC_00918	PB293_02532	p42_Compleate_00917
spoIIAB: 7NBS_00098	CTOTU47045_02152	F1182_02095	JCM_00456	NBRC_01776	PB293_03247	SRR12377473_00715	p42_Compleate_02502
modA: JCM_05747	7NBS_03563	CTOTU47045_02318	F1182_03934	NBRC_00822	PB293_03616	p42_Compleate_01050	SRR12377473_01942
group_1504: F1182_02312	7NBS_01544	CTOTU47045_02356	JCM_05066	NBRC_01586	PB293_03755	SRR12377473_01847	p42_Compleate_01088
speB: 7NBS_02939	CTOTU47045_00970	F1182_03459	JCM_00915	NBRC_04363	PB293_00728	SRR12377473_00840	p42_Compleate_03200
plsY_3: 7NBS_03384	CTOTU47045_02209	F1182_03753	NBRC_04237	PB293_04080	SRR12377473_01478	p42_Compleate_03324	JCM_00738
group_10108: JCM_01251	7NBS_02403	CTOTU47045_04047	F1182_01827	NBRC_01009	PB293_01737	SRR12377473_02773	p42_Compleate_02850
group_9992: 7NBS_00418	CTOTU47045_00161	F1182_00432	JCM_01403	NBRC_04091	PB293_01140	SRR12377473_01715	p42_Compleate_00264
gerXA_2: CTOTU47045_03619	JCM_05826	NBRC_00875	PB293_04212	SRR12377473_01409	7NBS_03690	F1182_04024	p42_Compleate_00970
scpA: JCM_00449	7NBS_00092	CTOTU47045_02158	F1182_02103	NBRC_01770	PB293_03253	SRR12377473_00709	p42_Compleate_02496
yrrK: 7NBS_02652	CTOTU47045_03322	F1182_03436	JCM_01930	NBRC_02142	PB293_02229	SRR12377473_00050	p42_Compleate_00574
hisS_1: JCM_01888	7NBS_02680	CTOTU47045_04261	F1182_00218	NBRC_02114	PB293_02201	SRR12377473_00022	p42_Compleate_00546
mntB_1: JCM_05248	7NBS_04334	CTOTU47045_02288	F1182_00275	NBRC_00849	PB293_03585	SRR12377473_02710	p42_Compleate_01008
lytR: 7NBS_03620	CTOTU47045_03443	NBRC_03727	PB293_03047	SRR12377473_01522	p42_Compleate_00097	JCM_03201	F1182_00041
flgB: 7NBS_00300	CTOTU47045_00836	F1182_03919	JCM_04376	NBRC_01966	PB293_01604	SRR12377473_02639	p42_Compleate_02711
group_1819: 7NBS_03400	SRR12377473_01462	F1182_03733	JCM_00715	NBRC_04221	PB293_04064	p42_Compleate_03340	CTOTU47045_02225
moaC: 7NBS_03554	CTOTU47045_02309	F1182_00253	JCM_05736	NBRC_00831	PB293_03607	SRR12377473_01020	p42_Compleate_01041
group_4081: F1182_04409	7NBS_02883	CTOTU47045_00406	JCM_04789	NBRC_02401	PB293_04048	SRR12377473_02681	p42_Compleate_03105
divIC: 7NBS_04266	CTOTU47045_03666	F1182_02954	JCM_04451	NBRC_02682	PB293_03652	SRR12377473_02100	p42_Compleate_03640
pyrG: F1182_05173	JCM_05873	7NBS_02917	CTOTU47045_00991	NBRC_04384	PB293_00696	SRR12377473_00819	p42_Compleate_03179
dapA_1: 7NBS_00228	CTOTU47045_00765	F1182_01885	NBRC_01897	PB293_01532	SRR12377473_00684	p42_Compleate_02644	JCM_00620
gerD: 7NBS_02491	CTOTU47045_01173	F1182_03800	JCM_03544	NBRC_04390	PB293_02559	SRR12377473_03052	p42_Compleate_04013
hup: 7NBS_01176	CTOTU47045_01922	F1182_03730	JCM_00226	NBRC_01608	PB293_00904	SRR12377473_03087	p42_Compleate_02324
group_5326: 7NBS_03177	CTOTU47045_02014	F1182_01317	JCM_04721	NBRC_03203	PB293_01398	SRR12377473_02662	p42_Compleate_03562
group_3897: F1182_00663	7NBS_02144	CTOTU47045_01907	JCM_00041	NBRC_00685	PB293_03880	SRR12377473_01731	p42_Compleate_02205
spoIIID: 7NBS_02772	CTOTU47045_00434	F1182_00472	JCM_04874	NBRC_02367	PB293_00655	SRR12377473_00240	p42_Compleate_03135
folE: 7NBS_01175	CTOTU47045_01923	F1182_03729	JCM_00225	NBRC_01607	PB293_00905	SRR12377473_03086	p42_Compleate_02323
group_5040: 7NBS_01150	CTOTU47045_01970	F1182_01590	NBRC_00777	PB293_00930	SRR12377473_02168	p42_Compleate_02298	JCM_00180
group_2915: 7NBS_03547	SRR12377473_01037	JCM_06279	NBRC_00838	p42_Compleate_01024	CTOTU47045_02302	F1182_00262	PB293_03600
group_5399: 7NBS_03625	CTOTU47045_03438	F1182_00036	NBRC_03722	PB293_03042	SRR12377473_02898	p42_Compleate_00102	JCM_03207
group_4206: 7NBS_03432	CTOTU47045_02870	NBRC_00039	PB293_00412	SRR12377473_02585	p42_Compleate_01592	F1182_01561	JCM_03688
nagC: 7NBS_02610	p42_Compleate_03238	SRR12377473_01570	CTOTU47045_00934	F1182_02469	NBRC_04327	PB293_00764	JCM_00868
group_1022: F1182_04671	7NBS_03814	CTOTU47045_02091	NBRC_02492	PB293_01332	p42_Compleate_03488	SRR12377473_01217	JCM_03315
group_4784: JCM_02798	7NBS_04182	CTOTU47045_04118	F1182_05031	NBRC_00291	PB293_01002	p42_Compleate_01871	SRR12377473_02792
mntC: JCM_05251	7NBS_03534	CTOTU47045_02289	F1182_00274	NBRC_00848	PB293_03586	SRR12377473_02711	p42_Compleate_01009
group_10080: JCM_00876	7NBS_02615	CTOTU47045_00939	F1182_02462	NBRC_04332	PB293_00759	SRR12377473_01575	p42_Compleate_03233
rsbQ: JCM_01551	7NBS_00522	CTOTU47045_00058	F1182_04279	NBRC_03988	PB293_01243	SRR12377473_00390	p42_Compleate_00366
scoA: F1182_00954	7NBS_04500	CTOTU47045_02261	NBRC_04205	PB293_00456	SRR12377473_03502	p42_Compleate_03362	JCM_00697
abgB: 7NBS_00816	CTOTU47045_01374	F1182_00766	JCM_03506	NBRC_01256	PB293_02390	SRR12377473_01874	p42_Compleate_00781
ppaC: 7NBS_04582	CTOTU47045_03490	F1182_01761	JCM_01103	NBRC_02861	PB293_04126	SRR12377473_00612	p42_Compleate_04281
kipR_1: JCM_03785	7NBS_03926	CTOTU47045_00213	F1182_04612	NBRC_04136	PB293_03467	SRR12377473_01496	p42_Compleate_00219
metP_1: 7NBS_02592	CTOTU47045_00916	F1182_01033	JCM_00838	NBRC_04309	PB293_00782	SRR12377473_02481	p42_Compleate_03256
group_2356: JCM_02027	7NBS_00930	CTOTU47045_03733	F1182_03356	NBRC_02218	PB293_02076	SRR12377473_02935	p42_Compleate_00666
group_4131: 7NBS_03078	CTOTU47045_03901	JCM_03014	NBRC_02419	PB293_01929	SRR12377473_00082	p42_Compleate_04391	F1182_02894
group_10009: 7NBS_03222	CTOTU47045_03461	F1182_02760	JCM_03182	NBRC_03745	PB293_03065	SRR12377473_01505	p42_Compleate_00071
group_3684: 7NBS_01278	F1182_04600	PB293_01042	SRR12377473_03412	CTOTU47045_02454	JCM_02748	NBRC_00328	p42_Compleate_01915
group_5885: JCM_04997	7NBS_03293	F1182_04563	NBRC_00238	PB293_00123	SRR12377473_02214	CTOTU47045_03835	p42_Compleate_01814
group_5007: 7NBS_00862	CTOTU47045_04015	F1182_02589	JCM_02392	NBRC_02267	PB293_02009	SRR12377473_02196	p42_Compleate_00736
group_5430: 7NBS_03936	CTOTU47045_01100	F1182_04741	NBRC_03813	PB293_03420	SRR12377473_03072	p42_Compleate_00010	JCM_04264
group_590: PB293_01779	JCM_01197	7NBS_04200	CTOTU47045_02983	F1182_04456	NBRC_00967	SRR12377473_00541	p42_Compleate_02893
yhjX: JCM_01380	7NBS_00402	CTOTU47045_00177	F1182_00451	NBRC_04107	PB293_04627	SRR12377473_00205	p42_Compleate_00248
group_5253: 7NBS_02637	CTOTU47045_03307	F1182_03418	NBRC_02157	PB293_02244	SRR12377473_00065	p42_Compleate_00589	JCM_01945
yvgN: 7NBS_00676	CTOTU47045_00553	F1182_01604	PB293_00225	SRR12377473_00553	p42_Compleate_04143	JCM_02928	NBRC_02996
ctaB2_2: 7NBS_00873	CTOTU47045_04026	F1182_02602	JCM_02379	NBRC_02278	PB293_02020	SRR12377473_03582	p42_Compleate_00723
resA_2: 7NBS_02030	CTOTU47045_02926	NBRC_03379	PB293_02972	SRR12377473_03585	p42_Compleate_01532	F1182_03328	JCM_02598
group_5822: JCM_03320	7NBS_03839	CTOTU47045_02087	F1182_02304	NBRC_02488	PB293_01336	SRR12377473_01221	p42_Compleate_03492
group_5373: 7NBS_03474	CTOTU47045_00300	F1182_03617	NBRC_00536	PB293_03961	SRR12377473_02564	p42_Compleate_03011	JCM_01711
serC: F1182_02613	7NBS_00882	CTOTU47045_04037	JCM_02364	NBRC_02291	PB293_02033	SRR12377473_03483	p42_Compleate_00714
group_10408: JCM_03876	7NBS_02219	CTOTU47045_01622	F1182_02679	NBRC_03883	PB293_04253	SRR12377473_02509	p42_Compleate_04714
group_2174: 7NBS_00030	F1182_02255	NBRC_01710	PB293_03313	SRR12377473_01002	p42_Compleate_02437	CTOTU47045_03088	JCM_00372
sasA_9: 7NBS_01795	CTOTU47045_00260	F1182_01370	NBRC_02656	PB293_03190	SRR12377473_03363	JCM_05352	p42_Compleate_02963
panE: JCM_01286	7NBS_02382	CTOTU47045_02545	F1182_01510	NBRC_01030	PB293_01716	SRR12377473_03471	p42_Compleate_02828
actP_2: JCM_03946	7NBS_03268	CTOTU47045_02776	F1182_03100	NBRC_03572	PB293_01856	SRR12377473_03183	p42_Compleate_01285
group_3619: 7NBS_00927	CTOTU47045_03730	F1182_03353	JCM_02031	NBRC_02221	PB293_02073	p42_Compleate_00669	SRR12377473_02932
plsY_2: 7NBS_03279	CTOTU47045_02765	F1182_03111	NBRC_03583	PB293_01845	SRR12377473_00793	p42_Compleate_01274	JCM_03933
group_5865: JCM_04609	7NBS_01608	CTOTU47045_03173	F1182_00997	NBRC_01526	PB293_00859	SRR12377473_03257	p42_Compleate_01143
pduA: F1182_04585	JCM_02734	7NBS_01291	CTOTU47045_02441	NBRC_00341	PB293_01055	SRR12377473_01161	p42_Compleate_01929
group_5461: 7NBS_04175	CTOTU47045_04125	F1182_02830	JCM_02806	NBRC_00284	PB293_00995	SRR12377473_03283	p42_Compleate_01864
argC: 7NBS_00435	CTOTU47045_00144	F1182_03690	JCM_01431	NBRC_04074	PB293_01157	p42_Compleate_00281	SRR12377473_01972
spo0A: JCM_04011	7NBS_00766	CTOTU47045_01323	NBRC_01308	PB293_02442	SRR12377473_03427	p42_Compleate_00823	F1182_03091
rpoE_1: 7NBS_04364	CTOTU47045_04248	F1182_04632	JCM_03250	NBRC_03694	PB293_03014	SRR12377473_00968	p42_Compleate_00131
lsa(B): 7NBS_04063	CTOTU47045_01719	SRR12377473_02468	p42_Compleate_01407	F1182_00360	NBRC_03498	PB293_02307	JCM_02531
eutB: JCM_00027	7NBS_02135	CTOTU47045_01898	F1182_00652	NBRC_00676	PB293_03871	SRR12377473_01740	p42_Compleate_02196
group_1360: 7NBS_00846	CTOTU47045_01403	PB293_01992	JCM_02420	NBRC_02250	SRR12377473_01605	p42_Compleate_00752	F1182_01212
group_5047: 7NBS_01197	CTOTU47045_03961	F1182_02381	NBRC_01629	PB293_03546	SRR12377473_01345	p42_Compleate_02345	JCM_00259
group_5019: 7NBS_01028	CTOTU47045_01795	F1182_02562	JCM_02278	NBRC_01164	PB293_02768	SRR12377473_00188	p42_Compleate_04491
group_10363: 7NBS_04220	CTOTU47045_04368	F1182_01956	JCM_01226	NBRC_00987	PB293_01759	SRR12377473_00521	p42_Compleate_02873
group_10008: JCM_01805	7NBS_03606	CTOTU47045_01473	F1182_00566	NBRC_01415	PB293_02141	SRR12377473_01073	p42_Compleate_00480
group_3768: 7NBS_01696	CTOTU47045_03272	F1182_04906	NBRC_02094	PB293_02827	SRR12377473_02748	p42_Compleate_02075	JCM_05897
hemZ: JCM_03403	7NBS_02719	CTOTU47045_01556	F1182_00889	NBRC_02559	PB293_00585	SRR12377473_02010	p42_Compleate_04647
purM: JCM_05097	7NBS_04294	CTOTU47045_04194	F1182_01237	NBRC_01114	PB293_02940	SRR12377473_00952	p42_Compleate_04450
group_5064: 7NBS_01317	CTOTU47045_02415	F1182_03964	JCM_02694	NBRC_00367	PB293_01081	SRR12377473_03171	p42_Compleate_01958
group_10361: 7NBS_03309	CTOTU47045_03819	F1182_04434	JCM_04971	NBRC_00254	PB293_00139	SRR12377473_02776	p42_Compleate_01832
group_5669: F1182_02088	JCM_00463	7NBS_00104	CTOTU47045_02146	NBRC_01782	PB293_03241	SRR12377473_00721	p42_Compleate_02508
group_3647: JCM_00122	7NBS_01116	CTOTU47045_02005	F1182_04987	NBRC_00740	PB293_00965	SRR12377473_01919	p42_Compleate_02263
pbpB: JCM_01295	7NBS_02376	CTOTU47045_02539	NBRC_01036	PB293_01710	p42_Compleate_02822	F1182_01502	SRR12377473_02875
lcfB_1: JCM_00921	F1182_03451	7NBS_02932	CTOTU47045_00976	NBRC_04369	PB293_00711	SRR12377473_00834	p42_Compleate_03194
mraY: JCM_01298	7NBS_02374	CTOTU47045_02537	F1182_01498	NBRC_01038	PB293_01708	SRR12377473_02873	p42_Compleate_02820
rtcB: JCM_05816	7NBS_03699	CTOTU47045_03626	F1182_04033	NBRC_00882	PB293_04205	SRR12377473_01418	p42_Compleate_00961
purF: JCM_05094	7NBS_04293	CTOTU47045_04193	F1182_01238	NBRC_01113	PB293_02941	SRR12377473_00951	p42_Compleate_04449
IMPDH_1: 7NBS_00432	CTOTU47045_00147	F1182_03686	JCM_01426	NBRC_04077	PB293_01154	SRR12377473_01729	p42_Compleate_00278
group_2779: 7NBS_02882	JCM_04790	NBRC_02400	PB293_04049	SRR12377473_02682	F1182_04408	CTOTU47045_00407	p42_Compleate_03106
group_2973: F1182_02293	7NBS_03849	CTOTU47045_02077	JCM_03335	NBRC_02478	PB293_01346	SRR12377473_02403	p42_Compleate_03502
group_10099: JCM_05449	7NBS_02287	CTOTU47045_01276	F1182_00838	NBRC_04494	PB293_02662	SRR12377473_01655	p42_Compleate_03843
recG: JCM_04330	7NBS_00331	F1182_04325	NBRC_01997	PB293_01635	CTOTU47045_00867	SRR12377473_00920	p42_Compleate_02745
cbiX: JCM_04239	F1182_03017	7NBS_01984	CTOTU47045_02823	NBRC_00948	PB293_02502	SRR12377473_01093	p42_Compleate_00879
hutH: JCM_03272	7NBS_03829	CTOTU47045_03796	F1182_02815	NBRC_02519	PB293_01304	SRR12377473_01864	p42_Compleate_03464
motB: CTOTU47045_01761	7NBS_01062	F1182_04887	p42_Compleate_04526	JCM_02231	NBRC_01198	PB293_02734	SRR12377473_00154
group_5631: F1182_00343	JCM_03841	7NBS_02192	CTOTU47045_01595	NBRC_03910	PB293_04226	SRR12377473_01129	p42_Compleate_04687
yhhS_2: F1182_00820	JCM_05312	7NBS_01354	CTOTU47045_02379	NBRC_00401	PB293_01116	SRR12377473_03156	p42_Compleate_01993
group_1580: JCM_04081	7NBS_01992	CTOTU47045_02831	F1182_03030	NBRC_01357	PB293_02492	p42_Compleate_00871	SRR12377473_01962
veg: 7NBS_04367	CTOTU47045_03684	F1182_02975	JCM_04425	NBRC_02700	PB293_03670	SRR12377473_01638	p42_Compleate_03658
cccA_2: 7NBS_02203	CTOTU47045_01606	F1182_00326	JCM_03857	NBRC_03899	PB293_04237	SRR12377473_01118	p42_Compleate_04698
fepC: 7NBS_03730	CTOTU47045_04088	F1182_02339	JCM_03037	NBRC_02405	PB293_01943	SRR12377473_02225	p42_Compleate_04376
tsaC1: JCM_03115	7NBS_01725	F1182_03650	NBRC_02064	PB293_02799	CTOTU47045_03852	SRR12377473_00867	p42_Compleate_02104
group_5680: F1182_02499	JCM_02920	7NBS_00684	CTOTU47045_00545	NBRC_03003	PB293_00232	SRR12377473_01153	p42_Compleate_04135
yvcJ: JCM_03875	7NBS_02218	CTOTU47045_01621	F1182_02680	NBRC_03884	PB293_04252	SRR12377473_02510	p42_Compleate_04713
group_4176: 7NBS_03335	CTOTU47045_00030	JCM_05156	NBRC_03961	PB293_01271	SRR12377473_00365	p42_Compleate_00392	F1182_00097
miaB: F1182_00684	7NBS_00182	CTOTU47045_00709	JCM_00558	NBRC_01851	PB293_01486	p42_Compleate_02588	SRR12377473_03279
argG: JCM_04185	7NBS_01949	CTOTU47045_04205	F1182_01977	NBRC_00914	PB293_04173	SRR12377473_03401	p42_Compleate_00926
dctA_1: JCM_02343	7NBS_00896	CTOTU47045_03704	F1182_02635	NBRC_02305	PB293_02047	SRR12377473_00428	p42_Compleate_00695
group_4535: CTOTU47045_03826	p42_Compleate_01825	JCM_04984	7NBS_03302	F1182_04442	NBRC_00247	PB293_00132	SRR12377473_02783
fabHA: JCM_01693	7NBS_03462	CTOTU47045_00312	F1182_03604	NBRC_00549	PB293_03973	SRR12377473_00766	p42_Compleate_03023
moaA_2: F1182_00255	7NBS_03553	CTOTU47045_02308	NBRC_00832	PB293_03606	SRR12377473_01021	p42_Compleate_01040	JCM_05734
fliP: JCM_04400	7NBS_00281	CTOTU47045_00817	F1182_03900	NBRC_01947	PB293_01584	SRR12377473_01695	p42_Compleate_02692
yppE: 7NBS_02148	CTOTU47045_02667	JCM_00048	NBRC_00689	PB293_03884	SRR12377473_03291	p42_Compleate_02222	F1182_00669
fosB: JCM_00993	7NBS_00601	CTOTU47045_00628	F1182_04503	PB293_00167	NBRC_02940	SRR12377473_01899	p42_Compleate_04203
group_5397: 7NBS_03613	CTOTU47045_03450	F1182_00050	JCM_03193	NBRC_03734	PB293_03054	SRR12377473_01516	p42_Compleate_00082
recQ_2: JCM_00257	7NBS_01195	CTOTU47045_03963	F1182_02383	NBRC_01627	PB293_03548	SRR12377473_01347	p42_Compleate_02343
hmp: JCM_01010	7NBS_00590	CTOTU47045_00640	F1182_01987	NBRC_02928	PB293_02345	SRR12377473_00287	p42_Compleate_04213
atpH: 7NBS_02781	CTOTU47045_00443	JCM_04865	NBRC_02358	PB293_00664	SRR12377473_00249	p42_Compleate_03144	F1182_01802
group_5894: JCM_05317	7NBS_01770	CTOTU47045_02943	F1182_01339	NBRC_02631	PB293_03165	SRR12377473_00503	p42_Compleate_02938
group_10300: JCM_02337	7NBS_00908	CTOTU47045_03711	F1182_02642	NBRC_02312	PB293_02054	SRR12377473_00421	p42_Compleate_00688
group_665: JCM_04322	7NBS_00337	CTOTU47045_00876	NBRC_02003	PB293_01641	F1182_04797	SRR12377473_03194	p42_Compleate_02754
csbA: CTOTU47045_00332	SRR12377473_03330	p42_Compleate_03041	JCM_01669	7NBS_03659	F1182_00051	NBRC_00567	PB293_03991
panB: JCM_00167	7NBS_01140	CTOTU47045_01980	F1182_01578	NBRC_00767	PB293_00940	SRR12377473_02158	p42_Compleate_02288
mtrB: 7NBS_01174	CTOTU47045_01924	F1182_03728	JCM_00224	NBRC_01606	PB293_00906	SRR12377473_03085	p42_Compleate_02322
ssbB: 7NBS_02763	CTOTU47045_00423	F1182_00483	NBRC_02378	PB293_00645	SRR12377473_00231	p42_Compleate_03125	JCM_04820
group_9884: 7NBS_00336	CTOTU47045_00875	F1182_04796	JCM_04323	NBRC_02002	PB293_01640	SRR12377473_03195	p42_Compleate_02753
cfiB: JCM_00821	7NBS_02578	CTOTU47045_00902	F1182_01016	NBRC_04295	SRR12377473_02595	PB293_00796	p42_Compleate_03270
rplY: JCM_04434	7NBS_04276	CTOTU47045_03676	F1182_02967	NBRC_02692	PB293_03662	p42_Compleate_03650	SRR12377473_01630
slmA: 7NBS_01308	NBRC_00358	PB293_01072	CTOTU47045_02424	SRR12377473_01178	p42_Compleate_01946	JCM_02704	F1182_03953
ilvH: JCM_06130	7NBS_03707	CTOTU47045_03634	F1182_00612	NBRC_00890	PB293_04197	SRR12377473_02833	p42_Compleate_00953
hutI_1: JCM_03771	7NBS_03917	CTOTU47045_00222	F1182_01474	NBRC_04145	PB293_03476	SRR12377473_01487	p42_Compleate_00210
group_3451: 7NBS_00359	CTOTU47045_02492	F1182_03554	JCM_01351	NBRC_01083	PB293_01663	p42_Compleate_02776	SRR12377473_02550
group_5511: 7NBS_04438	CTOTU47045_04277	F1182_01954	JCM_01228	NBRC_00989	PB293_01757	SRR12377473_00519	p42_Compleate_02871
group_3970: F1182_04698	7NBS_02393	CTOTU47045_04057	JCM_01267	NBRC_01019	PB293_01727	SRR12377473_02078	p42_Compleate_02840
era: 7NBS_00920	CTOTU47045_03723	F1182_02660	JCM_02320	NBRC_02324	PB293_02066	SRR12377473_00409	p42_Compleate_00676
pbuG: JCM_02934	7NBS_03029	CTOTU47045_03937	NBRC_02468	PB293_04553	SRR12377473_00131	p42_Compleate_04436	F1182_04153
iscS_2: 7NBS_02664	CTOTU47045_03335	F1182_00200	NBRC_02130	PB293_02217	SRR12377473_00038	p42_Compleate_00562	JCM_01912
bioY_1: JCM_04067	7NBS_02003	CTOTU47045_02842	F1182_03042	NBRC_01346	PB293_02481	SRR12377473_01949	p42_Compleate_00858
group_2911: 7NBS_03513	CTOTU47045_03025	F1182_00402	JCM_04135	NBRC_03132	PB293_00503	p42_Compleate_03409	SRR12377473_01580
gdnC: 7NBS_00059	CTOTU47045_02188	F1182_00522	JCM_00408	NBRC_01740	PB293_03283	SRR12377473_02172	p42_Compleate_02466
hisC_2: 7NBS_01730	CTOTU47045_03847	F1182_03645	JCM_03107	NBRC_02059	PB293_02794	SRR12377473_03024	p42_Compleate_02111
lipA: 7NBS_03224	CTOTU47045_03459	NBRC_03743	PB293_03063	SRR12377473_01507	p42_Compleate_00073	F1182_02757	JCM_03185
pdp: F1182_02092	JCM_00459	7NBS_00100	CTOTU47045_02150	NBRC_01778	PB293_03245	SRR12377473_00717	p42_Compleate_02504
glmU: 7NBS_04278	CTOTU47045_03678	F1182_02969	JCM_04431	NBRC_02694	PB293_03664	SRR12377473_01632	p42_Compleate_03652
mcsA: 7NBS_02419	CTOTU47045_01245	F1182_00926	NBRC_04463	PB293_02631	SRR12377473_00465	p42_Compleate_03876	JCM_03627
group_3581: 7NBS_00788	CTOTU47045_01344	NBRC_01286	PB293_02420	SRR12377473_02286	p42_Compleate_00802	F1182_04112	JCM_06005
murF_1: JCM_04950	7NBS_01636	CTOTU47045_03212	F1182_04537	NBRC_00427	PB293_02886	SRR12377473_02884	p42_Compleate_02014
group_9936: 7NBS_03648	CTOTU47045_03415	F1182_04639	JCM_03245	NBRC_03699	PB293_03019	SRR12377473_00974	p42_Compleate_00125
ftsA_2: 7NBS_02367	CTOTU47045_02530	F1182_01489	NBRC_01045	PB293_01701	SRR12377473_03219	p42_Compleate_02813	JCM_01306
wbgU: JCM_04692	7NBS_01814	CTOTU47045_00275	F1182_04859	NBRC_00510	PB293_03935	SRR12377473_00880	p42_Compleate_02983
group_3296: F1182_04219	JCM_00335	7NBS_00004	CTOTU47045_03117	NBRC_01684	PB293_04480	SRR12377473_02249	p42_Compleate_02408
atzC_1: 7NBS_00392	p42_Compleate_00245	JCM_03827	CTOTU47045_00187	F1182_01534	NBRC_04110	PB293_03441	SRR12377473_00208
group_819: F1182_03273	7NBS_02084	CTOTU47045_01653	NBRC_03429	PB293_00348	SRR12377473_03348	p42_Compleate_01479	JCM_02665
group_5837: JCM_03803	7NBS_00378	CTOTU47045_00201	F1182_05116	NBRC_04124	PB293_03455	p42_Compleate_00231	SRR12377473_00222
hemW: JCM_02007	7NBS_03978	F1182_01391	NBRC_02200	PB293_02282	CTOTU47045_04230	p42_Compleate_00651	SRR12377473_01439
group_10422: JCM_00798	7NBS_02563	CTOTU47045_00891	F1182_01195	NBRC_04280	PB293_00811	SRR12377473_02110	p42_Compleate_03281
aaaT_1: CTOTU47045_02452	JCM_02745	7NBS_01280	F1182_04598	NBRC_00330	p42_Compleate_01918	PB293_01044	SRR12377473_03414
bioY2: JCM_02711	7NBS_01303	CTOTU47045_02429	F1182_03947	NBRC_00353	PB293_01067	SRR12377473_01173	p42_Compleate_01941
gbuA: JCM_00402	7NBS_00055	CTOTU47045_03064	F1182_00526	NBRC_01736	PB293_03287	SRR12377473_02176	p42_Compleate_02462
group_10215: 7NBS_04431	CTOTU47045_04284	F1182_01813	JCM_01236	NBRC_00996	PB293_01750	SRR12377473_03143	p42_Compleate_02864
group_3650: 7NBS_01126	CTOTU47045_01995	NBRC_00750	PB293_00955	SRR12377473_02312	p42_Compleate_02273	JCM_00142	F1182_04816
mmgA: 7NBS_02925	CTOTU47045_00983	F1182_02720	NBRC_04376	PB293_00704	SRR12377473_00827	p42_Compleate_03187	JCM_05884
group_10033: 7NBS_02852	CTOTU47045_01451	F1182_00590	JCM_01778	NBRC_01437	PB293_02163	SRR12377473_03513	p42_Compleate_00508
tig: 7NBS_03597	CTOTU47045_01482	F1182_00556	JCM_01818	NBRC_01406	PB293_02132	SRR12377473_01082	p42_Compleate_00471
ctpB: JCM_01666	7NBS_03661	CTOTU47045_00334	F1182_00054	NBRC_00569	PB293_03993	SRR12377473_03328	p42_Compleate_03043
yitJ: JCM_02975	7NBS_03054	p42_Compleate_04415	SRR12377473_00106	F1182_02866	CTOTU47045_03912	NBRC_02443	PB293_01905
group_3979: 7NBS_02411	CTOTU47045_04039	JCM_01241	NBRC_01001	PB293_01745	SRR12377473_03148	p42_Compleate_02858	F1182_01819
group_10114: JCM_00604	7NBS_00215	CTOTU47045_00752	F1182_01904	NBRC_01884	PB293_01519	SRR12377473_00671	p42_Compleate_02631
group_5050: 7NBS_01212	CTOTU47045_03946	F1182_05042	JCM_00282	NBRC_01644	PB293_03531	SRR12377473_00360	p42_Compleate_02362
group_3773: 7NBS_01705	CTOTU47045_03872	F1182_03673	NBRC_02084	PB293_02819	SRR12377473_00847	p42_Compleate_02084	JCM_03142
rpoE_2: 7NBS_03573	CTOTU47045_02328	F1182_03924	JCM_05764	NBRC_00812	PB293_03784	SRR12377473_01932	p42_Compleate_01060
yqzG: JCM_03062	7NBS_03111	CTOTU47045_01849	F1182_01445	NBRC_02026	PB293_03815	SRR12377473_03432	p42_Compleate_02147
smc_2: F1182_04333	7NBS_00324	CTOTU47045_00860	NBRC_01990	PB293_01628	SRR12377473_00927	p42_Compleate_02738	JCM_04340
mrpA_1: F1182_01269	JCM_04762	7NBS_03144	CTOTU47045_02049	NBRC_03176	PB293_01371	SRR12377473_00657	p42_Compleate_03534
group_3942: 7NBS_02279	CTOTU47045_01268	NBRC_04486	PB293_02654	SRR12377473_02881	p42_Compleate_03851	F1182_00950	JCM_05460
def2_2: 7NBS_04203	CTOTU47045_02986	F1182_04460	NBRC_00970	PB293_01776	p42_Compleate_02890	SRR12377473_00538	JCM_01200
aroH: 7NBS_01162	CTOTU47045_01958	F1182_03715	JCM_00196	NBRC_00789	PB293_00918	SRR12377473_02259	p42_Compleate_02310
group_4895: 7NBS_00109	CTOTU47045_02141	JCM_00470	NBRC_01787	PB293_01405	SRR12377473_00726	p42_Compleate_02513	F1182_02083
dat: JCM_01395	7NBS_00412	CTOTU47045_00167	F1182_00438	NBRC_04097	PB293_03328	SRR12377473_00195	p42_Compleate_00258
prsA: 7NBS_01925	CTOTU47045_03653	JCM_04470	NBRC_02669	PB293_03639	SRR12377473_02087	p42_Compleate_03627	F1182_02735
ygeX: F1182_01458	CTOTU47045_00238	JCM_03746	7NBS_03901	NBRC_04161	PB293_03492	SRR12377473_02684	p42_Compleate_00194
guaD_1: 7NBS_00047	F1182_02235	JCM_00392	NBRC_01728	PB293_03295	p42_Compleate_02454	CTOTU47045_03072	SRR12377473_02184
ypfD: 7NBS_01183	CTOTU47045_01915	F1182_02399	JCM_00237	NBRC_01615	PB293_00897	SRR12377473_01359	p42_Compleate_02331
yfbR: 7NBS_03409	CTOTU47045_02235	F1182_00961	NBRC_04212	PB293_04054	SRR12377473_03523	p42_Compleate_03355	JCM_00704
ypcP: JCM_04311	7NBS_03194	CTOTU47045_01063	F1182_01183	NBRC_03774	PB293_04314	SRR12377473_00911	p42_Compleate_00040
cotA: 7NBS_02159	CTOTU47045_02679	F1182_03566	JCM_00060	NBRC_00700	PB293_03895	SRR12377473_01199	p42_Compleate_02234
group_9895: 7NBS_01036	CTOTU47045_01787	F1182_02570	JCM_02268	NBRC_01172	PB293_02760	SRR12377473_00180	p42_Compleate_04500
lolD_2: JCM_03447	7NBS_02687	p42_Compleate_04605	CTOTU47045_01520	SRR12377473_02496	F1182_00851	NBRC_02595	PB293_00621
group_2346: 7NBS_00875	CTOTU47045_04028	F1182_02604	NBRC_02280	PB293_02022	p42_Compleate_00721	JCM_02377	SRR12377473_03580
group_4094: 7NBS_02949	CTOTU47045_00960	F1182_02439	NBRC_04353	PB293_00738	SRR12377473_02381	p42_Compleate_03212	JCM_00902
ppk: JCM_05335	7NBS_01782	CTOTU47045_00247	F1182_01356	NBRC_02643	PB293_03177	SRR12377473_00491	p42_Compleate_02950
group_1039: JCM_03751	7NBS_03904	CTOTU47045_00235	F1182_01461	NBRC_04158	PB293_03489	SRR12377473_02687	p42_Compleate_00197
ytzE: 7NBS_00410	CTOTU47045_00169	F1182_00440	JCM_01392	NBRC_04099	PB293_03330	SRR12377473_00197	p42_Compleate_00256
group_4679: F1182_03941	JCM_02719	7NBS_01299	CTOTU47045_02433	NBRC_00349	PB293_01063	SRR12377473_01169	p42_Compleate_01937
group_9950: 7NBS_00461	CTOTU47045_00118	F1182_04203	JCM_01465	NBRC_04048	PB293_01183	SRR12377473_01855	p42_Compleate_00307
lysDH: 7NBS_04240	CTOTU47045_02192	NBRC_04254	PB293_00837	SRR12377473_01540	p42_Compleate_03308	F1182_05016	JCM_00760
dsdX: JCM_03394	7NBS_02722	CTOTU47045_01559	F1182_00886	NBRC_02556	SRR12377473_02013	p42_Compleate_04650	PB293_00582
rplU: 7NBS_02853	CTOTU47045_01452	NBRC_01436	PB293_02162	SRR12377473_03514	p42_Compleate_00507	JCM_01779	F1182_00589
group_10152: 7NBS_00686	CTOTU47045_00543	F1182_02501	JCM_02917	NBRC_03005	PB293_00234	SRR12377473_01151	p42_Compleate_04133
group_4950: 7NBS_00482	CTOTU47045_00097	F1182_02228	JCM_01493	NBRC_04027	PB293_01204	SRR12377473_01548	p42_Compleate_00328
group_5177: 7NBS_02098	CTOTU47045_01667	F1182_01699	NBRC_03443	PB293_00333	SRR12377473_01299	p42_Compleate_01465	JCM_02445
group_3493: 7NBS_00460	CTOTU47045_00119	JCM_01464	NBRC_04049	PB293_01182	SRR12377473_01854	p42_Compleate_00306	F1182_04202
group_2385: 7NBS_01117	CTOTU47045_02004	JCM_00124	NBRC_00741	PB293_00964	SRR12377473_01920	p42_Compleate_02264	F1182_04988
group_10381: CTOTU47045_00933	7NBS_02609	F1182_02470	JCM_00866	NBRC_04326	PB293_00765	SRR12377473_01569	p42_Compleate_03239
potB: 7NBS_01758	CTOTU47045_02955	F1182_01930	JCM_05636	NBRC_02618	PB293_03153	SRR12377473_00515	p42_Compleate_02924
group_5217: 7NBS_02397	CTOTU47045_04053	F1182_01833	NBRC_01015	PB293_01731	SRR12377473_02082	p42_Compleate_02844	JCM_01261
group_4602: F1182_01771	JCM_01091	7NBS_04092	CTOTU47045_03481	NBRC_02870	PB293_04117	SRR12377473_00602	p42_Compleate_04271
group_10383: JCM_02769	7NBS_01259	CTOTU47045_02470	F1182_02413	NBRC_00312	PB293_01026	SRR12377473_02715	p42_Compleate_01894
group_2649: 7NBS_02251	CTOTU47045_01144	F1182_04194	NBRC_03854	PB293_03375	SRR12377473_02465	p42_Compleate_04742	JCM_05585
purQ: JCM_05091	7NBS_04291	CTOTU47045_04191	F1182_01240	NBRC_01111	PB293_02943	SRR12377473_00949	p42_Compleate_04447
group_2044: CTOTU47045_01089	F1182_02913	SRR12377473_00892	p42_Compleate_00022	PB293_03434	JCM_04279	7NBS_03946	NBRC_03800
parE: JCM_03934	7NBS_03278	CTOTU47045_02766	F1182_03110	NBRC_03582	PB293_01846	SRR12377473_00792	p42_Compleate_01275
group_1475: 7NBS_01395	PB293_00089	JCM_05663	CTOTU47045_03389	NBRC_00204	F1182_03233	p42_Compleate_01779	SRR12377473_01746
group_10136: JCM_02034	7NBS_00925	CTOTU47045_03728	F1182_03351	NBRC_02223	PB293_02071	SRR12377473_02930	p42_Compleate_00671
fabI: 7NBS_01199	CTOTU47045_03959	F1182_02378	JCM_00261	NBRC_01631	PB293_03544	SRR12377473_01343	p42_Compleate_02347
ecfA1: JCM_03557	7NBS_02480	CTOTU47045_01184	F1182_03788	NBRC_04401	PB293_02570	SRR12377473_03439	p42_Compleate_03937
fadR_1: 7NBS_04398	CTOTU47045_00042	F1182_00110	JCM_05143	NBRC_03973	PB293_01259	SRR12377473_00377	p42_Compleate_00380
group_2845: F1182_04621	7NBS_03126	CTOTU47045_01863	NBRC_02011	PB293_03829	SRR12377473_02344	p42_Compleate_02161	JCM_05771
group_10246: 7NBS_00575	CTOTU47045_00655	F1182_02002	JCM_01027	NBRC_02913	PB293_02360	SRR12377473_00302	p42_Compleate_04228
gsiD_5: F1182_04522	JCM_02194	7NBS_01087	CTOTU47045_01736	NBRC_01223	PB293_04457	SRR12377473_01781	p42_Compleate_04552
group_1222: 7NBS_00157	JCM_00521	NBRC_01826	PB293_01443	F1182_00713	p42_Compleate_02557	CTOTU47045_02095	SRR12377473_01278
hpr: 7NBS_02741	CTOTU47045_01578	F1182_00864	JCM_03367	NBRC_02537	PB293_00563	SRR12377473_02123	p42_Compleate_04670
cwlD: F1182_03797	JCM_03546	7NBS_02489	CTOTU47045_01175	NBRC_04392	PB293_02561	SRR12377473_03050	p42_Compleate_04011
ydhP: 7NBS_00678	CTOTU47045_00551	NBRC_02998	PB293_00227	SRR12377473_01159	p42_Compleate_04141	F1182_01602	JCM_02925
czrA: 7NBS_04011	CTOTU47045_04163	F1182_04771	JCM_05384	NBRC_03221	PB293_04445	SRR12377473_03097	p42_Compleate_03697
xylB: F1182_01089	JCM_02081	7NBS_02326	CTOTU47045_02563	NBRC_04533	PB293_02702	SRR12377473_01063	p42_Compleate_03802
butA: JCM_05768	7NBS_03575	CTOTU47045_02330	F1182_03921	NBRC_00810	PB293_03782	SRR12377473_01930	p42_Compleate_01062
znuA: JCM_03764	7NBS_03912	CTOTU47045_00227	F1182_01469	NBRC_04150	PB293_03481	p42_Compleate_00205	SRR12377473_01482
rbfA: 7NBS_00243	CTOTU47045_00780	F1182_03854	JCM_00642	NBRC_01912	PB293_01547	SRR12377473_01253	p42_Compleate_02659
mrpB_2: JCM_03236	7NBS_03644	CTOTU47045_03419	F1182_04644	NBRC_03703	PB293_03023	SRR12377473_00978	p42_Compleate_00121
cysS: 7NBS_02428	CTOTU47045_01236	F1182_00915	JCM_03611	NBRC_04454	PB293_02622	SRR12377473_00474	p42_Compleate_03885
hflX: JCM_01068	7NBS_04108	CTOTU47045_00682	F1182_04914	NBRC_02886	PB293_04101	SRR12377473_01431	p42_Compleate_04255
group_5821: JCM_03205	7NBS_03623	CTOTU47045_03440	F1182_00038	NBRC_03724	PB293_03044	p42_Compleate_00100	SRR12377473_01525
group_5200: 7NBS_02288	CTOTU47045_01277	F1182_00837	NBRC_04495	PB293_02663	SRR12377473_01654	p42_Compleate_03842	JCM_05448
flhF: JCM_06054	7NBS_00276	CTOTU47045_00812	F1182_03893	NBRC_01942	PB293_01579	SRR12377473_01690	p42_Compleate_02687
yjcF: 7NBS_01714	CTOTU47045_03863	F1182_03663	NBRC_02075	PB293_02810	SRR12377473_00856	p42_Compleate_02093	JCM_03131
mutY: 7NBS_01079	p42_Compleate_04544	CTOTU47045_01744	F1182_04514	JCM_02207	NBRC_01215	PB293_02717	SRR12377473_00137
group_1940: F1182_01725	7NBS_04041	CTOTU47045_02746	NBRC_03602	PB293_01826	SRR12377473_00813	p42_Compleate_01255	JCM_05206
pgk: 7NBS_02237	CTOTU47045_01155	F1182_04145	NBRC_03865	PB293_04271	SRR12377473_02058	JCM_03901	p42_Compleate_04730
metN_3: F1182_04869	SRR12377473_00114	p42_Compleate_04423	JCM_02963	7NBS_03046	CTOTU47045_03920	NBRC_02451	PB293_04536
group_3477: JCM_01402	7NBS_00417	CTOTU47045_00162	F1182_00433	NBRC_04092	PB293_03323	SRR12377473_00190	p42_Compleate_00263
recR: JCM_05361	7NBS_03995	CTOTU47045_04274	F1182_01612	NBRC_03237	PB293_04429	SRR12377473_03490	p42_Compleate_03681
murJ_2: JCM_04810	7NBS_02756	CTOTU47045_00416	F1182_00494	NBRC_02385	PB293_04392	SRR12377473_02656	p42_Compleate_03118
group_5462: 7NBS_04179	CTOTU47045_04121	F1182_05034	JCM_02801	NBRC_00288	PB293_00999	SRR12377473_02796	p42_Compleate_01868
trpS: JCM_01697	7NBS_03465	CTOTU47045_00309	F1182_03607	NBRC_00546	PB293_03970	SRR12377473_00763	p42_Compleate_03020
yneB: 7NBS_00134	CTOTU47045_02116	F1182_00743	JCM_00494	NBRC_01805	PB293_01422	SRR12377473_03508	p42_Compleate_02531
comK_1: JCM_01653	7NBS_03672	CTOTU47045_00345	F1182_00070	NBRC_00580	PB293_04004	p42_Compleate_03055	SRR12377473_02973
group_10191: 7NBS_02156	CTOTU47045_02675	F1182_03561	JCM_00056	NBRC_00697	PB293_03892	SRR12377473_01202	p42_Compleate_02230
namA: 7NBS_01955	CTOTU47045_02794	NBRC_00920	PB293_02530	SRR12377473_02978	p42_Compleate_00915	F1182_04528	JCM_04194
korA: F1182_01924	7NBS_00198	CTOTU47045_00735	JCM_00578	NBRC_01867	PB293_01502	SRR12377473_02538	p42_Compleate_02615
yycI: 7NBS_02533	CTOTU47045_02587	JCM_02119	NBRC_04556	PB293_03351	SRR12377473_01792	p42_Compleate_03773	F1182_01140
mdrP_2: JCM_03802	7NBS_00377	CTOTU47045_00202	F1182_05159	NBRC_04125	PB293_03456	SRR12377473_00223	p42_Compleate_00230
COQ5_3: 7NBS_01389	SRR12377473_01752	p42_Compleate_01785	CTOTU47045_03395	F1182_03240	JCM_05669	NBRC_00210	PB293_00095
yxlE: JCM_04747	7NBS_03153	CTOTU47045_02040	F1182_01283	NBRC_03185	PB293_01380	p42_Compleate_03543	SRR12377473_00648
group_5257: 7NBS_02668	CTOTU47045_03339	F1182_00204	JCM_01905	NBRC_02126	PB293_02213	SRR12377473_00034	p42_Compleate_00558
group_5291: 7NBS_02919	CTOTU47045_00989	NBRC_04382	PB293_00698	SRR12377473_00821	p42_Compleate_03181	F1182_02713	JCM_05875
oppF_2: 7NBS_00387	CTOTU47045_00192	F1182_01529	JCM_03818	NBRC_04115	PB293_03446	SRR12377473_00213	p42_Compleate_00240
group_5003: 7NBS_00837	CTOTU47045_01394	JCM_02430	NBRC_02241	PB293_01983	SRR12377473_01614	p42_Compleate_00761	F1182_03196
pgpH: F1182_02664	JCM_02314	7NBS_00924	CTOTU47045_03727	NBRC_02328	PB293_02070	p42_Compleate_00672	SRR12377473_00405
group_2499: 7NBS_01550	SRR12377473_01841	p42_Compleate_01094	CTOTU47045_02363	F1182_02321	JCM_05058	NBRC_01580	PB293_03749
cdr: JCM_01021	F1182_01998	7NBS_00579	CTOTU47045_00651	NBRC_02917	PB293_02356	SRR12377473_00298	p42_Compleate_04224
fhuD: F1182_00830	SRR12377473_02835	p42_Compleate_01998	JCM_06077	7NBS_01362	CTOTU47045_04136	NBRC_00409	PB293_01124
mcpB_2: JCM_03339	7NBS_03851	CTOTU47045_02075	F1182_02291	NBRC_02476	PB293_01348	SRR12377473_02406	p42_Compleate_03504
tyrS_1: JCM_01441	7NBS_00441	CTOTU47045_00138	F1182_00159	NBRC_04068	PB293_01163	SRR12377473_01966	p42_Compleate_00287
livH_1: JCM_05467	7NBS_02275	CTOTU47045_01264	F1182_00945	NBRC_04482	PB293_02650	SRR12377473_00446	p42_Compleate_03855
group_2691: F1182_01153	7NBS_02522	CTOTU47045_02598	JCM_02137	NBRC_04567	PB293_03340	SRR12377473_02622	p42_Compleate_03762
ngcF: 7NBS_03503	CTOTU47045_03015	F1182_00414	JCM_04149	NBRC_03142	PB293_00493	SRR12377473_01590	p42_Compleate_03399
yyaP: 7NBS_01616	CTOTU47045_03187	F1182_00979	NBRC_01512	PB293_00851	SRR12377473_02943	p42_Compleate_01160	JCM_04591
cysA: JCM_03215	7NBS_03631	CTOTU47045_03432	F1182_00025	NBRC_03716	PB293_03036	p42_Compleate_00108	SRR12377473_02904
crt_1: JCM_00826	7NBS_02581	CTOTU47045_00905	F1182_01019	NBRC_04298	PB293_00793	p42_Compleate_03267	SRR12377473_02598
aroA1: 7NBS_01159	CTOTU47045_01961	F1182_01599	JCM_00191	NBRC_00786	PB293_00921	SRR12377473_02262	p42_Compleate_02307
hmoA: 7NBS_04098	CTOTU47045_00692	F1182_04926	JCM_01083	NBRC_02876	PB293_04111	SRR12377473_01421	p42_Compleate_04265
group_4995: 7NBS_00796	CTOTU47045_01352	F1182_04120	NBRC_01278	PB293_02412	SRR12377473_02278	p42_Compleate_00794	JCM_03535
dltC: 7NBS_02246	CTOTU47045_01149	F1182_04137	JCM_03911	NBRC_03859	PB293_03370	SRR12377473_02460	p42_Compleate_04737
group_4163: 7NBS_03255	CTOTU47045_04067	NBRC_03556	PB293_01872	F1182_02554	SRR12377473_02027	p42_Compleate_01304	JCM_03972
group_10397: 7NBS_02766	CTOTU47045_00428	F1182_00479	JCM_04882	NBRC_02373	PB293_00649	SRR12377473_00234	p42_Compleate_03129
ghrB_1: 7NBS_01100	p42_Compleate_04565	SRR12377473_01768	JCM_02178	CTOTU47045_01723	F1182_03268	NBRC_01236	PB293_04511
pgsA: 7NBS_00214	CTOTU47045_00751	F1182_01905	NBRC_01883	PB293_01518	SRR12377473_00670	p42_Compleate_02630	JCM_00603
group_939: 7NBS_03240	JCM_03993	CTOTU47045_04083	NBRC_03541	PB293_01887	F1182_02063	SRR12377473_02393	p42_Compleate_01325
ychF: 7NBS_02515	CTOTU47045_02605	F1182_04355	JCM_02144	NBRC_04574	PB293_02892	SRR12377473_02629	p42_Compleate_03739
catE: 7NBS_02699	p42_Compleate_04625	SRR12377473_02134	JCM_03428	CTOTU47045_01536	F1182_02896	NBRC_02579	PB293_00605
gatB: JCM_05115	7NBS_00939	CTOTU47045_03743	F1182_04682	NBRC_01128	PB293_02926	SRR12377473_02918	p42_Compleate_04464
group_1016: F1182_01681	JCM_02469	7NBS_03749	CTOTU47045_01683	NBRC_03459	PB293_00317	SRR12377473_02264	p42_Compleate_01450
rarA: JCM_01908	7NBS_02666	CTOTU47045_03337	F1182_00202	NBRC_02128	PB293_02215	SRR12377473_00036	p42_Compleate_00560
group_5386: 7NBS_03551	CTOTU47045_02306	F1182_00257	NBRC_00834	PB293_03604	SRR12377473_01023	p42_Compleate_01038	JCM_05731
gerAA_2: JCM_02632	7NBS_02058	CTOTU47045_01627	F1182_03303	NBRC_03404	PB293_00373	SRR12377473_01381	p42_Compleate_01504
rcsC_1: 7NBS_00672	CTOTU47045_00557	SRR12377473_00557	p42_Compleate_04147	JCM_02933	NBRC_02992	PB293_00221	F1182_01609
btuF_4: JCM_03646	7NBS_03418	CTOTU47045_02884	NBRC_00012	PB293_02547	SRR12377473_03214	p42_Compleate_01578	F1182_02373
rocR_1: JCM_03255	7NBS_04361	CTOTU47045_04245	F1182_04629	NBRC_03691	PB293_03011	SRR12377473_00965	p42_Compleate_00134
group_1436: F1182_02379	7NBS_01198	CTOTU47045_03960	JCM_00260	NBRC_01630	PB293_03545	SRR12377473_01344	p42_Compleate_02346
yjbI: JCM_01707	7NBS_03471	CTOTU47045_00303	F1182_03614	NBRC_00539	PB293_03964	SRR12377473_00757	p42_Compleate_03014
group_10138: JCM_02181	7NBS_01097	CTOTU47045_01726	F1182_03263	NBRC_01233	PB293_04508	SRR12377473_01771	p42_Compleate_04562
group_400: 7NBS_01388	NBRC_00211	F1182_03241	PB293_00096	CTOTU47045_03396	SRR12377473_01753	JCM_05670	p42_Compleate_01786
cadA: JCM_01120	7NBS_03017	CTOTU47045_03502	F1182_01748	NBRC_02849	PB293_04292	p42_Compleate_04293	SRR12377473_00624
carA: JCM_01328	7NBS_02346	CTOTU47045_02509	F1182_03536	NBRC_01066	PB293_01680	SRR12377473_01231	p42_Compleate_02792
group_10012: JCM_00833	7NBS_02588	CTOTU47045_00912	F1182_01027	NBRC_04305	PB293_00786	SRR12377473_03451	p42_Compleate_03260
group_1062: JCM_02797	7NBS_04183	p42_Compleate_01872	SRR12377473_02791	F1182_05030	CTOTU47045_04117	NBRC_00292	PB293_01003
cspA_1: 7NBS_02081	CTOTU47045_01650	F1182_03276	JCM_02662	NBRC_03426	PB293_00351	SRR12377473_03542	p42_Compleate_01482
yccX: 7NBS_02078	CTOTU47045_01647	NBRC_03423	F1182_03279	PB293_00354	SRR12377473_03545	p42_Compleate_01485	JCM_02660
group_4021: 7NBS_02659	CTOTU47045_03329	F1182_00194	NBRC_02135	PB293_02222	SRR12377473_00043	p42_Compleate_00567	JCM_01918
group_2415: 7NBS_01234	CTOTU47045_04181	JCM_00311	NBRC_01667	PB293_03508	F1182_05123	p42_Compleate_02382	SRR12377473_00338
yjfB: 7NBS_03601	CTOTU47045_01478	F1182_00560	JCM_01812	NBRC_01410	PB293_02136	SRR12377473_01078	p42_Compleate_00475
comEA: 7NBS_02629	CTOTU47045_03299	NBRC_02165	PB293_02252	JCM_01957	F1182_01429	p42_Compleate_00597	SRR12377473_00073
group_404: F1182_00982	7NBS_01613	CTOTU47045_03184	JCM_04595	NBRC_01515	p42_Compleate_01157	PB293_00854	SRR12377473_02940
group_5846: JCM_04299	7NBS_03186	CTOTU47045_01071	F1182_01174	NBRC_03782	PB293_04322	SRR12377473_00903	p42_Compleate_00032
sspI: JCM_01540	7NBS_00515	CTOTU47045_00065	F1182_04268	NBRC_03995	PB293_01236	SRR12377473_00397	p42_Compleate_00359
scmP_3: 7NBS_03399	CTOTU47045_02224	SRR12377473_01463	p42_Compleate_03339	JCM_00716	F1182_03734	NBRC_04222	PB293_04065
metH: JCM_02973	7NBS_03053	CTOTU47045_03913	F1182_02865	NBRC_02444	PB293_01904	SRR12377473_00107	p42_Compleate_04416
group_9964: 7NBS_02999	CTOTU47045_03520	F1182_05170	JCM_01142	NBRC_02831	PB293_03227	SRR12377473_01906	p42_Compleate_04310
group_2194: 7NBS_00130	CTOTU47045_02120	NBRC_01800	PB293_01418	JCM_00488	F1182_02066	SRR12377473_03564	p42_Compleate_02527
group_4628: F1182_02335	JCM_05043	7NBS_01563	CTOTU47045_02377	NBRC_01567	PB293_03736	SRR12377473_03037	p42_Compleate_01107
ypdF_1: JCM_03538	7NBS_00793	CTOTU47045_01349	F1182_04116	NBRC_01281	PB293_02415	SRR12377473_02281	p42_Compleate_00797
group_4947: 7NBS_00464	CTOTU47045_00115	F1182_04206	NBRC_04045	PB293_01186	SRR12377473_01858	p42_Compleate_00310	JCM_01468
cotZ: 7NBS_03480	CTOTU47045_00294	F1182_03623	JCM_01720	NBRC_00530	PB293_03955	SRR12377473_02558	p42_Compleate_03005
nfuA: 7NBS_03614	CTOTU47045_03449	F1182_00049	JCM_03194	NBRC_03733	PB293_03053	SRR12377473_01517	p42_Compleate_00083
fliR: 7NBS_00279	CTOTU47045_00815	F1182_03898	JCM_06048	NBRC_01945	PB293_01582	SRR12377473_01693	p42_Compleate_02690
mhqD: 7NBS_00556	CTOTU47045_00674	JCM_01055	NBRC_02894	PB293_02379	p42_Compleate_04247	F1182_02025	SRR12377473_00321
group_10307: CTOTU47045_03003	7NBS_04158	F1182_02530	JCM_06110	NBRC_03154	PB293_00481	SRR12377473_02730	p42_Compleate_03391
cspB: JCM_03089	7NBS_03087	CTOTU47045_01827	F1182_04307	NBRC_02048	PB293_03793	SRR12377473_02002	p42_Compleate_02120
group_10412: JCM_02173	7NBS_02494	CTOTU47045_02626	F1182_04379	NBRC_04595	PB293_02913	SRR12377473_03151	p42_Compleate_03718
group_3525: JCM_01040	7NBS_00566	CTOTU47045_00664	F1182_02013	NBRC_02904	PB293_02369	SRR12377473_00311	p42_Compleate_04237
group_10139: 7NBS_01067	CTOTU47045_01756	F1182_04893	JCM_02224	NBRC_01203	PB293_02729	SRR12377473_00149	p42_Compleate_04531
group_9962: 7NBS_02738	CTOTU47045_01575	F1182_00867	JCM_03370	NBRC_02540	PB293_00566	SRR12377473_02126	p42_Compleate_04667
group_57: F1182_04407	JCM_04791	7NBS_02881	SRR12377473_02683	CTOTU47045_00408	NBRC_02399	p42_Compleate_03107	PB293_04050
group_2429: 7NBS_01255	CTOTU47045_02474	JCM_02775	NBRC_00308	PB293_01022	SRR12377473_02719	p42_Compleate_01890	F1182_02418
group_4785: JCM_02808	7NBS_04173	CTOTU47045_04127	F1182_02832	NBRC_00282	PB293_00993	p42_Compleate_01861	SRR12377473_03285
group_1305: JCM_01048	F1182_02018	7NBS_00561	CTOTU47045_00669	NBRC_02899	PB293_02374	SRR12377473_00316	p42_Compleate_04242
group_3584: 7NBS_00795	CTOTU47045_01351	JCM_03536	NBRC_01279	PB293_02413	p42_Compleate_00795	SRR12377473_02279	F1182_04118
group_5380: 7NBS_03516	CTOTU47045_03028	NBRC_03129	PB293_00506	SRR12377473_02528	p42_Compleate_03412	JCM_04131	F1182_00399
sleL_2: F1182_04172	7NBS_03740	NBRC_02415	PB293_01933	CTOTU47045_03905	SRR12377473_00078	p42_Compleate_04387	JCM_03021
group_5800: JCM_02279	7NBS_01027	CTOTU47045_01796	F1182_02561	NBRC_01163	PB293_02769	p42_Compleate_04490	SRR12377473_00189
group_2496: F1182_02317	JCM_05061	7NBS_01548	CTOTU47045_02361	NBRC_01582	PB293_03751	SRR12377473_01843	p42_Compleate_01092
ctaC: 7NBS_02408	CTOTU47045_04042	F1182_01822	NBRC_01004	PB293_01742	SRR12377473_02768	p42_Compleate_02855	JCM_01245
group_2463: 7NBS_01408	CTOTU47045_03377	JCM_05648	NBRC_00191	PB293_00077	F1182_03219	SRR12377473_03556	p42_Compleate_01769
metQ_2: 7NBS_03208	CTOTU47045_01049	F1182_03187	JCM_03161	NBRC_03760	PB293_04300	p42_Compleate_00053	SRR12377473_02065
yndE_1: 7NBS_03578	CTOTU47045_01501	F1182_00533	JCM_01845	NBRC_01387	PB293_02113	SRR12377473_02045	p42_Compleate_00452
puuR: 7NBS_03933	CTOTU47045_01103	NBRC_03816	PB293_03417	p42_Compleate_00007	SRR12377473_03075	JCM_04259	F1182_04737
gapB: JCM_01507	7NBS_00492	CTOTU47045_00087	F1182_02218	NBRC_04017	PB293_01214	SRR12377473_01557	p42_Compleate_00337
aroB: 7NBS_01163	CTOTU47045_01957	F1182_03716	NBRC_00790	PB293_00917	SRR12377473_02258	p42_Compleate_02311	JCM_00197
group_4722: JCM_00202	7NBS_01168	CTOTU47045_01952	F1182_03722	NBRC_00795	PB293_00912	p42_Compleate_02316	SRR12377473_02253
clpC: 7NBS_02421	CTOTU47045_01243	F1182_00924	JCM_03624	NBRC_04461	PB293_02629	SRR12377473_00467	p42_Compleate_03878
group_5759: JCM_00937	7NBS_00662	CTOTU47045_00567	F1182_02174	NBRC_02982	PB293_00209	SRR12377473_00569	p42_Compleate_04159
group_10229: 7NBS_04432	CTOTU47045_04283	F1182_01812	JCM_01235	NBRC_00995	PB293_01751	SRR12377473_03142	p42_Compleate_02865
putP_1: 7NBS_00710	CTOTU47045_00518	NBRC_03033	PB293_00260	SRR12377473_00756	p42_Compleate_04103	F1182_01842	JCM_02879
pdhA: JCM_01202	7NBS_04204	CTOTU47045_02987	NBRC_00971	PB293_01775	SRR12377473_00537	p42_Compleate_02889	F1182_04461
group_5840: JCM_04177	7NBS_01942	CTOTU47045_04212	F1182_01970	NBRC_00907	PB293_04180	SRR12377473_02416	p42_Compleate_00933
atpC: 7NBS_02777	CTOTU47045_00439	F1182_01807	JCM_04869	NBRC_02362	PB293_00660	SRR12377473_00245	p42_Compleate_03140
group_2297: 7NBS_00624	PB293_00170	F1182_02126	p42_Compleate_04200	CTOTU47045_00605	NBRC_02943	SRR12377473_01896	JCM_00989
lrpC_2: 7NBS_04390	CTOTU47045_02725	F1182_03513	NBRC_03622	PB293_01803	SRR12377473_02534	p42_Compleate_01230	JCM_05180
graS_3: 7NBS_03405	CTOTU47045_02230	F1182_00965	JCM_00710	NBRC_04216	PB293_04058	p42_Compleate_03351	SRR12377473_02297
cysW: 7NBS_03632	CTOTU47045_03431	NBRC_03715	PB293_03035	p42_Compleate_00109	SRR12377473_00990	F1182_00024	JCM_03216
group_194: F1182_04002	7NBS_01348	CTOTU47045_02384	NBRC_00396	PB293_01111	SRR12377473_02765	p42_Compleate_01988	JCM_05303
group_2251: JCM_01408	7NBS_00422	SRR12377473_01719	p42_Compleate_00268	CTOTU47045_00157	F1182_00427	NBRC_04087	PB293_01144
hrcA: JCM_02008	7NBS_03979	CTOTU47045_04229	F1182_01390	NBRC_02201	PB293_02283	SRR12377473_02896	p42_Compleate_00652
zapA: 7NBS_04404	CTOTU47045_00048	F1182_00119	JCM_05135	NBRC_03979	PB293_01253	SRR12377473_00383	p42_Compleate_00374
xerC_2: 7NBS_00304	CTOTU47045_00840	F1182_03346	JCM_04371	NBRC_01970	PB293_01608	p42_Compleate_02718	SRR12377473_02635
group_10367: 7NBS_02958	CTOTU47045_00951	F1182_02448	JCM_00892	NBRC_04344	PB293_00747	SRR12377473_02372	p42_Compleate_03221
group_2914: 7NBS_03545	SRR12377473_01039	p42_Compleate_01022	JCM_05264	CTOTU47045_02300	F1182_00264	NBRC_00840	PB293_03598
btsS_2: F1182_01528	SRR12377473_00214	7NBS_00386	CTOTU47045_00193	JCM_03817	NBRC_04116	PB293_03447	p42_Compleate_00239
yxlF_2: F1182_01281	JCM_04749	7NBS_03152	CTOTU47045_02041	NBRC_03184	PB293_01379	SRR12377473_00649	p42_Compleate_03542
comN: 7NBS_02829	CTOTU47045_01433	NBRC_01455	PB293_02181	SRR12377473_00002	p42_Compleate_00526	F1182_00609	JCM_01755
sufT: 7NBS_03458	CTOTU47045_00316	F1182_03600	JCM_01689	NBRC_00553	PB293_03977	SRR12377473_00770	p42_Compleate_03027
mcpC: F1182_01436	JCM_03051	7NBS_03119	CTOTU47045_01857	NBRC_02018	PB293_03823	p42_Compleate_02155	SRR12377473_02605
group_4830: JCM_05116	7NBS_00940	CTOTU47045_03744	F1182_04681	NBRC_01129	PB293_02925	SRR12377473_02919	p42_Compleate_04465
arlS: JCM_02644	7NBS_02066	CTOTU47045_01636	F1182_03293	NBRC_03412	PB293_00365	SRR12377473_02489	p42_Compleate_01496
yhhS_1: 7NBS_04193	PB293_01012	SRR12377473_03272	CTOTU47045_04107	NBRC_00302	JCM_02783	F1182_02425	p42_Compleate_01880
gerBC_1: JCM_01843	7NBS_03579	CTOTU47045_01500	F1182_00534	NBRC_01388	PB293_02114	SRR12377473_02044	p42_Compleate_00453
fbiB: 7NBS_04444	CTOTU47045_04293	F1182_00751	JCM_00784	NBRC_04270	PB293_00821	SRR12377473_01389	p42_Compleate_03292
gmuC: JCM_01897	7NBS_02672	CTOTU47045_04253	F1182_00209	NBRC_02122	PB293_02209	SRR12377473_00030	p42_Compleate_00554
menH_1: 7NBS_03908	CTOTU47045_00231	NBRC_04154	PB293_03485	SRR12377473_02691	p42_Compleate_00201	JCM_03758	F1182_01465
group_5154: 7NBS_01944	CTOTU47045_04210	F1182_01972	JCM_04179	NBRC_00909	PB293_04178	SRR12377473_02418	p42_Compleate_00931
ydaD_3: SRR12377473_02954	JCM_05966	7NBS_01429	F1182_00008	p42_Compleate_01749	CTOTU47045_03354	NBRC_00169	PB293_00054
MroQ: 7NBS_03726	CTOTU47045_04092	NBRC_02730	PB293_01947	SRR12377473_02221	JCM_04559	p42_Compleate_04372	F1182_02123
group_1439: 7NBS_01208	CTOTU47045_03950	F1182_04753	NBRC_01640	PB293_03535	JCM_00274	p42_Compleate_02358	SRR12377473_00364
caiA: 7NBS_02931	CTOTU47045_00977	F1182_03449	NBRC_04370	PB293_00710	SRR12377473_00833	p42_Compleate_03193	JCM_05893
group_1680: JCM_02101	7NBS_02556	CTOTU47045_02576	F1182_01107	NBRC_04545	PB293_03366	p42_Compleate_03787	SRR12377473_01048
mntP: 7NBS_02794	CTOTU47045_00456	F1182_01787	JCM_04849	NBRC_02345	PB293_00677	SRR12377473_00262	p42_Compleate_03157
hemA: F1182_00565	JCM_01807	7NBS_03605	CTOTU47045_01474	NBRC_01414	PB293_02140	SRR12377473_01074	p42_Compleate_00479
ywnA: 7NBS_03428	CTOTU47045_02874	F1182_01557	JCM_03682	NBRC_00035	PB293_00416	SRR12377473_02589	p42_Compleate_01588
ribD: 7NBS_00052	SRR12377473_02179	p42_Compleate_02459	JCM_00399	CTOTU47045_03067	F1182_00529	NBRC_01733	PB293_03290
group_3867: F1182_03283	7NBS_02075	CTOTU47045_01645	JCM_02658	NBRC_03421	PB293_00356	SRR12377473_03260	p42_Compleate_01488
ddl_2: F1182_04480	JCM_01145	7NBS_02996	CTOTU47045_03523	NBRC_02828	PB293_03224	p42_Compleate_04313	SRR12377473_01909
group_5369: 7NBS_03413	CTOTU47045_02889	F1182_02367	NBRC_00007	PB293_02542	SRR12377473_02824	p42_Compleate_01573	JCM_03637
yodB_1: 7NBS_01786	CTOTU47045_00251	F1182_01360	JCM_05340	NBRC_02647	PB293_03181	SRR12377473_00487	p42_Compleate_02954
birA: JCM_00173	7NBS_01144	CTOTU47045_01976	NBRC_00771	PB293_00936	p42_Compleate_02292	SRR12377473_02162	F1182_01582
bmr3: JCM_01915	7NBS_02661	CTOTU47045_03332	F1182_00197	NBRC_02133	PB293_02220	SRR12377473_00041	p42_Compleate_00565
nfrA1: JCM_00733	7NBS_03387	CTOTU47045_02212	F1182_03749	NBRC_04234	PB293_04077	SRR12377473_01475	p42_Compleate_03327
mecA: 7NBS_03467	CTOTU47045_00307	F1182_03609	JCM_01700	NBRC_00544	PB293_03968	SRR12377473_00761	p42_Compleate_03018
pyrH: 7NBS_00259	CTOTU47045_00796	F1182_03873	NBRC_01926	PB293_01563	SRR12377473_01267	p42_Compleate_02673	JCM_00662
folD: 7NBS_00776	CTOTU47045_01333	F1182_04098	JCM_05990	NBRC_01298	PB293_02432	SRR12377473_01820	p42_Compleate_00813
group_2720: 7NBS_02646	CTOTU47045_03316	NBRC_02148	PB293_02235	SRR12377473_00056	p42_Compleate_00580	F1182_03429	JCM_01936
group_5817: JCM_02921	7NBS_00683	CTOTU47045_00546	F1182_02498	NBRC_03002	PB293_00231	SRR12377473_01154	p42_Compleate_04136
tatC1: JCM_03344	7NBS_03855	CTOTU47045_02071	NBRC_02472	PB293_01352	SRR12377473_02579	p42_Compleate_03508	F1182_02286
group_10144: 7NBS_03576	CTOTU47045_02331	F1182_03920	JCM_05769	NBRC_00809	PB293_03781	SRR12377473_01929	p42_Compleate_01063
divIVA: 7NBS_02357	CTOTU47045_02520	F1182_03525	JCM_01315	NBRC_01055	PB293_01691	SRR12377473_01242	p42_Compleate_02803
pncB2_2: JCM_02958	7NBS_03042	CTOTU47045_03924	F1182_04873	NBRC_02455	PB293_04540	SRR12377473_00118	p42_Compleate_04427
brnQ_2: F1182_02925	JCM_06170	7NBS_02891	CTOTU47045_00398	NBRC_03665	PB293_04040	SRR12377473_03318	p42_Compleate_03096
ada: 7NBS_01134	SRR12377473_02320	CTOTU47045_01986	F1182_01572	JCM_00154	NBRC_00758	PB293_00946	p42_Compleate_02281
cheD: F1182_03886	p42_Compleate_02681	JCM_06064	7NBS_00269	CTOTU47045_00806	NBRC_01936	PB293_01573	SRR12377473_01684
group_10378: 7NBS_00868	CTOTU47045_04021	F1182_02597	JCM_02384	NBRC_02273	PB293_02015	SRR12377473_02205	p42_Compleate_00728
group_5419: 7NBS_03825	CTOTU47045_03792	F1182_02820	JCM_03279	NBRC_02515	PB293_01308	SRR12377473_01868	p42_Compleate_03468
oppF_7: JCM_00862	7NBS_02606	PB293_00768	SRR12377473_01566	p42_Compleate_03242	NBRC_04323	F1182_02474	CTOTU47045_00930
group_1758: JCM_03005	7NBS_03073	p42_Compleate_04396	SRR12377473_00087	CTOTU47045_03896	F1182_02889	NBRC_02424	PB293_01924
mcsB: JCM_03625	7NBS_02420	CTOTU47045_01244	F1182_00925	NBRC_04462	PB293_02630	SRR12377473_00466	p42_Compleate_03877
spo0J: 7NBS_02510	CTOTU47045_02610	NBRC_04579	PB293_02897	SRR12377473_02634	p42_Compleate_03734	F1182_04361	JCM_02151
yfiY_1: 7NBS_00679	CTOTU47045_00550	F1182_01601	SRR12377473_01158	p42_Compleate_04140	JCM_02924	NBRC_02999	PB293_00228
group_4437: JCM_00783	7NBS_04443	CTOTU47045_04292	F1182_00750	NBRC_04269	PB293_00822	SRR12377473_01390	p42_Compleate_03293
group_10202: JCM_01498	7NBS_00485	CTOTU47045_00094	F1182_02225	NBRC_04024	PB293_01207	SRR12377473_01551	p42_Compleate_00331
hepT: JCM_00221	7NBS_01171	CTOTU47045_01927	F1182_03725	NBRC_01603	PB293_00909	SRR12377473_03082	p42_Compleate_02319
group_2606: 7NBS_02086	F1182_02788	SRR12377473_03346	CTOTU47045_01655	NBRC_03431	PB293_00345	p42_Compleate_01477	JCM_02667
group_2288: JCM_01025	7NBS_00576	CTOTU47045_00654	NBRC_02914	PB293_02359	SRR12377473_00301	p42_Compleate_04227	F1182_02001
tyrS_2: F1182_03192	7NBS_00841	CTOTU47045_01398	NBRC_02245	PB293_01987	JCM_02426	SRR12377473_01610	p42_Compleate_00757
group_5206: 7NBS_02314	CTOTU47045_01303	F1182_01070	JCM_02063	NBRC_04521	PB293_02689	SRR12377473_01810	p42_Compleate_03815
group_1511: 7NBS_01615	SRR12377473_02942	PB293_00852	p42_Compleate_01159	CTOTU47045_03186	F1182_00980	NBRC_01513	JCM_04593
ytrA_2: CTOTU47045_00770	F1182_01880	SRR12377473_00689	p42_Compleate_02649	JCM_00627	7NBS_00233	NBRC_01902	PB293_01537
braC: 7NBS_04044	CTOTU47045_02743	F1182_01729	NBRC_03605	PB293_01823	SRR12377473_00816	p42_Compleate_01252	JCM_05201
yitU: JCM_01687	7NBS_03456	CTOTU47045_00318	F1182_03598	NBRC_00555	PB293_03979	p42_Compleate_03029	SRR12377473_00772
spoVS: JCM_00579	7NBS_00199	CTOTU47045_00736	F1182_01922	NBRC_01868	PB293_01503	SRR12377473_02539	p42_Compleate_02616
group_3963: 7NBS_02361	CTOTU47045_02524	NBRC_01051	PB293_01695	SRR12377473_01246	p42_Compleate_02807	JCM_01311	F1182_01482
yneA: JCM_00495	7NBS_00135	CTOTU47045_02115	F1182_00742	NBRC_01806	PB293_01423	SRR12377473_03507	p42_Compleate_02532
group_5160: 7NBS_01986	CTOTU47045_02825	F1182_03019	NBRC_00950	PB293_02500	SRR12377473_01091	p42_Compleate_00877	JCM_04243
est_2: 7NBS_01702	CTOTU47045_03875	NBRC_02087	PB293_02821	SRR12377473_00845	p42_Compleate_02081	F1182_03676	JCM_03146
folP: F1182_02740	7NBS_01920	CTOTU47045_03648	NBRC_02664	PB293_03634	SRR12377473_03017	p42_Compleate_03622	JCM_04475
group_10380: 7NBS_02651	CTOTU47045_03321	F1182_03435	JCM_01931	NBRC_02143	PB293_02230	SRR12377473_00051	p42_Compleate_00575
group_10251: 7NBS_01994	CTOTU47045_02833	F1182_03032	JCM_04078	NBRC_01355	PB293_02490	SRR12377473_01960	p42_Compleate_00869
lgoT: CTOTU47045_01096	SRR12377473_03069	JCM_04269	7NBS_03940	NBRC_03809	PB293_03424	p42_Compleate_00017	F1182_04748
est_4: JCM_05588	7NBS_02253	CTOTU47045_01142	F1182_04192	NBRC_03852	PB293_03377	SRR12377473_02467	p42_Compleate_04744
hisF: 7NBS_02213	CTOTU47045_01616	F1182_02687	JCM_03869	NBRC_03889	PB293_04247	SRR12377473_02515	p42_Compleate_04708
yhfP: 7NBS_01247	CTOTU47045_03121	F1182_04214	JCM_00330	NBRC_01680	PB293_04484	p42_Compleate_02398	SRR12377473_00324
group_10379: 7NBS_00694	CTOTU47045_00535	F1182_02512	JCM_02906	NBRC_03013	PB293_00242	SRR12377473_01141	p42_Compleate_04123
sigW_5: 7NBS_01671	CTOTU47045_03247	F1182_00774	JCM_04889	NBRC_00462	p42_Compleate_02050	PB293_02852	SRR12377473_01331
group_5913: JCM_05776	7NBS_03129	CTOTU47045_01866	F1182_04624	NBRC_02008	PB293_03832	p42_Compleate_02164	SRR12377473_02341
mltG: JCM_01933	7NBS_02649	CTOTU47045_03319	F1182_03433	NBRC_02145	PB293_02232	SRR12377473_00053	p42_Compleate_00577
group_4737: JCM_01073	7NBS_04105	CTOTU47045_00685	F1182_04918	NBRC_02883	PB293_04104	SRR12377473_01428	p42_Compleate_04258
group_3550: 7NBS_00647	SRR12377473_00587	F1182_02151	p42_Compleate_04177	CTOTU47045_00582	JCM_00955	NBRC_02967	PB293_00194
iphP: JCM_01032	F1182_02007	7NBS_00571	CTOTU47045_00659	NBRC_02909	PB293_02364	p42_Compleate_04232	SRR12377473_00306
lgt: 7NBS_02205	CTOTU47045_01608	F1182_00324	JCM_03859	NBRC_03897	PB293_04239	SRR12377473_01116	p42_Compleate_04700
group_5354: 7NBS_03340	CTOTU47045_00025	F1182_00091	NBRC_03956	PB293_01276	SRR12377473_03165	p42_Compleate_00397	JCM_05162
group_3780: 7NBS_01721	SRR12377473_00863	p42_Compleate_02100	JCM_03122	CTOTU47045_03856	F1182_03655	NBRC_02068	PB293_02803
group_10070: 7NBS_00789	CTOTU47045_01345	F1182_04113	JCM_06006	NBRC_01285	PB293_02419	SRR12377473_02285	p42_Compleate_00801
mgsA: 7NBS_01147	CTOTU47045_01973	F1182_01587	JCM_00178	NBRC_00774	PB293_00933	SRR12377473_02165	p42_Compleate_02295
sasA_1: F1182_02036	JCM_06193	7NBS_01373	CTOTU47045_04147	NBRC_00420	PB293_01135	SRR12377473_03277	p42_Compleate_02009
group_10292: 7NBS_02303	CTOTU47045_01292	F1182_01059	JCM_02050	NBRC_04510	PB293_02678	SRR12377473_01798	p42_Compleate_03827
group_9956: 7NBS_01141	CTOTU47045_01979	F1182_01579	JCM_00168	NBRC_00768	PB293_00939	SRR12377473_02159	p42_Compleate_02289
glmM: 7NBS_04123	CTOTU47045_00479	F1182_04801	JCM_05936	NBRC_03319	PB293_04348	SRR12377473_03479	p42_Compleate_04031
group_10226: 7NBS_00197	CTOTU47045_00734	F1182_01925	JCM_00577	NBRC_01866	PB293_01501	SRR12377473_02537	p42_Compleate_02614
group_4956: 7NBS_00519	CTOTU47045_00061	JCM_01544	NBRC_03991	PB293_01240	SRR12377473_00393	p42_Compleate_00363	F1182_04274
cobU: JCM_04981	7NBS_03304	NBRC_00249	PB293_00134	F1182_04439	CTOTU47045_03824	SRR12377473_02781	p42_Compleate_01827
darA: 7NBS_04381	CTOTU47045_04352	F1182_02994	NBRC_02714	PB293_03684	SRR12377473_03470	p42_Compleate_03672	JCM_04406
group_5891: JCM_05244	7NBS_04337	CTOTU47045_02285	F1182_00279	NBRC_00852	PB293_03582	SRR12377473_02707	p42_Compleate_01005
ywlF: 7NBS_02791	CTOTU47045_00453	F1182_01790	JCM_04854	NBRC_02348	PB293_00674	SRR12377473_00259	p42_Compleate_03154
group_4155: 7NBS_03197	CTOTU47045_01060	F1182_01186	JCM_04315	NBRC_03771	PB293_04311	SRR12377473_00912	p42_Compleate_00041
ytpA: JCM_03796	7NBS_00373	CTOTU47045_00206	F1182_03780	NBRC_04129	PB293_03460	SRR12377473_00227	p42_Compleate_00226
trpB_1: JCM_01744	CTOTU47045_01426	7NBS_02822	F1182_00236	NBRC_01462	PB293_02188	SRR12377473_00009	p42_Compleate_00533
dps2: 7NBS_03099	CTOTU47045_01838	F1182_04318	JCM_03076	NBRC_02037	PB293_03804	SRR12377473_01990	p42_Compleate_02132
group_5123: 7NBS_01707	CTOTU47045_03870	F1182_03671	NBRC_02082	PB293_02817	SRR12377473_00849	p42_Compleate_02086	JCM_03140
group_4049: 7NBS_02764	CTOTU47045_00424	F1182_00482	JCM_04822	NBRC_02377	PB293_00646	SRR12377473_00232	p42_Compleate_03126
hyuC: JCM_00143	7NBS_01127	CTOTU47045_01994	F1182_04817	NBRC_00751	PB293_00954	SRR12377473_02313	p42_Compleate_02274
ppaX_5: 7NBS_02206	CTOTU47045_01609	F1182_00323	NBRC_03896	PB293_04240	SRR12377473_01115	p42_Compleate_04701	JCM_03860
hisH: JCM_03868	7NBS_02212	CTOTU47045_01615	F1182_02688	NBRC_03890	PB293_04246	SRR12377473_02516	p42_Compleate_04707
sigB: 7NBS_02979	CTOTU47045_04310	F1182_02489	JCM_01166	NBRC_02811	PB293_03207	SRR12377473_03108	p42_Compleate_04330
group_5039: 7NBS_01142	CTOTU47045_01978	F1182_01580	NBRC_00769	PB293_00938	SRR12377473_02160	p42_Compleate_02290	JCM_00170
glnB: JCM_02959	7NBS_03043	CTOTU47045_03923	F1182_04872	NBRC_02454	PB293_04539	SRR12377473_00117	p42_Compleate_04426
yqeH: F1182_03416	7NBS_02636	CTOTU47045_03306	JCM_01946	NBRC_02158	PB293_02245	SRR12377473_00066	p42_Compleate_00590
hmo: F1182_01031	7NBS_02590	CTOTU47045_00914	NBRC_04307	PB293_00784	SRR12377473_02479	p42_Compleate_03258	JCM_00836
btuR: JCM_04219	7NBS_01972	CTOTU47045_02811	F1182_02999	NBRC_00936	PB293_02514	SRR12377473_01105	p42_Compleate_00891
bsaA_1: 7NBS_00574	CTOTU47045_00656	F1182_02003	JCM_01028	NBRC_02912	PB293_02361	SRR12377473_00303	p42_Compleate_04229
dnaJ: JCM_02012	7NBS_03982	CTOTU47045_04226	F1182_04938	NBRC_02204	PB293_02286	SRR12377473_02893	p42_Compleate_00655
gucD: F1182_03773	JCM_00759	7NBS_04239	CTOTU47045_02193	NBRC_04253	PB293_00838	SRR12377473_01539	p42_Compleate_03309
ku: 7NBS_01619	CTOTU47045_03190	F1182_00976	NBRC_01509	p42_Compleate_01163	PB293_00848	JCM_04588	SRR12377473_02946
prfB: JCM_01652	7NBS_03673	CTOTU47045_00346	F1182_00071	NBRC_00581	PB293_04005	SRR12377473_02972	p42_Compleate_03056
group_10338: 7NBS_00840	CTOTU47045_01397	F1182_03193	JCM_02427	NBRC_02244	PB293_01986	SRR12377473_01611	p42_Compleate_00758
scoB: 7NBS_04499	CTOTU47045_02260	F1182_00955	JCM_00698	NBRC_04206	PB293_00455	SRR12377473_03501	p42_Compleate_03361
feuC_3: 7NBS_00640	CTOTU47045_00589	SRR12377473_00594	p42_Compleate_04184	NBRC_02959	PB293_00186	F1182_02144	JCM_00966
icd: JCM_01485	7NBS_00477	CTOTU47045_00102	F1182_05022	NBRC_04032	PB293_01199	p42_Compleate_00323	SRR12377473_01543
spoVG: 7NBS_04279	CTOTU47045_03679	JCM_04430	NBRC_02695	PB293_03665	SRR12377473_01633	p42_Compleate_03653	F1182_02970
group_10387: 7NBS_00573	CTOTU47045_00657	F1182_02004	JCM_01029	NBRC_02911	PB293_02362	SRR12377473_00304	p42_Compleate_04230
cdaS: 7NBS_01964	CTOTU47045_02803	F1182_02179	NBRC_00928	PB293_02522	p42_Compleate_00897	SRR12377473_03340	JCM_04206
group_9939: 7NBS_00752	CTOTU47045_01309	F1182_03073	JCM_04030	NBRC_01322	PB293_02456	SRR12377473_02330	p42_Compleate_00837
group_5294: 7NBS_02948	CTOTU47045_00961	F1182_02438	JCM_00903	NBRC_04354	PB293_00737	SRR12377473_02382	p42_Compleate_03211
group_5743: JCM_00223	7NBS_01173	CTOTU47045_01925	F1182_03727	NBRC_01605	PB293_00907	SRR12377473_03084	p42_Compleate_02321
yhaO: JCM_03381	7NBS_02733	CTOTU47045_01570	F1182_00873	NBRC_02545	PB293_00571	SRR12377473_03062	p42_Compleate_04662
fumC: JCM_02757	7NBS_01271	CTOTU47045_02461	F1182_04609	NBRC_00321	PB293_01035	SRR12377473_03546	p42_Compleate_01906
uppP_1: JCM_05989	7NBS_00775	CTOTU47045_01332	F1182_04097	NBRC_01299	PB293_02433	SRR12377473_01821	p42_Compleate_00814
purC_1: F1182_01242	JCM_05089	7NBS_04289	CTOTU47045_04189	NBRC_01109	PB293_02945	SRR12377473_00947	p42_Compleate_04445
group_4733: JCM_00434	7NBS_00081	CTOTU47045_02169	F1182_04653	NBRC_01759	PB293_03264	SRR12377473_00698	p42_Compleate_02485
bioY_2: 7NBS_03071	p42_Compleate_04398	CTOTU47045_03894	F1182_02886	JCM_03003	NBRC_02426	PB293_01922	SRR12377473_00089
tcyN: F1182_00833	7NBS_02291	CTOTU47045_01280	JCM_02036	NBRC_04498	PB293_02666	SRR12377473_01651	p42_Compleate_03839
ygaZ: 7NBS_03655	CTOTU47045_00328	SRR12377473_00782	p42_Compleate_03039	JCM_01671	F1182_00968	NBRC_00565	PB293_03989
hutG_2: JCM_04310	7NBS_03193	CTOTU47045_01064	F1182_01182	NBRC_03775	PB293_04315	SRR12377473_00910	p42_Compleate_00039
group_10339: 7NBS_01069	CTOTU47045_01754	F1182_04895	JCM_02222	NBRC_01205	PB293_02727	SRR12377473_00147	p42_Compleate_04533
glsA1: 7NBS_00815	CTOTU47045_01373	F1182_00765	NBRC_01257	PB293_02391	p42_Compleate_00782	SRR12377473_01873	JCM_03507
lexA: F1182_00740	JCM_00496	7NBS_00136	CTOTU47045_02114	NBRC_01807	PB293_01424	SRR12377473_03506	p42_Compleate_02533
group_2191: 7NBS_00107	SRR12377473_00724	p42_Compleate_02511	CTOTU47045_02143	F1182_02085	JCM_00467	NBRC_01785	PB293_03238
group_10030: JCM_01250	7NBS_02404	CTOTU47045_04046	F1182_01826	NBRC_01008	PB293_01738	SRR12377473_02772	p42_Compleate_02851
rplGA: 7NBS_00246	CTOTU47045_00783	F1182_03858	JCM_00646	NBRC_01915	PB293_01550	SRR12377473_01256	p42_Compleate_02662
group_9961: 7NBS_02739	CTOTU47045_01576	F1182_00866	JCM_03369	NBRC_02539	PB293_00565	SRR12377473_02125	p42_Compleate_04668
group_5332: 7NBS_03220	CTOTU47045_03463	NBRC_03747	PB293_03067	SRR12377473_01503	p42_Compleate_00069	F1182_02762	JCM_03180
ctaA: 7NBS_02410	CTOTU47045_04040	F1182_01820	NBRC_01002	PB293_01744	SRR12377473_02766	p42_Compleate_02857	JCM_01242
group_2500: 7NBS_01554	CTOTU47045_02367	F1182_02325	PB293_03745	JCM_05053	NBRC_01576	p42_Compleate_01098	SRR12377473_01837
group_4721: JCM_00051	7NBS_02152	CTOTU47045_02671	F1182_03557	NBRC_00693	PB293_03888	SRR12377473_01206	p42_Compleate_02226
group_10324: 7NBS_03510	CTOTU47045_03022	F1182_00405	JCM_04138	NBRC_03135	PB293_00500	SRR12377473_01583	p42_Compleate_03406
group_10219: 7NBS_00244	CTOTU47045_00781	F1182_03855	JCM_00643	NBRC_01913	PB293_01548	SRR12377473_01254	p42_Compleate_02660
group_5285: 7NBS_02866	SRR12377473_03119	CTOTU47045_01465	F1182_00574	JCM_01796	NBRC_01423	PB293_02149	p42_Compleate_00488
sasA_6: 7NBS_00036	JCM_00379	NBRC_01716	PB293_03307	CTOTU47045_03082	F1182_02249	SRR12377473_01008	p42_Compleate_02443
group_4825: JCM_04636	7NBS_01581	CTOTU47045_03146	F1182_03174	NBRC_01550	SRR12377473_03604	p42_Compleate_01123	PB293_00882
dnaN: JCM_02166	7NBS_02499	CTOTU47045_02621	F1182_04372	NBRC_04590	PB293_02908	SRR12377473_03353	p42_Compleate_03723
carB: JCM_01331	7NBS_02345	CTOTU47045_02508	F1182_03537	NBRC_01067	PB293_01679	SRR12377473_01230	p42_Compleate_02791
group_3215: JCM_01673	F1182_00970	NBRC_00563	7NBS_03653	CTOTU47045_00326	PB293_03987	SRR12377473_00780	p42_Compleate_03037
group_5127: 7NBS_01734	CTOTU47045_02979	F1182_04449	JCM_01190	NBRC_00963	PB293_00888	SRR12377473_00545	p42_Compleate_02900
rpsP: 7NBS_00320	CTOTU47045_00856	F1182_04338	JCM_04349	NBRC_01986	PB293_01624	SRR12377473_00931	p42_Compleate_02734
mhqR_1: 7NBS_01794	CTOTU47045_00259	F1182_01369	JCM_05351	NBRC_02655	PB293_03189	SRR12377473_03364	p42_Compleate_02962
group_9882: 7NBS_01179	CTOTU47045_01919	F1182_02403	JCM_00231	NBRC_01611	PB293_00901	SRR12377473_03443	p42_Compleate_02327
argO: 7NBS_04386	SRR12377473_02530	CTOTU47045_02732	F1182_03522	JCM_05186	NBRC_03616	PB293_01810	p42_Compleate_01236
fhs: F1182_03631	JCM_03090	7NBS_03086	CTOTU47045_01826	NBRC_02049	PB293_03792	p42_Compleate_02119	SRR12377473_03193
resA_3: JCM_00443	7NBS_00087	CTOTU47045_02163	F1182_04659	NBRC_01765	PB293_03258	SRR12377473_00704	p42_Compleate_02491
yfhP: JCM_02208	7NBS_01078	CTOTU47045_01745	F1182_04513	NBRC_01214	PB293_02718	SRR12377473_00138	p42_Compleate_04543
group_974: 7NBS_03441	F1182_03137	SRR12377473_03251	NBRC_00048	PB293_00403	p42_Compleate_01601	CTOTU47045_04009	JCM_03702
group_4882: 7NBS_00053	SRR12377473_02178	p42_Compleate_02460	CTOTU47045_03066	F1182_00528	JCM_00400	NBRC_01734	PB293_03289
fabD: 7NBS_00328	F1182_04328	JCM_04335	NBRC_01994	PB293_01632	CTOTU47045_00864	SRR12377473_00923	p42_Compleate_02742
metQ_1: JCM_00841	7NBS_02594	CTOTU47045_00918	NBRC_04311	PB293_00780	SRR12377473_02483	p42_Compleate_03254	F1182_01036
gatC: 7NBS_00937	CTOTU47045_03741	F1182_04684	JCM_05113	NBRC_01126	PB293_02928	SRR12377473_00964	p42_Compleate_04462
cueR: JCM_04189	7NBS_01951	NBRC_00916	F1182_04524	PB293_02534	CTOTU47045_02790	SRR12377473_02974	p42_Compleate_00919
plsY_1: F1182_02388	JCM_00252	7NBS_01191	CTOTU47045_03967	NBRC_01623	PB293_03552	SRR12377473_01351	p42_Compleate_02339
fgd: JCM_05834	7NBS_03684	CTOTU47045_03613	F1182_04014	NBRC_00869	PB293_04218	SRR12377473_01403	p42_Compleate_00976
group_5265: 7NBS_02740	CTOTU47045_01577	F1182_00865	JCM_03368	NBRC_02538	PB293_00564	SRR12377473_02124	p42_Compleate_04669
group_2467: 7NBS_01449	p42_Compleate_01728	SRR12377473_02962	CTOTU47045_03344	F1182_00017	NBRC_00158	PB293_00043	JCM_05952
gntZ: 7NBS_02328	CTOTU47045_02565	F1182_01093	JCM_02084	NBRC_04535	PB293_02704	SRR12377473_01061	p42_Compleate_03800
group_2286: 7NBS_00564	SRR12377473_00313	p42_Compleate_04239	JCM_01044	CTOTU47045_00666	NBRC_02902	PB293_02371	F1182_02015
polX: F1182_00116	7NBS_04402	CTOTU47045_00046	NBRC_03977	PB293_01255	SRR12377473_00381	p42_Compleate_00376	JCM_05137
ydhK: F1182_02888	7NBS_03072	p42_Compleate_04397	CTOTU47045_03895	JCM_03004	NBRC_02425	PB293_01923	SRR12377473_00088
apc4: JCM_03095	7NBS_03084	CTOTU47045_01824	F1182_03635	NBRC_02051	PB293_03790	SRR12377473_03191	p42_Compleate_02117
group_2608: JCM_02447	7NBS_02099	CTOTU47045_01668	F1182_01698	NBRC_03444	PB293_00332	SRR12377473_01300	p42_Compleate_01464
gltR_2: 7NBS_03291	CTOTU47045_03837	SRR12377473_02216	p42_Compleate_01812	F1182_04561	JCM_04999	NBRC_00236	PB293_00121
salA_1: JCM_03545	7NBS_02490	CTOTU47045_01174	F1182_03799	NBRC_04391	PB293_02560	SRR12377473_03051	p42_Compleate_04012
yciC_2: JCM_02625	7NBS_02054	F1182_03307	PB293_02952	SRR12377473_01377	p42_Compleate_01508	CTOTU47045_04343	NBRC_03400
yohK: JCM_01494	7NBS_00483	CTOTU47045_00096	F1182_02227	NBRC_04026	PB293_01205	SRR12377473_01549	p42_Compleate_00329
efeM: JCM_05311	7NBS_01353	CTOTU47045_02380	F1182_00819	NBRC_00400	PB293_01115	SRR12377473_03155	p42_Compleate_01992
speG: 7NBS_03444	PB293_00400	SRR12377473_03248	CTOTU47045_04006	JCM_03705	NBRC_00051	p42_Compleate_01604	F1182_03140
polA: JCM_01502	7NBS_00489	CTOTU47045_00090	NBRC_04020	PB293_01211	SRR12377473_01554	p42_Compleate_00334	F1182_02221
metI: 7NBS_01934	CTOTU47045_04220	NBRC_00899	PB293_04188	SRR12377473_02408	p42_Compleate_00941	F1182_01961	JCM_04168
group_5248: 7NBS_02617	CTOTU47045_03287	F1182_01412	PB293_02266	JCM_01982	NBRC_02184	SRR12377473_01457	p42_Compleate_00629
metG_2: JCM_04418	7NBS_04372	CTOTU47045_03689	F1182_02982	NBRC_02705	PB293_03675	SRR12377473_03519	p42_Compleate_03663
sttH: 7NBS_01281	CTOTU47045_02451	PB293_01045	SRR12377473_03415	JCM_02744	NBRC_00331	p42_Compleate_01919	F1182_04597
pchA: 7NBS_03906	CTOTU47045_00233	F1182_01463	JCM_03755	NBRC_04156	PB293_03487	SRR12377473_02689	p42_Compleate_00199
group_5016: 7NBS_00936	CTOTU47045_03740	F1182_04685	JCM_05111	NBRC_01125	PB293_02929	SRR12377473_00963	p42_Compleate_04461
kimA: 7NBS_03527	F1182_02674	NBRC_03118	PB293_00517	p42_Compleate_03423	CTOTU47045_03045	SRR12377473_03583	JCM_04114
group_2404: 7NBS_01178	CTOTU47045_01920	JCM_00230	NBRC_01610	PB293_00902	SRR12377473_03444	p42_Compleate_02326	F1182_02404
rluF: JCM_05475	7NBS_02269	CTOTU47045_01258	F1182_00939	NBRC_04476	PB293_02644	SRR12377473_00452	p42_Compleate_03861
hemH: 7NBS_02749	CTOTU47045_01586	F1182_04299	JCM_03356	NBRC_02529	PB293_00555	SRR12377473_02115	p42_Compleate_04678
pdxS: JCM_05396	7NBS_04018	CTOTU47045_04156	F1182_01633	NBRC_03214	PB293_04452	SRR12377473_02189	p42_Compleate_03704
dsrE2: 7NBS_00585	CTOTU47045_00645	F1182_01992	JCM_01015	NBRC_02923	PB293_02350	SRR12377473_00292	p42_Compleate_04218
srrA_3: JCM_05457	7NBS_02282	F1182_00844	NBRC_04489	PB293_02657	CTOTU47045_01271	SRR12377473_02878	p42_Compleate_03848
xerC_5: 7NBS_02105	CTOTU47045_01674	NBRC_03450	PB293_00326	SRR12377473_01305	F1182_01693	JCM_02454	p42_Compleate_01459
group_10360: CTOTU47045_03456	7NBS_03227	F1182_02754	JCM_03187	NBRC_03740	PB293_03060	SRR12377473_01510	p42_Compleate_00076
btuD_8: F1182_04567	SRR12377473_02211	JCM_04992	CTOTU47045_03832	p42_Compleate_01818	7NBS_03296	NBRC_00241	PB293_00126
dnaK: 7NBS_03981	CTOTU47045_04227	JCM_02010	NBRC_02203	PB293_02285	SRR12377473_02894	p42_Compleate_00654	F1182_04939
group_1806: 7NBS_03290	CTOTU47045_03838	SRR12377473_02217	p42_Compleate_01811	NBRC_00235	PB293_00120	F1182_04560	JCM_05000
group_5677: F1182_02361	JCM_03633	7NBS_04552	CTOTU47045_02893	NBRC_00003	PB293_02538	SRR12377473_02820	p42_Compleate_01568
ahpC: 7NBS_01755	CTOTU47045_02958	F1182_01933	JCM_05633	NBRC_02615	PB293_03150	SRR12377473_00518	p42_Compleate_02921
group_5132: 7NBS_01785	CTOTU47045_00250	F1182_01359	JCM_05339	NBRC_02646	PB293_03180	SRR12377473_00488	p42_Compleate_02953
cbiD: JCM_04233	F1182_03011	7NBS_01981	CTOTU47045_02820	NBRC_00945	PB293_02505	SRR12377473_01096	p42_Compleate_00882
ribT: JCM_00451	7NBS_00094	CTOTU47045_02156	F1182_02101	NBRC_01772	PB293_03251	SRR12377473_00711	p42_Compleate_02498
abgT: JCM_03696	7NBS_03437	CTOTU47045_02865	F1182_03131	NBRC_00044	PB293_00407	SRR12377473_03398	p42_Compleate_01597
mrpB_1: 7NBS_03143	CTOTU47045_02050	F1182_01268	NBRC_03175	PB293_01370	SRR12377473_00658	p42_Compleate_03533	JCM_04763
crh: 7NBS_02221	CTOTU47045_01624	F1182_02677	JCM_03878	NBRC_03881	PB293_04255	SRR12377473_02507	p42_Compleate_04716
bfmBAB: JCM_04021	7NBS_00759	CTOTU47045_01316	F1182_03083	NBRC_01315	PB293_02449	SRR12377473_02444	p42_Compleate_00830
group_3375: 7NBS_00011	CTOTU47045_03110	NBRC_01691	PB293_04473	SRR12377473_02242	p42_Compleate_02416	F1182_04228	JCM_00346
sigW_4: 7NBS_01305	SRR12377473_01175	p42_Compleate_01943	CTOTU47045_02427	F1182_03949	JCM_02709	NBRC_00355	PB293_01069
group_5237: 7NBS_02498	CTOTU47045_02622	JCM_02167	NBRC_04591	PB293_02909	F1182_04373	SRR12377473_03352	p42_Compleate_03722
group_10181: JCM_05349	7NBS_01792	CTOTU47045_00257	F1182_01367	NBRC_02653	PB293_03187	SRR12377473_03366	p42_Compleate_02960
group_3829: 7NBS_01956	CTOTU47045_02795	NBRC_00921	PB293_02529	SRR12377473_02979	p42_Compleate_00914	F1182_04529	JCM_04197
bacF: JCM_00844	7NBS_02596	CTOTU47045_00920	F1182_01038	NBRC_04313	PB293_00778	SRR12377473_02485	p42_Compleate_03252
group_3682: 7NBS_01260	p42_Compleate_01895	PB293_01027	SRR12377473_02714	JCM_02768	CTOTU47045_02469	F1182_02412	NBRC_00313
btsS: JCM_03200	7NBS_03619	CTOTU47045_03444	F1182_00042	NBRC_03728	PB293_03048	SRR12377473_01521	p42_Compleate_00096
pomA: 7NBS_01061	CTOTU47045_01762	NBRC_01197	PB293_02735	SRR12377473_00155	p42_Compleate_04525	JCM_02232	F1182_04886
group_10301: 7NBS_02381	CTOTU47045_02544	F1182_01509	JCM_01287	NBRC_01031	PB293_01715	SRR12377473_03472	p42_Compleate_02827
group_10336: 7NBS_03091	CTOTU47045_01831	F1182_04311	JCM_03085	NBRC_02044	PB293_03797	SRR12377473_01998	p42_Compleate_02124
group_10303: JCM_04122	7NBS_03522	CTOTU47045_03034	F1182_00391	NBRC_03123	PB293_00512	SRR12377473_02522	p42_Compleate_03418
hslO: 7NBS_01926	CTOTU47045_03654	F1182_02734	JCM_04469	NBRC_02670	PB293_03640	SRR12377473_02088	p42_Compleate_03628
yodJ: JCM_01137	7NBS_03002	CTOTU47045_03517	F1182_01733	NBRC_02834	PB293_03230	SRR12377473_01903	p42_Compleate_04307
group_700: F1182_03076	7NBS_00755	CTOTU47045_01312	NBRC_01319	PB293_02453	SRR12377473_02333	p42_Compleate_00834	JCM_04027
group_1937: F1182_01711	7NBS_04031	CTOTU47045_02756	NBRC_03592	PB293_01836	SRR12377473_00802	p42_Compleate_01265	JCM_03919
group_5082: 7NBS_01411	CTOTU47045_03374	F1182_03216	JCM_06186	NBRC_00188	PB293_00074	SRR12377473_03315	p42_Compleate_01767
bmrA: JCM_00083	7NBS_02172	CTOTU47045_02692	F1182_03581	NBRC_00713	PB293_03909	p42_Compleate_02238	SRR12377473_02999
paaF: JCM_03383	7NBS_02731	CTOTU47045_01568	F1182_00874	NBRC_02547	PB293_00573	SRR12377473_03064	p42_Compleate_04660
rnjA_1: JCM_02272	7NBS_01032	CTOTU47045_01791	F1182_02566	NBRC_01168	PB293_02764	SRR12377473_00184	p42_Compleate_04495
deoB: JCM_00460	7NBS_00101	CTOTU47045_02149	F1182_02091	NBRC_01779	PB293_03244	SRR12377473_00718	p42_Compleate_02505
ydhR: 7NBS_00155	CTOTU47045_02097	JCM_00518	NBRC_01824	PB293_01441	F1182_00715	p42_Compleate_02555	SRR12377473_01276
pheS: F1182_04283	JCM_05129	7NBS_00526	CTOTU47045_00054	NBRC_03984	PB293_01247	SRR12377473_00386	p42_Compleate_00370
group_9965: 7NBS_02626	CTOTU47045_03296	F1182_01424	JCM_01963	NBRC_02168	PB293_02255	SRR12377473_00076	p42_Compleate_00600
alaS_1: F1182_03438	JCM_01928	7NBS_02654	CTOTU47045_03324	NBRC_02140	PB293_02227	SRR12377473_00048	p42_Compleate_00572
group_1629: JCM_02042	7NBS_02297	SRR12377473_01645	p42_Compleate_03833	NBRC_04504	PB293_02672	CTOTU47045_01286	F1182_01052
group_5218: 7NBS_02401	CTOTU47045_04049	JCM_01254	NBRC_01011	PB293_01735	SRR12377473_02086	p42_Compleate_02848	F1182_01829
menG: JCM_00222	7NBS_01172	CTOTU47045_01926	F1182_03726	NBRC_01604	PB293_00908	SRR12377473_03083	p42_Compleate_02320
group_10204: 7NBS_03589	CTOTU47045_01490	F1182_00546	JCM_01829	NBRC_01398	PB293_02124	SRR12377473_02034	p42_Compleate_00463
group_5529: 7NBS_04495	CTOTU47045_02237	F1182_00959	NBRC_04210	PB293_00451	SRR12377473_03525	p42_Compleate_03357	JCM_00702
group_10385: JCM_05649	7NBS_01407	CTOTU47045_03378	F1182_03220	NBRC_00192	PB293_00078	SRR12377473_03555	p42_Compleate_01770
group_3524: 7NBS_00558	CTOTU47045_00672	F1182_02023	NBRC_02896	PB293_02377	SRR12377473_00319	p42_Compleate_04245	JCM_01053
hssR_2: F1182_01314	SRR12377473_02660	p42_Compleate_03560	JCM_04723	7NBS_03175	CTOTU47045_02016	NBRC_03201	PB293_01396
ypmB: JCM_00057	7NBS_02157	CTOTU47045_02676	F1182_03562	NBRC_00698	PB293_03893	SRR12377473_01201	p42_Compleate_02231
cmk_1: 7NBS_01184	CTOTU47045_01914	JCM_00238	NBRC_01616	PB293_00896	SRR12377473_01358	p42_Compleate_02332	F1182_02398
spoIIQ: 7NBS_02773	CTOTU47045_00435	F1182_00471	JCM_04873	NBRC_02366	PB293_00656	SRR12377473_00241	p42_Compleate_03136
thrC: 7NBS_04087	CTOTU47045_03486	F1182_01766	NBRC_02865	PB293_04122	SRR12377473_00608	p42_Compleate_04277	JCM_01096
group_5281: 7NBS_02827	CTOTU47045_01431	F1182_00243	JCM_01751	NBRC_01457	PB293_02183	SRR12377473_00004	p42_Compleate_00528
rapA: JCM_00688	F1182_04785	7NBS_04138	CTOTU47045_02267	NBRC_04199	PB293_00462	SRR12377473_03046	p42_Compleate_03370
group_5753: JCM_00770	7NBS_04246	CTOTU47045_04319	F1182_04006	NBRC_04260	PB293_00831	p42_Compleate_03302	SRR12377473_01399
estB: 7NBS_00874	CTOTU47045_04027	F1182_02603	NBRC_02279	PB293_02021	SRR12377473_03581	p42_Compleate_00722	JCM_02378
yxdL_2: 7NBS_03406	CTOTU47045_02231	F1182_00964	JCM_00709	NBRC_04215	PB293_04057	SRR12377473_02298	p42_Compleate_03352
yacP: 7NBS_02431	CTOTU47045_01233	F1182_00912	JCM_03608	NBRC_04451	PB293_02619	SRR12377473_00477	p42_Compleate_03888
helD_1: F1182_00747	7NBS_04440	CTOTU47045_04289	NBRC_04266	PB293_00825	SRR12377473_01393	p42_Compleate_03296	JCM_00778
group_1721: F1182_00492	7NBS_02757	CTOTU47045_00417	JCM_04811	NBRC_02384	PB293_04391	SRR12377473_02657	p42_Compleate_03119
fadD_1: JCM_05142	7NBS_04399	CTOTU47045_00043	F1182_00111	NBRC_03974	PB293_01258	SRR12377473_00378	p42_Compleate_00379
eis_1: 7NBS_01265	CTOTU47045_02464	F1182_02407	JCM_02761	NBRC_00318	PB293_01032	SRR12377473_03453	p42_Compleate_01900
menE: JCM_03762	7NBS_03910	F1182_01467	NBRC_04152	PB293_03483	CTOTU47045_00229	SRR12377473_01480	p42_Compleate_00203
group_9922: 7NBS_03622	CTOTU47045_03441	F1182_00039	JCM_03204	NBRC_03725	PB293_03045	SRR12377473_01524	p42_Compleate_00099
ulaC: 7NBS_01227	CTOTU47045_04174	SRR12377473_00345	p42_Compleate_02377	JCM_00302	NBRC_01659	PB293_03515	F1182_04046
sodA1: 7NBS_00859	CTOTU47045_04012	F1182_04876	JCM_02398	NBRC_02264	PB293_02006	p42_Compleate_00739	SRR12377473_03521
group_1570: 7NBS_01950	CTOTU47045_04204	NBRC_00915	PB293_02535	JCM_04187	F1182_04523	p42_Compleate_00925	SRR12377473_03400
group_3954: 7NBS_02336	PB293_02712	CTOTU47045_02574	F1182_01105	JCM_02098	NBRC_04543	SRR12377473_01050	p42_Compleate_03789
bdbC: 7NBS_02704	CTOTU47045_01541	F1182_00907	PB293_00600	SRR12377473_02139	p42_Compleate_04632	JCM_03422	NBRC_02574
echA8: 7NBS_02103	CTOTU47045_01672	JCM_02453	NBRC_03448	PB293_00328	SRR12377473_01304	p42_Compleate_01460	F1182_01694
group_2920: 7NBS_03565	CTOTU47045_02320	F1182_03932	NBRC_00820	PB293_03618	JCM_05750	p42_Compleate_01052	SRR12377473_01940
group_10169: 7NBS_00907	CTOTU47045_03710	F1182_02641	JCM_02338	NBRC_02311	PB293_02053	SRR12377473_00422	p42_Compleate_00689
ptsI: JCM_05278	7NBS_01331	CTOTU47045_02400	F1182_03982	NBRC_00380	PB293_01095	SRR12377473_02616	p42_Compleate_01972
gerAC_1: 7NBS_04025	CTOTU47045_02762	F1182_03114	NBRC_03586	PB293_01842	p42_Compleate_01271	JCM_03929	SRR12377473_00796
engB: JCM_01814	7NBS_03600	CTOTU47045_01479	F1182_00559	NBRC_01409	PB293_02135	SRR12377473_01079	p42_Compleate_00474
cmpR_1: JCM_00391	7NBS_00046	CTOTU47045_03073	F1182_02236	NBRC_01727	PB293_03296	SRR12377473_01018	p42_Compleate_02453
yoaH_2: 7NBS_04475	CTOTU47045_02896	F1182_05138	NBRC_03350	PB293_03001	SRR12377473_03345	p42_Compleate_01563	JCM_06132
cdgJ: F1182_00328	7NBS_02201	CTOTU47045_01604	NBRC_03901	SRR12377473_01120	p42_Compleate_04696	JCM_03854	PB293_04235
spoIIIAH: 7NBS_00786	F1182_04110	JCM_06002	NBRC_01288	PB293_02422	CTOTU47045_01342	SRR12377473_02288	p42_Compleate_00804
group_1733: JCM_01728	7NBS_02811	CTOTU47045_01415	NBRC_01473	PB293_02199	SRR12377473_00020	p42_Compleate_00544	F1182_00221
fabG_9: F1182_01718	SRR12377473_00809	p42_Compleate_01259	JCM_05212	7NBS_04037	CTOTU47045_02750	NBRC_03598	PB293_01830
yycJ: 7NBS_02534	CTOTU47045_02586	F1182_01139	JCM_02118	NBRC_04555	PB293_03352	SRR12377473_01793	p42_Compleate_03774
ssbA: 7NBS_02519	CTOTU47045_02601	F1182_01157	JCM_02140	NBRC_04570	SRR12377473_02625	p42_Compleate_03743	PB293_03337
yjbK: 7NBS_03473	CTOTU47045_00301	JCM_01710	NBRC_00537	PB293_03962	SRR12377473_02565	F1182_03616	p42_Compleate_03012
rsmB: JCM_01363	7NBS_00350	CTOTU47045_02483	F1182_02703	NBRC_01092	PB293_01654	SRR12377473_01703	p42_Compleate_02767
pepT_2: 7NBS_03391	CTOTU47045_02216	F1182_03744	NBRC_04230	PB293_04073	SRR12377473_01471	p42_Compleate_03331	JCM_00726
group_10195: 7NBS_02776	CTOTU47045_00438	F1182_01808	JCM_04870	NBRC_02363	PB293_00659	SRR12377473_00244	p42_Compleate_03139
hemC: 7NBS_03607	CTOTU47045_01472	F1182_00567	JCM_01804	NBRC_01416	PB293_02142	p42_Compleate_00481	SRR12377473_01072
cpnA_2: 7NBS_03115	CTOTU47045_01853	F1182_01440	JCM_03057	NBRC_02022	PB293_03819	SRR12377473_02609	p42_Compleate_02151
yacL: JCM_03620	F1182_00922	7NBS_02423	CTOTU47045_01241	NBRC_04459	PB293_02627	p42_Compleate_03880	SRR12377473_00469
group_4209: 7NBS_03442	CTOTU47045_04008	SRR12377473_03250	p42_Compleate_01602	JCM_03703	F1182_03138	NBRC_00049	PB293_00402
rqcH: JCM_01352	7NBS_00358	CTOTU47045_02491	F1182_02711	NBRC_01084	PB293_01662	SRR12377473_02551	p42_Compleate_02775
licA: 7NBS_02673	CTOTU47045_04254	F1182_00210	NBRC_02121	PB293_02208	p42_Compleate_00553	JCM_01896	SRR12377473_00029
group_5471: 7NBS_04267	CTOTU47045_03667	NBRC_02683	PB293_03653	SRR12377473_02101	p42_Compleate_03641	F1182_02955	JCM_04450
hpt: JCM_04464	7NBS_01930	CTOTU47045_03658	F1182_02729	NBRC_02674	PB293_03644	SRR12377473_02092	p42_Compleate_03632
htpX: 7NBS_01220	CTOTU47045_03938	NBRC_01652	PB293_03522	SRR12377473_00352	p42_Compleate_02370	JCM_00291	F1182_04054
group_5875: JCM_04756	7NBS_03148	CTOTU47045_02045	F1182_01276	NBRC_03180	PB293_01375	SRR12377473_00653	p42_Compleate_03538
purL: JCM_05093	7NBS_04292	CTOTU47045_04192	F1182_01239	NBRC_01112	PB293_02942	SRR12377473_00950	p42_Compleate_04448
group_3592: JCM_03502	7NBS_00818	CTOTU47045_01376	NBRC_01254	PB293_02388	SRR12377473_01876	p42_Compleate_00779	F1182_00768
pth: JCM_04435	7NBS_04275	CTOTU47045_03675	F1182_02966	NBRC_02691	PB293_03661	SRR12377473_01629	p42_Compleate_03649
ybeY: JCM_02315	7NBS_00923	CTOTU47045_03726	F1182_02663	NBRC_02327	PB293_02069	p42_Compleate_00673	SRR12377473_00406
group_1542: JCM_05644	7NBS_01763	CTOTU47045_02950	F1182_01330	NBRC_02623	PB293_03158	p42_Compleate_02931	SRR12377473_00510
group_5074: 7NBS_01394	CTOTU47045_03390	F1182_03234	JCM_05664	NBRC_00205	PB293_00090	SRR12377473_01747	p42_Compleate_01780
glnA_2: F1182_00710	JCM_00525	7NBS_00160	CTOTU47045_04361	NBRC_01829	PB293_01446	SRR12377473_01285	p42_Compleate_02564
gsiB_2: JCM_03124	7NBS_01720	CTOTU47045_03857	F1182_03656	NBRC_02069	PB293_02804	SRR12377473_00862	p42_Compleate_02099
group_4112: 7NBS_03027	CTOTU47045_03492	F1182_01759	JCM_01106	NBRC_02859	PB293_04128	SRR12377473_00614	p42_Compleate_04283
infB: JCM_00645	7NBS_00245	CTOTU47045_00782	NBRC_01914	PB293_01549	SRR12377473_01255	p42_Compleate_02661	F1182_03857
ccpA: F1182_03683	7NBS_00430	CTOTU47045_00149	JCM_01423	NBRC_04079	PB293_01152	SRR12377473_01727	p42_Compleate_00276
hsaA: F1182_02336	JCM_02143	7NBS_02516	CTOTU47045_02604	NBRC_04573	PB293_02891	SRR12377473_02628	p42_Compleate_03740
group_3297: F1182_04271	JCM_01542	7NBS_00517	CTOTU47045_00063	NBRC_03993	PB293_01238	SRR12377473_00395	p42_Compleate_00361
spsB: F1182_04344	JCM_04355	7NBS_00315	CTOTU47045_00851	NBRC_01981	PB293_01619	SRR12377473_00936	p42_Compleate_02729
atzC_2: 7NBS_00393	p42_Compleate_00246	CTOTU47045_00186	F1182_01535	JCM_03828	NBRC_04109	PB293_03440	SRR12377473_00207
group_559: F1182_04023	JCM_05827	7NBS_03689	CTOTU47045_03618	SRR12377473_01408	p42_Compleate_00971	NBRC_00874	PB293_04213
group_1406: JCM_02252	7NBS_01045	CTOTU47045_01778	F1182_02582	NBRC_01181	PB293_02751	SRR12377473_00171	p42_Compleate_04509
dapE_2: JCM_03784	7NBS_03925	CTOTU47045_00214	F1182_04613	NBRC_04137	PB293_03468	SRR12377473_01495	p42_Compleate_00218
group_403: 7NBS_01431	p42_Compleate_01747	SRR12377473_02956	NBRC_00167	PB293_00052	CTOTU47045_03352	JCM_05964	F1182_00010
recJ: F1182_00233	JCM_01741	SRR12377473_00011	7NBS_02820	CTOTU47045_01424	NBRC_01464	PB293_02190	p42_Compleate_00535
ftsH: F1182_02731	7NBS_01929	CTOTU47045_03657	NBRC_02673	PB293_03643	SRR12377473_02091	p42_Compleate_03631	JCM_04465
ftsZ: JCM_01307	7NBS_02366	CTOTU47045_02529	F1182_01488	NBRC_01046	PB293_01700	SRR12377473_03218	p42_Compleate_02812
lemA: 7NBS_02228	CTOTU47045_01164	F1182_03124	JCM_03885	NBRC_03874	PB293_04262	SRR12377473_02049	p42_Compleate_04723
group_2547: 7NBS_01740	CTOTU47045_02973	F1182_05052	NBRC_00957	PB293_00894	SRR12377473_00551	p42_Compleate_02906	JCM_01181
rarD: 7NBS_01688	CTOTU47045_03264	F1182_04718	NBRC_02102	PB293_02835	SRR12377473_02756	p42_Compleate_02067	JCM_05907
panD: 7NBS_01138	CTOTU47045_01982	F1182_01576	JCM_00165	NBRC_00765	PB293_00942	SRR12377473_02156	p42_Compleate_02286
group_1528: JCM_04892	7NBS_01669	CTOTU47045_03245	NBRC_00460	PB293_02853	p42_Compleate_02048	F1182_00777	SRR12377473_01329
lutA: 7NBS_01681	CTOTU47045_03257	F1182_04709	JCM_05917	NBRC_02108	PB293_02842	SRR12377473_02426	p42_Compleate_02061
group_10407: JCM_03111	7NBS_01728	CTOTU47045_03849	F1182_03647	NBRC_02061	PB293_02796	SRR12377473_03022	p42_Compleate_02109
group_3914: 7NBS_02190	CTOTU47045_01593	SRR12377473_01131	p42_Compleate_04685	JCM_03839	NBRC_03912	PB293_04224	F1182_04572
group_3796: JCM_06284	7NBS_01766	CTOTU47045_02947	F1182_01333	NBRC_02626	PB293_03161	SRR12377473_00507	p42_Compleate_02934
mdh_1: F1182_00157	JCM_01443	7NBS_00443	CTOTU47045_00136	NBRC_04066	PB293_01165	SRR12377473_01964	p42_Compleate_00289
yhgF: JCM_01167	7NBS_02978	CTOTU47045_04311	F1182_02488	NBRC_02810	PB293_03206	SRR12377473_03109	p42_Compleate_04331
tpx: 7NBS_00459	CTOTU47045_00120	F1182_00137	JCM_01463	NBRC_04050	PB293_01181	SRR12377473_01853	p42_Compleate_00305
group_3496: 7NBS_00466	CTOTU47045_00113	JCM_01471	NBRC_04043	PB293_01188	SRR12377473_01860	p42_Compleate_00312	F1182_04208
oppD_2: JCM_03819	7NBS_00388	CTOTU47045_00191	F1182_01530	NBRC_04114	PB293_03445	SRR12377473_00212	p42_Compleate_00241
celA: 7NBS_02674	CTOTU47045_04255	F1182_00211	JCM_01895	NBRC_02120	PB293_02207	SRR12377473_00028	p42_Compleate_00552
murF_2: CTOTU47045_03213	SRR12377473_02885	p42_Compleate_02015	JCM_04948	7NBS_01637	F1182_04538	NBRC_00428	PB293_02885
prmC: JCM_04845	7NBS_02797	CTOTU47045_00459	F1182_01784	NBRC_02342	PB293_00680	SRR12377473_00266	p42_Compleate_03161
cysC: 7NBS_03638	CTOTU47045_03425	F1182_04651	JCM_03227	NBRC_03709	PB293_03029	SRR12377473_00984	p42_Compleate_00115
group_2584: JCM_04042	7NBS_02019	CTOTU47045_02860	NBRC_01330	PB293_02464	SRR12377473_02322	p42_Compleate_00845	F1182_03065
cheC: 7NBS_00270	CTOTU47045_00807	F1182_03887	JCM_06063	NBRC_01937	PB293_01574	SRR12377473_01685	p42_Compleate_02682
actP_1: JCM_01321	7NBS_02353	CTOTU47045_02516	F1182_03529	NBRC_01059	PB293_01687	SRR12377473_01238	p42_Compleate_02799
group_1706: F1182_00205	7NBS_02669	CTOTU47045_03340	NBRC_02125	PB293_02212	SRR12377473_00033	p42_Compleate_00557	JCM_01904
group_2507: 7NBS_01614	CTOTU47045_03185	F1182_00981	NBRC_01514	PB293_00853	SRR12377473_02941	p42_Compleate_01158	JCM_04594
gatA_1: JCM_04127	7NBS_03519	CTOTU47045_03031	F1182_00395	NBRC_03126	PB293_00509	p42_Compleate_03415	SRR12377473_02525
group_3553: 7NBS_00658	CTOTU47045_00571	F1182_02170	NBRC_02978	PB293_00205	SRR12377473_00573	p42_Compleate_04163	JCM_00941
group_3783: JCM_03113	7NBS_01727	CTOTU47045_03850	F1182_03648	NBRC_02062	PB293_02797	SRR12377473_00869	p42_Compleate_02106
tsaD: 7NBS_03720	SRR12377473_02699	p42_Compleate_04367	CTOTU47045_04097	F1182_02116	JCM_04566	NBRC_02724	PB293_01952
[truncated: 8,426 more rows]
