# Supplementary material for: Whole-genome analysis of Lysinibacillus boronitolerans MSR1: A dairy-isolated multidrug-resistant and non-pathogenic strain
Source: PLoS One. 2025 Dec 12;20(12):e0333844. doi: 10.1371/journal.pone.0333844 (PMC12700380; doi:10.1371/journal.pone.0333844)
Supplement: S9 File — (ZIP) [file pone.0333844.s015.zip › roaryresult/core_accessory.header.embl]

ID   Genome standard; DNA; PRO; 1234 BP.
XX
FH   Key             Location/Qualifiers
FH
FT   misc_feature    6399
FT                   /label=group_3349
FT                   /locus_tag=group_3349
FT                   /colour=6
FT   misc_feature    9425
FT                   /label=group_3869
FT                   /locus_tag=group_3869
FT                   /colour=2
FT   feature         6176
FT                   /label=xerC_4
FT                   /locus_tag=xerC_4
FT                   /colour=7
FT   misc_feature    5245
FT                   /label=group_10322
FT                   /locus_tag=group_10322
FT                   /colour=2
FT   misc_feature    116
FT                   /label=group_7611
FT                   /locus_tag=group_7611
FT                   /colour=7
FT   feature         9034
FT                   /label=fhuD_1
FT                   /locus_tag=fhuD_1
FT                   /colour=4
FT   misc_feature    4679
FT                   /label=group_4145
FT                   /locus_tag=group_4145
FT                   /colour=2
FT   misc_feature    9159
FT                   /label=group_9837
FT                   /locus_tag=group_9837
FT                   /colour=3
FT   misc_feature    8225
FT                   /label=group_4224
FT                   /locus_tag=group_4224
FT                   /colour=2
FT   misc_feature    8576
FT                   /label=group_856
FT                   /locus_tag=group_856
FT                   /colour=2
FT   misc_feature    6289
FT                   /label=group_5847
FT                   /locus_tag=group_5847
FT                   /colour=2
FT   misc_feature    4337
FT                   /label=group_5367
FT                   /locus_tag=group_5367
FT                   /colour=2
FT   misc_feature    5692
FT                   /label=group_1040
FT                   /locus_tag=group_1040
FT                   /colour=2
FT   misc_feature    2032
FT                   /label=group_8272
FT                   /locus_tag=group_8272
FT                   /colour=3
FT   misc_feature    5797
FT                   /label=group_112
FT                   /locus_tag=group_112
FT                   /colour=3
FT   misc_feature    3430
FT                   /label=group_7206
FT                   /locus_tag=group_7206
FT                   /colour=3
FT   misc_feature    141
FT                   /label=group_5615
FT                   /locus_tag=group_5615
FT                   /colour=5
FT   feature         2002
FT                   /label=menH_4
FT                   /locus_tag=menH_4
FT                   /colour=2
FT   feature         4254
FT                   /label=cpnA_3
FT                   /locus_tag=cpnA_3
FT                   /colour=3
FT   misc_feature    8247
FT                   /label=group_3814
FT                   /locus_tag=group_3814
FT                   /colour=7
FT   misc_feature    48
FT                   /label=group_7554
FT                   /locus_tag=group_7554
FT                   /colour=5
FT   feature         7580
FT                   /label=polC_1
FT                   /locus_tag=polC_1
FT                   /colour=2
FT   misc_feature    10201
FT                   /label=group_8716
FT                   /locus_tag=group_8716
FT                   /colour=4
FT   misc_feature    8858
FT                   /label=group_1326
FT                   /locus_tag=group_1326
FT                   /colour=5
FT   misc_feature    3019
FT                   /label=group_7061
FT                   /locus_tag=group_7061
FT                   /colour=4
FT   misc_feature    5082
FT                   /label=group_8249
FT                   /locus_tag=group_8249
FT                   /colour=6
FT   feature         2688
FT                   /label=xpsE
FT                   /locus_tag=xpsE
FT                   /colour=7
FT   misc_feature    2896
FT                   /label=group_3372
FT                   /locus_tag=group_3372
FT                   /colour=2
FT   misc_feature    6599
FT                   /label=group_4946
FT                   /locus_tag=group_4946
FT                   /colour=2
FT   feature         7262
FT                   /label=scmP_4
FT                   /locus_tag=scmP_4
FT                   /colour=2
FT   misc_feature    1942
FT                   /label=group_8994
FT                   /locus_tag=group_8994
FT                   /colour=3
FT   feature         7543
FT                   /label=tmpC_1
FT                   /locus_tag=tmpC_1
FT                   /colour=3
FT   misc_feature    9089
FT                   /label=group_6254
FT                   /locus_tag=group_6254
FT                   /colour=4
FT   misc_feature    1422
FT                   /label=group_2290
FT                   /locus_tag=group_2290
FT                   /colour=2
FT   misc_feature    2970
FT                   /label=group_7784
FT                   /locus_tag=group_7784
FT                   /colour=4
FT   misc_feature    7509
FT                   /label=group_1236
FT                   /locus_tag=group_1236
FT                   /colour=7
FT   misc_feature    5138
FT                   /label=group_5065
FT                   /locus_tag=group_5065
FT                   /colour=2
FT   misc_feature    3254
FT                   /label=group_6988
FT                   /locus_tag=group_6988
FT                   /colour=3
FT   feature         1323
FT                   /label=ypdF_2
FT                   /locus_tag=ypdF_2
FT                   /colour=6
FT   feature         9729
FT                   /label=intQ
FT                   /locus_tag=intQ
FT                   /colour=3
FT   feature         6913
FT                   /label=yqjY
FT                   /locus_tag=yqjY
FT                   /colour=4
FT   misc_feature    2668
FT                   /label=group_9568
FT                   /locus_tag=group_9568
FT                   /colour=7
FT   feature         391
FT                   /label=fpgS_2
FT                   /locus_tag=fpgS_2
FT                   /colour=5
FT   misc_feature    7887
FT                   /label=group_9946
FT                   /locus_tag=group_9946
FT                   /colour=2
FT   misc_feature    8389
FT                   /label=group_7419
FT                   /locus_tag=group_7419
FT                   /colour=2
FT   feature         6808
FT                   /label=hssS_1
FT                   /locus_tag=hssS_1
FT                   /colour=5
FT   feature         6427
FT                   /label=nadC
FT                   /locus_tag=nadC
FT                   /colour=4
FT   feature         1195
FT                   /label=sfp
FT                   /locus_tag=sfp
FT                   /colour=5
FT   misc_feature    5010
FT                   /label=group_8217
FT                   /locus_tag=group_8217
FT                   /colour=3
FT   misc_feature    9565
FT                   /label=group_3015
FT                   /locus_tag=group_3015
FT                   /colour=2
FT   misc_feature    3830
FT                   /label=group_6911
FT                   /locus_tag=group_6911
FT                   /colour=6
FT   feature         6269
FT                   /label=sigO
FT                   /locus_tag=sigO
FT                   /colour=6
FT   misc_feature    2884
FT                   /label=group_7180
FT                   /locus_tag=group_7180
FT                   /colour=2
FT   misc_feature    8233
FT                   /label=group_1101
FT                   /locus_tag=group_1101
FT                   /colour=3
FT   misc_feature    4795
FT                   /label=group_9213
FT                   /locus_tag=group_9213
FT                   /colour=2
FT   misc_feature    3362
FT                   /label=group_5936
FT                   /locus_tag=group_5936
FT                   /colour=3
FT   misc_feature    1748
FT                   /label=group_6374
FT                   /locus_tag=group_6374
FT                   /colour=3
FT   misc_feature    2165
FT                   /label=group_7464
FT                   /locus_tag=group_7464
FT                   /colour=3
FT   feature         4582
FT                   /label=yxlF_3
FT                   /locus_tag=yxlF_3
FT                   /colour=5
FT   misc_feature    6179
FT                   /label=group_5198
FT                   /locus_tag=group_5198
FT                   /colour=7
FT   misc_feature    8275
FT                   /label=group_5135
FT                   /locus_tag=group_5135
FT                   /colour=6
FT   misc_feature    1711
FT                   /label=group_7707
FT                   /locus_tag=group_7707
FT                   /colour=3
FT   misc_feature    6100
FT                   /label=group_845
FT                   /locus_tag=group_845
FT                   /colour=6
FT   feature         4948
FT                   /label=proA
FT                   /locus_tag=proA
FT                   /colour=2
FT   feature         9702
FT                   /label=ycf3
FT                   /locus_tag=ycf3
FT                   /colour=6
FT   feature         4971
FT                   /label=btuD_5
FT                   /locus_tag=btuD_5
FT                   /colour=5
FT   misc_feature    1962
FT                   /label=group_5344
FT                   /locus_tag=group_5344
FT                   /colour=2
FT   misc_feature    8081
FT                   /label=group_1590
FT                   /locus_tag=group_1590
FT                   /colour=4
FT   feature         2997
FT                   /label=ypeB
FT                   /locus_tag=ypeB
FT                   /colour=2
FT   feature         4095
FT                   /label=spo0F
FT                   /locus_tag=spo0F
FT                   /colour=2
FT   misc_feature    7567
FT                   /label=group_2215
FT                   /locus_tag=group_2215
FT                   /colour=6
FT   misc_feature    3338
FT                   /label=group_7131
FT                   /locus_tag=group_7131
FT                   /colour=3
FT   misc_feature    5936
FT                   /label=group_2052
FT                   /locus_tag=group_2052
FT                   /colour=4
FT   feature         10172
FT                   /label=smc_3
FT                   /locus_tag=smc_3
FT                   /colour=7
FT   feature         6933
FT                   /label=mprA
FT                   /locus_tag=mprA
FT                   /colour=7
FT   misc_feature    1419
FT                   /label=group_3540
FT                   /locus_tag=group_3540
FT                   /colour=2
FT   misc_feature    3445
FT                   /label=group_6428
FT                   /locus_tag=group_6428
FT                   /colour=3
FT   misc_feature    164
FT                   /label=group_289
FT                   /locus_tag=group_289
FT                   /colour=7
FT   misc_feature    6847
FT                   /label=group_8352
FT                   /locus_tag=group_8352
FT                   /colour=4
FT   misc_feature    7207
FT                   /label=group_9224
FT                   /locus_tag=group_9224
FT                   /colour=3
FT   feature         9842
FT                   /label=tnsC_1
FT                   /locus_tag=tnsC_1
FT                   /colour=4
FT   feature         6586
FT                   /label=hisK
FT                   /locus_tag=hisK
FT                   /colour=2
FT   misc_feature    271
FT                   /label=group_9145
FT                   /locus_tag=group_9145
FT                   /colour=3
FT   misc_feature    7083
FT                   /label=group_1858
FT                   /locus_tag=group_1858
FT                   /colour=3
FT   misc_feature    3964
FT                   /label=group_8209
FT                   /locus_tag=group_8209
FT                   /colour=5
FT   feature         7104
FT                   /label=moaB
FT                   /locus_tag=moaB
FT                   /colour=5
FT   misc_feature    2332
FT                   /label=group_5576
FT                   /locus_tag=group_5576
FT                   /colour=2
FT   misc_feature    2558
FT                   /label=group_6133
FT                   /locus_tag=group_6133
FT                   /colour=7
FT   feature         7794
FT                   /label=bshC
FT                   /locus_tag=bshC
FT                   /colour=2
FT   misc_feature    6174
FT                   /label=group_8632
FT                   /locus_tag=group_8632
FT                   /colour=7
FT   misc_feature    9633
FT                   /label=group_6728
FT                   /locus_tag=group_6728
FT                   /colour=4
FT   misc_feature    9283
FT                   /label=group_7924
FT                   /locus_tag=group_7924
FT                   /colour=4
FT   feature         2166
FT                   /label=eutB_2
FT                   /locus_tag=eutB_2
FT                   /colour=3
FT   misc_feature    4620
FT                   /label=group_9654
FT                   /locus_tag=group_9654
FT                   /colour=4
FT   feature         2848
FT                   /label=rbbA
FT                   /locus_tag=rbbA
FT                   /colour=2
FT   misc_feature    8401
FT                   /label=group_7407
FT                   /locus_tag=group_7407
FT                   /colour=2
FT   misc_feature    7493
FT                   /label=group_4906
FT                   /locus_tag=group_4906
FT                   /colour=5
FT   misc_feature    8620
FT                   /label=group_7030
FT                   /locus_tag=group_7030
FT                   /colour=4
FT   feature         3682
FT                   /label=lldD
FT                   /locus_tag=lldD
FT                   /colour=2
FT   feature         8581
FT                   /label=ligA_1
FT                   /locus_tag=ligA_1
FT                   /colour=3
FT   feature         1592
FT                   /label=ndoA
FT                   /locus_tag=ndoA
FT                   /colour=6
FT   feature         8132
FT                   /label=deoD_2
FT                   /locus_tag=deoD_2
FT                   /colour=2
FT   misc_feature    4764
FT                   /label=group_40
FT                   /locus_tag=group_40
FT                   /colour=5
FT   misc_feature    4658
FT                   /label=group_4588
FT                   /locus_tag=group_4588
FT                   /colour=2
FT   misc_feature    8407
FT                   /label=group_1676
FT                   /locus_tag=group_1676
FT                   /colour=7
FT   feature         8481
FT                   /label=misCA
FT                   /locus_tag=misCA
FT                   /colour=7
FT   misc_feature    10227
FT                   /label=group_9059
FT                   /locus_tag=group_9059
FT                   /colour=5
FT   misc_feature    3234
FT                   /label=group_6968
FT                   /locus_tag=group_6968
FT                   /colour=3
FT   feature         8802
FT                   /label=czcO
FT                   /locus_tag=czcO
FT                   /colour=4
FT   misc_feature    5475
FT                   /label=group_5085
FT                   /locus_tag=group_5085
FT                   /colour=4
FT   misc_feature    3133
FT                   /label=group_7764
FT                   /locus_tag=group_7764
FT                   /colour=7
FT   misc_feature    3545
FT                   /label=group_2976
FT                   /locus_tag=group_2976
FT                   /colour=6
FT   misc_feature    8258
FT                   /label=group_8177
FT                   /locus_tag=group_8177
FT                   /colour=4
FT   misc_feature    3347
FT                   /label=group_7246
FT                   /locus_tag=group_7246
FT                   /colour=3
FT   misc_feature    2980
FT                   /label=group_1437
FT                   /locus_tag=group_1437
FT                   /colour=6
FT   feature         9296
FT                   /label=leuA_6
FT                   /locus_tag=leuA_6
FT                   /colour=4
FT   misc_feature    570
FT                   /label=group_9173
FT                   /locus_tag=group_9173
FT                   /colour=7
FT   misc_feature    9265
FT                   /label=group_3622
FT                   /locus_tag=group_3622
FT                   /colour=7
FT   misc_feature    2674
FT                   /label=group_7081
FT                   /locus_tag=group_7081
FT                   /colour=7
FT   misc_feature    3797
FT                   /label=group_1000
FT                   /locus_tag=group_1000
FT                   /colour=6
FT   misc_feature    3883
FT                   /label=group_4758
FT                   /locus_tag=group_4758
FT                   /colour=6
FT   misc_feature    9672
FT                   /label=group_5807
FT                   /locus_tag=group_5807
FT                   /colour=4
FT   misc_feature    5002
FT                   /label=group_9511
FT                   /locus_tag=group_9511
FT                   /colour=3
FT   misc_feature    3373
FT                   /label=group_7160
FT                   /locus_tag=group_7160
FT                   /colour=3
FT   misc_feature    6774
FT                   /label=group_4173
FT                   /locus_tag=group_4173
FT                   /colour=6
FT   feature         8134
FT                   /label=rppH
FT                   /locus_tag=rppH
FT                   /colour=7
FT   misc_feature    10128
FT                   /label=group_7484
FT                   /locus_tag=group_7484
FT                   /colour=6
FT   feature         5272
FT                   /label=COQ5_5
FT                   /locus_tag=COQ5_5
FT                   /colour=5
FT   misc_feature    8299
FT                   /label=group_9758
FT                   /locus_tag=group_9758
FT                   /colour=6
FT   misc_feature    2117
FT                   /label=group_4511
FT                   /locus_tag=group_4511
FT                   /colour=3
FT   misc_feature    10017
FT                   /label=group_10035
FT                   /locus_tag=group_10035
FT                   /colour=2
FT   feature         6328
FT                   /label=sufU
FT                   /locus_tag=sufU
FT                   /colour=6
FT   misc_feature    6162
FT                   /label=group_7018
FT                   /locus_tag=group_7018
FT                   /colour=7
FT   misc_feature    5788
FT                   /label=group_9105
FT                   /locus_tag=group_9105
FT                   /colour=6
FT   feature         6618
FT                   /label=pyk
FT                   /locus_tag=pyk
FT                   /colour=2
FT   misc_feature    1459
FT                   /label=group_377
FT                   /locus_tag=group_377
FT                   /colour=5
FT   misc_feature    7385
FT                   /label=group_9588
FT                   /locus_tag=group_9588
FT                   /colour=2
FT   feature         2353
FT                   /label=ypwA_3
FT                   /locus_tag=ypwA_3
FT                   /colour=3
FT   feature         4092
FT                   /label=murAB
FT                   /locus_tag=murAB
FT                   /colour=2
FT   feature         3911
FT                   /label=pseB
FT                   /locus_tag=pseB
FT                   /colour=6
FT   feature         1542
FT                   /label=yceI
FT                   /locus_tag=yceI
FT                   /colour=2
FT   misc_feature    4767
FT                   /label=group_6063
FT                   /locus_tag=group_6063
FT                   /colour=5
FT   feature         6775
FT                   /label=sigW_1
FT                   /locus_tag=sigW_1
FT                   /colour=2
FT   misc_feature    5190
FT                   /label=group_3685
FT                   /locus_tag=group_3685
FT                   /colour=6
FT   misc_feature    9405
FT                   /label=group_4654
FT                   /locus_tag=group_4654
FT                   /colour=5
FT   misc_feature    4463
FT                   /label=group_9906
FT                   /locus_tag=group_9906
FT                   /colour=2
FT   feature         9182
FT                   /label=yceD_2
FT                   /locus_tag=yceD_2
FT                   /colour=2
FT   misc_feature    8605
FT                   /label=group_6029
FT                   /locus_tag=group_6029
FT                   /colour=3
FT   misc_feature    9856
FT                   /label=group_2103
FT                   /locus_tag=group_2103
FT                   /colour=4
FT   misc_feature    9229
FT                   /label=group_5022
FT                   /locus_tag=group_5022
FT                   /colour=2
FT   misc_feature    3765
FT                   /label=group_7668
FT                   /locus_tag=group_7668
FT                   /colour=6
FT   feature         6571
FT                   /label=argJ
FT                   /locus_tag=argJ
FT                   /colour=2
FT   misc_feature    844
FT                   /label=group_8112
FT                   /locus_tag=group_8112
FT                   /colour=7
FT   misc_feature    3068
FT                   /label=group_3157
FT                   /locus_tag=group_3157
FT                   /colour=6
FT   feature         9991
FT                   /label=bfmBAA
FT                   /locus_tag=bfmBAA
FT                   /colour=2
FT   misc_feature    1154
FT                   /label=group_6613
FT                   /locus_tag=group_6613
FT                   /colour=2
FT   misc_feature    1140
FT                   /label=group_1141
FT                   /locus_tag=group_1141
FT                   /colour=7
FT   misc_feature    7187
FT                   /label=group_5491
FT                   /locus_tag=group_5491
FT                   /colour=3
FT   feature         2131
FT                   /label=betI_3
FT                   /locus_tag=betI_3
FT                   /colour=3
FT   misc_feature    826
FT                   /label=group_8782
FT                   /locus_tag=group_8782
FT                   /colour=3
FT   feature         7413
FT                   /label=rbgA
FT                   /locus_tag=rbgA
FT                   /colour=4
FT   misc_feature    1664
FT                   /label=group_1049
FT                   /locus_tag=group_1049
FT                   /colour=5
FT   feature         3183
FT                   /label=gluD_2
FT                   /locus_tag=gluD_2
FT                   /colour=3
FT   misc_feature    2279
FT                   /label=group_7992
FT                   /locus_tag=group_7992
FT                   /colour=2
FT   misc_feature    3612
FT                   /label=group_5457
FT                   /locus_tag=group_5457
FT                   /colour=7
FT   misc_feature    1820
FT                   /label=group_7495
FT                   /locus_tag=group_7495
FT                   /colour=5
FT   feature         10007
FT                   /label=dxs
FT                   /locus_tag=dxs
FT                   /colour=2
FT   feature         1071
FT                   /label=ligA_2
FT                   /locus_tag=ligA_2
FT                   /colour=6
FT   misc_feature    8244
FT                   /label=group_5544
FT                   /locus_tag=group_5544
FT                   /colour=7
FT   misc_feature    2432
FT                   /label=group_7438
FT                   /locus_tag=group_7438
FT                   /colour=5
FT   misc_feature    287
FT                   /label=group_8552
FT                   /locus_tag=group_8552
FT                   /colour=3
FT   misc_feature    6671
FT                   /label=group_3517
FT                   /locus_tag=group_3517
FT                   /colour=6
FT   feature         9396
FT                   /label=ctpA
FT                   /locus_tag=ctpA
FT                   /colour=2
FT   misc_feature    2539
FT                   /label=group_6121
FT                   /locus_tag=group_6121
FT                   /colour=4
FT   misc_feature    562
FT                   /label=group_3340
FT                   /locus_tag=group_3340
FT                   /colour=7
FT   misc_feature    10083
FT                   /label=group_8036
FT                   /locus_tag=group_8036
FT                   /colour=4
FT   misc_feature    1504
FT                   /label=group_3026
FT                   /locus_tag=group_3026
FT                   /colour=6
FT   misc_feature    4554
FT                   /label=group_7274
FT                   /locus_tag=group_7274
FT                   /colour=5
FT   feature         5946
FT                   /label=yhbE
FT                   /locus_tag=yhbE
FT                   /colour=4
FT   misc_feature    6638
FT                   /label=group_7857
FT                   /locus_tag=group_7857
FT                   /colour=2
FT   misc_feature    1377
FT                   /label=group_2299
FT                   /locus_tag=group_2299
FT                   /colour=7
FT   feature         2379
FT                   /label=rlmL
FT                   /locus_tag=rlmL
FT                   /colour=2
FT   feature         9640
FT                   /label=mhpC
FT                   /locus_tag=mhpC
FT                   /colour=4
FT   misc_feature    4912
FT                   /label=group_213
FT                   /locus_tag=group_213
FT                   /colour=5
FT   feature         230
FT                   /label=sauU
FT                   /locus_tag=sauU
FT                   /colour=6
FT   misc_feature    6282
FT                   /label=group_4151
FT                   /locus_tag=group_4151
FT                   /colour=2
FT   feature         9785
FT                   /label=alkA_2
FT                   /locus_tag=alkA_2
FT                   /colour=6
FT   feature         7188
FT                   /label=ctc
FT                   /locus_tag=ctc
FT                   /colour=3
FT   feature         9211
FT                   /label=ycaD_1
FT                   /locus_tag=ycaD_1
FT                   /colour=2
FT   misc_feature    7771
FT                   /label=group_1644
FT                   /locus_tag=group_1644
FT                   /colour=2
FT   misc_feature    4004
FT                   /label=group_6574
FT                   /locus_tag=group_6574
FT                   /colour=5
FT   feature         1963
FT                   /label=thiY
FT                   /locus_tag=thiY
FT                   /colour=2
FT   misc_feature    5116
FT                   /label=group_3694
FT                   /locus_tag=group_3694
FT                   /colour=3
FT   feature         4513
FT                   /label=nos
FT                   /locus_tag=nos
FT                   /colour=3
FT   misc_feature    6407
FT                   /label=group_2944
FT                   /locus_tag=group_2944
FT                   /colour=2
FT   feature         8455
FT                   /label=tadA_4
FT                   /locus_tag=tadA_4
FT                   /colour=2
FT   misc_feature    6887
FT                   /label=group_8166
FT                   /locus_tag=group_8166
FT                   /colour=2
FT   misc_feature    34
FT                   /label=group_7354
FT                   /locus_tag=group_7354
FT                   /colour=2
FT   misc_feature    5012
FT                   /label=group_1526
FT                   /locus_tag=group_1526
FT                   /colour=2
FT   misc_feature    5451
FT                   /label=group_7189
FT                   /locus_tag=group_7189
FT                   /colour=6
FT   feature         2233
FT                   /label=gsiD_3
FT                   /locus_tag=gsiD_3
FT                   /colour=2
FT   misc_feature    5097
FT                   /label=group_191
FT                   /locus_tag=group_191
FT                   /colour=2
FT   misc_feature    4752
FT                   /label=group_3572
FT                   /locus_tag=group_3572
FT                   /colour=7
FT   misc_feature    8825
FT                   /label=group_610
FT                   /locus_tag=group_610
FT                   /colour=6
FT   misc_feature    128
FT                   /label=group_9197
FT                   /locus_tag=group_9197
FT                   /colour=4
FT   misc_feature    6135
FT                   /label=group_4848
FT                   /locus_tag=group_4848
FT                   /colour=7
FT   feature         8491
FT                   /label=ydfK
FT                   /locus_tag=ydfK
FT                   /colour=5
FT   feature         5281
FT                   /label=deoD_1
FT                   /locus_tag=deoD_1
FT                   /colour=3
FT   misc_feature    9518
FT                   /label=group_6692
FT                   /locus_tag=group_6692
FT                   /colour=2
FT   misc_feature    8009
FT                   /label=group_8193
FT                   /locus_tag=group_8193
FT                   /colour=4
FT   misc_feature    10193
FT                   /label=group_8725
FT                   /locus_tag=group_8725
FT                   /colour=7
FT   feature         1902
FT                   /label=thrZ_2
FT                   /locus_tag=thrZ_2
FT                   /colour=3
FT   misc_feature    8398
FT                   /label=group_7410
FT                   /locus_tag=group_7410
FT                   /colour=2
FT   misc_feature    4530
FT                   /label=group_2967
FT                   /locus_tag=group_2967
FT                   /colour=5
FT   misc_feature    2887
FT                   /label=group_326
FT                   /locus_tag=group_326
FT                   /colour=5
FT   feature         1415
FT                   /label=fosB_2
FT                   /locus_tag=fosB_2
FT                   /colour=2
FT   misc_feature    248
FT                   /label=group_9151
FT                   /locus_tag=group_9151
FT                   /colour=3
FT   misc_feature    3064
FT                   /label=group_6306
FT                   /locus_tag=group_6306
FT                   /colour=3
FT   feature         7947
FT                   /label=cysB
FT                   /locus_tag=cysB
FT                   /colour=2
FT   feature         9993
FT                   /label=ldh
FT                   /locus_tag=ldh
FT                   /colour=2
FT   misc_feature    4136
FT                   /label=group_8462
FT                   /locus_tag=group_8462
FT                   /colour=7
FT   misc_feature    6848
FT                   /label=group_3735
FT                   /locus_tag=group_3735
FT                   /colour=4
FT   misc_feature    8891
FT                   /label=group_3549
FT                   /locus_tag=group_3549
FT                   /colour=7
FT   feature         4598
FT                   /label=regX3_2
FT                   /locus_tag=regX3_2
FT                   /colour=2
FT   feature         6593
FT                   /label=thiE
FT                   /locus_tag=thiE
FT                   /colour=4
FT   misc_feature    9438
FT                   /label=group_1599
FT                   /locus_tag=group_1599
FT                   /colour=7
FT   misc_feature    1332
FT                   /label=group_1748
FT                   /locus_tag=group_1748
FT                   /colour=2
FT   misc_feature    3690
FT                   /label=group_884
FT                   /locus_tag=group_884
FT                   /colour=2
FT   feature         5151
FT                   /label=sigV_1
FT                   /locus_tag=sigV_1
FT                   /colour=2
FT   misc_feature    7062
FT                   /label=group_5094
FT                   /locus_tag=group_5094
FT                   /colour=4
FT   misc_feature    9485
FT                   /label=group_5567
FT                   /locus_tag=group_5567
FT                   /colour=7
FT   feature         9201
FT                   /label=yfhH
FT                   /locus_tag=yfhH
FT                   /colour=2
FT   feature         6060
FT                   /label=yxdM_1
FT                   /locus_tag=yxdM_1
FT                   /colour=6
FT   misc_feature    9476
FT                   /label=group_1017
FT                   /locus_tag=group_1017
FT                   /colour=3
FT   misc_feature    6769
FT                   /label=group_4534
FT                   /locus_tag=group_4534
FT                   /colour=6
FT   misc_feature    8496
FT                   /label=group_8965
FT                   /locus_tag=group_8965
FT                   /colour=2
FT   misc_feature    6975
FT                   /label=group_206
FT                   /locus_tag=group_206
FT                   /colour=3
FT   misc_feature    495
FT                   /label=group_2727
FT                   /locus_tag=group_2727
FT                   /colour=3
FT   misc_feature    9486
FT                   /label=group_7039
FT                   /locus_tag=group_7039
FT                   /colour=7
FT   misc_feature    519
FT                   /label=group_5256
FT                   /locus_tag=group_5256
FT                   /colour=2
FT   feature         4517
FT                   /label=rutB
FT                   /locus_tag=rutB
FT                   /colour=6
FT   misc_feature    1607
FT                   /label=group_9808
FT                   /locus_tag=group_9808
FT                   /colour=2
FT   misc_feature    2337
FT                   /label=group_3880
FT                   /locus_tag=group_3880
FT                   /colour=2
FT   misc_feature    8675
FT                   /label=group_3932
FT                   /locus_tag=group_3932
FT                   /colour=2
FT   misc_feature    4441
FT                   /label=group_2904
FT                   /locus_tag=group_2904
FT                   /colour=4
FT   misc_feature    2484
FT                   /label=group_8821
FT                   /locus_tag=group_8821
FT                   /colour=7
FT   feature         3726
FT                   /label=fdtB
FT                   /locus_tag=fdtB
FT                   /colour=5
FT   misc_feature    7644
FT                   /label=group_3435
FT                   /locus_tag=group_3435
FT                   /colour=2
FT   feature         6612
FT                   /label=accD
FT                   /locus_tag=accD
FT                   /colour=6
FT   feature         9363
FT                   /label=recQ_4
FT                   /locus_tag=recQ_4
FT                   /colour=7
FT   feature         8018
FT                   /label=mntP_1
FT                   /locus_tag=mntP_1
FT                   /colour=7
FT   feature         2480
FT                   /label=fabG3
FT                   /locus_tag=fabG3
FT                   /colour=7
FT   misc_feature    8872
FT                   /label=group_4974
FT                   /locus_tag=group_4974
FT                   /colour=4
FT   misc_feature    1175
FT                   /label=group_1009
FT                   /locus_tag=group_1009
FT                   /colour=4
FT   misc_feature    1723
FT                   /label=group_7710
FT                   /locus_tag=group_7710
FT                   /colour=3
FT   feature         6256
FT                   /label=thiD_2
FT                   /locus_tag=thiD_2
FT                   /colour=2
FT   misc_feature    792
FT                   /label=group_8425
FT                   /locus_tag=group_8425
FT                   /colour=4
FT   feature         9892
FT                   /label=mhqA_1
FT                   /locus_tag=mhqA_1
FT                   /colour=2
FT   misc_feature    2516
FT                   /label=group_8922
FT                   /locus_tag=group_8922
FT                   /colour=4
FT   misc_feature    328
FT                   /label=group_3300
FT                   /locus_tag=group_3300
FT                   /colour=6
FT   feature         9568
FT                   /label=metE
FT                   /locus_tag=metE
FT                   /colour=4
FT   misc_feature    6995
FT                   /label=group_9050
FT                   /locus_tag=group_9050
FT                   /colour=2
FT   feature         8805
FT                   /label=acr3_2
FT                   /locus_tag=acr3_2
FT                   /colour=4
FT   misc_feature    3660
FT                   /label=group_7634
FT                   /locus_tag=group_7634
FT                   /colour=6
FT   misc_feature    5929
FT                   /label=group_1708
FT                   /locus_tag=group_1708
FT                   /colour=2
FT   misc_feature    5223
FT                   /label=group_7114
FT                   /locus_tag=group_7114
FT                   /colour=2
FT   feature         3580
FT                   /label=mntH_2
FT                   /locus_tag=mntH_2
FT                   /colour=7
FT   misc_feature    4227
FT                   /label=group_1687
FT                   /locus_tag=group_1687
FT                   /colour=5
FT   misc_feature    4037
FT                   /label=group_4050
FT                   /locus_tag=group_4050
FT                   /colour=2
FT   misc_feature    6770
FT                   /label=group_2878
FT                   /locus_tag=group_2878
FT                   /colour=6
FT   feature         6647
FT                   /label=thrS
FT                   /locus_tag=thrS
FT                   /colour=5
FT   misc_feature    1917
FT                   /label=group_6866
FT                   /locus_tag=group_6866
FT                   /colour=3
FT   feature         5364
FT                   /label=phnPP
FT                   /locus_tag=phnPP
FT                   /colour=4
FT   misc_feature    6234
FT                   /label=group_2987
FT                   /locus_tag=group_2987
FT                   /colour=7
FT   feature         2867
FT                   /label=sasA_5
FT                   /locus_tag=sasA_5
FT                   /colour=7
FT   feature         5802
FT                   /label=fadN
FT                   /locus_tag=fadN
FT                   /colour=4
FT   misc_feature    8002
FT                   /label=group_8186
FT                   /locus_tag=group_8186
FT                   /colour=4
FT   feature         667
FT                   /label=ccpN
FT                   /locus_tag=ccpN
FT                   /colour=2
FT   misc_feature    8115
FT                   /label=group_7169
FT                   /locus_tag=group_7169
FT                   /colour=7
FT   misc_feature    5555
FT                   /label=group_6893
FT                   /locus_tag=group_6893
FT                   /colour=3
FT   misc_feature    1646
FT                   /label=group_9311
FT                   /locus_tag=group_9311
FT                   /colour=4
FT   feature         4201
FT                   /label=gabP_3
FT                   /locus_tag=gabP_3
FT                   /colour=5
FT   misc_feature    9854
FT                   /label=group_1155
FT                   /locus_tag=group_1155
FT                   /colour=4
FT   feature         8234
FT                   /label=ypjQ
FT                   /locus_tag=ypjQ
FT                   /colour=2
FT   misc_feature    6057
FT                   /label=group_838
FT                   /locus_tag=group_838
FT                   /colour=6
FT   misc_feature    5479
FT                   /label=group_7738
FT                   /locus_tag=group_7738
FT                   /colour=4
FT   misc_feature    9878
FT                   /label=group_5587
FT                   /locus_tag=group_5587
FT                   /colour=4
FT   misc_feature    2508
FT                   /label=group_7795
FT                   /locus_tag=group_7795
FT                   /colour=7
FT   misc_feature    3969
FT                   /label=group_6934
FT                   /locus_tag=group_6934
FT                   /colour=5
FT   misc_feature    7311
FT                   /label=group_1956
FT                   /locus_tag=group_1956
FT                   /colour=4
FT   misc_feature    3328
FT                   /label=group_7123
FT                   /locus_tag=group_7123
FT                   /colour=3
FT   misc_feature    6868
FT                   /label=group_208
FT                   /locus_tag=group_208
FT                   /colour=3
FT   feature         405
FT                   /label=maf_1
FT                   /locus_tag=maf_1
FT                   /colour=7
FT   misc_feature    8642
FT                   /label=group_2656
FT                   /locus_tag=group_2656
FT                   /colour=2
FT   misc_feature    5079
FT                   /label=group_8482
FT                   /locus_tag=group_8482
FT                   /colour=6
FT   feature         617
FT                   /label=auaG
FT                   /locus_tag=auaG
FT                   /colour=7
FT   misc_feature    493
FT                   /label=group_5791
FT                   /locus_tag=group_5791
FT                   /colour=2
FT   misc_feature    2080
FT                   /label=group_9292
FT                   /locus_tag=group_9292
FT                   /colour=3
FT   feature         924
FT                   /label=folB
FT                   /locus_tag=folB
FT                   /colour=2
FT   feature         4197
FT                   /label=tpa_3
FT                   /locus_tag=tpa_3
FT                   /colour=2
FT   misc_feature    1638
FT                   /label=group_614
FT                   /locus_tag=group_614
FT                   /colour=4
FT   misc_feature    6037
FT                   /label=group_3149
FT                   /locus_tag=group_3149
FT                   /colour=4
FT   feature         9190
FT                   /label=oppD_3
FT                   /locus_tag=oppD_3
FT                   /colour=6
FT   misc_feature    8327
FT                   /label=group_9730
FT                   /locus_tag=group_9730
FT                   /colour=6
FT   feature         312
FT                   /label=yizA
FT                   /locus_tag=yizA
FT                   /colour=3
FT   misc_feature    3706
FT                   /label=group_494
FT                   /locus_tag=group_494
FT                   /colour=7
FT   misc_feature    2843
FT                   /label=group_1199
FT                   /locus_tag=group_1199
FT                   /colour=2
FT   feature         3105
FT                   /label=gerAA_1
FT                   /locus_tag=gerAA_1
FT                   /colour=2
FT   misc_feature    3489
FT                   /label=group_9669
FT                   /locus_tag=group_9669
FT                   /colour=3
FT   misc_feature    787
FT                   /label=group_4865
FT                   /locus_tag=group_4865
FT                   /colour=4
FT   misc_feature    6721
FT                   /label=group_123
FT                   /locus_tag=group_123
FT                   /colour=5
FT   misc_feature    9537
FT                   /label=group_4345
FT                   /locus_tag=group_4345
FT                   /colour=2
FT   misc_feature    3929
FT                   /label=group_9614
FT                   /locus_tag=group_9614
FT                   /colour=6
FT   misc_feature    3103
FT                   /label=group_10189
FT                   /locus_tag=group_10189
FT                   /colour=2
FT   feature         171
FT                   /label=hemW_1
FT                   /locus_tag=hemW_1
FT                   /colour=7
FT   misc_feature    8084
FT                   /label=group_5167
FT                   /locus_tag=group_5167
FT                   /colour=4
FT   misc_feature    6537
FT                   /label=group_3476
FT                   /locus_tag=group_3476
FT                   /colour=2
FT   misc_feature    7971
FT                   /label=group_10354
FT                   /locus_tag=group_10354
FT                   /colour=2
FT   misc_feature    1877
FT                   /label=group_132
FT                   /locus_tag=group_132
FT                   /colour=2
FT   misc_feature    3035
FT                   /label=group_5740
FT                   /locus_tag=group_5740
FT                   /colour=2
FT   feature         4228
FT                   /label=fadD3
FT                   /locus_tag=fadD3
FT                   /colour=2
FT   misc_feature    9513
FT                   /label=group_4134
FT                   /locus_tag=group_4134
FT                   /colour=2
FT   misc_feature    2255
FT                   /label=group_8566
FT                   /locus_tag=group_8566
FT                   /colour=3
FT   misc_feature    9012
FT                   /label=group_9781
FT                   /locus_tag=group_9781
FT                   /colour=6
FT   feature         3724
FT                   /label=spoVB_2
FT                   /locus_tag=spoVB_2
FT                   /colour=4
FT   misc_feature    4806
FT                   /label=group_8948
FT                   /locus_tag=group_8948
FT                   /colour=2
FT   misc_feature    8064
FT                   /label=group_7953
FT                   /locus_tag=group_7953
FT                   /colour=2
FT   misc_feature    440
FT                   /label=group_5282
FT                   /locus_tag=group_5282
FT                   /colour=5
FT   misc_feature    5402
FT                   /label=group_7589
FT                   /locus_tag=group_7589
FT                   /colour=3
FT   feature         2414
FT                   /label=gerXA_1
FT                   /locus_tag=gerXA_1
FT                   /colour=6
FT   misc_feature    9569
FT                   /label=group_9019
FT                   /locus_tag=group_9019
FT                   /colour=4
FT   misc_feature    157
FT                   /label=group_720
FT                   /locus_tag=group_720
FT                   /colour=2
FT   misc_feature    9124
FT                   /label=group_6289
FT                   /locus_tag=group_6289
FT                   /colour=4
FT   misc_feature    5754
FT                   /label=group_8593
FT                   /locus_tag=group_8593
FT                   /colour=6
FT   feature         7453
FT                   /label=spoIIIE_1
FT                   /locus_tag=spoIIIE_1
FT                   /colour=7
FT   misc_feature    3775
FT                   /label=group_9597
FT                   /locus_tag=group_9597
FT                   /colour=6
FT   misc_feature    1184
FT                   /label=group_9064
FT                   /locus_tag=group_9064
FT                   /colour=2
FT   feature         1074
FT                   /label=pcrB
FT                   /locus_tag=pcrB
FT                   /colour=6
FT   feature         2116
FT                   /label=btuD_6
FT                   /locus_tag=btuD_6
FT                   /colour=3
FT   misc_feature    2280
FT                   /label=group_1765
FT                   /locus_tag=group_1765
FT                   /colour=2
FT   misc_feature    172
FT                   /label=group_6770
FT                   /locus_tag=group_6770
FT                   /colour=7
FT   feature         4564
FT                   /label=yfiY_2
FT                   /locus_tag=yfiY_2
FT                   /colour=5
FT   misc_feature    2912
FT                   /label=group_9551
FT                   /locus_tag=group_9551
FT                   /colour=4
FT   misc_feature    3712
FT                   /label=group_9623
FT                   /locus_tag=group_9623
FT                   /colour=7
FT   misc_feature    2533
FT                   /label=group_8627
FT                   /locus_tag=group_8627
FT                   /colour=5
FT   feature         8723
FT                   /label=bceB_1
FT                   /locus_tag=bceB_1
FT                   /colour=5
FT   misc_feature    6718
FT                   /label=group_253
FT                   /locus_tag=group_253
FT                   /colour=2
FT   misc_feature    1680
FT                   /label=group_9461
FT                   /locus_tag=group_9461
FT                   /colour=3
FT   misc_feature    1857
FT                   /label=group_4597
FT                   /locus_tag=group_4597
FT                   /colour=5
FT   feature         468
FT                   /label=psuG
FT                   /locus_tag=psuG
FT                   /colour=5
FT   misc_feature    6370
FT                   /label=group_5400
FT                   /locus_tag=group_5400
FT                   /colour=2
FT   misc_feature    8656
FT                   /label=group_9718
FT                   /locus_tag=group_9718
FT                   /colour=6
FT   misc_feature    1817
FT                   /label=group_1830
FT                   /locus_tag=group_1830
FT                   /colour=3
FT   misc_feature    4281
FT                   /label=group_1982
FT                   /locus_tag=group_1982
FT                   /colour=6
FT   feature         8210
FT                   /label=mltF_2
FT                   /locus_tag=mltF_2
FT                   /colour=2
FT   feature         6049
FT                   /label=graR_2
FT                   /locus_tag=graR_2
FT                   /colour=2
FT   misc_feature    8910
FT                   /label=group_4623
FT                   /locus_tag=group_4623
FT                   /colour=2
FT   misc_feature    5124
FT                   /label=group_77
FT                   /locus_tag=group_77
FT                   /colour=3
FT   misc_feature    3085
FT                   /label=group_5037
FT                   /locus_tag=group_5037
FT                   /colour=6
FT   misc_feature    6429
FT                   /label=group_9047
FT                   /locus_tag=group_9047
FT                   /colour=5
FT   misc_feature    9671
FT                   /label=group_4781
FT                   /locus_tag=group_4781
FT                   /colour=4
FT   feature         5639
FT                   /label=dnaI_1
FT                   /locus_tag=dnaI_1
FT                   /colour=5
FT   misc_feature    2684
FT                   /label=group_7380
FT                   /locus_tag=group_7380
FT                   /colour=7
FT   misc_feature    5410
FT                   /label=group_1485
FT                   /locus_tag=group_1485
FT                   /colour=3
FT   feature         8713
FT                   /label=rpoC
FT                   /locus_tag=rpoC
FT                   /colour=5
FT   misc_feature    3022
FT                   /label=group_7058
FT                   /locus_tag=group_7058
FT                   /colour=4
FT   misc_feature    4962
FT                   /label=group_10247
FT                   /locus_tag=group_10247
FT                   /colour=2
FT   misc_feature    6301
FT                   /label=group_2863
FT                   /locus_tag=group_2863
FT                   /colour=4
FT   feature         10111
FT                   /label=comGC
FT                   /locus_tag=comGC
FT                   /colour=2
FT   misc_feature    3353
FT                   /label=group_6174
FT                   /locus_tag=group_6174
FT                   /colour=3
FT   misc_feature    1808
FT                   /label=group_8456
FT                   /locus_tag=group_8456
FT                   /colour=4
FT   feature         533
FT                   /label=psd
FT                   /locus_tag=psd
FT                   /colour=2
FT   feature         438
FT                   /label=queA
FT                   /locus_tag=queA
FT                   /colour=2
FT   misc_feature    6348
FT                   /label=group_5398
FT                   /locus_tag=group_5398
FT                   /colour=2
FT   feature         2734
FT                   /label=thlA
FT                   /locus_tag=thlA
FT                   /colour=6
FT   misc_feature    6338
FT                   /label=group_5335
FT                   /locus_tag=group_5335
FT                   /colour=6
FT   misc_feature    3381
FT                   /label=group_7221
FT                   /locus_tag=group_7221
FT                   /colour=3
FT   misc_feature    7158
FT                   /label=group_593
FT                   /locus_tag=group_593
FT                   /colour=3
FT   misc_feature    2708
FT                   /label=group_7800
FT                   /locus_tag=group_7800
FT                   /colour=7
FT   misc_feature    4529
FT                   /label=group_1881
FT                   /locus_tag=group_1881
FT                   /colour=5
FT   misc_feature    297
FT                   /label=group_9134
FT                   /locus_tag=group_9134
FT                   /colour=3
FT   misc_feature    3455
FT                   /label=group_5144
FT                   /locus_tag=group_5144
FT                   /colour=3
FT   misc_feature    8697
FT                   /label=group_5225
FT                   /locus_tag=group_5225
FT                   /colour=2
FT   misc_feature    7221
FT                   /label=group_10137
FT                   /locus_tag=group_10137
FT                   /colour=2
FT   feature         6074
FT                   /label=hisG
FT                   /locus_tag=hisG
FT                   /colour=2
FT   feature         2933
FT                   /label=tmpC_2
FT                   /locus_tag=tmpC_2
FT                   /colour=2
FT   feature         9840
FT                   /label=ycnK
FT                   /locus_tag=ycnK
FT                   /colour=4
FT   feature         6403
FT                   /label=pbpD
FT                   /locus_tag=pbpD
FT                   /colour=2
FT   misc_feature    5863
FT                   /label=group_9865
FT                   /locus_tag=group_9865
FT                   /colour=7
FT   feature         4297
FT                   /label=sasA_10
FT                   /locus_tag=sasA_10
FT                   /colour=3
FT   misc_feature    10152
FT                   /label=group_3117
FT                   /locus_tag=group_3117
FT                   /colour=6
FT   misc_feature    9062
FT                   /label=group_9345
FT                   /locus_tag=group_9345
FT                   /colour=4
FT   misc_feature    1295
FT                   /label=group_8152
FT                   /locus_tag=group_8152
FT                   /colour=3
FT   misc_feature    4309
FT                   /label=group_6653
FT                   /locus_tag=group_6653
FT                   /colour=5
FT   feature         8727
FT                   /label=rplD
FT                   /locus_tag=rplD
FT                   /colour=5
FT   misc_feature    9244
FT                   /label=group_724
FT                   /locus_tag=group_724
FT                   /colour=6
FT   feature         672
FT                   /label=sigA
FT                   /locus_tag=sigA
FT                   /colour=2
FT   misc_feature    2412
FT                   /label=group_5187
FT                   /locus_tag=group_5187
FT                   /colour=7
FT   misc_feature    2761
FT                   /label=group_7697
FT                   /locus_tag=group_7697
FT                   /colour=2
FT   misc_feature    5507
FT                   /label=group_6333
FT                   /locus_tag=group_6333
FT                   /colour=3
FT   misc_feature    5620
FT                   /label=group_4430
FT                   /locus_tag=group_4430
FT                   /colour=6
FT   feature         2627
FT                   /label=pgdA
FT                   /locus_tag=pgdA
FT                   /colour=3
FT   misc_feature    68
FT                   /label=group_7523
FT                   /locus_tag=group_7523
FT                   /colour=7
FT   misc_feature    6154
FT                   /label=group_7651
FT                   /locus_tag=group_7651
FT                   /colour=7
FT   misc_feature    4241
FT                   /label=group_4007
FT                   /locus_tag=group_4007
FT                   /colour=2
FT   feature         6644
FT                   /label=nrdR
FT                   /locus_tag=nrdR
FT                   /colour=2
FT   feature         2783
FT                   /label=rsbV_1
FT                   /locus_tag=rsbV_1
FT                   /colour=2
FT   misc_feature    6045
FT                   /label=group_10063
FT                   /locus_tag=group_10063
FT                   /colour=2
FT   misc_feature    3753
FT                   /label=group_58
FT                   /locus_tag=group_58
FT                   /colour=3
FT   misc_feature    7459
FT                   /label=group_167
FT                   /locus_tag=group_167
FT                   /colour=7
FT   misc_feature    679
FT                   /label=group_6223
FT                   /locus_tag=group_6223
FT                   /colour=4
FT   misc_feature    9192
FT                   /label=group_2375
FT                   /locus_tag=group_2375
FT                   /colour=2
FT   feature         1865
FT                   /label=ureA
FT                   /locus_tag=ureA
FT                   /colour=5
FT   feature         7664
FT                   /label=sucD
FT                   /locus_tag=sucD
FT                   /colour=7
FT   feature         9953
FT                   /label=bioB_2
FT                   /locus_tag=bioB_2
FT                   /colour=2
FT   misc_feature    3591
FT                   /label=group_8075
FT                   /locus_tag=group_8075
FT                   /colour=7
FT   misc_feature    9861
FT                   /label=group_297
FT                   /locus_tag=group_297
FT                   /colour=4
FT   misc_feature    5435
FT                   /label=group_3277
FT                   /locus_tag=group_3277
FT                   /colour=3
FT   misc_feature    2807
FT                   /label=group_4885
FT                   /locus_tag=group_4885
FT                   /colour=5
FT   misc_feature    952
FT                   /label=group_9689
FT                   /locus_tag=group_9689
FT                   /colour=3
FT   feature         6336
FT                   /label=yunB
FT                   /locus_tag=yunB
FT                   /colour=2
FT   misc_feature    1824
FT                   /label=group_10090
FT                   /locus_tag=group_10090
FT                   /colour=2
FT   feature         5940
FT                   /label=hcaB
FT                   /locus_tag=hcaB
FT                   /colour=4
FT   misc_feature    381
FT                   /label=group_4253
FT                   /locus_tag=group_4253
FT                   /colour=7
FT   misc_feature    5685
FT                   /label=group_4305
FT                   /locus_tag=group_4305
FT                   /colour=4
FT   misc_feature    5340
FT                   /label=group_9084
FT                   /locus_tag=group_9084
FT                   /colour=3
FT   misc_feature    9104
FT                   /label=group_6269
FT                   /locus_tag=group_6269
FT                   /colour=4
FT   misc_feature    9374
FT                   /label=group_7514
FT                   /locus_tag=group_7514
FT                   /colour=7
FT   misc_feature    210
FT                   /label=group_490
FT                   /locus_tag=group_490
FT                   /colour=6
FT   feature         3992
FT                   /label=gmhA
FT                   /locus_tag=gmhA
FT                   /colour=5
FT   feature         4372
FT                   /label=scoA_1
FT                   /locus_tag=scoA_1
FT                   /colour=7
FT   misc_feature    10245
FT                   /label=group_8377
FT                   /locus_tag=group_8377
FT                   /colour=2
FT   misc_feature    4943
FT                   /label=group_5700
FT                   /locus_tag=group_5700
FT                   /colour=6
FT   misc_feature    1193
FT                   /label=group_9822
FT                   /locus_tag=group_9822
FT                   /colour=2
FT   misc_feature    8296
FT                   /label=group_9761
FT                   /locus_tag=group_9761
FT                   /colour=6
FT   feature         8161
FT                   /label=minJ
FT                   /locus_tag=minJ
FT                   /colour=3
FT   misc_feature    9309
FT                   /label=group_9373
FT                   /locus_tag=group_9373
FT                   /colour=4
FT   misc_feature    5733
FT                   /label=group_8586
FT                   /locus_tag=group_8586
FT                   /colour=6
FT   misc_feature    7954
FT                   /label=group_1555
FT                   /locus_tag=group_1555
FT                   /colour=2
FT   misc_feature    8110
FT                   /label=group_9418
FT                   /locus_tag=group_9418
FT                   /colour=7
FT   feature         6330
FT                   /label=feuA_2
FT                   /locus_tag=feuA_2
FT                   /colour=2
FT   feature         10005
FT                   /label=tlyA
FT                   /locus_tag=tlyA
FT                   /colour=2
FT   misc_feature    5984
FT                   /label=group_5262
FT                   /locus_tag=group_5262
FT                   /colour=2
FT   misc_feature    2023
FT                   /label=group_7569
FT                   /locus_tag=group_7569
FT                   /colour=3
FT   misc_feature    4740
FT                   /label=group_6214
FT                   /locus_tag=group_6214
FT                   /colour=2
FT   misc_feature    4724
FT                   /label=group_74
FT                   /locus_tag=group_74
FT                   /colour=2
FT   feature         1536
FT                   /label=thi4
FT                   /locus_tag=thi4
FT                   /colour=4
FT   misc_feature    8898
FT                   /label=group_7459
FT                   /locus_tag=group_7459
FT                   /colour=7
FT   misc_feature    5153
FT                   /label=group_1465
FT                   /locus_tag=group_1465
FT                   /colour=2
FT   misc_feature    1228
FT                   /label=group_6470
FT                   /locus_tag=group_6470
FT                   /colour=3
FT   misc_feature    4831
FT                   /label=group_4373
FT                   /locus_tag=group_4373
FT                   /colour=5
FT   feature         1298
FT                   /label=dnaC_1
FT                   /locus_tag=dnaC_1
FT                   /colour=3
FT   misc_feature    3881
FT                   /label=group_4761
FT                   /locus_tag=group_4761
FT                   /colour=6
FT   misc_feature    873
FT                   /label=group_4418
FT                   /locus_tag=group_4418
FT                   /colour=2
FT   misc_feature    4320
FT                   /label=group_2883
FT                   /locus_tag=group_2883
FT                   /colour=2
FT   feature         3935
FT                   /label=degV
FT                   /locus_tag=degV
FT                   /colour=2
FT   misc_feature    2066
FT                   /label=group_9305
FT                   /locus_tag=group_9305
FT                   /colour=3
FT   misc_feature    6792
FT                   /label=group_8874
FT                   /locus_tag=group_8874
FT                   /colour=7
FT   misc_feature    6708
FT                   /label=group_9481
FT                   /locus_tag=group_9481
FT                   /colour=5
FT   misc_feature    6863
FT                   /label=group_9253
FT                   /locus_tag=group_9253
FT                   /colour=3
FT   feature         7857
FT                   /label=cidA
FT                   /locus_tag=cidA
FT                   /colour=6
FT   feature         8787
FT                   /label=tnsA_1
FT                   /locus_tag=tnsA_1
FT                   /colour=4
FT   feature         6021
FT                   /label=mcpB_3
FT                   /locus_tag=mcpB_3
FT                   /colour=2
FT   misc_feature    8623
FT                   /label=group_2662
FT                   /locus_tag=group_2662
FT                   /colour=6
FT   feature         7469
FT                   /label=xynA1
FT                   /locus_tag=xynA1
FT                   /colour=5
FT   misc_feature    3263
FT                   /label=group_6997
FT                   /locus_tag=group_6997
FT                   /colour=3
FT   misc_feature    6393
FT                   /label=group_990
FT                   /locus_tag=group_990
FT                   /colour=3
FT   misc_feature    3298
FT                   /label=group_8291
FT                   /locus_tag=group_8291
FT                   /colour=3
FT   misc_feature    6990
FT                   /label=group_5104
FT                   /locus_tag=group_5104
FT                   /colour=2
FT   feature         8215
FT                   /label=nadK
FT                   /locus_tag=nadK
FT                   /colour=2
FT   feature         4386
FT                   /label=rapA_2
FT                   /locus_tag=rapA_2
FT                   /colour=4
FT   misc_feature    7636
FT                   /label=group_4921
FT                   /locus_tag=group_4921
FT                   /colour=3
FT   misc_feature    4942
FT                   /label=group_3776
FT                   /locus_tag=group_3776
FT                   /colour=2
FT   feature         8445
FT                   /label=bdlA_2
FT                   /locus_tag=bdlA_2
FT                   /colour=2
FT   feature         1301
FT                   /label=mboIIM
FT                   /locus_tag=mboIIM
FT                   /colour=3
FT   feature         5888
FT                   /label=hisH_1
FT                   /locus_tag=hisH_1
FT                   /colour=5
FT   feature         6688
FT                   /label=pheT
FT                   /locus_tag=pheT
FT                   /colour=2
FT   feature         6592
FT                   /label=sasP-C_1
FT                   /locus_tag=sasP-C_1
FT                   /colour=2
FT   misc_feature    8912
FT                   /label=group_2303
FT                   /locus_tag=group_2303
FT                   /colour=2
FT   misc_feature    7307
FT                   /label=group_6852
FT                   /locus_tag=group_6852
FT                   /colour=4
FT   feature         3648
FT                   /label=rep_1
FT                   /locus_tag=rep_1
FT                   /colour=7
FT   feature         6562
FT                   /label=acuC
FT                   /locus_tag=acuC
FT                   /colour=7
FT   misc_feature    2785
FT                   /label=group_3391
FT                   /locus_tag=group_3391
FT                   /colour=7
FT   misc_feature    8124
FT                   /label=group_9430
FT                   /locus_tag=group_9430
FT                   /colour=7
FT   misc_feature    3232
FT                   /label=group_3357
FT                   /locus_tag=group_3357
FT                   /colour=3
FT   misc_feature    9745
FT                   /label=group_8312
FT                   /locus_tag=group_8312
FT                   /colour=3
FT   feature         6386
FT                   /label=sat_2
FT                   /locus_tag=sat_2
FT                   /colour=6
FT   misc_feature    4011
FT                   /label=group_1722
FT                   /locus_tag=group_1722
FT                   /colour=4
FT   misc_feature    224
FT                   /label=group_1861
FT                   /locus_tag=group_1861
FT                   /colour=6
FT   feature         9028
FT                   /label=yjmD
FT                   /locus_tag=yjmD
FT                   /colour=3
FT   misc_feature    10219
FT                   /label=group_9007
FT                   /locus_tag=group_9007
FT                   /colour=5
FT   feature         9003
FT                   /label=hisS_3
FT                   /locus_tag=hisS_3
FT                   /colour=6
FT   misc_feature    7798
FT                   /label=group_5216
FT                   /locus_tag=group_5216
FT                   /colour=2
FT   feature         4877
FT                   /label=nagB_3
FT                   /locus_tag=nagB_3
FT                   /colour=7
FT   feature         6898
FT                   /label=yflN_1
FT                   /locus_tag=yflN_1
FT                   /colour=3
FT   misc_feature    2678
FT                   /label=group_5749
FT                   /locus_tag=group_5749
FT                   /colour=7
FT   misc_feature    1916
FT                   /label=group_5535
FT                   /locus_tag=group_5535
FT                   /colour=3
FT   misc_feature    1014
FT                   /label=group_6231
FT                   /locus_tag=group_6231
FT                   /colour=4
FT   misc_feature    2324
FT                   /label=group_8937
FT                   /locus_tag=group_8937
FT                   /colour=2
FT   misc_feature    4160
FT                   /label=group_4095
FT                   /locus_tag=group_4095
FT                   /colour=2
FT   misc_feature    5158
FT                   /label=group_9933
FT                   /locus_tag=group_9933
FT                   /colour=2
FT   misc_feature    5990
FT                   /label=group_4038
FT                   /locus_tag=group_4038
FT                   /colour=7
FT   misc_feature    1098
FT                   /label=group_10400
FT                   /locus_tag=group_10400
FT                   /colour=2
FT   feature         4972
FT                   /label=yhaP
FT                   /locus_tag=yhaP
FT                   /colour=2
FT   feature         8423
FT                   /label=asnO_1
FT                   /locus_tag=asnO_1
FT                   /colour=5
FT   misc_feature    2101
FT                   /label=group_7531
FT                   /locus_tag=group_7531
FT                   /colour=3
FT   misc_feature    4888
FT                   /label=group_5943
FT                   /locus_tag=group_5943
FT                   /colour=6
FT   misc_feature    4966
FT                   /label=group_5601
FT                   /locus_tag=group_5601
FT                   /colour=5
FT   misc_feature    4691
FT                   /label=group_1190
FT                   /locus_tag=group_1190
FT                   /colour=4
FT   feature         7275
FT                   /label=copB_3
FT                   /locus_tag=copB_3
FT                   /colour=4
FT   misc_feature    4642
FT                   /label=group_9660
FT                   /locus_tag=group_9660
FT                   /colour=4
FT   misc_feature    8318
FT                   /label=group_9739
FT                   /locus_tag=group_9739
FT                   /colour=6
FT   misc_feature    3075
FT                   /label=group_9545
FT                   /locus_tag=group_9545
FT                   /colour=6
FT   misc_feature    4856
FT                   /label=group_6321
FT                   /locus_tag=group_6321
FT                   /colour=6
FT   misc_feature    9649
FT                   /label=group_6742
FT                   /locus_tag=group_6742
FT                   /colour=4
FT   misc_feature    9986
FT                   /label=group_3140
FT                   /locus_tag=group_3140
FT                   /colour=4
FT   feature         993
FT                   /label=purQ_2
FT                   /locus_tag=purQ_2
FT                   /colour=7
FT   misc_feature    8584
FT                   /label=group_1635
FT                   /locus_tag=group_1635
FT                   /colour=6
FT   feature         575
FT                   /label=xerC_3
FT                   /locus_tag=xerC_3
FT                   /colour=7
FT   feature         3693
FT                   /label=gsiD_4
FT                   /locus_tag=gsiD_4
FT                   /colour=5
FT   misc_feature    6285
FT                   /label=group_233
FT                   /locus_tag=group_233
FT                   /colour=4
FT   misc_feature    2692
FT                   /label=group_3404
FT                   /locus_tag=group_3404
FT                   /colour=7
FT   misc_feature    4071
FT                   /label=group_10365
FT                   /locus_tag=group_10365
FT                   /colour=2
FT   misc_feature    9532
FT                   /label=group_6779
FT                   /locus_tag=group_6779
FT                   /colour=2
FT   misc_feature    2420
FT                   /label=group_3648
FT                   /locus_tag=group_3648
FT                   /colour=3
FT   misc_feature    9115
FT                   /label=group_6280
FT                   /locus_tag=group_6280
FT                   /colour=4
FT   feature         7981
FT                   /label=mdtB
FT                   /locus_tag=mdtB
FT                   /colour=6
FT   misc_feature    88
FT                   /label=group_7750
FT                   /locus_tag=group_7750
FT                   /colour=4
FT   feature         6374
FT                   /label=cysI
FT                   /locus_tag=cysI
FT                   /colour=6
FT   misc_feature    1501
FT                   /label=group_4351
FT                   /locus_tag=group_4351
FT                   /colour=4
FT   misc_feature    177
FT                   /label=group_2998
FT                   /locus_tag=group_2998
FT                   /colour=7
FT   misc_feature    7706
FT                   /label=group_5772
FT                   /locus_tag=group_5772
FT                   /colour=5
FT   misc_feature    6409
FT                   /label=group_9894
FT                   /locus_tag=group_9894
FT                   /colour=2
FT   misc_feature    10204
FT                   /label=group_9010
FT                   /locus_tag=group_9010
FT                   /colour=5
FT   feature         6115
FT                   /label=eno
FT                   /locus_tag=eno
FT                   /colour=4
FT   misc_feature    8578
FT                   /label=group_222
FT                   /locus_tag=group_222
FT                   /colour=3
FT   misc_feature    4322
FT                   /label=group_7580
FT                   /locus_tag=group_7580
FT                   /colour=7
FT   feature         7048
FT                   /label=ydaD
FT                   /locus_tag=ydaD
FT                   /colour=4
FT   feature         5217
FT                   /label=gabR_1
FT                   /locus_tag=gabR_1
FT                   /colour=2
FT   feature         2248
FT                   /label=ettA_1
FT                   /locus_tag=ettA_1
FT                   /colour=5
FT   misc_feature    2114
FT                   /label=group_9271
FT                   /locus_tag=group_9271
FT                   /colour=3
FT   misc_feature    3239
FT                   /label=group_6973
FT                   /locus_tag=group_6973
FT                   /colour=3
FT   misc_feature    3494
FT                   /label=group_6402
FT                   /locus_tag=group_6402
FT                   /colour=3
FT   feature         7121
FT                   /label=glnQ_1
FT                   /locus_tag=glnQ_1
FT                   /colour=4
FT   feature         4229
FT                   /label=bcd
FT                   /locus_tag=bcd
FT                   /colour=2
FT   feature         5606
FT                   /label=etfA
FT                   /locus_tag=etfA
FT                   /colour=2
FT   feature         2740
FT                   /label=act
FT                   /locus_tag=act
FT                   /colour=2
FT   feature         3950
FT                   /label=cwlS
FT                   /locus_tag=cwlS
FT                   /colour=4
FT   misc_feature    3189
FT                   /label=group_7154
FT                   /locus_tag=group_7154
FT                   /colour=3
FT   feature         7241
FT                   /label=ilvB
FT                   /locus_tag=ilvB
FT                   /colour=2
FT   misc_feature    4382
FT                   /label=group_6078
FT                   /locus_tag=group_6078
FT                   /colour=4
FT   misc_feature    5084
FT                   /label=group_7389
FT                   /locus_tag=group_7389
FT                   /colour=6
FT   misc_feature    1671
FT                   /label=group_2066
FT                   /locus_tag=group_2066
FT                   /colour=3
FT   misc_feature    10092
FT                   /label=group_630
FT                   /locus_tag=group_630
FT                   /colour=4
FT   feature         8242
FT                   /label=gsiA
FT                   /locus_tag=gsiA
FT                   /colour=2
FT   feature         1667
FT                   /label=actP_3
FT                   /locus_tag=actP_3
FT                   /colour=2
FT   misc_feature    3450
FT                   /label=group_8393
FT                   /locus_tag=group_8393
FT                   /colour=3
FT   misc_feature    8444
FT                   /label=group_3001
FT                   /locus_tag=group_3001
FT                   /colour=2
FT   feature         7213
FT                   /label=rsiV
FT                   /locus_tag=rsiV
FT                   /colour=2
FT   feature         6436
FT                   /label=ygeX_1
FT                   /locus_tag=ygeX_1
FT                   /colour=3
FT   misc_feature    5567
FT                   /label=group_6905
FT                   /locus_tag=group_6905
FT                   /colour=3
FT   misc_feature    8792
FT                   /label=group_2093
FT                   /locus_tag=group_2093
FT                   /colour=4
FT   misc_feature    9068
FT                   /label=group_9351
FT                   /locus_tag=group_9351
FT                   /colour=4
FT   misc_feature    7231
FT                   /label=group_562
FT                   /locus_tag=group_562
FT                   /colour=6
FT   feature         2976
FT                   /label=yfmS_2
FT                   /locus_tag=yfmS_2
FT                   /colour=2
FT   misc_feature    6273
FT                   /label=group_1916
FT                   /locus_tag=group_1916
FT                   /colour=6
FT   misc_feature    4370
FT                   /label=group_6106
FT                   /locus_tag=group_6106
FT                   /colour=4
FT   feature         5302
FT                   /label=linX
FT                   /locus_tag=linX
FT                   /colour=3
FT   feature         531
FT                   /label=sigK
FT                   /locus_tag=sigK
FT                   /colour=2
FT   misc_feature    1144
FT                   /label=group_3266
FT                   /locus_tag=group_3266
FT                   /colour=2
FT   feature         5613
FT                   /label=mutS2_1
FT                   /locus_tag=mutS2_1
FT                   /colour=2
FT   misc_feature    7852
FT                   /label=group_4739
FT                   /locus_tag=group_4739
FT                   /colour=2
FT   misc_feature    2328
FT                   /label=group_2616
FT                   /locus_tag=group_2616
FT                   /colour=2
FT   misc_feature    8993
FT                   /label=group_688
FT                   /locus_tag=group_688
FT                   /colour=6
FT   misc_feature    7449
FT                   /label=group_1243
FT                   /locus_tag=group_1243
FT                   /colour=6
FT   misc_feature    7460
FT                   /label=group_7809
FT                   /locus_tag=group_7809
FT                   /colour=7
FT   misc_feature    7005
FT                   /label=group_3744
FT                   /locus_tag=group_3744
FT                   /colour=2
FT   feature         6565
FT                   /label=acsA_1
FT                   /locus_tag=acsA_1
FT                   /colour=6
FT   feature         1126
FT                   /label=fetB_2
FT                   /locus_tag=fetB_2
FT                   /colour=4
FT   misc_feature    9387
FT                   /label=group_816
FT                   /locus_tag=group_816
FT                   /colour=7
FT   misc_feature    4862
FT                   /label=group_5717
FT                   /locus_tag=group_5717
FT                   /colour=2
FT   misc_feature    1112
FT                   /label=group_3293
FT                   /locus_tag=group_3293
FT                   /colour=5
FT   misc_feature    6221
FT                   /label=group_9095
FT                   /locus_tag=group_9095
FT                   /colour=7
FT   feature         7726
FT                   /label=gmk
FT                   /locus_tag=gmk
FT                   /colour=2
FT   feature         890
FT                   /label=mfd_3
FT                   /locus_tag=mfd_3
FT                   /colour=5
FT   misc_feature    5827
FT                   /label=group_9038
FT                   /locus_tag=group_9038
FT                   /colour=2
FT   misc_feature    9701
FT                   /label=group_1794
FT                   /locus_tag=group_1794
FT                   /colour=6
FT   feature         2613
FT                   /label=mutS_3
FT                   /locus_tag=mutS_3
FT                   /colour=4
FT   misc_feature    3478
FT                   /label=group_9680
FT                   /locus_tag=group_9680
FT                   /colour=3
FT   feature         144
FT                   /label=serC_1
FT                   /locus_tag=serC_1
FT                   /colour=4
FT   feature         7704
FT                   /label=rocB_2
FT                   /locus_tag=rocB_2
FT                   /colour=5
FT   misc_feature    7902
FT                   /label=group_3787
FT                   /locus_tag=group_3787
FT                   /colour=2
FT   misc_feature    9489
FT                   /label=group_5417
FT                   /locus_tag=group_5417
FT                   /colour=2
FT   feature         7074
FT                   /label=kipR_2
FT                   /locus_tag=kipR_2
FT                   /colour=2
FT   feature         4651
FT                   /label=mrpG_1
FT                   /locus_tag=mrpG_1
FT                   /colour=2
FT   misc_feature    4726
FT                   /label=group_3591
FT                   /locus_tag=group_3591
FT                   /colour=5
FT   misc_feature    7003
FT                   /label=group_2503
FT                   /locus_tag=group_2503
FT                   /colour=2
FT   misc_feature    8029
FT                   /label=group_6671
FT                   /locus_tag=group_6671
FT                   /colour=7
FT   feature         7913
FT                   /label=pepE
FT                   /locus_tag=pepE
FT                   /colour=3
FT   feature         7198
FT                   /label=yfnB
FT                   /locus_tag=yfnB
FT                   /colour=3
FT   feature         8937
FT                   /label=sphR
FT                   /locus_tag=sphR
FT                   /colour=2
FT   misc_feature    2568
FT                   /label=group_8512
FT                   /locus_tag=group_8512
FT                   /colour=2
FT   misc_feature    10144
FT                   /label=group_7560
FT                   /locus_tag=group_7560
FT                   /colour=6
FT   misc_feature    3635
FT                   /label=group_7817
FT                   /locus_tag=group_7817
FT                   /colour=2
FT   misc_feature    3659
FT                   /label=group_4573
FT                   /locus_tag=group_4573
FT                   /colour=3
FT   misc_feature    3627
FT                   /label=group_9631
FT                   /locus_tag=group_9631
FT                   /colour=4
FT   misc_feature    2871
FT                   /label=group_5709
FT                   /locus_tag=group_5709
FT                   /colour=2
FT   misc_feature    1541
FT                   /label=group_4111
FT                   /locus_tag=group_4111
FT                   /colour=2
FT   misc_feature    94
FT                   /label=group_7645
FT                   /locus_tag=group_7645
FT                   /colour=6
FT   misc_feature    2126
FT                   /label=group_3100
FT                   /locus_tag=group_3100
FT                   /colour=3
FT   misc_feature    9528
FT                   /label=group_6702
FT                   /locus_tag=group_6702
FT                   /colour=2
FT   feature         625
FT                   /label=lfrR
FT                   /locus_tag=lfrR
FT                   /colour=6
FT   misc_feature    5087
FT                   /label=group_9505
FT                   /locus_tag=group_9505
FT                   /colour=6
FT   misc_feature    5311
FT                   /label=group_525
FT                   /locus_tag=group_525
FT                   /colour=3
FT   feature         2646
FT                   /label=glnR
FT                   /locus_tag=glnR
FT                   /colour=2
FT   misc_feature    7396
FT                   /label=group_1275
FT                   /locus_tag=group_1275
FT                   /colour=2
FT   misc_feature    9095
FT                   /label=group_6260
FT                   /locus_tag=group_6260
FT                   /colour=4
FT   misc_feature    1707
FT                   /label=group_5903
FT                   /locus_tag=group_5903
FT                   /colour=3
FT   feature         7770
FT                   /label=sigE
FT                   /locus_tag=sigE
FT                   /colour=2
FT   misc_feature    3636
FT                   /label=group_4188
FT                   /locus_tag=group_4188
FT                   /colour=2
FT   feature         897
FT                   /label=yabP
FT                   /locus_tag=yabP
FT                   /colour=2
FT   misc_feature    3803
FT                   /label=group_7314
FT                   /locus_tag=group_7314
FT                   /colour=6
FT   misc_feature    474
FT                   /label=group_2732
FT                   /locus_tag=group_2732
FT                   /colour=2
FT   feature         1676
FT                   /label=yycN
FT                   /locus_tag=yycN
FT                   /colour=3
FT   misc_feature    8827
FT                   /label=group_7971
FT                   /locus_tag=group_7971
FT                   /colour=6
FT   feature         7622
FT                   /label=fliQ
FT                   /locus_tag=fliQ
FT                   /colour=2
FT   misc_feature    729
FT                   /label=group_5008
FT                   /locus_tag=group_5008
FT                   /colour=2
FT   feature         7720
FT                   /label=priA_2
FT                   /locus_tag=priA_2
FT                   /colour=5
FT   misc_feature    2605
FT                   /label=group_9573
FT                   /locus_tag=group_9573
FT                   /colour=5
FT   feature         1893
FT                   /label=gpmA
FT                   /locus_tag=gpmA
FT                   /colour=2
FT   misc_feature    10256
FT                   /label=group_8386
FT                   /locus_tag=group_8386
FT                   /colour=3
FT   feature         5742
FT                   /label=yhdJ
FT                   /locus_tag=yhdJ
FT                   /colour=6
FT   misc_feature    5060
FT                   /label=group_195
FT                   /locus_tag=group_195
FT                   /colour=2
FT   feature         696
FT                   /label=kdpB
FT                   /locus_tag=kdpB
FT                   /colour=4
FT   misc_feature    1113
FT                   /label=group_2086
FT                   /locus_tag=group_2086
FT                   /colour=5
FT   misc_feature    7860
FT                   /label=group_5975
FT                   /locus_tag=group_5975
FT                   /colour=6
FT   misc_feature    1205
FT                   /label=group_6479
FT                   /locus_tag=group_6479
FT                   /colour=3
FT   misc_feature    4015
FT                   /label=group_7369
FT                   /locus_tag=group_7369
FT                   /colour=3
FT   misc_feature    5721
FT                   /label=group_9111
FT                   /locus_tag=group_9111
FT                   /colour=7
FT   misc_feature    5071
FT                   /label=group_3704
FT                   /locus_tag=group_3704
FT                   /colour=6
FT   misc_feature    7135
FT                   /label=group_265
FT                   /locus_tag=group_265
FT                   /colour=4
FT   feature         767
FT                   /label=gcvT_2
FT                   /locus_tag=gcvT_2
FT                   /colour=4
FT   misc_feature    2771
FT                   /label=group_1203
FT                   /locus_tag=group_1203
FT                   /colour=7
FT   misc_feature    7776
FT                   /label=group_7849
FT                   /locus_tag=group_7849
FT                   /colour=7
FT   feature         7510
FT                   /label=icaC
FT                   /locus_tag=icaC
FT                   /colour=7
FT   feature         9411
FT                   /label=arlR_1
FT                   /locus_tag=arlR_1
FT                   /colour=7
FT   feature         8743
FT                   /label=rpsE
FT                   /locus_tag=rpsE
FT                   /colour=5
FT   feature         9449
FT                   /label=msrR
FT                   /locus_tag=msrR
FT                   /colour=2
FT   feature         6512
FT                   /label=gsiB_1
FT                   /locus_tag=gsiB_1
FT                   /colour=2
FT   misc_feature    3884
FT                   /label=group_7872
FT                   /locus_tag=group_7872
FT                   /colour=6
FT   misc_feature    9819
FT                   /label=group_7323
FT                   /locus_tag=group_7323
FT                   /colour=4
FT   misc_feature    1781
FT                   /label=group_9439
FT                   /locus_tag=group_9439
FT                   /colour=3
FT   misc_feature    3416
FT                   /label=group_6442
FT                   /locus_tag=group_6442
FT                   /colour=3
FT   feature         5125
FT                   /label=spo0M
FT                   /locus_tag=spo0M
FT                   /colour=2
FT   feature         4422
FT                   /label=apeX_2
FT                   /locus_tag=apeX_2
FT                   /colour=4
FT   feature         9905
FT                   /label=cobQ_2
FT                   /locus_tag=cobQ_2
FT                   /colour=5
FT   misc_feature    7425
FT                   /label=group_5850
FT                   /locus_tag=group_5850
FT                   /colour=3
FT   feature         2006
FT                   /label=dapdh
FT                   /locus_tag=dapdh
FT                   /colour=2
FT   feature         8867
FT                   /label=besA_1
FT                   /locus_tag=besA_1
FT                   /colour=4
FT   feature         4412
FT                   /label=kipR_4
FT                   /locus_tag=kipR_4
FT                   /colour=2
FT   misc_feature    8951
FT                   /label=group_686
FT                   /locus_tag=group_686
FT                   /colour=2
FT   misc_feature    3393
FT                   /label=group_7233
FT                   /locus_tag=group_7233
FT                   /colour=3
FT   misc_feature    9298
FT                   /label=group_1091
FT                   /locus_tag=group_1091
FT                   /colour=4
FT   misc_feature    3582
FT                   /label=group_3286
FT                   /locus_tag=group_3286
FT                   /colour=7
FT   misc_feature    4219
FT                   /label=group_9627
FT                   /locus_tag=group_9627
FT                   /colour=3
FT   misc_feature    9134
FT                   /label=group_2364
FT                   /locus_tag=group_2364
FT                   /colour=4
FT   misc_feature    2361
FT                   /label=group_6499
FT                   /locus_tag=group_6499
FT                   /colour=3
FT   feature         2538
FT                   /label=glpX_1
FT                   /locus_tag=glpX_1
FT                   /colour=4
FT   feature         2313
FT                   /label=dsdA
FT                   /locus_tag=dsdA
FT                   /colour=2
FT   misc_feature    8373
FT                   /label=group_5995
FT                   /locus_tag=group_5995
FT                   /colour=3
FT   feature         5422
FT                   /label=drrB
FT                   /locus_tag=drrB
FT                   /colour=3
FT   misc_feature    286
FT                   /label=group_8551
FT                   /locus_tag=group_8551
FT                   /colour=3
FT   misc_feature    8278
FT                   /label=group_8623
FT                   /locus_tag=group_8623
FT                   /colour=6
FT   misc_feature    8469
FT                   /label=group_5938
FT                   /locus_tag=group_5938
FT                   /colour=5
FT   misc_feature    6950
FT                   /label=group_10256
FT                   /locus_tag=group_10256
FT                   /colour=2
FT   misc_feature    5758
FT                   /label=group_8597
FT                   /locus_tag=group_8597
FT                   /colour=6
FT   misc_feature    5877
FT                   /label=group_8064
FT                   /locus_tag=group_8064
FT                   /colour=4
FT   misc_feature    8203
FT                   /label=group_9593
FT                   /locus_tag=group_9593
FT                   /colour=6
FT   feature         4460
FT                   /label=sasA_11
FT                   /locus_tag=sasA_11
FT                   /colour=2
FT   misc_feature    2288
FT                   /label=group_7991
FT                   /locus_tag=group_7991
FT                   /colour=5
FT   feature         5699
FT                   /label=nifS
FT                   /locus_tag=nifS
FT                   /colour=4
FT   misc_feature    5933
FT                   /label=group_8019
FT                   /locus_tag=group_8019
FT                   /colour=4
FT   misc_feature    8994
FT                   /label=group_2319
FT                   /locus_tag=group_2319
FT                   /colour=2
FT   feature         9226
FT                   /label=csh
FT                   /locus_tag=csh
FT                   /colour=2
FT   feature         6022
FT                   /label=prsA1
FT                   /locus_tag=prsA1
FT                   /colour=2
FT   misc_feature    823
FT                   /label=group_8781
FT                   /locus_tag=group_8781
FT                   /colour=3
FT   misc_feature    2553
FT                   /label=group_9566
FT                   /locus_tag=group_9566
FT                   /colour=7
FT   misc_feature    6418
FT                   /label=group_5492
FT                   /locus_tag=group_5492
FT                   /colour=6
FT   misc_feature    5139
FT                   /label=group_7957
FT                   /locus_tag=group_7957
FT                   /colour=5
FT   feature         7924
FT                   /label=ykuV
FT                   /locus_tag=ykuV
FT                   /colour=2
FT   misc_feature    3573
FT                   /label=group_1071
FT                   /locus_tag=group_1071
FT                   /colour=3
FT   feature         7753
FT                   /label=pyrP
FT                   /locus_tag=pyrP
FT                   /colour=2
FT   misc_feature    1884
FT                   /label=group_971
FT                   /locus_tag=group_971
FT                   /colour=4
FT   misc_feature    3457
FT                   /label=group_6426
FT                   /locus_tag=group_6426
FT                   /colour=3
FT   feature         2546
FT                   /label=tkt
FT                   /locus_tag=tkt
FT                   /colour=4
FT   feature         4946
FT                   /label=scrK_2
FT                   /locus_tag=scrK_2
FT                   /colour=2
FT   misc_feature    5775
FT                   /label=group_8614
FT                   /locus_tag=group_8614
FT                   /colour=6
FT   feature         9966
FT                   /label=yicL_1
FT                   /locus_tag=yicL_1
FT                   /colour=2
FT   misc_feature    9409
FT                   /label=group_2595
FT                   /locus_tag=group_2595
FT                   /colour=7
FT   feature         6283
FT                   /label=epsL
FT                   /locus_tag=epsL
FT                   /colour=2
FT   misc_feature    313
FT                   /label=group_7892
FT                   /locus_tag=group_7892
FT                   /colour=3
FT   misc_feature    7194
FT                   /label=group_8669
FT                   /locus_tag=group_8669
FT                   /colour=3
FT   misc_feature    9219
FT                   /label=group_3633
FT                   /locus_tag=group_3633
FT                   /colour=2
FT   misc_feature    4741
FT                   /label=group_705
FT                   /locus_tag=group_705
FT                   /colour=7
FT   misc_feature    1211
FT                   /label=group_8730
FT                   /locus_tag=group_8730
FT                   /colour=3
FT   feature         6175
FT                   /label=smpB
FT                   /locus_tag=smpB
FT                   /colour=7
FT   misc_feature    4853
FT                   /label=group_7686
FT                   /locus_tag=group_7686
FT                   /colour=3
FT   misc_feature    3428
FT                   /label=group_7208
FT                   /locus_tag=group_7208
FT                   /colour=3
FT   feature         249
FT                   /label=pepD
FT                   /locus_tag=pepD
FT                   /colour=3
FT   misc_feature    6130
FT                   /label=group_8345
FT                   /locus_tag=group_8345
FT                   /colour=7
FT   misc_feature    1844
FT                   /label=group_6657
FT                   /locus_tag=group_6657
FT                   /colour=4
FT   misc_feature    1911
FT                   /label=group_3113
FT                   /locus_tag=group_3113
FT                   /colour=3
FT   feature         4550
FT                   /label=yodC_1
FT                   /locus_tag=yodC_1
FT                   /colour=5
FT   misc_feature    1191
FT                   /label=group_10177
FT                   /locus_tag=group_10177
FT                   /colour=2
FT   feature         8668
FT                   /label=livF_1
FT                   /locus_tag=livF_1
FT                   /colour=2
FT   misc_feature    6257
FT                   /label=group_2045
FT                   /locus_tag=group_2045
FT                   /colour=2
FT   misc_feature    9517
FT                   /label=group_6691
FT                   /locus_tag=group_6691
FT                   /colour=2
FT   misc_feature    511
FT                   /label=group_894
FT                   /locus_tag=group_894
FT                   /colour=7
FT   misc_feature    9737
FT                   /label=group_5910
FT                   /locus_tag=group_5910
FT                   /colour=3
FT   misc_feature    9047
FT                   /label=group_3571
FT                   /locus_tag=group_3571
FT                   /colour=4
FT   feature         5516
FT                   /label=tag
FT                   /locus_tag=tag
FT                   /colour=2
FT   misc_feature    1265
FT                   /label=group_8134
FT                   /locus_tag=group_8134
FT                   /colour=3
FT   feature         5998
FT                   /label=cdaR_1
FT                   /locus_tag=cdaR_1
FT                   /colour=2
FT   misc_feature    6180
FT                   /label=group_6508
FT                   /locus_tag=group_6508
FT                   /colour=7
FT   feature         1405
FT                   /label=comA_1
FT                   /locus_tag=comA_1
FT                   /colour=6
FT   misc_feature    9809
FT                   /label=group_2867
FT                   /locus_tag=group_2867
FT                   /colour=4
FT   feature         6908
FT                   /label=mneS_2
FT                   /locus_tag=mneS_2
FT                   /colour=2
FT   feature         7014
FT                   /label=gltS
FT                   /locus_tag=gltS
FT                   /colour=2
FT   misc_feature    9732
FT                   /label=group_9456
FT                   /locus_tag=group_9456
FT                   /colour=3
FT   misc_feature    7511
FT                   /label=group_1238
FT                   /locus_tag=group_1238
FT                   /colour=7
FT   misc_feature    715
FT                   /label=group_2347
FT                   /locus_tag=group_2347
FT                   /colour=2
FT   feature         5650
FT                   /label=acsA_4
FT                   /locus_tag=acsA_4
FT                   /colour=4
FT   misc_feature    3252
FT                   /label=group_6986
FT                   /locus_tag=group_6986
FT                   /colour=3
FT   feature         6611
FT                   /label=nanR
FT                   /locus_tag=nanR
FT                   /colour=6
FT   misc_feature    2991
FT                   /label=group_181
FT                   /locus_tag=group_181
FT                   /colour=7
FT   feature         5784
FT                   /label=arnC
FT                   /locus_tag=arnC
FT                   /colour=7
FT   feature         3177
FT                   /label=recU
FT                   /locus_tag=recU
FT                   /colour=2
FT   misc_feature    1823
FT                   /label=group_3124
FT                   /locus_tag=group_3124
FT                   /colour=2
FT   misc_feature    2518
FT                   /label=group_3245
FT                   /locus_tag=group_3245
FT                   /colour=4
FT   misc_feature    1804
FT                   /label=group_8047
FT                   /locus_tag=group_8047
FT                   /colour=4
FT   misc_feature    4616
FT                   /label=group_4627
FT                   /locus_tag=group_4627
FT                   /colour=2
FT   misc_feature    3127
FT                   /label=group_5033
FT                   /locus_tag=group_5033
FT                   /colour=2
FT   misc_feature    10200
FT                   /label=group_8718
FT                   /locus_tag=group_8718
FT                   /colour=4
FT   misc_feature    8852
FT                   /label=group_1328
FT                   /locus_tag=group_1328
FT                   /colour=2
FT   misc_feature    3723
FT                   /label=group_8461
FT                   /locus_tag=group_8461
FT                   /colour=6
FT   misc_feature    1841
FT                   /label=group_4593
FT                   /locus_tag=group_4593
FT                   /colour=2
FT   misc_feature    5533
FT                   /label=group_2073
FT                   /locus_tag=group_2073
FT                   /colour=3
FT   feature         4053
FT                   /label=atpE
FT                   /locus_tag=atpE
FT                   /colour=2
FT   misc_feature    258
FT                   /label=group_8418
FT                   /locus_tag=group_8418
FT                   /colour=3
FT   feature         790
FT                   /label=pknD_3
FT                   /locus_tag=pknD_3
FT                   /colour=4
FT   feature         3987
FT                   /label=fdtC
FT                   /locus_tag=fdtC
FT                   /colour=5
FT   misc_feature    2943
FT                   /label=group_8822
FT                   /locus_tag=group_8822
FT                   /colour=6
FT   misc_feature    9583
FT                   /label=group_9377
FT                   /locus_tag=group_9377
FT                   /colour=4
FT   misc_feature    6160
FT                   /label=group_7016
FT                   /locus_tag=group_7016
FT                   /colour=7
FT   feature         1763
FT                   /label=azoR1_1
FT                   /locus_tag=azoR1_1
FT                   /colour=3
FT   misc_feature    8301
FT                   /label=group_9756
FT                   /locus_tag=group_9756
FT                   /colour=6
FT   misc_feature    8676
FT                   /label=group_3931
FT                   /locus_tag=group_3931
FT                   /colour=4
FT   misc_feature    5910
FT                   /label=group_6035
FT                   /locus_tag=group_6035
FT                   /colour=5
FT   misc_feature    2418
FT                   /label=group_2384
FT                   /locus_tag=group_2384
FT                   /colour=7
FT   feature         3565
FT                   /label=hutU_2
FT                   /locus_tag=hutU_2
FT                   /colour=6
FT   feature         6351
FT                   /label=satA
FT                   /locus_tag=satA
FT                   /colour=7
FT   misc_feature    4221
FT                   /label=group_10097
FT                   /locus_tag=group_10097
FT                   /colour=2
FT   misc_feature    8839
FT                   /label=group_2159
FT                   /locus_tag=group_2159
FT                   /colour=3
FT   misc_feature    4799
FT                   /label=group_8084
FT                   /locus_tag=group_8084
FT                   /colour=7
FT   misc_feature    6889
FT                   /label=group_4874
FT                   /locus_tag=group_4874
FT                   /colour=7
FT   misc_feature    2053
FT                   /label=group_8689
FT                   /locus_tag=group_8689
FT                   /colour=3
FT   feature         392
FT                   /label=fpgS
FT                   /locus_tag=fpgS
FT                   /colour=5
FT   misc_feature    4670
FT                   /label=group_1774
FT                   /locus_tag=group_1774
FT                   /colour=2
FT   feature         2357
FT                   /label=rhaS_7
FT                   /locus_tag=rhaS_7
FT                   /colour=3
FT   misc_feature    2121
FT                   /label=group_3273
FT                   /locus_tag=group_3273
FT                   /colour=3
FT   feature         1578
FT                   /label=cshA_1
FT                   /locus_tag=cshA_1
FT                   /colour=2
FT   misc_feature    3767
FT                   /label=group_7666
FT                   /locus_tag=group_7666
FT                   /colour=6
FT   feature         631
FT                   /label=prmA
FT                   /locus_tag=prmA
FT                   /colour=2
FT   feature         1066
FT                   /label=gatA_2
FT                   /locus_tag=gatA_2
FT                   /colour=4
FT   misc_feature    5900
FT                   /label=group_8921
FT                   /locus_tag=group_8921
FT                   /colour=2
FT   misc_feature    9893
FT                   /label=group_3832
FT                   /locus_tag=group_3832
FT                   /colour=6
FT   feature         8682
FT                   /label=hemAT_1
FT                   /locus_tag=hemAT_1
FT                   /colour=2
FT   misc_feature    5815
FT                   /label=group_4312
FT                   /locus_tag=group_4312
FT                   /colour=2
FT   feature         8526
FT                   /label=walK
FT                   /locus_tag=walK
FT                   /colour=2
FT   misc_feature    3975
FT                   /label=group_7527
FT                   /locus_tag=group_7527
FT                   /colour=5
FT   misc_feature    530
FT                   /label=group_9908
FT                   /locus_tag=group_9908
FT                   /colour=2
FT   feature         3173
FT                   /label=dnaD
FT                   /locus_tag=dnaD
FT                   /colour=2
FT   misc_feature    2765
FT                   /label=group_7693
FT                   /locus_tag=group_7693
FT                   /colour=2
FT   misc_feature    5353
FT                   /label=group_6337
FT                   /locus_tag=group_6337
FT                   /colour=5
FT   misc_feature    6207
FT                   /label=group_3353
FT                   /locus_tag=group_3353
FT                   /colour=7
FT   misc_feature    4560
FT                   /label=group_8007
FT                   /locus_tag=group_8007
FT                   /colour=5
FT   misc_feature    4044
FT                   /label=group_3205
FT                   /locus_tag=group_3205
FT                   /colour=2
FT   feature         10215
FT                   /label=recU_1
FT                   /locus_tag=recU_1
FT                   /colour=5
FT   misc_feature    8129
FT                   /label=group_9312
FT                   /locus_tag=group_9312
FT                   /colour=4
FT   feature         7517
FT                   /label=ywqE
FT                   /locus_tag=ywqE
FT                   /colour=7
FT   feature         6622
FT                   /label=citZ
FT                   /locus_tag=citZ
FT                   /colour=2
FT   feature         8854
FT                   /label=rhaS_1
FT                   /locus_tag=rhaS_1
FT                   /colour=2
FT   misc_feature    5818
FT                   /label=group_1170
FT                   /locus_tag=group_1170
FT                   /colour=2
FT   misc_feature    8780
FT                   /label=group_8430
FT                   /locus_tag=group_8430
FT                   /colour=4
FT   feature         408
FT                   /label=mreC
FT                   /locus_tag=mreC
FT                   /colour=2
FT   feature         7441
FT                   /label=atzC_4
FT                   /locus_tag=atzC_4
FT                   /colour=7
FT   misc_feature    9767
FT                   /label=group_941
FT                   /locus_tag=group_941
FT                   /colour=6
FT   misc_feature    9631
FT                   /label=group_6726
FT                   /locus_tag=group_6726
FT                   /colour=4
FT   feature         5189
FT                   /label=ccmL_1
FT                   /locus_tag=ccmL_1
FT                   /colour=6
FT   misc_feature    10131
FT                   /label=group_6834
FT                   /locus_tag=group_6834
FT                   /colour=6
FT   feature         7081
FT                   /label=yheI_2
FT                   /locus_tag=yheI_2
FT                   /colour=3
FT   misc_feature    3885
FT                   /label=group_4756
FT                   /locus_tag=group_4756
FT                   /colour=6
FT   misc_feature    3259
FT                   /label=group_6993
FT                   /locus_tag=group_6993
FT                   /colour=3
FT   feature         3696
FT                   /label=mrdB
FT                   /locus_tag=mrdB
FT                   /colour=6
FT   misc_feature    8811
FT                   /label=group_2005
FT                   /locus_tag=group_2005
FT                   /colour=4
FT   misc_feature    2085
FT                   /label=group_9291
FT                   /locus_tag=group_9291
FT                   /colour=3
FT   feature         6968
FT                   /label=bltD_1
FT                   /locus_tag=bltD_1
FT                   /colour=3
FT   misc_feature    505
FT                   /label=group_5792
FT                   /locus_tag=group_5792
FT                   /colour=2
FT   feature         8427
FT                   /label=copA_2
FT                   /locus_tag=copA_2
FT                   /colour=2
FT   misc_feature    5080
FT                   /label=group_8481
FT                   /locus_tag=group_8481
FT                   /colour=6
FT   misc_feature    3349
FT                   /label=group_7248
FT                   /locus_tag=group_7248
FT                   /colour=3
FT   feature         2776
FT                   /label=srrA_2
FT                   /locus_tag=srrA_2
FT                   /colour=2
FT   misc_feature    7912
FT                   /label=group_8305
FT                   /locus_tag=group_8305
FT                   /colour=3
FT   misc_feature    4263
FT                   /label=group_6966
FT                   /locus_tag=group_6966
FT                   /colour=4
FT   misc_feature    9668
FT                   /label=group_2978
FT                   /locus_tag=group_2978
FT                   /colour=4
FT   misc_feature    7540
FT                   /label=group_3420
FT                   /locus_tag=group_3420
FT                   /colour=5
FT   misc_feature    8536
FT                   /label=group_6548
FT                   /locus_tag=group_6548
FT                   /colour=2
FT   misc_feature    10181
FT                   /label=group_6799
FT                   /locus_tag=group_6799
FT                   /colour=7
FT   misc_feature    1826
FT                   /label=group_2887
FT                   /locus_tag=group_2887
FT                   /colour=3
FT   misc_feature    3532
FT                   /label=group_4586
FT                   /locus_tag=group_4586
FT                   /colour=4
FT   feature         8530
FT                   /label=yycH
FT                   /locus_tag=yycH
FT                   /colour=2
FT   feature         7865
FT                   /label=pdhD_1
FT                   /locus_tag=pdhD_1
FT                   /colour=2
FT   misc_feature    9562
FT                   /label=group_6888
FT                   /locus_tag=group_6888
FT                   /colour=2
FT   feature         4976
FT                   /label=rarD
FT                   /locus_tag=rarD
FT                   /colour=2
FT   misc_feature    7892
FT                   /label=group_2547
FT                   /locus_tag=group_2547
FT                   /colour=2
FT   feature         8943
FT                   /label=ytcD
FT                   /locus_tag=ytcD
FT                   /colour=7
FT   misc_feature    3243
FT                   /label=group_6977
FT                   /locus_tag=group_6977
FT                   /colour=3
FT   misc_feature    9750
FT                   /label=group_8271
FT                   /locus_tag=group_8271
FT                   /colour=3
FT   misc_feature    5288
FT                   /label=group_4366
FT                   /locus_tag=group_4366
FT                   /colour=6
FT   misc_feature    6138
FT                   /label=group_4846
FT                   /locus_tag=group_4846
FT                   /colour=7
FT   misc_feature    979
FT                   /label=group_504
FT                   /locus_tag=group_504
FT                   /colour=5
FT   misc_feature    10020
FT                   /label=group_8894
FT                   /locus_tag=group_8894
FT                   /colour=3
FT   feature         6096
FT                   /label=lemA
FT                   /locus_tag=lemA
FT                   /colour=2
FT   misc_feature    3548
FT                   /label=group_8010
FT                   /locus_tag=group_8010
FT                   /colour=5
FT   misc_feature    5956
FT                   /label=group_903
FT                   /locus_tag=group_903
FT                   /colour=4
FT   misc_feature    5001
FT                   /label=group_1528
FT                   /locus_tag=group_1528
FT                   /colour=2
FT   misc_feature    1
FT                   /label=group_7612
FT                   /locus_tag=group_7612
FT                   /colour=3
FT   feature         3073
FT                   /label=panD
FT                   /locus_tag=panD
FT                   /colour=2
FT   misc_feature    5324
FT                   /label=group_2454
FT                   /locus_tag=group_2454
FT                   /colour=3
FT   misc_feature    8075
FT                   /label=group_6490
FT                   /locus_tag=group_6490
FT                   /colour=5
FT   misc_feature    6882
FT                   /label=group_8168
FT                   /locus_tag=group_8168
FT                   /colour=7
FT   misc_feature    1740
FT                   /label=group_3729
FT                   /locus_tag=group_3729
FT                   /colour=3
FT   feature         1093
FT                   /label=purK_1
FT                   /locus_tag=purK_1
FT                   /colour=2
FT   misc_feature    5807
FT                   /label=group_607
FT                   /locus_tag=group_607
FT                   /colour=5
FT   misc_feature    6044
FT                   /label=group_3914
FT                   /locus_tag=group_3914
FT                   /colour=2
FT   misc_feature    7297
FT                   /label=group_8739
FT                   /locus_tag=group_8739
FT                   /colour=4
FT   misc_feature    280
FT                   /label=group_8545
FT                   /locus_tag=group_8545
FT                   /colour=3
FT   misc_feature    1901
FT                   /label=group_5947
FT                   /locus_tag=group_5947
FT                   /colour=3
FT   feature         4986
FT                   /label=lutA
FT                   /locus_tag=lutA
FT                   /colour=2
FT   misc_feature    2246
FT                   /label=group_10407
FT                   /locus_tag=group_10407
FT                   /colour=2
FT   misc_feature    5853
FT                   /label=group_8660
FT                   /locus_tag=group_8660
FT                   /colour=7
FT   misc_feature    1761
FT                   /label=group_3371
FT                   /locus_tag=group_3371
FT                   /colour=3
FT   misc_feature    7422
FT                   /label=group_1264
FT                   /locus_tag=group_1264
FT                   /colour=4
FT   feature         6581
FT                   /label=mdh_1
FT                   /locus_tag=mdh_1
FT                   /colour=2
FT   misc_feature    4339
FT                   /label=group_8933
FT                   /locus_tag=group_8933
FT                   /colour=3
FT   misc_feature    3018
FT                   /label=group_7062
FT                   /locus_tag=group_7062
FT                   /colour=4
FT   feature         1599
FT                   /label=yhgF
FT                   /locus_tag=yhgF
FT                   /colour=2
FT   misc_feature    2664
FT                   /label=group_1219
FT                   /locus_tag=group_1219
FT                   /colour=5
FT   feature         6600
FT                   /label=tpx
FT                   /locus_tag=tpx
FT                   /colour=2
FT   misc_feature    7941
FT                   /label=group_3796
FT                   /locus_tag=group_3796
FT                   /colour=2
FT   feature         905
FT                   /label=tilS_2
FT                   /locus_tag=tilS_2
FT                   /colour=7
FT   misc_feature    3051
FT                   /label=group_6308
FT                   /locus_tag=group_6308
FT                   /colour=5
FT   feature         7805
FT                   /label=ylbJ
FT                   /locus_tag=ylbJ
FT                   /colour=5
FT   misc_feature    6675
FT                   /label=group_3297
FT                   /locus_tag=group_3297
FT                   /colour=2
FT   misc_feature    6265
FT                   /label=group_8095
FT                   /locus_tag=group_8095
FT                   /colour=6
FT   feature         8420
FT                   /label=asnO_4
FT                   /locus_tag=asnO_4
FT                   /colour=5
FT   misc_feature    6662
FT                   /label=group_364
FT                   /locus_tag=group_364
FT                   /colour=3
FT   feature         7670
FT                   /label=spsB
FT                   /locus_tag=spsB
FT                   /colour=2
FT   feature         6514
FT                   /label=atzC_2
FT                   /locus_tag=atzC_2
FT                   /colour=2
FT   misc_feature    7501
FT                   /label=group_169
FT                   /locus_tag=group_169
FT                   /colour=7
FT   feature         10009
FT                   /label=xseB
FT                   /locus_tag=xseB
FT                   /colour=2
FT   misc_feature    2202
FT                   /label=group_7436
FT                   /locus_tag=group_7436
FT                   /colour=4
FT   misc_feature    4150
FT                   /label=group_916
FT                   /locus_tag=group_916
FT                   /colour=2
FT   feature         3077
FT                   /label=dinG
FT                   /locus_tag=dinG
FT                   /colour=6
FT   feature         7574
FT                   /label=infB
FT                   /locus_tag=infB
FT                   /colour=2
FT   misc_feature    5948
FT                   /label=group_1102
FT                   /locus_tag=group_1102
FT                   /colour=4
FT   misc_feature    1348
FT                   /label=group_5964
FT                   /locus_tag=group_5964
FT                   /colour=4
FT   misc_feature    3829
FT                   /label=group_6912
FT                   /locus_tag=group_6912
FT                   /colour=6
FT   feature         6561
FT                   /label=ccpA
FT                   /locus_tag=ccpA
FT                   /colour=2
FT   feature         8495
FT                   /label=hsaA
FT                   /locus_tag=hsaA
FT                   /colour=2
FT   misc_feature    928
FT                   /label=group_6415
FT                   /locus_tag=group_6415
FT                   /colour=3
FT   misc_feature    6197
FT                   /label=group_5919
FT                   /locus_tag=group_5919
FT                   /colour=7
FT   misc_feature    7414
FT                   /label=group_2228
FT                   /locus_tag=group_2228
FT                   /colour=4
FT   misc_feature    80
FT                   /label=group_7677
FT                   /locus_tag=group_7677
FT                   /colour=5
FT   misc_feature    5462
FT                   /label=group_403
FT                   /locus_tag=group_403
FT                   /colour=2
FT   feature         6468
FT                   /label=dapE_2
FT                   /locus_tag=dapE_2
FT                   /colour=2
FT   misc_feature    5077
FT                   /label=group_8351
FT                   /locus_tag=group_8351
FT                   /colour=6
FT   feature         913
FT                   /label=ftsH
FT                   /locus_tag=ftsH
FT                   /colour=2
FT   feature         459
FT                   /label=recJ
FT                   /locus_tag=recJ
FT                   /colour=2
FT   misc_feature    10173
FT                   /label=group_6811
FT                   /locus_tag=group_6811
FT                   /colour=7
FT   misc_feature    1714
FT                   /label=group_5724
FT                   /locus_tag=group_5724
FT                   /colour=3
FT   misc_feature    344
FT                   /label=group_2051
FT                   /locus_tag=group_2051
FT                   /colour=6
FT   misc_feature    3211
FT                   /label=group_7132
FT                   /locus_tag=group_7132
FT                   /colour=3
FT   misc_feature    9539
FT                   /label=group_9393
FT                   /locus_tag=group_9393
FT                   /colour=2
FT   misc_feature    7214
FT                   /label=group_559
FT                   /locus_tag=group_559
FT                   /colour=2
FT   misc_feature    3370
FT                   /label=group_8397
FT                   /locus_tag=group_8397
FT                   /colour=3
FT   misc_feature    9242
FT                   /label=group_1406
FT                   /locus_tag=group_1406
FT                   /colour=2
FT   feature         7772
FT                   /label=ftsZ
FT                   /locus_tag=ftsZ
FT                   /colour=2
FT   misc_feature    9606
FT                   /label=group_9366
FT                   /locus_tag=group_9366
FT                   /colour=4
FT   feature         4924
FT                   /label=mcpB_6
FT                   /locus_tag=mcpB_6
FT                   /colour=3
FT   misc_feature    1341
FT                   /label=group_3028
FT                   /locus_tag=group_3028
FT                   /colour=5
FT   feature         5927
FT                   /label=agrA
FT                   /locus_tag=agrA
FT                   /colour=3
FT   misc_feature    1391
FT                   /label=group_6194
FT                   /locus_tag=group_6194
FT                   /colour=6
FT   misc_feature    3872
FT                   /label=group_2150
FT                   /locus_tag=group_2150
FT                   /colour=6
FT   feature         7757
FT                   /label=actP_1
FT                   /locus_tag=actP_1
FT                   /colour=2
FT   misc_feature    3316
FT                   /label=group_5907
FT                   /locus_tag=group_5907
FT                   /colour=3
FT   misc_feature    2575
FT                   /label=group_8505
FT                   /locus_tag=group_8505
FT                   /colour=2
FT   misc_feature    8004
FT                   /label=group_8188
FT                   /locus_tag=group_8188
FT                   /colour=4
FT   misc_feature    5362
FT                   /label=group_6348
FT                   /locus_tag=group_6348
FT                   /colour=4
FT   misc_feature    6730
FT                   /label=group_2876
FT                   /locus_tag=group_2876
FT                   /colour=5
FT   misc_feature    10155
FT                   /label=group_6868
FT                   /locus_tag=group_6868
FT                   /colour=6
FT   misc_feature    9845
FT                   /label=group_4577
FT                   /locus_tag=group_4577
FT                   /colour=4
FT   misc_feature    8542
FT                   /label=group_8631
FT                   /locus_tag=group_8631
FT                   /colour=2
FT   misc_feature    9303
FT                   /label=group_5424
FT                   /locus_tag=group_5424
FT                   /colour=4
FT   misc_feature    3611
FT                   /label=group_7813
FT                   /locus_tag=group_7813
FT                   /colour=7
FT   misc_feature    491
FT                   /label=group_1706
FT                   /locus_tag=group_1706
FT                   /colour=2
FT   misc_feature    3583
FT                   /label=group_4386
FT                   /locus_tag=group_4386
FT                   /colour=7
FT   misc_feature    4987
FT                   /label=group_9512
FT                   /locus_tag=group_9512
FT                   /colour=4
FT   misc_feature    1105
FT                   /label=group_500
FT                   /locus_tag=group_500
FT                   /colour=5
FT   feature         4474
FT                   /label=gatA_1
FT                   /locus_tag=gatA_1
FT                   /colour=2
FT   misc_feature    9620
FT                   /label=group_6715
FT                   /locus_tag=group_6715
FT                   /colour=4
FT   misc_feature    2673
FT                   /label=group_7082
FT                   /locus_tag=group_7082
FT                   /colour=7
FT   misc_feature    8917
FT                   /label=group_3553
FT                   /locus_tag=group_3553
FT                   /colour=2
FT   misc_feature    9082
FT                   /label=group_3621
FT                   /locus_tag=group_3621
FT                   /colour=4
FT   feature         8726
FT                   /label=rplC
FT                   /locus_tag=rplC
FT                   /colour=5
FT   feature         908
FT                   /label=tilS_1
FT                   /locus_tag=tilS_1
FT                   /colour=7
FT   misc_feature    6925
FT                   /label=group_2507
FT                   /locus_tag=group_2507
FT                   /colour=2
FT   feature         1623
FT                   /label=tsaD
FT                   /locus_tag=tsaD
FT                   /colour=2
FT   misc_feature    8632
FT                   /label=group_2658
FT                   /locus_tag=group_2658
FT                   /colour=2
FT   misc_feature    6555
FT                   /label=group_1284
FT                   /locus_tag=group_1284
FT                   /colour=6
FT   misc_feature    58
FT                   /label=group_7736
FT                   /locus_tag=group_7736
FT                   /colour=6
FT   misc_feature    7310
FT                   /label=group_1958
FT                   /locus_tag=group_1958
FT                   /colour=4
FT   misc_feature    2042
FT                   /label=group_8680
FT                   /locus_tag=group_8680
FT                   /colour=3
FT   misc_feature    2242
FT                   /label=group_3783
FT                   /locus_tag=group_3783
FT                   /colour=2
FT   feature         4455
FT                   /label=amiE
FT                   /locus_tag=amiE
FT                   /colour=6
FT   misc_feature    3397
FT                   /label=group_7237
FT                   /locus_tag=group_7237
FT                   /colour=3
FT   feature         2483
FT                   /label=lvr_1
FT                   /locus_tag=lvr_1
FT                   /colour=7
FT   misc_feature    1516
FT                   /label=group_1053
FT                   /locus_tag=group_1053
FT                   /colour=3
FT   misc_feature    6607
FT                   /label=group_3496
FT                   /locus_tag=group_3496
FT                   /colour=2
FT   feature         5048
FT                   /label=murF_2
FT                   /locus_tag=murF_2
FT                   /colour=2
FT   feature         1605
FT                   /label=norR_2
FT                   /locus_tag=norR_2
FT                   /colour=2
FT   misc_feature    93
FT                   /label=group_7327
FT                   /locus_tag=group_7327
FT                   /colour=7
FT   misc_feature    4905
FT                   /label=group_1179
FT                   /locus_tag=group_1179
FT                   /colour=4
FT   misc_feature    5396
FT                   /label=group_8439
FT                   /locus_tag=group_8439
FT                   /colour=3
FT   feature         6509
FT                   /label=oppD_2
FT                   /locus_tag=oppD_2
FT                   /colour=2
FT   feature         483
FT                   /label=celA
FT                   /locus_tag=celA
FT                   /colour=2
FT   misc_feature    4675
FT                   /label=group_5984
FT                   /locus_tag=group_5984
FT                   /colour=5
FT   feature         8748
FT                   /label=infA
FT                   /locus_tag=infA
FT                   /colour=5
FT   feature         973
FT                   /label=yitJ_2
FT                   /locus_tag=yitJ_2
FT                   /colour=7
FT   feature         8797
FT                   /label=cadA_5
FT                   /locus_tag=cadA_5
FT                   /colour=4
FT   feature         6388
FT                   /label=cysC
FT                   /locus_tag=cysC
FT                   /colour=2
FT   misc_feature    2760
FT                   /label=group_1207
FT                   /locus_tag=group_1207
FT                   /colour=7
FT   misc_feature    861
FT                   /label=group_8111
FT                   /locus_tag=group_8111
FT                   /colour=4
FT   feature         7585
FT                   /label=rasP_1
FT                   /locus_tag=rasP_1
FT                   /colour=4
FT   feature         6570
FT                   /label=argJ_2
FT                   /locus_tag=argJ_2
FT                   /colour=2
FT   misc_feature    7488
FT                   /label=group_9577
FT                   /locus_tag=group_9577
FT                   /colour=5
FT   misc_feature    7279
FT                   /label=group_6790
FT                   /locus_tag=group_6790
FT                   /colour=4
FT   feature         4073
FT                   /label=prmC
FT                   /locus_tag=prmC
FT                   /colour=2
FT   misc_feature    9146
FT                   /label=group_5021
FT                   /locus_tag=group_5021
FT                   /colour=6
FT   feature         6496
FT                   /label=nupC_1
FT                   /locus_tag=nupC_1
FT                   /colour=2
FT   feature         9575
FT                   /label=cntD_2
FT                   /locus_tag=cntD_2
FT                   /colour=4
FT   misc_feature    5746
FT                   /label=group_8573
FT                   /locus_tag=group_8573
FT                   /colour=6
FT   misc_feature    9973
FT                   /label=group_2584
FT                   /locus_tag=group_2584
FT                   /colour=2
FT   feature         7609
FT                   /label=cheC
FT                   /locus_tag=cheC
FT                   /colour=2
FT   misc_feature    6169
FT                   /label=group_7025
FT                   /locus_tag=group_7025
FT                   /colour=7
FT   misc_feature    1806
FT                   /label=group_8458
FT                   /locus_tag=group_8458
FT                   /colour=4
FT   feature         9498
FT                   /label=argH_3
FT                   /locus_tag=argH_3
FT                   /colour=2
FT   misc_feature    9648
FT                   /label=group_6741
FT                   /locus_tag=group_6741
FT                   /colour=4
FT   misc_feature    799
FT                   /label=group_2164
FT                   /locus_tag=group_2164
FT                   /colour=4
FT   misc_feature    4855
FT                   /label=group_6322
FT                   /locus_tag=group_6322
FT                   /colour=6
FT   feature         8532
FT                   /label=yycJ
FT                   /locus_tag=yycJ
FT                   /colour=2
FT   misc_feature    607
FT                   /label=group_5602
FT                   /locus_tag=group_5602
FT                   /colour=5
FT   misc_feature    3024
FT                   /label=group_7056
FT                   /locus_tag=group_7056
FT                   /colour=4
FT   misc_feature    2104
FT                   /label=group_7532
FT                   /locus_tag=group_7532
FT                   /colour=3
FT   feature         8499
FT                   /label=ssbA
FT                   /locus_tag=ssbA
FT                   /colour=2
FT   misc_feature    1725
FT                   /label=group_2480
FT                   /locus_tag=group_2480
FT                   /colour=3
FT   misc_feature    5406
FT                   /label=group_768
FT                   /locus_tag=group_768
FT                   /colour=3
FT   feature         5801
FT                   /label=fadN_2
FT                   /locus_tag=fadN_2
FT                   /colour=4
FT   feature         4803
FT                   /label=argG_2
FT                   /locus_tag=argG_2
FT                   /colour=3
FT   misc_feature    980
FT                   /label=group_6609
FT                   /locus_tag=group_6609
FT                   /colour=5
FT   misc_feature    6993
FT                   /label=group_9249
FT                   /locus_tag=group_9249
FT                   /colour=2
FT   misc_feature    8356
FT                   /label=group_9716
FT                   /locus_tag=group_9716
FT                   /colour=2
FT   feature         2643
FT                   /label=cobT
FT                   /locus_tag=cobT
FT                   /colour=2
FT   feature         8211
FT                   /label=yjbK
FT                   /locus_tag=yjbK
FT                   /colour=2
FT   misc_feature    1013
FT                   /label=group_6232
FT                   /locus_tag=group_6232
FT                   /colour=4
FT   feature         2294
FT                   /label=slyA
FT                   /locus_tag=slyA
FT                   /colour=2
FT   feature         4597
FT                   /label=resE_3
FT                   /locus_tag=resE_3
FT                   /colour=3
FT   feature         8195
FT                   /label=fabHA_2
FT                   /locus_tag=fabHA_2
FT                   /colour=5
FT   feature         6305
FT                   /label=mgsR
FT                   /locus_tag=mgsR
FT                   /colour=4
FT   misc_feature    5876
FT                   /label=group_445
FT                   /locus_tag=group_445
FT                   /colour=4
FT   misc_feature    4046
FT                   /label=group_10195
FT                   /locus_tag=group_10195
FT                   /colour=2
FT   misc_feature    2105
FT                   /label=group_9272
FT                   /locus_tag=group_9272
FT                   /colour=3
FT   misc_feature    6213
FT                   /label=group_5843
FT                   /locus_tag=group_5843
FT                   /colour=7
FT   misc_feature    4840
FT                   /label=group_2431
FT                   /locus_tag=group_2431
FT                   /colour=7
FT   feature         7046
FT                   /label=ydaD_1
FT                   /locus_tag=ydaD_1
FT                   /colour=4
FT   feature         7717
FT                   /label=rsmB
FT                   /locus_tag=rsmB
FT                   /colour=2
FT   misc_feature    8957
FT                   /label=group_6004
FT                   /locus_tag=group_6004
FT                   /colour=5
FT   feature         4323
FT                   /label=pepT_2
FT                   /locus_tag=pepT_2
FT                   /colour=2
FT   misc_feature    5298
FT                   /label=group_956
FT                   /locus_tag=group_956
FT                   /colour=5
FT   feature         8770
FT                   /label=acsA_3
FT                   /locus_tag=acsA_3
FT                   /colour=2
FT   misc_feature    5813
FT                   /label=group_8837
FT                   /locus_tag=group_8837
FT                   /colour=6
FT   misc_feature    9163
FT                   /label=group_9833
FT                   /locus_tag=group_9833
FT                   /colour=3
FT   feature         3045
FT                   /label=bepA_1
FT                   /locus_tag=bepA_1
FT                   /colour=5
FT   feature         378
FT                   /label=hemC
FT                   /locus_tag=hemC
FT                   /colour=2
FT   misc_feature    1236
FT                   /label=group_8145
FT                   /locus_tag=group_8145
FT                   /colour=3
FT   feature         6739
FT                   /label=cobC
FT                   /locus_tag=cobC
FT                   /colour=5
FT   misc_feature    9069
FT                   /label=group_9352
FT                   /locus_tag=group_9352
FT                   /colour=4
FT   misc_feature    6105
FT                   /label=group_1620
FT                   /locus_tag=group_1620
FT                   /colour=6
FT   feature         5123
FT                   /label=ptsI
FT                   /locus_tag=ptsI
FT                   /colour=2
FT   feature         1973
FT                   /label=gerAC_1
FT                   /locus_tag=gerAC_1
FT                   /colour=2
FT   misc_feature    3083
FT                   /label=group_3313
FT                   /locus_tag=group_3313
FT                   /colour=6
FT   misc_feature    5667
FT                   /label=group_3478
FT                   /locus_tag=group_3478
FT                   /colour=7
FT   feature         639
FT                   /label=ktrB_1
FT                   /locus_tag=ktrB_1
FT                   /colour=5
FT   misc_feature    7091
FT                   /label=group_2920
FT                   /locus_tag=group_2920
FT                   /colour=2
FT   misc_feature    677
FT                   /label=group_10169
FT                   /locus_tag=group_10169
FT                   /colour=2
FT   misc_feature    6709
FT                   /label=group_945
FT                   /locus_tag=group_945
FT                   /colour=5
FT   feature         3708
FT                   /label=btuC_4
FT                   /locus_tag=btuC_4
FT                   /colour=3
FT   feature         6782
FT                   /label=ilvB_1
FT                   /locus_tag=ilvB_1
FT                   /colour=2
FT   feature         4748
FT                   /label=icmF_2
FT                   /locus_tag=icmF_2
FT                   /colour=3
FT   feature         5548
FT                   /label=selO_2
FT                   /locus_tag=selO_2
FT                   /colour=4
FT   feature         8972
FT                   /label=nlhH_2
FT                   /locus_tag=nlhH_2
FT                   /colour=3
FT   misc_feature    4936
FT                   /label=group_7703
FT                   /locus_tag=group_7703
FT                   /colour=5
FT   misc_feature    6961
FT                   /label=group_6385
FT                   /locus_tag=group_6385
FT                   /colour=3
FT   feature         7815
FT                   /label=dmlA
FT                   /locus_tag=dmlA
FT                   /colour=2
FT   misc_feature    7995
FT                   /label=group_6401
FT                   /locus_tag=group_6401
FT                   /colour=4
FT   misc_feature    2598
FT                   /label=group_2202
FT                   /locus_tag=group_2202
FT                   /colour=4
FT   misc_feature    10179
FT                   /label=group_6805
FT                   /locus_tag=group_6805
FT                   /colour=7
FT   feature         371
FT                   /label=engB
FT                   /locus_tag=engB
FT                   /colour=2
FT   feature         2827
FT                   /label=cmpR_1
FT                   /locus_tag=cmpR_1
FT                   /colour=2
FT   misc_feature    4574
FT                   /label=group_4716
FT                   /locus_tag=group_4716
FT                   /colour=5
FT   feature         6065
FT                   /label=cdgJ
FT                   /locus_tag=cdgJ
FT                   /colour=2
FT   feature         8130
FT                   /label=yoaH_2
FT                   /locus_tag=yoaH_2
FT                   /colour=2
FT   misc_feature    4292
FT                   /label=group_2147
FT                   /locus_tag=group_2147
FT                   /colour=5
FT   feature         449
FT                   /label=secDF
FT                   /locus_tag=secDF
FT                   /colour=7
FT   misc_feature    4031
FT                   /label=group_8213
FT                   /locus_tag=group_8213
FT                   /colour=2
FT   misc_feature    4804
FT                   /label=group_9217
FT                   /locus_tag=group_9217
FT                   /colour=5
FT   misc_feature    3897
FT                   /label=group_3324
FT                   /locus_tag=group_3324
FT                   /colour=6
FT   misc_feature    5091
FT                   /label=group_6087
FT                   /locus_tag=group_6087
FT                   /colour=5
FT   feature         6935
FT                   /label=rcsC_2
FT                   /locus_tag=rcsC_2
FT                   /colour=7
FT   misc_feature    4810
FT                   /label=group_8946
FT                   /locus_tag=group_8946
FT                   /colour=2
FT   feature         10024
FT                   /label=spoIIIAH
FT                   /locus_tag=spoIIIAH
FT                   /colour=2
FT   misc_feature    473
FT                   /label=group_1733
FT                   /locus_tag=group_1733
FT                   /colour=2
FT   misc_feature    5751
FT                   /label=group_8568
FT                   /locus_tag=group_8568
FT                   /colour=6
FT   feature         4340
FT                   /label=cheB_4
FT                   /locus_tag=cheB_4
FT                   /colour=3
FT   feature         2569
FT                   /label=spuC
FT                   /locus_tag=spuC
FT                   /colour=2
FT   feature         886
FT                   /label=pth
FT                   /locus_tag=pth
FT                   /colour=2
FT   misc_feature    7937
FT                   /label=group_1542
FT                   /locus_tag=group_1542
FT                   /colour=2
FT   feature         652
FT                   /label=ybeY
FT                   /locus_tag=ybeY
FT                   /colour=2
FT   misc_feature    9516
FT                   /label=group_6672
FT                   /locus_tag=group_6672
FT                   /colour=2
FT   misc_feature    2999
FT                   /label=group_1433
FT                   /locus_tag=group_1433
FT                   /colour=3
FT   feature         6973
FT                   /label=ymfD
FT                   /locus_tag=ymfD
FT                   /colour=3
FT   misc_feature    566
FT                   /label=group_9177
FT                   /locus_tag=group_9177
FT                   /colour=7
FT   misc_feature    10075
FT                   /label=group_3592
FT                   /locus_tag=group_3592
FT                   /colour=2
FT   misc_feature    4175
FT                   /label=group_5679
FT                   /locus_tag=group_5679
FT                   /colour=3
FT   misc_feature    2821
FT                   /label=group_2184
FT                   /locus_tag=group_2184
FT                   /colour=4
FT   misc_feature    6472
FT                   /label=group_8059
FT                   /locus_tag=group_8059
FT                   /colour=6
FT   feature         875
FT                   /label=rsmA
FT                   /locus_tag=rsmA
FT                   /colour=7
FT   misc_feature    5411
FT                   /label=group_766
FT                   /locus_tag=group_766
FT                   /colour=3
FT   misc_feature    5500
FT                   /label=group_2460
FT                   /locus_tag=group_2460
FT                   /colour=3
FT   feature         9187
FT                   /label=dppB_3
FT                   /locus_tag=dppB_3
FT                   /colour=3
FT   feature         9290
FT                   /label=yjhB
FT                   /locus_tag=yjhB
FT                   /colour=4
FT   feature         4470
FT                   /label=pdeC
FT                   /locus_tag=pdeC
FT                   /colour=7
FT   feature         2647
FT                   /label=glnA_2
FT                   /locus_tag=glnA_2
FT                   /colour=2
FT   feature         5847
FT                   /label=engB_2
FT                   /locus_tag=engB_2
FT                   /colour=7
FT   misc_feature    8405
FT                   /label=group_7403
FT                   /locus_tag=group_7403
FT                   /colour=2
FT   misc_feature    5511
FT                   /label=group_5074
FT                   /locus_tag=group_5074
FT                   /colour=2
FT   feature         7583
FT                   /label=proS_1
FT                   /locus_tag=proS_1
FT                   /colour=4
FT   feature         9527
FT                   /label=lutA_1
FT                   /locus_tag=lutA_1
FT                   /colour=2
FT   feature         4779
FT                   /label=cbiD_2
FT                   /locus_tag=cbiD_2
FT                   /colour=7
FT   misc_feature    1538
FT                   /label=group_4112
FT                   /locus_tag=group_4112
FT                   /colour=2
FT   misc_feature    227
FT                   /label=group_958
FT                   /locus_tag=group_958
FT                   /colour=6
FT   feature         2235
FT                   /label=gsiB_2
FT                   /locus_tag=gsiB_2
FT                   /colour=2
FT   feature         7138
FT                   /label=yknY_1
FT                   /locus_tag=yknY_1
FT                   /colour=4
FT   misc_feature    3628
FT                   /label=group_9632
FT                   /locus_tag=group_9632
FT                   /colour=4
FT   misc_feature    4790
FT                   /label=group_9209
FT                   /locus_tag=group_9209
FT                   /colour=2
FT   feature         10015
FT                   /label=bmrR
FT                   /locus_tag=bmrR
FT                   /colour=5
FT   misc_feature    318
FT                   /label=group_6649
FT                   /locus_tag=group_6649
FT                   /colour=3
FT   feature         2632
FT                   /label=rpaR
FT                   /locus_tag=rpaR
FT                   /colour=2
FT   feature         4678
FT                   /label=mshD_1
FT                   /locus_tag=mshD_1
FT                   /colour=6
FT   misc_feature    8817
FT                   /label=group_696
FT                   /locus_tag=group_696
FT                   /colour=4
FT   feature         9207
FT                   /label=rlmD
FT                   /locus_tag=rlmD
FT                   /colour=4
FT   misc_feature    6353
FT                   /label=group_9112
FT                   /locus_tag=group_9112
FT                   /colour=7
FT   feature         2301
FT                   /label=cpnA_2
FT                   /locus_tag=cpnA_2
FT                   /colour=2
FT   feature         747
FT                   /label=pbpH
FT                   /locus_tag=pbpH
FT                   /colour=4
FT   misc_feature    3229
FT                   /label=group_7475
FT                   /locus_tag=group_7475
FT                   /colour=3
FT   misc_feature    4886
FT                   /label=group_2107
FT                   /locus_tag=group_2107
FT                   /colour=6
FT   misc_feature    5389
FT                   /label=group_6365
FT                   /locus_tag=group_6365
FT                   /colour=3
FT   feature         8695
FT                   /label=yacL
FT                   /locus_tag=yacL
FT                   /colour=2
FT   feature         695
FT                   /label=kdpB_2
FT                   /locus_tag=kdpB_2
FT                   /colour=4
FT   misc_feature    1889
FT                   /label=group_4209
FT                   /locus_tag=group_4209
FT                   /colour=2
FT   misc_feature    4451
FT                   /label=group_5950
FT                   /locus_tag=group_5950
FT                   /colour=4
FT   feature         7729
FT                   /label=rqcH
FT                   /locus_tag=rqcH
FT                   /colour=2
FT   misc_feature    3974
FT                   /label=group_6845
FT                   /locus_tag=group_6845
FT                   /colour=5
FT   misc_feature    6004
FT                   /label=group_475
FT                   /locus_tag=group_475
FT                   /colour=5
FT   misc_feature    8830
FT                   /label=group_7972
FT                   /locus_tag=group_7972
FT                   /colour=6
FT   misc_feature    4770
FT                   /label=group_8906
FT                   /locus_tag=group_8906
FT                   /colour=6
FT   feature         484
FT                   /label=licA
FT                   /locus_tag=licA
FT                   /colour=2
FT   misc_feature    898
FT                   /label=group_5471
FT                   /locus_tag=group_5471
FT                   /colour=2
FT   feature         1641
FT                   /label=norG_4
FT                   /locus_tag=norG_4
FT                   /colour=7
FT   feature         912
FT                   /label=hpt
FT                   /locus_tag=hpt
FT                   /colour=2
FT   feature         2950
FT                   /label=htpX
FT                   /locus_tag=htpX
FT                   /colour=2
FT   feature         8082
FT                   /label=rcsC_7
FT                   /locus_tag=rcsC_7
FT                   /colour=4
FT   misc_feature    4665
FT                   /label=group_5875
FT                   /locus_tag=group_5875
FT                   /colour=2
FT   misc_feature    8147
FT                   /label=group_1092
FT                   /locus_tag=group_1092
FT                   /colour=7
FT   misc_feature    8148
FT                   /label=group_7949
FT                   /locus_tag=group_7949
FT                   /colour=7
FT   feature         3862
FT                   /label=yviE
FT                   /locus_tag=yviE
FT                   /colour=6
FT   misc_feature    4794
FT                   /label=group_6067
FT                   /locus_tag=group_6067
FT                   /colour=2
FT   misc_feature    8099
FT                   /label=group_9416
FT                   /locus_tag=group_9416
FT                   /colour=7
FT   feature         6488
FT                   /label=leuS_1
FT                   /locus_tag=leuS_1
FT                   /colour=2
FT   misc_feature    4410
FT                   /label=group_3042
FT                   /locus_tag=group_3042
FT                   /colour=3
FT   misc_feature    9936
FT                   /label=group_80
FT                   /locus_tag=group_80
FT                   /colour=6
FT   misc_feature    5731
FT                   /label=group_8588
FT                   /locus_tag=group_8588
FT                   /colour=6
FT   misc_feature    7415
FT                   /label=group_8105
FT                   /locus_tag=group_8105
FT                   /colour=4
FT   misc_feature    4854
FT                   /label=group_185
FT                   /locus_tag=group_185
FT                   /colour=6
FT   feature         3990
FT                   /label=gmhB_2
FT                   /locus_tag=gmhB_2
FT                   /colour=5
FT   misc_feature    3417
FT                   /label=group_6441
FT                   /locus_tag=group_6441
FT                   /colour=3
FT   feature         1086
FT                   /label=purL
FT                   /locus_tag=purL
FT                   /colour=2
FT   misc_feature    3888
FT                   /label=group_7871
FT                   /locus_tag=group_7871
FT                   /colour=6
FT   feature         1493
FT                   /label=ytrE
FT                   /locus_tag=ytrE
FT                   /colour=7
FT   feature         5593
FT                   /label=murI
FT                   /locus_tag=murI
FT                   /colour=2
FT   misc_feature    113
FT                   /label=group_2780
FT                   /locus_tag=group_2780
FT                   /colour=5
FT   feature         9769
FT                   /label=phoP_4
FT                   /locus_tag=phoP_4
FT                   /colour=6
FT   feature         8877
FT                   /label=ectT_3
FT                   /locus_tag=ectT_3
FT                   /colour=4
FT   misc_feature    3530
FT                   /label=group_5320
FT                   /locus_tag=group_5320
FT                   /colour=4
FT   feature         4708
FT                   /label=hssR_2
FT                   /locus_tag=hssR_2
FT                   /colour=2
FT   misc_feature    9719
FT                   /label=group_4166
FT                   /locus_tag=group_4166
FT                   /colour=3
FT   misc_feature    1484
FT                   /label=group_3524
FT                   /locus_tag=group_3524
FT                   /colour=2
FT   feature         1452
FT                   /label=cdr_2
FT                   /locus_tag=cdr_2
FT                   /colour=5
FT   misc_feature    4137
FT                   /label=group_6600
FT                   /locus_tag=group_6600
FT                   /colour=7
FT   misc_feature    7140
FT                   /label=group_9240
FT                   /locus_tag=group_9240
FT                   /colour=4
FT   feature         8729
FT                   /label=rplB
FT                   /locus_tag=rplB
FT                   /colour=5
FT   misc_feature    7064
FT                   /label=group_2489
FT                   /locus_tag=group_2489
FT                   /colour=4
FT   feature         7175
FT                   /label=cntE
FT                   /locus_tag=cntE
FT                   /colour=3
FT   misc_feature    1672
FT                   /label=group_2068
FT                   /locus_tag=group_2068
FT                   /colour=3
FT   misc_feature    2454
FT                   /label=group_4725
FT                   /locus_tag=group_4725
FT                   /colour=4
FT   misc_feature    2422
FT                   /label=group_1421
FT                   /locus_tag=group_1421
FT                   /colour=3
FT   misc_feature    5486
FT                   /label=group_8368
FT                   /locus_tag=group_8368
FT                   /colour=6
FT   misc_feature    3629
FT                   /label=group_4193
FT                   /locus_tag=group_4193
FT                   /colour=7
FT   misc_feature    7119
FT                   /label=group_8848
FT                   /locus_tag=group_8848
FT                   /colour=4
FT   feature         6573
FT                   /label=argD_1
FT                   /locus_tag=argD_1
FT                   /colour=7
FT   misc_feature    982
FT                   /label=group_7285
FT                   /locus_tag=group_7285
FT                   /colour=5
FT   misc_feature    9662
FT                   /label=group_6755
FT                   /locus_tag=group_6755
FT                   /colour=4
FT   misc_feature    2186
FT                   /label=group_9036
FT                   /locus_tag=group_9036
FT                   /colour=7
FT   feature         6664
FT                   /label=tcyK_1
FT                   /locus_tag=tcyK_1
FT                   /colour=3
FT   misc_feature    2497
FT                   /label=group_9552
FT                   /locus_tag=group_9552
FT                   /colour=6
FT   misc_feature    1832
FT                   /label=group_1825
FT                   /locus_tag=group_1825
FT                   /colour=3
FT   feature         1075
FT                   /label=pcrB_1
FT                   /locus_tag=pcrB_1
FT                   /colour=6
FT   misc_feature    6938
FT                   /label=group_3171
FT                   /locus_tag=group_3171
FT                   /colour=7
FT   misc_feature    1448
FT                   /label=group_4965
FT                   /locus_tag=group_4965
FT                   /colour=5
FT   misc_feature    5820
FT                   /label=group_3268
FT                   /locus_tag=group_3268
FT                   /colour=2
FT   misc_feature    451
FT                   /label=group_5281
FT                   /locus_tag=group_5281
FT                   /colour=2
FT   feature         1530
FT                   /label=thrC
FT                   /locus_tag=thrC
FT                   /colour=2
FT   feature         9712
FT                   /label=aphA4
FT                   /locus_tag=aphA4
FT                   /colour=6
FT   feature         2366
FT                   /label=eutL
FT                   /locus_tag=eutL
FT                   /colour=6
FT   feature         3170
FT                   /label=ypmB
FT                   /locus_tag=ypmB
FT                   /colour=2
FT   feature         9368
FT                   /label=argS_3
FT                   /locus_tag=argS_3
FT                   /colour=7
FT   misc_feature    3742
FT                   /label=group_6585
FT                   /locus_tag=group_6585
FT                   /colour=5
FT   feature         3713
FT                   /label=yxeB_1
FT                   /locus_tag=yxeB_1
FT                   /colour=2
FT   feature         3000
FT                   /label=cmk_1
FT                   /locus_tag=cmk_1
FT                   /colour=2
FT   feature         4043
FT                   /label=spoIIQ
FT                   /locus_tag=spoIIQ
FT                   /colour=2
FT   misc_feature    6271
FT                   /label=group_1918
FT                   /locus_tag=group_1918
FT                   /colour=6
FT   misc_feature    9006
FT                   /label=group_9782
FT                   /locus_tag=group_9782
FT                   /colour=6
FT   misc_feature    7323
FT                   /label=group_6108
FT                   /locus_tag=group_6108
FT                   /colour=6
FT   misc_feature    548
FT                   /label=group_9965
FT                   /locus_tag=group_9965
FT                   /colour=2
FT   feature         515
FT                   /label=alaS_1
FT                   /locus_tag=alaS_1
FT                   /colour=2
FT   feature         2744
FT                   /label=deoB
FT                   /locus_tag=deoB
FT                   /colour=2
FT   feature         7276
FT                   /label=copB
FT                   /locus_tag=copB
FT                   /colour=4
FT   feature         5938
FT                   /label=qacR
FT                   /locus_tag=qacR
FT                   /colour=4
FT   misc_feature    816
FT                   /label=group_936
FT                   /locus_tag=group_936
FT                   /colour=2
FT   feature         2660
FT                   /label=ydhR
FT                   /locus_tag=ydhR
FT                   /colour=2
FT   misc_feature    7113
FT                   /label=group_984
FT                   /locus_tag=group_984
FT                   /colour=6
FT   misc_feature    9358
FT                   /label=group_1013
FT                   /locus_tag=group_1013
FT                   /colour=5
FT   feature         6687
FT                   /label=pheS
FT                   /locus_tag=pheS
FT                   /colour=2
FT   misc_feature    9670
FT                   /label=group_4782
FT                   /locus_tag=group_4782
FT                   /colour=4
FT   misc_feature    220
FT                   /label=group_2929
FT                   /locus_tag=group_2929
FT                   /colour=5
FT   feature         1995
FT                   /label=fabH
FT                   /locus_tag=fabH
FT                   /colour=4
FT   misc_feature    5991
FT                   /label=group_4036
FT                   /locus_tag=group_4036
FT                   /colour=7
FT   misc_feature    6047
FT                   /label=group_4552
FT                   /locus_tag=group_4552
FT                   /colour=7
FT   misc_feature    259
FT                   /label=group_7900
FT                   /locus_tag=group_7900
FT                   /colour=3
FT   misc_feature    3643
FT                   /label=group_1981
FT                   /locus_tag=group_1981
FT                   /colour=2
FT   misc_feature    6902
FT                   /label=group_5596
FT                   /locus_tag=group_5596
FT                   /colour=3
FT   misc_feature    8631
FT                   /label=group_1629
FT                   /locus_tag=group_1629
FT                   /colour=2
FT   misc_feature    1742
FT                   /label=group_9462
FT                   /locus_tag=group_9462
FT                   /colour=3
FT   misc_feature    7823
FT                   /label=group_5218
FT                   /locus_tag=group_5218
FT                   /colour=2
FT   feature         6432
FT                   /label=btuC_2
FT                   /locus_tag=btuC_2
FT                   /colour=3
FT   feature         8721
FT                   /label=graS_2
FT                   /locus_tag=graS_2
FT                   /colour=5
FT   feature         3015
FT                   /label=menG
FT                   /locus_tag=menG
FT                   /colour=2
FT   feature         9479
FT                   /label=proS_2
FT                   /locus_tag=proS_2
FT                   /colour=7
FT   feature         8728
FT                   /label=rplW
FT                   /locus_tag=rplW
FT                   /colour=5
FT   feature         1292
FT                   /label=ssbA_2
FT                   /locus_tag=ssbA_2
FT                   /colour=3
FT   misc_feature    8332
FT                   /label=group_9725
FT                   /locus_tag=group_9725
FT                   /colour=6
FT   feature         3566
FT                   /label=hutI_3
FT                   /locus_tag=hutI_3
FT                   /colour=6
FT   misc_feature    198
FT                   /label=group_7332
FT                   /locus_tag=group_7332
FT                   /colour=3
FT   feature         8342
FT                   /label=ispD_1
FT                   /locus_tag=ispD_1
FT                   /colour=7
FT   misc_feature    143
FT                   /label=group_9193
FT                   /locus_tag=group_9193
FT                   /colour=6
FT   misc_feature    8014
FT                   /label=group_8197
FT                   /locus_tag=group_8197
FT                   /colour=4
FT   feature         185
FT                   /label=yqeN_2
FT                   /locus_tag=yqeN_2
FT                   /colour=4
FT   misc_feature    3119
FT                   /label=group_3646
FT                   /locus_tag=group_3646
FT                   /colour=2
FT   misc_feature    4531
FT                   /label=group_1882
FT                   /locus_tag=group_1882
FT                   /colour=5
FT   misc_feature    8430
FT                   /label=group_1930
FT                   /locus_tag=group_1930
FT                   /colour=2
FT   feature         614
FT                   /label=mcpA_3
FT                   /locus_tag=mcpA_3
FT                   /colour=7
FT   misc_feature    432
FT                   /label=group_2769
FT                   /locus_tag=group_2769
FT                   /colour=4
FT   misc_feature    5496
FT                   /label=group_10385
FT                   /locus_tag=group_10385
FT                   /colour=2
FT   misc_feature    5201
FT                   /label=group_743
FT                   /locus_tag=group_743
FT                   /colour=5
FT   misc_feature    213
FT                   /label=group_9166
FT                   /locus_tag=group_9166
FT                   /colour=5
FT   misc_feature    356
FT                   /label=group_10204
FT                   /locus_tag=group_10204
FT                   /colour=2
FT   misc_feature    3683
FT                   /label=group_1696
FT                   /locus_tag=group_1696
FT                   /colour=2
FT   misc_feature    4366
FT                   /label=group_5529
FT                   /locus_tag=group_5529
FT                   /colour=2
FT   misc_feature    3382
FT                   /label=group_7222
FT                   /locus_tag=group_7222
FT                   /colour=3
FT   misc_feature    2401
FT                   /label=group_2630
FT                   /locus_tag=group_2630
FT                   /colour=6
FT   misc_feature    4502
FT                   /label=group_4240
FT                   /locus_tag=group_4240
FT                   /colour=7
FT   feature         710
FT                   /label=znuB
FT                   /locus_tag=znuB
FT                   /colour=6
FT   misc_feature    4937
FT                   /label=group_6394
FT                   /locus_tag=group_6394
FT                   /colour=5
FT   feature         4817
FT                   /label=acpA_1
FT                   /locus_tag=acpA_1
FT                   /colour=3
FT   misc_feature    8038
FT                   /label=group_25
FT                   /locus_tag=group_25
FT                   /colour=4
FT   feature         5423
FT                   /label=drrA
FT                   /locus_tag=drrA
FT                   /colour=3
FT   misc_feature    1683
FT                   /label=group_773
FT                   /locus_tag=group_773
FT                   /colour=3
FT   feature         1801
FT                   /label=lolD_3
FT                   /locus_tag=lolD_3
FT                   /colour=5
FT   misc_feature    6364
FT                   /label=group_9922
FT                   /locus_tag=group_9922
FT                   /colour=2
FT   misc_feature    1319
FT                   /label=group_5670
FT                   /locus_tag=group_5670
FT                   /colour=4
FT   feature         10252
FT                   /label=essG
FT                   /locus_tag=essG
FT                   /colour=3
FT   feature         7627
FT                   /label=fliM
FT                   /locus_tag=fliM
FT                   /colour=3
FT   misc_feature    6155
FT                   /label=group_7652
FT                   /locus_tag=group_7652
FT                   /colour=7
FT   feature         744
FT                   /label=sodA1
FT                   /locus_tag=sodA1
FT                   /colour=2
FT   feature         6019
FT                   /label=yhaN_2
FT                   /locus_tag=yhaN_2
FT                   /colour=2
FT   feature         8119
FT                   /label=rppH_2
FT                   /locus_tag=rppH_2
FT                   /colour=7
FT   feature         2936
FT                   /label=ulaC
FT                   /locus_tag=ulaC
FT                   /colour=2
FT   feature         4298
FT                   /label=acrC
FT                   /locus_tag=acrC
FT                   /colour=3
FT   misc_feature    10066
FT                   /label=group_9200
FT                   /locus_tag=group_9200
FT                   /colour=2
FT   misc_feature    8567
FT                   /label=group_3954
FT                   /locus_tag=group_3954
FT                   /colour=2
FT   feature         5973
FT                   /label=bdbC
FT                   /locus_tag=bdbC
FT                   /colour=2
FT   feature         3584
FT                   /label=malT_2
FT                   /locus_tag=malT_2
FT                   /colour=7
FT   misc_feature    237
FT                   /label=group_6640
FT                   /locus_tag=group_6640
FT                   /colour=3
FT   feature         9030
FT                   /label=kdgA
FT                   /locus_tag=kdgA
FT                   /colour=3
FT   feature         609
FT                   /label=ppsC
FT                   /locus_tag=ppsC
FT                   /colour=5
FT   misc_feature    8295
FT                   /label=group_9762
FT                   /locus_tag=group_9762
FT                   /colour=6
FT   misc_feature    1317
FT                   /label=group_9821
FT                   /locus_tag=group_9821
FT                   /colour=6
FT   misc_feature    9877
FT                   /label=group_1570
FT                   /locus_tag=group_1570
FT                   /colour=2
FT   misc_feature    5942
FT                   /label=group_6565
FT                   /locus_tag=group_6565
FT                   /colour=4
FT   feature         9369
FT                   /label=argS_1
FT                   /locus_tag=argS_1
FT                   /colour=7
FT   misc_feature    3965
FT                   /label=group_59
FT                   /locus_tag=group_59
FT                   /colour=5
FT   misc_feature    1361
FT                   /label=group_170
FT                   /locus_tag=group_170
FT                   /colour=7
FT   misc_feature    1155
FT                   /label=group_8808
FT                   /locus_tag=group_8808
FT                   /colour=7
FT   feature         7432
FT                   /label=yscU
FT                   /locus_tag=yscU
FT                   /colour=3
FT   misc_feature    1031
FT                   /label=group_7265
FT                   /locus_tag=group_7265
FT                   /colour=4
FT   misc_feature    2907
FT                   /label=group_2423
FT                   /locus_tag=group_2423
FT                   /colour=6
FT   feature         9458
FT                   /label=echA8
FT                   /locus_tag=echA8
FT                   /colour=2
FT   misc_feature    5939
FT                   /label=group_4482
FT                   /locus_tag=group_4482
FT                   /colour=4
FT   feature         4387
FT                   /label=rapA
FT                   /locus_tag=rapA
FT                   /colour=2
FT   feature         7151
FT                   /label=mntA
FT                   /locus_tag=mntA
FT                   /colour=6
FT   misc_feature    3297
FT                   /label=group_8292
FT                   /locus_tag=group_8292
FT                   /colour=3
FT   misc_feature    4279
FT                   /label=group_5753
FT                   /locus_tag=group_5753
FT                   /colour=2
FT   misc_feature    7468
FT                   /label=group_6952
FT                   /locus_tag=group_6952
FT                   /colour=5
FT   misc_feature    7985
FT                   /label=group_7
FT                   /locus_tag=group_7
FT                   /colour=5
FT   feature         8625
FT                   /label=mcp4_2
FT                   /locus_tag=mcp4_2
FT                   /colour=6
FT   misc_feature    2694
FT                   /label=group_3211
FT                   /locus_tag=group_3211
FT                   /colour=7
FT   misc_feature    7882
FT                   /label=group_12
FT                   /locus_tag=group_12
FT                   /colour=2
FT   misc_feature    5305
FT                   /label=group_9482
FT                   /locus_tag=group_9482
FT                   /colour=5
FT   feature         4345
FT                   /label=yxdL_2
FT                   /locus_tag=yxdL_2
FT                   /colour=2
FT   misc_feature    3334
FT                   /label=group_7127
FT                   /locus_tag=group_7127
FT                   /colour=3
FT   misc_feature    1210
FT                   /label=group_5959
FT                   /locus_tag=group_5959
FT                   /colour=3
FT   misc_feature    3223
FT                   /label=group_6455
FT                   /locus_tag=group_6455
FT                   /colour=3
FT   feature         149
FT                   /label=citA_2
FT                   /locus_tag=citA_2
FT                   /colour=5
FT   feature         8703
FT                   /label=yacP
FT                   /locus_tag=yacP
FT                   /colour=2
FT   misc_feature    1299
FT                   /label=group_4821
FT                   /locus_tag=group_4821
FT                   /colour=3
FT   misc_feature    3782
FT                   /label=group_4762
FT                   /locus_tag=group_4762
FT                   /colour=6
FT   misc_feature    3126
FT                   /label=group_5583
FT                   /locus_tag=group_5583
FT                   /colour=6
FT   misc_feature    9691
FT                   /label=group_938
FT                   /locus_tag=group_938
FT                   /colour=4
FT   feature         724
FT                   /label=estB
FT                   /locus_tag=estB
FT                   /colour=2
FT   misc_feature    4103
FT                   /label=group_2789
FT                   /locus_tag=group_2789
FT                   /colour=3
FT   misc_feature    5559
FT                   /label=group_6897
FT                   /locus_tag=group_6897
FT                   /colour=3
FT   misc_feature    110
FT                   /label=group_980
FT                   /locus_tag=group_980
FT                   /colour=3
FT   feature         8819
FT                   /label=yjmD_2
FT                   /locus_tag=yjmD_2
FT                   /colour=3
FT   feature         5634
FT                   /label=argF_1
FT                   /locus_tag=argF_1
FT                   /colour=4
FT   misc_feature    4013
FT                   /label=group_1721
FT                   /locus_tag=group_1721
FT                   /colour=2
FT   feature         6360
FT                   /label=nudC_2
FT                   /locus_tag=nudC_2
FT                   /colour=7
FT   feature         5611
FT                   /label=fadD_1
FT                   /locus_tag=fadD_1
FT                   /colour=2
FT   misc_feature    5529
FT                   /label=group_8311
FT                   /locus_tag=group_8311
FT                   /colour=3
FT   misc_feature    5234
FT                   /label=group_8974
FT                   /locus_tag=group_8974
FT                   /colour=2
FT   misc_feature    2784
FT                   /label=group_3392
FT                   /locus_tag=group_3392
FT                   /colour=7
FT   misc_feature    7306
FT                   /label=group_6851
FT                   /locus_tag=group_6851
FT                   /colour=4
FT   feature         4272
FT                   /label=helD_1
FT                   /locus_tag=helD_1
FT                   /colour=2
FT   misc_feature    610
FT                   /label=group_9186
FT                   /locus_tag=group_9186
FT                   /colour=5
FT   feature         5216
FT                   /label=eis_1
FT                   /locus_tag=eis_1
FT                   /colour=2
FT   feature         5697
FT                   /label=yfhA
FT                   /locus_tag=yfhA
FT                   /colour=3
FT   feature         6448
FT                   /label=menE
FT                   /locus_tag=menE
FT                   /colour=2
FT   feature         9536
FT                   /label=mdtD_1
FT                   /locus_tag=mdtD_1
FT                   /colour=2
FT   feature         7445
FT                   /label=polC_3
FT                   /locus_tag=polC_3
FT                   /colour=4
FT   misc_feature    7992
FT                   /label=group_2559
FT                   /locus_tag=group_2559
FT                   /colour=2
FT   misc_feature    7633
FT                   /label=group_4922
FT                   /locus_tag=group_4922
FT                   /colour=3
FT   misc_feature    8380
FT                   /label=group_1683
FT                   /locus_tag=group_1683
FT                   /colour=4
FT   feature         1883
FT                   /label=abgT
FT                   /locus_tag=abgT
FT                   /colour=2
FT   feature         3325
FT                   /label=bdbC_2
FT                   /locus_tag=bdbC_2
FT                   /colour=3
FT   feature         8369
FT                   /label=xylB_2
FT                   /locus_tag=xylB_2
FT                   /colour=6
FT   feature         4656
FT                   /label=mrpB_1
FT                   /locus_tag=mrpB_1
FT                   /colour=2
FT   misc_feature    8512
FT                   /label=group_9706
FT                   /locus_tag=group_9706
FT                   /colour=3
FT   feature         2755
FT                   /label=ribT
FT                   /locus_tag=ribT
FT                   /colour=2
FT   misc_feature    4696
FT                   /label=group_6619
FT                   /locus_tag=group_6619
FT                   /colour=3
FT   misc_feature    10018
FT                   /label=group_704
FT                   /locus_tag=group_704
FT                   /colour=3
FT   misc_feature    850
FT                   /label=group_3077
FT                   /locus_tag=group_3077
FT                   /colour=4
FT   misc_feature    3339
FT                   /label=group_8275
FT                   /locus_tag=group_8275
FT                   /colour=3
FT   misc_feature    7139
FT                   /label=group_6664
FT                   /locus_tag=group_6664
FT                   /colour=4
FT   misc_feature    983
FT                   /label=group_5612
FT                   /locus_tag=group_5612
FT                   /colour=5
FT   misc_feature    3640
FT                   /label=group_6023
FT                   /locus_tag=group_6023
FT                   /colour=3
FT   misc_feature    5570
FT                   /label=group_8494
FT                   /locus_tag=group_8494
FT                   /colour=3
FT   misc_feature    4368
FT                   /label=group_4446
FT                   /locus_tag=group_4446
FT                   /colour=7
FT   misc_feature    9683
FT                   /label=group_7947
FT                   /locus_tag=group_7947
FT                   /colour=4
FT   feature         9573
FT                   /label=nikB_2
FT                   /locus_tag=nikB_2
FT                   /colour=4
FT   misc_feature    9960
FT                   /label=group_6488
FT                   /locus_tag=group_6488
FT                   /colour=5
FT   feature         3721
FT                   /label=atpD_2
FT                   /locus_tag=atpD_2
FT                   /colour=2
FT   misc_feature    2092
FT                   /label=group_9284
FT                   /locus_tag=group_9284
FT                   /colour=3
FT   feature         6088
FT                   /label=crh
FT                   /locus_tag=crh
FT                   /colour=2
FT   misc_feature    16
FT                   /label=group_7628
FT                   /locus_tag=group_7628
FT                   /colour=3
FT   misc_feature    10093
FT                   /label=group_8541
FT                   /locus_tag=group_8541
FT                   /colour=4
FT   misc_feature    5586
FT                   /label=group_4179
FT                   /locus_tag=group_4179
FT                   /colour=3
FT   misc_feature    9444
FT                   /label=group_6014
FT                   /locus_tag=group_6014
FT                   /colour=7
FT   misc_feature    10145
FT                   /label=group_6890
FT                   /locus_tag=group_6890
FT                   /colour=6
FT   misc_feature    3506
FT                   /label=group_2854
FT                   /locus_tag=group_2854
FT                   /colour=2
FT   feature         5164
FT                   /label=sigW_4
FT                   /locus_tag=sigW_4
FT                   /colour=2
FT   misc_feature    4872
FT                   /label=group_397
FT                   /locus_tag=group_397
FT                   /colour=5
FT   misc_feature    6915
FT                   /label=group_1512
FT                   /locus_tag=group_1512
FT                   /colour=4
FT   feature         5627
FT                   /label=rsbQ_1
FT                   /locus_tag=rsbQ_1
FT                   /colour=6
FT   feature         9990
FT                   /label=bfmBAB
FT                   /locus_tag=bfmBAB
FT                   /colour=2
FT   misc_feature    2885
FT                   /label=group_3375
FT                   /locus_tag=group_3375
FT                   /colour=2
FT   misc_feature    558
FT                   /label=group_9179
FT                   /locus_tag=group_9179
FT                   /colour=7
FT   misc_feature    107
FT                   /label=group_7713
FT                   /locus_tag=group_7713
FT                   /colour=3
FT   misc_feature    3470
FT                   /label=group_6411
FT                   /locus_tag=group_6411
FT                   /colour=3
FT   misc_feature    6712
FT                   /label=group_1806
FT                   /locus_tag=group_1806
FT                   /colour=2
FT   feature         6720
FT                   /label=btuD_8
FT                   /locus_tag=btuD_8
FT                   /colour=2
FT   feature         629
FT                   /label=dnaK
FT                   /locus_tag=dnaK
FT                   /colour=2
FT   misc_feature    216
FT                   /label=group_2776
FT                   /locus_tag=group_2776
FT                   /colour=3
FT   misc_feature    5250
FT                   /label=group_7964
FT                   /locus_tag=group_7964
FT                   /colour=5
FT   misc_feature    603
FT                   /label=group_6768
FT                   /locus_tag=group_6768
FT                   /colour=5
FT   misc_feature    158
FT                   /label=group_2357
FT                   /locus_tag=group_2357
FT                   /colour=6
FT   feature         7925
FT                   /label=ahpC
FT                   /locus_tag=ahpC
FT                   /colour=2
FT   misc_feature    6215
FT                   /label=group_8091
FT                   /locus_tag=group_8091
FT                   /colour=7
FT   misc_feature    1759
FT                   /label=group_9446
FT                   /locus_tag=group_9446
FT                   /colour=3
FT   misc_feature    9150
FT                   /label=group_7919
FT                   /locus_tag=group_7919
FT                   /colour=7
FT   misc_feature    1775
FT                   /label=group_8057
FT                   /locus_tag=group_8057
FT                   /colour=3
FT   misc_feature    8184
FT                   /label=group_3255
FT                   /locus_tag=group_3255
FT                   /colour=7
FT   feature         9588
FT                   /label=nrdF
FT                   /locus_tag=nrdF
FT                   /colour=4
FT   misc_feature    6400
FT                   /label=group_3303
FT                   /locus_tag=group_3303
FT                   /colour=6
FT   misc_feature    9491
FT                   /label=group_4284
FT                   /locus_tag=group_4284
FT                   /colour=2
FT   misc_feature    4834
FT                   /label=group_9053
FT                   /locus_tag=group_9053
FT                   /colour=7
FT   misc_feature    1821
FT                   /label=group_5677
FT                   /locus_tag=group_5677
FT                   /colour=2
FT   feature         3093
FT                   /label=tpa_1
FT                   /locus_tag=tpa_1
FT                   /colour=5
FT   misc_feature    3358
FT                   /label=group_4958
FT                   /locus_tag=group_4958
FT                   /colour=3
FT   feature         1467
FT                   /label=rlmA
FT                   /locus_tag=rlmA
FT                   /colour=2
FT   misc_feature    2169
FT                   /label=group_3883
FT                   /locus_tag=group_3883
FT                   /colour=3
FT   misc_feature    3650
FT                   /label=group_7724
FT                   /locus_tag=group_7724
FT                   /colour=7
FT   misc_feature    7964
FT                   /label=group_5132
FT                   /locus_tag=group_5132
FT                   /colour=2
FT   misc_feature    3854
FT                   /label=group_6928
FT                   /locus_tag=group_6928
FT                   /colour=6
FT   misc_feature    4884
FT                   /label=group_759
FT                   /locus_tag=group_759
FT                   /colour=3
FT   misc_feature    4568
FT                   /label=group_629
FT                   /locus_tag=group_629
FT                   /colour=5
FT   misc_feature    4788
FT                   /label=group_9207
FT                   /locus_tag=group_9207
FT                   /colour=2
FT   misc_feature    7476
FT                   /label=group_6139
FT                   /locus_tag=group_6139
FT                   /colour=5
FT   misc_feature    244
FT                   /label=group_6647
FT                   /locus_tag=group_6647
FT                   /colour=3
FT   feature         6843
FT                   /label=teaD
FT                   /locus_tag=teaD
FT                   /colour=4
FT   misc_feature    274
FT                   /label=group_9142
FT                   /locus_tag=group_9142
FT                   /colour=3
FT   feature         3502
FT                   /label=hssS_2
FT                   /locus_tag=hssS_2
FT                   /colour=2
FT   misc_feature    2190
FT                   /label=group_4706
FT                   /locus_tag=group_4706
FT                   /colour=2
FT   feature         663
FT                   /label=glyQS_2
FT                   /locus_tag=glyQS_2
FT                   /colour=3
FT   misc_feature    7555
FT                   /label=group_2212
FT                   /locus_tag=group_2212
FT                   /colour=3
FT   feature         9918
FT                   /label=cbiD
FT                   /locus_tag=cbiD
FT                   /colour=2
FT   misc_feature    506
FT                   /label=group_895
FT                   /locus_tag=group_895
FT                   /colour=7
FT   misc_feature    1097
FT                   /label=group_6815
FT                   /locus_tag=group_6815
FT                   /colour=6
FT   misc_feature    9351
FT                   /label=group_2055
FT                   /locus_tag=group_2055
FT                   /colour=7
FT   misc_feature    3031
FT                   /label=group_3662
FT                   /locus_tag=group_3662
FT                   /colour=4
FT   misc_feature    9507
FT                   /label=group_6684
FT                   /locus_tag=group_6684
FT                   /colour=2
FT   misc_feature    2271
FT                   /label=group_10336
FT                   /locus_tag=group_10336
FT                   /colour=2
FT   feature         1547
FT                   /label=acyII_1
FT                   /locus_tag=acyII_1
FT                   /colour=6
FT   misc_feature    2385
FT                   /label=group_9528
FT                   /locus_tag=group_9528
FT                   /colour=3
FT   misc_feature    591
FT                   /label=group_7907
FT                   /locus_tag=group_7907
FT                   /colour=5
FT   misc_feature    10167
FT                   /label=group_4406
FT                   /locus_tag=group_4406
FT                   /colour=6
FT   misc_feature    5828
FT                   /label=group_8635
FT                   /locus_tag=group_8635
FT                   /colour=7
FT   misc_feature    2062
FT                   /label=group_8698
FT                   /locus_tag=group_8698
FT                   /colour=3
FT   misc_feature    7795
FT                   /label=group_10301
FT                   /locus_tag=group_10301
FT                   /colour=2
FT   misc_feature    4477
FT                   /label=group_10303
FT                   /locus_tag=group_10303
FT                   /colour=2
FT   misc_feature    10141
FT                   /label=group_7424
FT                   /locus_tag=group_7424
FT                   /colour=6
FT   feature         5287
FT                   /label=yghA
FT                   /locus_tag=yghA
FT                   /colour=6
FT   misc_feature    2857
FT                   /label=group_2172
FT                   /locus_tag=group_2172
FT                   /colour=4
FT   misc_feature    2681
FT                   /label=group_8501
FT                   /locus_tag=group_8501
FT                   /colour=7
FT   feature         916
FT                   /label=hslO
FT                   /locus_tag=hslO
FT                   /colour=2
FT   misc_feature    9984
FT                   /label=group_700
FT                   /locus_tag=group_700
FT                   /colour=2
FT   misc_feature    4809
FT                   /label=group_9219
FT                   /locus_tag=group_9219
FT                   /colour=2
FT   misc_feature    1982
FT                   /label=group_1937
FT                   /locus_tag=group_1937
FT                   /colour=2
FT   misc_feature    5493
FT                   /label=group_5082
FT                   /locus_tag=group_5082
FT                   /colour=2
FT   misc_feature    8311
FT                   /label=group_9746
FT                   /locus_tag=group_9746
FT                   /colour=6
FT   feature         4172
FT                   /label=ilvA
FT                   /locus_tag=ilvA
FT                   /colour=3
FT   feature         1569
FT                   /label=yodJ
FT                   /locus_tag=yodJ
FT                   /colour=2
FT   misc_feature    3905
FT                   /label=group_2149
FT                   /locus_tag=group_2149
FT                   /colour=6
FT   feature         6055
FT                   /label=saeS
FT                   /locus_tag=saeS
FT                   /colour=3
FT   misc_feature    5962
FT                   /label=group_469
FT                   /locus_tag=group_469
FT                   /colour=7
FT   feature         359
FT                   /label=qoxB
FT                   /locus_tag=qoxB
FT                   /colour=4
FT   misc_feature    8395
FT                   /label=group_7413
FT                   /locus_tag=group_7413
FT                   /colour=2
FT   misc_feature    9616
FT                   /label=group_6711
FT                   /locus_tag=group_6711
FT                   /colour=4
FT   feature         6015
FT                   /label=paaF
FT                   /locus_tag=paaF
FT                   /colour=2
FT   feature         9263
FT                   /label=rnjA_1
FT                   /locus_tag=rnjA_1
FT                   /colour=2
FT   feature         3145
FT                   /label=bmrA
FT                   /locus_tag=bmrA
FT                   /colour=2
FT   misc_feature    6877
FT                   /label=group_9264
FT                   /locus_tag=group_9264
FT                   /colour=3
FT   misc_feature    8006
FT                   /label=group_8190
FT                   /locus_tag=group_8190
FT                   /colour=4
FT   feature         1226
FT                   /label=dnaA_2
FT                   /locus_tag=dnaA_2
FT                   /colour=3
FT   misc_feature    2682
FT                   /label=group_7378
FT                   /locus_tag=group_7378
FT                   /colour=7
FT   misc_feature    2211
FT                   /label=group_6089
FT                   /locus_tag=group_6089
FT                   /colour=7
FT   misc_feature    9724
FT                   /label=group_2476
FT                   /locus_tag=group_2476
FT                   /colour=3
FT   misc_feature    8475
FT                   /label=group_5237
FT                   /locus_tag=group_5237
FT                   /colour=2
FT   misc_feature    7973
FT                   /label=group_10181
FT                   /locus_tag=group_10181
FT                   /colour=2
FT   misc_feature    8551
FT                   /label=group_6558
FT                   /locus_tag=group_6558
FT                   /colour=2
FT   misc_feature    9885
FT                   /label=group_3829
FT                   /locus_tag=group_3829
FT                   /colour=2
FT   misc_feature    2216
FT                   /label=group_8916
FT                   /locus_tag=group_8916
FT                   /colour=4
FT   misc_feature    3810
FT                   /label=group_4264
FT                   /locus_tag=group_4264
FT                   /colour=4
FT   misc_feature    8199
FT                   /label=group_4219
FT                   /locus_tag=group_4219
FT                   /colour=3
FT   misc_feature    4714
FT                   /label=group_5327
FT                   /locus_tag=group_5327
FT                   /colour=6
FT   misc_feature    8599
FT                   /label=group_852
FT                   /locus_tag=group_852
FT                   /colour=2
FT   feature         4205
FT                   /label=bacF
FT                   /locus_tag=bacF
FT                   /colour=2
FT   feature         1799
FT                   /label=ureC_3
FT                   /locus_tag=ureC_3
FT                   /colour=5
FT   misc_feature    9758
FT                   /label=group_8794
FT                   /locus_tag=group_8794
FT                   /colour=3
FT   misc_feature    3869
FT                   /label=group_4746
FT                   /locus_tag=group_4746
FT                   /colour=6
FT   feature         7281
FT                   /label=rep
FT                   /locus_tag=rep
FT                   /colour=4
FT   misc_feature    1024
FT                   /label=group_7258
FT                   /locus_tag=group_7258
FT                   /colour=4
FT   feature         6312
FT                   /label=wbpA
FT                   /locus_tag=wbpA
FT                   /colour=6
FT   feature         6807
FT                   /label=btuD_9
FT                   /locus_tag=btuD_9
FT                   /colour=3
FT   misc_feature    1150
FT                   /label=group_7984
FT                   /locus_tag=group_7984
FT                   /colour=3
FT   misc_feature    1101
FT                   /label=group_6607
FT                   /locus_tag=group_6607
FT                   /colour=4
FT   feature         4332
FT                   /label=nhaC_1
FT                   /locus_tag=nhaC_1
FT                   /colour=2
FT   misc_feature    6855
FT                   /label=group_9247
FT                   /locus_tag=group_9247
FT                   /colour=2
FT   misc_feature    5224
FT                   /label=group_3682
FT                   /locus_tag=group_3682
FT                   /colour=2
FT   feature         6361
FT                   /label=btsS
FT                   /locus_tag=btsS
FT                   /colour=2
FT   misc_feature    6165
FT                   /label=group_7021
FT                   /locus_tag=group_7021
FT                   /colour=7
FT   misc_feature    4472
FT                   /label=group_1846
FT                   /locus_tag=group_1846
FT                   /colour=2
FT   misc_feature    7612
FT                   /label=group_353
FT                   /locus_tag=group_353
FT                   /colour=7
FT   misc_feature    749
FT                   /label=group_1366
FT                   /locus_tag=group_1366
FT                   /colour=4
FT   feature         836
FT                   /label=coaX_1
FT                   /locus_tag=coaX_1
FT                   /colour=2
FT   misc_feature    9381
FT                   /label=group_3863
FT                   /locus_tag=group_3863
FT                   /colour=5
FT   misc_feature    9341
FT                   /label=group_3343
FT                   /locus_tag=group_3343
FT                   /colour=2
FT   feature         7224
FT                   /label=rpoE_3
FT                   /locus_tag=rpoE_3
FT                   /colour=6
FT   misc_feature    8054
FT                   /label=group_9406
FT                   /locus_tag=group_9406
FT                   /colour=2
FT   misc_feature    6412
FT                   /label=group_8839
FT                   /locus_tag=group_8839
FT                   /colour=4
FT   misc_feature    9136
FT                   /label=group_1393
FT                   /locus_tag=group_1393
FT                   /colour=4
FT   feature         9222
FT                   /label=pomA
FT                   /locus_tag=pomA
FT                   /colour=2
FT   feature         1162
FT                   /label=ydhK
FT                   /locus_tag=ydhK
FT                   /colour=2
FT   misc_feature    9609
FT                   /label=group_6734
FT                   /locus_tag=group_6734
FT                   /colour=4
FT   feature         2230
FT                   /label=tpa_4
FT                   /locus_tag=tpa_4
FT                   /colour=5
FT   misc_feature    9356
FT                   /label=group_7938
FT                   /locus_tag=group_7938
FT                   /colour=5
FT   misc_feature    942
FT                   /label=group_8785
FT                   /locus_tag=group_8785
FT                   /colour=3
FT   misc_feature    10164
FT                   /label=group_6826
FT                   /locus_tag=group_6826
FT                   /colour=6
FT   misc_feature    5210
FT                   /label=group_739
FT                   /locus_tag=group_739
FT                   /colour=5
FT   feature         7987
FT                   /label=pdhD_2
FT                   /locus_tag=pdhD_2
FT                   /colour=5
FT   feature         1128
FT                   /label=desR_2
FT                   /locus_tag=desR_2
FT                   /colour=7
FT   misc_feature    306
FT                   /label=group_8555
FT                   /locus_tag=group_8555
FT                   /colour=3
FT   feature         125
FT                   /label=ispG_1
FT                   /locus_tag=ispG_1
FT                   /colour=3
FT   misc_feature    9337
FT                   /label=group_2100
FT                   /locus_tag=group_2100
FT                   /colour=2
FT   feature         2264
FT                   /label=apc4
FT                   /locus_tag=apc4
FT                   /colour=2
FT   misc_feature    2070
FT                   /label=group_5957
FT                   /locus_tag=group_5957
FT                   /colour=3
FT   feature         4631
FT                   /label=btsR
FT                   /locus_tag=btsR
FT                   /colour=4
FT   misc_feature    3336
FT                   /label=group_7129
FT                   /locus_tag=group_7129
FT                   /colour=3
FT   misc_feature    8154
FT                   /label=group_1586
FT                   /locus_tag=group_1586
FT                   /colour=7
FT   feature         6822
FT                   /label=yheH_2
FT                   /locus_tag=yheH_2
FT                   /colour=5
FT   misc_feature    5823
FT                   /label=group_1908
FT                   /locus_tag=group_1908
FT                   /colour=3
FT   misc_feature    2520
FT                   /label=group_6118
FT                   /locus_tag=group_6118
FT                   /colour=5
FT   feature         8765
FT                   /label=salA_1
FT                   /locus_tag=salA_1
FT                   /colour=2
FT   misc_feature    9453
FT                   /label=group_2608
FT                   /locus_tag=group_2608
FT                   /colour=2
FT   feature         6713
FT                   /label=gltR_2
FT                   /locus_tag=gltR_2
FT                   /colour=2
FT   feature         3934
FT                   /label=comFA
FT                   /locus_tag=comFA
FT                   /colour=6
FT   misc_feature    8117
FT                   /label=group_7163
FT                   /locus_tag=group_7163
FT                   /colour=7
FT   misc_feature    5561
FT                   /label=group_6899
FT                   /locus_tag=group_6899
FT                   /colour=3
FT   misc_feature    5106
FT                   /label=group_2444
FT                   /locus_tag=group_2444
FT                   /colour=4
FT   feature         874
FT                   /label=rnmV_2
FT                   /locus_tag=rnmV_2
FT                   /colour=7
FT   misc_feature    4823
FT                   /label=group_6060
FT                   /locus_tag=group_6060
FT                   /colour=3
FT   feature         7989
FT                   /label=garB
FT                   /locus_tag=garB
FT                   /colour=7
FT   feature         5089
FT                   /label=efeM
FT                   /locus_tag=efeM
FT                   /colour=2
FT   misc_feature    7320
FT                   /label=group_9774
FT                   /locus_tag=group_9774
FT                   /colour=6
FT   misc_feature    9727
FT                   /label=group_4856
FT                   /locus_tag=group_4856
FT                   /colour=3
FT   misc_feature    2222
FT                   /label=group_505
FT                   /locus_tag=group_505
FT                   /colour=3
FT   feature         9398
FT                   /label=yciC_2
FT                   /locus_tag=yciC_2
FT                   /colour=2
FT   misc_feature    3407
FT                   /label=group_7196
FT                   /locus_tag=group_7196
FT                   /colour=3
FT   misc_feature    6326
FT                   /label=group_5686
FT                   /locus_tag=group_5686
FT                   /colour=6
FT   feature         4238
FT                   /label=puuC
FT                   /locus_tag=puuC
FT                   /colour=3
FT   feature         6629
FT                   /label=yohK
FT                   /locus_tag=yohK
FT                   /colour=2
FT   feature         8585
FT                   /label=gntZ
FT                   /locus_tag=gntZ
FT                   /colour=2
FT   misc_feature    5696
FT                   /label=group_141
FT                   /locus_tag=group_141
FT                   /colour=3
FT   misc_feature    9345
FT                   /label=group_4774
FT                   /locus_tag=group_4774
FT                   /colour=2
FT   misc_feature    5872
FT                   /label=group_9856
FT                   /locus_tag=group_9856
FT                   /colour=7
FT   misc_feature    1485
FT                   /label=group_6181
FT                   /locus_tag=group_6181
FT                   /colour=2
FT   misc_feature    5450
FT                   /label=group_2467
FT                   /locus_tag=group_2467
FT                   /colour=2
FT   misc_feature    643
FT                   /label=group_7910
FT                   /locus_tag=group_7910
FT                   /colour=7
FT   misc_feature    1461
FT                   /label=group_1312
FT                   /locus_tag=group_1312
FT                   /colour=6
FT   misc_feature    1624
FT                   /label=group_1003
FT                   /locus_tag=group_1003
FT                   /colour=5
FT   misc_feature    10190
FT                   /label=group_8722
FT                   /locus_tag=group_8722
FT                   /colour=7
FT   misc_feature    4870
FT                   /label=group_8861
FT                   /locus_tag=group_8861
FT                   /colour=2
FT   feature         5355
FT                   /label=xecD_2
FT                   /locus_tag=xecD_2
FT                   /colour=4
FT   misc_feature    1474
FT                   /label=group_2286
FT                   /locus_tag=group_2286
FT                   /colour=2
FT   feature         9995
FT                   /label=ugpQ
FT                   /locus_tag=ugpQ
FT                   /colour=5
FT   misc_feature    573
FT                   /label=group_9170
FT                   /locus_tag=group_9170
FT                   /colour=7
FT   misc_feature    235
FT                   /label=group_6638
FT                   /locus_tag=group_6638
FT                   /colour=3
FT   misc_feature    7483
FT                   /label=group_2041
FT                   /locus_tag=group_2041
FT                   /colour=5
FT   feature         9521
FT                   /label=spoVAD_1
FT                   /locus_tag=spoVAD_1
FT                   /colour=2
FT   misc_feature    4133
FT                   /label=group_8465
FT                   /locus_tag=group_8465
FT                   /colour=7
FT   misc_feature    1749
FT                   /label=group_3732
FT                   /locus_tag=group_3732
FT                   /colour=3
FT   misc_feature    3480
FT                   /label=group_9678
FT                   /locus_tag=group_9678
FT                   /colour=3
FT   misc_feature    2554
FT                   /label=group_6130
FT                   /locus_tag=group_6130
FT                   /colour=7
FT   feature         5614
FT                   /label=polX
FT                   /locus_tag=polX
FT                   /colour=2
FT   misc_feature    6584
FT                   /label=group_1291
FT                   /locus_tag=group_1291
FT                   /colour=5
FT   feature         4232
FT                   /label=kstR2_1
FT                   /locus_tag=kstR2_1
FT                   /colour=3
FT   misc_feature    350
FT                   /label=group_7033
FT                   /locus_tag=group_7033
FT                   /colour=6
FT   misc_feature    6659
FT                   /label=group_365
FT                   /locus_tag=group_365
FT                   /colour=3
FT   misc_feature    4628
FT                   /label=group_8962
FT                   /locus_tag=group_8962
FT                   /colour=4
FT   misc_feature    960
FT                   /label=group_1874
FT                   /locus_tag=group_1874
FT                   /colour=5
FT   feature         7619
FT                   /label=flhA
FT                   /locus_tag=flhA
FT                   /colour=3
FT   feature         4492
FT                   /label=kimA
FT                   /locus_tag=kimA
FT                   /colour=2
FT   misc_feature    3009
FT                   /label=group_2404
FT                   /locus_tag=group_2404
FT                   /colour=2
FT   feature         1257
FT                   /label=yqbN
FT                   /locus_tag=yqbN
FT                   /colour=3
FT   feature         4604
FT                   /label=bceA_1
FT                   /locus_tag=bceA_1
FT                   /colour=5
FT   feature         6035
FT                   /label=hemH
FT                   /locus_tag=hemH
FT                   /colour=2
FT   feature         8671
FT                   /label=rluF
FT                   /locus_tag=rluF
FT                   /colour=2
FT   misc_feature    5879
FT                   /label=group_2648
FT                   /locus_tag=group_2648
FT                   /colour=4
FT   feature         8488
FT                   /label=soj
FT                   /locus_tag=soj
FT                   /colour=5
FT   misc_feature    1369
FT                   /label=group_6031
FT                   /locus_tag=group_6031
FT                   /colour=4
FT   feature         3372
FT                   /label=lytA_2
FT                   /locus_tag=lytA_2
FT                   /colour=3
FT   feature         6443
FT                   /label=pchA
FT                   /locus_tag=pchA
FT                   /colour=2
FT   misc_feature    1338
FT                   /label=group_1948
FT                   /locus_tag=group_1948
FT                   /colour=7
FT   misc_feature    5907
FT                   /label=group_481
FT                   /locus_tag=group_481
FT                   /colour=2
FT   misc_feature    1070
FT                   /label=group_5016
FT                   /locus_tag=group_5016
FT                   /colour=2
FT   misc_feature    2809
FT                   /label=group_333
FT                   /locus_tag=group_333
FT                   /colour=5
FT   feature         1394
FT                   /label=cysA_1
FT                   /locus_tag=cysA_1
FT                   /colour=6
FT   feature         8463
FT                   /label=pdxS
FT                   /locus_tag=pdxS
FT                   /colour=2
FT   feature         1445
FT                   /label=dsrE2
FT                   /locus_tag=dsrE2
FT                   /colour=2
FT   feature         8653
FT                   /label=srrA_3
FT                   /locus_tag=srrA_3
FT                   /colour=2
FT   misc_feature    8062
FT                   /label=group_1593
FT                   /locus_tag=group_1593
FT                   /colour=2
FT   misc_feature    223
FT                   /label=group_2927
FT                   /locus_tag=group_2927
FT                   /colour=4
FT   feature         3547
FT                   /label=ctc_1
FT                   /locus_tag=ctc_1
FT                   /colour=5
FT   feature         3729
FT                   /label=rmlA
FT                   /locus_tag=rmlA
FT                   /colour=5
FT   misc_feature    7589
FT                   /label=group_3432
FT                   /locus_tag=group_3432
FT                   /colour=3
FT   misc_feature    4958
FT                   /label=group_8422
FT                   /locus_tag=group_8422
FT                   /colour=5
FT   misc_feature    8016
FT                   /label=group_8199
FT                   /locus_tag=group_8199
FT                   /colour=4
FT   misc_feature    8286
FT                   /label=group_6080
FT                   /locus_tag=group_6080
FT                   /colour=6
FT   feature         9463
FT                   /label=xerC_5
FT                   /locus_tag=xerC_5
FT                   /colour=2
FT   misc_feature    5382
FT                   /label=group_6358
FT                   /locus_tag=group_6358
FT                   /colour=3
FT   misc_feature    2148
FT                   /label=group_5666
FT                   /locus_tag=group_5666
FT                   /colour=3
FT   misc_feature    2915
FT                   /label=group_8818
FT                   /locus_tag=group_8818
FT                   /colour=4
FT   feature         3138
FT                   /label=gabP_1
FT                   /locus_tag=gabP_1
FT                   /colour=7
FT   misc_feature    6340
FT                   /label=group_10360
FT                   /locus_tag=group_10360
FT                   /colour=2
FT   misc_feature    1379
FT                   /label=group_171
FT                   /locus_tag=group_171
FT                   /colour=7
FT   misc_feature    2111
FT                   /label=group_9071
FT                   /locus_tag=group_9071
FT                   /colour=3
FT   misc_feature    10057
FT                   /label=group_4474
FT                   /locus_tag=group_4474
FT                   /colour=2
FT   misc_feature    5648
FT                   /label=group_2140
FT                   /locus_tag=group_2140
FT                   /colour=6
FT   misc_feature    1927
FT                   /label=group_5527
FT                   /locus_tag=group_5527
FT                   /colour=3
FT   misc_feature    6957
FT                   /label=group_7183
FT                   /locus_tag=group_7183
FT                   /colour=3
FT   misc_feature    1905
FT                   /label=group_5693
FT                   /locus_tag=group_5693
FT                   /colour=3
FT   misc_feature    214
FT                   /label=group_2767
FT                   /locus_tag=group_2767
FT                   /colour=4
FT   misc_feature    129
FT                   /label=group_8925
FT                   /locus_tag=group_8925
FT                   /colour=4
FT   misc_feature    7036
FT                   /label=group_202
FT                   /locus_tag=group_202
FT                   /colour=3
FT   misc_feature    4791
FT                   /label=group_9210
FT                   /locus_tag=group_9210
FT                   /colour=2
FT   misc_feature    7474
FT                   /label=group_3136
FT                   /locus_tag=group_3136
FT                   /colour=5
FT   feature         6639
FT                   /label=polA
FT                   /locus_tag=polA
FT                   /colour=2
FT   misc_feature    9113
FT                   /label=group_6278
FT                   /locus_tag=group_6278
FT                   /colour=4
FT   misc_feature    5333
FT                   /label=group_9474
FT                   /locus_tag=group_9474
FT                   /colour=3
FT   misc_feature    4301
FT                   /label=group_8881
FT                   /locus_tag=group_8881
FT                   /colour=3
FT   misc_feature    425
FT                   /label=group_4071
FT                   /locus_tag=group_4071
FT                   /colour=4
FT   feature         1891
FT                   /label=speG
FT                   /locus_tag=speG
FT                   /colour=2
FT   feature         1413
FT                   /label=metG_1
FT                   /locus_tag=metG_1
FT                   /colour=2
FT   misc_feature    5671
FT                   /label=group_1152
FT                   /locus_tag=group_1152
FT                   /colour=2
FT   feature         9587
FT                   /label=nrdE
FT                   /locus_tag=nrdE
FT                   /colour=4
FT   feature         5659
FT                   /label=ccpA_1
FT                   /locus_tag=ccpA_1
FT                   /colour=6
FT   feature         6831
FT                   /label=pbuE_3
FT                   /locus_tag=pbuE_3
FT                   /colour=4
FT   misc_feature    6522
FT                   /label=group_6161
FT                   /locus_tag=group_6161
FT                   /colour=3
FT   misc_feature    5902
FT                   /label=group_2744
FT                   /locus_tag=group_2744
FT                   /colour=3
FT   feature         7253
FT                   /label=metI
FT                   /locus_tag=metI
FT                   /colour=2
FT   misc_feature    4686
FT                   /label=group_8830
FT                   /locus_tag=group_8830
FT                   /colour=6
FT   misc_feature    5636
FT                   /label=group_8982
FT                   /locus_tag=group_8982
FT                   /colour=4
FT   misc_feature    9714
FT                   /label=group_9328
FT                   /locus_tag=group_9328
FT                   /colour=3
FT   misc_feature    6224
FT                   /label=group_3066
FT                   /locus_tag=group_3066
FT                   /colour=7
FT   misc_feature    2899
FT                   /label=group_7792
FT                   /locus_tag=group_7792
FT                   /colour=3
FT   misc_feature    592
FT                   /label=group_5248
FT                   /locus_tag=group_5248
FT                   /colour=2
FT   misc_feature    6805
FT                   /label=group_9238
FT                   /locus_tag=group_9238
FT                   /colour=3
FT   feature         871
FT                   /label=metG_2
FT                   /locus_tag=metG_2
FT                   /colour=2
FT   misc_feature    2077
FT                   /label=group_9295
FT                   /locus_tag=group_9295
FT                   /colour=3
FT   misc_feature    6798
FT                   /label=group_3093
FT                   /locus_tag=group_3093
FT                   /colour=3
FT   feature         5192
FT                   /label=sttH
FT                   /locus_tag=sttH
FT                   /colour=2
FT   misc_feature    3439
FT                   /label=group_6434
FT                   /locus_tag=group_6434
FT                   /colour=3
FT   misc_feature    6132
FT                   /label=group_8301
FT                   /locus_tag=group_8301
FT                   /colour=7
FT   misc_feature    5579
FT                   /label=group_8485
FT                   /locus_tag=group_8485
FT                   /colour=3
FT   misc_feature    4490
FT                   /label=group_981
FT                   /locus_tag=group_981
FT                   /colour=2
FT   misc_feature    5826
FT                   /label=group_1043
FT                   /locus_tag=group_1043
FT                   /colour=3
FT   misc_feature    3175
FT                   /label=group_4721
FT                   /locus_tag=group_4721
FT                   /colour=2
FT   feature         6838
FT                   /label=xerC_10
FT                   /locus_tag=xerC_10
FT                   /colour=4
FT   feature         3099
FT                   /label=preA_3
FT                   /locus_tag=preA_3
FT                   /colour=2
FT   misc_feature    5551
FT                   /label=group_7320
FT                   /locus_tag=group_7320
FT                   /colour=3
FT   misc_feature    8941
FT                   /label=group_2309
FT                   /locus_tag=group_2309
FT                   /colour=7
FT   feature         7828
FT                   /label=ctaD_2
FT                   /locus_tag=ctaD_2
FT                   /colour=3
FT   misc_feature    9336
FT                   /label=group_4342
FT                   /locus_tag=group_4342
FT                   /colour=2
FT   feature         8739
FT                   /label=rpsN1
FT                   /locus_tag=rpsN1
FT                   /colour=5
FT   misc_feature    4573
FT                   /label=group_8009
FT                   /locus_tag=group_8009
FT                   /colour=5
FT   misc_feature    3390
FT                   /label=group_7230
FT                   /locus_tag=group_7230
FT                   /colour=3
FT   feature         3176
FT                   /label=ponA
FT                   /locus_tag=ponA
FT                   /colour=3
FT   misc_feature    4462
FT                   /label=group_10324
FT                   /locus_tag=group_10324
FT                   /colour=2
FT   feature         3168
FT                   /label=vdcA
FT                   /locus_tag=vdcA
FT                   /colour=2
FT   misc_feature    168
FT                   /label=group_1922
FT                   /locus_tag=group_1922
FT                   /colour=7
FT   misc_feature    7208
FT                   /label=group_4683
FT                   /locus_tag=group_4683
FT                   /colour=2
FT   misc_feature    1255
FT                   /label=group_5853
FT                   /locus_tag=group_5853
FT                   /colour=3
FT   misc_feature    389
FT                   /label=group_5285
FT                   /locus_tag=group_5285
FT                   /colour=2
FT   misc_feature    2144
FT                   /label=group_4961
FT                   /locus_tag=group_4961
FT                   /colour=3
FT   misc_feature    6966
FT                   /label=group_9259
FT                   /locus_tag=group_9259
FT                   /colour=3
FT   feature         9959
FT                   /label=resE_2
FT                   /locus_tag=resE_2
FT                   /colour=5
FT   misc_feature    7573
FT                   /label=group_10219
FT                   /locus_tag=group_10219
FT                   /colour=2
FT   misc_feature    431
FT                   /label=group_6581
FT                   /locus_tag=group_6581
FT                   /colour=4
FT   misc_feature    7365
FT                   /label=group_4379
FT                   /locus_tag=group_4379
FT                   /colour=6
FT   misc_feature    5765
FT                   /label=group_8604
FT                   /locus_tag=group_8604
FT                   /colour=6
FT   misc_feature    9658
FT                   /label=group_6751
FT                   /locus_tag=group_6751
FT                   /colour=4
FT   misc_feature    9462
FT                   /label=group_8448
FT                   /locus_tag=group_8448
FT                   /colour=4
FT   feature         2841
FT                   /label=sasA_6
FT                   /locus_tag=sasA_6
FT                   /colour=2
FT   misc_feature    7257
FT                   /label=group_7453
FT                   /locus_tag=group_7453
FT                   /colour=2
FT   misc_feature    3560
FT                   /label=group_7281
FT                   /locus_tag=group_7281
FT                   /colour=5
FT   misc_feature    2670
FT                   /label=group_9570
FT                   /locus_tag=group_9570
FT                   /colour=7
FT   feature         1790
FT                   /label=amaA
FT                   /locus_tag=amaA
FT                   /colour=4
FT   misc_feature    5246
FT                   /label=group_6797
FT                   /locus_tag=group_6797
FT                   /colour=5
FT   misc_feature    1835
FT                   /label=group_2889
FT                   /locus_tag=group_2889
FT                   /colour=3
FT   feature         1049
FT                   /label=gdx_2
FT                   /locus_tag=gdx_2
FT                   /colour=4
FT   misc_feature    2262
FT                   /label=group_1762
FT                   /locus_tag=group_1762
FT                   /colour=3
FT   misc_feature    3625
FT                   /label=group_1821
FT                   /locus_tag=group_1821
FT                   /colour=3
FT   misc_feature    5374
FT                   /label=group_3175
FT                   /locus_tag=group_3175
FT                   /colour=6
FT   misc_feature    9581
FT                   /label=group_9379
FT                   /locus_tag=group_9379
FT                   /colour=4
FT   misc_feature    3585
FT                   /label=group_1985
FT                   /locus_tag=group_1985
FT                   /colour=7
FT   misc_feature    9133
FT                   /label=group_6296
FT                   /locus_tag=group_6296
FT                   /colour=4
FT   feature         8717
FT                   /label=fusA
FT                   /locus_tag=fusA
FT                   /colour=5
FT   feature         2705
FT                   /label=lexA
FT                   /locus_tag=lexA
FT                   /colour=2
FT   misc_feature    3534
FT                   /label=group_138
FT                   /locus_tag=group_138
FT                   /colour=4
FT   feature         5916
FT                   /label=queG_2
FT                   /locus_tag=queG_2
FT                   /colour=7
FT   misc_feature    6187
FT                   /label=group_7563
FT                   /locus_tag=group_7563
FT                   /colour=7
FT   misc_feature    8768
FT                   /label=group_2685
FT                   /locus_tag=group_2685
FT                   /colour=2
FT   misc_feature    9328
FT                   /label=group_8956
FT                   /locus_tag=group_8956
FT                   /colour=2
FT   misc_feature    4867
FT                   /label=group_2157
FT                   /locus_tag=group_2157
FT                   /colour=5
FT   misc_feature    9098
FT                   /label=group_6263
FT                   /locus_tag=group_6263
FT                   /colour=4
FT   misc_feature    6906
FT                   /label=group_783
FT                   /locus_tag=group_783
FT                   /colour=4
FT   feature         7575
FT                   /label=rplGA
FT                   /locus_tag=rplGA
FT                   /colour=2
FT   misc_feature    7826
FT                   /label=group_10030
FT                   /locus_tag=group_10030
FT                   /colour=2
FT   feature         6385
FT                   /label=cysP
FT                   /locus_tag=cysP
FT                   /colour=6
FT   misc_feature    6024
FT                   /label=group_9961
FT                   /locus_tag=group_9961
FT                   /colour=2
FT   feature         9848
FT                   /label=mco_1
FT                   /locus_tag=mco_1
FT                   /colour=4
FT   misc_feature    5413
FT                   /label=group_7596
FT                   /locus_tag=group_7596
FT                   /colour=3
FT   misc_feature    5439
FT                   /label=group_1482
FT                   /locus_tag=group_1482
FT                   /colour=3
FT   misc_feature    3179
FT                   /label=group_92
FT                   /locus_tag=group_92
FT                   /colour=3
FT   misc_feature    1932
FT                   /label=group_3103
FT                   /locus_tag=group_3103
FT                   /colour=3
FT   misc_feature    3378
FT                   /label=group_7218
FT                   /locus_tag=group_7218
FT                   /colour=3
FT   misc_feature    2738
FT                   /label=group_2191
FT                   /locus_tag=group_2191
FT                   /colour=2
FT   misc_feature    1016
FT                   /label=group_6229
FT                   /locus_tag=group_6229
FT                   /colour=4
FT   misc_feature    6710
FT                   /label=group_944
FT                   /locus_tag=group_944
FT                   /colour=5
FT   misc_feature    6332
FT                   /label=group_5332
FT                   /locus_tag=group_5332
FT                   /colour=2
FT   misc_feature    3826
FT                   /label=group_8708
FT                   /locus_tag=group_8708
FT                   /colour=6
FT   misc_feature    946
FT                   /label=group_9683
FT                   /locus_tag=group_9683
FT                   /colour=3
FT   misc_feature    2051
FT                   /label=group_8687
FT                   /locus_tag=group_8687
FT                   /colour=3
FT   misc_feature    5866
FT                   /label=group_9862
FT                   /locus_tag=group_9862
FT                   /colour=7
FT   feature         8336
FT                   /label=lexA_2
FT                   /locus_tag=lexA_2
FT                   /colour=6
FT   misc_feature    5359
FT                   /label=group_6339
FT                   /locus_tag=group_6339
FT                   /colour=4
FT   misc_feature    2992
FT                   /label=group_180
FT                   /locus_tag=group_180
FT                   /colour=7
FT   misc_feature    9804
FT                   /label=group_9342
FT                   /locus_tag=group_9342
FT                   /colour=4
FT   misc_feature    1302
FT                   /label=group_8155
FT                   /locus_tag=group_8155
FT                   /colour=3
FT   feature         7102
FT                   /label=moeA_1
FT                   /locus_tag=moeA_1
FT                   /colour=5
FT   misc_feature    774
FT                   /label=group_1186
FT                   /locus_tag=group_1186
FT                   /colour=4
FT   misc_feature    6255
FT                   /label=group_7529
FT                   /locus_tag=group_7529
FT                   /colour=2
FT   feature         7833
FT                   /label=ctaA
FT                   /locus_tag=ctaA
FT                   /colour=2
FT   misc_feature    7024
FT                   /label=group_2500
FT                   /locus_tag=group_2500
FT                   /colour=2
FT   misc_feature    6295
FT                   /label=group_277
FT                   /locus_tag=group_277
FT                   /colour=6
FT   misc_feature    8107
FT                   /label=group_9421
FT                   /locus_tag=group_9421
FT                   /colour=7
FT   misc_feature    196
FT                   /label=group_4024
FT                   /locus_tag=group_4024
FT                   /colour=4
FT   feature         2772
FT                   /label=resA_3
FT                   /locus_tag=resA_3
FT                   /colour=2
FT   misc_feature    1894
FT                   /label=group_6659
FT                   /locus_tag=group_6659
FT                   /colour=3
FT   misc_feature    6459
FT                   /label=group_573
FT                   /locus_tag=group_573
FT                   /colour=4
FT   feature         9721
FT                   /label=hemL2
FT                   /locus_tag=hemL2
FT                   /colour=3
FT   feature         2266
FT                   /label=fhs
FT                   /locus_tag=fhs
FT                   /colour=2
FT   misc_feature    3763
FT                   /label=group_7670
FT                   /locus_tag=group_7670
FT                   /colour=6
FT   misc_feature    7077
FT                   /label=group_3290
FT                   /locus_tag=group_3290
FT                   /colour=5
FT   feature         1848
FT                   /label=cntF
FT                   /locus_tag=cntF
FT                   /colour=5
FT   misc_feature    3277
FT                   /label=group_7006
FT                   /locus_tag=group_7006
FT                   /colour=3
FT   misc_feature    1888
FT                   /label=group_974
FT                   /locus_tag=group_974
FT                   /colour=2
FT   feature         7686
FT                   /label=fabD
FT                   /locus_tag=fabD
FT                   /colour=2
FT   misc_feature    4497
FT                   /label=group_8072
FT                   /locus_tag=group_8072
FT                   /colour=7
FT   misc_feature    2819
FT                   /label=group_4882
FT                   /locus_tag=group_4882
FT                   /colour=2
FT   misc_feature    7457
FT                   /label=group_1240
FT                   /locus_tag=group_1240
FT                   /colour=7
FT   misc_feature    975
FT                   /label=group_2823
FT                   /locus_tag=group_2823
FT                   /colour=7
FT   feature         9197
FT                   /label=yfhP
FT                   /locus_tag=yfhP
FT                   /colour=2
FT   misc_feature    7364
FT                   /label=group_4696
FT                   /locus_tag=group_4696
FT                   /colour=6
FT   misc_feature    5837
FT                   /label=group_8644
FT                   /locus_tag=group_8644
FT                   /colour=7
FT   misc_feature    1847
FT                   /label=group_8049
FT                   /locus_tag=group_8049
FT                   /colour=5
FT   misc_feature    1027
FT                   /label=group_7261
FT                   /locus_tag=group_7261
FT                   /colour=4
FT   feature         6446
FT                   /label=menB
FT                   /locus_tag=menB
FT                   /colour=6
FT   feature         4208
FT                   /label=metQ_1
FT                   /locus_tag=metQ_1
FT                   /colour=2
FT   misc_feature    712
FT                   /label=group_2349
FT                   /locus_tag=group_2349
FT                   /colour=6
FT   feature         6321
FT                   /label=icaA
FT                   /locus_tag=icaA
FT                   /colour=3
FT   feature         1068
FT                   /label=gatC
FT                   /locus_tag=gatC
FT                   /colour=2
FT   misc_feature    9849
FT                   /label=group_2869
FT                   /locus_tag=group_2869
FT                   /colour=4
FT   feature         9880
FT                   /label=cueR
FT                   /locus_tag=cueR
FT                   /colour=2
FT   feature         7951
FT                   /label=mdh_4
FT                   /locus_tag=mdh_4
FT                   /colour=4
FT   feature         7209
FT                   /label=fgd
FT                   /locus_tag=fgd
FT                   /colour=2
FT   misc_feature    8845
FT                   /label=group_4981
FT                   /locus_tag=group_4981
FT                   /colour=5
FT   misc_feature    9327
FT                   /label=group_6054
FT                   /locus_tag=group_6054
FT                   /colour=2
FT   misc_feature    848
FT                   /label=group_2090
FT                   /locus_tag=group_2090
FT                   /colour=4
FT   misc_feature    988
FT                   /label=group_2814
FT                   /locus_tag=group_2814
FT                   /colour=5
FT   misc_feature    6025
FT                   /label=group_5265
FT                   /locus_tag=group_5265
FT                   /colour=2
FT   misc_feature    9596
FT                   /label=group_1036
FT                   /locus_tag=group_1036
FT                   /colour=4
FT   feature         4250
FT                   /label=spxA_1
FT                   /locus_tag=spxA_1
FT                   /colour=3
FT   misc_feature    2352
FT                   /label=group_440
FT                   /locus_tag=group_440
FT                   /colour=3
FT   misc_feature    1056
FT                   /label=group_9825
FT                   /locus_tag=group_9825
FT                   /colour=4
FT   misc_feature    2504
FT                   /label=group_7178
FT                   /locus_tag=group_7178
FT                   /colour=2
FT   misc_feature    10250
FT                   /label=group_8390
FT                   /locus_tag=group_8390
FT                   /colour=3
FT   feature         2989
FT                   /label=plsY_1
FT                   /locus_tag=plsY_1
FT                   /colour=2
FT   feature         8476
FT                   /label=dnaN
FT                   /locus_tag=dnaN
FT                   /colour=2
FT   misc_feature    5760
FT                   /label=group_8599
FT                   /locus_tag=group_8599
FT                   /colour=6
FT   misc_feature    9118
FT                   /label=group_6283
FT                   /locus_tag=group_6283
FT                   /colour=4
FT   misc_feature    3219
FT                   /label=group_6451
FT                   /locus_tag=group_6451
FT                   /colour=3
FT   misc_feature    7288
FT                   /label=group_8748
FT                   /locus_tag=group_8748
FT                   /colour=4
FT   feature         83
FT                   /label=xerC_8
FT                   /locus_tag=xerC_8
FT                   /colour=4
FT   misc_feature    9773
FT                   /label=group_940
FT                   /locus_tag=group_940
FT                   /colour=6
FT   misc_feature    2350
FT                   /label=group_6497
FT                   /locus_tag=group_6497
FT                   /colour=3
FT   misc_feature    7653
FT                   /label=group_5
FT                   /locus_tag=group_5
FT                   /colour=5
FT   misc_feature    4324
FT                   /label=group_9629
FT                   /locus_tag=group_9629
FT                   /colour=7
FT   misc_feature    6984
FT                   /label=group_4825
FT                   /locus_tag=group_4825
FT                   /colour=2
FT   feature         5163
FT                   /label=yknY
FT                   /locus_tag=yknY
FT                   /colour=4
FT   misc_feature    2231
FT                   /label=group_2540
FT                   /locus_tag=group_2540
FT                   /colour=4
FT   misc_feature    4859
FT                   /label=group_7959
FT                   /locus_tag=group_7959
FT                   /colour=2
FT   misc_feature    9234
FT                   /label=group_389
FT                   /locus_tag=group_389
FT                   /colour=6
FT   misc_feature    7885
FT                   /label=group_5127
FT                   /locus_tag=group_5127
FT                   /colour=2
FT   misc_feature    3236
FT                   /label=group_6970
FT                   /locus_tag=group_6970
FT                   /colour=3
FT   feature         8990
FT                   /label=ddl_1
FT                   /locus_tag=ddl_1
FT                   /colour=7
FT   misc_feature    4402
FT                   /label=group_1965
FT                   /locus_tag=group_1965
FT                   /colour=7
FT   misc_feature    5188
FT                   /label=group_184
FT                   /locus_tag=group_184
FT                   /colour=6
FT   misc_feature    2069
FT                   /label=group_9302
FT                   /locus_tag=group_9302
FT                   /colour=3
FT   misc_feature    3552
FT                   /label=group_9013
FT                   /locus_tag=group_9013
FT                   /colour=5
FT   misc_feature    1427
FT                   /label=group_3536
FT                   /locus_tag=group_3536
FT                   /colour=2
FT   misc_feature    7603
FT                   /label=group_4918
FT                   /locus_tag=group_4918
FT                   /colour=7
FT   misc_feature    1696
FT                   /label=group_7583
FT                   /locus_tag=group_7583
FT                   /colour=3
FT   feature         7749
FT                   /label=carB
FT                   /locus_tag=carB
FT                   /colour=2
FT   feature         7868
FT                   /label=pdhA_2
FT                   /locus_tag=pdhA_2
FT                   /colour=4
FT   misc_feature    3536
FT                   /label=group_136
FT                   /locus_tag=group_136
FT                   /colour=4
FT   misc_feature    5978
FT                   /label=group_8017
FT                   /locus_tag=group_8017
FT                   /colour=4
FT   misc_feature    8172
FT                   /label=group_3215
FT                   /locus_tag=group_3215
FT                   /colour=2
FT   misc_feature    6003
FT                   /label=group_474
FT                   /locus_tag=group_474
FT                   /colour=5
FT   feature         2594
FT                   /label=acpP
FT                   /locus_tag=acpP
FT                   /colour=2
FT   feature         7975
FT                   /label=mhqR_1
FT                   /locus_tag=mhqR_1
FT                   /colour=2
FT   misc_feature    3008
FT                   /label=group_9882
FT                   /locus_tag=group_9882
FT                   /colour=2
FT   feature         7677
FT                   /label=rpsP
FT                   /locus_tag=rpsP
FT                   /colour=2
FT   misc_feature    2717
FT                   /label=group_1166
FT                   /locus_tag=group_1166
FT                   /colour=4
FT   feature         8501
FT                   /label=expZ_1
FT                   /locus_tag=expZ_1
FT                   /colour=3
FT   feature         3719
FT                   /label=ywle_1
FT                   /locus_tag=ywle_1
FT                   /colour=4
FT   misc_feature    10223
FT                   /label=group_9024
FT                   /locus_tag=group_9024
FT                   /colour=6
FT   misc_feature    5392
FT                   /label=group_8315
FT                   /locus_tag=group_8315
FT                   /colour=3
FT   feature         2012
FT                   /label=argO
FT                   /locus_tag=argO
FT                   /colour=2
FT   feature         5661
FT                   /label=sftA_1
FT                   /locus_tag=sftA_1
FT                   /colour=2
FT   misc_feature    10039
FT                   /label=group_3143
FT                   /locus_tag=group_3143
FT                   /colour=2
FT   misc_feature    2132
FT                   /label=group_6855
FT                   /locus_tag=group_6855
FT                   /colour=3
FT   feature         4181
FT                   /label=mrdB_2
FT                   /locus_tag=mrdB_2
FT                   /colour=7
FT   misc_feature    6547
FT                   /label=group_2252
FT                   /locus_tag=group_2252
FT                   /colour=2
FT   misc_feature    2477
FT                   /label=group_8667
FT                   /locus_tag=group_8667
FT                   /colour=3
FT   misc_feature    3467
FT                   /label=group_9663
FT                   /locus_tag=group_9663
FT                   /colour=3
FT   feature         2892
FT                   /label=yflN_2
FT                   /locus_tag=yflN_2
FT                   /colour=3
FT   misc_feature    1974
FT                   /label=group_5443
FT                   /locus_tag=group_5443
FT                   /colour=3
FT   misc_feature    2273
FT                   /label=group_2831
FT                   /locus_tag=group_2831
FT                   /colour=4
FT   misc_feature    4143
FT                   /label=group_4092
FT                   /locus_tag=group_4092
FT                   /colour=5
FT   misc_feature    6823
FT                   /label=group_7602
FT                   /locus_tag=group_7602
FT                   /colour=5
FT   misc_feature    2914
FT                   /label=group_5056
FT                   /locus_tag=group_5056
FT                   /colour=4
FT   feature         206
FT                   /label=dtd
FT                   /locus_tag=dtd
FT                   /colour=3
FT   feature         4371
FT                   /label=scoB
FT                   /locus_tag=scoB
FT                   /colour=2
FT   misc_feature    3399
FT                   /label=group_7239
FT                   /locus_tag=group_7239
FT                   /colour=3
FT   misc_feature    9350
FT                   /label=group_568
FT                   /locus_tag=group_568
FT                   /colour=2
FT   misc_feature    2038
FT                   /label=group_8676
FT                   /locus_tag=group_8676
FT                   /colour=3
FT   misc_feature    718
FT                   /label=group_719
FT                   /locus_tag=group_719
FT                   /colour=5
FT   misc_feature    3117
FT                   /label=group_9542
FT                   /locus_tag=group_9542
FT                   /colour=2
FT   feature         6352
FT                   /label=satA_2
FT                   /locus_tag=satA_2
FT                   /colour=7
FT   feature         8751
FT                   /label=rpsK
FT                   /locus_tag=rpsK
FT                   /colour=5
FT   misc_feature    9652
FT                   /label=group_6745
FT                   /locus_tag=group_6745
FT                   /colour=4
FT   feature         8883
FT                   /label=feuC_3
FT                   /locus_tag=feuC_3
FT                   /colour=2
FT   misc_feature    3754
FT                   /label=group_1177
FT                   /locus_tag=group_1177
FT                   /colour=4
FT   misc_feature    6198
FT                   /label=group_8437
FT                   /locus_tag=group_8437
FT                   /colour=7
FT   misc_feature    1803
FT                   /label=group_9433
FT                   /locus_tag=group_9433
FT                   /colour=3
FT   misc_feature    91
FT                   /label=group_7329
FT                   /locus_tag=group_7329
FT                   /colour=7
FT   misc_feature    5218
FT                   /label=group_6318
FT                   /locus_tag=group_6318
FT                   /colour=3
FT   misc_feature    7563
FT                   /label=group_3427
FT                   /locus_tag=group_3427
FT                   /colour=6
FT   feature         7524
FT                   /label=yveL
FT                   /locus_tag=yveL
FT                   /colour=7
FT   feature         219
FT                   /label=hemA_1
FT                   /locus_tag=hemA_1
FT                   /colour=7
FT   misc_feature    322
FT                   /label=group_2880
FT                   /locus_tag=group_2880
FT                   /colour=6
FT   misc_feature    1326
FT                   /label=group_7843
FT                   /locus_tag=group_7843
FT                   /colour=7
FT   misc_feature    8370
FT                   /label=group_8858
FT                   /locus_tag=group_8858
FT                   /colour=3
FT   misc_feature    2730
FT                   /label=group_1209
FT                   /locus_tag=group_1209
FT                   /colour=6
FT   misc_feature    5271
FT                   /label=group_4370
FT                   /locus_tag=group_4370
FT                   /colour=3
FT   misc_feature    3664
FT                   /label=group_158
FT                   /locus_tag=group_158
FT                   /colour=3
FT   feature         8600
FT                   /label=mqo1
FT                   /locus_tag=mqo1
FT                   /colour=2
FT   feature         3084
FT                   /label=yihN
FT                   /locus_tag=yihN
FT                   /colour=6
FT   misc_feature    1231
FT                   /label=group_6473
FT                   /locus_tag=group_6473
FT                   /colour=3
FT   misc_feature    9860
FT                   /label=group_7363
FT                   /locus_tag=group_7363
FT                   /colour=4
FT   feature         8868
FT                   /label=ectT_1
FT                   /locus_tag=ectT_1
FT                   /colour=4
FT   misc_feature    6994
FT                   /label=group_9250
FT                   /locus_tag=group_9250
FT                   /colour=2
FT   misc_feature    3152
FT                   /label=group_3904
FT                   /locus_tag=group_3904
FT                   /colour=5
FT   feature         6623
FT                   /label=icd
FT                   /locus_tag=icd
FT                   /colour=2
FT   misc_feature    6937
FT                   /label=group_7396
FT                   /locus_tag=group_7396
FT                   /colour=7
FT   feature         5179
FT                   /label=gph_1
FT                   /locus_tag=gph_1
FT                   /colour=2
FT   misc_feature    7031
FT                   /label=group_2498
FT                   /locus_tag=group_2498
FT                   /colour=4
FT   feature         1356
FT                   /label=leuA_5
FT                   /locus_tag=leuA_5
FT                   /colour=2
FT   misc_feature    9591
FT                   /label=group_308
FT                   /locus_tag=group_308
FT                   /colour=4
FT   misc_feature    3042
FT                   /label=group_3656
FT                   /locus_tag=group_3656
FT                   /colour=2
FT   feature         370
FT                   /label=engB_1
FT                   /locus_tag=engB_1
FT                   /colour=5
FT   misc_feature    3476
FT                   /label=group_6405
FT                   /locus_tag=group_6405
FT                   /colour=3
FT   misc_feature    3291
FT                   /label=group_5909
FT                   /locus_tag=group_5909
FT                   /colour=3
FT   misc_feature    6977
FT                   /label=group_6381
FT                   /locus_tag=group_6381
FT                   /colour=3
FT   misc_feature    5952
FT                   /label=group_1112
FT                   /locus_tag=group_1112
FT                   /colour=4
FT   feature         5564
FT                   /label=htpG
FT                   /locus_tag=htpG
FT                   /colour=3
FT   misc_feature    5931
FT                   /label=group_4579
FT                   /locus_tag=group_4579
FT                   /colour=4
FT   misc_feature    1274
FT                   /label=group_8141
FT                   /locus_tag=group_8141
FT                   /colour=3
FT   feature         9642
FT                   /label=mdaB
FT                   /locus_tag=mdaB
FT                   /colour=4
FT   feature         4289
FT                   /label=gucD
FT                   /locus_tag=gucD
FT                   /colour=2
FT   feature         6920
FT                   /label=ku
FT                   /locus_tag=ku
FT                   /colour=2
FT   feature         2336
FT                   /label=pxpA
FT                   /locus_tag=pxpA
FT                   /colour=2
FT   feature         3812
FT                   /label=uvrA_1
FT                   /locus_tag=uvrA_1
FT                   /colour=5
FT   feature         4704
FT                   /label=hssS
FT                   /locus_tag=hssS
FT                   /colour=2
FT   misc_feature    8341
FT                   /label=group_3987
FT                   /locus_tag=group_3987
FT                   /colour=6
FT   feature         3819
FT                   /label=prfB
FT                   /locus_tag=prfB
FT                   /colour=2
FT   misc_feature    71
FT                   /label=group_7520
FT                   /locus_tag=group_7520
FT                   /colour=7
FT   misc_feature    7373
FT                   /label=group_4433
FT                   /locus_tag=group_4433
FT                   /colour=6
FT   misc_feature    5328
FT                   /label=group_6330
FT                   /locus_tag=group_6330
FT                   /colour=3
FT   misc_feature    3108
FT                   /label=group_1416
FT                   /locus_tag=group_1416
FT                   /colour=3
FT   misc_feature    10183
FT                   /label=group_6801
FT                   /locus_tag=group_6801
FT                   /colour=7
FT   misc_feature    6218
FT                   /label=group_9092
FT                   /locus_tag=group_9092
FT                   /colour=7
FT   misc_feature    10118
FT                   /label=group_10338
FT                   /locus_tag=group_10338
FT                   /colour=2
FT   misc_feature    7114
FT                   /label=group_985
FT                   /locus_tag=group_985
FT                   /colour=2
FT   misc_feature    688
FT                   /label=group_6220
FT                   /locus_tag=group_6220
FT                   /colour=4
FT   feature         6017
FT                   /label=yhaO
FT                   /locus_tag=yhaO
FT                   /colour=2
FT   misc_feature    2108
FT                   /label=group_8326
FT                   /locus_tag=group_8326
FT                   /colour=3
FT   misc_feature    7586
FT                   /label=group_1249
FT                   /locus_tag=group_1249
FT                   /colour=4
FT   misc_feature    2657
FT                   /label=group_7803
FT                   /locus_tag=group_7803
FT                   /colour=5
FT   misc_feature    2139
FT                   /label=group_2026
FT                   /locus_tag=group_2026
FT                   /colour=3
FT   feature         6521
FT                   /label=citT_1
FT                   /locus_tag=citT_1
FT                   /colour=3
FT   misc_feature    229
FT                   /label=group_3299
FT                   /locus_tag=group_3299
FT                   /colour=6
FT   misc_feature    7877
FT                   /label=group_313
FT                   /locus_tag=group_313
FT                   /colour=5
FT   misc_feature    1067
FT                   /label=group_8236
FT                   /locus_tag=group_8236
FT                   /colour=6
FT   misc_feature    78
FT                   /label=group_7679
FT                   /locus_tag=group_7679
FT                   /colour=5
FT   feature         1161
FT                   /label=bioY_2
FT                   /locus_tag=bioY_2
FT                   /colour=2
FT   feature         8409
FT                   /label=mepM
FT                   /locus_tag=mepM
FT                   /colour=5
FT   misc_feature    233
FT                   /label=group_6650
FT                   /locus_tag=group_6650
FT                   /colour=3
FT   feature         8640
FT                   /label=tcyN
FT                   /locus_tag=tcyN
FT                   /colour=2
FT   misc_feature    2565
FT                   /label=group_8515
FT                   /locus_tag=group_8515
FT                   /colour=2
FT   misc_feature    1187
FT                   /label=group_566
FT                   /locus_tag=group_566
FT                   /colour=2
FT   feature         5211
FT                   /label=fumC
FT                   /locus_tag=fumC
FT                   /colour=2
FT   feature         10011
FT                   /label=uppP_1
FT                   /locus_tag=uppP_1
FT                   /colour=2
FT   feature         1089
FT                   /label=purC_1
FT                   /locus_tag=purC_1
FT                   /colour=2
FT   misc_feature    2779
FT                   /label=group_4733
FT                   /locus_tag=group_4733
FT                   /colour=2
FT   feature         2532
FT                   /label=lysA_2
FT                   /locus_tag=lysA_2
FT                   /colour=3
FT   misc_feature    3365
FT                   /label=group_8399
FT                   /locus_tag=group_8399
FT                   /colour=3
FT   misc_feature    1904
FT                   /label=group_1833
FT                   /locus_tag=group_1833
FT                   /colour=3
FT   misc_feature    96
FT                   /label=group_7642
FT                   /locus_tag=group_7642
FT                   /colour=6
FT   misc_feature    6515
FT                   /label=group_6158
FT                   /locus_tag=group_6158
FT                   /colour=3
FT   misc_feature    9502
FT                   /label=group_2099
FT                   /locus_tag=group_2099
FT                   /colour=2
FT   feature         8170
FT                   /label=ygaZ
FT                   /locus_tag=ygaZ
FT                   /colour=2
FT   misc_feature    4697
FT                   /label=group_7074
FT                   /locus_tag=group_7074
FT                   /colour=3
FT   misc_feature    7959
FT                   /label=group_3226
FT                   /locus_tag=group_3226
FT                   /colour=2
FT   feature         5014
FT                   /label=ddpX
FT                   /locus_tag=ddpX
FT                   /colour=4
FT   feature         6290
FT                   /label=hutG_2
FT                   /locus_tag=hutG_2
FT                   /colour=2
FT   misc_feature    7696
FT                   /label=group_1272
FT                   /locus_tag=group_1272
FT                   /colour=6
FT   misc_feature    9394
FT                   /label=group_812
FT                   /locus_tag=group_812
FT                   /colour=7
FT   misc_feature    9213
FT                   /label=group_10339
FT                   /locus_tag=group_10339
FT                   /colour=2
FT   feature         10072
FT                   /label=glsA1
FT                   /locus_tag=glsA1
FT                   /colour=2
FT   misc_feature    9610
FT                   /label=group_6705
FT                   /locus_tag=group_6705
FT                   /colour=4
FT   misc_feature    3658
FT                   /label=group_7383
FT                   /locus_tag=group_7383
FT                   /colour=3
FT   feature         891
FT                   /label=mfd_4
FT                   /locus_tag=mfd_4
FT                   /colour=5
FT   misc_feature    1237
FT                   /label=group_4816
FT                   /locus_tag=group_4816
FT                   /colour=3
FT   misc_feature    5111
FT                   /label=group_9502
FT                   /locus_tag=group_9502
FT                   /colour=4
FT   misc_feature    989
FT                   /label=group_501
FT                   /locus_tag=group_501
FT                   /colour=5
FT   feature         3778
FT                   /label=pgcA_1
FT                   /locus_tag=pgcA_1
FT                   /colour=6
FT   misc_feature    8764
FT                   /label=group_8040
FT                   /locus_tag=group_8040
FT                   /colour=6
FT   feature         5694
FT                   /label=yfiZ
FT                   /locus_tag=yfiZ
FT                   /colour=3
FT   misc_feature    3245
FT                   /label=group_6979
FT                   /locus_tag=group_6979
FT                   /colour=3
FT   feature         881
FT                   /label=spoVG
FT                   /locus_tag=spoVG
FT                   /colour=2
FT   feature         1593
FT                   /label=rsbU_2
FT                   /locus_tag=rsbU_2
FT                   /colour=6
FT   feature         1615
FT                   /label=gsiA_2
FT                   /locus_tag=gsiA_2
FT                   /colour=2
FT   feature         5185
FT                   /label=eutK
FT                   /locus_tag=eutK
FT                   /colour=6
FT   misc_feature    8100
FT                   /label=group_7950
FT                   /locus_tag=group_7950
FT                   /colour=7
FT   misc_feature    7893
FT                   /label=group_2549
FT                   /locus_tag=group_2549
FT                   /colour=2
FT   misc_feature    5971
FT                   /label=group_2735
FT                   /locus_tag=group_2735
FT                   /colour=7
FT   misc_feature    4007
FT                   /label=group_9620
FT                   /locus_tag=group_9620
FT                   /colour=5
FT   misc_feature    7334
FT                   /label=group_5972
FT                   /locus_tag=group_5972
FT                   /colour=6
FT   misc_feature    1458
FT                   /label=group_10387
FT                   /locus_tag=group_10387
FT                   /colour=2
FT   misc_feature    10077
FT                   /label=group_1352
FT                   /locus_tag=group_1352
FT                   /colour=2
FT   misc_feature    1661
FT                   /label=group_306
FT                   /locus_tag=group_306
FT                   /colour=3
FT   misc_feature    1732
FT                   /label=group_3727
FT                   /locus_tag=group_3727
FT                   /colour=3
FT   misc_feature    5729
FT                   /label=group_8590
FT                   /locus_tag=group_8590
FT                   /colour=6
FT   misc_feature    3404
FT                   /label=group_6841
FT                   /locus_tag=group_6841
FT                   /colour=3
FT   misc_feature    5426
FT                   /label=group_6361
FT                   /locus_tag=group_6361
FT                   /colour=3
FT   misc_feature    3225
FT                   /label=group_7471
FT                   /locus_tag=group_7471
FT                   /colour=3
FT   misc_feature    174
FT                   /label=group_6773
FT                   /locus_tag=group_6773
FT                   /colour=7
FT   feature         3784
FT                   /label=kdsB
FT                   /locus_tag=kdsB
FT                   /colour=6
FT   misc_feature    291
FT                   /label=group_9128
FT                   /locus_tag=group_9128
FT                   /colour=3
FT   misc_feature    3413
FT                   /label=group_6445
FT                   /locus_tag=group_6445
FT                   /colour=3
FT   misc_feature    4448
FT                   /label=group_5949
FT                   /locus_tag=group_5949
FT                   /colour=4
FT   feature         7299
FT                   /label=tnsC
FT                   /locus_tag=tnsC
FT                   /colour=4
FT   feature         8324
FT                   /label=noc_2
FT                   /locus_tag=noc_2
FT                   /colour=6
FT   feature         6494
FT                   /label=nupC_4
FT                   /locus_tag=nupC_4
FT                   /colour=2
FT   misc_feature    3014
FT                   /label=group_5743
FT                   /locus_tag=group_5743
FT                   /colour=2
FT   misc_feature    7384
FT                   /label=group_3967
FT                   /locus_tag=group_3967
FT                   /colour=2
FT   feature         985
FT                   /label=tgpA
FT                   /locus_tag=tgpA
FT                   /colour=5
FT   misc_feature    8011
FT                   /label=group_5871
FT                   /locus_tag=group_5871
FT                   /colour=4
FT   misc_feature    2666
FT                   /label=group_1217
FT                   /locus_tag=group_1217
FT                   /colour=7
FT   feature         9894
FT                   /label=cdaS
FT                   /locus_tag=cdaS
FT                   /colour=2
FT   misc_feature    9981
FT                   /label=group_9939
FT                   /locus_tag=group_9939
FT                   /colour=2
FT   misc_feature    7681
FT                   /label=group_8101
FT                   /locus_tag=group_8101
FT                   /colour=5
FT   misc_feature    9822
FT                   /label=group_6942
FT                   /locus_tag=group_6942
FT                   /colour=4
FT   misc_feature    4155
FT                   /label=group_5294
FT                   /locus_tag=group_5294
FT                   /colour=2
FT   misc_feature    4391
FT                   /label=group_6793
FT                   /locus_tag=group_6793
FT                   /colour=7
FT   misc_feature    99
FT                   /label=group_7491
FT                   /locus_tag=group_7491
FT                   /colour=2
FT   misc_feature    7495
FT                   /label=group_10226
FT                   /locus_tag=group_10226
FT                   /colour=2
FT   misc_feature    6677
FT                   /label=group_4956
FT                   /locus_tag=group_4956
FT                   /colour=2
FT   misc_feature    5749
FT                   /label=group_8570
FT                   /locus_tag=group_8570
FT                   /colour=6
FT   misc_feature    3674
FT                   /label=group_870
FT                   /locus_tag=group_870
FT                   /colour=3
FT   misc_feature    1757
FT                   /label=group_9448
FT                   /locus_tag=group_9448
FT                   /colour=3
FT   feature         3768
FT                   /label=legI
FT                   /locus_tag=legI
FT                   /colour=6
FT   feature         2541
FT                   /label=rpiB
FT                   /locus_tag=rpiB
FT                   /colour=4
FT   feature         8776
FT                   /label=glmM
FT                   /locus_tag=glmM
FT                   /colour=2
FT   misc_feature    5812
FT                   /label=group_5992
FT                   /locus_tag=group_5992
FT                   /colour=6
FT   misc_feature    9695
FT                   /label=group_7457
FT                   /locus_tag=group_7457
FT                   /colour=6
FT   misc_feature    1001
FT                   /label=group_6244
FT                   /locus_tag=group_6244
FT                   /colour=4
FT   misc_feature    3971
FT                   /label=group_2778
FT                   /locus_tag=group_2778
FT                   /colour=5
FT   misc_feature    6266
FT                   /label=group_6766
FT                   /locus_tag=group_6766
FT                   /colour=6
FT   feature         860
FT                   /label=darA
FT                   /locus_tag=darA
FT                   /colour=2
FT   feature         5434
FT                   /label=sph
FT                   /locus_tag=sph
FT                   /colour=3
FT   misc_feature    3265
FT                   /label=group_6999
FT                   /locus_tag=group_6999
FT                   /colour=3
FT   misc_feature    635
FT                   /label=group_5438
FT                   /locus_tag=group_5438
FT                   /colour=5
FT   feature         8799
FT                   /label=cadA_4
FT                   /locus_tag=cadA_4
FT                   /colour=4
FT   feature         6741
FT                   /label=cobU
FT                   /locus_tag=cobU
FT                   /colour=2
FT   feature         6149
FT                   /label=rnr
FT                   /locus_tag=rnr
FT                   /colour=7
FT   feature         1969
FT                   /label=gerBA_2
FT                   /locus_tag=gerBA_2
FT                   /colour=5
FT   feature         4063
FT                   /label=ywlF
FT                   /locus_tag=ywlF
FT                   /colour=2
FT   misc_feature    9397
FT                   /label=group_2592
FT                   /locus_tag=group_2592
FT                   /colour=2
FT   misc_feature    1288
FT                   /label=group_5857
FT                   /locus_tag=group_5857
FT                   /colour=3
FT   feature         1062
FT                   /label=dagK
FT                   /locus_tag=dagK
FT                   /colour=6
FT   feature         666
FT                   /label=glyQS
FT                   /locus_tag=glyQS
FT                   /colour=3
FT   misc_feature    7602
FT                   /label=group_651
FT                   /locus_tag=group_651
FT                   /colour=7
FT   misc_feature    7154
FT                   /label=group_5891
FT                   /locus_tag=group_5891
FT                   /colour=2
FT   misc_feature    660
FT                   /label=group_721
FT                   /locus_tag=group_721
FT                   /colour=2
FT   misc_feature    10205
FT                   /label=group_9009
FT                   /locus_tag=group_9009
FT                   /colour=5
FT   feature         6479
FT                   /label=ytpA
FT                   /locus_tag=ytpA
FT                   /colour=2
FT   misc_feature    9736
FT                   /label=group_3359
FT                   /locus_tag=group_3359
FT                   /colour=3
FT   misc_feature    3852
FT                   /label=group_6926
FT                   /locus_tag=group_6926
FT                   /colour=6
FT   misc_feature    6296
FT                   /label=group_4155
FT                   /locus_tag=group_4155
FT                   /colour=2
FT   misc_feature    1346
FT                   /label=group_7838
FT                   /locus_tag=group_7838
FT                   /colour=7
FT   misc_feature    1041
FT                   /label=group_3184
FT                   /locus_tag=group_3184
FT                   /colour=4
FT   misc_feature    267
FT                   /label=group_7895
FT                   /locus_tag=group_7895
FT                   /colour=3
FT   feature         7362
FT                   /label=dpiB
FT                   /locus_tag=dpiB
FT                   /colour=6
FT   feature         3673
FT                   /label=puuR_2
FT                   /locus_tag=puuR_2
FT                   /colour=3
FT   misc_feature    5590
FT                   /label=group_5354
FT                   /locus_tag=group_5354
FT                   /colour=2
FT   misc_feature    8901
FT                   /label=group_33
FT                   /locus_tag=group_33
FT                   /colour=2
FT   feature         7388
FT                   /label=ftsW_1
FT                   /locus_tag=ftsW_1
FT                   /colour=7
FT   misc_feature    315
FT                   /label=group_9155
FT                   /locus_tag=group_9155
FT                   /colour=3
FT   misc_feature    10019
FT                   /label=group_8342
FT                   /locus_tag=group_8342
FT                   /colour=3
FT   misc_feature    8899
FT                   /label=group_3550
FT                   /locus_tag=group_3550
FT                   /colour=2
FT   misc_feature    782
FT                   /label=group_8721
FT                   /locus_tag=group_8721
FT                   /colour=4
FT   misc_feature    3147
FT                   /label=group_8862
FT                   /locus_tag=group_8862
FT                   /colour=5
FT   feature         1463
FT                   /label=iphP
FT                   /locus_tag=iphP
FT                   /colour=2
FT   feature         6069
FT                   /label=lgt
FT                   /locus_tag=lgt
FT                   /colour=2
FT   misc_feature    4258
FT                   /label=group_7699
FT                   /locus_tag=group_7699
FT                   /colour=4
FT   feature         4124
FT                   /label=argS_2
FT                   /locus_tag=argS_2
FT                   /colour=5
FT   misc_feature    950
FT                   /label=group_9687
FT                   /locus_tag=group_9687
FT                   /colour=3
FT   misc_feature    8514
FT                   /label=group_9708
FT                   /locus_tag=group_9708
FT                   /colour=3
FT   misc_feature    1441
FT                   /label=group_6182
FT                   /locus_tag=group_6182
FT                   /colour=7
FT   misc_feature    2046
FT                   /label=group_8683
FT                   /locus_tag=group_8683
FT                   /colour=3
FT   misc_feature    2236
FT                   /label=group_3780
FT                   /locus_tag=group_3780
FT                   /colour=2
FT   feature         6786
FT                   /label=degA
FT                   /locus_tag=degA
FT                   /colour=7
FT   feature         6099
FT                   /label=dapb3
FT                   /locus_tag=dapb3
FT                   /colour=6
FT   misc_feature    1926
FT                   /label=group_3107
FT                   /locus_tag=group_3107
FT                   /colour=3
FT   misc_feature    9928
FT                   /label=group_82
FT                   /locus_tag=group_82
FT                   /colour=6
FT   feature         5055
FT                   /label=sasA_1
FT                   /locus_tag=sasA_1
FT                   /colour=2
FT   misc_feature    4627
FT                   /label=group_8961
FT                   /locus_tag=group_8961
FT                   /colour=4
FT   feature         139
FT                   /label=pgaC
FT                   /locus_tag=pgaC
FT                   /colour=5
FT   misc_feature    9102
FT                   /label=group_6267
FT                   /locus_tag=group_6267
FT                   /colour=4
FT   misc_feature    18
FT                   /label=group_7626
FT                   /locus_tag=group_7626
FT                   /colour=3
FT   feature         6594
FT                   /label=thiD_1
FT                   /locus_tag=thiD_1
FT                   /colour=4
FT   feature         3058
FT                   /label=mgsA
FT                   /locus_tag=mgsA
FT                   /colour=2
FT   misc_feature    10027
FT                   /label=group_10070
FT                   /locus_tag=group_10070
FT                   /colour=2
FT   misc_feature    8624
FT                   /label=group_10292
FT                   /locus_tag=group_10292
FT                   /colour=2
FT   misc_feature    7521
FT                   /label=group_7810
FT                   /locus_tag=group_7810
FT                   /colour=7
FT   misc_feature    5856
FT                   /label=group_7567
FT                   /locus_tag=group_7567
FT                   /colour=7
FT   misc_feature    4364
FT                   /label=group_7094
FT                   /locus_tag=group_7094
FT                   /colour=7
FT   misc_feature    3070
FT                   /label=group_9956
FT                   /locus_tag=group_9956
FT                   /colour=2
FT   misc_feature    1750
FT                   /label=group_3731
FT                   /locus_tag=group_3731
FT                   /colour=3
FT   feature         7258
FT                   /label=mshD_3
FT                   /locus_tag=mshD_3
FT                   /colour=2
FT   misc_feature    6789
FT                   /label=group_2079
FT                   /locus_tag=group_2079
FT                   /colour=6
FT   misc_feature    8150
FT                   /label=group_4448
FT                   /locus_tag=group_4448
FT                   /colour=7
FT   misc_feature    10233
FT                   /label=group_8379
FT                   /locus_tag=group_8379
FT                   /colour=2
FT   feature         7837
FT                   /label=pycA_2
FT                   /locus_tag=pycA_2
FT                   /colour=5
FT   feature         9504
FT                   /label=mdrP_3
FT                   /locus_tag=mdrP_3
FT                   /colour=2
FT   feature         7591
FT                   /label=uppS
FT                   /locus_tag=uppS
FT                   /colour=3
FT   misc_feature    7874
FT                   /label=group_8825
FT                   /locus_tag=group_8825
FT                   /colour=7
FT   misc_feature    3069
FT                   /label=group_5039
FT                   /locus_tag=group_5039
FT                   /colour=2
FT   misc_feature    7283
FT                   /label=group_6786
FT                   /locus_tag=group_6786
FT                   /colour=4
FT   misc_feature    1017
FT                   /label=group_7256
FT                   /locus_tag=group_7256
FT                   /colour=4
FT   feature         1598
FT                   /label=sigB
FT                   /locus_tag=sigB
FT                   /colour=2
FT   feature         1860
FT                   /label=ureF
FT                   /locus_tag=ureF
FT                   /colour=5
FT   feature         3906
FT                   /label=ywqF
FT                   /locus_tag=ywqF
FT                   /colour=6
FT   feature         535
FT                   /label=yqeH
FT                   /locus_tag=yqeH
FT                   /colour=2
FT   misc_feature    5795
FT                   /label=group_8918
FT                   /locus_tag=group_8918
FT                   /colour=3
FT   misc_feature    1579
FT                   /label=group_6032
FT                   /locus_tag=group_6032
FT                   /colour=2
FT   misc_feature    7202
FT                   /label=group_9049
FT                   /locus_tag=group_9049
FT                   /colour=3
FT   feature         7350
FT                   /label=mprF_1
FT                   /locus_tag=mprF_1
FT                   /colour=2
FT   misc_feature    8549
FT                   /label=group_6556
FT                   /locus_tag=group_6556
FT                   /colour=2
FT   feature         1120
FT                   /label=glnB
FT                   /locus_tag=glnB
FT                   /colour=2
FT   feature         8981
FT                   /label=nsrR_1
FT                   /locus_tag=nsrR_1
FT                   /colour=6
FT   misc_feature    3553
FT                   /label=group_9644
FT                   /locus_tag=group_9644
FT                   /colour=5
FT   misc_feature    5666
FT                   /label=group_3480
FT                   /locus_tag=group_3480
FT                   /colour=3
FT   feature         1169
FT                   /label=mhqA_2
FT                   /locus_tag=mhqA_2
FT                   /colour=2
FT   misc_feature    8049
FT                   /label=group_9408
FT                   /locus_tag=group_9408
FT                   /colour=5
FT   misc_feature    5621
FT                   /label=group_5710
FT                   /locus_tag=group_5710
FT                   /colour=6
FT   feature         4212
FT                   /label=hmo
FT                   /locus_tag=hmo
FT                   /colour=2
FT   misc_feature    2016
FT                   /label=group_3164
FT                   /locus_tag=group_3164
FT                   /colour=4
FT   misc_feature    6693
FT                   /label=group_4526
FT                   /locus_tag=group_4526
FT                   /colour=3
FT   misc_feature    2112
FT                   /label=group_9072
FT                   /locus_tag=group_9072
FT                   /colour=3
FT   misc_feature    748
FT                   /label=group_1368
FT                   /locus_tag=group_1368
FT                   /colour=4
FT   misc_feature    10151
FT                   /label=group_3119
FT                   /locus_tag=group_3119
FT                   /colour=6
FT   misc_feature    450
FT                   /label=group_491
FT                   /locus_tag=group_491
FT                   /colour=2
FT   misc_feature    4478
FT                   /label=group_1848
FT                   /locus_tag=group_1848
FT                   /colour=2
FT   misc_feature    3634
FT                   /label=group_4667
FT                   /locus_tag=group_4667
FT                   /colour=5
FT   feature         146
FT                   /label=kdpC
FT                   /locus_tag=kdpC
FT                   /colour=4
FT   misc_feature    9859
FT                   /label=group_5634
FT                   /locus_tag=group_5634
FT                   /colour=4
FT   misc_feature    2380
FT                   /label=group_3898
FT                   /locus_tag=group_3898
FT                   /colour=7
FT   feature         1457
FT                   /label=bsaA_1
FT                   /locus_tag=bsaA_1
FT                   /colour=2
FT   feature         9908
FT                   /label=btuR
FT                   /locus_tag=btuR
FT                   /colour=2
FT   misc_feature    2311
FT                   /label=group_8421
FT                   /locus_tag=group_8421
FT                   /colour=4
FT   feature         630
FT                   /label=dnaJ
FT                   /locus_tag=dnaJ
FT                   /colour=2
FT   misc_feature    4999
FT                   /label=group_3760
FT                   /locus_tag=group_3760
FT                   /colour=2
FT   misc_feature    6226
FT                   /label=group_8663
FT                   /locus_tag=group_8663
FT                   /colour=7
FT   misc_feature    6896
FT                   /label=group_5114
FT                   /locus_tag=group_5114
FT                   /colour=3
FT   feature         6579
FT                   /label=btuF_1
FT                   /locus_tag=btuF_1
FT                   /colour=6
FT   feature         2284
FT                   /label=dps2
FT                   /locus_tag=dps2
FT                   /colour=2
FT   misc_feature    9015
FT                   /label=group_2324
FT                   /locus_tag=group_2324
FT                   /colour=3
FT   misc_feature    2863
FT                   /label=group_1197
FT                   /locus_tag=group_1197
FT                   /colour=4
FT   misc_feature    5714
FT                   /label=group_991
FT                   /locus_tag=group_991
FT                   /colour=3
FT   misc_feature    3491
FT                   /label=group_9667
FT                   /locus_tag=group_9667
FT                   /colour=3
FT   misc_feature    9312
FT                   /label=group_3202
FT                   /locus_tag=group_3202
FT                   /colour=4
FT   misc_feature    5669
FT                   /label=group_1151
FT                   /locus_tag=group_1151
FT                   /colour=2
FT   feature         9188
FT                   /label=hbpA_2
FT                   /locus_tag=hbpA_2
FT                   /colour=3
FT   misc_feature    7347
FT                   /label=group_9315
FT                   /locus_tag=group_9315
FT                   /colour=6
FT   feature         456
FT                   /label=trpB_1
FT                   /locus_tag=trpB_1
FT                   /colour=2
FT   misc_feature    807
FT                   /label=group_8024
FT                   /locus_tag=group_8024
FT                   /colour=4
FT   misc_feature    2060
FT                   /label=group_8696
FT                   /locus_tag=group_8696
FT                   /colour=3
FT   misc_feature    720
FT                   /label=group_717
FT                   /locus_tag=group_717
FT                   /colour=5
FT   misc_feature    8812
FT                   /label=group_4644
FT                   /locus_tag=group_4644
FT                   /colour=4
FT   misc_feature    7147
FT                   /label=group_4408
FT                   /locus_tag=group_4408
FT                   /colour=3
FT   feature         7402
FT                   /label=rocE_5
FT                   /locus_tag=rocE_5
FT                   /colour=5
FT   misc_feature    2489
FT                   /label=group_8930
FT                   /locus_tag=group_8930
FT                   /colour=6
FT   feature         421
FT                   /label=obg
FT                   /locus_tag=obg
FT                   /colour=4
FT   misc_feature    6632
FT                   /label=group_8882
FT                   /locus_tag=group_8882
FT                   /colour=7
FT   misc_feature    2349
FT                   /label=group_9526
FT                   /locus_tag=group_9526
FT                   /colour=3
FT   misc_feature    2583
FT                   /label=group_7376
FT                   /locus_tag=group_7376
FT                   /colour=2
FT   misc_feature    1224
FT                   /label=group_6466
FT                   /locus_tag=group_6466
FT                   /colour=3
FT   misc_feature    5373
FT                   /label=group_9017
FT                   /locus_tag=group_9017
FT                   /colour=6
FT   feature         9749
FT                   /label=msrAB
FT                   /locus_tag=msrAB
FT                   /colour=3
FT   feature         3096
FT                   /label=hyuC
FT                   /locus_tag=hyuC
FT                   /colour=2
FT   feature         6070
FT                   /label=ppaX_5
FT                   /locus_tag=ppaX_5
FT                   /colour=2
FT   misc_feature    7349
FT                   /label=group_8302
FT                   /locus_tag=group_8302
FT                   /colour=2
FT   feature         6033
FT                   /label=hmoB
FT                   /locus_tag=hmoB
FT                   /colour=3
FT   misc_feature    582
FT                   /label=group_5795
FT                   /locus_tag=group_5795
FT                   /colour=7
FT   misc_feature    5399
FT                   /label=group_7587
FT                   /locus_tag=group_7587
FT                   /colour=3
FT   misc_feature    4950
FT                   /label=group_5123
FT                   /locus_tag=group_5123
FT                   /colour=2
FT   misc_feature    4032
FT                   /label=group_4049
FT                   /locus_tag=group_4049
FT                   /colour=2
FT   feature         868
FT                   /label=metG_3
FT                   /locus_tag=metG_3
FT                   /colour=4
FT   misc_feature    8953
FT                   /label=group_2313
FT                   /locus_tag=group_2313
FT                   /colour=5
FT   misc_feature    4394
FT                   /label=group_3034
FT                   /locus_tag=group_3034
FT                   /colour=7
FT   misc_feature    8540
FT                   /label=group_8629
FT                   /locus_tag=group_8629
FT                   /colour=2
FT   feature         4511
FT                   /label=yycB_4
FT                   /locus_tag=yycB_4
FT                   /colour=3
FT   misc_feature    8061
FT                   /label=group_6493
FT                   /locus_tag=group_6493
FT                   /colour=2
FT   misc_feature    2919
FT                   /label=group_7791
FT                   /locus_tag=group_7791
FT                   /colour=3
FT   feature         6077
FT                   /label=hisH
FT                   /locus_tag=hisH
FT                   /colour=2
FT   misc_feature    3773
FT                   /label=group_9599
FT                   /locus_tag=group_9599
FT                   /colour=6
FT   misc_feature    8309
FT                   /label=group_9748
FT                   /locus_tag=group_9748
FT                   /colour=6
FT   misc_feature    9122
FT                   /label=group_6287
FT                   /locus_tag=group_6287
FT                   /colour=4
FT   feature         5265
FT                   /label=fic
FT                   /locus_tag=fic
FT                   /colour=5
FT   misc_feature    7381
FT                   /label=group_1654
FT                   /locus_tag=group_1654
FT                   /colour=2
FT   misc_feature    5296
FT                   /label=group_6636
FT                   /locus_tag=group_6636
FT                   /colour=6
FT   misc_feature    7342
FT                   /label=group_8250
FT                   /locus_tag=group_8250
FT                   /colour=6
FT   feature         1157
FT                   /label=dapF
FT                   /locus_tag=dapF
FT                   /colour=5
FT   feature         6784
FT                   /label=leuB_1
FT                   /locus_tag=leuB_1
FT                   /colour=2
FT   misc_feature    3256
FT                   /label=group_6990
FT                   /locus_tag=group_6990
FT                   /colour=3
FT   misc_feature    1455
FT                   /label=group_2288
FT                   /locus_tag=group_2288
FT                   /colour=2
FT   feature         10119
FT                   /label=tyrS_2
FT                   /locus_tag=tyrS_2
FT                   /colour=2
FT   misc_feature    7797
FT                   /label=group_7847
FT                   /locus_tag=group_7847
FT                   /colour=2
FT   misc_feature    5870
FT                   /label=group_9858
FT                   /locus_tag=group_9858
FT                   /colour=7
FT   misc_feature    9869
FT                   /label=group_7367
FT                   /locus_tag=group_7367
FT                   /colour=4
FT   misc_feature    1207
FT                   /label=group_6477
FT                   /locus_tag=group_6477
FT                   /colour=3
FT   misc_feature    5740
FT                   /label=group_8579
FT                   /locus_tag=group_8579
FT                   /colour=6
FT   feature         4647
FT                   /label=artP
FT                   /locus_tag=artP
FT                   /colour=4
FT   misc_feature    8608
FT                   /label=group_5206
FT                   /locus_tag=group_5206
FT                   /colour=2
FT   misc_feature    4
FT                   /label=group_7615
FT                   /locus_tag=group_7615
FT                   /colour=3
FT   misc_feature    7542
FT                   /label=group_3423
FT                   /locus_tag=group_3423
FT                   /colour=3
FT   misc_feature    3293
FT                   /label=group_8433
FT                   /locus_tag=group_8433
FT                   /colour=3
FT   feature         7556
FT                   /label=ytrA_2
FT                   /locus_tag=ytrA_2
FT                   /colour=2
FT   misc_feature    8034
FT                   /label=group_1173
FT                   /locus_tag=group_1173
FT                   /colour=5
FT   misc_feature    1898
FT                   /label=group_9437
FT                   /locus_tag=group_9437
FT                   /colour=3
FT   misc_feature    6398
FT                   /label=group_3350
FT                   /locus_tag=group_3350
FT                   /colour=6
FT   misc_feature    6924
FT                   /label=group_1511
FT                   /locus_tag=group_1511
FT                   /colour=2
FT   misc_feature    6986
FT                   /label=group_35
FT                   /locus_tag=group_35
FT                   /colour=2
FT   misc_feature    5194
FT                   /label=group_5061
FT                   /locus_tag=group_5061
FT                   /colour=6
FT   misc_feature    5540
FT                   /label=group_3088
FT                   /locus_tag=group_3088
FT                   /colour=6
FT   misc_feature    10212
FT                   /label=group_9000
FT                   /locus_tag=group_9000
FT                   /colour=5
FT   misc_feature    6524
FT                   /label=group_3469
FT                   /locus_tag=group_3469
FT                   /colour=7
FT   misc_feature    277
FT                   /label=group_8542
FT                   /locus_tag=group_8542
FT                   /colour=3
FT   misc_feature    3482
FT                   /label=group_9676
FT                   /locus_tag=group_9676
FT                   /colour=3
FT   feature         7498
FT                   /label=spoVS
FT                   /locus_tag=spoVS
FT                   /colour=2
FT   feature         2000
FT                   /label=braC
FT                   /locus_tag=braC
FT                   /colour=2
FT   feature         8187
FT                   /label=yitU
FT                   /locus_tag=yitU
FT                   /colour=2
FT   misc_feature    2439
FT                   /label=group_7065
FT                   /locus_tag=group_7065
FT                   /colour=4
FT   misc_feature    5283
FT                   /label=group_1059
FT                   /locus_tag=group_1059
FT                   /colour=3
FT   feature         3086
FT                   /label=ada
FT                   /locus_tag=ada
FT                   /colour=2
FT   misc_feature    2083
FT                   /label=group_10
FT                   /locus_tag=group_10
FT                   /colour=3
FT   feature         7608
FT                   /label=cheD
FT                   /locus_tag=cheD
FT                   /colour=2
FT   misc_feature    730
FT                   /label=group_10378
FT                   /locus_tag=group_10378
FT                   /colour=2
FT   feature         8158
FT                   /label=mepA_2
FT                   /locus_tag=mepA_2
FT                   /colour=7
FT   feature         9590
FT                   /label=dut
FT                   /locus_tag=dut
FT                   /colour=4
FT   misc_feature    4527
FT                   /label=group_5419
FT                   /locus_tag=group_5419
FT                   /colour=2
FT   misc_feature    6118
FT                   /label=group_1105
FT                   /locus_tag=group_1105
FT                   /colour=4
FT   feature         4192
FT                   /label=oppF_7
FT                   /locus_tag=oppF_7
FT                   /colour=2
FT   misc_feature    3841
FT                   /label=group_6915
FT                   /locus_tag=group_6915
FT                   /colour=6
FT   misc_feature    7906
FT                   /label=group_3789
FT                   /locus_tag=group_3789
FT                   /colour=3
FT   misc_feature    6240
FT                   /label=group_8092
FT                   /locus_tag=group_8092
FT                   /colour=4
FT   feature         3953
FT                   /label=brnQ_2
FT                   /locus_tag=brnQ_2
FT                   /colour=2
FT   misc_feature    10090
FT                   /label=group_631
FT                   /locus_tag=group_631
FT                   /colour=4
FT   misc_feature    10169
FT                   /label=group_6828
FT                   /locus_tag=group_6828
FT                   /colour=6
FT   misc_feature    5538
FT                   /label=group_249
FT                   /locus_tag=group_249
FT                   /colour=3
FT   feature         8945
FT                   /label=yfiY_1
FT                   /locus_tag=yfiY_1
FT                   /colour=2
FT   misc_feature    2768
FT                   /label=group_7690
FT                   /locus_tag=group_7690
FT                   /colour=2
FT   misc_feature    2359
FT                   /label=group_5180
FT                   /locus_tag=group_5180
FT                   /colour=3
FT   misc_feature    4267
FT                   /label=group_4437
FT                   /locus_tag=group_4437
FT                   /colour=2
FT   misc_feature    1163
FT                   /label=group_1758
FT                   /locus_tag=group_1758
FT                   /colour=2
FT   feature         10102
FT                   /label=gcvPA
FT                   /locus_tag=gcvPA
FT                   /colour=4
FT   misc_feature    3469
FT                   /label=group_6412
FT                   /locus_tag=group_6412
FT                   /colour=3
FT   misc_feature    5248
FT                   /label=group_5464
FT                   /locus_tag=group_5464
FT                   /colour=5
FT   feature         8690
FT                   /label=mcsB
FT                   /locus_tag=mcsB
FT                   /colour=2
FT   feature         8489
FT                   /label=spo0J
FT                   /locus_tag=spo0J
FT                   /colour=2
FT   misc_feature    784
FT                   /label=group_8370
FT                   /locus_tag=group_8370
FT                   /colour=4
FT   feature         3016
FT                   /label=hepT
FT                   /locus_tag=hepT
FT                   /colour=2
FT   feature         9052
FT                   /label=arsD_1
FT                   /locus_tag=arsD_1
FT                   /colour=4
FT   misc_feature    3409
FT                   /label=group_7198
FT                   /locus_tag=group_7198
FT                   /colour=3
FT   misc_feature    7451
FT                   /label=group_2211
FT                   /locus_tag=group_2211
FT                   /colour=3
FT   misc_feature    3208
FT                   /label=group_7135
FT                   /locus_tag=group_7135
FT                   /colour=3
FT   misc_feature    5403
FT                   /label=group_5707
FT                   /locus_tag=group_5707
FT                   /colour=3
FT   misc_feature    6205
FT                   /label=group_4858
FT                   /locus_tag=group_4858
FT                   /colour=7
FT   misc_feature    275
FT                   /label=group_9141
FT                   /locus_tag=group_9141
FT                   /colour=3
FT   misc_feature    5535
FT                   /label=group_2070
FT                   /locus_tag=group_2070
FT                   /colour=3
FT   misc_feature    6631
FT                   /label=group_10202
FT                   /locus_tag=group_10202
FT                   /colour=2
FT   misc_feature    4271
FT                   /label=group_7819
FT                   /locus_tag=group_7819
FT                   /colour=5
FT   misc_feature    44
FT                   /label=group_7344
FT                   /locus_tag=group_7344
FT                   /colour=2
FT   misc_feature    7949
FT                   /label=group_5131
FT                   /locus_tag=group_5131
FT                   /colour=4
FT   misc_feature    9436
FT                   /label=group_2606
FT                   /locus_tag=group_2606
FT                   /colour=2
FT   misc_feature    3915
FT                   /label=group_7864
FT                   /locus_tag=group_7864
FT                   /colour=6
FT   misc_feature    5684
FT                   /label=group_1906
FT                   /locus_tag=group_1906
FT                   /colour=4
FT   misc_feature    2823
FT                   /label=group_6116
FT                   /locus_tag=group_6116
FT                   /colour=4
FT   misc_feature    1600
FT                   /label=group_9040
FT                   /locus_tag=group_9040
FT                   /colour=2
FT   misc_feature    2680
FT                   /label=group_8502
FT                   /locus_tag=group_8502
FT                   /colour=7
FT   misc_feature    9847
FT                   /label=group_7387
FT                   /locus_tag=group_7387
FT                   /colour=4
FT   misc_feature    2873
FT                   /label=group_2171
FT                   /locus_tag=group_2171
FT                   /colour=3
FT   misc_feature    3131
FT                   /label=group_7576
FT                   /locus_tag=group_7576
FT                   /colour=7
FT   misc_feature    4909
FT                   /label=group_2513
FT                   /locus_tag=group_2513
FT                   /colour=5
FT   misc_feature    6839
FT                   /label=group_5924
FT                   /locus_tag=group_5924
FT                   /colour=4
FT   misc_feature    4146
FT                   /label=group_912
FT                   /locus_tag=group_912
FT                   /colour=5
FT   misc_feature    8965
FT                   /label=group_10379
FT                   /locus_tag=group_10379
FT                   /colour=2
FT   misc_feature    4715
FT                   /label=group_4590
FT                   /locus_tag=group_4590
FT                   /colour=6
FT   misc_feature    3834
FT                   /label=group_5407
FT                   /locus_tag=group_5407
FT                   /colour=6
FT   misc_feature    8241
FT                   /label=group_1837
FT                   /locus_tag=group_1837
FT                   /colour=6
FT   misc_feature    9338
FT                   /label=group_9399
FT                   /locus_tag=group_9399
FT                   /colour=2
FT   feature         6637
FT                   /label=mutM_1
FT                   /locus_tag=mutM_1
FT                   /colour=3
FT   misc_feature    9176
FT                   /label=group_5030
FT                   /locus_tag=group_5030
FT                   /colour=7
FT   misc_feature    646
FT                   /label=group_3618
FT                   /locus_tag=group_3618
FT                   /colour=2
FT   misc_feature    9111
FT                   /label=group_6276
FT                   /locus_tag=group_6276
FT                   /colour=4
FT   feature         4997
FT                   /label=sigW_5
FT                   /locus_tag=sigW_5
FT                   /colour=2
FT   misc_feature    2319
FT                   /label=group_5913
FT                   /locus_tag=group_5913
FT                   /colour=2
FT   misc_feature    8347
FT                   /label=group_279
FT                   /locus_tag=group_279
FT                   /colour=3
FT   feature         520
FT                   /label=mltG
FT                   /locus_tag=mltG
FT                   /colour=2
FT   misc_feature    1500
FT                   /label=group_4737
FT                   /locus_tag=group_4737
FT                   /colour=2
FT   misc_feature    4968
FT                   /label=group_9515
FT                   /locus_tag=group_9515
FT                   /colour=5
FT   misc_feature    4864
FT                   /label=group_1458
FT                   /locus_tag=group_1458
FT                   /colour=2
FT   misc_feature    6803
FT                   /label=group_9236
FT                   /locus_tag=group_9236
FT                   /colour=3
FT   misc_feature    4379
FT                   /label=group_3110
FT                   /locus_tag=group_3110
FT                   /colour=4
FT   misc_feature    2696
FT                   /label=group_7085
FT                   /locus_tag=group_7085
FT                   /colour=7
FT   feature         7813
FT                   /label=glpQ_1
FT                   /locus_tag=glpQ_1
FT                   /colour=2
FT   misc_feature    9617
FT                   /label=group_6712
FT                   /locus_tag=group_6712
FT                   /colour=4
FT   misc_feature    4218
FT                   /label=group_5246
FT                   /locus_tag=group_5246
FT                   /colour=3
FT   feature         5183
FT                   /label=pduL_1
FT                   /locus_tag=pduL_1
FT                   /colour=6
FT   feature         6582
FT                   /label=rpsD
FT                   /locus_tag=rpsD
FT                   /colour=5
FT   misc_feature    10139
FT                   /label=group_3068
FT                   /locus_tag=group_3068
FT                   /colour=6
FT   misc_feature    5342
FT                   /label=group_5081
FT                   /locus_tag=group_5081
FT                   /colour=2
FT   misc_feature    7508
FT                   /label=group_7807
FT                   /locus_tag=group_7807
FT                   /colour=7
FT   misc_feature    1955
FT                   /label=group_9326
FT                   /locus_tag=group_9326
FT                   /colour=4
FT   feature         2711
FT                   /label=yhbO
FT                   /locus_tag=yhbO
FT                   /colour=7
FT   misc_feature    9924
FT                   /label=group_5160
FT                   /locus_tag=group_5160
FT                   /colour=2
FT   misc_feature    5483
FT                   /label=group_3714
FT                   /locus_tag=group_3714
FT                   /colour=6
FT   misc_feature    5810
FT                   /label=group_9101
FT                   /locus_tag=group_9101
FT                   /colour=6
FT   misc_feature    5407
FT                   /label=group_8939
FT                   /locus_tag=group_8939
FT                   /colour=3
FT   misc_feature    2176
FT                   /label=group_615
FT                   /locus_tag=group_615
FT                   /colour=6
FT   misc_feature    7766
FT                   /label=group_3963
FT                   /locus_tag=group_3963
FT                   /colour=2
FT   feature         2706
FT                   /label=yneA
FT                   /locus_tag=yneA
FT                   /colour=2
FT   misc_feature    10166
FT                   /label=group_5484
FT                   /locus_tag=group_5484
FT                   /colour=6
FT   feature         8452
FT                   /label=czcD
FT                   /locus_tag=czcD
FT                   /colour=5
FT   misc_feature    1336
FT                   /label=group_1946
FT                   /locus_tag=group_1946
FT                   /colour=5
FT   feature         9273
FT                   /label=lytH
FT                   /locus_tag=lytH
FT                   /colour=4
FT   misc_feature    9238
FT                   /label=group_3630
FT                   /locus_tag=group_3630
FT                   /colour=7
FT   misc_feature    8320
FT                   /label=group_9737
FT                   /locus_tag=group_9737
FT                   /colour=6
FT   feature         922
FT                   /label=folP
FT                   /locus_tag=folP
FT                   /colour=2
FT   misc_feature    6098
FT                   /label=group_2646
FT                   /locus_tag=group_2646
FT                   /colour=6
FT   feature         8484
FT                   /label=mnmG
FT                   /locus_tag=mnmG
FT                   /colour=5
FT   misc_feature    5468
FT                   /label=group_4515
FT                   /locus_tag=group_4515
FT                   /colour=4
FT   feature         4955
FT                   /label=est_2
FT                   /locus_tag=est_2
FT                   /colour=2
FT   feature         4465
FT                   /label=tcyP_2
FT                   /locus_tag=tcyP_2
FT                   /colour=3
FT   misc_feature    3654
FT                   /label=group_7304
FT                   /locus_tag=group_7304
FT                   /colour=7
FT   misc_feature    1259
FT                   /label=group_8128
FT                   /locus_tag=group_8128
FT                   /colour=3
FT   feature         445
FT                   /label=spoVB
FT                   /locus_tag=spoVB
FT                   /colour=5
FT   feature         6248
FT                   /label=lgoT
FT                   /locus_tag=lgoT
FT                   /colour=2
FT   misc_feature    466
FT                   /label=group_3195
FT                   /locus_tag=group_3195
FT                   /colour=5
FT   misc_feature    7920
FT                   /label=group_9590
FT                   /locus_tag=group_9590
FT                   /colour=3
FT   misc_feature    9534
FT                   /label=group_6777
FT                   /locus_tag=group_6777
FT                   /colour=2
FT   feature         8796
FT                   /label=cadA_2
FT                   /locus_tag=cadA_2
FT                   /colour=4
FT   misc_feature    2636
FT                   /label=group_1224
FT                   /locus_tag=group_1224
FT                   /colour=2
FT   misc_feature    1701
FT                   /label=group_3723
FT                   /locus_tag=group_3723
FT                   /colour=3
FT   misc_feature    5781
FT                   /label=group_8620
FT                   /locus_tag=group_8620
FT                   /colour=6
FT   feature         994
FT                   /label=purF_2
FT                   /locus_tag=purF_2
FT                   /colour=7
FT   misc_feature    9941
FT                   /label=group_10251
FT                   /locus_tag=group_10251
FT                   /colour=2
FT   misc_feature    518
FT                   /label=group_10380
FT                   /locus_tag=group_10380
FT                   /colour=2
FT   misc_feature    1443
FT                   /label=group_8816
FT                   /locus_tag=group_8816
FT                   /colour=7
FT   misc_feature    6012
FT                   /label=group_4040
FT                   /locus_tag=group_4040
FT                   /colour=2
FT   feature         6166
FT                   /label=tnpR
FT                   /locus_tag=tnpR
FT                   /colour=7
FT   misc_feature    9707
FT                   /label=group_5668
FT                   /locus_tag=group_5668
FT                   /colour=6
FT   feature         2904
FT                   /label=yhfP
FT                   /locus_tag=yhfP
FT                   /colour=2
FT   feature         6080
FT                   /label=hisF
FT                   /locus_tag=hisF
FT                   /colour=2
FT   feature         6128
FT                   /label=est_4
FT                   /locus_tag=est_4
FT                   /colour=2
FT   misc_feature    8843
FT                   /label=group_1334
FT                   /locus_tag=group_1334
FT                   /colour=5
FT   misc_feature    5447
FT                   /label=group_6356
FT                   /locus_tag=group_6356
FT                   /colour=3
FT   feature         7905
FT                   /label=mccF
FT                   /locus_tag=mccF
FT                   /colour=3
FT   misc_feature    3376
FT                   /label=group_7216
FT                   /locus_tag=group_7216
FT                   /colour=3
FT   feature         1042
FT                   /label=lutR_2
FT                   /locus_tag=lutR_2
FT                   /colour=4
FT   feature         8273
FT                   /label=ntpJ
FT                   /locus_tag=ntpJ
FT                   /colour=6
FT   misc_feature    7430
FT                   /label=group_7598
FT                   /locus_tag=group_7598
FT                   /colour=3
FT   misc_feature    9042
FT                   /label=group_692
FT                   /locus_tag=group_692
FT                   /colour=4
FT   misc_feature    87
FT                   /label=group_7749
FT                   /locus_tag=group_7749
FT                   /colour=4
FT   misc_feature    9970
FT                   /label=group_7535
FT                   /locus_tag=group_7535
FT                   /colour=5
FT   misc_feature    2416
FT                   /label=group_9541
FT                   /locus_tag=group_9541
FT                   /colour=2
FT   feature         5086
FT                   /label=slyA_1
FT                   /locus_tag=slyA_1
FT                   /colour=6
FT   feature         6658
FT                   /label=moxC_2
FT                   /locus_tag=moxC_2
FT                   /colour=3
FT   misc_feature    3308
FT                   /label=group_8284
FT                   /locus_tag=group_8284
FT                   /colour=3
FT   misc_feature    5930
FT                   /label=group_8958
FT                   /locus_tag=group_8958
FT                   /colour=4
FT   misc_feature    9310
FT                   /label=group_7943
FT                   /locus_tag=group_7943
FT                   /colour=4
FT   feature         4369
FT                   /label=yycE
FT                   /locus_tag=yycE
FT                   /colour=7
FT   misc_feature    8565
FT                   /label=group_1680
FT                   /locus_tag=group_1680
FT                   /colour=2
FT   misc_feature    7424
FT                   /label=group_7601
FT                   /locus_tag=group_7601
FT                   /colour=3
FT   feature         4067
FT                   /label=mntP
FT                   /locus_tag=mntP
FT                   /colour=2
FT   feature         4119
FT                   /label=caiA
FT                   /locus_tag=caiA
FT                   /colour=2
FT   misc_feature    5205
FT                   /label=group_9494
FT                   /locus_tag=group_9494
FT                   /colour=5
FT   feature         7800
FT                   /label=rpmF
FT                   /locus_tag=rpmF
FT                   /colour=2
FT   feature         1010
FT                   /label=gdnC_2
FT                   /locus_tag=gdnC_2
FT                   /colour=4
FT   misc_feature    2272
FT                   /label=group_2832
FT                   /locus_tag=group_2832
FT                   /colour=4
FT   misc_feature    9593
FT                   /label=group_2980
FT                   /locus_tag=group_2980
FT                   /colour=4
FT   misc_feature    9282
FT                   /label=group_6298
FT                   /locus_tag=group_6298
FT                   /colour=4
FT   misc_feature    5678
FT                   /label=group_676
FT                   /locus_tag=group_676
FT                   /colour=2
FT   misc_feature    7041
FT                   /label=group_1505
FT                   /locus_tag=group_1505
FT                   /colour=6
FT   misc_feature    7599
FT                   /label=group_6027
FT                   /locus_tag=group_6027
FT                   /colour=7
FT   misc_feature    4705
FT                   /label=group_1188
FT                   /locus_tag=group_1188
FT                   /colour=4
FT   feature         6420
FT                   /label=adh2
FT                   /locus_tag=adh2
FT                   /colour=6
FT   misc_feature    2676
FT                   /label=group_5750
FT                   /locus_tag=group_5750
FT                   /colour=7
FT   misc_feature    2133
FT                   /label=group_9275
FT                   /locus_tag=group_9275
FT                   /colour=3
FT   misc_feature    3066
FT                   /label=group_7772
FT                   /locus_tag=group_7772
FT                   /colour=5
FT   misc_feature    3705
FT                   /label=group_495
FT                   /locus_tag=group_495
FT                   /colour=7
FT   feature         8362
FT                   /label=mqo1_1
FT                   /locus_tag=mqo1_1
FT                   /colour=2
FT   misc_feature    6815
FT                   /label=group_3159
FT                   /locus_tag=group_3159
FT                   /colour=7
FT   misc_feature    1282
FT                   /label=group_8706
FT                   /locus_tag=group_8706
FT                   /colour=3
FT   misc_feature    8570
FT                   /label=group_5580
FT                   /locus_tag=group_5580
FT                   /colour=5
FT   feature         376
FT                   /label=hemA
FT                   /locus_tag=hemA
FT                   /colour=2
FT   feature         8771
FT                   /label=rocF_2
FT                   /locus_tag=rocF_2
FT                   /colour=2
FT   feature         1869
FT                   /label=ywnA
FT                   /locus_tag=ywnA
FT                   /colour=2
FT   feature         2820
FT                   /label=ribD
FT                   /locus_tag=ribD
FT                   /colour=2
FT   misc_feature    6404
FT                   /label=group_995
FT                   /locus_tag=group_995
FT                   /colour=2
FT   feature         7546
FT                   /label=spoIIIE_2
FT                   /locus_tag=spoIIIE_2
FT                   /colour=7
FT   feature         4783
FT                   /label=cbiA_2
FT                   /locus_tag=cbiA_2
FT                   /colour=3
FT   misc_feature    7266
FT                   /label=group_5154
FT                   /locus_tag=group_5154
FT                   /colour=2
FT   misc_feature    240
FT                   /label=group_6643
FT                   /locus_tag=group_6643
FT                   /colour=3
FT   misc_feature    10060
FT                   /label=group_9203
FT                   /locus_tag=group_9203
FT                   /colour=2
FT   misc_feature    1276
FT                   /label=group_8142
FT                   /locus_tag=group_8142
FT                   /colour=3
FT   misc_feature    9072
FT                   /label=group_9355
FT                   /locus_tag=group_9355
FT                   /colour=4
FT   misc_feature    2001
FT                   /label=group_3005
FT                   /locus_tag=group_3005
FT                   /colour=2
FT   misc_feature    4660
FT                   /label=group_8207
FT                   /locus_tag=group_8207
FT                   /colour=2
FT   misc_feature    6824
FT                   /label=group_5389
FT                   /locus_tag=group_5389
FT                   /colour=4
FT   misc_feature    5563
FT                   /label=group_6901
FT                   /locus_tag=group_6901
FT                   /colour=3
FT   misc_feature    586
FT                   /label=group_1111
FT                   /locus_tag=group_1111
FT                   /colour=7
FT   misc_feature    6974
FT                   /label=group_6382
FT                   /locus_tag=group_6382
FT                   /colour=3
FT   misc_feature    8399
FT                   /label=group_7409
FT                   /locus_tag=group_7409
FT                   /colour=2
FT   misc_feature    7832
FT                   /label=group_3978
FT                   /locus_tag=group_3978
FT                   /colour=6
FT   feature         2909
FT                   /label=rocE_1
FT                   /locus_tag=rocE_1
FT                   /colour=6
FT   misc_feature    2363
FT                   /label=group_3887
FT                   /locus_tag=group_3887
FT                   /colour=3
FT   feature         5465
FT                   /label=ydaD_3
FT                   /locus_tag=ydaD_3
FT                   /colour=2
FT   feature         1629
FT                   /label=MroQ
FT                   /locus_tag=MroQ
FT                   /colour=2
FT   feature         2317
FT                   /label=mcpB_5
FT                   /locus_tag=mcpB_5
FT                   /colour=2
FT   misc_feature    1903
FT                   /label=group_8053
FT                   /locus_tag=group_8053
FT                   /colour=3
FT   feature         231
FT                   /label=abgB_2
FT                   /locus_tag=abgB_2
FT                   /colour=6
FT   misc_feature    3344
FT                   /label=group_5673
FT                   /locus_tag=group_5673
FT                   /colour=3
FT   misc_feature    10229
FT                   /label=group_9057
FT                   /locus_tag=group_9057
FT                   /colour=5
FT   misc_feature    1044
FT                   /label=group_4494
FT                   /locus_tag=group_4494
FT                   /colour=4
FT   misc_feature    5440
FT                   /label=group_9091
FT                   /locus_tag=group_9091
FT                   /colour=3
FT   misc_feature    9060
FT                   /label=group_8446
FT                   /locus_tag=group_8446
FT                   /colour=4
FT   misc_feature    2600
FT                   /label=group_2205
FT                   /locus_tag=group_2205
FT                   /colour=5
FT   feature         145
FT                   /label=nfo_2
FT                   /locus_tag=nfo_2
FT                   /colour=3
FT   feature         10184
FT                   /label=dnaK_2
FT                   /locus_tag=dnaK_2
FT                   /colour=7
FT   feature         9678
FT                   /label=entS_5
FT                   /locus_tag=entS_5
FT                   /colour=4
FT   misc_feature    3813
FT                   /label=group_4541
FT                   /locus_tag=group_4541
FT                   /colour=5
FT   misc_feature    8255
FT                   /label=group_8179
FT                   /locus_tag=group_8179
FT                   /colour=4
FT   misc_feature    644
FT                   /label=group_9190
FT                   /locus_tag=group_9190
FT                   /colour=3
FT   misc_feature    3828
FT                   /label=group_6675
FT                   /locus_tag=group_6675
FT                   /colour=6
FT   misc_feature    7820
FT                   /label=group_1660
FT                   /locus_tag=group_1660
FT                   /colour=2
FT   misc_feature    1421
FT                   /label=group_3538
FT                   /locus_tag=group_3538
FT                   /colour=2
FT   feature         7593
FT                   /label=pyrH
FT                   /locus_tag=pyrH
FT                   /colour=2
FT   misc_feature    1741
FT                   /label=group_8264
FT                   /locus_tag=group_8264
FT                   /colour=3
FT   feature         10101
FT                   /label=gcvPB
FT                   /locus_tag=gcvPB
FT                   /colour=4
FT   misc_feature    8391
FT                   /label=group_7417
FT                   /locus_tag=group_7417
FT                   /colour=2
FT   misc_feature    3970
FT                   /label=group_1739
FT                   /locus_tag=group_1739
FT                   /colour=5
FT   misc_feature    7343
FT                   /label=group_1545
FT                   /locus_tag=group_1545
FT                   /colour=6
FT   misc_feature    3139
FT                   /label=group_2633
FT                   /locus_tag=group_2633
FT                   /colour=7
FT   feature         10012
FT                   /label=folD
FT                   /locus_tag=folD
FT                   /colour=2
FT   misc_feature    7100
FT                   /label=group_4243
FT                   /locus_tag=group_4243
FT                   /colour=7
FT   misc_feature    8604
FT                   /label=group_452
FT                   /locus_tag=group_452
FT                   /colour=2
FT   feature         8454
FT                   /label=nfdA
FT                   /locus_tag=nfdA
FT                   /colour=3
FT   feature         797
FT                   /label=prpC_2
FT                   /locus_tag=prpC_2
FT                   /colour=4
FT   misc_feature    7290
FT                   /label=group_8746
FT                   /locus_tag=group_8746
FT                   /colour=4
FT   feature         4915
FT                   /label=oppF_11
FT                   /locus_tag=oppF_11
FT                   /colour=3
FT   misc_feature    8949
FT                   /label=group_5817
FT                   /locus_tag=group_5817
FT                   /colour=2
FT   misc_feature    10021
FT                   /label=group_5560
FT                   /locus_tag=group_5560
FT                   /colour=3
FT   misc_feature    5127
FT                   /label=group_9501
FT                   /locus_tag=group_9501
FT                   /colour=6
FT   misc_feature    1174
FT                   /label=group_1010
FT                   /locus_tag=group_1010
FT                   /colour=4
FT   feature         4619
FT                   /label=tatC1
FT                   /locus_tag=tatC1
FT                   /colour=2
FT   misc_feature    1724
FT                   /label=group_7709
FT                   /locus_tag=group_7709
FT                   /colour=3
FT   misc_feature    6194
FT                   /label=group_3364
FT                   /locus_tag=group_3364
FT                   /colour=7
FT   feature         7418
FT                   /label=sucC_1
FT                   /locus_tag=sucC_1
FT                   /colour=7
FT   feature         4778
FT                   /label=cbiC_1
FT                   /locus_tag=cbiC_1
FT                   /colour=7
FT   misc_feature    524
FT                   /label=group_2720
FT                   /locus_tag=group_2720
FT                   /colour=2
FT   misc_feature    746
FT                   /label=group_5645
FT                   /locus_tag=group_5645
FT                   /colour=4
FT   misc_feature    7699
FT                   /label=group_1271
FT                   /locus_tag=group_1271
FT                   /colour=5
FT   misc_feature    3303
FT                   /label=group_4839
FT                   /locus_tag=group_4839
FT                   /colour=3
FT   feature         3868
FT                   /label=fliC
FT                   /locus_tag=fliC
FT                   /colour=6
FT   misc_feature    4388
FT                   /label=group_9635
FT                   /locus_tag=group_9635
FT                   /colour=7
FT   misc_feature    6850
FT                   /label=group_1168
FT                   /locus_tag=group_1168
FT                   /colour=4
FT   misc_feature    8505
FT                   /label=group_9698
FT                   /locus_tag=group_9698
FT                   /colour=3
FT   misc_feature    2149
FT                   /label=group_678
FT                   /locus_tag=group_678
FT                   /colour=3
FT   misc_feature    9233
FT                   /label=group_725
FT                   /locus_tag=group_725
FT                   /colour=6
FT   feature         7762
FT                   /label=divIVA
FT                   /locus_tag=divIVA
FT                   /colour=2
FT   misc_feature    7075
FT                   /label=group_10144
FT                   /locus_tag=group_10144
FT                   /colour=2
FT   feature         2596
FT                   /label=degU_1
FT                   /locus_tag=degU_1
FT                   /colour=2
FT   feature         95
FT                   /label=rep_2
FT                   /locus_tag=rep_2
FT                   /colour=6
FT   misc_feature    193
FT                   /label=group_7903
FT                   /locus_tag=group_7903
FT                   /colour=3
FT   feature         1119
FT                   /label=pncB2_2
FT                   /locus_tag=pncB2_2
FT                   /colour=2
FT   misc_feature    4494
FT                   /label=group_4635
FT                   /locus_tag=group_4635
FT                   /colour=7
FT   misc_feature    5920
FT                   /label=group_9839
FT                   /locus_tag=group_9839
FT                   /colour=3
FT   feature         1575
FT                   /label=ddl_2
FT                   /locus_tag=ddl_2
FT                   /colour=2
FT   misc_feature    5412
FT                   /label=group_6362
FT                   /locus_tag=group_6362
FT                   /colour=3
FT   misc_feature    3226
FT                   /label=group_7472
FT                   /locus_tag=group_7472
FT                   /colour=3
FT   misc_feature    2274
FT                   /label=group_5314
FT                   /locus_tag=group_5314
FT                   /colour=4
FT   feature         7397
FT                   /label=oppB_1
FT                   /locus_tag=oppB_1
FT                   /colour=6
FT   misc_feature    9269
FT                   /label=group_1397
FT                   /locus_tag=group_1397
FT                   /colour=4
FT   feature         9811
FT                   /label=flp_2
FT                   /locus_tag=flp_2
FT                   /colour=4
FT   feature         649
FT                   /label=pgpH_2
FT                   /locus_tag=pgpH_2
FT                   /colour=4
FT   misc_feature    10257
FT                   /label=group_8406
FT                   /locus_tag=group_8406
FT                   /colour=4
FT   misc_feature    9424
FT                   /label=group_3867
FT                   /locus_tag=group_3867
FT                   /colour=2
FT   feature         6648
FT                   /label=thrS_2
FT                   /locus_tag=thrS_2
FT                   /colour=5
FT   misc_feature    106
FT                   /label=group_1351
FT                   /locus_tag=group_1351
FT                   /colour=3
FT   feature         8686
FT                   /label=cmoA_3
FT                   /locus_tag=cmoA_3
FT                   /colour=2
FT   misc_feature    3275
FT                   /label=group_7008
FT                   /locus_tag=group_7008
FT                   /colour=3
FT   feature         8971
FT                   /label=fgd_2
FT                   /locus_tag=fgd_2
FT                   /colour=3
FT   misc_feature    6356
FT                   /label=group_9115
FT                   /locus_tag=group_9115
FT                   /colour=7
FT   misc_feature    2800
FT                   /label=group_4501
FT                   /locus_tag=group_4501
FT                   /colour=5
FT   misc_feature    7518
FT                   /label=group_646
FT                   /locus_tag=group_646
FT                   /colour=7
FT   feature         7965
FT                   /label=yodB_1
FT                   /locus_tag=yodB_1
FT                   /colour=2
FT   feature         3063
FT                   /label=birA
FT                   /locus_tag=birA
FT                   /colour=2
FT   misc_feature    8837
FT                   /label=group_7975
FT                   /locus_tag=group_7975
FT                   /colour=6
FT   misc_feature    1828
FT                   /label=group_5369
FT                   /locus_tag=group_5369
FT                   /colour=2
FT   misc_feature    2007
FT                   /label=group_5450
FT                   /locus_tag=group_5450
FT                   /colour=2
FT   misc_feature    7639
FT                   /label=group_5849
FT                   /locus_tag=group_5849
FT                   /colour=3
FT   feature         3675
FT                   /label=gbsA
FT                   /locus_tag=gbsA
FT                   /colour=3
FT   feature         4489
FT                   /label=ygcS
FT                   /locus_tag=ygcS
FT                   /colour=2
FT   misc_feature    4084
FT                   /label=group_6941
FT                   /locus_tag=group_6941
FT                   /colour=3
FT   misc_feature    4882
FT                   /label=group_8247
FT                   /locus_tag=group_8247
FT                   /colour=4
FT   misc_feature    4417
FT                   /label=group_3045
FT                   /locus_tag=group_3045
FT                   /colour=5
FT   misc_feature    6814
FT                   /label=group_9243
FT                   /locus_tag=group_9243
FT                   /colour=2
FT   feature         4786
FT                   /label=tfdR
FT                   /locus_tag=tfdR
FT                   /colour=2
FT   feature         4167
FT                   /label=yojF
FT                   /locus_tag=yojF
FT                   /colour=3
FT   misc_feature    8012
FT                   /label=group_5872
FT                   /locus_tag=group_5872
FT                   /colour=4
FT   misc_feature    4667
FT                   /label=group_5323
FT                   /locus_tag=group_5323
FT                   /colour=3
FT   misc_feature    6747
FT                   /label=group_952
FT                   /locus_tag=group_952
FT                   /colour=6
FT   misc_feature    1921
FT                   /label=group_1095
FT                   /locus_tag=group_1095
FT                   /colour=3
FT   misc_feature    1360
FT                   /label=group_9794
FT                   /locus_tag=group_9794
FT                   /colour=7
FT   misc_feature    9594
FT                   /label=group_1038
FT                   /locus_tag=group_1038
FT                   /colour=4
FT   misc_feature    6438
FT                   /label=group_2113
FT                   /locus_tag=group_2113
FT                   /colour=2
FT   feature         4316
FT                   /label=nfrA1
FT                   /locus_tag=nfrA1
FT                   /colour=2
FT   misc_feature    7538
FT                   /label=group_7449
FT                   /locus_tag=group_7449
FT                   /colour=2
FT   misc_feature    7759
FT                   /label=group_7850
FT                   /locus_tag=group_7850
FT                   /colour=7
FT   feature         8202
FT                   /label=mecA
FT                   /locus_tag=mecA
FT                   /colour=2
FT   feature         500
FT                   /label=bmr3
FT                   /locus_tag=bmr3
FT                   /colour=2
FT   feature         8741
FT                   /label=rplF
FT                   /locus_tag=rplF
FT                   /colour=5
FT   misc_feature    4326
FT                   /label=group_967
FT                   /locus_tag=group_967
FT                   /colour=6
FT   feature         6236
FT                   /label=puuR
FT                   /locus_tag=puuR
FT                   /colour=2
FT   feature         6642
FT                   /label=gapB
FT                   /locus_tag=gapB
FT                   /colour=2
FT   misc_feature    170
FT                   /label=group_1921
FT                   /locus_tag=group_1921
FT                   /colour=7
FT   misc_feature    3680
FT                   /label=group_1689
FT                   /locus_tag=group_1689
FT                   /colour=2
FT   feature         3738
FT                   /label=pgcA
FT                   /locus_tag=pgcA
FT                   /colour=5
FT   feature         337
FT                   /label=yndE_1
FT                   /locus_tag=yndE_1
FT                   /colour=2
FT   misc_feature    8277
FT                   /label=group_2553
FT                   /locus_tag=group_2553
FT                   /colour=6
FT   feature         2377
FT                   /label=dinG_1
FT                   /locus_tag=dinG_1
FT                   /colour=2
FT   feature         3940
FT                   /label=tagT
FT                   /locus_tag=tagT
FT                   /colour=4
FT   misc_feature    8112
FT                   /label=group_7167
FT                   /locus_tag=group_7167
FT                   /colour=7
FT   feature         9334
FT                   /label=patB_1
FT                   /locus_tag=patB_1
FT                   /colour=2
FT   misc_feature    105
FT                   /label=group_7740
FT                   /locus_tag=group_7740
FT                   /colour=4
FT   feature         3040
FT                   /label=aroB
FT                   /locus_tag=aroB
FT                   /colour=2
FT   misc_feature    6209
FT                   /label=group_4861
FT                   /locus_tag=group_4861
FT                   /colour=7
FT   misc_feature    3034
FT                   /label=group_4722
FT                   /locus_tag=group_4722
FT                   /colour=2
FT   misc_feature    8243
FT                   /label=group_4465
FT                   /locus_tag=group_4465
FT                   /colour=7
FT   misc_feature    740
FT                   /label=group_1373
FT                   /locus_tag=group_1373
FT                   /colour=4
FT   feature         3623
FT                   /label=yxdM_2
FT                   /locus_tag=yxdM_2
FT                   /colour=5
FT   misc_feature    1164
FT                   /label=group_1761
FT                   /locus_tag=group_1761
FT                   /colour=6
FT   feature         5583
FT                   /label=xerC_1
FT                   /locus_tag=xerC_1
FT                   /colour=3
FT   misc_feature    9390
FT                   /label=group_3150
FT                   /locus_tag=group_3150
FT                   /colour=5
FT   misc_feature    6764
FT                   /label=group_7282
FT                   /locus_tag=group_7282
FT                   /colour=6
FT   misc_feature    8151
FT                   /label=group_5589
FT                   /locus_tag=group_5589
FT                   /colour=7
FT   misc_feature    9659
FT                   /label=group_6752
FT                   /locus_tag=group_6752
FT                   /colour=4
FT   feature         6298
FT                   /label=fadN_1
FT                   /locus_tag=fadN_1
FT                   /colour=4
FT   misc_feature    2879
FT                   /label=group_9555
FT                   /locus_tag=group_9555
FT                   /colour=2
FT   misc_feature    3107
FT                   /label=group_1418
FT                   /locus_tag=group_1418
FT                   /colour=3
FT   misc_feature    423
FT                   /label=group_6582
FT                   /locus_tag=group_6582
FT                   /colour=4
FT   misc_feature    8923
FT                   /label=group_5759
FT                   /locus_tag=group_5759
FT                   /colour=2
FT   misc_feature    7408
FT                   /label=group_663
FT                   /locus_tag=group_663
FT                   /colour=3
FT   misc_feature    8836
FT                   /label=group_9785
FT                   /locus_tag=group_9785
FT                   /colour=4
FT   misc_feature    7842
FT                   /label=group_10229
FT                   /locus_tag=group_10229
FT                   /colour=2
FT   misc_feature    5623
FT                   /label=group_1084
FT                   /locus_tag=group_1084
FT                   /colour=6
FT   feature         8691
FT                   /label=clpC
FT                   /locus_tag=clpC
FT                   /colour=2
FT   misc_feature    2143
FT                   /label=group_4962
FT                   /locus_tag=group_4962
FT                   /colour=3
FT   feature         9451
FT                   /label=dapL_2
FT                   /locus_tag=dapL_2
FT                   /colour=7
FT   misc_feature    2724
FT                   /label=group_2192
FT                   /locus_tag=group_2192
FT                   /colour=2
FT   misc_feature    5229
FT                   /label=group_2429
FT                   /locus_tag=group_2429
FT                   /colour=2
FT   misc_feature    5036
FT                   /label=group_3754
FT                   /locus_tag=group_3754
FT                   /colour=3
FT   feature         1895
FT                   /label=thrZ_1
FT                   /locus_tag=thrZ_1
FT                   /colour=3
FT   misc_feature    5276
FT                   /label=group_4785
FT                   /locus_tag=group_4785
FT                   /colour=2
FT   feature         7613
FT                   /label=cheB1
FT                   /locus_tag=cheB1
FT                   /colour=7
FT   misc_feature    8375
FT                   /label=group_7400
FT                   /locus_tag=group_7400
FT                   /colour=3
FT   feature         5441
FT                   /label=panS_2
FT                   /locus_tag=panS_2
FT                   /colour=3
FT   misc_feature    1479
FT                   /label=group_1305
FT                   /locus_tag=group_1305
FT                   /colour=2
FT   misc_feature    6023
FT                   /label=group_9962
FT                   /locus_tag=group_9962
FT                   /colour=2
FT   feature         5104
FT                   /label=ppaX_2
FT                   /locus_tag=ppaX_2
FT                   /colour=4
FT   misc_feature    3966
FT                   /label=group_57
FT                   /locus_tag=group_57
FT                   /colour=2
FT   misc_feature    8824
FT                   /label=group_611
FT                   /locus_tag=group_611
FT                   /colour=6
FT   misc_feature    6051
FT                   /label=group_7037
FT                   /locus_tag=group_7037
FT                   /colour=3
FT   misc_feature    1745
FT                   /label=group_9465
FT                   /locus_tag=group_9465
FT                   /colour=3
FT   misc_feature    4469
FT                   /label=group_5380
FT                   /locus_tag=group_5380
FT                   /colour=2
FT   misc_feature    2040
FT                   /label=group_8678
FT                   /locus_tag=group_8678
FT                   /colour=3
FT   misc_feature    5214
FT                   /label=group_5058
FT                   /locus_tag=group_5058
FT                   /colour=4
FT   misc_feature    10034
FT                   /label=group_3584
FT                   /locus_tag=group_3584
FT                   /colour=2
FT   misc_feature    3595
FT                   /label=group_4555
FT                   /locus_tag=group_4555
FT                   /colour=7
FT   misc_feature    8360
FT                   /label=group_7398
FT                   /locus_tag=group_7398
FT                   /colour=2
FT   misc_feature    6947
FT                   /label=group_8170
FT                   /locus_tag=group_8170
FT                   /colour=4
FT   misc_feature    7033
FT                   /label=group_2496
FT                   /locus_tag=group_2496
FT                   /colour=2
FT   misc_feature    7097
FT                   /label=group_7335
FT                   /locus_tag=group_7335
FT                   /colour=7
FT   misc_feature    2464
FT                   /label=group_1430
FT                   /locus_tag=group_1430
FT                   /colour=4
FT   feature         7831
FT                   /label=ctaC
FT                   /locus_tag=ctaC
FT                   /colour=2
FT   misc_feature    9791
FT                   /label=group_9341
FT                   /locus_tag=group_9341
FT                   /colour=6
FT   misc_feature    7352
FT                   /label=group_793
FT                   /locus_tag=group_793
FT                   /colour=7
FT   feature         1180
FT                   /label=sleL_2
FT                   /locus_tag=sleL_2
FT                   /colour=2
FT   feature         8732
FT                   /label=rpsC
FT                   /locus_tag=rpsC
FT                   /colour=5
FT   misc_feature    9268
FT                   /label=group_5800
FT                   /locus_tag=group_5800
FT                   /colour=2
FT   misc_feature    8335
FT                   /label=group_9722
FT                   /locus_tag=group_9722
FT                   /colour=6
FT   misc_feature    5867
FT                   /label=group_9861
FT                   /locus_tag=group_9861
FT                   /colour=7
FT   misc_feature    3199
FT                   /label=group_7144
FT                   /locus_tag=group_7144
FT                   /colour=3
FT   feature         3385
FT                   /label=recU_2
FT                   /locus_tag=recU_2
FT                   /colour=3
FT   misc_feature    4179
FT                   /label=group_467
FT                   /locus_tag=group_467
FT                   /colour=2
FT   misc_feature    5495
FT                   /label=group_2463
FT                   /locus_tag=group_2463
FT                   /colour=2
FT   misc_feature    8562
FT                   /label=group_8856
FT                   /locus_tag=group_8856
FT                   /colour=3
FT   feature         6319
FT                   /label=metQ_2
FT                   /locus_tag=metQ_2
FT                   /colour=2
FT   feature         4515
FT                   /label=nadD_2
FT                   /locus_tag=nadD_2
FT                   /colour=3
FT   misc_feature    5220
FT                   /label=group_6316
FT                   /locus_tag=group_6316
FT                   /colour=3
FT   misc_feature    9781
FT                   /label=group_524
FT                   /locus_tag=group_524
FT                   /colour=6
FT   misc_feature    3983
FT                   /label=group_8210
FT                   /locus_tag=group_8210
FT                   /colour=5
FT   misc_feature    9215
FT                   /label=group_2371
FT                   /locus_tag=group_2371
FT                   /colour=4
FT   misc_feature    598
FT                   /label=group_7187
FT                   /locus_tag=group_7187
FT                   /colour=5
FT   feature         7743
FT                   /label=oppD_6
FT                   /locus_tag=oppD_6
FT                   /colour=7
FT   feature         447
FT                   /label=comN
FT                   /locus_tag=comN
FT                   /colour=2
FT   feature         3151
FT                   /label=pucI
FT                   /locus_tag=pucI
FT                   /colour=5
FT   feature         8189
FT                   /label=sufT
FT                   /locus_tag=sufT
FT                   /colour=2
FT   misc_feature    4165
FT                   /label=group_10367
FT                   /locus_tag=group_10367
FT                   /colour=2
FT   feature         9956
FT                   /label=bioD
FT                   /locus_tag=bioD
FT                   /colour=5
FT   feature         2870
FT                   /label=ycaD_2
FT                   /locus_tag=ycaD_2
FT                   /colour=7
FT   misc_feature    7127
FT                   /label=group_2914
FT                   /locus_tag=group_2914
FT                   /colour=2
FT   misc_feature    2134
FT                   /label=group_5523
FT                   /locus_tag=group_5523
FT                   /colour=3
FT   feature         6505
FT                   /label=btsS_2
FT                   /locus_tag=btsS_2
FT                   /colour=2
FT   feature         4672
FT                   /label=yxlF_2
FT                   /locus_tag=yxlF_2
FT                   /colour=2
FT   misc_feature    3699
FT                   /label=group_2796
FT                   /locus_tag=group_2796
FT                   /colour=2
FT   feature         1617
FT                   /label=oppB_2
FT                   /locus_tag=oppB_2
FT                   /colour=2
FT   misc_feature    3716
FT                   /label=group_1730
FT                   /locus_tag=group_1730
FT                   /colour=5
FT   misc_feature    9879
FT                   /label=group_78
FT                   /locus_tag=group_78
FT                   /colour=3
FT   misc_feature    3563
FT                   /label=group_2969
FT                   /locus_tag=group_2969
FT                   /colour=4
FT   misc_feature    6158
FT                   /label=group_7655
FT                   /locus_tag=group_7655
FT                   /colour=7
FT   misc_feature    4723
FT                   /label=group_9199
FT                   /locus_tag=group_9199
FT                   /colour=4
FT   misc_feature    8106
FT                   /label=group_9422
FT                   /locus_tag=group_9422
FT                   /colour=7
FT   feature         2305
FT                   /label=mcpC
FT                   /locus_tag=mcpC
FT                   /colour=2
FT   feature         8522
FT                   /label=purA
FT                   /locus_tag=purA
FT                   /colour=6
FT   feature         9414
FT                   /label=arlS
FT                   /locus_tag=arlS
FT                   /colour=2
FT   feature         5247
FT                   /label=yhhS_1
FT                   /locus_tag=yhhS_1
FT                   /colour=2
FT   misc_feature    8292
FT                   /label=group_9765
FT                   /locus_tag=group_9765
FT                   /colour=6
FT   feature         339
FT                   /label=gerBC_1
FT                   /locus_tag=gerBC_1
FT                   /colour=2
FT   feature         4266
FT                   /label=fbiB
FT                   /locus_tag=fbiB
FT                   /colour=2
FT   misc_feature    4211
FT                   /label=group_6562
FT                   /locus_tag=group_6562
FT                   /colour=7
FT   misc_feature    1386
FT                   /label=group_3547
FT                   /locus_tag=group_3547
FT                   /colour=6
FT   feature         8969
FT                   /label=yhdG
FT                   /locus_tag=yhdG
FT                   /colour=3
FT   misc_feature    1064
FT                   /label=group_4830
FT                   /locus_tag=group_4830
FT                   /colour=2
FT   misc_feature    4569
FT                   /label=group_627
FT                   /locus_tag=group_627
FT                   /colour=5
FT   feature         8801
FT                   /label=czcO_2
FT                   /locus_tag=czcO_2
FT                   /colour=4
FT   feature         7338
FT                   /label=dhaT
FT                   /locus_tag=dhaT
FT                   /colour=4
FT   misc_feature    6106
FT                   /label=group_1623
FT                   /locus_tag=group_1623
FT                   /colour=6
FT   misc_feature    7739
FT                   /label=group_3454
FT                   /locus_tag=group_3454
FT                   /colour=7
FT   feature         485
FT                   /label=gmuC
FT                   /locus_tag=gmuC
FT                   /colour=2
FT   misc_feature    6288
FT                   /label=group_1781
FT                   /locus_tag=group_1781
FT                   /colour=5
FT   misc_feature    4259
FT                   /label=group_7700
FT                   /locus_tag=group_7700
FT                   /colour=4
FT   feature         6445
FT                   /label=menH_1
FT                   /locus_tag=menH_1
FT                   /colour=2
FT   misc_feature    9484
FT                   /label=group_4485
FT                   /locus_tag=group_4485
FT                   /colour=7
FT   misc_feature    9475
FT                   /label=group_1019
FT                   /locus_tag=group_1019
FT                   /colour=3
FT   misc_feature    9500
FT                   /label=group_5569
FT                   /locus_tag=group_5569
FT                   /colour=2
FT   misc_feature    1028
FT                   /label=group_7262
FT                   /locus_tag=group_7262
FT                   /colour=4
FT   misc_feature    289
FT                   /label=group_9126
FT                   /locus_tag=group_9126
FT                   /colour=3
FT   feature         186
FT                   /label=comEC_2
FT                   /locus_tag=comEC_2
FT                   /colour=4
FT   feature         7870
FT                   /label=pdhA
FT                   /locus_tag=pdhA
FT                   /colour=2
FT   misc_feature    3691
FT                   /label=group_881
FT                   /locus_tag=group_881
FT                   /colour=4
FT   feature         7630
FT                   /label=flgG_3
FT                   /locus_tag=flgG_3
FT                   /colour=3
FT   feature         4419
FT                   /label=yjlC
FT                   /locus_tag=yjlC
FT                   /colour=5
FT   misc_feature    7263
FT                   /label=group_5840
FT                   /locus_tag=group_5840
FT                   /colour=2
FT   feature         8459
FT                   /label=brnQ_3
FT                   /locus_tag=brnQ_3
FT                   /colour=3
FT   misc_feature    4300
FT                   /label=group_5360
FT                   /locus_tag=group_5360
FT                   /colour=3
FT   misc_feature    4811
FT                   /label=group_9485
FT                   /locus_tag=group_9485
FT                   /colour=6
FT   misc_feature    2071
FT                   /label=group_9301
FT                   /locus_tag=group_9301
FT                   /colour=3
FT   feature         7185
FT                   /label=wapA
FT                   /locus_tag=wapA
FT                   /colour=3
FT   misc_feature    6147
FT                   /label=group_8295
FT                   /locus_tag=group_8295
FT                   /colour=7
FT   misc_feature    8140
FT                   /label=group_3097
FT                   /locus_tag=group_3097
FT                   /colour=7
FT   feature         8992
FT                   /label=putP_1
FT                   /locus_tag=putP_1
FT                   /colour=2
FT   feature         1158
FT                   /label=hmuU_2
FT                   /locus_tag=hmuU_2
FT                   /colour=2
FT   feature         4865
FT                   /label=argD_2
FT                   /locus_tag=argD_2
FT                   /colour=4
FT   misc_feature    3794
FT                   /label=group_4765
FT                   /locus_tag=group_4765
FT                   /colour=6
FT   misc_feature    3352
FT                   /label=group_3519
FT                   /locus_tag=group_3519
FT                   /colour=3
FT   feature         5605
FT                   /label=yvbW
FT                   /locus_tag=yvbW
FT                   /colour=7
FT   misc_feature    3220
FT                   /label=group_6452
FT                   /locus_tag=group_6452
FT                   /colour=3
FT   feature         4047
FT                   /label=atpC
FT                   /locus_tag=atpC
FT                   /colour=2
FT   misc_feature    9140
FT                   /label=group_9830
FT                   /locus_tag=group_9830
FT                   /colour=5
FT   misc_feature    5895
FT                   /label=group_1718
FT                   /locus_tag=group_1718
FT                   /colour=4
FT   misc_feature    4354
FT                   /label=group_7104
FT                   /locus_tag=group_7104
FT                   /colour=7
FT   misc_feature    2106
FT                   /label=group_8328
FT                   /locus_tag=group_8328
FT                   /colour=3
FT   misc_feature    1291
FT                   /label=group_4818
FT                   /locus_tag=group_4818
FT                   /colour=3
FT   feature         3791
FT                   /label=pgcA_3
FT                   /locus_tag=pgcA_3
FT                   /colour=6
FT   misc_feature    5099
FT                   /label=group_194
FT                   /locus_tag=group_194
FT                   /colour=2
FT   feature         2531
FT                   /label=scpA_1
FT                   /locus_tag=scpA_1
FT                   /colour=7
FT   misc_feature    6828
FT                   /label=group_2483
FT                   /locus_tag=group_2483
FT                   /colour=4
FT   misc_feature    6548
FT                   /label=group_2251
FT                   /locus_tag=group_2251
FT                   /colour=2
FT   feature         5632
FT                   /label=tcyM_1
FT                   /locus_tag=tcyM_1
FT                   /colour=2
FT   misc_feature    5143
FT                   /label=group_399
FT                   /locus_tag=group_399
FT                   /colour=5
FT   misc_feature    8936
FT                   /label=group_7440
FT                   /locus_tag=group_7440
FT                   /colour=4
FT   misc_feature    1382
FT                   /label=group_2297
FT                   /locus_tag=group_2297
FT                   /colour=2
FT   misc_feature    9997
FT                   /label=group_1345
FT                   /locus_tag=group_1345
FT                   /colour=5
FT   misc_feature    7136
FT                   /label=group_264
FT                   /locus_tag=group_264
FT                   /colour=4
FT   feature         4344
FT                   /label=graS_3
FT                   /locus_tag=graS_3
FT                   /colour=2
FT   feature         2019
FT                   /label=lrpC_2
FT                   /locus_tag=lrpC_2
FT                   /colour=2
FT   misc_feature    906
FT                   /label=group_423
FT                   /locus_tag=group_423
FT                   /colour=7
FT   feature         6379
FT                   /label=cysW
FT                   /locus_tag=cysW
FT                   /colour=2
FT   feature         1849
FT                   /label=oppD_4
FT                   /locus_tag=oppD_4
FT                   /colour=5
FT   feature         7657
FT                   /label=xerC_2
FT                   /locus_tag=xerC_2
FT                   /colour=2
FT   feature         627
FT                   /label=hrcA
FT                   /locus_tag=hrcA
FT                   /colour=2
FT   feature         5616
FT                   /label=zapA
FT                   /locus_tag=zapA
FT                   /colour=2
FT   misc_feature    3001
FT                   /label=group_8474
FT                   /locus_tag=group_8474
FT                   /colour=4
FT   misc_feature    6498
FT                   /label=group_6156
FT                   /locus_tag=group_6156
FT                   /colour=2
FT   feature         555
FT                   /label=oatA
FT                   /locus_tag=oatA
FT                   /colour=7
FT   misc_feature    8090
FT                   /label=group_432
FT                   /locus_tag=group_432
FT                   /colour=5
FT   misc_feature    2804
FT                   /label=group_335
FT                   /locus_tag=group_335
FT                   /colour=3
FT   misc_feature    2929
FT                   /label=group_7746
FT                   /locus_tag=group_7746
FT                   /colour=6
FT   misc_feature    5262
FT                   /label=group_1062
FT                   /locus_tag=group_1062
FT                   /colour=2
FT   misc_feature    480
FT                   /label=group_6564
FT                   /locus_tag=group_6564
FT                   /colour=7
FT   misc_feature    3379
FT                   /label=group_7219
FT                   /locus_tag=group_7219
FT                   /colour=3
FT   feature         5136
FT                   /label=yfcA_4
FT                   /locus_tag=yfcA_4
FT                   /colour=7
FT   misc_feature    503
FT                   /label=group_900
FT                   /locus_tag=group_900
FT                   /colour=6
FT   misc_feature    4273
FT                   /label=group_5512
FT                   /locus_tag=group_5512
FT                   /colour=7
FT   feature         1552
FT                   /label=cadA
FT                   /locus_tag=cadA
FT                   /colour=2
FT   misc_feature    9324
FT                   /label=group_6051
FT                   /locus_tag=group_6051
FT                   /colour=2
FT   feature         7750
FT                   /label=carA
FT                   /locus_tag=carA
FT                   /colour=2
FT   misc_feature    9007
FT                   /label=group_4984
FT                   /locus_tag=group_4984
FT                   /colour=6
FT   misc_feature    4214
FT                   /label=group_10012
FT                   /locus_tag=group_10012
FT                   /colour=2
FT   feature         6368
FT                   /label=sumT
FT                   /locus_tag=sumT
FT                   /colour=3
FT   feature         7738
FT                   /label=dppC_1
FT                   /locus_tag=dppC_1
FT                   /colour=7
FT   misc_feature    3867
FT                   /label=group_8417
FT                   /locus_tag=group_8417
FT                   /colour=6
FT   misc_feature    8044
FT                   /label=group_9413
FT                   /locus_tag=group_9413
FT                   /colour=4
FT   feature         9582
FT                   /label=menB_2
FT                   /locus_tag=menB_2
FT                   /colour=4
FT   feature         8718
FT                   /label=tuf
FT                   /locus_tag=tuf
FT                   /colour=5
FT   misc_feature    1030
FT                   /label=group_7264
FT                   /locus_tag=group_7264
FT                   /colour=4
FT   feature         9430
FT                   /label=cspA_1
FT                   /locus_tag=cspA_1
FT                   /colour=2
FT   misc_feature    5834
FT                   /label=group_8641
FT                   /locus_tag=group_8641
FT                   /colour=7
FT   feature         4749
FT                   /label=argK
FT                   /locus_tag=argK
FT                   /colour=3
FT   misc_feature    3750
FT                   /label=group_7528
FT                   /locus_tag=group_7528
FT                   /colour=5
FT   feature         3154
FT                   /label=ybbW
FT                   /locus_tag=ybbW
FT                   /colour=5
FT   misc_feature    1577
FT                   /label=group_8903
FT                   /locus_tag=group_8903
FT                   /colour=2
FT   feature         9427
FT                   /label=yccX
FT                   /locus_tag=yccX
FT                   /colour=2
FT   misc_feature    5357
FT                   /label=group_6338
FT                   /locus_tag=group_6338
FT                   /colour=4
FT   misc_feature    2229
FT                   /label=group_6395
FT                   /locus_tag=group_6395
FT                   /colour=2
FT   misc_feature    9359
FT                   /label=group_825
FT                   /locus_tag=group_825
FT                   /colour=7
FT   misc_feature    4499
FT                   /label=group_2912
FT                   /locus_tag=group_2912
FT                   /colour=7
FT   misc_feature    3065
FT                   /label=group_3156
FT                   /locus_tag=group_3156
FT                   /colour=6
FT   misc_feature    3835
FT                   /label=group_8709
FT                   /locus_tag=group_8709
FT                   /colour=6
FT   misc_feature    2931
FT                   /label=group_2415
FT                   /locus_tag=group_2415
FT                   /colour=2
FT   misc_feature    1059
FT                   /label=group_6228
FT                   /locus_tag=group_6228
FT                   /colour=7
FT   misc_feature    8104
FT                   /label=group_9424
FT                   /locus_tag=group_9424
FT                   /colour=7
FT   misc_feature    504
FT                   /label=group_4021
FT                   /locus_tag=group_4021
FT                   /colour=2
FT   misc_feature    6869
FT                   /label=group_207
FT                   /locus_tag=group_207
FT                   /colour=3
FT   misc_feature    4428
FT                   /label=group_8975
FT                   /locus_tag=group_8975
FT                   /colour=4
FT   misc_feature    7111
FT                   /label=group_5386
FT                   /locus_tag=group_5386
FT                   /colour=2
FT   misc_feature    5889
FT                   /label=group_837
FT                   /locus_tag=group_837
FT                   /colour=6
FT   feature         9571
FT                   /label=cntD
FT                   /locus_tag=cntD
FT                   /colour=4
FT   misc_feature    5608
FT                   /label=group_4424
FT                   /locus_tag=group_4424
FT                   /colour=5
FT   misc_feature    3630
FT                   /label=group_5577
FT                   /locus_tag=group_5577
FT                   /colour=7
FT   misc_feature    7514
FT                   /label=group_4907
FT                   /locus_tag=group_4907
FT                   /colour=7
FT   feature         4566
FT                   /label=besA_3
FT                   /locus_tag=besA_3
FT                   /colour=5
FT   misc_feature    3704
FT                   /label=group_8472
FT                   /locus_tag=group_8472
FT                   /colour=7
FT   feature         9403
FT                   /label=gerAA_2
FT                   /locus_tag=gerAA_2
FT                   /colour=2
FT   misc_feature    593
FT                   /label=group_1132
FT                   /locus_tag=group_1132
FT                   /colour=5
FT   misc_feature    8402
FT                   /label=group_7406
FT                   /locus_tag=group_7406
FT                   /colour=2
FT   feature         8935
FT                   /label=rcsC_1
FT                   /locus_tag=rcsC_1
FT                   /colour=2
FT   feature         1836
FT                   /label=btuF_4
FT                   /locus_tag=btuF_4
FT                   /colour=2
FT   misc_feature    8537
FT                   /label=group_6547
FT                   /locus_tag=group_6547
FT                   /colour=2
FT   feature         9666
FT                   /label=jefA
FT                   /locus_tag=jefA
FT                   /colour=4
FT   feature         3032
FT                   /label=ndk
FT                   /locus_tag=ndk
FT                   /colour=4
FT   misc_feature    2861
FT                   /label=group_327
FT                   /locus_tag=group_327
FT                   /colour=7
FT   feature         6414
FT                   /label=rocR_1
FT                   /locus_tag=rocR_1
FT                   /colour=2
FT   misc_feature    8529
FT                   /label=group_1677
FT                   /locus_tag=group_1677
FT                   /colour=3
FT   misc_feature    8976
FT                   /label=group_3562
FT                   /locus_tag=group_3562
FT                   /colour=5
FT   misc_feature    1780
FT                   /label=group_8449
FT                   /locus_tag=group_8449
FT                   /colour=3
FT   feature         7116
FT                   /label=gcvPA_2
FT                   /locus_tag=gcvPA_2
FT                   /colour=4
FT   misc_feature    9173
FT                   /label=group_10138
FT                   /locus_tag=group_10138
FT                   /colour=2
FT   misc_feature    5520
FT                   /label=group_400
FT                   /locus_tag=group_400
FT                   /colour=2
FT   feature         9602
FT                   /label=yfiR
FT                   /locus_tag=yfiR
FT                   /colour=4
FT   misc_feature    3348
FT                   /label=group_7247
FT                   /locus_tag=group_7247
FT                   /colour=3
FT   misc_feature    6832
FT                   /label=group_2490
FT                   /locus_tag=group_2490
FT                   /colour=4
FT   misc_feature    3222
FT                   /label=group_6454
FT                   /locus_tag=group_6454
FT                   /colour=3
FT   misc_feature    2981
FT                   /label=group_1436
FT                   /locus_tag=group_1436
FT                   /colour=2
FT   feature         6299
FT                   /label=fadN_4
FT                   /locus_tag=fadN_4
FT                   /colour=4
FT   misc_feature    8259
FT                   /label=group_8176
FT                   /locus_tag=group_8176
FT                   /colour=4
FT   misc_feature    5393
FT                   /label=group_769
FT                   /locus_tag=group_769
FT                   /colour=3
FT   feature         8208
FT                   /label=yjbI
FT                   /locus_tag=yjbI
FT                   /colour=2
FT   misc_feature    6967
FT                   /label=group_9258
FT                   /locus_tag=group_9258
FT                   /colour=3
FT   misc_feature    4356
FT                   /label=group_7102
FT                   /locus_tag=group_7102
FT                   /colour=7
FT   feature         7621
FT                   /label=fliR
FT                   /locus_tag=fliR
FT                   /colour=2
FT   feature         3620
FT                   /label=yxdM_3
FT                   /locus_tag=yxdM_3
FT                   /colour=5
FT   misc_feature    5231
FT                   /label=group_311
FT                   /locus_tag=group_311
FT                   /colour=7
FT   misc_feature    9800
FT                   /label=group_8943
FT                   /locus_tag=group_8943
FT                   /colour=4
FT   misc_feature    4863
FT                   /label=group_7958
FT                   /locus_tag=group_7958
FT                   /colour=2
FT   misc_feature    9661
FT                   /label=group_6754
FT                   /locus_tag=group_6754
FT                   /colour=4
FT   feature         4102
FT                   /label=icmF_4
FT                   /locus_tag=icmF_4
FT                   /colour=3
FT   feature         403
FT                   /label=mreB_1
FT                   /locus_tag=mreB_1
FT                   /colour=4
FT   misc_feature    964
FT                   /label=group_7284
FT                   /locus_tag=group_7284
FT                   /colour=6
FT   misc_feature    5762
FT                   /label=group_8601
FT                   /locus_tag=group_8601
FT                   /colour=6
FT   feature         6347
FT                   /label=nfuA
FT                   /locus_tag=nfuA
FT                   /colour=2
FT   misc_feature    3741
FT                   /label=group_6584
FT                   /locus_tag=group_6584
FT                   /colour=5
FT   misc_feature    10089
FT                   /label=group_5937
FT                   /locus_tag=group_5937
FT                   /colour=4
FT   misc_feature    4423
FT                   /label=group_10307
FT                   /locus_tag=group_10307
FT                   /colour=2
FT   misc_feature    9680
FT                   /label=group_4713
FT                   /locus_tag=group_4713
FT                   /colour=4
FT   feature         2267
FT                   /label=cspB
FT                   /locus_tag=cspB
FT                   /colour=2
FT   misc_feature    3638
FT                   /label=group_9628
FT                   /locus_tag=group_9628
FT                   /colour=3
FT   misc_feature    2017
FT                   /label=group_1082
FT                   /locus_tag=group_1082
FT                   /colour=4
FT   feature         1486
FT                   /label=mhqD
FT                   /locus_tag=mhqD
FT                   /colour=2
FT   feature         3720
FT                   /label=mnaA_3
FT                   /locus_tag=mnaA_3
FT                   /colour=5
FT   misc_feature    9711
FT                   /label=group_8535
FT                   /locus_tag=group_8535
FT                   /colour=6
FT   misc_feature    3999
FT                   /label=group_8749
FT                   /locus_tag=group_8749
FT                   /colour=5
FT   misc_feature    5759
FT                   /label=group_8598
FT                   /locus_tag=group_8598
FT                   /colour=6
FT   misc_feature    8471
FT                   /label=group_10412
FT                   /locus_tag=group_10412
FT                   /colour=2
FT   misc_feature    1471
FT                   /label=group_3525
FT                   /locus_tag=group_3525
FT                   /colour=2
FT   misc_feature    6502
FT                   /label=group_9120
FT                   /locus_tag=group_9120
FT                   /colour=2
FT   misc_feature    6762
FT                   /label=group_1813
FT                   /locus_tag=group_1813
FT                   /colour=6
FT   feature         5958
FT                   /label=katA_1
FT                   /locus_tag=katA_1
FT                   /colour=4
FT   misc_feature    3736
FT                   /label=group_8772
FT                   /locus_tag=group_8772
FT                   /colour=5
FT   misc_feature    4384
FT                   /label=group_7706
FT                   /locus_tag=group_7706
FT                   /colour=7
FT   misc_feature    8781
FT                   /label=group_4836
FT                   /locus_tag=group_4836
FT                   /colour=4
FT   feature         1109
FT                   /label=nosY
FT                   /locus_tag=nosY
FT                   /colour=5
FT   misc_feature    3079
FT                   /label=group_3316
FT                   /locus_tag=group_3316
FT                   /colour=6
FT   misc_feature    4967
FT                   /label=group_2537
FT                   /locus_tag=group_2537
FT                   /colour=5
FT   feature         8343
FT                   /label=yacL_3
FT                   /locus_tag=yacL_3
FT                   /colour=5
FT   misc_feature    9216
FT                   /label=group_10139
FT                   /locus_tag=group_10139
FT                   /colour=2
FT   misc_feature    2458
FT                   /label=group_4724
FT                   /locus_tag=group_4724
FT                   /colour=4
FT   feature         544
FT                   /label=comEA
FT                   /locus_tag=comEA
FT                   /colour=2
FT   misc_feature    7808
FT                   /label=group_862
FT                   /locus_tag=group_862
FT                   /colour=4
FT   misc_feature    9160
FT                   /label=group_9836
FT                   /locus_tag=group_9836
FT                   /colour=3
FT   feature         6177
FT                   /label=yncA_1
FT                   /locus_tag=yncA_1
FT                   /colour=7
FT   misc_feature    334
FT                   /label=group_959
FT                   /locus_tag=group_959
FT                   /colour=6
FT   feature         372
FT                   /label=yjfB
FT                   /locus_tag=yjfB
FT                   /colour=2
FT   misc_feature    4520
FT                   /label=group_1025
FT                   /locus_tag=group_1025
FT                   /colour=6
FT   misc_feature    8333
FT                   /label=group_9724
FT                   /locus_tag=group_9724
FT                   /colour=6
FT   misc_feature    3201
FT                   /label=group_7142
FT                   /locus_tag=group_7142
FT                   /colour=3
FT   feature         1866
FT                   /label=yoaH_1
FT                   /locus_tag=yoaH_1
FT                   /colour=5
FT   feature         1133
FT                   /label=metH
FT                   /locus_tag=metH
FT                   /colour=2
FT   misc_feature    3429
FT                   /label=group_7207
FT                   /locus_tag=group_7207
FT                   /colour=3
FT   misc_feature    6281
FT                   /label=group_5846
FT                   /locus_tag=group_5846
FT                   /colour=2
FT   misc_feature    6926
FT                   /label=group_404
FT                   /locus_tag=group_404
FT                   /colour=2
FT   feature         6670
FT                   /label=sspI
FT                   /locus_tag=sspI
FT                   /colour=2
FT   feature         4334
FT                   /label=scmP_3
FT                   /locus_tag=scmP_3
FT                   /colour=2
FT   misc_feature    7426
FT                   /label=group_6150
FT                   /locus_tag=group_6150
FT                   /colour=3
FT   misc_feature    8853
FT                   /label=group_1327
FT                   /locus_tag=group_1327
FT                   /colour=2
FT   misc_feature    2715
FT                   /label=group_2194
FT                   /locus_tag=group_2194
FT                   /colour=2
FT   feature         5049
FT                   /label=murF_6
FT                   /locus_tag=murF_6
FT                   /colour=7
FT   misc_feature    10202
FT                   /label=group_8717
FT                   /locus_tag=group_8717
FT                   /colour=4
FT   misc_feature    8371
FT                   /label=group_9713
FT                   /locus_tag=group_9713
FT                   /colour=3
FT   misc_feature    2883
FT                   /label=group_7179
FT                   /locus_tag=group_7179
FT                   /colour=2
FT   misc_feature    7013
FT                   /label=group_4628
FT                   /locus_tag=group_4628
FT                   /colour=2
FT   misc_feature    1572
FT                   /label=group_9964
FT                   /locus_tag=group_9964
FT                   /colour=2
FT   misc_feature    6300
FT                   /label=group_516
FT                   /locus_tag=group_516
FT                   /colour=4
FT   feature         711
FT                   /label=zur
FT                   /locus_tag=zur
FT                   /colour=6
FT   feature         8221
FT                   /label=cotZ
FT                   /locus_tag=cotZ
FT                   /colour=2
FT   misc_feature    9023
FT                   /label=group_7446
FT                   /locus_tag=group_7446
FT                   /colour=3
FT   misc_feature    7507
FT                   /label=group_1237
FT                   /locus_tag=group_1237
FT                   /colour=7
FT   misc_feature    1322
FT                   /label=group_6876
FT                   /locus_tag=group_6876
FT                   /colour=6
FT   misc_feature    9689
FT                   /label=group_2868
FT                   /locus_tag=group_2868
FT                   /colour=4
FT   feature         10032
FT                   /label=ypdF_1
FT                   /locus_tag=ypdF_1
FT                   /colour=2
FT   misc_feature    6661
FT                   /label=group_363
FT                   /locus_tag=group_363
FT                   /colour=3
FT   misc_feature    3027
FT                   /label=group_7053
FT                   /locus_tag=group_7053
FT                   /colour=4
FT   misc_feature    1845
FT                   /label=group_8048
FT                   /locus_tag=group_8048
FT                   /colour=4
FT   misc_feature    6605
FT                   /label=group_4947
FT                   /locus_tag=group_4947
FT                   /colour=2
FT   misc_feature    8609
FT                   /label=group_6510
FT                   /locus_tag=group_6510
FT                   /colour=3
FT   misc_feature    10142
FT                   /label=group_6867
FT                   /locus_tag=group_6867
FT                   /colour=6
FT   misc_feature    5848
FT                   /label=group_8655
FT                   /locus_tag=group_8655
FT                   /colour=7
FT   feature         4613
FT                   /label=mcpB_2
FT                   /locus_tag=mcpB_2
FT                   /colour=2
FT   misc_feature    5363
FT                   /label=group_6347
FT                   /locus_tag=group_6347
FT                   /colour=4
FT   misc_feature    5509
FT                   /label=group_5075
FT                   /locus_tag=group_5075
FT                   /colour=3
FT   feature         6232
FT                   /label=smc_4
FT                   /locus_tag=smc_4
FT                   /colour=7
FT   misc_feature    4646
FT                   /label=group_105
FT                   /locus_tag=group_105
FT                   /colour=4
FT   misc_feature    4113
FT                   /label=group_3362
FT                   /locus_tag=group_3362
FT                   /colour=3
FT   feature         9916
FT                   /label=cbiL
FT                   /locus_tag=cbiL
FT                   /colour=2
FT   feature         4234
FT                   /label=abaF_1
FT                   /locus_tag=abaF_1
FT                   /colour=3
FT   feature         5069
FT                   /label=fhuD
FT                   /locus_tag=fhuD
FT                   /colour=2
FT   misc_feature    2170
FT                   /label=group_88
FT                   /locus_tag=group_88
FT                   /colour=3
FT   misc_feature    3294
FT                   /label=group_5908
FT                   /locus_tag=group_5908
FT                   /colour=3
FT   misc_feature    2445
FT                   /label=group_7071
FT                   /locus_tag=group_7071
FT                   /colour=4
FT   feature         6578
FT                   /label=tyrS_1
FT                   /locus_tag=tyrS_1
FT                   /colour=2
FT   misc_feature    8003
FT                   /label=group_8187
FT                   /locus_tag=group_8187
FT                   /colour=4
FT   misc_feature    3426
FT                   /label=group_7210
FT                   /locus_tag=group_7210
FT                   /colour=3
FT   misc_feature    2577
FT                   /label=group_346
FT                   /locus_tag=group_346
FT                   /colour=2
FT   misc_feature    587
FT                   /label=group_9183
FT                   /locus_tag=group_9183
FT                   /colour=7
FT   feature         895
FT                   /label=mazG
FT                   /locus_tag=mazG
FT                   /colour=5
FT   misc_feature    8638
FT                   /label=group_2657
FT                   /locus_tag=group_2657
FT                   /colour=5
FT   misc_feature    8673
FT                   /label=group_8262
FT                   /locus_tag=group_8262
FT                   /colour=3
FT   feature         8664
FT                   /label=livH_1
FT                   /locus_tag=livH_1
FT                   /colour=2
FT   misc_feature    8517
FT                   /label=group_2691
FT                   /locus_tag=group_2691
FT                   /colour=2
FT   misc_feature    4342
FT                   /label=group_6045
FT                   /locus_tag=group_6045
FT                   /colour=3
FT   feature         4453
FT                   /label=ngcF
FT                   /locus_tag=ngcF
FT                   /colour=2
FT   misc_feature    8374
FT                   /label=group_857
FT                   /locus_tag=group_857
FT                   /colour=3
FT   misc_feature    1674
FT                   /label=group_5586
FT                   /locus_tag=group_5586
FT                   /colour=3
FT   feature         8775
FT                   /label=cdaR_2
FT                   /locus_tag=cdaR_2
FT                   /colour=5
FT   misc_feature    742
FT                   /label=group_3603
FT                   /locus_tag=group_3603
FT                   /colour=4
FT   misc_feature    2064
FT                   /label=group_8700
FT                   /locus_tag=group_8700
FT                   /colour=3
FT   feature         4222
FT                   /label=crt_1
FT                   /locus_tag=crt_1
FT                   /colour=2
FT   feature         6923
FT                   /label=yyaP
FT                   /locus_tag=yyaP
FT                   /colour=2
FT   feature         2339
FT                   /label=pxpA_2
FT                   /locus_tag=pxpA_2
FT                   /colour=2
FT   feature         6377
FT                   /label=cysA
FT                   /locus_tag=cysA
FT                   /colour=2
FT   feature         2789
FT                   /label=glnA_1
FT                   /locus_tag=glnA_1
FT                   /colour=7
FT   misc_feature    4100
FT                   /label=group_5291
FT                   /locus_tag=group_5291
FT                   /colour=2
FT   misc_feature    7416
FT                   /label=group_8104
FT                   /locus_tag=group_8104
FT                   /colour=4
FT   misc_feature    92
FT                   /label=group_7328
FT                   /locus_tag=group_7328
FT                   /colour=7
FT   feature         4673
FT                   /label=yxlE
FT                   /locus_tag=yxlE
FT                   /colour=2
FT   misc_feature    8892
FT                   /label=group_9792
FT                   /locus_tag=group_9792
FT                   /colour=7
FT   feature         2948
FT                   /label=rnj
FT                   /locus_tag=rnj
FT                   /colour=6
FT   feature         8750
FT                   /label=rpsM
FT                   /locus_tag=rpsM
FT                   /colour=5
FT   feature         3860
FT                   /label=csrA
FT                   /locus_tag=csrA
FT                   /colour=6
FT   misc_feature    492
FT                   /label=group_5257
FT                   /locus_tag=group_5257
FT                   /colour=2
FT   feature         9696
FT                   /label=sasA_12
FT                   /locus_tag=sasA_12
FT                   /colour=6
FT   misc_feature    3398
FT                   /label=group_7238
FT                   /locus_tag=group_7238
FT                   /colour=3
FT   feature         6506
FT                   /label=oppF_2
FT                   /locus_tag=oppF_2
FT                   /colour=2
FT   misc_feature    6921
FT                   /label=group_781
FT                   /locus_tag=group_781
FT                   /colour=2
FT   misc_feature    5390
FT                   /label=group_6364
FT                   /locus_tag=group_6364
FT                   /colour=3
FT   misc_feature    3228
FT                   /label=group_7474
FT                   /locus_tag=group_7474
FT                   /colour=3
FT   misc_feature    966
FT                   /label=group_5312
FT                   /locus_tag=group_5312
FT                   /colour=6
FT   misc_feature    10115
FT                   /label=group_5003
FT                   /locus_tag=group_5003
FT                   /colour=2
FT   feature         9293
FT                   /label=ywnH
FT                   /locus_tag=ywnH
FT                   /colour=4
FT   feature         651
FT                   /label=pgpH
FT                   /locus_tag=pgpH
FT                   /colour=2
FT   misc_feature    7435
FT                   /label=group_355
FT                   /locus_tag=group_355
FT                   /colour=7
FT   misc_feature    7028
FT                   /label=group_2499
FT                   /locus_tag=group_2499
FT                   /colour=2
FT   feature         320
FT                   /label=cnrH
FT                   /locus_tag=cnrH
FT                   /colour=6
FT   feature         4459
FT                   /label=cusS
FT                   /locus_tag=cusS
FT                   /colour=3
FT   misc_feature    2729
FT                   /label=group_1208
FT                   /locus_tag=group_1208
FT                   /colour=6
FT   misc_feature    8591
FT                   /label=group_8859
FT                   /locus_tag=group_8859
FT                   /colour=4
FT   misc_feature    5387
FT                   /label=group_8440
FT                   /locus_tag=group_8440
FT                   /colour=3
FT   misc_feature    4848
FT                   /label=group_6319
FT                   /locus_tag=group_6319
FT                   /colour=4
FT   misc_feature    7500
FT                   /label=group_9578
FT                   /locus_tag=group_9578
FT                   /colour=7
FT   feature         1451
FT                   /label=cdr
FT                   /locus_tag=cdr
FT                   /colour=2
FT   misc_feature    9299
FT                   /label=group_61
FT                   /locus_tag=group_61
FT                   /colour=4
FT   feature         9170
FT                   /label=ghrB_1
FT                   /locus_tag=ghrB_1
FT                   /colour=2
FT   misc_feature    5686
FT                   /label=group_571
FT                   /locus_tag=group_571
FT                   /colour=4
FT   misc_feature    7296
FT                   /label=group_8740
FT                   /locus_tag=group_8740
FT                   /colour=4
FT   misc_feature    602
FT                   /label=group_2993
FT                   /locus_tag=group_2993
FT                   /colour=5
FT   misc_feature    4556
FT                   /label=group_6005
FT                   /locus_tag=group_6005
FT                   /colour=5
FT   misc_feature    5011
FT                   /label=group_1527
FT                   /locus_tag=group_1527
FT                   /colour=3
FT   feature         2395
FT                   /label=aspS_1
FT                   /locus_tag=aspS_1
FT                   /colour=5
FT   feature         398
FT                   /label=ywrO
FT                   /locus_tag=ywrO
FT                   /colour=5
FT   misc_feature    3681
FT                   /label=group_1693
FT                   /locus_tag=group_1693
FT                   /colour=4
FT   misc_feature    7579
FT                   /label=group_348
FT                   /locus_tag=group_348
FT                   /colour=4
FT   misc_feature    4034
FT                   /label=group_10397
FT                   /locus_tag=group_10397
FT                   /colour=2
FT   misc_feature    6928
FT                   /label=group_8167
FT                   /locus_tag=group_8167
FT                   /colour=7
FT   misc_feature    2436
FT                   /label=group_7774
FT                   /locus_tag=group_7774
FT                   /colour=5
FT   feature         4532
FT                   /label=cheB_5
FT                   /locus_tag=cheB_5
FT                   /colour=5
FT   misc_feature    3244
FT                   /label=group_6978
FT                   /locus_tag=group_6978
FT                   /colour=3
FT   feature         7894
FT                   /label=entS_2
FT                   /locus_tag=entS_2
FT                   /colour=2
FT   feature         1591
FT                   /label=alr
FT                   /locus_tag=alr
FT                   /colour=6
FT   misc_feature    9754
FT                   /label=group_6887
FT                   /locus_tag=group_6887
FT                   /colour=3
FT   misc_feature    8490
FT                   /label=group_1666
FT                   /locus_tag=group_1666
FT                   /colour=5
FT   misc_feature    726
FT                   /label=group_9196
FT                   /locus_tag=group_9196
FT                   /colour=5
FT   feature         7530
FT                   /label=pgsA
FT                   /locus_tag=pgsA
FT                   /colour=2
FT   feature         2825
FT                   /label=pucK
FT                   /locus_tag=pucK
FT                   /colour=4
FT   feature         8494
FT                   /label=ychF
FT                   /locus_tag=ychF
FT                   /colour=2
FT   feature         7332
FT                   /label=ppk_1
FT                   /locus_tag=ppk_1
FT                   /colour=2
FT   feature         5965
FT                   /label=catE
FT                   /locus_tag=catE
FT                   /colour=2
FT   feature         1065
FT                   /label=gatB
FT                   /locus_tag=gatB
FT                   /colour=2
FT   misc_feature    5656
FT                   /label=group_5627
FT                   /locus_tag=group_5627
FT                   /colour=5
FT   feature         3056
FT                   /label=ypjD
FT                   /locus_tag=ypjD
FT                   /colour=4
FT   misc_feature    798
FT                   /label=group_2165
FT                   /locus_tag=group_2165
FT                   /colour=4
FT   misc_feature    3589
FT                   /label=group_5593
FT                   /locus_tag=group_5593
FT                   /colour=7
FT   misc_feature    9795
FT                   /label=group_939
FT                   /locus_tag=group_939
FT                   /colour=2
FT   misc_feature    3311
FT                   /label=group_8282
FT                   /locus_tag=group_8282
FT                   /colour=3
FT   feature         494
FT                   /label=rarA
FT                   /locus_tag=rarA
FT                   /colour=2
FT   misc_feature    292
FT                   /label=group_9129
FT                   /locus_tag=group_9129
FT                   /colour=3
FT   misc_feature    5203
FT                   /label=group_9492
FT                   /locus_tag=group_9492
FT                   /colour=5
FT   feature         5932
FT                   /label=nagB_1
FT                   /locus_tag=nagB_1
FT                   /colour=4
FT   misc_feature    2213
FT                   /label=group_2834
FT                   /locus_tag=group_2834
FT                   /colour=5
FT   misc_feature    9478
FT                   /label=group_1016
FT                   /locus_tag=group_1016
FT                   /colour=2
FT   misc_feature    1899
FT                   /label=group_5948
FT                   /locus_tag=group_5948
FT                   /colour=3
FT   feature         1511
FT                   /label=hmoA
FT                   /locus_tag=hmoA
FT                   /colour=2
FT   misc_feature    3896
FT                   /label=group_3325
FT                   /locus_tag=group_3325
FT                   /colour=6
FT   misc_feature    79
FT                   /label=group_7678
FT                   /locus_tag=group_7678
FT                   /colour=5
FT   feature         1166
FT                   /label=urdA
FT                   /locus_tag=urdA
FT                   /colour=6
FT   misc_feature    9147
FT                   /label=group_4492
FT                   /locus_tag=group_4492
FT                   /colour=6
FT   misc_feature    10180
FT                   /label=group_6804
FT                   /locus_tag=group_6804
FT                   /colour=7
FT   feature         3044
FT                   /label=aroA1
FT                   /locus_tag=aroA1
FT                   /colour=2
FT   misc_feature    7669
FT                   /label=group_2227
FT                   /locus_tag=group_2227
FT                   /colour=4
FT   misc_feature    2478
FT                   /label=group_392
FT                   /locus_tag=group_392
FT                   /colour=6
FT   feature         6517
FT                   /label=ynfM_1
FT                   /locus_tag=ynfM_1
FT                   /colour=3
FT   misc_feature    7180
FT                   /label=group_9033
FT                   /locus_tag=group_9033
FT                   /colour=3
FT   misc_feature    10059
FT                   /label=group_4995
FT                   /locus_tag=group_4995
FT                   /colour=2
FT   misc_feature    6669
FT                   /label=group_3516
FT                   /locus_tag=group_3516
FT                   /colour=4
FT   feature         1992
FT                   /label=fabG_3
FT                   /locus_tag=fabG_3
FT                   /colour=6
FT   misc_feature    10079
FT                   /label=group_8037
FT                   /locus_tag=group_8037
FT                   /colour=4
FT   misc_feature    6674
FT                   /label=group_3298
FT                   /locus_tag=group_3298
FT                   /colour=2
FT   misc_feature    2354
FT                   /label=group_439
FT                   /locus_tag=group_439
FT                   /colour=3
FT   misc_feature    3364
FT                   /label=group_8400
FT                   /locus_tag=group_8400
FT                   /colour=3
FT   feature         7446
FT                   /label=infB_1
FT                   /locus_tag=infB_1
FT                   /colour=4
FT   feature         4747
FT                   /label=dxs_3
FT                   /locus_tag=dxs_3
FT                   /colour=7
FT   misc_feature    2492
FT                   /label=group_6073
FT                   /locus_tag=group_6073
FT                   /colour=6
FT   misc_feature    7259
FT                   /label=group_5152
FT                   /locus_tag=group_5152
FT                   /colour=2
FT   misc_feature    1462
FT                   /label=group_376
FT                   /locus_tag=group_376
FT                   /colour=5
FT   misc_feature    6719
FT                   /label=group_8225
FT                   /locus_tag=group_8225
FT                   /colour=2
FT   feature         1506
FT                   /label=yclN
FT                   /locus_tag=yclN
FT                   /colour=6
FT   misc_feature    1278
FT                   /label=group_8144
FT                   /locus_tag=group_8144
FT                   /colour=3
FT   feature         6120
FT                   /label=dltC
FT                   /locus_tag=dltC
FT                   /colour=2
FT   misc_feature    6634
FT                   /label=group_7856
FT                   /locus_tag=group_7856
FT                   /colour=2
FT   misc_feature    209
FT                   /label=group_2098
FT                   /locus_tag=group_2098
FT                   /colour=3
FT   misc_feature    8970
FT                   /label=group_2035
FT                   /locus_tag=group_2035
FT                   /colour=3
FT   misc_feature    510
FT                   /label=group_893
FT                   /locus_tag=group_893
FT                   /colour=7
FT   misc_feature    6872
FT                   /label=group_6384
FT                   /locus_tag=group_6384
FT                   /colour=3
FT   feature         8773
FT                   /label=rsiW
FT                   /locus_tag=rsiW
FT                   /colour=2
FT   misc_feature    9768
FT                   /label=group_4163
FT                   /locus_tag=group_4163
FT                   /colour=2
FT   misc_feature    4438
FT                   /label=group_7170
FT                   /locus_tag=group_7170
FT                   /colour=4
FT   misc_feature    3369
FT                   /label=group_8398
FT                   /locus_tag=group_8398
FT                   /colour=3
FT   feature         6519
FT                   /label=dctP_2
FT                   /locus_tag=dctP_2
FT                   /colour=3
FT   misc_feature    4260
FT                   /label=group_6963
FT                   /locus_tag=group_6963
FT                   /colour=4
FT   feature         5005
FT                   /label=mcpA_2
FT                   /locus_tag=mcpA_2
FT                   /colour=3
FT   misc_feature    7357
FT                   /label=group_315
FT                   /locus_tag=group_315
FT                   /colour=5
FT   misc_feature    6874
FT                   /label=group_9261
FT                   /locus_tag=group_9261
FT                   /colour=3
FT   misc_feature    2154
FT                   /label=group_4959
FT                   /locus_tag=group_4959
FT                   /colour=3
FT   misc_feature    8643
FT                   /label=group_5200
FT                   /locus_tag=group_5200
FT                   /colour=2
FT   feature         1548
FT                   /label=acyII
FT                   /locus_tag=acyII
FT                   /colour=6
FT   misc_feature    6941
FT                   /label=group_4583
FT                   /locus_tag=group_4583
FT                   /colour=7
FT   misc_feature    9206
FT                   /label=group_7918
FT                   /locus_tag=group_7918
FT                   /colour=4
FT   feature         1497
FT                   /label=hflX
FT                   /locus_tag=hflX
FT                   /colour=2
FT   misc_feature    9619
FT                   /label=group_6714
FT                   /locus_tag=group_6714
FT                   /colour=4
FT   misc_feature    6365
FT                   /label=group_5821
FT                   /locus_tag=group_5821
FT                   /colour=2
FT   misc_feature    3893
FT                   /label=group_4753
FT                   /locus_tag=group_4753
FT                   /colour=6
FT   misc_feature    6557
FT                   /label=group_1285
FT                   /locus_tag=group_1285
FT                   /colour=6
FT   misc_feature    3262
FT                   /label=group_6996
FT                   /locus_tag=group_6996
FT                   /colour=3
FT   misc_feature    604
FT                   /label=group_6769
FT                   /locus_tag=group_6769
FT                   /colour=5
FT   misc_feature    3702
FT                   /label=group_7825
FT                   /locus_tag=group_7825
FT                   /colour=5
FT   misc_feature    557
FT                   /label=group_9178
FT                   /locus_tag=group_9178
FT                   /colour=7
FT   feature         6700
FT                   /label=algU
FT                   /locus_tag=algU
FT                   /colour=3
FT   misc_feature    8786
FT                   /label=group_8256
FT                   /locus_tag=group_8256
FT                   /colour=4
FT   misc_feature    2576
FT                   /label=group_8504
FT                   /locus_tag=group_8504
FT                   /colour=2
FT   misc_feature    8387
FT                   /label=group_7421
FT                   /locus_tag=group_7421
FT                   /colour=2
FT   misc_feature    9628
FT                   /label=group_6723
FT                   /locus_tag=group_6723
FT                   /colour=4
FT   misc_feature    3488
FT                   /label=group_9670
FT                   /locus_tag=group_9670
FT                   /colour=3
FT   misc_feature    2602
FT                   /label=group_6138
FT                   /locus_tag=group_6138
FT                   /colour=5
FT   feature         7618
FT                   /label=flhF
FT                   /locus_tag=flhF
FT                   /colour=2
FT   misc_feature    1388
FT                   /label=group_6195
FT                   /locus_tag=group_6195
FT                   /colour=6
FT   misc_feature    7089
FT                   /label=group_1853
FT                   /locus_tag=group_1853
FT                   /colour=3
FT   feature         2227
FT                   /label=yjcF
FT                   /locus_tag=yjcF
FT                   /colour=2
FT   misc_feature    3855
FT                   /label=group_6929
FT                   /locus_tag=group_6929
FT                   /colour=6
FT   misc_feature    6451
FT                   /label=group_5425
FT                   /locus_tag=group_5425
FT                   /colour=4
FT   misc_feature    1746
FT                   /label=group_774
FT                   /locus_tag=group_774
FT                   /colour=3
FT   misc_feature    3233
FT                   /label=group_3356
FT                   /locus_tag=group_3356
FT                   /colour=3
FT   misc_feature    10218
FT                   /label=group_9006
FT                   /locus_tag=group_9006
FT                   /colour=5
FT   feature         1627
FT                   /label=tatAy
FT                   /locus_tag=tatAy
FT                   /colour=4
FT   misc_feature    8178
FT                   /label=group_7882
FT                   /locus_tag=group_7882
FT                   /colour=4
FT   misc_feature    657
FT                   /label=group_7930
FT                   /locus_tag=group_7930
FT                   /colour=7
FT   feature         4072
FT                   /label=prmC_2
FT                   /locus_tag=prmC_2
FT                   /colour=3
FT   feature         1987
FT                   /label=lcfB_11
FT                   /locus_tag=lcfB_11
FT                   /colour=5
FT   misc_feature    8559
FT                   /label=group_4006
FT                   /locus_tag=group_4006
FT                   /colour=3
FT   misc_feature    2655
FT                   /label=group_1222
FT                   /locus_tag=group_1222
FT                   /colour=2
FT   feature         9412
FT                   /label=arlR
FT                   /locus_tag=arlR
FT                   /colour=7
FT   feature         6026
FT                   /label=hpr
FT                   /locus_tag=hpr
FT                   /colour=2
FT   misc_feature    2762
FT                   /label=group_7696
FT                   /locus_tag=group_7696
FT                   /colour=2
FT   misc_feature    2410
FT                   /label=group_5186
FT                   /locus_tag=group_5186
FT                   /colour=7
FT   feature         6430
FT                   /label=yfiZ_2
FT                   /locus_tag=yfiZ_2
FT                   /colour=3
FT   misc_feature    6168
FT                   /label=group_7024
FT                   /locus_tag=group_7024
FT                   /colour=7
FT   misc_feature    5430
FT                   /label=group_3276
FT                   /locus_tag=group_3276
FT                   /colour=3
FT   misc_feature    4698
FT                   /label=group_6618
FT                   /locus_tag=group_6618
FT                   /colour=3
FT   misc_feature    3283
FT                   /label=group_7663
FT                   /locus_tag=group_7663
FT                   /colour=3
FT   misc_feature    4753
FT                   /label=group_2585
FT                   /locus_tag=group_2585
FT                   /colour=6
FT   feature         8944
FT                   /label=ydhP
FT                   /locus_tag=ydhP
FT                   /colour=2
FT   feature         8453
FT                   /label=czrA
FT                   /locus_tag=czrA
FT                   /colour=2
FT   feature         8588
FT                   /label=xylB
FT                   /locus_tag=xylB
FT                   /colour=2
FT   misc_feature    8304
FT                   /label=group_9753
FT                   /locus_tag=group_9753
FT                   /colour=6
FT   feature         7076
FT                   /label=butA
FT                   /locus_tag=butA
FT                   /colour=2
FT   feature         1131
FT                   /label=yncA
FT                   /locus_tag=yncA
FT                   /colour=2
FT   feature         6450
FT                   /label=znuA
FT                   /locus_tag=znuA
FT                   /colour=2
FT   feature         7324
FT                   /label=aacA-aphD_1
FT                   /locus_tag=aacA-aphD_1
FT                   /colour=6
FT   feature         3991
FT                   /label=hddC
FT                   /locus_tag=hddC
FT                   /colour=5
FT   feature         5323
FT                   /label=cas1_2
FT                   /locus_tag=cas1_2
FT                   /colour=3
FT   misc_feature    6190
FT                   /label=group_5482
FT                   /locus_tag=group_5482
FT                   /colour=7
FT   misc_feature    15
FT                   /label=group_7629
FT                   /locus_tag=group_7629
FT                   /colour=3
FT   misc_feature    5591
FT                   /label=group_4178
FT                   /locus_tag=group_4178
FT                   /colour=2
FT   feature         9417
FT                   /label=odhB
FT                   /locus_tag=odhB
FT                   /colour=7
FT   misc_feature    4849
FT                   /label=group_740
FT                   /locus_tag=group_740
FT                   /colour=5
FT   misc_feature    8091
FT                   /label=group_6489
FT                   /locus_tag=group_6489
FT                   /colour=5
FT   misc_feature    6699
FT                   /label=group_2076
FT                   /locus_tag=group_2076
FT                   /colour=3
FT   misc_feature    4669
FT                   /label=group_5985
FT                   /locus_tag=group_5985
FT                   /colour=5
FT   feature         9570
FT                   /label=nikA_2
FT                   /locus_tag=nikA_2
FT                   /colour=4
FT   feature         7572
FT                   /label=rbfA
FT                   /locus_tag=rbfA
FT                   /colour=2
FT   feature         6397
FT                   /label=mrpB_2
FT                   /locus_tag=mrpB_2
FT                   /colour=2
FT   feature         8700
FT                   /label=cysS
FT                   /locus_tag=cysS
FT                   /colour=2
FT   misc_feature    8386
FT                   /label=group_49
FT                   /locus_tag=group_49
FT                   /colour=3
FT   misc_feature    7427
FT                   /label=group_9583
FT                   /locus_tag=group_9583
FT                   /colour=3
FT   misc_feature    10244
FT                   /label=group_8376
FT                   /locus_tag=group_8376
FT                   /colour=2
FT   misc_feature    1786
FT                   /label=group_538
FT                   /locus_tag=group_538
FT                   /colour=3
FT   misc_feature    5732
FT                   /label=group_8587
FT                   /locus_tag=group_8587
FT                   /colour=6
FT   misc_feature    4891
FT                   /label=group_7302
FT                   /locus_tag=group_7302
FT                   /colour=6
FT   misc_feature    3286
FT                   /label=group_7013
FT                   /locus_tag=group_7013
FT                   /colour=3
FT   misc_feature    7280
FT                   /label=group_6789
FT                   /locus_tag=group_6789
FT                   /colour=4
FT   feature         1025
FT                   /label=betI_4
FT                   /locus_tag=betI_4
FT                   /colour=4
FT   misc_feature    7503
FT                   /label=group_5552
FT                   /locus_tag=group_5552
FT                   /colour=7
FT   feature         8209
FT                   /label=mltF_1
FT                   /locus_tag=mltF_1
FT                   /colour=5
FT   feature         7656
FT                   /label=hslV
FT                   /locus_tag=hslV
FT                   /colour=4
FT   misc_feature    3089
FT                   /label=group_5036
FT                   /locus_tag=group_5036
FT                   /colour=5
FT   feature         3714
FT                   /label=yxeB_2
FT                   /locus_tag=yxeB_2
FT                   /colour=2
FT   misc_feature    9105
FT                   /label=group_6270
FT                   /locus_tag=group_6270
FT                   /colour=4
FT   misc_feature    2831
FT                   /label=group_331
FT                   /locus_tag=group_331
FT                   /colour=5
FT   feature         8198
FT                   /label=trpS
FT                   /locus_tag=trpS
FT                   /colour=2
FT   feature         2652
FT                   /label=fpuD_2
FT                   /locus_tag=fpuD_2
FT                   /colour=7
FT   misc_feature    4621
FT                   /label=group_2851
FT                   /locus_tag=group_2851
FT                   /colour=4
FT   feature         2707
FT                   /label=yneB
[truncated: 1,080,234 more chars]
