# Supplementary material for: Whole-genome analysis of Lysinibacillus boronitolerans MSR1: A dairy-isolated multidrug-resistant and non-pathogenic strain
Source: PLoS One. 2025 Dec 12;20(12):e0333844. doi: 10.1371/journal.pone.0333844 (PMC12700380; doi:10.1371/journal.pone.0333844)
Supplement: S9 File — (ZIP) [file pone.0333844.s015.zip › roaryresult/core_accessory.tab]

FT variation 6399
FT /colour=4
FT /gene=group_3349
FT /taxa="JCM_21713"
FT variation 9425
FT /colour=2
FT /gene=group_3869
FT /taxa="7NBS CTOTU47045 F1182 JCM_21713 NBRC_103108 PB293 SRR12377473 p42_Compleate"
FT variation 6176
FT /colour=9
FT /gene=xerC_4
FT /taxa="7NBS CTOTU47045"
FT variation 5245
FT /colour=2
FT /gene=group_10322
FT /taxa="7NBS CTOTU47045 F1182 JCM_21713 NBRC_103108 PB293 SRR12377473 p42_Compleate"
FT variation 116
FT /colour=4
FT /gene=group_7611
FT /taxa="F1182"
FT variation 9034
FT /colour=4
FT /gene=fhuD_1
FT /taxa="SRR12377473"
FT variation 4679
FT /colour=2
FT /gene=group_4145
FT /taxa="7NBS CTOTU47045 F1182 JCM_21713 NBRC_103108 PB293 SRR12377473 p42_Compleate"
FT variation 9159
FT /colour=4
FT /gene=group_9837
FT /taxa="p42_Compleate"
FT variation 8225
FT /colour=2
FT /gene=group_4224
FT /taxa="7NBS CTOTU47045 F1182 JCM_21713 NBRC_103108 PB293 SRR12377473 p42_Compleate"
FT variation 8576
FT /colour=2
FT /gene=group_856
FT /taxa="7NBS CTOTU47045 F1182 JCM_21713 NBRC_103108 PB293 SRR12377473 p42_Compleate"
FT variation 6289
FT /colour=2
FT /gene=group_5847
FT /taxa="7NBS CTOTU47045 F1182 JCM_21713 NBRC_103108 PB293 SRR12377473 p42_Compleate"
FT variation 4337
FT /colour=2
FT /gene=group_5367
FT /taxa="7NBS CTOTU47045 F1182 JCM_21713 NBRC_103108 PB293 SRR12377473 p42_Compleate"
FT variation 5692
FT /colour=4
FT /gene=group_1040
FT /taxa="JCM_21713"
FT variation 2032
FT /colour=4
FT /gene=group_8272
FT /taxa="JCM_21713"
FT variation 5797
FT /colour=4
FT /gene=group_112
FT /taxa="PB293"
FT variation 3430
FT /colour=4
FT /gene=group_7206
FT /taxa="CTOTU47045"
FT variation 141
FT /colour=3
FT /gene=group_5615
FT /taxa="CTOTU47045 JCM_21713 NBRC_103108 PB293"
FT variation 2002
FT /colour=16
FT /gene=menH_4
FT /taxa="7NBS CTOTU47045 F1182 JCM_21713 NBRC_103108 PB293"
FT variation 4254
FT /colour=15
FT /gene=cpnA_3
FT /taxa="7NBS F1182 JCM_21713 NBRC_103108 PB293 SRR12377473 p42_Compleate"
FT variation 8247
FT /colour=15
FT /gene=group_3814
FT /taxa="7NBS CTOTU47045 JCM_21713 NBRC_103108 PB293 SRR12377473 p42_Compleate"
FT variation 48
FT /colour=4
FT /gene=group_7554
FT /taxa="F1182"
FT variation 7580
FT /colour=2
FT /gene=polC_1
FT /taxa="7NBS CTOTU47045 F1182 JCM_21713 NBRC_103108 PB293 SRR12377473 p42_Compleate"
FT variation 10201
FT /colour=4
FT /gene=group_8716
FT /taxa="PB293"
FT variation 8858
FT /colour=4
FT /gene=group_1326
FT /taxa="JCM_21713"
FT variation 3019
FT /colour=4
FT /gene=group_7061
FT /taxa="CTOTU47045"
FT variation 5082
FT /colour=4
FT /gene=group_8249
FT /taxa="JCM_21713"
FT variation 2688
FT /colour=10
FT /gene=xpsE
FT /taxa="F1182 JCM_21713 NBRC_103108 PB293 p42_Compleate"
FT variation 2896
FT /colour=2
FT /gene=group_3372
FT /taxa="7NBS CTOTU47045 F1182 JCM_21713 NBRC_103108 PB293 SRR12377473 p42_Compleate"
FT variation 6599
FT /colour=2
FT /gene=group_4946
FT /taxa="7NBS CTOTU47045 F1182 JCM_21713 NBRC_103108 PB293 SRR12377473 p42_Compleate"
FT variation 7262
FT /colour=2
FT /gene=scmP_4
FT /taxa="7NBS CTOTU47045 F1182 JCM_21713 NBRC_103108 PB293 SRR12377473 p42_Compleate"
FT variation 1942
FT /colour=4
FT /gene=group_8994
FT /taxa="SRR12377473"
FT variation 7543
FT /colour=4
FT /gene=tmpC_1
FT /taxa="F1182"
FT variation 9089
FT /colour=4
FT /gene=group_6254
FT /taxa="7NBS"
FT variation 1422
FT /colour=16
FT /gene=group_2290
FT /taxa="7NBS CTOTU47045 F1182 NBRC_103108 SRR12377473 p42_Compleate"
FT variation 2970
FT /colour=4
FT /gene=group_7784
FT /taxa="JCM_21713"
FT variation 7509
FT /colour=9
FT /gene=group_1236
FT /taxa="F1182 JCM_21713"
FT variation 5138
FT /colour=2
FT /gene=group_5065
FT /taxa="7NBS CTOTU47045 F1182 JCM_21713 NBRC_103108 PB293 SRR12377473 p42_Compleate"
FT variation 3254
FT /colour=4
FT /gene=group_6988
FT /taxa="CTOTU47045"
FT variation 1323
FT /colour=16
FT /gene=ypdF_2
FT /taxa="7NBS CTOTU47045 F1182 JCM_21713 NBRC_103108 PB293"
FT variation 9729
FT /colour=4
FT /gene=intQ
FT /taxa="p42_Compleate"
FT variation 6913
FT /colour=16
FT /gene=yqjY
FT /taxa="7NBS CTOTU47045 JCM_21713 NBRC_103108 PB293 p42_Compleate"
FT variation 2668
FT /colour=4
FT /gene=group_9568
FT /taxa="p42_Compleate"
FT variation 391
FT /colour=15
FT /gene=fpgS_2
FT /taxa="7NBS CTOTU47045 F1182 JCM_21713 NBRC_103108 PB293 p42_Compleate"
FT variation 7887
FT /colour=2
FT /gene=group_9946
FT /taxa="7NBS CTOTU47045 F1182 JCM_21713 NBRC_103108 PB293 SRR12377473 p42_Compleate"
FT variation 8389
FT /colour=4
FT /gene=group_7419
FT /taxa="F1182"
FT variation 6808
FT /colour=9
FT /gene=hssS_1
FT /taxa="SRR12377473 p42_Compleate"
FT variation 6427
FT /colour=15
FT /gene=nadC
FT /taxa="7NBS CTOTU47045 F1182 NBRC_103108 PB293 SRR12377473 p42_Compleate"
FT variation 1195
FT /colour=16
FT /gene=sfp
FT /taxa="7NBS F1182 JCM_21713 NBRC_103108 PB293 SRR12377473"
FT variation 5010
FT /colour=4
FT /gene=group_8217
FT /taxa="JCM_21713"
FT variation 9565
FT /colour=16
FT /gene=group_3015
FT /taxa="7NBS CTOTU47045 F1182 JCM_21713 NBRC_103108 PB293"
FT variation 3830
FT /colour=4
FT /gene=group_6911
FT /taxa="CTOTU47045"
FT variation 6269
FT /colour=16
FT /gene=sigO
FT /taxa="7NBS CTOTU47045 F1182 JCM_21713 NBRC_103108 PB293"
FT variation 2884
FT /colour=9
FT /gene=group_7180
FT /taxa="CTOTU47045 PB293"
FT variation 8233
FT /colour=4
FT /gene=group_1101
FT /taxa="p42_Compleate"
FT variation 4795
FT /colour=4
FT /gene=group_9213
FT /taxa="p42_Compleate"
FT variation 3362
FT /colour=9
FT /gene=group_5936
FT /taxa="JCM_21713 NBRC_103108"
FT variation 1748
FT /colour=4
FT /gene=group_6374
FT /taxa="7NBS"
FT variation 2165
FT /colour=4
FT /gene=group_7464
FT /taxa="F1182"
FT variation 4582
FT /colour=9
FT /gene=yxlF_3
FT /taxa="F1182 JCM_21713"
FT variation 6179
FT /colour=9
FT /gene=group_5198
FT /taxa="7NBS CTOTU47045"
FT variation 8275
FT /colour=15
FT /gene=group_5135
FT /taxa="7NBS CTOTU47045 F1182 JCM_21713 NBRC_103108 PB293 p42_Compleate"
FT variation 1711
FT /colour=8
FT /gene=group_7707
FT /taxa="F1182 JCM_21713 NBRC_103108"
FT variation 6100
FT /colour=4
FT /gene=group_845
FT /taxa="JCM_21713"
FT variation 4948
FT /colour=2
FT /gene=proA
FT /taxa="7NBS CTOTU47045 F1182 JCM_21713 NBRC_103108 PB293 SRR12377473 p42_Compleate"
FT variation 9702
FT /colour=4
FT /gene=ycf3
FT /taxa="p42_Compleate"
FT variation 4971
FT /colour=15
FT /gene=btuD_5
FT /taxa="7NBS CTOTU47045 JCM_21713 NBRC_103108 PB293 SRR12377473 p42_Compleate"
FT variation 1962
FT /colour=2
FT /gene=group_5344
FT /taxa="7NBS CTOTU47045 F1182 JCM_21713 NBRC_103108 PB293 SRR12377473 p42_Compleate"
FT variation 8081
FT /colour=15
FT /gene=group_1590
FT /taxa="7NBS CTOTU47045 F1182 NBRC_103108 PB293 SRR12377473 p42_Compleate"
FT variation 2997
FT /colour=2
FT /gene=ypeB
FT /taxa="7NBS CTOTU47045 F1182 JCM_21713 NBRC_103108 PB293 SRR12377473 p42_Compleate"
FT variation 4095
FT /colour=2
FT /gene=spo0F
FT /taxa="7NBS CTOTU47045 F1182 JCM_21713 NBRC_103108 PB293 SRR12377473 p42_Compleate"
FT variation 7567
FT /colour=9
FT /gene=group_2215
FT /taxa="JCM_21713 p42_Compleate"
FT variation 3338
FT /colour=8
FT /gene=group_7131
FT /taxa="CTOTU47045 JCM_21713 NBRC_103108"
FT variation 5936
FT /colour=16
FT /gene=group_2052
FT /taxa="CTOTU47045 F1182 JCM_21713 NBRC_103108 PB293 SRR12377473"
FT variation 10172
FT /colour=4
FT /gene=smc_3
FT /taxa="7NBS"
FT variation 6933
FT /colour=10
FT /gene=mprA
FT /taxa="CTOTU47045 F1182 JCM_21713 NBRC_103108 p42_Compleate"
FT variation 1419
FT /colour=4
FT /gene=group_3540
FT /taxa="NBRC_103108"
FT variation 3445
FT /colour=4
FT /gene=group_6428
FT /taxa="7NBS"
FT variation 164
FT /colour=4
FT /gene=group_289
FT /taxa="JCM_21713"
FT variation 6847
FT /colour=9
FT /gene=group_8352
FT /taxa="JCM_21713 NBRC_103108"
FT variation 7207
FT /colour=4
FT /gene=group_9224
FT /taxa="p42_Compleate"
FT variation 9842
FT /colour=3
FT /gene=tnsC_1
FT /taxa="F1182 JCM_21713 NBRC_103108 p42_Compleate"
FT variation 6586
FT /colour=2
FT /gene=hisK
FT /taxa="7NBS CTOTU47045 F1182 JCM_21713 NBRC_103108 PB293 SRR12377473 p42_Compleate"
FT variation 271
FT /colour=4
FT /gene=group_9145
FT /taxa="p42_Compleate"
FT variation 7083
FT /colour=4
FT /gene=group_1858
FT /taxa="JCM_21713"
FT variation 3964
FT /colour=4
FT /gene=group_8209
FT /taxa="JCM_21713"
FT variation 7104
FT /colour=15
FT /gene=moaB
FT /taxa="7NBS CTOTU47045 F1182 JCM_21713 NBRC_103108 PB293 p42_Compleate"
FT variation 2332
FT /colour=16
FT /gene=group_5576
FT /taxa="7NBS CTOTU47045 F1182 JCM_21713 NBRC_103108 PB293"
FT variation 2558
FT /colour=4
FT /gene=group_6133
FT /taxa="7NBS"
FT variation 7794
FT /colour=2
FT /gene=bshC
FT /taxa="7NBS CTOTU47045 F1182 JCM_21713 NBRC_103108 PB293 SRR12377473 p42_Compleate"
FT variation 6174
FT /colour=4
FT /gene=group_8632
FT /taxa="PB293"
FT variation 9633
FT /colour=4
FT /gene=group_6728
FT /taxa="7NBS"
FT variation 9283
FT /colour=9
FT /gene=group_7924
FT /taxa="JCM_21713 NBRC_103108"
FT variation 2166
FT /colour=4
FT /gene=eutB_2
FT /taxa="JCM_21713"
FT variation 4620
FT /colour=4
FT /gene=group_9654
FT /taxa="p42_Compleate"
FT variation 2848
FT /colour=2
FT /gene=rbbA
FT /taxa="7NBS CTOTU47045 F1182 JCM_21713 NBRC_103108 PB293 SRR12377473 p42_Compleate"
FT variation 8401
FT /colour=4
FT /gene=group_7407
FT /taxa="F1182"
FT variation 7493
FT /colour=8
FT /gene=group_4906
FT /taxa="7NBS F1182 p42_Compleate"
FT variation 8620
FT /colour=8
FT /gene=group_7030
FT /taxa="CTOTU47045 JCM_21713 NBRC_103108"
FT variation 3682
FT /colour=4
FT /gene=lldD
FT /taxa="F1182"
FT variation 8581
FT /colour=16
FT /gene=ligA_1
FT /taxa="7NBS CTOTU47045 F1182 JCM_21713 NBRC_103108 PB293"
FT variation 1592
FT /colour=15
FT /gene=ndoA
FT /taxa="7NBS CTOTU47045 F1182 JCM_21713 NBRC_103108 PB293 p42_Compleate"
FT variation 8132
FT /colour=2
FT /gene=deoD_2
FT /taxa="7NBS CTOTU47045 F1182 JCM_21713 NBRC_103108 PB293 SRR12377473 p42_Compleate"
FT variation 4764
FT /colour=4
FT /gene=group_40
FT /taxa="JCM_21713"
FT variation 4658
FT /colour=4
FT /gene=group_4588
FT /taxa="F1182"
FT variation 8407
FT /colour=4
FT /gene=group_1676
FT /taxa="F1182"
FT variation 8481
FT /colour=15
FT /gene=misCA
FT /taxa="7NBS CTOTU47045 F1182 JCM_21713 NBRC_103108 PB293 p42_Compleate"
FT variation 10227
FT /colour=4
FT /gene=group_9059
FT /taxa="SRR12377473"
FT variation 3234
FT /colour=4
FT /gene=group_6968
FT /taxa="CTOTU47045"
FT variation 8802
FT /colour=3
FT /gene=czcO
FT /taxa="F1182 JCM_21713 NBRC_103108 p42_Compleate"
FT variation 5475
FT /colour=8
FT /gene=group_5085
FT /taxa="7NBS SRR12377473 p42_Compleate"
FT variation 3133
FT /colour=4
FT /gene=group_7764
FT /taxa="JCM_21713"
FT variation 3545
FT /colour=4
FT /gene=group_2976
FT /taxa="JCM_21713"
FT variation 8258
FT /colour=9
FT /gene=group_8177
FT /taxa="JCM_21713 NBRC_103108"
FT variation 3347
FT /colour=4
FT /gene=group_7246
FT /taxa="CTOTU47045"
FT variation 2980
FT /colour=4
FT /gene=group_1437
FT /taxa="F1182"
FT variation 9296
FT /colour=4
FT /gene=leuA_6
FT /taxa="F1182"
FT variation 570
FT /colour=4
FT /gene=group_9173
FT /taxa="p42_Compleate"
FT variation 9265
FT /colour=15
FT /gene=group_3622
FT /taxa="7NBS CTOTU47045 JCM_21713 NBRC_103108 PB293 SRR12377473 p42_Compleate"
FT variation 2674
FT /colour=4
FT /gene=group_7081
FT /taxa="CTOTU47045"
FT variation 3797
FT /colour=9
FT /gene=group_1000
FT /taxa="JCM_21713 NBRC_103108"
FT variation 3883
FT /colour=9
FT /gene=group_4758
FT /taxa="JCM_21713 NBRC_103108"
FT variation 9672
FT /colour=8
FT /gene=group_5807
FT /taxa="JCM_21713 NBRC_103108 PB293"
FT variation 5002
FT /colour=4
FT /gene=group_9511
FT /taxa="p42_Compleate"
FT variation 3373
FT /colour=4
FT /gene=group_7160
FT /taxa="CTOTU47045"
FT variation 6774
FT /colour=8
FT /gene=group_4173
FT /taxa="7NBS F1182 SRR12377473"
FT variation 8134
FT /colour=4
FT /gene=rppH
FT /taxa="F1182"
FT variation 10128
FT /colour=4
FT /gene=group_7484
FT /taxa="F1182"
FT variation 5272
FT /colour=9
FT /gene=COQ5_5
FT /taxa="SRR12377473 p42_Compleate"
FT variation 8299
FT /colour=4
FT /gene=group_9758
FT /taxa="p42_Compleate"
FT variation 2117
FT /colour=16
FT /gene=group_4511
FT /taxa="CTOTU47045 F1182 NBRC_103108 PB293 SRR12377473 p42_Compleate"
FT variation 10017
FT /colour=2
FT /gene=group_10035
FT /taxa="7NBS CTOTU47045 F1182 JCM_21713 NBRC_103108 PB293 SRR12377473 p42_Compleate"
FT variation 6328
FT /colour=15
FT /gene=sufU
FT /taxa="7NBS CTOTU47045 F1182 JCM_21713 NBRC_103108 PB293 p42_Compleate"
FT variation 6162
FT /colour=4
FT /gene=group_7018
FT /taxa="CTOTU47045"
FT variation 5788
FT /colour=4
FT /gene=group_9105
FT /taxa="p42_Compleate"
FT variation 6618
FT /colour=2
FT /gene=pyk
FT /taxa="7NBS CTOTU47045 F1182 JCM_21713 NBRC_103108 PB293 SRR12377473 p42_Compleate"
FT variation 1459
FT /colour=4
FT /gene=group_377
FT /taxa="F1182"
FT variation 7385
FT /colour=4
FT /gene=group_9588
FT /taxa="p42_Compleate"
FT variation 2353
FT /colour=9
FT /gene=ypwA_3
FT /taxa="PB293 p42_Compleate"
FT variation 4092
FT /colour=2
FT /gene=murAB
FT /taxa="7NBS CTOTU47045 F1182 JCM_21713 NBRC_103108 PB293 SRR12377473 p42_Compleate"
FT variation 3911
FT /colour=4
FT /gene=pseB
FT /taxa="NBRC_103108"
FT variation 1542
FT /colour=2
FT /gene=yceI
FT /taxa="7NBS CTOTU47045 F1182 JCM_21713 NBRC_103108 PB293 SRR12377473 p42_Compleate"
FT variation 4767
FT /colour=9
FT /gene=group_6063
FT /taxa="SRR12377473 p42_Compleate"
FT variation 6775
FT /colour=2
FT /gene=sigW_1
FT /taxa="7NBS CTOTU47045 F1182 JCM_21713 NBRC_103108 PB293 SRR12377473 p42_Compleate"
FT variation 5190
FT /colour=15
FT /gene=group_3685
FT /taxa="7NBS CTOTU47045 F1182 JCM_21713 NBRC_103108 PB293 p42_Compleate"
FT variation 9405
FT /colour=10
FT /gene=group_4654
FT /taxa="7NBS F1182 JCM_21713 NBRC_103108 PB293"
FT variation 4463
FT /colour=2
FT /gene=group_9906
FT /taxa="7NBS CTOTU47045 F1182 JCM_21713 NBRC_103108 PB293 SRR12377473 p42_Compleate"
FT variation 9182
FT /colour=2
FT /gene=yceD_2
FT /taxa="7NBS CTOTU47045 F1182 JCM_21713 NBRC_103108 PB293 SRR12377473 p42_Compleate"
FT variation 8605
FT /colour=9
FT /gene=group_6029
FT /taxa="SRR12377473 p42_Compleate"
FT variation 9856
FT /colour=4
FT /gene=group_2103
FT /taxa="JCM_21713"
FT variation 9229
FT /colour=2
FT /gene=group_5022
FT /taxa="7NBS CTOTU47045 F1182 JCM_21713 NBRC_103108 PB293 SRR12377473 p42_Compleate"
FT variation 3765
FT /colour=4
FT /gene=group_7668
FT /taxa="F1182"
FT variation 6571
FT /colour=2
FT /gene=argJ
FT /taxa="7NBS CTOTU47045 F1182 JCM_21713 NBRC_103108 PB293 SRR12377473 p42_Compleate"
FT variation 844
FT /colour=4
FT /gene=group_8112
FT /taxa="JCM_21713"
FT variation 3068
FT /colour=4
FT /gene=group_3157
FT /taxa="JCM_21713"
FT variation 9991
FT /colour=2
FT /gene=bfmBAA
FT /taxa="7NBS CTOTU47045 F1182 JCM_21713 NBRC_103108 PB293 SRR12377473 p42_Compleate"
FT variation 1154
FT /colour=9
FT /gene=group_6613
FT /taxa="7NBS p42_Compleate"
FT variation 1140
FT /colour=4
FT /gene=group_1141
FT /taxa="F1182"
FT variation 7187
FT /colour=10
FT /gene=group_5491
FT /taxa="7NBS CTOTU47045 JCM_21713 NBRC_103108 PB293"
FT variation 2131
FT /colour=16
FT /gene=betI_3
FT /taxa="7NBS F1182 JCM_21713 NBRC_103108 PB293 p42_Compleate"
FT variation 826
FT /colour=4
FT /gene=group_8782
FT /taxa="PB293"
FT variation 7413
FT /colour=16
FT /gene=rbgA
FT /taxa="7NBS CTOTU47045 F1182 NBRC_103108 PB293 p42_Compleate"
FT variation 1664
FT /colour=8
FT /gene=group_1049
FT /taxa="7NBS F1182 JCM_21713"
FT variation 3183
FT /colour=4
FT /gene=gluD_2
FT /taxa="p42_Compleate"
FT variation 2279
FT /colour=4
FT /gene=group_7992
FT /taxa="JCM_21713"
FT variation 3612
FT /colour=8
FT /gene=group_5457
FT /taxa="7NBS JCM_21713 NBRC_103108"
FT variation 1820
FT /colour=4
FT /gene=group_7495
FT /taxa="F1182"
FT variation 10007
FT /colour=2
FT /gene=dxs
FT /taxa="7NBS CTOTU47045 F1182 JCM_21713 NBRC_103108 PB293 SRR12377473 p42_Compleate"
FT variation 1071
FT /colour=16
FT /gene=ligA_2
FT /taxa="7NBS CTOTU47045 F1182 NBRC_103108 PB293 p42_Compleate"
FT variation 8244
FT /colour=8
FT /gene=group_5544
FT /taxa="CTOTU47045 SRR12377473 p42_Compleate"
FT variation 2432
FT /colour=9
FT /gene=group_7438
FT /taxa="F1182 PB293"
FT variation 287
FT /colour=4
FT /gene=group_8552
FT /taxa="PB293"
FT variation 6671
FT /colour=10
FT /gene=group_3517
FT /taxa="7NBS CTOTU47045 F1182 NBRC_103108 PB293"
FT variation 9396
FT /colour=16
FT /gene=ctpA
FT /taxa="7NBS F1182 JCM_21713 NBRC_103108 SRR12377473 p42_Compleate"
FT variation 2539
FT /colour=9
FT /gene=group_6121
FT /taxa="7NBS CTOTU47045"
FT variation 562
FT /colour=9
FT /gene=group_3340
FT /taxa="JCM_21713 NBRC_103108"
FT variation 10083
FT /colour=4
FT /gene=group_8036
FT /taxa="JCM_21713"
FT variation 1504
FT /colour=4
FT /gene=group_3026
FT /taxa="JCM_21713"
FT variation 4554
FT /colour=4
FT /gene=group_7274
FT /taxa="CTOTU47045"
FT variation 5946
FT /colour=4
FT /gene=yhbE
FT /taxa="p42_Compleate"
FT variation 6638
FT /colour=9
FT /gene=group_7857
FT /taxa="JCM_21713 NBRC_103108"
FT variation 1377
FT /colour=15
FT /gene=group_2299
FT /taxa="7NBS CTOTU47045 F1182 JCM_21713 PB293 SRR12377473 p42_Compleate"
FT variation 2379
FT /colour=2
FT /gene=rlmL
FT /taxa="7NBS CTOTU47045 F1182 JCM_21713 NBRC_103108 PB293 SRR12377473 p42_Compleate"
FT variation 9640
FT /colour=4
FT /gene=mhpC
FT /taxa="p42_Compleate"
FT variation 4912
FT /colour=4
FT /gene=group_213
FT /taxa="JCM_21713"
FT variation 230
FT /colour=3
FT /gene=sauU
FT /taxa="F1182 JCM_21713 NBRC_103108 PB293"
FT variation 6282
FT /colour=2
FT /gene=group_4151
FT /taxa="7NBS CTOTU47045 F1182 JCM_21713 NBRC_103108 PB293 SRR12377473 p42_Compleate"
FT variation 9785
FT /colour=10
FT /gene=alkA_2
FT /taxa="7NBS F1182 JCM_21713 NBRC_103108 PB293"
FT variation 7188
FT /colour=16
FT /gene=ctc
FT /taxa="7NBS CTOTU47045 F1182 JCM_21713 NBRC_103108 PB293"
FT variation 9211
FT /colour=2
FT /gene=ycaD_1
FT /taxa="7NBS CTOTU47045 F1182 JCM_21713 NBRC_103108 PB293 SRR12377473 p42_Compleate"
FT variation 7771
FT /colour=2
FT /gene=group_1644
FT /taxa="7NBS CTOTU47045 F1182 JCM_21713 NBRC_103108 PB293 SRR12377473 p42_Compleate"
FT variation 4004
FT /colour=4
FT /gene=group_6574
FT /taxa="7NBS"
FT variation 1963
FT /colour=2
FT /gene=thiY
FT /taxa="7NBS CTOTU47045 F1182 JCM_21713 NBRC_103108 PB293 SRR12377473 p42_Compleate"
FT variation 5116
FT /colour=4
FT /gene=group_3694
FT /taxa="JCM_21713"
FT variation 4513
FT /colour=15
FT /gene=nos
FT /taxa="7NBS CTOTU47045 JCM_21713 NBRC_103108 PB293 SRR12377473 p42_Compleate"
FT variation 6407
FT /colour=2
FT /gene=group_2944
FT /taxa="7NBS CTOTU47045 F1182 JCM_21713 NBRC_103108 PB293 SRR12377473 p42_Compleate"
FT variation 8455
FT /colour=2
FT /gene=tadA_4
FT /taxa="7NBS CTOTU47045 F1182 JCM_21713 NBRC_103108 PB293 SRR12377473 p42_Compleate"
FT variation 6887
FT /colour=4
FT /gene=group_8166
FT /taxa="JCM_21713"
FT variation 34
FT /colour=4
FT /gene=group_7354
FT /taxa="F1182"
FT variation 5012
FT /colour=2
FT /gene=group_1526
FT /taxa="7NBS CTOTU47045 F1182 JCM_21713 NBRC_103108 PB293 SRR12377473 p42_Compleate"
FT variation 5451
FT /colour=9
FT /gene=group_7189
FT /taxa="CTOTU47045 PB293"
FT variation 2233
FT /colour=2
FT /gene=gsiD_3
FT /taxa="7NBS CTOTU47045 F1182 JCM_21713 NBRC_103108 PB293 SRR12377473 p42_Compleate"
FT variation 5097
FT /colour=4
FT /gene=group_191
FT /taxa="JCM_21713"
FT variation 4752
FT /colour=4
FT /gene=group_3572
FT /taxa="JCM_21713"
FT variation 8825
FT /colour=4
FT /gene=group_610
FT /taxa="CTOTU47045"
FT variation 128
FT /colour=4
FT /gene=group_9197
FT /taxa="p42_Compleate"
FT variation 6135
FT /colour=4
FT /gene=group_4848
FT /taxa="JCM_21713"
FT variation 8491
FT /colour=16
FT /gene=ydfK
FT /taxa="7NBS CTOTU47045 F1182 NBRC_103108 PB293 p42_Compleate"
FT variation 5281
FT /colour=10
FT /gene=deoD_1
FT /taxa="7NBS JCM_21713 NBRC_103108 PB293 SRR12377473"
FT variation 9518
FT /colour=9
FT /gene=group_6692
FT /taxa="7NBS PB293"
FT variation 8009
FT /colour=9
FT /gene=group_8193
FT /taxa="JCM_21713 NBRC_103108"
FT variation 10193
FT /colour=4
FT /gene=group_8725
FT /taxa="PB293"
FT variation 1902
FT /colour=4
FT /gene=thrZ_2
FT /taxa="7NBS"
FT variation 8398
FT /colour=4
FT /gene=group_7410
FT /taxa="F1182"
FT variation 4530
FT /colour=3
FT /gene=group_2967
FT /taxa="7NBS NBRC_103108 PB293 p42_Compleate"
FT variation 2887
FT /colour=4
FT /gene=group_326
FT /taxa="JCM_21713"
FT variation 1415
FT /colour=4
FT /gene=fosB_2
FT /taxa="JCM_21713"
FT variation 248
FT /colour=4
FT /gene=group_9151
FT /taxa="p42_Compleate"
FT variation 3064
FT /colour=9
FT /gene=group_6306
FT /taxa="7NBS SRR12377473"
FT variation 7947
FT /colour=2
FT /gene=cysB
FT /taxa="7NBS CTOTU47045 F1182 JCM_21713 NBRC_103108 PB293 SRR12377473 p42_Compleate"
FT variation 9993
FT /colour=2
FT /gene=ldh
FT /taxa="7NBS CTOTU47045 F1182 JCM_21713 NBRC_103108 PB293 SRR12377473 p42_Compleate"
FT variation 4136
FT /colour=4
FT /gene=group_8462
FT /taxa="PB293"
FT variation 6848
FT /colour=10
FT /gene=group_3735
FT /taxa="7NBS CTOTU47045 JCM_21713 NBRC_103108 PB293"
FT variation 8891
FT /colour=3
FT /gene=group_3549
FT /taxa="7NBS CTOTU47045 F1182 SRR12377473"
FT variation 4598
FT /colour=2
FT /gene=regX3_2
FT /taxa="7NBS CTOTU47045 F1182 JCM_21713 NBRC_103108 PB293 SRR12377473 p42_Compleate"
FT variation 6593
FT /colour=16
FT /gene=thiE
FT /taxa="7NBS CTOTU47045 F1182 JCM_21713 NBRC_103108 PB293"
FT variation 9438
FT /colour=15
FT /gene=group_1599
FT /taxa="7NBS CTOTU47045 F1182 JCM_21713 NBRC_103108 PB293 p42_Compleate"
FT variation 1332
FT /colour=9
FT /gene=group_1748
FT /taxa="F1182 JCM_21713"
FT variation 3690
FT /colour=4
FT /gene=group_884
FT /taxa="F1182"
FT variation 5151
FT /colour=2
FT /gene=sigV_1
FT /taxa="7NBS CTOTU47045 F1182 JCM_21713 NBRC_103108 PB293 SRR12377473 p42_Compleate"
FT variation 7062
FT /colour=15
FT /gene=group_5094
FT /taxa="7NBS CTOTU47045 JCM_21713 NBRC_103108 PB293 SRR12377473 p42_Compleate"
FT variation 9485
FT /colour=10
FT /gene=group_5567
FT /taxa="CTOTU47045 F1182 JCM_21713 NBRC_103108 PB293"
FT variation 9201
FT /colour=2
FT /gene=yfhH
FT /taxa="7NBS CTOTU47045 F1182 JCM_21713 NBRC_103108 PB293 SRR12377473 p42_Compleate"
FT variation 6060
FT /colour=15
FT /gene=yxdM_1
FT /taxa="7NBS CTOTU47045 JCM_21713 NBRC_103108 PB293 SRR12377473 p42_Compleate"
FT variation 9476
FT /colour=4
FT /gene=group_1017
FT /taxa="F1182"
FT variation 6769
FT /colour=8
FT /gene=group_4534
FT /taxa="CTOTU47045 F1182 PB293"
FT variation 8496
FT /colour=9
FT /gene=group_8965
FT /taxa="SRR12377473 p42_Compleate"
FT variation 6975
FT /colour=4
FT /gene=group_206
FT /taxa="JCM_21713"
FT variation 495
FT /colour=4
FT /gene=group_2727
FT /taxa="JCM_21713"
FT variation 9486
FT /colour=10
FT /gene=group_7039
FT /taxa="CTOTU47045 F1182 JCM_21713 NBRC_103108 PB293"
FT variation 519
FT /colour=2
FT /gene=group_5256
FT /taxa="7NBS CTOTU47045 F1182 JCM_21713 NBRC_103108 PB293 SRR12377473 p42_Compleate"
FT variation 4517
FT /colour=15
FT /gene=rutB
FT /taxa="7NBS CTOTU47045 F1182 JCM_21713 NBRC_103108 PB293 p42_Compleate"
FT variation 1607
FT /colour=4
FT /gene=group_9808
FT /taxa="p42_Compleate"
FT variation 2337
FT /colour=8
FT /gene=group_3880
FT /taxa="7NBS CTOTU47045 JCM_21713"
FT variation 8675
FT /colour=2
FT /gene=group_3932
FT /taxa="7NBS CTOTU47045 F1182 JCM_21713 NBRC_103108 PB293 SRR12377473 p42_Compleate"
FT variation 4441
FT /colour=4
FT /gene=group_2904
FT /taxa="JCM_21713"
FT variation 2484
FT /colour=4
FT /gene=group_8821
FT /taxa="SRR12377473"
FT variation 3726
FT /colour=4
FT /gene=fdtB
FT /taxa="PB293"
FT variation 7644
FT /colour=2
FT /gene=group_3435
FT /taxa="7NBS CTOTU47045 F1182 JCM_21713 NBRC_103108 PB293 SRR12377473 p42_Compleate"
FT variation 6612
FT /colour=16
FT /gene=accD
FT /taxa="7NBS CTOTU47045 JCM_21713 NBRC_103108 PB293 p42_Compleate"
FT variation 9363
FT /colour=4
FT /gene=recQ_4
FT /taxa="JCM_21713"
FT variation 8018
FT /colour=4
FT /gene=mntP_1
FT /taxa="JCM_21713"
FT variation 2480
FT /colour=4
FT /gene=fabG3
FT /taxa="F1182"
FT variation 8872
FT /colour=16
FT /gene=group_4974
FT /taxa="7NBS CTOTU47045 F1182 JCM_21713 NBRC_103108 PB293"
FT variation 1175
FT /colour=9
FT /gene=group_1009
FT /taxa="F1182 JCM_21713"
FT variation 1723
FT /colour=4
FT /gene=group_7710
FT /taxa="F1182"
FT variation 6256
FT /colour=15
FT /gene=thiD_2
FT /taxa="7NBS CTOTU47045 F1182 JCM_21713 NBRC_103108 PB293 p42_Compleate"
FT variation 792
FT /colour=9
FT /gene=group_8425
FT /taxa="NBRC_103108 PB293"
FT variation 9892
FT /colour=2
FT /gene=mhqA_1
FT /taxa="7NBS CTOTU47045 F1182 JCM_21713 NBRC_103108 PB293 SRR12377473 p42_Compleate"
FT variation 2516
FT /colour=9
FT /gene=group_8922
FT /taxa="SRR12377473 p42_Compleate"
FT variation 328
FT /colour=8
FT /gene=group_3300
FT /taxa="JCM_21713 NBRC_103108 PB293"
FT variation 9568
FT /colour=4
FT /gene=metE
FT /taxa="p42_Compleate"
FT variation 6995
FT /colour=9
FT /gene=group_9050
FT /taxa="SRR12377473 p42_Compleate"
FT variation 8805
FT /colour=3
FT /gene=acr3_2
FT /taxa="F1182 JCM_21713 NBRC_103108 p42_Compleate"
FT variation 3660
FT /colour=4
FT /gene=group_7634
FT /taxa="F1182"
FT variation 5929
FT /colour=2
FT /gene=group_1708
FT /taxa="7NBS CTOTU47045 F1182 JCM_21713 NBRC_103108 PB293 SRR12377473 p42_Compleate"
FT variation 5223
FT /colour=4
FT /gene=group_7114
FT /taxa="CTOTU47045"
FT variation 3580
FT /colour=4
FT /gene=mntH_2
FT /taxa="JCM_21713"
FT variation 4227
FT /colour=4
FT /gene=group_1687
FT /taxa="JCM_21713"
FT variation 4037
FT /colour=2
FT /gene=group_4050
FT /taxa="7NBS CTOTU47045 F1182 JCM_21713 NBRC_103108 PB293 SRR12377473 p42_Compleate"
FT variation 6770
FT /colour=15
FT /gene=group_2878
FT /taxa="7NBS CTOTU47045 F1182 JCM_21713 NBRC_103108 PB293 p42_Compleate"
FT variation 6647
FT /colour=15
FT /gene=thrS
FT /taxa="7NBS CTOTU47045 JCM_21713 NBRC_103108 PB293 SRR12377473 p42_Compleate"
FT variation 1917
FT /colour=3
FT /gene=group_6866
FT /taxa="7NBS CTOTU47045 JCM_21713 NBRC_103108"
FT variation 5364
FT /colour=9
FT /gene=phnPP
FT /taxa="7NBS p42_Compleate"
FT variation 6234
FT /colour=8
FT /gene=group_2987
FT /taxa="7NBS CTOTU47045 F1182"
FT variation 2867
FT /colour=16
FT /gene=sasA_5
FT /taxa="7NBS CTOTU47045 F1182 JCM_21713 NBRC_103108 p42_Compleate"
FT variation 5802
FT /colour=16
FT /gene=fadN
FT /taxa="7NBS CTOTU47045 F1182 JCM_21713 NBRC_103108 PB293"
FT variation 8002
FT /colour=9
FT /gene=group_8186
FT /taxa="JCM_21713 NBRC_103108"
FT variation 667
FT /colour=2
FT /gene=ccpN
FT /taxa="7NBS CTOTU47045 F1182 JCM_21713 NBRC_103108 PB293 SRR12377473 p42_Compleate"
FT variation 8115
FT /colour=4
FT /gene=group_7169
FT /taxa="CTOTU47045"
FT variation 5555
FT /colour=4
FT /gene=group_6893
FT /taxa="CTOTU47045"
FT variation 1646
FT /colour=4
FT /gene=group_9311
FT /taxa="p42_Compleate"
FT variation 4201
FT /colour=4
FT /gene=gabP_3
FT /taxa="JCM_21713"
FT variation 9854
FT /colour=3
FT /gene=group_1155
FT /taxa="F1182 JCM_21713 NBRC_103108 p42_Compleate"
FT variation 8234
FT /colour=2
FT /gene=ypjQ
FT /taxa="7NBS CTOTU47045 F1182 JCM_21713 NBRC_103108 PB293 SRR12377473 p42_Compleate"
FT variation 6057
FT /colour=4
FT /gene=group_838
FT /taxa="JCM_21713"
FT variation 5479
FT /colour=16
FT /gene=group_7738
FT /taxa="F1182 JCM_21713 NBRC_103108 PB293 SRR12377473 p42_Compleate"
FT variation 9878
FT /colour=9
FT /gene=group_5587
FT /taxa="CTOTU47045 p42_Compleate"
FT variation 2508
FT /colour=4
FT /gene=group_7795
FT /taxa="JCM_21713"
FT variation 3969
FT /colour=4
FT /gene=group_6934
FT /taxa="CTOTU47045"
FT variation 7311
FT /colour=4
FT /gene=group_1956
FT /taxa="7NBS"
FT variation 3328
FT /colour=4
FT /gene=group_7123
FT /taxa="CTOTU47045"
FT variation 6868
FT /colour=4
FT /gene=group_208
FT /taxa="JCM_21713"
FT variation 405
FT /colour=4
FT /gene=maf_1
FT /taxa="SRR12377473"
FT variation 8642
FT /colour=2
FT /gene=group_2656
FT /taxa="7NBS CTOTU47045 F1182 JCM_21713 NBRC_103108 PB293 SRR12377473 p42_Compleate"
FT variation 5079
FT /colour=4
FT /gene=group_8482
FT /taxa="PB293"
FT variation 617
FT /colour=9
FT /gene=auaG
FT /taxa="SRR12377473 p42_Compleate"
FT variation 493
FT /colour=2
FT /gene=group_5791
FT /taxa="7NBS CTOTU47045 F1182 JCM_21713 NBRC_103108 PB293 SRR12377473 p42_Compleate"
FT variation 2080
FT /colour=4
FT /gene=group_9292
FT /taxa="p42_Compleate"
FT variation 924
FT /colour=2
FT /gene=folB
FT /taxa="7NBS CTOTU47045 F1182 JCM_21713 NBRC_103108 PB293 SRR12377473 p42_Compleate"
FT variation 4197
FT /colour=2
FT /gene=tpa_3
FT /taxa="7NBS CTOTU47045 F1182 JCM_21713 NBRC_103108 PB293 SRR12377473 p42_Compleate"
FT variation 1638
FT /colour=16
FT /gene=group_614
FT /taxa="CTOTU47045 F1182 JCM_21713 NBRC_103108 PB293 p42_Compleate"
FT variation 6037
FT /colour=3
FT /gene=group_3149
FT /taxa="CTOTU47045 NBRC_103108 PB293 p42_Compleate"
FT variation 9190
FT /colour=16
FT /gene=oppD_3
FT /taxa="7NBS CTOTU47045 F1182 JCM_21713 NBRC_103108 p42_Compleate"
FT variation 8327
FT /colour=4
FT /gene=group_9730
FT /taxa="p42_Compleate"
FT variation 312
FT /colour=16
FT /gene=yizA
FT /taxa="7NBS CTOTU47045 F1182 JCM_21713 NBRC_103108 PB293"
FT variation 3706
FT /colour=4
FT /gene=group_494
FT /taxa="JCM_21713"
FT variation 2843
FT /colour=2
FT /gene=group_1199
FT /taxa="7NBS CTOTU47045 F1182 JCM_21713 NBRC_103108 PB293 SRR12377473 p42_Compleate"
FT variation 3105
FT /colour=2
FT /gene=gerAA_1
FT /taxa="7NBS CTOTU47045 F1182 JCM_21713 NBRC_103108 PB293 SRR12377473 p42_Compleate"
FT variation 3489
FT /colour=4
FT /gene=group_9669
FT /taxa="p42_Compleate"
FT variation 787
FT /colour=4
FT /gene=group_4865
FT /taxa="JCM_21713"
FT variation 6721
FT /colour=3
FT /gene=group_123
FT /taxa="7NBS CTOTU47045 NBRC_103108 PB293"
FT variation 9537
FT /colour=9
FT /gene=group_4345
FT /taxa="CTOTU47045 JCM_21713"
FT variation 3929
FT /colour=4
FT /gene=group_9614
FT /taxa="p42_Compleate"
FT variation 3103
FT /colour=2
FT /gene=group_10189
FT /taxa="7NBS CTOTU47045 F1182 JCM_21713 NBRC_103108 PB293 SRR12377473 p42_Compleate"
FT variation 171
FT /colour=4
FT /gene=hemW_1
FT /taxa="JCM_21713"
FT variation 8084
FT /colour=16
FT /gene=group_5167
FT /taxa="7NBS CTOTU47045 F1182 JCM_21713 NBRC_103108 PB293"
FT variation 6537
FT /colour=4
FT /gene=group_3476
FT /taxa="JCM_21713"
FT variation 7971
FT /colour=2
FT /gene=group_10354
FT /taxa="7NBS CTOTU47045 F1182 JCM_21713 NBRC_103108 PB293 SRR12377473 p42_Compleate"
FT variation 1877
FT /colour=15
FT /gene=group_132
FT /taxa="7NBS CTOTU47045 F1182 NBRC_103108 PB293 SRR12377473 p42_Compleate"
FT variation 3035
FT /colour=2
FT /gene=group_5740
FT /taxa="7NBS CTOTU47045 F1182 JCM_21713 NBRC_103108 PB293 SRR12377473 p42_Compleate"
FT variation 4228
FT /colour=2
FT /gene=fadD3
FT /taxa="7NBS CTOTU47045 F1182 JCM_21713 NBRC_103108 PB293 SRR12377473 p42_Compleate"
FT variation 9513
FT /colour=9
FT /gene=group_4134
FT /taxa="7NBS PB293"
FT variation 2255
FT /colour=4
FT /gene=group_8566
FT /taxa="PB293"
FT variation 9012
FT /colour=4
FT /gene=group_9781
FT /taxa="p42_Compleate"
FT variation 3724
FT /colour=4
FT /gene=spoVB_2
FT /taxa="JCM_21713"
FT variation 4806
FT /colour=4
FT /gene=group_8948
FT /taxa="SRR12377473"
FT variation 8064
FT /colour=4
FT /gene=group_7953
FT /taxa="JCM_21713"
FT variation 440
FT /colour=15
FT /gene=group_5282
FT /taxa="7NBS CTOTU47045 F1182 JCM_21713 NBRC_103108 PB293 p42_Compleate"
FT variation 5402
FT /colour=3
FT /gene=group_7589
FT /taxa="F1182 JCM_21713 NBRC_103108 PB293"
FT variation 2414
FT /colour=16
FT /gene=gerXA_1
FT /taxa="7NBS F1182 JCM_21713 PB293 SRR12377473 p42_Compleate"
FT variation 9569
FT /colour=4
FT /gene=group_9019
FT /taxa="SRR12377473"
FT variation 157
FT /colour=9
FT /gene=group_720
FT /taxa="F1182 JCM_21713"
FT variation 9124
FT /colour=4
FT /gene=group_6289
FT /taxa="7NBS"
FT variation 5754
FT /colour=4
FT /gene=group_8593
FT /taxa="PB293"
FT variation 7453
FT /colour=4
FT /gene=spoIIIE_1
FT /taxa="F1182"
FT variation 3775
FT /colour=4
FT /gene=group_9597
FT /taxa="p42_Compleate"
FT variation 1184
FT /colour=4
FT /gene=group_9064
FT /taxa="SRR12377473"
FT variation 1074
FT /colour=15
FT /gene=pcrB
FT /taxa="7NBS CTOTU47045 JCM_21713 NBRC_103108 PB293 SRR12377473 p42_Compleate"
FT variation 2116
FT /colour=15
FT /gene=btuD_6
FT /taxa="CTOTU47045 F1182 JCM_21713 NBRC_103108 PB293 SRR12377473 p42_Compleate"
FT variation 2280
FT /colour=9
FT /gene=group_1765
FT /taxa="7NBS JCM_21713"
FT variation 172
FT /colour=9
FT /gene=group_6770
FT /taxa="7NBS CTOTU47045"
FT variation 4564
FT /colour=3
FT /gene=yfiY_2
FT /taxa="F1182 JCM_21713 NBRC_103108 PB293"
FT variation 2912
FT /colour=4
FT /gene=group_9551
FT /taxa="p42_Compleate"
FT variation 3712
FT /colour=4
FT /gene=group_9623
FT /taxa="p42_Compleate"
FT variation 2533
FT /colour=4
FT /gene=group_8627
FT /taxa="PB293"
FT variation 8723
FT /colour=15
FT /gene=bceB_1
FT /taxa="7NBS CTOTU47045 F1182 JCM_21713 NBRC_103108 PB293 p42_Compleate"
FT variation 6718
FT /colour=15
FT /gene=group_253
FT /taxa="7NBS CTOTU47045 F1182 NBRC_103108 PB293 SRR12377473 p42_Compleate"
FT variation 1680
FT /colour=4
FT /gene=group_9461
FT /taxa="p42_Compleate"
FT variation 1857
FT /colour=4
FT /gene=group_4597
FT /taxa="JCM_21713"
FT variation 468
FT /colour=15
FT /gene=psuG
FT /taxa="7NBS CTOTU47045 JCM_21713 NBRC_103108 PB293 SRR12377473 p42_Compleate"
FT variation 6370
FT /colour=2
FT /gene=group_5400
FT /taxa="7NBS CTOTU47045 F1182 JCM_21713 NBRC_103108 PB293 SRR12377473 p42_Compleate"
FT variation 8656
FT /colour=4
FT /gene=group_9718
FT /taxa="p42_Compleate"
FT variation 1817
FT /colour=9
FT /gene=group_1830
FT /taxa="JCM_21713 p42_Compleate"
FT variation 4281
FT /colour=9
FT /gene=group_1982
FT /taxa="CTOTU47045 SRR12377473"
FT variation 8210
FT /colour=2
FT /gene=mltF_2
FT /taxa="7NBS CTOTU47045 F1182 JCM_21713 NBRC_103108 PB293 SRR12377473 p42_Compleate"
FT variation 6049
FT /colour=2
FT /gene=graR_2
FT /taxa="7NBS CTOTU47045 F1182 JCM_21713 NBRC_103108 PB293 SRR12377473 p42_Compleate"
FT variation 8910
FT /colour=15
FT /gene=group_4623
FT /taxa="7NBS CTOTU47045 F1182 JCM_21713 NBRC_103108 PB293 SRR12377473"
FT variation 5124
FT /colour=8
FT /gene=group_77
FT /taxa="7NBS CTOTU47045 F1182"
FT variation 3085
FT /colour=16
FT /gene=group_5037
FT /taxa="7NBS CTOTU47045 F1182 JCM_21713 NBRC_103108 PB293"
FT variation 6429
FT /colour=9
FT /gene=group_9047
FT /taxa="SRR12377473 p42_Compleate"
FT variation 9671
FT /colour=8
FT /gene=group_4781
FT /taxa="JCM_21713 NBRC_103108 PB293"
FT variation 5639
FT /colour=4
FT /gene=dnaI_1
FT /taxa="F1182"
FT variation 2684
FT /colour=4
FT /gene=group_7380
FT /taxa="F1182"
FT variation 5410
FT /colour=15
FT /gene=group_1485
FT /taxa="7NBS F1182 JCM_21713 NBRC_103108 PB293 SRR12377473 p42_Compleate"
FT variation 8713
FT /colour=15
FT /gene=rpoC
FT /taxa="7NBS CTOTU47045 F1182 JCM_21713 NBRC_103108 PB293 p42_Compleate"
FT variation 3022
FT /colour=4
FT /gene=group_7058
FT /taxa="CTOTU47045"
FT variation 4962
FT /colour=2
FT /gene=group_10247
FT /taxa="7NBS CTOTU47045 F1182 JCM_21713 NBRC_103108 PB293 SRR12377473 p42_Compleate"
FT variation 6301
FT /colour=4
FT /gene=group_2863
FT /taxa="JCM_21713"
FT variation 10111
FT /colour=2
FT /gene=comGC
FT /taxa="7NBS CTOTU47045 F1182 JCM_21713 NBRC_103108 PB293 SRR12377473 p42_Compleate"
FT variation 3353
FT /colour=9
FT /gene=group_6174
FT /taxa="7NBS CTOTU47045"
FT variation 1808
FT /colour=4
FT /gene=group_8456
FT /taxa="PB293"
FT variation 533
FT /colour=2
FT /gene=psd
FT /taxa="7NBS CTOTU47045 F1182 JCM_21713 NBRC_103108 PB293 SRR12377473 p42_Compleate"
FT variation 438
FT /colour=2
FT /gene=queA
FT /taxa="7NBS CTOTU47045 F1182 JCM_21713 NBRC_103108 PB293 SRR12377473 p42_Compleate"
FT variation 6348
FT /colour=2
FT /gene=group_5398
FT /taxa="7NBS CTOTU47045 F1182 JCM_21713 NBRC_103108 PB293 SRR12377473 p42_Compleate"
FT variation 2734
FT /colour=9
FT /gene=thlA
FT /taxa="F1182 SRR12377473"
FT variation 6338
FT /colour=15
FT /gene=group_5335
FT /taxa="7NBS CTOTU47045 F1182 NBRC_103108 PB293 SRR12377473 p42_Compleate"
FT variation 3381
FT /colour=4
FT /gene=group_7221
FT /taxa="CTOTU47045"
FT variation 7158
FT /colour=16
FT /gene=group_593
FT /taxa="7NBS CTOTU47045 F1182 NBRC_103108 PB293 SRR12377473"
FT variation 2708
FT /colour=4
FT /gene=group_7800
FT /taxa="JCM_21713"
FT variation 4529
FT /colour=3
FT /gene=group_1881
FT /taxa="CTOTU47045 F1182 JCM_21713 NBRC_103108"
FT variation 297
FT /colour=4
FT /gene=group_9134
FT /taxa="p42_Compleate"
FT variation 3455
FT /colour=8
FT /gene=group_5144
FT /taxa="7NBS JCM_21713 NBRC_103108"
FT variation 8697
FT /colour=2
FT /gene=group_5225
FT /taxa="7NBS CTOTU47045 F1182 JCM_21713 NBRC_103108 PB293 SRR12377473 p42_Compleate"
FT variation 7221
FT /colour=2
FT /gene=group_10137
FT /taxa="7NBS CTOTU47045 F1182 JCM_21713 NBRC_103108 PB293 SRR12377473 p42_Compleate"
FT variation 6074
FT /colour=2
FT /gene=hisG
FT /taxa="7NBS CTOTU47045 F1182 JCM_21713 NBRC_103108 PB293 SRR12377473 p42_Compleate"
FT variation 2933
FT /colour=2
FT /gene=tmpC_2
FT /taxa="7NBS CTOTU47045 F1182 JCM_21713 NBRC_103108 PB293 SRR12377473 p42_Compleate"
FT variation 9840
FT /colour=3
FT /gene=ycnK
FT /taxa="F1182 JCM_21713 NBRC_103108 p42_Compleate"
FT variation 6403
FT /colour=16
FT /gene=pbpD
FT /taxa="F1182 JCM_21713 NBRC_103108 PB293 SRR12377473 p42_Compleate"
FT variation 5863
FT /colour=4
FT /gene=group_9865
FT /taxa="p42_Compleate"
FT variation 4297
FT /colour=4
FT /gene=sasA_10
FT /taxa="F1182"
FT variation 10152
FT /colour=9
FT /gene=group_3117
FT /taxa="7NBS F1182"
FT variation 9062
FT /colour=4
FT /gene=group_9345
FT /taxa="p42_Compleate"
FT variation 1295
FT /colour=9
FT /gene=group_8152
FT /taxa="JCM_21713 NBRC_103108"
FT variation 4309
FT /colour=16
FT /gene=group_6653
FT /taxa="7NBS CTOTU47045 F1182 JCM_21713 NBRC_103108 PB293"
FT variation 8727
FT /colour=15
FT /gene=rplD
FT /taxa="7NBS CTOTU47045 F1182 JCM_21713 NBRC_103108 PB293 p42_Compleate"
FT variation 9244
FT /colour=4
FT /gene=group_724
FT /taxa="JCM_21713"
FT variation 672
FT /colour=2
FT /gene=sigA
FT /taxa="7NBS CTOTU47045 F1182 JCM_21713 NBRC_103108 PB293 SRR12377473 p42_Compleate"
FT variation 2412
FT /colour=3
FT /gene=group_5187
FT /taxa="7NBS CTOTU47045 SRR12377473 p42_Compleate"
FT variation 2761
FT /colour=4
FT /gene=group_7697
FT /taxa="F1182"
FT variation 5507
FT /colour=9
FT /gene=group_6333
FT /taxa="7NBS F1182"
FT variation 5620
FT /colour=8
FT /gene=group_4430
FT /taxa="7NBS CTOTU47045 PB293"
FT variation 2627
FT /colour=4
FT /gene=pgdA
FT /taxa="SRR12377473"
FT variation 68
FT /colour=4
FT /gene=group_7523
FT /taxa="F1182"
FT variation 6154
FT /colour=4
FT /gene=group_7651
FT /taxa="F1182"
FT variation 4241
FT /colour=2
FT /gene=group_4007
FT /taxa="7NBS CTOTU47045 F1182 JCM_21713 NBRC_103108 PB293 SRR12377473 p42_Compleate"
FT variation 6644
FT /colour=2
FT /gene=nrdR
FT /taxa="7NBS CTOTU47045 F1182 JCM_21713 NBRC_103108 PB293 SRR12377473 p42_Compleate"
FT variation 2783
FT /colour=2
FT /gene=rsbV_1
FT /taxa="7NBS CTOTU47045 F1182 JCM_21713 NBRC_103108 PB293 SRR12377473 p42_Compleate"
FT variation 6045
FT /colour=2
FT /gene=group_10063
FT /taxa="7NBS CTOTU47045 F1182 JCM_21713 NBRC_103108 PB293 SRR12377473 p42_Compleate"
FT variation 3753
FT /colour=4
FT /gene=group_58
FT /taxa="F1182"
FT variation 7459
FT /colour=4
FT /gene=group_167
FT /taxa="JCM_21713"
FT variation 679
FT /colour=4
FT /gene=group_6223
FT /taxa="7NBS"
FT variation 9192
FT /colour=2
FT /gene=group_2375
FT /taxa="7NBS CTOTU47045 F1182 JCM_21713 NBRC_103108 PB293 SRR12377473 p42_Compleate"
FT variation 1865
FT /colour=8
FT /gene=ureA
FT /taxa="F1182 JCM_21713 NBRC_103108"
FT variation 7664
FT /colour=15
FT /gene=sucD
FT /taxa="7NBS CTOTU47045 F1182 JCM_21713 NBRC_103108 PB293 p42_Compleate"
FT variation 9953
FT /colour=2
FT /gene=bioB_2
FT /taxa="7NBS CTOTU47045 F1182 JCM_21713 NBRC_103108 PB293 SRR12377473 p42_Compleate"
FT variation 3591
FT /colour=4
FT /gene=group_8075
FT /taxa="JCM_21713"
FT variation 9861
FT /colour=4
FT /gene=group_297
FT /taxa="JCM_21713"
FT variation 5435
FT /colour=15
FT /gene=group_3277
FT /taxa="7NBS F1182 JCM_21713 NBRC_103108 PB293 SRR12377473 p42_Compleate"
FT variation 2807
FT /colour=15
FT /gene=group_4885
FT /taxa="7NBS CTOTU47045 F1182 JCM_21713 NBRC_103108 PB293 p42_Compleate"
FT variation 952
FT /colour=4
FT /gene=group_9689
FT /taxa="p42_Compleate"
FT variation 6336
FT /colour=16
FT /gene=yunB
FT /taxa="7NBS CTOTU47045 F1182 JCM_21713 NBRC_103108 p42_Compleate"
FT variation 1824
FT /colour=2
FT /gene=group_10090
FT /taxa="7NBS CTOTU47045 F1182 JCM_21713 NBRC_103108 PB293 SRR12377473 p42_Compleate"
FT variation 5940
FT /colour=16
FT /gene=hcaB
FT /taxa="CTOTU47045 F1182 JCM_21713 NBRC_103108 PB293 SRR12377473"
FT variation 381
FT /colour=10
FT /gene=group_4253
FT /taxa="CTOTU47045 F1182 NBRC_103108 PB293 p42_Compleate"
FT variation 5685
FT /colour=4
FT /gene=group_4305
FT /taxa="JCM_21713"
FT variation 5340
FT /colour=4
FT /gene=group_9084
FT /taxa="SRR12377473"
FT variation 9104
FT /colour=4
FT /gene=group_6269
FT /taxa="7NBS"
FT variation 9374
FT /colour=9
FT /gene=group_7514
FT /taxa="7NBS F1182"
FT variation 210
FT /colour=4
FT /gene=group_490
FT /taxa="F1182"
FT variation 3992
FT /colour=4
FT /gene=gmhA
FT /taxa="PB293"
FT variation 4372
FT /colour=4
FT /gene=scoA_1
FT /taxa="F1182"
FT variation 10245
FT /colour=9
FT /gene=group_8377
FT /taxa="JCM_21713 NBRC_103108"
FT variation 4943
FT /colour=9
FT /gene=group_5700
FT /taxa="F1182 SRR12377473"
FT variation 1193
FT /colour=4
FT /gene=group_9822
FT /taxa="p42_Compleate"
FT variation 8296
FT /colour=4
FT /gene=group_9761
FT /taxa="p42_Compleate"
FT variation 8161
FT /colour=3
FT /gene=minJ
FT /taxa="F1182 JCM_21713 NBRC_103108 PB293"
FT variation 9309
FT /colour=4
FT /gene=group_9373
FT /taxa="p42_Compleate"
FT variation 5733
FT /colour=4
FT /gene=group_8586
FT /taxa="PB293"
FT variation 7954
FT /colour=2
FT /gene=group_1555
FT /taxa="7NBS CTOTU47045 F1182 JCM_21713 NBRC_103108 PB293 SRR12377473 p42_Compleate"
FT variation 8110
FT /colour=4
FT /gene=group_9418
FT /taxa="p42_Compleate"
FT variation 6330
FT /colour=2
FT /gene=feuA_2
FT /taxa="7NBS CTOTU47045 F1182 JCM_21713 NBRC_103108 PB293 SRR12377473 p42_Compleate"
FT variation 10005
FT /colour=2
FT /gene=tlyA
FT /taxa="7NBS CTOTU47045 F1182 JCM_21713 NBRC_103108 PB293 SRR12377473 p42_Compleate"
FT variation 5984
FT /colour=2
FT /gene=group_5262
FT /taxa="7NBS CTOTU47045 F1182 JCM_21713 NBRC_103108 PB293 SRR12377473 p42_Compleate"
FT variation 2023
FT /colour=4
FT /gene=group_7569
FT /taxa="F1182"
FT variation 4740
FT /colour=9
FT /gene=group_6214
FT /taxa="7NBS SRR12377473"
FT variation 4724
FT /colour=4
FT /gene=group_74
FT /taxa="JCM_21713"
FT variation 1536
FT /colour=4
FT /gene=thi4
FT /taxa="JCM_21713"
FT variation 8898
FT /colour=4
FT /gene=group_7459
FT /taxa="F1182"
FT variation 5153
FT /colour=2
FT /gene=group_1465
FT /taxa="7NBS CTOTU47045 F1182 JCM_21713 NBRC_103108 PB293 SRR12377473 p42_Compleate"
FT variation 1228
FT /colour=4
FT /gene=group_6470
FT /taxa="7NBS"
FT variation 4831
FT /colour=8
FT /gene=group_4373
FT /taxa="7NBS SRR12377473 p42_Compleate"
FT variation 1298
FT /colour=4
FT /gene=dnaC_1
FT /taxa="NBRC_103108"
FT variation 3881
FT /colour=4
FT /gene=group_4761
FT /taxa="JCM_21713"
FT variation 873
FT /colour=2
FT /gene=group_4418
FT /taxa="7NBS CTOTU47045 F1182 JCM_21713 NBRC_103108 PB293 SRR12377473 p42_Compleate"
FT variation 4320
FT /colour=2
FT /gene=group_2883
FT /taxa="7NBS CTOTU47045 F1182 JCM_21713 NBRC_103108 PB293 SRR12377473 p42_Compleate"
FT variation 3935
FT /colour=2
FT /gene=degV
FT /taxa="7NBS CTOTU47045 F1182 JCM_21713 NBRC_103108 PB293 SRR12377473 p42_Compleate"
FT variation 2066
FT /colour=4
FT /gene=group_9305
FT /taxa="p42_Compleate"
FT variation 6792
FT /colour=4
FT /gene=group_8874
FT /taxa="SRR12377473"
FT variation 6708
FT /colour=4
FT /gene=group_9481
FT /taxa="p42_Compleate"
FT variation 6863
FT /colour=4
FT /gene=group_9253
FT /taxa="p42_Compleate"
FT variation 7857
FT /colour=15
FT /gene=cidA
FT /taxa="7NBS CTOTU47045 JCM_21713 NBRC_103108 PB293 SRR12377473 p42_Compleate"
FT variation 8787
FT /colour=9
FT /gene=tnsA_1
FT /taxa="JCM_21713 NBRC_103108"
FT variation 6021
FT /colour=2
FT /gene=mcpB_3
FT /taxa="7NBS CTOTU47045 F1182 JCM_21713 NBRC_103108 PB293 SRR12377473 p42_Compleate"
FT variation 8623
FT /colour=3
FT /gene=group_2662
FT /taxa="7NBS JCM_21713 PB293 p42_Compleate"
FT variation 7469
FT /colour=9
FT /gene=xynA1
FT /taxa="CTOTU47045 F1182"
FT variation 3263
FT /colour=4
FT /gene=group_6997
FT /taxa="CTOTU47045"
FT variation 6393
FT /colour=9
FT /gene=group_990
FT /taxa="F1182 JCM_21713"
FT variation 3298
FT /colour=4
FT /gene=group_8291
FT /taxa="JCM_21713"
FT variation 6990
FT /colour=16
FT /gene=group_5104
FT /taxa="7NBS CTOTU47045 F1182 JCM_21713 NBRC_103108 PB293"
FT variation 8215
FT /colour=2
FT /gene=nadK
FT /taxa="7NBS CTOTU47045 F1182 JCM_21713 NBRC_103108 PB293 SRR12377473 p42_Compleate"
FT variation 4386
FT /colour=4
FT /gene=rapA_2
FT /taxa="JCM_21713"
FT variation 7636
FT /colour=16
FT /gene=group_4921
FT /taxa="7NBS CTOTU47045 JCM_21713 NBRC_103108 PB293 p42_Compleate"
FT variation 4942
FT /colour=10
FT /gene=group_3776
FT /taxa="7NBS CTOTU47045 JCM_21713 NBRC_103108 PB293"
FT variation 8445
FT /colour=2
FT /gene=bdlA_2
FT /taxa="7NBS CTOTU47045 F1182 JCM_21713 NBRC_103108 PB293 SRR12377473 p42_Compleate"
FT variation 1301
FT /colour=9
FT /gene=mboIIM
FT /taxa="JCM_21713 NBRC_103108"
FT variation 5888
FT /colour=4
FT /gene=hisH_1
FT /taxa="JCM_21713"
FT variation 6688
FT /colour=2
FT /gene=pheT
FT /taxa="7NBS CTOTU47045 F1182 JCM_21713 NBRC_103108 PB293 SRR12377473 p42_Compleate"
FT variation 6592
FT /colour=2
FT /gene=sasP-C_1
FT /taxa="7NBS CTOTU47045 F1182 JCM_21713 NBRC_103108 PB293 SRR12377473 p42_Compleate"
FT variation 8912
FT /colour=2
FT /gene=group_2303
FT /taxa="7NBS CTOTU47045 F1182 JCM_21713 NBRC_103108 PB293 SRR12377473 p42_Compleate"
FT variation 7307
FT /colour=4
FT /gene=group_6852
FT /taxa="7NBS"
FT variation 3648
FT /colour=4
FT /gene=rep_1
FT /taxa="F1182"
FT variation 6562
FT /colour=16
FT /gene=acuC
FT /taxa="7NBS CTOTU47045 F1182 NBRC_103108 PB293 p42_Compleate"
FT variation 2785
FT /colour=15
FT /gene=group_3391
FT /taxa="7NBS CTOTU47045 F1182 JCM_21713 NBRC_103108 PB293 p42_Compleate"
FT variation 8124
FT /colour=4
FT /gene=group_9430
FT /taxa="p42_Compleate"
FT variation 3232
FT /colour=4
FT /gene=group_3357
FT /taxa="JCM_21713"
FT variation 9745
FT /colour=4
FT /gene=group_8312
FT /taxa="JCM_21713"
FT variation 6386
FT /colour=4
FT /gene=sat_2
FT /taxa="JCM_21713"
FT variation 4011
FT /colour=4
FT /gene=group_1722
FT /taxa="F1182"
FT variation 224
FT /colour=4
FT /gene=group_1861
FT /taxa="JCM_21713"
FT variation 9028
FT /colour=15
FT /gene=yjmD
FT /taxa="7NBS CTOTU47045 F1182 JCM_21713 NBRC_103108 PB293 SRR12377473"
FT variation 10219
FT /colour=4
FT /gene=group_9007
FT /taxa="SRR12377473"
FT variation 9003
FT /colour=9
FT /gene=hisS_3
FT /taxa="F1182 JCM_21713"
FT variation 7798
FT /colour=15
FT /gene=group_5216
FT /taxa="7NBS CTOTU47045 F1182 JCM_21713 NBRC_103108 PB293 p42_Compleate"
FT variation 4877
FT /colour=4
FT /gene=nagB_3
FT /taxa="F1182"
FT variation 6898
FT /colour=10
FT /gene=yflN_1
FT /taxa="CTOTU47045 F1182 JCM_21713 NBRC_103108 PB293"
FT variation 2678
FT /colour=9
FT /gene=group_5749
FT /taxa="JCM_21713 NBRC_103108"
FT variation 1916
FT /colour=3
FT /gene=group_5535
FT /taxa="7NBS CTOTU47045 JCM_21713 NBRC_103108"
FT variation 1014
FT /colour=4
FT /gene=group_6231
FT /taxa="7NBS"
FT variation 2324
FT /colour=4
FT /gene=group_8937
FT /taxa="SRR12377473"
FT variation 4160
FT /colour=2
FT /gene=group_4095
FT /taxa="7NBS CTOTU47045 F1182 JCM_21713 NBRC_103108 PB293 SRR12377473 p42_Compleate"
[truncated: 39,040 more rows]
