# Supplementary material for: Whole-genome analysis of Lysinibacillus boronitolerans MSR1: A dairy-isolated multidrug-resistant and non-pathogenic strain
Source: PLoS One. 2025 Dec 12;20(12):e0333844. doi: 10.1371/journal.pone.0333844 (PMC12700380; doi:10.1371/journal.pone.0333844)
Supplement: S9 File — (ZIP) [file pone.0333844.s015.zip › roaryresult/core_accessory_graph.dot]

graph g
{

  /* list of nodes */
  "COQ3_1";
  "COQ3_2";
  "COQ3_3";
  "COQ5_1";
  "COQ5_2";
  "COQ5_3";
  "COQ5_4";
  "COQ5_5";
  "Hgd";
  "IMPDH_1";
  "IMPDH_2";
  "Int-Tn";
  "MroQ";
  "aaaT";
  "aaaT_1";
  "aacA-aphD_1";
  "aacA-aphD_2";
  "aadK";
  "abaF";
  "abaF_1";
  "abaF_2";
  "abgB";
  "abgB_1";
  "abgB_2";
  "abgT";
  "abrB";
  "abrB_1";
  "accA";
  "accB";
  "accC";
  "accD";
  "accD_2";
  "acdA_1";
  "acdA_2";
  "aceA";
  "aceB";
  "acp";
  "acpA";
  "acpA_1";
  "acpB";
  "acpP";
  "acpS";
  "acp_2";
  "acp_3";
  "acr3";
  "acr3_1";
  "acr3_2";
  "acrC";
  "acsA_1";
  "acsA_2";
  "acsA_3";
  "acsA_4";
  "act";
  "actP_1";
  "actP_2";
  "actP_3";
  "acuA";
  "acuA_2";
  "acuC";
  "acxA_1";
  "acxA_2";
  "acyII";
  "acyII_1";
  "ada";
  "adaA";
  "adaB_1";
  "adaB_2";
  "addA";
  "addA_1";
  "addA_2";
  "addB";
  "addB_2";
  "adeC";
  "adh1";
  "adh1_2";
  "adh2";
  "adhE_1";
  "adhE_2";
  "adh_1";
  "adh_2";
  "adk";
  "aes";
  "agrA";
  "agrB";
  "ahpC";
  "aiiA";
  "aiiB";
  "alaS_1";
  "alaS_2";
  "alaS_3";
  "ald";
  "ald1";
  "aldA";
  "aldH1";
  "algU";
  "alkA";
  "alkA_1";
  "alkA_2";
  "alkA_3";
  "alr";
  "alsT";
  "alsT_1";
  "alsT_2";
  "alx";
  "amaA";
  "amaB";
  "amaB_1";
  "amiB2";
  "amiE";
  "amj";
  "ampC";
  "amt";
  "ansB";
  "apbE";
  "apc3";
  "apc3_1";
  "apc4";
  "apeX";
  "apeX_2";
  "aphA4";
  "aplIM";
  "appA";
  "appA_1";
  "appA_2";
  "apt";
  "araC";
  "arcA_1";
  "arcA_2";
  "arcA_3";
  "arcC1";
  "argB";
  "argC";
  "argD";
  "argD_1";
  "argD_2";
  "argD_4";
  "argF";
  "argF_1";
  "argF_2";
  "argG";
  "argG_2";
  "argH_1";
  "argH_2";
  "argH_3";
  "argJ";
  "argJ_2";
  "argK";
  "argO";
  "argR";
  "argS_1";
  "argS_2";
  "argS_3";
  "argS_4";
  "argS_5";
  "arlR";
  "arlR_1";
  "arlR_2";
  "arlS";
  "arlS_2";
  "arnA";
  "arnC";
  "aroA";
  "aroA1";
  "aroB";
  "aroC";
  "aroE";
  "aroE_2";
  "aroH";
  "aroK";
  "arsA_1";
  "arsA_2";
  "arsB";
  "arsB_1";
  "arsC";
  "arsC_1";
  "arsC_2";
  "arsD";
  "arsD_1";
  "artI_1";
  "artI_2";
  "artM_1";
  "artM_2";
  "artM_3";
  "artM_4";
  "artP";
  "artP_1";
  "artQ";
  "asd";
  "asnB";
  "asnB_1";
  "asnO";
  "asnO_1";
  "asnO_2";
  "asnO_3";
  "asnO_4";
  "asnS";
  "aspA";
  "aspA_1";
  "aspA_2";
  "aspA_3";
  "aspS";
  "aspS_1";
  "atpA";
  "atpB";
  "atpC";
  "atpD";
  "atpD_2";
  "atpE";
  "atpF";
  "atpG";
  "atpH";
  "atzC_1";
  "atzC_2";
  "atzC_4";
  "auaG";
  "aviRb";
  "axeA1";
  "azoR";
  "azoR1_1";
  "azoR1_2";
  "azoR4";
  "bacC_1";
  "bacC_2";
  "bacC_3";
  "bacE";
  "bacF";
  "baiA";
  "bauC_1";
  "bauC_2";
  "bauC_3";
  "bbsG";
  "bcd";
  "bcd_1";
  "bcd_2";
  "bceA";
  "bceA_1";
  "bceA_2";
  "bceA_3";
  "bceB_1";
  "bceB_2";
  "bceB_3";
  "bclA";
  "bcp";
  "bcr";
  "bcrA_1";
  "bcrA_2";
  "bcrA_3";
  "bcrA_4";
  "bcrA_5";
  "bcrB";
  "bdbC";
  "bdbC_2";
  "bdhA";
  "bdlA_1";
  "bdlA_2";
  "bepA_1";
  "bepA_2";
  "besA";
  "besA_1";
  "besA_2";
  "besA_3";
  "betB";
  "betI_1";
  "betI_2";
  "betI_3";
  "betI_4";
  "bfmBAA";
  "bfmBAB";
  "bioA";
  "bioB_1";
  "bioB_2";
  "bioD";
  "bioY2";
  "bioY_1";
  "bioY_2";
  "birA";
  "birA_2";
  "blaF";
  "blaI";
  "bltD";
  "bltD_1";
  "bltD_2";
  "bmr3";
  "bmrA";
  "bmrA_1";
  "bmrR";
  "braC";
  "brnQ_1";
  "brnQ_2";
  "brnQ_3";
  "bsaA_1";
  "bsaA_2";
  "bshA";
  "bshB2";
  "bshC";
  "bshC_2";
  "bshC_3";
  "bspRIM";
  "btr";
  "btr_1";
  "btr_2";
  "btr_3";
  "btsR";
  "btsS";
  "btsS_2";
  "btuC_2";
  "btuC_4";
  "btuD_1";
  "btuD_11";
  "btuD_2";
  "btuD_4";
  "btuD_5";
  "btuD_6";
  "btuD_7";
  "btuD_8";
  "btuD_9";
  "btuF_1";
  "btuF_2";
  "btuF_3";
  "btuF_4";
  "btuR";
  "btuR_2";
  "butA";
  "caaD";
  "cadA";
  "cadA_1";
  "cadA_2";
  "cadA_3";
  "cadA_4";
  "cadA_5";
  "cadA_6";
  "cadC";
  "cadC_1";
  "cadC_2";
  "caiA";
  "capD";
  "carA";
  "carA_2";
  "carB";
  "carB_1";
  "carB_3";
  "carH";
  "cas1";
  "cas1_2";
  "cas2";
  "cat";
  "cat1_2";
  "catD";
  "catE";
  "cat_2";
  "cbaA";
  "cbaB";
  "cbiA";
  "cbiA_1";
  "cbiA_2";
  "cbiA_3";
  "cbiB_2";
  "cbiC";
  "cbiC_1";
  "cbiD";
  "cbiD_2";
  "cbiET";
  "cbiF";
  "cbiF_1";
  "cbiG";
  "cbiG_1";
  "cbiJ";
  "cbiJ_2";
  "cbiL";
  "cbiM";
  "cbiN";
  "cbiQ";
  "cbiX";
  "cbiX_1";
  "cca";
  "cca_2";
  "cccA";
  "cccA_1";
  "cccA_2";
  "ccmL_1";
  "ccmL_2";
  "ccpA";
  "ccpA_1";
  "ccpN";
  "ccs1";
  "ccsA_1";
  "ccsA_2";
  "cdaA";
  "cdaR_1";
  "cdaR_2";
  "cdaS";
  "cdd";
  "cdgJ";
  "cdr";
  "cdr_2";
  "cdsA";
  "celA";
  "cfiB";
  "cggR";
  "cggR_1";
  "cheA";
  "cheA_1";
  "cheB1";
  "cheB_1";
  "cheB_2";
  "cheB_3";
  "cheB_4";
  "cheB_5";
  "cheB_6";
  "cheB_7";
  "cheC";
  "cheD";
  "cheR_1";
  "cheR_2";
  "cheV";
  "cheW";
  "cheY_1";
  "cheY_2";
  "chpB";
  "cidA";
  "cidB";
  "cinA";
  "citA_2";
  "citB";
  "citB_1";
  "citB_2";
  "citN";
  "citS";
  "citS_1";
  "citS_2";
  "citT_1";
  "citT_2";
  "citT_3";
  "citT_5";
  "citZ";
  "clpB";
  "clpB_2";
  "clpC";
  "clpP";
  "clpP_2";
  "clpX";
  "clpY";
  "clsA";
  "clsA_1";
  "clsA_2";
  "cmk_1";
  "cmoA_1";
  "cmoA_2";
  "cmoA_3";
  "cmoM_2";
  "cmpD";
  "cmpR_1";
  "cmpR_2";
  "cmpR_3";
  "cmpR_5";
  "cmpR_7";
  "cnrH";
  "cntB";
  "cntC";
  "cntD";
  "cntD_2";
  "cntE";
  "cntF";
  "coaBC_1";
  "coaBC_2";
  "coaD";
  "coaD_2";
  "coaE_1";
  "coaW";
  "coaW_1";
  "coaX";
  "coaX_1";
  "cobB";
  "cobC";
  "cobD_1";
  "cobD_2";
  "cobQ";
  "cobQ_1";
  "cobQ_2";
  "cobS";
  "cobS_2";
  "cobT";
  "cobT_2";
  "cobT_3";
  "cobU";
  "codB";
  "codY";
  "coiA";
  "comA_1";
  "comA_2";
  "comA_3";
  "comC";
  "comC_2";
  "comEA";
  "comEC";
  "comEC_2";
  "comFA";
  "comFA_2";
  "comGA";
  "comGC";
  "comK_1";
  "comK_2";
  "comN";
  "comP";
  "comP_1";
  "comP_2";
  "comP_4";
  "comR";
  "copA";
  "copA_1";
  "copA_2";
  "copA_3";
  "copB";
  "copB_1";
  "copB_2";
  "copB_3";
  "copZ";
  "copZ_1";
  "corA_1";
  "corA_2";
  "cotA";
  "cotZ";
  "cpnA_1";
  "cpnA_2";
  "cpnA_3";
  "cpnA_4";
  "cpoB";
  "crcB_1";
  "crcB_2";
  "crh";
  "crtI";
  "crtN";
  "crt_1";
  "crt_2";
  "csaA";
  "csbA";
  "csbX";
  "csh";
  "cshA";
  "cshA_1";
  "cshB";
  "cshB_1";
  "csoR_1";
  "csoR_2";
  "csoS1C";
  "cspA_1";
  "cspA_2";
  "cspB";
  "cspLA";
  "csqR";
  "csrA";
  "cstA";
  "csxC_1";
  "csxC_2";
  "ctaA";
  "ctaB2_1";
  "ctaB2_2";
  "ctaC";
  "ctaD";
  "ctaD_2";
  "ctaE";
  "ctc";
  "ctc_1";
  "ctc_2";
  "ctpA";
  "ctpB";
  "ctsr";
  "cueR";
  "cugP";
  "cusS";
  "cvfB";
  "cwlD";
  "cwlJ_1";
  "cwlJ_2";
  "cwlO";
  "cwlS";
  "cycA";
  "cymR";
  "cynR";
  "cynR_1";
  "cypD";
  "cysA";
  "cysA_1";
  "cysB";
  "cysC";
  "cysG";
  "cysG_1";
  "cysH";
  "cysI";
  "cysI_1";
  "cysI_2";
  "cysJ";
  "cysJ_2";
  "cysK";
  "cysL_1";
  "cysP";
  "cysS";
  "cysT";
  "cysW";
  "cytR";
  "czcD";
  "czcO";
  "czcO_2";
  "czrA";
  "dacA";
  "dacB";
  "dacB_1";
  "dacF_1";
  "dacF_2";
  "dagK";
  "dam";
  "dap";
  "dapA_1";
  "dapA_2";
  "dapB";
  "dapE_2";
  "dapE_3";
  "dapF";
  "dapH";
  "dapL";
  "dapL_2";
  "dapX";
  "dap_1";
  "dapb3";
  "dapdh";
  "darA";
  "dat";
  "dat_1";
  "dauA";
  "dauA_1";
  "davT";
  "dbpA";
  "dck";
  "dctA_1";
  "dctA_2";
  "dctM";
  "dctP";
  "dctP_1";
  "dctP_2";
  "dcuS_1";
  "dcuS_2";
  "ddc";
  "ddc_2";
  "ddl_1";
  "ddl_2";
  "ddpX";
  "ddpX_1";
  "decR";
  "dedA";
  "def1";
  "def2_1";
  "def2_2";
  "def2_3";
  "degA";
  "degS";
  "degU";
  "degU_1";
  "degV";
  "degV_1";
  "deoB";
  "deoC";
  "deoD_1";
  "deoD_2";
  "der_1";
  "der_2";
  "des";
  "desK_1";
  "desK_2";
  "desR_1";
  "desR_2";
  "desR_3";
  "devR";
  "dgcC";
  "dgcN";
  "dgdA";
  "dgk";
  "dgkA";
  "dhaK-2";
  "dhaL-2";
  "dhaT";
  "dinB_1";
  "dinB_2";
  "dinB_3";
  "dinG";
  "dinG_1";
  "dinG_2";
  "divIB";
  "divIC";
  "divIVA";
  "dksA_1";
  "dksA_2";
  "dltA";
  "dltA_2";
  "dltC";
  "dltD";
  "dltD_2";
  "dmlA";
  "dmlA_1";
  "dmlA_2";
  "dnaA";
  "dnaA_2";
  "dnaA_4";
  "dnaB";
  "dnaC";
  "dnaC_1";
  "dnaD";
  "dnaE";
  "dnaG";
  "dnaG_1";
  "dnaG_2";
  "dnaG_3";
  "dnaI";
  "dnaI_1";
  "dnaJ";
  "dnaJ_1";
  "dnaJ_2";
  "dnaK";
  "dnaK_2";
  "dnaN";
  "dpaB";
  "dpiB";
  "dpnM";
  "dpp5";
  "dppA";
  "dppA_1";
  "dppA_2";
  "dppB_1";
  "dppB_2";
  "dppB_3";
  "dppB_4";
  "dppB_5";
  "dppC_1";
  "dppC_2";
  "dppC_3";
  "dppD_1";
  "dppE";
  "dprA";
  "dps2";
  "drrA";
  "drrB";
  "dsbD";
  "dsdA";
  "dsdX";
  "dsrE2";
  "dtd";
  "dtd3";
  "dtd_2";
  "dtpT";
  "dusB";
  "dusB_2";
  "dus_1";
  "dus_2";
  "dut";
  "dxr";
  "dxs";
  "dxs_1";
  "dxs_3";
  "eamB";
  "ebrA";
  "ebrB_2";
  "ecfA1";
  "ecfA2";
  "ecfA3";
  "ecfT";
  "ecfT_1";
  "echA8";
  "ecsA";
  "ectT";
  "ectT_1";
  "ectT_2";
  "ectT_3";
  "efeM";
  "efeN";
  "efp";
  "eis_1";
  "eis_2";
  "eis_3";
  "elaA";
  "eltD";
  "emrB";
  "engB";
  "engB_1";
  "engB_2";
  "eno";
  "eno_2";
  "entS";
  "entS_1";
  "entS_2";
  "entS_3";
  "entS_4";
  "entS_5";
  "epi";
  "epsD";
  "epsE";
  "epsF";
  "epsJ";
  "epsL";
  "epsN";
  "era";
  "era_2";
  "erpA";
  "esiB";
  "essG";
  "estB";
  "est_1";
  "est_2";
  "est_3";
  "est_4";
  "est_5";
  "etfA";
  "ettA_1";
  "ettA_2";
  "eutB";
  "eutB_2";
  "eutC";
  "eutK";
  "eutL";
  "eutL_2";
  "eutM";
  "eutS";
  "exoA";
  "expZ";
  "expZ_1";
  "expZ_2";
  "expZ_3";
  "exuT";
  "exuT_2";
  "ezrA";
  "fabD";
  "fabF_1";
  "fabF_2";
  "fabF_3";
  "fabG2";
  "fabG3";
  "fabG_1";
  "fabG_2";
  "fabG_3";
  "fabG_4";
  "fabG_5";
  "fabG_6";
  "fabG_8";
  "fabG_9";
  "fabH";
  "fabHA";
  "fabHA_2";
  "fabI";
  "fabZ_1";
  "fabZ_2";
  "fadA_1";
  "fadA_2";
  "fadB_1";
  "fadB_2";
  "fadD3";
  "fadD_1";
  "fadD_2";
  "fadE";
  "fadE_2";
  "fadF";
  "fadF_2";
  "fadH";
  "fadH_1";
  "fadM";
  "fadM_2";
  "fadN";
  "fadN_1";
  "fadN_2";
  "fadN_4";
  "fadR_1";
  "fadR_2";
  "fadR_3";
  "fapR";
  "fbaA";
  "fbiB";
  "fbiB_2";
  "fdhD";
  "fdhD_1";
  "fdrA";
  "fdrA_2";
  "fdtA";
  "fdtB";
  "fdtC";
  "fdxA";
  "feaB";
  "fecE";
  "fepC";
  "fetB";
  "fetB_2";
  "feuA_1";
  "feuA_2";
  "feuB_1";
  "feuB_2";
  "feuB_3";
  "feuC_2";
  "feuC_3";
  "fexA";
  "ffh";
  "ffh_1";
  "ffh_3";
  "ffh_4";
  "fgd";
  "fgd_2";
  "fhs";
  "fhuD";
  "fhuD_1";
  "fhuD_2";
  "fic";
  "fixA";
  "flaB";
  "flaD";
  "flgB";
  "flgC";
  "flgE";
  "flgG_1";
  "flgG_2";
  "flgG_3";
  "flgK";
  "flgL";
  "flhA";
  "flhA_1";
  "flhA_2";
  "flhB";
  "flhF";
  "fliC";
  "fliD";
  "fliE";
  "fliF";
  "fliG";
  "fliI_2";
  "fliJ";
  "fliM";
  "fliP";
  "fliQ";
  "fliR";
  "fliS";
  "fliW";
  "fliY_1";
  "fliY_2";
  "flp";
  "flp_2";
  "fmnP";
  "fmt";
  "fnr";
  "folB";
  "folC";
  "folD";
  "folE";
  "folK";
  "folP";
  "fosB";
  "fosB_2";
  "fpgS";
  "fpgS_1";
  "fpgS_2";
  "fpuD_2";
  "frc";
  "frdA";
  "frdB";
  "frr";
  "fsr";
  "fsr_1";
  "fsr_2";
  "ftnA";
  "ftsA_1";
  "ftsA_2";
  "ftsE";
  "ftsH";
  "ftsH_1";
  "ftsH_2";
  "ftsL";
  "ftsW_1";
  "ftsW_2";
  "ftsX";
  "ftsY";
  "ftsZ";
  "fumC";
  "fur";
  "fusA";
  "fusA_1";
  "gabD";
  "gabD_1";
  "gabP";
  "gabP_1";
  "gabP_2";
  "gabP_3";
  "gabR_1";
  "gabR_2";
  "gabR_3";
  "gabR_4";
  "gabR_6";
  "gabR_7";
  "galE";
  "galE1";
  "gamA";
  "gap";
  "gapB";
  "gapB_2";
  "gapN";
  "garB";
  "garK";
  "garR";
  "garR_2";
  "gatA_1";
  "gatA_2";
  "gatB";
  "gatC";
  "gbsA";
  "gbuA";
  "gbuB";
  "gbuC";
  "gcvH";
  "gcvPA";
  "gcvPA_2";
  "gcvPB";
  "gcvPB_2";
  "gcvT";
  "gcvT_2";
  "gdh";
  "gdhIV";
  "gdnC";
  "gdnC_2";
  "gdnD_1";
  "gdnD_2";
  "gdpP";
  "gdx_1";
  "gdx_2";
  "gerAA_1";
  "gerAA_2";
  "gerAA_3";
  "gerAA_4";
  "gerAA_5";
  "gerAA_7";
  "gerAC_1";
  "gerBA_1";
  "gerBA_2";
  "gerBB";
  "gerBC_1";
  "gerBC_2";
  "gerBC_3";
  "gerBC_4";
  "gerD";
  "gerE";
  "gerXA_1";
  "gerXA_2";
  "ghrB_1";
  "ghrB_2";
  "glcR";
  "glf_2";
  "glmM";
  "glmS";
  "glmS_1";
  "glmU";
  "glnA_1";
  "glnA_2";
  "glnB";
  "glnK";
  "glnQ_1";
  "glnQ_2";
  "glnQ_3";
  "glnR";
  "gloB_1";
  "gloB_2";
  "gloB_3";
  "glpD";
  "glpD_2";
  "glpE_1";
  "glpE_2";
  "glpE_3";
  "glpF";
  "glpK";
  "glpK_2";
  "glpP";
  "glpQ_1";
  "glpQ_2";
  "glpR";
  "glpX";
  "glpX_1";
  "glsA1";
  "gltC_1";
  "gltC_2";
  "gltC_3";
  "gltC_4";
  "gltC_5";
  "gltC_6";
  "gltC_7";
  "gltC_8";
  "gltD";
  "gltR_1";
  "gltR_2";
  "gltR_3";
  "gltS";
  "gltT";
  "gltX";
  "gltX_1";
  "gluD";
  "gluD_2";
  "gluP";
  "glxK";
  "glyA";
  "glyQS";
  "glyQS_2";
  "glyQS_3";
  "gmhA";
  "gmhB";
  "gmhB_2";
  "gmk";
  "gmuC";
  "gno";
  "gntR";
  "gntT";
  "gntZ";
  "golD";
  "gph_1";
  "gph_2";
  "gph_3";
  "gpmA";
  "gpmI";
  "gpmI_2";
  "gpr";
  "gpsA";
  "gpsA_1";
  "gpsB";
  "graR_1";
  "graR_2";
  "graR_3";
  "graS_1";
  "graS_2";
  "graS_3";
  "graS_4";
  "greA";
  "groL";
  "groL_2";
  "groS";
  "group_1";
  "group_10";
  "group_1000";
  "group_10002";
  "group_10008";
  "group_10009";
  "group_1001";
  "group_10012";
  "group_10013";
  "group_10016";
  "group_10019";
  "group_10026";
  "group_10029";
  "group_1003";
  "group_10030";
  "group_10033";
  "group_10035";
  "group_10038";
  "group_10046";
  "group_10049";
  "group_10051";
  "group_1006";
  "group_10060";
  "group_10062";
  "group_10063";
  "group_10070";
  "group_10076";
  "group_1008";
  "group_10080";
  "group_10082";
  "group_1009";
  "group_10090";
  "group_10091";
  "group_10097";
  "group_10099";
  "group_101";
  "group_1010";
  "group_10108";
  "group_1011";
  "group_10111";
  "group_10114";
  "group_10118";
  "group_10119";
  "group_1012";
  "group_10121";
  "group_1013";
  "group_10134";
  "group_10136";
  "group_10137";
  "group_10138";
  "group_10139";
  "group_10140";
  "group_10144";
  "group_10148";
  "group_10149";
  "group_1015";
  "group_10152";
  "group_10156";
  "group_10159";
  "group_1016";
  "group_10169";
  "group_1017";
  "group_10173";
  "group_10177";
  "group_1018";
  "group_10181";
  "group_10182";
  "group_10185";
  "group_10189";
  "group_1019";
  "group_10191";
  "group_10192";
  "group_10194";
  "group_10195";
  "group_102";
  "group_1020";
  "group_10200";
  "group_10202";
  "group_10203";
  "group_10204";
  "group_10208";
  "group_1021";
  "group_10210";
  "group_10214";
  "group_10215";
  "group_10219";
  "group_1022";
  "group_10220";
  "group_10226";
  "group_10229";
  "group_1023";
  "group_10233";
  "group_10235";
  "group_10236";
  "group_10241";
  "group_10243";
  "group_10246";
  "group_10247";
  "group_1025";
  "group_10251";
  "group_10252";
  "group_10254";
  "group_10255";
  "group_10256";
  "group_1026";
  "group_10261";
  "group_10263";
  "group_10266";
  "group_1027";
  "group_10271";
  "group_10276";
  "group_1028";
  "group_10286";
  "group_1029";
  "group_10290";
  "group_10292";
  "group_10296";
  "group_10298";
  "group_10299";
  "group_1030";
  "group_10300";
  "group_10301";
  "group_10303";
  "group_10304";
  "group_10307";
  "group_1031";
  "group_10310";
  "group_10318";
  "group_10320";
  "group_10321";
  "group_10322";
  "group_10324";
  "group_10327";
  "group_10329";
  "group_1033";
  "group_10332";
  "group_10336";
  "group_10338";
  "group_10339";
  "group_1034";
  "group_10343";
  "group_10346";
  "group_1035";
  "group_10350";
  "group_10354";
  "group_10356";
  "group_1036";
  "group_10360";
  "group_10361";
  "group_10363";
  "group_10364";
  "group_10365";
  "group_10367";
  "group_1037";
  "group_10370";
  "group_10377";
  "group_10378";
  "group_10379";
  "group_1038";
  "group_10380";
  "group_10381";
  "group_10382";
  "group_10383";
  "group_10384";
  "group_10385";
  "group_10386";
  "group_10387";
  "group_10388";
  "group_10389";
  "group_1039";
  "group_10394";
  "group_10397";
  "group_1040";
  "group_10400";
  "group_10407";
  "group_10408";
  "group_1041";
  "group_10412";
  "group_10417";
  "group_10418";
  "group_10419";
  "group_10421";
  "group_10422";
  "group_10423";
  "group_1043";
  "group_1045";
  "group_1046";
  "group_1048";
  "group_1049";
  "group_105";
  "group_1053";
  "group_1055";
  "group_1059";
  "group_106";
  "group_1061";
  "group_1062";
  "group_1063";
  "group_1065";
  "group_1066";
  "group_1067";
  "group_1068";
  "group_1069";
  "group_107";
  "group_1070";
  "group_1071";
  "group_1073";
  "group_1074";
  "group_1076";
  "group_1079";
  "group_1080";
  "group_1081";
  "group_1082";
  "group_1083";
  "group_1084";
  "group_1085";
  "group_1086";
  "group_1087";
  "group_1088";
  "group_1089";
  "group_109";
  "group_1090";
  "group_1091";
  "group_1092";
  "group_1093";
  "group_1094";
  "group_1095";
  "group_1096";
  "group_1097";
  "group_1098";
  "group_1099";
  "group_11";
  "group_110";
  "group_1100";
  "group_1101";
  "group_1102";
  "group_1103";
  "group_1104";
  "group_1105";
  "group_1106";
  "group_1107";
  "group_1108";
  "group_1109";
  "group_111";
  "group_1110";
  "group_1111";
  "group_1112";
  "group_1113";
  "group_1116";
  "group_1117";
  "group_1118";
  "group_1119";
  "group_112";
  "group_1120";
  "group_1121";
  "group_1122";
  "group_1123";
  "group_1125";
  "group_1127";
  "group_1129";
  "group_113";
  "group_1130";
  "group_1131";
  "group_1132";
  "group_1137";
  "group_1138";
  "group_1140";
  "group_1141";
  "group_1148";
  "group_1149";
  "group_115";
  "group_1151";
  "group_1152";
  "group_1153";
  "group_1154";
  "group_1155";
  "group_1156";
  "group_1157";
  "group_116";
  "group_1160";
  "group_1161";
  "group_1164";
  "group_1165";
  "group_1166";
  "group_1167";
  "group_1168";
  "group_1169";
  "group_1170";
  "group_1171";
  "group_1172";
  "group_1173";
  "group_1174";
  "group_1175";
  "group_1176";
  "group_1177";
  "group_1178";
  "group_1179";
  "group_1180";
  "group_1181";
  "group_1183";
  "group_1184";
  "group_1186";
  "group_1187";
  "group_1188";
  "group_119";
  "group_1190";
  "group_1191";
  "group_1192";
  "group_1194";
  "group_1197";
  "group_1198";
  "group_1199";
  "group_12";
  "group_120";
  "group_1201";
  "group_1203";
  "group_1204";
  "group_1205";
  "group_1206";
  "group_1207";
  "group_1208";
  "group_1209";
  "group_121";
  "group_1212";
  "group_1214";
  "group_1215";
  "group_1216";
  "group_1217";
  "group_1218";
  "group_1219";
  "group_122";
  "group_1220";
  "group_1221";
  "group_1222";
  "group_1223";
  "group_1224";
  "group_1225";
  "group_1228";
  "group_123";
  "group_1230";
  "group_1232";
  "group_1235";
  "group_1236";
  "group_1237";
  "group_1238";
  "group_124";
  "group_1240";
  "group_1241";
  "group_1243";
  "group_1244";
  "group_1245";
  "group_1246";
  "group_1249";
  "group_125";
  "group_1252";
  "group_1254";
  "group_126";
  "group_1260";
  "group_1261";
  "group_1262";
  "group_1263";
  "group_1264";
  "group_1266";
  "group_127";
  "group_1270";
  "group_1271";
  "group_1272";
  "group_1273";
  "group_1274";
  "group_1275";
  "group_1277";
  "group_1278";
  "group_1279";
  "group_128";
  "group_1282";
  "group_1284";
  "group_1285";
  "group_1286";
  "group_1289";
  "group_129";
  "group_1290";
  "group_1291";
  "group_1293";
  "group_1296";
  "group_1299";
  "group_13";
  "group_130";
  "group_1305";
  "group_1306";
  "group_1307";
  "group_1308";
  "group_131";
  "group_1312";
  "group_1313";
  "group_1316";
  "group_1317";
  "group_1318";
  "group_1319";
  "group_132";
  "group_1320";
  "group_1322";
  "group_1323";
  "group_1325";
  "group_1326";
  "group_1327";
  "group_1328";
  "group_1329";
  "group_133";
  "group_1330";
  "group_1331";
  "group_1333";
  "group_1334";
  "group_1335";
  "group_1338";
  "group_134";
  "group_1343";
  "group_1344";
  "group_1345";
  "group_1346";
  "group_1348";
  "group_1349";
  "group_135";
  "group_1350";
  "group_1351";
  "group_1352";
  "group_1353";
  "group_1357";
  "group_1358";
  "group_136";
  "group_1360";
  "group_1362";
  "group_1363";
  "group_1365";
  "group_1366";
  "group_1368";
  "group_1369";
  "group_137";
  "group_1371";
  "group_1372";
  "group_1373";
  "group_1374";
  "group_1375";
  "group_138";
  "group_1382";
  "group_1387";
  "group_139";
  "group_1391";
  "group_1392";
  "group_1393";
  "group_1394";
  "group_1395";
  "group_1396";
  "group_1397";
  "group_1398";
  "group_1399";
  "group_14";
  "group_1401";
  "group_1402";
  "group_1403";
  "group_1406";
  "group_1407";
  "group_1409";
  "group_141";
  "group_1411";
  "group_1412";
  "group_1413";
  "group_1414";
  "group_1415";
  "group_1416";
  "group_1417";
  "group_1418";
  "group_1419";
  "group_1421";
  "group_1426";
  "group_1427";
  "group_1428";
  "group_1430";
  "group_1431";
  "group_1433";
  "group_1434";
  "group_1435";
  "group_1436";
  "group_1437";
  "group_1438";
  "group_1439";
  "group_1441";
  "group_1442";
  "group_1443";
  "group_1444";
  "group_1445";
  "group_1447";
  "group_1449";
  "group_1450";
  "group_1452";
  "group_1453";
  "group_1455";
  "group_1458";
  "group_146";
  "group_1465";
  "group_1466";
  "group_1467";
  "group_1469";
  "group_147";
  "group_1471";
  "group_1472";
  "group_1473";
  "group_1475";
  "group_1476";
  "group_1477";
  "group_1478";
  "group_148";
  "group_1480";
  "group_1482";
  "group_1485";
  "group_1486";
  "group_1488";
  "group_1489";
  "group_149";
  "group_1490";
  "group_1492";
  "group_1493";
  "group_1495";
  "group_1498";
  "group_1499";
  "group_15";
  "group_150";
  "group_1500";
  "group_1503";
  "group_1504";
  "group_1505";
  "group_1506";
  "group_1508";
  "group_1509";
  "group_151";
  "group_1510";
  "group_1511";
  "group_1512";
  "group_1513";
  "group_1514";
  "group_1516";
  "group_1517";
  "group_1518";
  "group_1520";
  "group_1522";
  "group_1523";
  "group_1526";
  "group_1527";
  "group_1528";
  "group_1529";
  "group_1530";
  "group_1532";
  "group_1535";
  "group_1536";
  "group_1537";
  "group_1538";
  "group_1539";
  "group_1540";
  "group_1542";
  "group_1543";
  "group_1544";
  "group_1545";
  "group_1546";
  "group_1547";
  "group_155";
  "group_1550";
  "group_1554";
  "group_1555";
  "group_1557";
  "group_1559";
  "group_1561";
  "group_1562";
  "group_1565";
  "group_1567";
  "group_1569";
  "group_1570";
  "group_1571";
  "group_1572";
  "group_1578";
  "group_158";
  "group_1580";
  "group_1581";
  "group_1582";
  "group_1583";
  "group_1584";
  "group_1585";
  "group_1586";
  "group_1587";
  "group_1590";
  "group_1592";
  "group_1593";
  "group_1594";
  "group_1598";
  "group_1599";
  "group_16";
  "group_160";
  "group_1600";
  "group_1601";
  "group_1602";
  "group_1606";
  "group_1607";
  "group_1608";
  "group_1609";
  "group_161";
  "group_1611";
  "group_1613";
  "group_1617";
  "group_1618";
  "group_162";
  "group_1620";
  "group_1621";
  "group_1622";
  "group_1623";
  "group_1626";
  "group_1629";
  "group_163";
  "group_1630";
  "group_1635";
  "group_1638";
  "group_1639";
  "group_164";
  "group_1641";
  "group_1643";
  "group_1644";
  "group_1645";
  "group_1648";
  "group_165";
  "group_1654";
  "group_1656";
  "group_1659";
  "group_166";
  "group_1660";
  "group_1661";
  "group_1666";
  "group_1668";
  "group_167";
  "group_1671";
  "group_1672";
  "group_1673";
  "group_1674";
  "group_1676";
  "group_1677";
  "group_1679";
  "group_168";
  "group_1680";
  "group_1681";
  "group_1683";
  "group_1687";
  "group_1689";
  "group_169";
  "group_1691";
  "group_1693";
  "group_1696";
  "group_1697";
  "group_17";
  "group_170";
  "group_1700";
  "group_1701";
  "group_1702";
  "group_1703";
  "group_1706";
  "group_1707";
  "group_1708";
  "group_1709";
  "group_171";
  "group_1711";
  "group_1712";
  "group_1714";
  "group_1715";
  "group_1717";
  "group_1718";
  "group_1719";
  "group_172";
  "group_1721";
  "group_1722";
  "group_1723";
  "group_1724";
  "group_1728";
  "group_1729";
  "group_173";
  "group_1730";
  "group_1732";
  "group_1733";
  "group_1735";
  "group_1739";
  "group_1740";
  "group_1741";
  "group_1742";
  "group_1744";
  "group_1747";
  "group_1748";
  "group_1751";
  "group_1753";
  "group_1755";
  "group_1757";
  "group_1758";
  "group_1759";
  "group_1761";
  "group_1762";
  "group_1763";
  "group_1764";
  "group_1765";
  "group_1766";
  "group_1767";
  "group_177";
  "group_1770";
  "group_1771";
  "group_1774";
  "group_1776";
  "group_1778";
  "group_1779";
  "group_1780";
  "group_1781";
  "group_1783";
  "group_1784";
  "group_1786";
  "group_1787";
  "group_179";
  "group_1790";
  "group_1791";
  "group_1792";
  "group_1793";
  "group_1794";
  "group_1797";
  "group_1798";
  "group_18";
  "group_180";
  "group_1800";
  "group_1804";
  "group_1805";
  "group_1806";
  "group_1807";
  "group_181";
  "group_1811";
  "group_1813";
  "group_1815";
  "group_1819";
  "group_182";
  "group_1821";
  "group_1823";
  "group_1825";
  "group_1828";
  "group_1829";
  "group_1830";
  "group_1831";
  "group_1833";
  "group_1834";
  "group_1835";
  "group_1837";
  "group_184";
  "group_1844";
  "group_1845";
  "group_1846";
  "group_1847";
  "group_1848";
  "group_185";
  "group_1850";
  "group_1851";
  "group_1852";
  "group_1853";
  "group_1858";
  "group_186";
  "group_1860";
  "group_1861";
  "group_1866";
  "group_1867";
  "group_1868";
  "group_1869";
  "group_187";
  "group_1870";
  "group_1871";
  "group_1872";
  "group_1873";
  "group_1874";
  "group_1875";
  "group_1876";
  "group_1877";
  "group_1878";
  "group_1879";
  "group_188";
  "group_1880";
  "group_1881";
  "group_1882";
  "group_1884";
  "group_1886";
  "group_1887";
  "group_1888";
  "group_1889";
  "group_189";
  "group_1893";
  "group_19";
  "group_1901";
  "group_1902";
  "group_1903";
  "group_1906";
  "group_1908";
  "group_1909";
  "group_191";
  "group_1913";
  "group_1914";
  "group_1915";
  "group_1916";
  "group_1917";
  "group_1918";
  "group_192";
  "group_1921";
  "group_1922";
  "group_1927";
  "group_1928";
  "group_193";
  "group_1930";
  "group_1931";
  "group_1935";
  "group_1937";
  "group_1938";
  "group_1939";
  "group_194";
  "group_1940";
  "group_1941";
  "group_1943";
  "group_1944";
  "group_1945";
  "group_1946";
  "group_1948";
  "group_195";
  "group_1950";
  "group_1951";
  "group_1952";
  "group_1953";
  "group_1956";
  "group_1958";
  "group_1959";
  "group_196";
  "group_1960";
  "group_1963";
  "group_1964";
  "group_1965";
  "group_1966";
  "group_1968";
  "group_197";
  "group_1970";
  "group_1971";
  "group_1972";
  "group_1976";
  "group_1977";
  "group_1978";
  "group_198";
  "group_1980";
  "group_1981";
  "group_1982";
  "group_1984";
  "group_1985";
  "group_1986";
  "group_1987";
  "group_199";
  "group_1990";
  "group_1992";
  "group_1995";
  "group_1996";
  "group_1998";
  "group_1999";
  "group_2";
  "group_20";
  "group_200";
  "group_2003";
  "group_2004";
  "group_2005";
  "group_2006";
  "group_2007";
  "group_2008";
  "group_2009";
  "group_201";
  "group_2010";
  "group_2013";
  "group_2014";
  "group_2015";
  "group_2017";
  "group_202";
  "group_2020";
  "group_2021";
  "group_2022";
  "group_2024";
  "group_2025";
  "group_2026";
  "group_2027";
  "group_2029";
  "group_203";
  "group_2030";
  "group_2031";
  "group_2032";
  "group_2035";
  "group_2036";
  "group_2037";
  "group_2038";
  "group_2039";
  "group_204";
  "group_2040";
  "group_2041";
  "group_2043";
  "group_2044";
  "group_2045";
  "group_2046";
  "group_2048";
  "group_2051";
  "group_2052";
  "group_2053";
  "group_2054";
  "group_2055";
  "group_2056";
  "group_206";
  "group_2061";
  "group_2062";
  "group_2064";
  "group_2065";
  "group_2066";
  "group_2067";
  "group_2068";
  "group_207";
  "group_2070";
  "group_2071";
  "group_2072";
  "group_2073";
  "group_2074";
  "group_2075";
  "group_2076";
  "group_2079";
  "group_208";
  "group_2080";
  "group_2082";
  "group_2083";
  "group_2084";
  "group_2085";
  "group_2086";
  "group_209";
  "group_2090";
  "group_2091";
  "group_2092";
  "group_2093";
  "group_2094";
  "group_2095";
  "group_2096";
  "group_2098";
  "group_2099";
  "group_21";
  "group_210";
  "group_2100";
  "group_2101";
  "group_2102";
  "group_2103";
  "group_2104";
  "group_2105";
  "group_2107";
  "group_211";
  "group_2111";
  "group_2113";
  "group_2118";
  "group_212";
  "group_2120";
  "group_2123";
  "group_2126";
  "group_2127";
  "group_2128";
  "group_2129";
  "group_213";
  "group_2132";
  "group_2134";
  "group_2140";
  "group_2144";
  "group_2145";
  "group_2146";
  "group_2147";
  "group_2149";
  "group_215";
  "group_2150";
  "group_2151";
  "group_2152";
  "group_2154";
  "group_2155";
  "group_2156";
  "group_2157";
  "group_2158";
  "group_2159";
  "group_2160";
  "group_2161";
  "group_2162";
  "group_2163";
  "group_2164";
  "group_2165";
  "group_2166";
  "group_2167";
  "group_2168";
  "group_2170";
  "group_2171";
  "group_2172";
  "group_2173";
  "group_2174";
  "group_2178";
  "group_2179";
  "group_218";
  "group_2180";
  "group_2181";
  "group_2182";
  "group_2184";
  "group_2186";
  "group_2187";
  "group_2188";
  "group_2189";
  "group_219";
  "group_2190";
  "group_2191";
  "group_2192";
  "group_2193";
  "group_2194";
  "group_2196";
  "group_2197";
  "group_2198";
  "group_22";
  "group_220";
  "group_2202";
  "group_2204";
  "group_2205";
  "group_2207";
  "group_2208";
  "group_2209";
  "group_221";
  "group_2211";
  "group_2212";
  "group_2214";
  "group_2215";
  "group_2216";
  "group_2217";
  "group_222";
  "group_2221";
  "group_2224";
  "group_2225";
  "group_2227";
  "group_2228";
  "group_223";
  "group_2235";
  "group_2237";
  "group_224";
  "group_2247";
  "group_225";
  "group_2250";
  "group_2251";
  "group_2252";
  "group_2253";
  "group_2254";
  "group_2258";
  "group_2262";
  "group_2263";
  "group_2264";
  "group_227";
  "group_2274";
  "group_2275";
  "group_2282";
  "group_2283";
  "group_2284";
  "group_2285";
  "group_2286";
  "group_2287";
  "group_2288";
  "group_2289";
  "group_2290";
  "group_2292";
  "group_2295";
  "group_2296";
  "group_2297";
  "group_2298";
  "group_2299";
  "group_230";
  "group_2301";
  "group_2303";
  "group_2304";
  "group_2305";
  "group_2309";
  "group_231";
  "group_2312";
  "group_2313";
  "group_2314";
  "group_2315";
  "group_2316";
  "group_2318";
  "group_2319";
  "group_232";
  "group_2320";
  "group_2321";
  "group_2322";
  "group_2324";
  "group_2326";
  "group_2329";
  "group_233";
  "group_2330";
  "group_2332";
  "group_2334";
  "group_234";
  "group_2341";
  "group_2342";
  "group_2344";
  "group_2345";
  "group_2346";
  "group_2347";
  "group_2349";
  "group_235";
  "group_2352";
  "group_2356";
  "group_2357";
  "group_236";
  "group_2360";
  "group_2361";
  "group_2362";
  "group_2363";
  "group_2364";
  "group_2365";
  "group_2367";
  "group_2369";
  "group_237";
  "group_2371";
  "group_2375";
  "group_2376";
  "group_2377";
  "group_238";
  "group_2384";
  "group_2385";
  "group_2388";
  "group_2389";
  "group_239";
  "group_2393";
  "group_2398";
  "group_24";
  "group_240";
  "group_2400";
  "group_2403";
  "group_2404";
  "group_2405";
  "group_2407";
  "group_2409";
  "group_241";
  "group_2410";
  "group_2411";
  "group_2412";
  "group_2413";
  "group_2415";
  "group_2416";
  "group_2422";
  "group_2423";
  "group_2426";
  "group_2427";
  "group_2428";
  "group_2429";
  "group_2430";
  "group_2431";
  "group_2433";
  "group_2437";
  "group_2439";
  "group_2441";
  "group_2443";
  "group_2444";
  "group_2446";
  "group_2448";
  "group_2450";
  "group_2451";
  "group_2452";
  "group_2453";
  "group_2454";
  "group_2456";
  "group_2457";
  "group_2459";
  "group_2460";
  "group_2461";
  "group_2463";
  "group_2464";
  "group_2465";
  "group_2466";
  "group_2467";
  "group_2468";
  "group_2470";
  "group_2471";
  "group_2472";
  "group_2473";
  "group_2474";
  "group_2475";
  "group_2476";
  "group_2477";
  "group_248";
  "group_2480";
  "group_2482";
  "group_2483";
  "group_2484";
  "group_2488";
  "group_2489";
  "group_249";
  "group_2490";
  "group_2493";
  "group_2494";
  "group_2495";
  "group_2496";
  "group_2497";
  "group_2498";
  "group_2499";
  "group_25";
  "group_250";
  "group_2500";
  "group_2501";
  "group_2502";
  "group_2503";
  "group_2504";
  "group_2505";
  "group_2506";
  "group_2507";
  "group_251";
  "group_2512";
  "group_2513";
  "group_2515";
  "group_2516";
  "group_252";
  "group_2523";
  "group_2525";
  "group_2526";
  "group_253";
  "group_2531";
  "group_2532";
  "group_2533";
  "group_2534";
  "group_2537";
  "group_2540";
  "group_2542";
  "group_2545";
  "group_2547";
  "group_2549";
  "group_255";
  "group_2550";
  "group_2551";
  "group_2552";
  "group_2553";
  "group_2554";
  "group_2555";
  "group_2556";
  "group_2558";
  "group_2559";
  "group_2562";
  "group_2563";
  "group_2566";
  "group_2568";
  "group_257";
  "group_2570";
  "group_2573";
  "group_2578";
  "group_2579";
  "group_258";
  "group_2580";
  "group_2581";
  "group_2582";
  "group_2583";
  "group_2584";
  "group_2585";
  "group_2586";
  "group_2587";
  "group_2588";
  "group_2589";
  "group_259";
  "group_2592";
  "group_2595";
  "group_2596";
  "group_26";
  "group_2602";
  "group_2603";
  "group_2604";
  "group_2605";
  "group_2606";
  "group_2607";
  "group_2608";
  "group_2609";
  "group_2611";
  "group_2612";
  "group_2613";
  "group_2614";
  "group_2616";
  "group_2617";
  "group_2625";
  "group_2626";
  "group_2627";
  "group_2628";
  "group_263";
  "group_2630";
  "group_2632";
  "group_2633";
  "group_2634";
  "group_2635";
  "group_264";
  "group_2640";
  "group_2644";
  "group_2645";
  "group_2646";
  "group_2647";
  "group_2648";
  "group_2649";
  "group_265";
  "group_2650";
  "group_2651";
  "group_2652";
  "group_2653";
  "group_2656";
  "group_2657";
  "group_2658";
  "group_2659";
  "group_266";
  "group_2660";
  "group_2662";
  "group_2664";
  "group_2668";
  "group_267";
  "group_2670";
  "group_2672";
  "group_2673";
  "group_2675";
  "group_2676";
  "group_2677";
  "group_2678";
  "group_268";
  "group_2680";
  "group_2683";
  "group_2684";
  "group_2685";
  "group_2686";
  "group_2688";
  "group_2690";
  "group_2691";
  "group_2692";
  "group_2693";
  "group_2696";
  "group_2698";
  "group_27";
  "group_270";
  "group_2701";
  "group_2702";
  "group_2703";
  "group_2706";
  "group_2707";
  "group_2709";
  "group_271";
  "group_2710";
  "group_2711";
  "group_2717";
  "group_2718";
  "group_2719";
  "group_2720";
  "group_2722";
  "group_2725";
  "group_2727";
  "group_2728";
  "group_273";
  "group_2730";
  "group_2732";
  "group_2734";
  "group_2735";
  "group_2736";
  "group_2737";
  "group_2738";
  "group_2739";
  "group_274";
  "group_2740";
  "group_2742";
  "group_2743";
  "group_2744";
  "group_2745";
  "group_2747";
  "group_2749";
  "group_275";
  "group_2752";
  "group_2753";
  "group_2756";
  "group_2757";
  "group_2758";
  "group_276";
  "group_2764";
  "group_2765";
  "group_2766";
  "group_2767";
  "group_2768";
  "group_2769";
  "group_277";
  "group_2770";
  "group_2771";
  "group_2772";
  "group_2776";
  "group_2778";
  "group_2779";
  "group_278";
  "group_2780";
  "group_2781";
  "group_2782";
  "group_2784";
  "group_2785";
  "group_2786";
  "group_2789";
  "group_279";
  "group_2791";
  "group_2793";
  "group_2795";
  "group_2796";
  "group_28";
  "group_280";
  "group_2800";
  "group_2802";
  "group_281";
  "group_2810";
  "group_2814";
  "group_2815";
  "group_2816";
  "group_2817";
  "group_282";
  "group_2822";
  "group_2823";
  "group_2826";
  "group_2829";
  "group_283";
  "group_2830";
  "group_2831";
  "group_2832";
  "group_2834";
  "group_2839";
  "group_284";
  "group_2840";
  "group_2841";
  "group_2842";
  "group_2843";
  "group_2845";
  "group_2846";
  "group_2849";
  "group_285";
  "group_2850";
  "group_2851";
  "group_2854";
  "group_2855";
  "group_2857";
  "group_2858";
  "group_286";
  "group_2862";
  "group_2863";
  "group_2864";
  "group_2865";
  "group_2866";
  "group_2867";
  "group_2868";
  "group_2869";
  "group_2871";
  "group_2872";
  "group_2873";
  "group_2875";
  "group_2876";
  "group_2877";
  "group_2878";
  "group_2879";
  "group_288";
  "group_2880";
  "group_2883";
  "group_2884";
  "group_2885";
  "group_2887";
  "group_2889";
  "group_289";
  "group_2890";
  "group_2891";
  "group_2894";
  "group_2895";
  "group_29";
  "group_290";
  "group_2902";
  "group_2903";
  "group_2904";
  "group_2905";
  "group_2907";
  "group_2908";
  "group_2909";
  "group_291";
  "group_2910";
  "group_2911";
  "group_2912";
  "group_2914";
  "group_2915";
  "group_2920";
  "group_2924";
  "group_2925";
  "group_2926";
  "group_2927";
  "group_2928";
  "group_2929";
  "group_293";
  "group_2930";
  "group_2934";
  "group_2939";
  "group_2942";
  "group_2944";
  "group_2947";
  "group_2948";
  "group_2949";
  "group_295";
  "group_2952";
  "group_2956";
  "group_2957";
  "group_2960";
  "group_2961";
  "group_2962";
  "group_2965";
  "group_2967";
  "group_2969";
  "group_297";
  "group_2970";
  "group_2971";
  "group_2972";
  "group_2973";
  "group_2974";
  "group_2976";
  "group_2978";
  "group_2979";
  "group_2980";
  "group_2985";
  "group_2987";
  "group_2988";
  "group_2990";
  "group_2991";
  "group_2992";
  "group_2993";
  "group_2994";
  "group_2997";
  "group_2998";
  "group_2999";
  "group_3";
  "group_3001";
  "group_3003";
  "group_3004";
  "group_3005";
  "group_3006";
  "group_3008";
  "group_3010";
  "group_3015";
  "group_3016";
  "group_3017";
  "group_3020";
  "group_3022";
  "group_3024";
  "group_3026";
  "group_3028";
  "group_3029";
  "group_3030";
  "group_3032";
  "group_3033";
  "group_3034";
  "group_3035";
  "group_3036";
  "group_3037";
  "group_3038";
  "group_3039";
  "group_3040";
  "group_3042";
  "group_3043";
  "group_3045";
  "group_3046";
  "group_3047";
  "group_3048";
  "group_3049";
  "group_305";
  "group_3050";
  "group_3053";
  "group_3056";
  "group_3057";
  "group_3059";
  "group_306";
  "group_3060";
  "group_3061";
  "group_3066";
  "group_3067";
  "group_3068";
  "group_307";
  "group_3071";
  "group_3072";
  "group_3074";
  "group_3075";
  "group_3076";
  "group_3077";
  "group_308";
  "group_3081";
  "group_3088";
  "group_309";
  "group_3091";
  "group_3092";
  "group_3093";
  "group_3096";
  "group_3097";
  "group_3098";
  "group_31";
  "group_310";
  "group_3100";
  "group_3101";
  "group_3102";
  "group_3103";
  "group_3104";
  "group_3105";
  "group_3106";
  "group_3107";
  "group_311";
  "group_3110";
  "group_3113";
  "group_3114";
  "group_3115";
  "group_3116";
  "group_3117";
  "group_3118";
  "group_3119";
  "group_312";
  "group_3120";
  "group_3121";
  "group_3122";
  "group_3123";
  "group_3124";
  "group_3125";
  "group_3126";
  "group_3127";
  "group_3128";
  "group_313";
  "group_3131";
  "group_3132";
  "group_3133";
  "group_3134";
  "group_3135";
  "group_3136";
  "group_3137";
  "group_314";
  "group_3140";
  "group_3143";
  "group_3146";
  "group_3148";
  "group_3149";
  "group_315";
  "group_3150";
  "group_3151";
  "group_3156";
  "group_3157";
  "group_3158";
  "group_3159";
  "group_316";
  "group_3160";
  "group_3161";
  "group_3162";
  "group_3164";
  "group_3167";
  "group_3168";
  "group_317";
  "group_3170";
  "group_3171";
  "group_3174";
  "group_3175";
  "group_3176";
  "group_3177";
  "group_3178";
  "group_3179";
  "group_318";
  "group_3180";
  "group_3181";
  "group_3182";
  "group_3183";
  "group_3184";
  "group_3185";
  "group_3186";
  "group_3187";
  "group_3188";
  "group_319";
  "group_3190";
  "group_3193";
  "group_3194";
  "group_3195";
  "group_3196";
  "group_3199";
  "group_320";
  "group_3200";
  "group_3202";
  "group_3203";
  "group_3205";
  "group_3206";
  "group_3207";
  "group_3208";
  "group_3209";
  "group_321";
  "group_3211";
  "group_3213";
  "group_3215";
  "group_3216";
  "group_3217";
  "group_3219";
  "group_3220";
  "group_3221";
  "group_3222";
  "group_3223";
  "group_3224";
  "group_3225";
  "group_3226";
  "group_3227";
  "group_3229";
  "group_323";
  "group_3233";
  "group_3236";
  "group_3237";
  "group_3239";
  "group_3243";
  "group_3245";
  "group_3248";
  "group_3249";
  "group_325";
  "group_3254";
  "group_3255";
  "group_3256";
  "group_326";
  "group_3264";
  "group_3266";
  "group_3267";
  "group_3268";
  "group_3269";
  "group_327";
  "group_3271";
  "group_3272";
  "group_3273";
  "group_3275";
  "group_3276";
  "group_3277";
  "group_3278";
  "group_3283";
  "group_3284";
  "group_3285";
  "group_3286";
  "group_3289";
  "group_329";
  "group_3290";
  "group_3291";
  "group_3293";
  "group_3295";
  "group_3296";
  "group_3297";
  "group_3298";
  "group_3299";
  "group_33";
  "group_3300";
  "group_3301";
  "group_3302";
  "group_3303";
  "group_3305";
  "group_3306";
  "group_331";
  "group_3312";
  "group_3313";
  "group_3314";
  "group_3315";
  "group_3316";
  "group_332";
  "group_3321";
  "group_3323";
  "group_3324";
  "group_3325";
  "group_3326";
  "group_3327";
  "group_3328";
  "group_3329";
  "group_333";
  "group_3330";
  "group_3331";
  "group_3332";
  "group_3333";
  "group_3335";
  "group_3339";
  "group_334";
  "group_3340";
  "group_3341";
  "group_3342";
  "group_3343";
  "group_3344";
  "group_3349";
  "group_335";
  "group_3350";
  "group_3351";
  "group_3352";
  "group_3353";
  "group_3355";
  "group_3356";
  "group_3357";
  "group_3358";
  "group_3359";
  "group_336";
  "group_3362";
  "group_3363";
  "group_3364";
  "group_3365";
  "group_3366";
  "group_3367";
  "group_3368";
  "group_3369";
  "group_337";
  "group_3370";
  "group_3371";
  "group_3372";
  "group_3375";
  "group_3377";
  "group_3378";
  "group_3379";
  "group_3380";
  "group_3387";
  "group_3389";
  "group_339";
  "group_3390";
  "group_3391";
  "group_3392";
  "group_3396";
  "group_3397";
  "group_3398";
  "group_3399";
  "group_34";
  "group_340";
  "group_3400";
  "group_3403";
  "group_3404";
  "group_3406";
  "group_3407";
  "group_341";
  "group_3410";
  "group_3411";
  "group_3413";
  "group_3419";
  "group_3420";
  "group_3421";
  "group_3423";
  "group_3426";
  "group_3427";
  "group_3432";
  "group_3434";
  "group_3435";
  "group_344";
  "group_3443";
  "group_3445";
  "group_3449";
  "group_345";
  "group_3451";
  "group_3453";
  "group_3454";
  "group_3456";
  "group_3459";
  "group_346";
  "group_3461";
  "group_3469";
  "group_3470";
  "group_3471";
  "group_3472";
  "group_3475";
  "group_3476";
  "group_3477";
  "group_3478";
  "group_348";
  "group_3480";
  "group_3484";
  "group_3485";
  "group_3486";
  "group_3490";
  "group_3492";
  "group_3493";
  "group_3495";
  "group_3496";
  "group_35";
  "group_3502";
  "group_3504";
  "group_3505";
  "group_3511";
  "group_3515";
  "group_3516";
  "group_3517";
  "group_3518";
  "group_3519";
  "group_3520";
  "group_3521";
  "group_3522";
  "group_3523";
  "group_3524";
  "group_3525";
  "group_3526";
  "group_3527";
  "group_353";
  "group_3530";
  "group_3532";
  "group_3535";
  "group_3536";
  "group_3537";
  "group_3538";
  "group_3539";
  "group_354";
  "group_3540";
  "group_3541";
  "group_3542";
  "group_3544";
  "group_3545";
  "group_3546";
  "group_3547";
  "group_3548";
  "group_3549";
  "group_355";
  "group_3550";
  "group_3551";
  "group_3552";
  "group_3553";
  "group_3554";
  "group_3555";
  "group_356";
  "group_3560";
  "group_3561";
  "group_3562";
  "group_3563";
  "group_3566";
  "group_357";
  "group_3570";
  "group_3571";
  "group_3572";
  "group_3574";
  "group_358";
  "group_3580";
  "group_3581";
  "group_3583";
  "group_3584";
  "group_3585";
  "group_3586";
  "group_3587";
  "group_3588";
  "group_3591";
  "group_3592";
  "group_3593";
  "group_3594";
  "group_3596";
  "group_3597";
  "group_36";
  "group_3601";
  "group_3602";
  "group_3603";
  "group_3604";
  "group_3605";
  "group_3609";
  "group_3611";
  "group_3612";
  "group_3613";
  "group_3615";
  "group_3617";
  "group_3618";
  "group_3619";
  "group_362";
  "group_3621";
  "group_3622";
  "group_3623";
  "group_3624";
  "group_3626";
  "group_3627";
  "group_3629";
  "group_363";
  "group_3630";
  "group_3631";
  "group_3632";
  "group_3633";
  "group_3635";
  "group_3638";
  "group_364";
  "group_3640";
  "group_3641";
  "group_3642";
  "group_3644";
  "group_3645";
  "group_3646";
  "group_3647";
  "group_3648";
  "group_365";
  "group_3650";
  "group_3653";
  "group_3656";
  "group_3657";
  "group_3659";
  "group_3662";
  "group_3666";
  "group_3667";
  "group_367";
  "group_3672";
  "group_3673";
  "group_3676";
  "group_3677";
  "group_3678";
  "group_3679";
  "group_3682";
  "group_3683";
  "group_3684";
  "group_3685";
  "group_3688";
  "group_3689";
  "group_369";
  "group_3690";
  "group_3691";
  "group_3692";
  "group_3693";
  "group_3694";
  "group_3697";
  "group_3698";
  "group_3699";
  "group_37";
  "group_3700";
  "group_3701";
  "group_3702";
  "group_3704";
  "group_3706";
  "group_3708";
  "group_3709";
  "group_3710";
  "group_3713";
  "group_3714";
  "group_3715";
  "group_3716";
  "group_3717";
  "group_3718";
  "group_3719";
  "group_372";
  "group_3721";
  "group_3722";
  "group_3723";
  "group_3724";
  "group_3725";
  "group_3727";
  "group_3729";
  "group_373";
  "group_3730";
  "group_3731";
  "group_3732";
  "group_3734";
  "group_3735";
  "group_3736";
  "group_3737";
  "group_3738";
  "group_374";
  "group_3740";
  "group_3742";
  "group_3744";
  "group_3745";
  "group_3746";
  "group_3747";
  "group_3750";
  "group_3754";
  "group_3756";
  "group_3757";
  "group_3759";
  "group_376";
  "group_3760";
  "group_3761";
  "group_3764";
  "group_3766";
  "group_3768";
  "group_377";
  "group_3772";
  "group_3773";
  "group_3774";
  "group_3775";
  "group_3776";
  "group_3780";
  "group_3781";
  "group_3783";
  "group_3784";
  "group_3786";
  "group_3787";
  "group_3789";
  "group_3790";
  "group_3792";
  "group_3795";
  "group_3796";
  "group_3797";
  "group_38";
  "group_3800";
  "group_3803";
  "group_3806";
  "group_3808";
  "group_3814";
  "group_3815";
  "group_3816";
  "group_382";
  "group_3821";
  "group_3822";
  "group_3825";
  "group_3829";
  "group_383";
  "group_3830";
  "group_3832";
  "group_384";
  "group_3841";
  "group_3847";
  "group_3848";
  "group_3849";
  "group_3851";
  "group_3853";
  "group_3856";
  "group_3857";
  "group_3859";
  "group_386";
  "group_3861";
  "group_3862";
  "group_3863";
  "group_3866";
  "group_3867";
  "group_3868";
  "group_3869";
  "group_3871";
  "group_3872";
  "group_3880";
  "group_3883";
  "group_3884";
  "group_3885";
  "group_3887";
  "group_389";
  "group_3891";
  "group_3892";
  "group_3894";
  "group_3896";
  "group_3897";
  "group_3898";
  "group_3903";
  "group_3904";
  "group_3907";
  "group_3908";
  "group_391";
  "group_3913";
  "group_3914";
  "group_3915";
  "group_3917";
  "group_3918";
  "group_3919";
  "group_392";
  "group_3922";
  "group_3924";
  "group_393";
  "group_3931";
  "group_3932";
  "group_3937";
  "group_3939";
  "group_394";
  "group_3942";
  "group_3943";
  "group_3945";
  "group_3946";
  "group_3948";
  "group_3949";
  "group_395";
  "group_3950";
  "group_3951";
  "group_3952";
  "group_3953";
  "group_3954";
  "group_396";
  "group_3961";
  "group_3962";
  "group_3963";
  "group_3967";
  "group_397";
  "group_3970";
  "group_3971";
  "group_3972";
  "group_3974";
  "group_3978";
  "group_3979";
  "group_398";
  "group_3981";
  "group_3982";
  "group_3987";
  "group_399";
  "group_3995";
  "group_4";
  "group_40";
  "group_400";
  "group_4001";
  "group_4002";
  "group_4006";
  "group_4007";
  "group_4008";
  "group_4012";
  "group_4014";
  "group_4016";
  "group_402";
  "group_4021";
  "group_4023";
  "group_4024";
  "group_4025";
  "group_4029";
  "group_403";
  "group_4031";
  "group_4035";
  "group_4036";
  "group_4038";
  "group_4039";
  "group_404";
  "group_4040";
  "group_4044";
  "group_4049";
  "group_405";
  "group_4050";
  "group_4052";
  "group_4056";
  "group_4063";
  "group_4065";
  "group_4067";
  "group_4068";
  "group_4071";
  "group_4076";
  "group_4077";
  "group_4079";
  "group_408";
  "group_4080";
  "group_4081";
  "group_4082";
  "group_4083";
  "group_4085";
  "group_4086";
  "group_4092";
  "group_4094";
  "group_4095";
  "group_4099";
  "group_41";
  "group_410";
  "group_4101";
  "group_4103";
  "group_4106";
  "group_4107";
  "group_4108";
  "group_4111";
  "group_4112";
  "group_4116";
  "group_4123";
  "group_4125";
  "group_4127";
  "group_413";
  "group_4130";
  "group_4131";
  "group_4132";
  "group_4133";
  "group_4134";
  "group_4135";
  "group_4136";
  "group_414";
  "group_4140";
  "group_4144";
  "group_4145";
  "group_4146";
  "group_4147";
  "group_4151";
  "group_4153";
  "group_4154";
  "group_4155";
  "group_4156";
  "group_4161";
  "group_4162";
  "group_4163";
  "group_4164";
  "group_4166";
  "group_417";
  "group_4171";
  "group_4173";
  "group_4174";
  "group_4176";
  "group_4178";
  "group_4179";
  "group_4180";
  "group_4181";
  "group_4184";
  "group_4188";
  "group_4191";
  "group_4192";
  "group_4193";
  "group_4194";
  "group_4196";
  "group_4197";
  "group_4198";
  "group_420";
  "group_4204";
  "group_4205";
  "group_4206";
  "group_4208";
  "group_4209";
  "group_421";
  "group_4211";
  "group_4213";
  "group_4219";
  "group_422";
  "group_4221";
  "group_4224";
  "group_4225";
  "group_4228";
  "group_4229";
  "group_423";
  "group_4230";
  "group_4231";
  "group_4232";
  "group_4234";
  "group_4237";
  "group_4239";
  "group_4240";
  "group_4241";
  "group_4242";
  "group_4243";
  "group_4245";
  "group_4246";
  "group_4252";
  "group_4253";
  "group_4256";
  "group_426";
  "group_4262";
  "group_4264";
  "group_4266";
  "group_4268";
  "group_427";
  "group_4278";
  "group_428";
  "group_4281";
  "group_4282";
  "group_4284";
  "group_4285";
  "group_4286";
  "group_4287";
  "group_4289";
  "group_429";
  "group_4294";
  "group_4298";
  "group_4299";
  "group_43";
  "group_430";
  "group_4303";
  "group_4305";
  "group_4306";
  "group_4307";
  "group_4308";
  "group_4309";
  "group_4312";
  "group_4313";
  "group_4318";
  "group_4319";
  "group_432";
  "group_4322";
  "group_4325";
  "group_433";
  "group_4333";
  "group_4335";
  "group_4336";
  "group_4337";
  "group_4338";
  "group_434";
  "group_4340";
  "group_4342";
  "group_4343";
  "group_4345";
  "group_4346";
  "group_4350";
  "group_4351";
  "group_4354";
  "group_4361";
  "group_4362";
  "group_4364";
  "group_4365";
  "group_4366";
  "group_4367";
  "group_4369";
  "group_437";
  "group_4370";
  "group_4371";
  "group_4372";
  "group_4373";
  "group_4374";
  "group_4378";
  "group_4379";
  "group_4380";
  "group_4382";
  "group_4385";
  "group_4386";
  "group_4387";
  "group_439";
  "group_4391";
  "group_44";
  "group_440";
  "group_4401";
  "group_4405";
  "group_4406";
  "group_4408";
  "group_4409";
  "group_4412";
  "group_4414";
  "group_4417";
  "group_4418";
  "group_442";
  "group_4420";
  "group_4424";
  "group_4426";
  "group_4427";
  "group_4428";
  "group_4429";
  "group_443";
  "group_4430";
  "group_4433";
  "group_4434";
  "group_4437";
  "group_4438";
  "group_4440";
  "group_4441";
  "group_4442";
  "group_4443";
  "group_4444";
  "group_4445";
  "group_4446";
  "group_4448";
  "group_4449";
  "group_445";
  "group_4450";
  "group_4451";
  "group_4453";
  "group_4454";
  "group_4455";
  "group_4459";
  "group_4463";
  "group_4465";
  "group_4466";
  "group_4467";
  "group_4468";
  "group_4469";
  "group_4470";
  "group_4471";
  "group_4472";
  "group_4474";
  "group_4479";
  "group_448";
  "group_4482";
  "group_4484";
  "group_4485";
  "group_4486";
  "group_4487";
  "group_449";
  "group_4490";
  "group_4491";
  "group_4492";
  "group_4493";
  "group_4494";
  "group_4495";
  "group_4496";
  "group_4497";
  "group_4499";
  "group_4500";
  "group_4501";
  "group_4504";
  "group_4506";
  "group_4507";
  "group_4509";
  "group_451";
  "group_4510";
  "group_4511";
  "group_4513";
  "group_4515";
  "group_4516";
  "group_4517";
  "group_452";
  "group_4520";
  "group_4521";
  "group_4522";
  "group_4523";
  "group_4524";
  "group_4525";
  "group_4526";
  "group_4527";
  "group_4529";
  "group_453";
  "group_4530";
  "group_4531";
  "group_4532";
  "group_4533";
  "group_4534";
  "group_4535";
  "group_4536";
  "group_4537";
  "group_4538";
  "group_4541";
  "group_4546";
  "group_4547";
  "group_4550";
  "group_4552";
  "group_4553";
  "group_4554";
  "group_4555";
  "group_4559";
  "group_4561";
  "group_4565";
  "group_4567";
  "group_457";
  "group_4571";
  "group_4573";
  "group_4574";
  "group_4575";
  "group_4577";
  "group_4579";
  "group_4580";
  "group_4582";
  "group_4583";
  "group_4584";
  "group_4586";
  "group_4588";
  "group_4589";
  "group_4590";
  "group_4591";
  "group_4593";
  "group_4594";
  "group_4596";
  "group_4597";
  "group_46";
  "group_4602";
  "group_4605";
  "group_4607";
  "group_4608";
  "group_4609";
  "group_4610";
  "group_4611";
  "group_462";
  "group_4621";
  "group_4622";
  "group_4623";
  "group_4624";
  "group_4625";
  "group_4626";
  "group_4627";
  "group_4628";
  "group_463";
  "group_4630";
  "group_4633";
  "group_4634";
  "group_4635";
  "group_4638";
  "group_464";
  "group_4642";
  "group_4643";
  "group_4644";
  "group_4645";
  "group_465";
  "group_4650";
  "group_4651";
  "group_4652";
  "group_4653";
  "group_4654";
  "group_4655";
  "group_4657";
  "group_4658";
  "group_466";
  "group_4661";
  "group_4662";
  "group_4666";
  "group_4667";
  "group_467";
  "group_4671";
  "group_4675";
  "group_4679";
  "group_4681";
  "group_4682";
  "group_4683";
  "group_4684";
  "group_4685";
  "group_469";
  "group_4690";
  "group_4693";
  "group_4695";
  "group_4696";
  "group_4699";
  "group_47";
  "group_4701";
  "group_4703";
  "group_4704";
  "group_4705";
  "group_4706";
  "group_4707";
  "group_4709";
  "group_4712";
  "group_4713";
  "group_4714";
  "group_4715";
  "group_4716";
  "group_472";
  "group_4721";
  "group_4722";
  "group_4723";
  "group_4724";
  "group_4725";
  "group_4726";
  "group_4727";
  "group_4728";
  "group_473";
  "group_4731";
  "group_4733";
  "group_4736";
  "group_4737";
  "group_4739";
  "group_474";
  "group_4742";
  "group_4743";
  "group_4744";
  "group_4745";
  "group_4746";
  "group_475";
  "group_4750";
  "group_4751";
  "group_4752";
  "group_4753";
  "group_4756";
  "group_4757";
  "group_4758";
  "group_4759";
  "group_476";
  "group_4760";
  "group_4761";
  "group_4762";
  "group_4763";
  "group_4765";
  "group_4769";
  "group_477";
  "group_4770";
  "group_4771";
  "group_4772";
  "group_4773";
  "group_4774";
  "group_4775";
  "group_4776";
  "group_4777";
  "group_4778";
  "group_4781";
  "group_4782";
  "group_4784";
  "group_4785";
  "group_4786";
  "group_4787";
  "group_4788";
  "group_4789";
  "group_479";
  "group_4793";
  "group_4795";
  "group_4796";
  "group_4797";
  "group_4798";
  "group_4799";
  "group_48";
  "group_4804";
  "group_4809";
  "group_481";
  "group_4810";
  "group_4811";
  "group_4812";
  "group_4813";
  "group_4814";
  "group_4815";
  "group_4816";
  "group_4817";
  "group_4818";
  "group_4819";
  "group_4820";
  "group_4821";
  "group_4823";
  "group_4824";
  "group_4825";
  "group_4826";
  "group_4827";
  "group_4828";
  "group_4829";
  "group_4830";
  "group_4831";
  "group_4835";
  "group_4836";
  "group_4838";
  "group_4839";
  "group_4840";
  "group_4841";
  "group_4842";
  "group_4844";
  "group_4846";
  "group_4847";
  "group_4848";
  "group_4849";
  "group_4850";
  "group_4851";
  "group_4852";
  "group_4853";
  "group_4854";
  "group_4855";
  "group_4856";
  "group_4858";
  "group_4859";
  "group_4860";
  "group_4861";
  "group_4863";
  "group_4864";
  "group_4865";
  "group_4866";
  "group_4867";
  "group_4868";
  "group_4869";
  "group_487";
  "group_4871";
  "group_4872";
  "group_4873";
  "group_4874";
  "group_4875";
  "group_4876";
  "group_4879";
  "group_4880";
  "group_4882";
  "group_4885";
  "group_4886";
  "group_4887";
  "group_4888";
  "group_489";
  "group_4895";
  "group_4896";
  "group_4897";
  "group_4898";
  "group_4899";
  "group_49";
  "group_490";
  "group_4901";
  "group_4903";
  "group_4904";
  "group_4906";
  "group_4907";
  "group_491";
  "group_4911";
  "group_4917";
  "group_4918";
  "group_4920";
  "group_4921";
  "group_4922";
  "group_4927";
  "group_4934";
  "group_494";
  "group_4940";
  "group_4943";
  "group_4946";
  "group_4947";
  "group_4949";
  "group_495";
  "group_4950";
  "group_4951";
  "group_4953";
  "group_4954";
  "group_4956";
  "group_4958";
  "group_4959";
  "group_4960";
  "group_4961";
  "group_4962";
  "group_4963";
  "group_4965";
  "group_4966";
  "group_4967";
  "group_4968";
  "group_4969";
  "group_497";
  "group_4971";
  "group_4972";
  "group_4974";
  "group_4975";
  "group_4976";
  "group_4979";
  "group_498";
  "group_4981";
  "group_4984";
  "group_4986";
  "group_4987";
  "group_4989";
  "group_499";
  "group_4990";
  "group_4992";
  "group_4995";
  "group_4997";
  "group_4998";
  "group_5";
  "group_50";
  "group_500";
  "group_5002";
  "group_5003";
  "group_5004";
  "group_5005";
  "group_5007";
  "group_5008";
  "group_5009";
  "group_501";
  "group_5010";
  "group_5012";
  "group_5016";
  "group_5019";
  "group_502";
  "group_5020";
  "group_5021";
  "group_5022";
  "group_5023";
  "group_5024";
  "group_5026";
  "group_5027";
  "group_5030";
  "group_5032";
  "group_5033";
  "group_5036";
  "group_5037";
  "group_5039";
  "group_504";
  "group_5040";
  "group_5041";
  "group_5042";
  "group_5044";
  "group_5045";
  "group_5047";
  "group_5049";
  "group_505";
  "group_5050";
  "group_5051";
  "group_5052";
  "group_5056";
  "group_5058";
  "group_5059";
  "group_506";
  "group_5061";
  "group_5063";
  "group_5064";
  "group_5065";
  "group_5066";
  "group_5067";
  "group_5068";
  "group_5069";
  "group_507";
  "group_5071";
  "group_5072";
  "group_5073";
  "group_5074";
  "group_5075";
  "group_5076";
  "group_5077";
  "group_5078";
  "group_5079";
  "group_508";
  "group_5081";
  "group_5082";
  "group_5083";
  "group_5084";
  "group_5085";
  "group_5086";
  "group_5088";
  "group_5089";
  "group_509";
  "group_5090";
  "group_5091";
  "group_5092";
  "group_5093";
  "group_5094";
  "group_5095";
  "group_5096";
  "group_5097";
  "group_5098";
  "group_5099";
  "group_51";
  "group_5100";
  "group_5103";
  "group_5104";
  "group_5105";
  "group_5106";
  "group_5107";
  "group_5108";
  "group_5109";
  "group_5110";
  "group_5111";
  "group_5112";
  "group_5114";
  "group_5116";
  "group_5117";
  "group_5118";
  "group_5119";
  "group_5121";
  "group_5123";
  "group_5124";
  "group_5126";
  "group_5127";
  "group_513";
  "group_5130";
  "group_5131";
  "group_5132";
  "group_5133";
  "group_5135";
  "group_5136";
  "group_5137";
  "group_5138";
  "group_514";
  "group_5140";
  "group_5141";
  "group_5142";
  "group_5143";
  "group_5144";
  "group_5145";
  "group_5146";
  "group_5147";
  "group_5148";
  "group_5149";
  "group_515";
  "group_5152";
  "group_5153";
  "group_5154";
  "group_5155";
  "group_5157";
  "group_516";
  "group_5160";
  "group_5165";
  "group_5166";
  "group_5167";
  "group_5168";
  "group_5169";
  "group_5170";
  "group_5171";
  "group_5172";
  "group_5173";
  "group_5174";
  "group_5175";
  "group_5177";
  "group_5179";
  "group_5180";
  "group_5186";
  "group_5187";
  "group_5191";
  "group_5195";
  "group_5198";
  "group_52";
  "group_5200";
  "group_5206";
  "group_5207";
  "group_5209";
  "group_5212";
  "group_5214";
  "group_5216";
  "group_5217";
  "group_5218";
  "group_5225";
  "group_5229";
  "group_523";
  "group_5237";
  "group_524";
  "group_5241";
  "group_5242";
  "group_5243";
  "group_5244";
  "group_5245";
  "group_5246";
  "group_5248";
  "group_5249";
  "group_525";
  "group_5253";
  "group_5254";
  "group_5256";
  "group_5257";
  "group_526";
  "group_5260";
  "group_5262";
  "group_5263";
  "group_5264";
  "group_5265";
  "group_5266";
  "group_5269";
  "group_527";
  "group_5272";
  "group_5281";
  "group_5282";
  "group_5285";
  "group_5286";
  "group_5287";
  "group_5288";
  "group_5289";
  "group_529";
  "group_5291";
  "group_5293";
  "group_5294";
  "group_5295";
  "group_5296";
  "group_5298";
  "group_5299";
  "group_53";
  "group_530";
  "group_5305";
  "group_5308";
  "group_5309";
  "group_531";
  "group_5310";
  "group_5311";
  "group_5312";
  "group_5314";
  "group_5316";
  "group_5318";
  "group_5319";
  "group_532";
  "group_5320";
  "group_5322";
  "group_5323";
  "group_5326";
  "group_5327";
  "group_5328";
  "group_533";
  "group_5332";
  "group_5333";
  "group_5335";
  "group_5337";
  "group_5338";
  "group_5339";
  "group_534";
  "group_5340";
  "group_5341";
  "group_5342";
  "group_5343";
  "group_5344";
  "group_5346";
  "group_5348";
  "group_5351";
  "group_5352";
  "group_5354";
  "group_5356";
  "group_5358";
  "group_5359";
  "group_5360";
  "group_5364";
  "group_5365";
  "group_5367";
  "group_5369";
  "group_5370";
  "group_5372";
  "group_5373";
  "group_5375";
  "group_538";
  "group_5380";
  "group_5382";
  "group_5385";
  "group_5386";
  "group_5389";
  "group_5390";
  "group_5391";
  "group_5394";
  "group_5395";
  "group_5397";
  "group_5398";
  "group_5399";
  "group_540";
  "group_5400";
  "group_5401";
  "group_5405";
  "group_5406";
  "group_5407";
  "group_5411";
  "group_5414";
  "group_5415";
  "group_5416";
  "group_5417";
  "group_5418";
  "group_5419";
  "group_5422";
  "group_5423";
  "group_5424";
  "group_5425";
  "group_5426";
  "group_5428";
  "group_5429";
  "group_5430";
  "group_5432";
  "group_5433";
  "group_5435";
  "group_5438";
  "group_5443";
  "group_5444";
  "group_545";
  "group_5450";
  "group_5452";
  "group_5457";
  "group_5460";
  "group_5461";
  "group_5462";
  "group_5463";
  "group_5464";
  "group_5468";
  "group_5469";
  "group_547";
  "group_5471";
  "group_5473";
  "group_5478";
  "group_5479";
  "group_548";
  "group_5480";
  "group_5481";
  "group_5482";
  "group_5483";
  "group_5484";
  "group_5485";
  "group_5486";
  "group_5487";
  "group_5488";
  "group_5489";
  "group_549";
  "group_5490";
  "group_5491";
  "group_5492";
  "group_5494";
  "group_5497";
  "group_5498";
  "group_5499";
  "group_55";
  "group_550";
  "group_5500";
  "group_5501";
  "group_5502";
  "group_5505";
  "group_5507";
  "group_5508";
  "group_5509";
  "group_5510";
  "group_5511";
  "group_5512";
  "group_5513";
  "group_5516";
  "group_5517";
  "group_5518";
  "group_5519";
  "group_5521";
  "group_5522";
  "group_5523";
  "group_5524";
  "group_5525";
  "group_5526";
  "group_5527";
  "group_5528";
  "group_5529";
  "group_5530";
  "group_5534";
  "group_5535";
  "group_5536";
  "group_5538";
  "group_5539";
  "group_5540";
  "group_5541";
  "group_5542";
  "group_5544";
  "group_5546";
  "group_5547";
  "group_5549";
  "group_555";
  "group_5551";
  "group_5552";
  "group_5553";
  "group_5555";
  "group_5556";
  "group_5557";
  "group_5558";
  "group_5559";
  "group_556";
  "group_5560";
  "group_5561";
  "group_5562";
  "group_5564";
  "group_5565";
  "group_5567";
  "group_5568";
  "group_5569";
  "group_5572";
  "group_5575";
  "group_5576";
  "group_5577";
  "group_558";
  "group_5580";
  "group_5581";
  "group_5582";
  "group_5583";
  "group_5585";
  "group_5586";
  "group_5587";
  "group_5588";
  "group_5589";
  "group_559";
  "group_5590";
  "group_5591";
  "group_5593";
  "group_5594";
  "group_5595";
  "group_5596";
  "group_5597";
  "group_5599";
  "group_560";
  "group_5600";
  "group_5601";
  "group_5602";
  "group_5603";
  "group_5608";
  "group_5609";
  "group_561";
  "group_5610";
  "group_5612";
  "group_5614";
  "group_5615";
  "group_5616";
  "group_5617";
  "group_5618";
  "group_5619";
  "group_562";
  "group_5620";
  "group_5621";
  "group_5622";
  "group_5623";
  "group_5624";
  "group_5627";
  "group_563";
  "group_5630";
  "group_5631";
  "group_5632";
  "group_5634";
  "group_5635";
  "group_5636";
  "group_5637";
  "group_5638";
  "group_564";
  "group_5643";
  "group_5644";
  "group_5645";
  "group_5648";
  "group_565";
  "group_5650";
  "group_5656";
  "group_5657";
  "group_5658";
  "group_5659";
  "group_566";
  "group_5663";
  "group_5664";
  "group_5665";
  "group_5666";
  "group_5668";
  "group_5669";
  "group_567";
  "group_5670";
  "group_5672";
  "group_5673";
  "group_5674";
  "group_5676";
  "group_5677";
  "group_5678";
  "group_5679";
  "group_568";
  "group_5680";
  "group_5681";
  "group_5682";
  "group_5683";
  "group_5685";
  "group_5686";
  "group_5689";
  "group_569";
  "group_5692";
  "group_5693";
  "group_5694";
  "group_5695";
  "group_57";
  "group_5700";
  "group_5702";
  "group_5704";
  "group_5706";
  "group_5707";
  "group_5708";
  "group_5709";
  "group_571";
  "group_5710";
  "group_5714";
  "group_5715";
  "group_5717";
  "group_5720";
  "group_5721";
  "group_5722";
  "group_5723";
  "group_5724";
  "group_5728";
  "group_5729";
  "group_573";
  "group_5730";
  "group_5733";
  "group_5734";
  "group_5735";
  "group_5737";
  "group_574";
  "group_5740";
  "group_5741";
  "group_5742";
  "group_5743";
  "group_5745";
  "group_5749";
  "group_575";
  "group_5750";
  "group_5752";
  "group_5753";
  "group_5758";
  "group_5759";
  "group_576";
  "group_5760";
  "group_5761";
  "group_5766";
  "group_577";
  "group_5772";
  "group_5780";
  "group_5781";
  "group_5785";
  "group_5787";
  "group_5788";
  "group_5789";
  "group_5790";
  "group_5791";
  "group_5792";
  "group_5793";
  "group_5794";
  "group_5795";
  "group_5796";
  "group_5797";
  "group_58";
  "group_5800";
  "group_5801";
  "group_5805";
  "group_5807";
  "group_5808";
  "group_5814";
  "group_5816";
  "group_5817";
  "group_582";
  "group_5820";
  "group_5821";
  "group_5822";
  "group_5823";
  "group_5825";
  "group_5827";
  "group_5828";
  "group_5829";
  "group_5830";
  "group_5831";
  "group_5832";
  "group_5834";
  "group_5835";
  "group_5837";
  "group_584";
  "group_5840";
  "group_5841";
  "group_5843";
  "group_5844";
  "group_5845";
  "group_5846";
  "group_5847";
  "group_5849";
  "group_585";
  "group_5850";
  "group_5852";
  "group_5853";
  "group_5854";
  "group_5855";
  "group_5856";
  "group_5857";
  "group_5858";
  "group_5860";
  "group_5861";
  "group_5862";
  "group_5863";
  "group_5865";
  "group_5866";
  "group_5867";
  "group_5868";
  "group_5869";
  "group_5870";
  "group_5871";
  "group_5872";
  "group_5873";
  "group_5875";
  "group_5876";
  "group_5877";
  "group_5878";
  "group_5879";
  "group_588";
  "group_5883";
  "group_5885";
  "group_5886";
  "group_5887";
  "group_5888";
  "group_589";
  "group_5891";
  "group_5894";
  "group_5899";
  "group_59";
  "group_590";
  "group_5901";
  "group_5902";
  "group_5903";
  "group_5904";
  "group_5905";
  "group_5906";
  "group_5907";
  "group_5908";
  "group_5909";
  "group_591";
  "group_5910";
  "group_5913";
  "group_5915";
  "group_5916";
  "group_5918";
  "group_5919";
  "group_592";
  "group_5920";
  "group_5921";
  "group_5924";
  "group_5926";
  "group_5927";
  "group_5929";
  "group_593";
  "group_5930";
  "group_5932";
  "group_5933";
  "group_5934";
  "group_5935";
  "group_5936";
  "group_5937";
  "group_5938";
  "group_5939";
  "group_5941";
  "group_5942";
  "group_5943";
  "group_5944";
  "group_5945";
  "group_5946";
  "group_5947";
  "group_5948";
  "group_5949";
  "group_595";
  "group_5950";
  "group_5951";
  "group_5954";
  "group_5957";
  "group_5958";
  "group_5959";
  "group_5960";
  "group_5961";
  "group_5962";
  "group_5963";
  "group_5964";
  "group_5965";
  "group_5966";
  "group_5967";
  "group_5968";
  "group_5969";
  "group_5970";
  "group_5972";
  "group_5973";
  "group_5974";
  "group_5975";
  "group_5976";
  "group_5977";
  "group_5978";
  "group_5979";
  "group_5980";
  "group_5981";
  "group_5982";
  "group_5983";
  "group_5984";
  "group_5985";
  "group_5986";
  "group_5988";
  "group_5989";
  "group_5990";
  "group_5992";
  "group_5993";
  "group_5994";
  "group_5995";
  "group_5996";
  "group_5997";
  "group_5998";
  "group_5999";
  "group_6";
  "group_6000";
  "group_6001";
  "group_6003";
  "group_6004";
  "group_6005";
  "group_6006";
  "group_6008";
  "group_6009";
  "group_601";
  "group_6010";
  "group_6013";
  "group_6014";
  "group_6015";
  "group_6016";
  "group_6017";
  "group_6018";
  "group_6019";
  "group_6021";
  "group_6022";
  "group_6023";
  "group_6024";
  "group_6025";
  "group_6026";
  "group_6027";
  "group_6028";
  "group_6029";
  "group_603";
  "group_6030";
  "group_6031";
  "group_6032";
  "group_6034";
  "group_6035";
  "group_6036";
  "group_6037";
  "group_6038";
  "group_6039";
  "group_604";
  "group_6040";
  "group_6041";
  "group_6042";
  "group_6043";
  "group_6045";
  "group_6046";
  "group_6047";
  "group_6049";
  "group_6050";
  "group_6051";
  "group_6052";
  "group_6053";
  "group_6054";
  "group_6055";
  "group_6056";
  "group_6057";
  "group_6058";
  "group_6059";
  "group_606";
  "group_6060";
  "group_6061";
  "group_6062";
  "group_6063";
  "group_6064";
  "group_6065";
  "group_6066";
  "group_6067";
  "group_607";
  "group_6072";
  "group_6073";
  "group_6075";
  "group_6077";
  "group_6078";
  "group_6079";
  "group_6080";
  "group_6081";
  "group_6084";
  "group_6085";
  "group_6086";
  "group_6087";
  "group_6088";
  "group_6089";
  "group_6090";
  "group_6091";
  "group_6092";
  "group_6093";
  "group_6094";
  "group_6095";
  "group_6099";
  "group_61";
  "group_610";
  "group_6100";
  "group_6102";
  "group_6103";
  "group_6104";
  "group_6105";
  "group_6106";
  "group_6107";
  "group_6108";
  "group_6109";
  "group_611";
  "group_6112";
  "group_6113";
  "group_6114";
  "group_6115";
  "group_6116";
  "group_6117";
  "group_6118";
  "group_6119";
  "group_612";
  "group_6120";
  "group_6121";
  "group_613";
  "group_6130";
  "group_6131";
  "group_6133";
  "group_6134";
  "group_6135";
  "group_6136";
  "group_6138";
  "group_6139";
  "group_614";
  "group_6141";
  "group_6142";
  "group_6143";
  "group_6144";
  "group_615";
  "group_6150";
  "group_6151";
  "group_6152";
  "group_6153";
  "group_6155";
  "group_6156";
  "group_6158";
  "group_616";
  "group_6161";
  "group_617";
  "group_6170";
  "group_6171";
  "group_6172";
  "group_6173";
  "group_6174";
  "group_6175";
  "group_6176";
  "group_6177";
  "group_6178";
  "group_6179";
  "group_618";
  "group_6180";
  "group_6181";
  "group_6182";
  "group_6183";
  "group_6184";
  "group_6187";
  "group_6188";
  "group_6189";
  "group_619";
  "group_6190";
  "group_6191";
  "group_6192";
  "group_6193";
  "group_6194";
  "group_6195";
  "group_6196";
  "group_6197";
  "group_6199";
  "group_62";
  "group_6201";
  "group_6202";
  "group_6203";
  "group_6205";
  "group_6208";
  "group_6209";
  "group_6210";
  "group_6211";
  "group_6212";
  "group_6213";
  "group_6214";
  "group_6215";
  "group_6216";
  "group_6217";
  "group_6218";
  "group_6219";
  "group_6220";
  "group_6221";
  "group_6223";
  "group_6224";
  "group_6228";
  "group_6229";
  "group_623";
  "group_6230";
  "group_6231";
  "group_6232";
  "group_6233";
  "group_6234";
  "group_6237";
  "group_6239";
  "group_624";
  "group_6241";
  "group_6242";
  "group_6243";
  "group_6244";
  "group_6245";
  "group_6246";
  "group_6247";
  "group_6248";
  "group_6249";
  "group_625";
  "group_6250";
  "group_6251";
  "group_6252";
  "group_6253";
  "group_6254";
  "group_6255";
  "group_6256";
  "group_6257";
  "group_6258";
  "group_6259";
  "group_626";
  "group_6260";
  "group_6261";
  "group_6262";
  "group_6263";
  "group_6264";
  "group_6265";
  "group_6266";
  "group_6267";
  "group_6268";
  "group_6269";
  "group_627";
  "group_6270";
  "group_6271";
  "group_6272";
  "group_6273";
  "group_6274";
  "group_6275";
  "group_6276";
  "group_6277";
  "group_6278";
  "group_6279";
  "group_628";
  "group_6280";
  "group_6281";
  "group_6282";
  "group_6283";
  "group_6284";
  "group_6285";
  "group_6286";
  "group_6287";
  "group_6288";
  "group_6289";
  "group_629";
  "group_6290";
  "group_6291";
  "group_6292";
  "group_6296";
  "group_6298";
  "group_6299";
  "group_63";
  "group_630";
  "group_6300";
  "group_6301";
  "group_6302";
  "group_6305";
  "group_6306";
  "group_6308";
  "group_631";
  "group_6311";
  "group_6312";
  "group_6313";
  "group_6314";
  "group_6315";
  "group_6316";
  "group_6317";
  "group_6318";
  "group_6319";
  "group_632";
  "group_6320";
  "group_6321";
  "group_6322";
  "group_6323";
  "group_6326";
  "group_6327";
  "group_6328";
  "group_6329";
  "group_633";
  "group_6330";
  "group_6332";
  "group_6333";
  "group_6334";
  "group_6335";
  "group_6336";
  "group_6337";
  "group_6338";
  "group_6339";
  "group_634";
  "group_6340";
  "group_6343";
  "group_6344";
  "group_6345";
  "group_6347";
  "group_6348";
  "group_6349";
  "group_635";
  "group_6350";
  "group_6351";
  "group_6352";
  "group_6353";
  "group_6354";
  "group_6355";
  "group_6356";
  "group_6357";
  "group_6358";
  "group_6359";
  "group_636";
  "group_6360";
  "group_6361";
  "group_6362";
  "group_6363";
  "group_6364";
  "group_6365";
  "group_6366";
  "group_6367";
  "group_6368";
  "group_6369";
  "group_637";
  "group_6370";
  "group_6371";
  "group_6372";
  "group_6373";
  "group_6374";
  "group_6375";
  "group_6376";
  "group_6377";
  "group_6378";
  "group_6379";
  "group_638";
  "group_6380";
  "group_6381";
  "group_6382";
  "group_6383";
  "group_6384";
  "group_6385";
  "group_6386";
  "group_6387";
  "group_6388";
  "group_6389";
  "group_6390";
  "group_6391";
  "group_6392";
  "group_6393";
  "group_6394";
  "group_6395";
  "group_6396";
  "group_6397";
  "group_6398";
  "group_6399";
  "group_64";
  "group_640";
  "group_6400";
  "group_6401";
  "group_6402";
  "group_6403";
  "group_6404";
  "group_6405";
  "group_6406";
  "group_6407";
  "group_6408";
  "group_6409";
  "group_6410";
  "group_6411";
  "group_6412";
  "group_6413";
  "group_6414";
  "group_6415";
  "group_6416";
  "group_6417";
  "group_6418";
  "group_6419";
  "group_6420";
  "group_6421";
  "group_6422";
  "group_6423";
  "group_6425";
  "group_6426";
  "group_6427";
  "group_6428";
  "group_6429";
  "group_6430";
  "group_6431";
  "group_6432";
  "group_6433";
  "group_6434";
  "group_6435";
  "group_6436";
  "group_6437";
  "group_6438";
  "group_6439";
  "group_644";
  "group_6440";
  "group_6441";
  "group_6442";
  "group_6443";
  "group_6444";
  "group_6445";
  "group_6446";
  "group_6447";
  "group_6448";
  "group_6449";
  "group_645";
  "group_6450";
  "group_6451";
  "group_6452";
  "group_6453";
  "group_6454";
  "group_6455";
  "group_6456";
  "group_6457";
  "group_6458";
  "group_6459";
  "group_646";
  "group_6460";
  "group_6461";
  "group_6462";
  "group_6463";
  "group_6465";
  "group_6466";
  "group_6467";
  "group_6469";
  "group_6470";
  "group_6471";
  "group_6472";
  "group_6473";
  "group_6474";
  "group_6475";
  "group_6476";
  "group_6477";
  "group_6478";
  "group_6479";
  "group_6480";
  "group_6481";
  "group_6482";
  "group_6483";
  "group_6484";
  "group_6485";
  "group_6487";
  "group_6488";
  "group_6489";
  "group_6490";
  "group_6491";
  "group_6492";
  "group_6493";
  "group_6494";
  "group_6495";
  "group_6496";
  "group_6497";
  "group_6499";
  "group_65";
  "group_6500";
  "group_6501";
  "group_6502";
  "group_6503";
  "group_6504";
  "group_6505";
  "group_6508";
  "group_6509";
  "group_651";
  "group_6510";
  "group_6511";
  "group_6512";
  "group_652";
  "group_653";
  "group_6543";
  "group_6547";
  "group_6548";
  "group_6549";
  "group_6550";
  "group_6551";
  "group_6552";
  "group_6553";
  "group_6554";
  "group_6556";
  "group_6557";
  "group_6558";
  "group_6559";
  "group_6560";
  "group_6562";
  "group_6563";
  "group_6564";
  "group_6565";
  "group_6566";
  "group_6568";
  "group_6569";
  "group_657";
  "group_6570";
  "group_6572";
  "group_6573";
  "group_6574";
  "group_6577";
  "group_6578";
  "group_6579";
  "group_6580";
  "group_6581";
  "group_6582";
  "group_6583";
  "group_6584";
  "group_6585";
  "group_6586";
  "group_6587";
  "group_6588";
  "group_6589";
  "group_659";
  "group_6590";
  "group_6597";
  "group_6599";
  "group_660";
  "group_6600";
  "group_6601";
  "group_6602";
  "group_6604";
  "group_6605";
  "group_6606";
  "group_6607";
  "group_6608";
  "group_6609";
  "group_6611";
  "group_6612";
  "group_6613";
  "group_6614";
  "group_6615";
  "group_6616";
  "group_6618";
  "group_6619";
  "group_662";
  "group_6620";
  "group_6621";
  "group_6626";
  "group_6627";
  "group_6628";
  "group_6629";
  "group_663";
  "group_6631";
  "group_6632";
  "group_6633";
  "group_6634";
  "group_6635";
  "group_6636";
  "group_6638";
  "group_6639";
  "group_664";
  "group_6640";
  "group_6641";
  "group_6642";
  "group_6643";
  "group_6644";
  "group_6645";
  "group_6646";
  "group_6647";
  "group_6648";
  "group_6649";
  "group_665";
  "group_6650";
  "group_6651";
  "group_6652";
  "group_6653";
  "group_6654";
  "group_6655";
  "group_6656";
  "group_6657";
  "group_6659";
  "group_666";
  "group_6661";
  "group_6663";
  "group_6664";
  "group_6665";
  "group_6666";
  "group_6667";
  "group_6669";
  "group_6670";
  "group_6671";
  "group_6672";
  "group_6674";
  "group_6675";
  "group_6676";
  "group_6677";
  "group_6679";
  "group_668";
  "group_6680";
  "group_6682";
  "group_6683";
  "group_6684";
  "group_6685";
  "group_6686";
  "group_6687";
  "group_6688";
  "group_6689";
  "group_6690";
  "group_6691";
  "group_6692";
  "group_6693";
  "group_6694";
  "group_6696";
  "group_6697";
  "group_6698";
  "group_6699";
  "group_6700";
  "group_6702";
  "group_6703";
  "group_6704";
  "group_6705";
  "group_6706";
  "group_6707";
  "group_6708";
  "group_6709";
  "group_6710";
  "group_6711";
  "group_6712";
  "group_6713";
  "group_6714";
  "group_6715";
  "group_6716";
  "group_6717";
  "group_6718";
  "group_6719";
  "group_6720";
  "group_6721";
  "group_6723";
  "group_6724";
  "group_6725";
  "group_6726";
  "group_6727";
  "group_6728";
  "group_6729";
  "group_6730";
  "group_6731";
  "group_6732";
  "group_6733";
  "group_6734";
  "group_6735";
  "group_6736";
  "group_6737";
  "group_6738";
  "group_6739";
  "group_674";
  "group_6740";
  "group_6741";
  "group_6742";
  "group_6743";
  "group_6744";
  "group_6745";
  "group_6746";
  "group_6747";
  "group_6748";
  "group_6749";
  "group_675";
  "group_6750";
  "group_6751";
  "group_6752";
  "group_6753";
  "group_6754";
  "group_6755";
  "group_6756";
  "group_6757";
  "group_6758";
  "group_6759";
  "group_676";
  "group_6760";
  "group_6761";
  "group_6762";
  "group_6763";
  "group_6764";
  "group_6765";
  "group_6766";
  "group_6767";
  "group_6768";
  "group_6769";
  "group_677";
  "group_6770";
  "group_6771";
  "group_6772";
  "group_6773";
  "group_6774";
  "group_6775";
  "group_6777";
  "group_6778";
  "group_6779";
  "group_678";
  "group_6780";
  "group_6784";
  "group_6785";
  "group_6786";
  "group_6787";
  "group_6789";
  "group_679";
  "group_6790";
  "group_6791";
  "group_6792";
  "group_6793";
  "group_6794";
  "group_6795";
  "group_6796";
  "group_6797";
  "group_6799";
  "group_68";
  "group_680";
  "group_6801";
  "group_6803";
  "group_6804";
  "group_6805";
  "group_6806";
  "group_6807";
  "group_6808";
  "group_6809";
  "group_681";
  "group_6810";
  "group_6811";
  "group_6813";
  "group_6814";
  "group_6815";
  "group_6816";
  "group_6817";
  "group_6819";
  "group_6820";
  "group_6821";
  "group_6822";
  "group_6823";
  "group_6824";
  "group_6825";
  "group_6826";
  "group_6827";
  "group_6828";
  "group_6830";
  "group_6831";
  "group_6832";
  "group_6833";
  "group_6834";
  "group_6839";
  "group_684";
  "group_6840";
  "group_6841";
  "group_6843";
  "group_6845";
  "group_6846";
  "group_6847";
  "group_6848";
  "group_6849";
  "group_6850";
  "group_6851";
  "group_6852";
  "group_6853";
  "group_6854";
  "group_6855";
  "group_6856";
  "group_6857";
  "group_6858";
  "group_6859";
  "group_686";
  "group_6860";
  "group_6861";
  "group_6862";
  "group_6864";
  "group_6865";
  "group_6866";
  "group_6867";
  "group_6868";
  "group_6869";
  "group_6870";
  "group_6871";
  "group_6872";
  "group_6873";
  "group_6874";
  "group_6875";
  "group_6876";
  "group_6878";
  "group_6879";
  "group_688";
  "group_6880";
  "group_6881";
  "group_6882";
  "group_6883";
  "group_6884";
  "group_6885";
  "group_6886";
  "group_6887";
  "group_6888";
  "group_6889";
  "group_689";
  "group_6890";
  "group_6891";
  "group_6892";
  "group_6893";
  "group_6894";
  "group_6895";
  "group_6896";
  "group_6897";
  "group_6898";
  "group_6899";
  "group_69";
  "group_6900";
  "group_6901";
  "group_6903";
  "group_6904";
  "group_6905";
  "group_6906";
  "group_6907";
  "group_6908";
  "group_6909";
  "group_6910";
  "group_6911";
  "group_6912";
  "group_6913";
  "group_6914";
  "group_6915";
  "group_6916";
  "group_6917";
  "group_6918";
  "group_6919";
  "group_692";
  "group_6920";
  "group_6922";
  "group_6923";
  "group_6924";
  "group_6926";
  "group_6927";
  "group_6928";
  "group_6929";
  "group_693";
  "group_6930";
  "group_6931";
  "group_6932";
  "group_6933";
  "group_6934";
  "group_6935";
  "group_6936";
  "group_6937";
  "group_6938";
  "group_6939";
  "group_694";
  "group_6940";
  "group_6941";
  "group_6942";
  "group_6943";
  "group_6944";
  "group_6946";
  "group_6947";
  "group_6948";
  "group_6949";
  "group_695";
  "group_6950";
  "group_6952";
  "group_6953";
  "group_6956";
  "group_6957";
  "group_6959";
  "group_696";
  "group_6961";
  "group_6962";
  "group_6963";
  "group_6964";
  "group_6965";
  "group_6966";
  "group_6967";
  "group_6968";
  "group_6969";
  "group_6970";
  "group_6971";
  "group_6972";
  "group_6973";
  "group_6974";
  "group_6975";
  "group_6976";
  "group_6977";
  "group_6978";
  "group_6979";
  "group_6980";
  "group_6981";
  "group_6982";
  "group_6983";
  "group_6984";
  "group_6985";
  "group_6986";
  "group_6987";
  "group_6988";
  "group_6989";
  "group_6990";
  "group_6991";
  "group_6992";
  "group_6993";
  "group_6994";
  "group_6995";
  "group_6996";
  "group_6997";
  "group_6998";
  "group_6999";
  "group_7";
  "group_700";
  "group_7000";
  "group_7001";
  "group_7002";
  "group_7003";
  "group_7004";
  "group_7005";
  "group_7006";
  "group_7007";
  "group_7008";
  "group_7009";
  "group_7010";
  "group_7011";
  "group_7012";
  "group_7013";
  "group_7014";
  "group_7015";
  "group_7016";
  "group_7017";
  "group_7018";
  "group_7019";
  "group_702";
  "group_7020";
  "group_7021";
  "group_7023";
  "group_7024";
  "group_7025";
  "group_7026";
  "group_7027";
  "group_7029";
  "group_703";
  "group_7030";
  "group_7031";
  "group_7032";
  "group_7033";
  "group_7034";
  "group_7035";
  "group_7036";
  "group_7037";
  "group_7038";
  "group_7039";
  "group_704";
  "group_7042";
  "group_7043";
  "group_7044";
  "group_7047";
  "group_7049";
  "group_705";
  "group_7050";
  "group_7051";
  "group_7052";
  "group_7053";
  "group_7054";
  "group_7055";
  "group_7056";
  "group_7057";
  "group_7058";
  "group_7059";
  "group_706";
  "group_7060";
  "group_7061";
  "group_7062";
  "group_7063";
  "group_7064";
  "group_7065";
  "group_7066";
  "group_7067";
  "group_7068";
  "group_7069";
  "group_707";
  "group_7070";
  "group_7071";
  "group_7072";
  "group_7073";
  "group_7074";
  "group_7075";
  "group_7076";
  "group_7077";
  "group_7078";
  "group_7079";
  "group_7080";
  "group_7081";
  "group_7082";
  "group_7083";
  "group_7084";
  "group_7085";
  "group_7086";
  "group_7088";
  "group_7089";
  "group_709";
  "group_7090";
  "group_7091";
  "group_7092";
  "group_7093";
  "group_7094";
  "group_7096";
  "group_7097";
  "group_7098";
  "group_7099";
  "group_71";
  "group_710";
  "group_7100";
  "group_7101";
  "group_7102";
  "group_7103";
  "group_7104";
  "group_7105";
  "group_7106";
  "group_7107";
  "group_7108";
  "group_7109";
  "group_711";
  "group_7110";
  "group_7111";
  "group_7112";
  "group_7113";
  "group_7114";
  "group_7115";
  "group_7116";
  "group_7117";
  "group_7118";
  "group_7119";
  "group_712";
  "group_7121";
  "group_7122";
  "group_7123";
  "group_7124";
  "group_7125";
  "group_7126";
  "group_7127";
  "group_7128";
  "group_7129";
  "group_713";
  "group_7130";
  "group_7131";
  "group_7132";
  "group_7133";
  "group_7134";
  "group_7135";
  "group_7136";
  "group_7137";
  "group_7138";
  "group_7139";
  "group_7140";
  "group_7141";
  "group_7142";
  "group_7143";
  "group_7144";
  "group_7145";
  "group_7146";
  "group_7147";
  "group_7148";
  "group_7149";
  "group_7150";
  "group_7151";
  "group_7152";
  "group_7153";
  "group_7154";
  "group_7155";
  "group_7156";
  "group_7157";
  "group_7158";
  "group_7159";
  "group_7160";
  "group_7161";
  "group_7162";
  "group_7163";
  "group_7164";
  "group_7165";
  "group_7166";
  "group_7167";
  "group_7168";
  "group_7169";
  "group_717";
  "group_7170";
  "group_7172";
  "group_7177";
  "group_7178";
  "group_7179";
  "group_718";
  "group_7180";
  "group_7181";
  "group_7182";
  "group_7183";
  "group_7184";
  "group_7185";
  "group_7187";
  "group_7188";
  "group_7189";
  "group_719";
  "group_7190";
  "group_7191";
  "group_7192";
  "group_7193";
  "group_7194";
  "group_7195";
  "group_7196";
  "group_7197";
  "group_7198";
  "group_7199";
  "group_720";
  "group_7200";
  "group_7201";
  "group_7202";
  "group_7203";
  "group_7204";
  "group_7205";
  "group_7206";
  "group_7207";
  "group_7208";
  "group_7209";
  "group_721";
  "group_7210";
  "group_7211";
  "group_7212";
  "group_7213";
  "group_7214";
  "group_7215";
  "group_7216";
  "group_7217";
  "group_7218";
  "group_7219";
  "group_722";
  "group_7220";
  "group_7221";
  "group_7222";
  "group_7223";
  "group_7224";
  "group_7226";
  "group_7227";
  "group_7228";
  "group_7229";
  "group_723";
  "group_7230";
  "group_7231";
  "group_7232";
  "group_7233";
  "group_7234";
  "group_7235";
  "group_7236";
  "group_7237";
  "group_7238";
  "group_7239";
  "group_724";
  "group_7240";
  "group_7241";
  "group_7242";
  "group_7244";
  "group_7245";
  "group_7246";
  "group_7247";
  "group_7248";
  "group_7249";
  "group_725";
  "group_7250";
  "group_7251";
  "group_7252";
  "group_7254";
  "group_7256";
  "group_7257";
  "group_7258";
  "group_7260";
  "group_7261";
  "group_7262";
  "group_7263";
  "group_7264";
  "group_7265";
  "group_7266";
  "group_7267";
  "group_7268";
  "group_7269";
  "group_7270";
  "group_7271";
  "group_7272";
  "group_7273";
  "group_7274";
  "group_7275";
  "group_7277";
  "group_7278";
  "group_728";
  "group_7281";
  "group_7282";
  "group_7283";
  "group_7284";
  "group_7285";
  "group_7287";
  "group_7288";
  "group_7289";
  "group_729";
  "group_7290";
  "group_7291";
  "group_7292";
  "group_7293";
  "group_7296";
  "group_7297";
  "group_7299";
  "group_73";
  "group_730";
  "group_7300";
  "group_7301";
  "group_7302";
  "group_7303";
  "group_7304";
  "group_7305";
  "group_7306";
  "group_7307";
  "group_7308";
  "group_7309";
  "group_731";
  "group_7310";
  "group_7311";
  "group_7312";
  "group_7313";
  "group_7314";
  "group_7315";
  "group_7316";
  "group_7317";
  "group_7318";
  "group_7319";
  "group_732";
  "group_7320";
  "group_7321";
  "group_7322";
  "group_7323";
  "group_7324";
  "group_7325";
  "group_7326";
  "group_7327";
  "group_7328";
  "group_7329";
  "group_733";
  "group_7330";
  "group_7332";
  "group_7333";
  "group_7334";
  "group_7335";
  "group_7336";
  "group_7337";
  "group_7338";
  "group_7339";
  "group_7340";
  "group_7341";
  "group_7342";
  "group_7343";
  "group_7344";
  "group_7345";
  "group_7346";
  "group_7347";
  "group_7348";
  "group_7349";
  "group_735";
  "group_7350";
  "group_7351";
  "group_7352";
  "group_7353";
  "group_7354";
  "group_7355";
  "group_7356";
  "group_7357";
  "group_7358";
  "group_7359";
  "group_736";
  "group_7360";
  "group_7361";
  "group_7362";
  "group_7363";
  "group_7367";
  "group_7368";
  "group_7369";
  "group_7370";
  "group_7371";
  "group_7372";
  "group_7373";
  "group_7374";
  "group_7375";
  "group_7376";
  "group_7377";
  "group_7378";
  "group_7379";
  "group_7380";
  "group_7381";
  "group_7382";
  "group_7383";
  "group_7384";
  "group_7385";
  "group_7386";
  "group_7387";
  "group_7388";
  "group_7389";
  "group_739";
  "group_7390";
  "group_7391";
  "group_7392";
  "group_7393";
  "group_7395";
  "group_7396";
  "group_7397";
  "group_7398";
  "group_7399";
  "group_74";
  "group_740";
  "group_7400";
  "group_7401";
  "group_7402";
  "group_7403";
  "group_7404";
  "group_7405";
  "group_7406";
  "group_7407";
  "group_7408";
  "group_7409";
  "group_741";
  "group_7410";
  "group_7411";
  "group_7413";
  "group_7414";
  "group_7415";
  "group_7416";
  "group_7417";
  "group_7418";
  "group_7419";
  "group_742";
  "group_7420";
  "group_7421";
  "group_7422";
  "group_7423";
  "group_7424";
  "group_7425";
  "group_7427";
  "group_7428";
  "group_7429";
  "group_743";
  "group_7430";
  "group_7431";
  "group_7432";
  "group_7433";
  "group_7434";
  "group_7435";
  "group_7436";
  "group_7437";
  "group_7438";
  "group_7439";
  "group_744";
  "group_7440";
  "group_7441";
  "group_7444";
  "group_7445";
  "group_7446";
  "group_7448";
  "group_7449";
  "group_745";
  "group_7451";
  "group_7452";
  "group_7453";
  "group_7454";
  "group_7455";
  "group_7457";
  "group_7458";
  "group_7459";
  "group_746";
  "group_7460";
  "group_7461";
  "group_7462";
  "group_7463";
  "group_7464";
  "group_7465";
  "group_7466";
  "group_7467";
  "group_7468";
  "group_7469";
  "group_7470";
  "group_7471";
  "group_7472";
  "group_7473";
  "group_7474";
  "group_7475";
  "group_7476";
  "group_7477";
  "group_7478";
  "group_7479";
  "group_748";
  "group_7481";
  "group_7483";
  "group_7484";
  "group_7485";
  "group_7486";
  "group_7487";
  "group_7488";
  "group_7489";
  "group_749";
  "group_7490";
  "group_7491";
  "group_7493";
  "group_7494";
  "group_7495";
  "group_7496";
  "group_7497";
  "group_7498";
  "group_7499";
  "group_750";
  "group_7500";
  "group_7501";
  "group_7502";
  "group_7503";
  "group_7508";
  "group_7509";
  "group_7510";
  "group_7511";
  "group_7512";
  "group_7513";
  "group_7514";
  "group_7515";
  "group_7516";
  "group_7517";
  "group_7519";
  "group_7520";
  "group_7522";
  "group_7523";
  "group_7524";
  "group_7525";
  "group_7526";
  "group_7527";
  "group_7528";
  "group_7529";
  "group_7530";
  "group_7531";
  "group_7532";
  "group_7533";
  "group_7534";
  "group_7535";
  "group_7536";
  "group_7537";
  "group_7538";
  "group_7540";
  "group_7541";
  "group_7543";
  "group_7545";
  "group_7546";
  "group_7547";
  "group_7548";
  "group_7549";
  "group_755";
  "group_7550";
  "group_7551";
  "group_7553";
  "group_7554";
  "group_7555";
  "group_7556";
  "group_7557";
  "group_7558";
  "group_7559";
  "group_7560";
  "group_7561";
  "group_7562";
  "group_7563";
  "group_7564";
  "group_7565";
  "group_7566";
  "group_7567";
  "group_7568";
  "group_7569";
  "group_757";
  "group_7570";
  "group_7571";
  "group_7572";
  "group_7573";
  "group_7574";
  "group_7575";
  "group_7576";
  "group_7577";
  "group_7579";
  "group_758";
  "group_7580";
  "group_7582";
  "group_7583";
  "group_7584";
  "group_7585";
  "group_7586";
  "group_7587";
  "group_7588";
  "group_7589";
  "group_759";
  "group_7590";
  "group_7591";
  "group_7592";
  "group_7593";
  "group_7594";
  "group_7595";
  "group_7596";
  "group_7597";
  "group_7598";
  "group_7599";
  "group_760";
  "group_7600";
  "group_7601";
  "group_7602";
  "group_7603";
  "group_7604";
  "group_7606";
  "group_7607";
  "group_7608";
  "group_7609";
  "group_761";
  "group_7610";
  "group_7611";
  "group_7612";
  "group_7613";
  "group_7614";
  "group_7615";
  "group_7616";
  "group_7617";
  "group_7619";
  "group_7620";
  "group_7621";
  "group_7622";
  "group_7623";
  "group_7624";
  "group_7625";
  "group_7626";
  "group_7627";
  "group_7628";
  "group_7629";
  "group_7630";
  "group_7631";
  "group_7633";
  "group_7634";
  "group_7635";
  "group_7636";
  "group_7637";
  "group_7638";
  "group_7639";
  "group_764";
  "group_7640";
  "group_7642";
  "group_7643";
  "group_7644";
  "group_7645";
  "group_7647";
  "group_7648";
  "group_765";
  "group_7650";
  "group_7651";
  "group_7652";
  "group_7653";
  "group_7654";
  "group_7655";
  "group_7656";
  "group_7657";
  "group_7658";
  "group_7659";
  "group_766";
  "group_7660";
  "group_7661";
  "group_7662";
  "group_7663";
  "group_7665";
  "group_7666";
  "group_7667";
  "group_7668";
  "group_7669";
  "group_767";
  "group_7670";
  "group_7671";
  "group_7672";
  "group_7675";
  "group_7676";
  "group_7677";
  "group_7678";
  "group_7679";
  "group_768";
  "group_7680";
  "group_7681";
  "group_7682";
  "group_7683";
  "group_7684";
  "group_7685";
  "group_7686";
  "group_7687";
  "group_7689";
  "group_769";
  "group_7690";
  "group_7691";
  "group_7692";
  "group_7693";
  "group_7694";
  "group_7695";
  "group_7696";
  "group_7697";
  "group_7698";
  "group_7699";
  "group_77";
  "group_770";
  "group_7700";
  "group_7701";
  "group_7702";
  "group_7703";
  "group_7704";
  "group_7705";
  "group_7706";
  "group_7707";
  "group_7708";
  "group_7709";
  "group_771";
  "group_7710";
  "group_7711";
  "group_7712";
  "group_7713";
  "group_7714";
  "group_7715";
  "group_7716";
  "group_7717";
  "group_7718";
  "group_772";
  "group_7720";
  "group_7721";
  "group_7723";
  "group_7724";
  "group_7725";
  "group_7726";
  "group_7727";
  "group_7728";
  "group_7729";
  "group_773";
  "group_7730";
  "group_7731";
  "group_7732";
  "group_7733";
  "group_7734";
  "group_7735";
  "group_7736";
  "group_7737";
  "group_7738";
  "group_7739";
  "group_774";
  "group_7740";
  "group_7741";
  "group_7742";
  "group_7743";
  "group_7744";
  "group_7745";
  "group_7746";
  "group_7748";
  "group_7749";
  "group_775";
  "group_7750";
  "group_7751";
  "group_7752";
  "group_7754";
  "group_7755";
  "group_7756";
  "group_7757";
  "group_7758";
  "group_776";
  "group_7760";
  "group_7762";
  "group_7763";
  "group_7764";
  "group_7765";
  "group_7767";
  "group_7768";
  "group_7769";
  "group_7770";
  "group_7772";
  "group_7773";
  "group_7774";
  "group_7776";
  "group_7777";
  "group_7778";
  "group_7779";
  "group_778";
  "group_7780";
  "group_7781";
  "group_7782";
  "group_7783";
  "group_7784";
  "group_7785";
  "group_7786";
  "group_7787";
  "group_7788";
  "group_7789";
  "group_779";
  "group_7790";
  "group_7791";
  "group_7792";
  "group_7793";
  "group_7794";
  "group_7795";
  "group_7797";
  "group_7798";
  "group_7799";
  "group_78";
  "group_780";
  "group_7800";
  "group_7801";
  "group_7802";
  "group_7803";
  "group_7804";
  "group_7805";
  "group_7806";
  "group_7807";
  "group_7808";
  "group_7809";
  "group_781";
  "group_7810";
  "group_7811";
  "group_7812";
  "group_7813";
  "group_7814";
  "group_7815";
  "group_7816";
  "group_7817";
  "group_7818";
  "group_7819";
  "group_7820";
  "group_7821";
  "group_7822";
  "group_7823";
  "group_7824";
  "group_7825";
  "group_7826";
  "group_7827";
  "group_7828";
  "group_7829";
  "group_783";
  "group_7830";
  "group_7831";
  "group_7832";
  "group_7833";
  "group_7834";
  "group_7835";
  "group_7838";
  "group_7839";
  "group_784";
  "group_7843";
  "group_7846";
  "group_7847";
  "group_7849";
  "group_785";
  "group_7850";
  "group_7851";
  "group_7852";
  "group_7855";
  "group_7856";
  "group_7857";
  "group_7858";
  "group_786";
  "group_7861";
  "group_7862";
  "group_7863";
  "group_7864";
  "group_7865";
  "group_7866";
  "group_7870";
  "group_7871";
  "group_7872";
  "group_7873";
  "group_7874";
  "group_7879";
  "group_788";
  "group_7880";
  "group_7881";
  "group_7882";
  "group_7887";
  "group_7888";
  "group_7889";
  "group_789";
  "group_7890";
  "group_7892";
  "group_7893";
  "group_7894";
  "group_7895";
  "group_7896";
  "group_7897";
  "group_7898";
  "group_7899";
  "group_790";
  "group_7900";
  "group_7901";
  "group_7902";
  "group_7903";
  "group_7905";
  "group_7906";
  "group_7907";
  "group_7908";
  "group_791";
  "group_7910";
  "group_7911";
  "group_7912";
  "group_7916";
  "group_7918";
  "group_7919";
  "group_7921";
  "group_7922";
  "group_7923";
  "group_7924";
  "group_7928";
  "group_7929";
  "group_793";
  "group_7930";
  "group_7935";
  "group_7937";
  "group_7938";
  "group_7941";
  "group_7942";
  "group_7943";
  "group_7944";
  "group_7947";
  "group_7948";
  "group_7949";
  "group_7950";
  "group_7951";
  "group_7952";
  "group_7953";
  "group_7954";
  "group_7955";
  "group_7956";
  "group_7957";
  "group_7958";
  "group_7959";
  "group_7960";
  "group_7961";
  "group_7962";
  "group_7963";
  "group_7964";
  "group_7965";
  "group_7967";
  "group_7968";
  "group_797";
  "group_7971";
  "group_7972";
  "group_7974";
  "group_7975";
  "group_7976";
  "group_7977";
  "group_7979";
  "group_798";
  "group_7980";
  "group_7982";
  "group_7983";
  "group_7984";
  "group_7985";
  "group_7986";
  "group_7987";
  "group_7988";
  "group_7989";
  "group_799";
  "group_7991";
  "group_7992";
  "group_7993";
  "group_7994";
  "group_7996";
  "group_7998";
  "group_7999";
  "group_8";
  "group_80";
  "group_800";
  "group_8002";
  "group_8004";
  "group_8005";
  "group_8006";
  "group_8007";
  "group_8009";
  "group_801";
  "group_8010";
  "group_8011";
  "group_8012";
  "group_8014";
  "group_8016";
  "group_8017";
  "group_8018";
  "group_8019";
  "group_8020";
  "group_8021";
  "group_8022";
  "group_8023";
  "group_8024";
  "group_8025";
  "group_8026";
  "group_8027";
  "group_8028";
  "group_8029";
  "group_8030";
  "group_8031";
  "group_8032";
  "group_8033";
  "group_8034";
  "group_8035";
  "group_8036";
  "group_8037";
  "group_8038";
  "group_804";
  "group_8040";
  "group_8046";
  "group_8047";
  "group_8048";
  "group_8049";
  "group_8052";
  "group_8053";
  "group_8054";
  "group_8055";
  "group_8056";
  "group_8057";
  "group_8058";
  "group_8059";
  "group_806";
  "group_8060";
  "group_8061";
  "group_8062";
  "group_8064";
  "group_8065";
  "group_8066";
  "group_8067";
  "group_8068";
  "group_8069";
  "group_807";
  "group_8070";
  "group_8072";
  "group_8074";
  "group_8075";
  "group_8078";
  "group_8079";
  "group_8080";
  "group_8081";
  "group_8082";
  "group_8084";
  "group_8085";
  "group_8088";
  "group_8089";
  "group_809";
  "group_8090";
  "group_8091";
  "group_8092";
  "group_8093";
  "group_8095";
  "group_8096";
  "group_81";
  "group_810";
  "group_8101";
  "group_8102";
  "group_8104";
  "group_8105";
  "group_8106";
  "group_8109";
  "group_811";
  "group_8110";
  "group_8111";
  "group_8112";
  "group_8117";
  "group_8118";
  "group_8119";
  "group_812";
  "group_8120";
  "group_8121";
  "group_8122";
  "group_8123";
  "group_8124";
  "group_8125";
  "group_8127";
  "group_8128";
  "group_8129";
  "group_813";
  "group_8130";
  "group_8131";
  "group_8132";
  "group_8133";
  "group_8134";
  "group_8135";
  "group_8136";
  "group_8137";
  "group_8138";
  "group_8139";
  "group_8140";
  "group_8141";
  "group_8142";
  "group_8143";
  "group_8144";
  "group_8145";
  "group_8146";
  "group_8148";
  "group_8149";
  "group_815";
  "group_8150";
  "group_8152";
  "group_8153";
  "group_8154";
  "group_8155";
  "group_8156";
  "group_8157";
  "group_8158";
  "group_8159";
  "group_816";
  "group_8160";
  "group_8161";
  "group_8162";
  "group_8163";
  "group_8165";
  "group_8166";
  "group_8167";
  "group_8168";
  "group_8170";
  "group_8171";
  "group_8172";
  "group_8174";
  "group_8175";
  "group_8176";
  "group_8177";
  "group_8178";
  "group_8179";
  "group_8180";
  "group_8181";
  "group_8182";
  "group_8183";
  "group_8184";
  "group_8185";
  "group_8186";
  "group_8187";
  "group_8188";
  "group_8189";
  "group_819";
  "group_8190";
  "group_8192";
  "group_8193";
  "group_8194";
  "group_8195";
  "group_8196";
  "group_8197";
  "group_8198";
  "group_8199";
  "group_82";
  "group_820";
  "group_8201";
  "group_8202";
  "group_8204";
  "group_8205";
  "group_8207";
  "group_8208";
  "group_8209";
  "group_821";
  "group_8210";
  "group_8212";
  "group_8213";
  "group_8214";
  "group_8215";
  "group_8217";
  "group_822";
  "group_8220";
  "group_8221";
  "group_8222";
  "group_8225";
  "group_8226";
  "group_8227";
  "group_8228";
  "group_8229";
  "group_8230";
  "group_8231";
  "group_8233";
  "group_8234";
  "group_8235";
  "group_8236";
  "group_8237";
  "group_824";
  "group_8241";
  "group_8244";
  "group_8245";
  "group_8246";
  "group_8247";
  "group_8248";
  "group_8249";
  "group_825";
  "group_8250";
  "group_8251";
  "group_8254";
  "group_8256";
  "group_8258";
  "group_826";
  "group_8261";
  "group_8262";
  "group_8263";
  "group_8264";
  "group_8265";
  "group_8266";
  "group_8267";
  "group_8268";
  "group_8269";
  "group_8270";
  "group_8271";
  "group_8272";
  "group_8273";
  "group_8274";
  "group_8275";
  "group_8276";
  "group_8277";
  "group_8278";
  "group_8279";
  "group_828";
  "group_8280";
  "group_8281";
  "group_8282";
  "group_8283";
  "group_8284";
  "group_8285";
  "group_8286";
  "group_8287";
  "group_8288";
  "group_8289";
  "group_829";
  "group_8291";
  "group_8292";
  "group_8293";
  "group_8294";
  "group_8295";
  "group_8296";
  "group_8297";
  "group_8298";
  "group_8299";
  "group_83";
  "group_830";
  "group_8300";
  "group_8301";
  "group_8302";
  "group_8303";
  "group_8304";
  "group_8305";
  "group_8306";
  "group_8307";
  "group_8308";
  "group_8309";
  "group_831";
  "group_8310";
  "group_8311";
  "group_8312";
  "group_8313";
  "group_8314";
  "group_8315";
  "group_8316";
  "group_8317";
  "group_8318";
  "group_8319";
  "group_8320";
  "group_8321";
  "group_8322";
  "group_8323";
  "group_8324";
  "group_8326";
  "group_8327";
  "group_8328";
  "group_8329";
  "group_833";
  "group_8330";
  "group_8331";
  "group_8332";
  "group_8333";
  "group_8337";
  "group_8338";
  "group_8339";
  "group_834";
  "group_8340";
  "group_8342";
  "group_8344";
  "group_8345";
  "group_8347";
  "group_8348";
  "group_8349";
  "group_835";
  "group_8350";
  "group_8351";
  "group_8352";
  "group_8353";
  "group_8358";
  "group_8361";
  "group_8362";
  "group_8363";
  "group_8364";
  "group_8365";
  "group_8367";
  "group_8368";
  "group_8369";
  "group_837";
  "group_8370";
  "group_8371";
  "group_8372";
  "group_8374";
  "group_8375";
  "group_8376";
  "group_8377";
  "group_8378";
  "group_8379";
  "group_838";
  "group_8380";
  "group_8381";
  "group_8382";
  "group_8383";
  "group_8384";
  "group_8385";
  "group_8386";
  "group_8387";
  "group_839";
  "group_8390";
  "group_8391";
  "group_8392";
  "group_8393";
  "group_8394";
  "group_8395";
  "group_8396";
  "group_8397";
  "group_8398";
  "group_8399";
  "group_84";
  "group_8400";
  "group_8401";
  "group_8402";
  "group_8403";
  "group_8404";
  "group_8405";
  "group_8406";
  "group_8407";
  "group_8408";
  "group_8409";
  "group_8410";
  "group_8411";
  "group_8412";
  "group_8413";
  "group_8414";
  "group_8415";
  "group_8417";
  "group_8418";
  "group_8419";
  "group_842";
  "group_8420";
  "group_8421";
  "group_8422";
  "group_8423";
  "group_8424";
  "group_8425";
  "group_8426";
  "group_8427";
  "group_8429";
  "group_843";
  "group_8430";
  "group_8431";
  "group_8432";
  "group_8433";
  "group_8434";
  "group_8435";
  "group_8436";
  "group_8437";
  "group_8438";
  "group_8439";
  "group_8440";
  "group_8441";
  "group_8442";
  "group_8443";
  "group_8444";
  "group_8445";
  "group_8446";
  "group_8448";
  "group_8449";
  "group_845";
  "group_8450";
  "group_8451";
  "group_8452";
  "group_8453";
  "group_8454";
  "group_8455";
  "group_8456";
  "group_8457";
  "group_8458";
  "group_8459";
  "group_846";
  "group_8460";
  "group_8461";
  "group_8462";
  "group_8463";
  "group_8464";
  "group_8465";
  "group_8466";
  "group_8467";
  "group_8468";
  "group_8469";
  "group_847";
  "group_8470";
  "group_8471";
  "group_8472";
  "group_8474";
  "group_8475";
  "group_8476";
  "group_8477";
  "group_8478";
  "group_8479";
  "group_848";
  "group_8480";
  "group_8481";
  "group_8482";
  "group_8483";
  "group_8484";
  "group_8485";
  "group_8486";
  "group_8487";
  "group_8488";
  "group_8489";
  "group_849";
  "group_8490";
  "group_8491";
  "group_8492";
  "group_8493";
  "group_8494";
  "group_8495";
  "group_8496";
  "group_8497";
  "group_8498";
  "group_8499";
  "group_85";
  "group_850";
  "group_8500";
  "group_8501";
  "group_8502";
  "group_8503";
  "group_8504";
  "group_8505";
  "group_8506";
  "group_8509";
  "group_851";
  "group_8510";
  "group_8512";
  "group_8513";
  "group_8515";
  "group_8516";
  "group_8517";
  "group_8518";
  "group_8519";
  "group_852";
  "group_8520";
  "group_8521";
  "group_8522";
  "group_8527";
  "group_8529";
  "group_853";
  "group_8530";
  "group_8531";
  "group_8532";
  "group_8533";
  "group_8535";
  "group_8536";
  "group_8537";
  "group_8538";
  "group_8539";
  "group_854";
  "group_8540";
  "group_8541";
  "group_8542";
  "group_8543";
  "group_8544";
  "group_8545";
  "group_8546";
  "group_8547";
  "group_8548";
  "group_8549";
  "group_855";
  "group_8550";
  "group_8551";
  "group_8552";
  "group_8553";
  "group_8554";
  "group_8555";
  "group_8556";
  "group_8557";
  "group_8558";
  "group_8559";
  "group_856";
  "group_8560";
  "group_8561";
  "group_8562";
  "group_8563";
  "group_8565";
  "group_8566";
  "group_8567";
  "group_8568";
  "group_8569";
  "group_857";
  "group_8570";
  "group_8571";
  "group_8572";
  "group_8573";
  "group_8574";
  "group_8575";
  "group_8576";
  "group_8578";
  "group_8579";
  "group_8580";
  "group_8581";
  "group_8582";
  "group_8583";
  "group_8584";
  "group_8585";
  "group_8586";
  "group_8587";
  "group_8588";
  "group_8589";
  "group_859";
  "group_8590";
  "group_8591";
  "group_8592";
  "group_8593";
  "group_8594";
  "group_8595";
  "group_8596";
  "group_8597";
  "group_8598";
  "group_8599";
  "group_8600";
  "group_8601";
  "group_8602";
  "group_8603";
  "group_8604";
  "group_8605";
  "group_8606";
  "group_8607";
  "group_8608";
  "group_8609";
  "group_8611";
  "group_8612";
  "group_8613";
  "group_8614";
  "group_8616";
  "group_8617";
  "group_8618";
  "group_8619";
  "group_862";
  "group_8620";
  "group_8621";
  "group_8622";
  "group_8623";
  "group_8624";
  "group_8625";
  "group_8626";
  "group_8627";
  "group_8628";
  "group_8629";
  "group_863";
  "group_8631";
  "group_8632";
  "group_8633";
  "group_8634";
  "group_8635";
  "group_8636";
  "group_8637";
  "group_8638";
  "group_8639";
  "group_864";
  "group_8640";
  "group_8641";
  "group_8642";
  "group_8643";
  "group_8644";
  "group_8645";
  "group_8646";
  "group_8647";
  "group_8648";
  "group_8649";
  "group_865";
  "group_8650";
  "group_8651";
  "group_8652";
  "group_8653";
  "group_8655";
  "group_8656";
  "group_8657";
  "group_8658";
  "group_8659";
  "group_866";
  "group_8660";
  "group_8662";
  "group_8663";
  "group_8664";
  "group_8665";
  "group_8666";
  "group_8667";
  "group_8668";
  "group_8669";
  "group_8670";
  "group_8671";
  "group_8672";
  "group_8673";
  "group_8674";
  "group_8675";
  "group_8676";
  "group_8677";
  "group_8678";
  "group_8679";
  "group_8680";
  "group_8681";
  "group_8682";
  "group_8683";
  "group_8684";
  "group_8685";
  "group_8686";
  "group_8687";
  "group_8688";
  "group_8689";
  "group_8690";
  "group_8691";
  "group_8692";
  "group_8693";
  "group_8694";
  "group_8695";
  "group_8696";
  "group_8697";
  "group_8698";
  "group_8699";
  "group_87";
  "group_870";
  "group_8700";
  "group_8701";
  "group_8702";
  "group_8703";
  "group_8704";
  "group_8705";
  "group_8706";
  "group_8707";
  "group_8708";
  "group_8709";
  "group_8710";
  "group_8711";
  "group_8712";
  "group_8713";
  "group_8714";
  "group_8715";
  "group_8716";
  "group_8717";
  "group_8718";
  "group_8719";
  "group_872";
  "group_8720";
  "group_8721";
  "group_8722";
  "group_8723";
  "group_8724";
  "group_8725";
  "group_8726";
  "group_8727";
  "group_8728";
  "group_8729";
  "group_8730";
  "group_8731";
  "group_8732";
  "group_8735";
  "group_8736";
  "group_8738";
  "group_8739";
  "group_8740";
  "group_8741";
  "group_8742";
  "group_8743";
  "group_8744";
  "group_8745";
  "group_8746";
  "group_8747";
  "group_8748";
  "group_8749";
  "group_8750";
  "group_8751";
  "group_8753";
  "group_8759";
  "group_8763";
  "group_8764";
  "group_877";
  "group_8771";
  "group_8772";
  "group_8773";
  "group_8775";
  "group_8776";
  "group_8777";
  "group_8778";
  "group_8779";
  "group_8780";
  "group_8781";
  "group_8782";
  "group_8783";
  "group_8784";
  "group_8785";
  "group_8786";
  "group_8787";
  "group_8788";
  "group_8789";
  "group_8790";
  "group_8791";
  "group_8792";
  "group_8793";
  "group_8794";
  "group_8795";
  "group_8796";
  "group_8797";
  "group_8798";
  "group_8799";
  "group_88";
  "group_8800";
  "group_8801";
  "group_8802";
  "group_8803";
  "group_8804";
  "group_8805";
  "group_8806";
  "group_8807";
  "group_8808";
  "group_8809";
  "group_881";
  "group_8810";
  "group_8811";
  "group_8812";
  "group_8813";
  "group_8815";
  "group_8816";
  "group_8817";
  "group_8818";
  "group_8819";
  "group_8820";
  "group_8821";
  "group_8822";
  "group_8823";
  "group_8824";
  "group_8825";
  "group_8826";
  "group_8827";
  "group_8828";
  "group_8829";
  "group_883";
  "group_8830";
  "group_8831";
  "group_8832";
  "group_8834";
  "group_8835";
  "group_8836";
  "group_8837";
  "group_8838";
  "group_8839";
  "group_884";
  "group_8840";
  "group_8841";
  "group_8842";
  "group_8843";
  "group_8844";
  "group_8847";
  "group_8848";
  "group_8854";
  "group_8855";
  "group_8856";
  "group_8857";
  "group_8858";
  "group_8859";
  "group_8860";
  "group_8861";
  "group_8862";
  "group_8863";
  "group_8864";
  "group_8867";
  "group_8869";
  "group_887";
  "group_8870";
  "group_8871";
  "group_8872";
  "group_8873";
  "group_8874";
  "group_8875";
  "group_8876";
  "group_8877";
  "group_8878";
  "group_8879";
  "group_888";
  "group_8880";
  "group_8881";
  "group_8882";
  "group_8883";
  "group_8884";
  "group_8886";
  "group_8887";
  "group_8888";
  "group_8889";
  "group_8890";
  "group_8891";
  "group_8892";
  "group_8893";
  "group_8894";
  "group_8895";
  "group_8896";
  "group_8897";
  "group_8898";
  "group_8899";
  "group_8900";
  "group_8901";
  "group_8902";
  "group_8903";
  "group_8904";
  "group_8905";
  "group_8906";
  "group_8907";
  "group_8909";
  "group_8913";
  "group_8914";
  "group_8915";
  "group_8916";
  "group_8917";
  "group_8918";
  "group_8919";
  "group_892";
  "group_8920";
  "group_8921";
  "group_8922";
  "group_8923";
  "group_8924";
  "group_8925";
  "group_8926";
  "group_8928";
  "group_8929";
  "group_893";
  "group_8930";
  "group_8931";
  "group_8932";
  "group_8933";
  "group_8934";
  "group_8935";
  "group_8936";
  "group_8937";
  "group_8938";
  "group_8939";
  "group_894";
  "group_8940";
  "group_8941";
  "group_8942";
  "group_8943";
  "group_8944";
  "group_8945";
  "group_8946";
  "group_8947";
  "group_8948";
  "group_8949";
  "group_895";
  "group_8950";
  "group_8951";
  "group_8952";
  "group_8953";
  "group_8954";
  "group_8956";
  "group_8957";
  "group_8958";
  "group_8959";
  "group_8960";
  "group_8961";
  "group_8962";
  "group_8963";
  "group_8964";
  "group_8965";
  "group_8966";
  "group_8967";
  "group_8968";
  "group_8969";
  "group_897";
  "group_8970";
  "group_8971";
  "group_8972";
  "group_8973";
  "group_8974";
  "group_8975";
  "group_8976";
  "group_8977";
  "group_8978";
  "group_8979";
  "group_8980";
  "group_8982";
  "group_8984";
  "group_8986";
  "group_8987";
  "group_8989";
  "group_8990";
  "group_8991";
  "group_8992";
  "group_8993";
  "group_8994";
  "group_8995";
  "group_8996";
  "group_8997";
  "group_8998";
  "group_8999";
  "group_9";
  "group_900";
  "group_9000";
  "group_9001";
  "group_9002";
  "group_9004";
  "group_9005";
  "group_9006";
  "group_9007";
  "group_9008";
  "group_9009";
  "group_901";
  "group_9010";
  "group_9011";
  "group_9012";
  "group_9013";
  "group_9014";
  "group_9015";
  "group_9016";
  "group_9017";
  "group_9018";
  "group_9019";
  "group_902";
  "group_9020";
  "group_9023";
  "group_9024";
  "group_9025";
  "group_9026";
  "group_9027";
  "group_9028";
  "group_9029";
  "group_903";
  "group_9030";
  "group_9031";
  "group_9033";
  "group_9034";
  "group_9035";
  "group_9036";
  "group_9037";
  "group_9038";
  "group_9039";
  "group_9040";
  "group_9041";
  "group_9042";
  "group_9044";
  "group_9045";
  "group_9047";
  "group_9048";
  "group_9049";
  "group_905";
  "group_9050";
  "group_9051";
  "group_9052";
  "group_9053";
  "group_9054";
  "group_9056";
  "group_9057";
  "group_9058";
  "group_9059";
  "group_906";
  "group_9060";
  "group_9061";
  "group_9062";
  "group_9063";
  "group_9064";
  "group_9065";
  "group_9066";
  "group_9067";
  "group_9068";
  "group_9069";
  "group_907";
  "group_9070";
  "group_9071";
  "group_9072";
  "group_9073";
  "group_9074";
  "group_9077";
  "group_9078";
  "group_9079";
  "group_9080";
  "group_9081";
  "group_9082";
  "group_9084";
  "group_9085";
  "group_9086";
  "group_9087";
  "group_9088";
  "group_9089";
  "group_909";
  "group_9090";
  "group_9091";
  "group_9092";
  "group_9093";
  "group_9094";
  "group_9095";
  "group_9097";
  "group_9098";
  "group_9099";
  "group_910";
  "group_9100";
  "group_9101";
  "group_9103";
  "group_9104";
  "group_9105";
  "group_9106";
  "group_9107";
  "group_9108";
  "group_9109";
  "group_911";
  "group_9110";
  "group_9111";
  "group_9112";
  "group_9113";
  "group_9114";
  "group_9115";
  "group_9116";
  "group_9117";
  "group_9118";
  "group_9119";
  "group_912";
  "group_9120";
  "group_9121";
  "group_9122";
  "group_9123";
  "group_9124";
  "group_9125";
  "group_9126";
  "group_9127";
  "group_9128";
  "group_9129";
  "group_913";
  "group_9130";
  "group_9131";
  "group_9132";
  "group_9133";
  "group_9134";
  "group_9135";
  "group_9136";
  "group_9137";
  "group_9138";
  "group_9139";
  "group_914";
  "group_9140";
  "group_9141";
  "group_9142";
  "group_9143";
  "group_9144";
  "group_9145";
  "group_9146";
  "group_9149";
  "group_915";
  "group_9151";
  "group_9153";
  "group_9154";
  "group_9155";
  "group_9156";
  "group_9157";
  "group_9158";
  "group_9159";
  "group_916";
  "group_9160";
  "group_9161";
  "group_9162";
  "group_9165";
  "group_9166";
  "group_9167";
  "group_9169";
  "group_9170";
  "group_9171";
  "group_9172";
  "group_9173";
  "group_9174";
  "group_9175";
  "group_9176";
  "group_9177";
  "group_9178";
  "group_9179";
  "group_9180";
  "group_9181";
  "group_9182";
  "group_9183";
  "group_9184";
  "group_9185";
  "group_9186";
  "group_9189";
  "group_919";
  "group_9190";
  "group_9192";
  "group_9193";
  "group_9194";
  "group_9195";
  "group_9196";
  "group_9197";
  "group_9198";
  "group_9199";
  "group_92";
  "group_920";
  "group_9200";
  "group_9201";
  "group_9202";
  "group_9203";
  "group_9204";
  "group_9205";
  "group_9206";
  "group_9207";
  "group_9208";
  "group_9209";
  "group_921";
  "group_9210";
  "group_9211";
  "group_9212";
  "group_9213";
  "group_9215";
  "group_9216";
  "group_9217";
  "group_9218";
  "group_9219";
  "group_922";
  "group_9220";
  "group_9221";
  "group_9222";
  "group_9223";
  "group_9224";
  "group_9225";
  "group_9230";
  "group_9231";
  "group_9232";
  "group_9233";
  "group_9236";
  "group_9237";
  "group_9238";
  "group_924";
  "group_9240";
  "group_9241";
  "group_9243";
  "group_9246";
  "group_9247";
  "group_9248";
  "group_9249";
  "group_925";
  "group_9250";
  "group_9251";
  "group_9252";
  "group_9253";
  "group_9254";
  "group_9255";
  "group_9256";
  "group_9258";
  "group_9259";
  "group_9261";
  "group_9262";
  "group_9263";
  "group_9264";
  "group_9265";
  "group_9266";
  "group_9267";
  "group_9268";
  "group_9269";
  "group_927";
  "group_9270";
  "group_9271";
  "group_9272";
  "group_9273";
  "group_9274";
  "group_9275";
  "group_9276";
  "group_9277";
  "group_9278";
  "group_9279";
  "group_9280";
  "group_9281";
  "group_9282";
  "group_9283";
  "group_9284";
  "group_9285";
  "group_9286";
  "group_9287";
  "group_9288";
  "group_9289";
  "group_929";
  "group_9290";
  "group_9291";
  "group_9292";
  "group_9293";
  "group_9294";
  "group_9295";
  "group_9296";
  "group_9297";
  "group_9298";
  "group_9299";
  "group_93";
  "group_930";
  "group_9300";
  "group_9301";
  "group_9302";
  "group_9303";
  "group_9304";
  "group_9305";
  "group_9306";
  "group_9307";
  "group_9308";
  "group_9309";
  "group_931";
  "group_9310";
  "group_9311";
  "group_9312";
  "group_9313";
  "group_9314";
  "group_9315";
  "group_9316";
  "group_9317";
  "group_9318";
  "group_9319";
  "group_9320";
  "group_9321";
  "group_9322";
  "group_9324";
  "group_9325";
  "group_9326";
  "group_9327";
  "group_9328";
  "group_9329";
  "group_933";
  "group_9330";
  "group_9331";
  "group_9333";
  "group_9335";
  "group_9336";
  "group_9337";
  "group_9338";
  "group_9339";
  "group_9340";
  "group_9341";
  "group_9342";
  "group_9343";
  "group_9344";
  "group_9345";
  "group_9346";
  "group_9347";
  "group_9348";
  "group_9349";
  "group_935";
  "group_9350";
  "group_9351";
  "group_9352";
  "group_9353";
  "group_9354";
  "group_9355";
  "group_9356";
  "group_9357";
  "group_9358";
  "group_9359";
  "group_936";
  "group_9361";
  "group_9362";
  "group_9364";
  "group_9365";
  "group_9366";
  "group_9367";
  "group_937";
  "group_9371";
  "group_9372";
  "group_9373";
  "group_9374";
  "group_9375";
  "group_9376";
  "group_9377";
  "group_9379";
  "group_938";
  "group_9389";
  "group_939";
  "group_9391";
  "group_9392";
  "group_9393";
  "group_9394";
  "group_9395";
  "group_9396";
  "group_9397";
  "group_9398";
  "group_9399";
  "group_94";
  "group_940";
  "group_9400";
  "group_9401";
  "group_9402";
  "group_9403";
  "group_9404";
  "group_9405";
  "group_9406";
  "group_9407";
  "group_9408";
  "group_9409";
  "group_941";
  "group_9410";
  "group_9411";
  "group_9412";
  "group_9413";
  "group_9414";
  "group_9415";
  "group_9416";
  "group_9417";
  "group_9418";
  "group_9419";
  "group_9420";
  "group_9421";
  "group_9422";
  "group_9423";
  "group_9424";
  "group_9426";
  "group_9427";
  "group_9428";
  "group_9429";
  "group_943";
  "group_9430";
  "group_9431";
  "group_9432";
  "group_9433";
  "group_9434";
  "group_9435";
  "group_9436";
  "group_9437";
  "group_9438";
  "group_9439";
  "group_944";
  "group_9440";
  "group_9441";
  "group_9442";
  "group_9444";
  "group_9445";
  "group_9446";
  "group_9447";
  "group_9448";
  "group_9449";
  "group_945";
  "group_9450";
  "group_9451";
  "group_9452";
  "group_9454";
  "group_9455";
  "group_9456";
  "group_9457";
  "group_9459";
  "group_9460";
  "group_9461";
  "group_9462";
  "group_9463";
  "group_9464";
  "group_9465";
  "group_9466";
  "group_9467";
  "group_9468";
  "group_9469";
  "group_9470";
  "group_9471";
  "group_9472";
  "group_9473";
  "group_9474";
  "group_9475";
  "group_9476";
  "group_9477";
  "group_9478";
  "group_9479";
  "group_948";
  "group_9480";
  "group_9481";
  "group_9482";
  "group_9483";
  "group_9484";
  "group_9485";
  "group_9486";
  "group_9487";
  "group_9488";
  "group_9489";
  "group_949";
  "group_9490";
  "group_9491";
  "group_9492";
  "group_9493";
  "group_9494";
  "group_9495";
  "group_9496";
  "group_9497";
  "group_9498";
  "group_9499";
  "group_95";
  "group_9500";
  "group_9501";
  "group_9502";
  "group_9503";
  "group_9504";
  "group_9505";
  "group_9506";
  "group_9507";
  "group_9508";
  "group_9509";
  "group_951";
  "group_9510";
  "group_9511";
  "group_9512";
  "group_9513";
  "group_9514";
  "group_9515";
  "group_9516";
  "group_9517";
  "group_9518";
  "group_9519";
  "group_952";
  "group_9520";
  "group_9521";
  "group_9522";
  "group_9523";
  "group_9524";
  "group_9525";
  "group_9526";
  "group_9528";
  "group_953";
  "group_9530";
  "group_9531";
  "group_9532";
  "group_9533";
  "group_9535";
  "group_9536";
  "group_9537";
  "group_9538";
  "group_9539";
  "group_9540";
  "group_9541";
  "group_9542";
  "group_9543";
  "group_9544";
  "group_9545";
  "group_9546";
  "group_9547";
  "group_9548";
  "group_9549";
  "group_9550";
  "group_9551";
  "group_9552";
  "group_9553";
  "group_9555";
  "group_9556";
  "group_9557";
  "group_9558";
  "group_9559";
  "group_956";
  "group_9560";
  "group_9561";
  "group_9562";
  "group_9563";
  "group_9564";
  "group_9565";
  "group_9566";
  "group_9567";
  "group_9568";
  "group_9569";
  "group_957";
  "group_9570";
  "group_9571";
  "group_9572";
  "group_9573";
  "group_9574";
  "group_9575";
  "group_9576";
  "group_9577";
  "group_9578";
  "group_958";
  "group_9580";
  "group_9581";
  "group_9582";
  "group_9583";
  "group_9584";
  "group_9585";
  "group_9586";
  "group_9587";
  "group_9588";
  "group_9589";
  "group_959";
  "group_9590";
  "group_9591";
  "group_9592";
  "group_9593";
  "group_9594";
  "group_9595";
  "group_9596";
  "group_9597";
  "group_9598";
  "group_9599";
  "group_96";
  "group_960";
  "group_9600";
  "group_9607";
  "group_9608";
  "group_9609";
  "group_961";
  "group_9610";
  "group_9611";
  "group_9612";
  "group_9613";
  "group_9614";
  "group_9615";
  "group_9616";
  "group_9617";
  "group_9618";
  "group_9619";
  "group_9620";
  "group_9621";
  "group_9622";
  "group_9623";
  "group_9625";
  "group_9627";
  "group_9628";
  "group_9629";
  "group_963";
  "group_9630";
  "group_9631";
  "group_9632";
  "group_9633";
  "group_9634";
  "group_9635";
  "group_9636";
  "group_9637";
  "group_9638";
  "group_9639";
  "group_9640";
  "group_9641";
  "group_9642";
  "group_9643";
  "group_9644";
  "group_9645";
  "group_9646";
  "group_9647";
  "group_9648";
  "group_9649";
  "group_965";
  "group_9650";
  "group_9651";
  "group_9652";
  "group_9653";
  "group_9654";
  "group_9655";
  "group_9656";
  "group_9657";
  "group_9658";
  "group_9659";
  "group_966";
  "group_9660";
  "group_9661";
  "group_9662";
  "group_9663";
  "group_9664";
  "group_9666";
  "group_9667";
  "group_9668";
  "group_9669";
  "group_967";
  "group_9670";
  "group_9671";
  "group_9672";
  "group_9673";
  "group_9674";
  "group_9675";
  "group_9676";
  "group_9677";
  "group_9678";
  "group_9679";
  "group_968";
  "group_9680";
  "group_9681";
  "group_9682";
  "group_9683";
  "group_9684";
  "group_9685";
  "group_9686";
  "group_9687";
  "group_9688";
  "group_9689";
  "group_9690";
  "group_9691";
  "group_9692";
  "group_9693";
  "group_9694";
  "group_9695";
  "group_9697";
  "group_9698";
  "group_9699";
  "group_9700";
  "group_9701";
  "group_9702";
  "group_9703";
  "group_9704";
  "group_9705";
  "group_9706";
  "group_9707";
  "group_9708";
  "group_9709";
  "group_971";
  "group_9710";
  "group_9711";
  "group_9712";
  "group_9713";
  "group_9714";
  "group_9715";
  "group_9716";
  "group_9717";
  "group_9718";
  "group_9719";
  "group_972";
  "group_9720";
  "group_9722";
  "group_9723";
  "group_9724";
  "group_9725";
  "group_9726";
  "group_9727";
  "group_9728";
  "group_9729";
  "group_9730";
  "group_9731";
  "group_9734";
  "group_9735";
  "group_9736";
  "group_9737";
  "group_9738";
  "group_9739";
  "group_974";
  "group_9740";
  "group_9741";
  "group_9743";
  "group_9744";
  "group_9745";
  "group_9746";
  "group_9747";
  "group_9748";
  "group_9749";
  "group_9750";
  "group_9751";
  "group_9752";
  "group_9753";
  "group_9754";
  "group_9755";
  "group_9756";
  "group_9757";
  "group_9758";
  "group_9759";
  "group_976";
  "group_9760";
  "group_9761";
  "group_9762";
  "group_9763";
  "group_9764";
  "group_9765";
  "group_9766";
  "group_9767";
  "group_9768";
  "group_9769";
  "group_977";
  "group_9770";
  "group_9771";
  "group_9772";
  "group_9773";
  "group_9774";
  "group_9775";
  "group_9776";
  "group_9777";
  "group_9778";
  "group_9779";
  "group_9780";
  "group_9781";
  "group_9782";
  "group_9783";
  "group_9784";
  "group_9785";
  "group_9786";
  "group_9787";
  "group_9788";
  "group_9789";
  "group_979";
  "group_9790";
  "group_9791";
  "group_9792";
  "group_9793";
  "group_9794";
  "group_9795";
  "group_9797";
  "group_9798";
  "group_9799";
  "group_98";
  "group_980";
  "group_9800";
  "group_9801";
  "group_9803";
  "group_9804";
  "group_9805";
  "group_9808";
  "group_9809";
  "group_981";
  "group_9813";
  "group_9815";
  "group_9819";
  "group_9820";
  "group_9821";
  "group_9822";
  "group_9823";
  "group_9824";
  "group_9825";
  "group_9827";
  "group_9828";
  "group_9829";
  "group_983";
  "group_9830";
  "group_9831";
  "group_9832";
  "group_9833";
  "group_9834";
  "group_9835";
  "group_9836";
  "group_9837";
  "group_9838";
  "group_9839";
  "group_984";
  "group_9841";
  "group_9842";
  "group_9844";
  "group_9845";
  "group_9849";
  "group_985";
  "group_9850";
  "group_9851";
  "group_9852";
  "group_9853";
  "group_9854";
  "group_9855";
  "group_9856";
  "group_9857";
  "group_9858";
  "group_9859";
  "group_986";
  "group_9860";
  "group_9861";
  "group_9862";
  "group_9863";
  "group_9864";
  "group_9865";
  "group_9866";
  "group_9867";
  "group_9868";
  "group_987";
  "group_9870";
  "group_9871";
  "group_9872";
  "group_9873";
  "group_9878";
  "group_9879";
  "group_9880";
  "group_9882";
  "group_9884";
  "group_9886";
  "group_9887";
  "group_9888";
  "group_9893";
  "group_9894";
  "group_9895";
  "group_990";
  "group_9900";
  "group_9901";
  "group_9904";
  "group_9906";
  "group_9908";
  "group_9909";
  "group_991";
  "group_9914";
  "group_9917";
  "group_992";
  "group_9920";
  "group_9922";
  "group_9923";
  "group_9927";
  "group_9929";
  "group_9931";
  "group_9933";
  "group_9935";
  "group_9936";
  "group_9939";
  "group_9940";
  "group_9941";
  "group_9946";
  "group_9949";
  "group_995";
  "group_9950";
  "group_9955";
  "group_9956";
  "group_9957";
  "group_9960";
  "group_9961";
  "group_9962";
  "group_9964";
  "group_9965";
  "group_9966";
  "group_9967";
  "group_9969";
  "group_9971";
  "group_9979";
  "group_998";
  "group_9992";
  "grpE";
  "gsiA";
  "gsiA_2";
  "gsiB_1";
  "gsiB_2";
  "gsiB_3";
  "gsiC_1";
  "gsiC_2";
  "gsiC_3";
  "gsiC_4";
  "gsiC_5";
  "gsiD_1";
  "gsiD_3";
  "gsiD_4";
  "gsiD_5";
  "gsiD_7";
  "gsiD_8";
  "gspF";
  "gtaB";
  "gtaB_1";
  "guaA";
  "guaB";
  "guaB_1";
  "guaC";
  "guaD_1";
  "guaD_2";
  "gucD";
  "gudP";
  "gudP_1";
  "gutB_1";
  "gutB_2";
  "gyrA";
  "gyrA_2";
  "gyrB";
  "gyrB_1";
  "haeIIIM";
  "hag";
  "hag_1";
  "hbd";
  "hbpA_1";
  "hbpA_2";
  "hcaB";
  "hcaR";
  "hcaT";
  "hcnC";
  "hdc";
  "hddA";
  "hddC";
  "hdfR_1";
  "hdfR_2";
  "hdfR_3";
  "hdfR_4";
  "hdfR_5";
  "helD_1";
  "helD_2";
  "hemA";
  "hemAT_1";
  "hemAT_2";
  "hemAT_3";
  "hemA_1";
  "hemB";
  "hemC";
  "hemE";
  "hemH";
  "hemL";
  "hemL1_1";
  "hemL1_2";
  "hemL1_3";
  "hemL2";
  "hemL_2";
  "hemL_3";
  "hemW";
  "hemW_1";
  "hemY_1";
  "hemY_2";
  "hemZ";
  "hemZ_1";
  "hepT";
  "hflK";
  "hflX";
  "hfq";
  "hin";
  "hin_1";
  "hin_2";
  "hin_3";
  "hin_4";
  "hipO";
  "hisB";
  "hisC_1";
  "hisC_2";
  "hisD";
  "hisF";
  "hisG";
  "hisH";
  "hisH_1";
  "hisI";
  "hisK";
  "hisS_1";
  "hisS_2";
  "hisS_3";
  "hisZ";
  "hit";
  "hmo";
  "hmoA";
  "hmoB";
  "hmp";
  "hmuU_1";
  "hmuU_2";
  "hmuU_3";
  "hom";
  "hpf";
  "hpr";
  "hprK";
  "hpt";
  "hrcA";
  "hsaA";
  "hsdM";
  "hslO";
  "hslV";
  "hssR_1";
  "hssR_2";
  "hssR_3";
  "hssS";
  "hssS_1";
  "hssS_2";
  "htpG";
  "htpX";
  "htrB";
  "hup";
  "hutG_1";
  "hutG_2";
  "hutH";
  "hutI_1";
  "hutI_2";
  "hutI_3";
  "hutU";
  "hutU_2";
  "hxpB";
  "hyuC";
  "hyuP";
  "icaA";
  "icaC";
  "icd";
  "icl";
  "icmF_1";
  "icmF_2";
  "icmF_4";
  "idi";
  "idnT";
  "ileS_1";
  "ileS_3";
  "ilvA";
  "ilvB";
  "ilvB_1";
  "ilvC";
  "ilvD";
  "ilvD_2";
  "ilvE";
  "ilvH";
  "infA";
  "infB";
  "infB_1";
  "infC";
  "inlA";
  "inlA_1";
  "inlA_2";
  "insK";
  "intQ";
  "iolA";
  "iolE";
  "iolX";
  "iphP";
  "iscS_1";
  "iscS_2";
  "isdG";
  "isp";
  "ispD";
  "ispD_1";
  "ispD_2";
  "ispE";
  "ispF";
  "ispG";
  "ispG_1";
  "ispG_2";
  "ispH";
  "isp_1";
  "jefA";
  "kat";
  "katA_1";
  "katA_2";
  "katE_1";
  "katE_2";
  "katE_3";
  "kdgA";
  "kdgK";
  "kdgR_1";
  "kdgR_2";
  "kdpA";
  "kdpB";
  "kdpB_2";
  "kdpC";
  "kdpD";
  "kdpD_2";
  "kdpE";
  "kdsB";
  "kdsC";
  "kimA";
  "kipR_1";
  "kipR_2";
  "kipR_3";
  "kipR_4";
  "kipR_5";
  "knt";
  "korA";
  "kpsU";
  "ksdD";
  "kstR2";
  "kstR2_1";
  "kstR2_2";
  "ktrA_1";
  "ktrA_2";
  "ktrB_1";
  "ktrB_2";
  "ku";
  "lacR";
  "lcfB_1";
  "lcfB_10";
  "lcfB_11";
  "lcfB_2";
  "lcfB_3";
  "lcfB_4";
  "lcfB_5";
  "ldh";
  "legG";
  "legI";
  "lemA";
  "lepA";
  "leuA_1";
  "leuA_2";
  "leuA_3";
  "leuA_5";
  "leuA_6";
  "leuB";
  "leuB_1";
  "leuC";
  "leuD";
  "leuE";
  "leuS";
  "leuS_1";
  "leuS_2";
  "leuS_3";
  "lexA";
  "lexA_2";
  "lfrR";
  "lgoD";
  "lgoT";
  "lgrD";
  "lgt";
  "liaS";
  "licA";
  "ligA_1";
  "ligA_2";
  "ligA_3";
  "ligK";
  "ligd";
  "linX";
  "lip3";
  "lipA";
  "lipL";
  "lipM";
  "livF_1";
  "livH_1";
  "livH_2";
  "lldD";
  "lnrL_1";
  "lnrL_2";
  "lnrL_3";
  "lnrL_4";
  "lnrM";
  "lnrN";
  "lolD_1";
  "lolD_2";
  "lolD_3";
  "lon1";
  "lon1_2";
  "lpd";
  "lplJ";
  "lplJ_2";
  "lptB_1";
  "lptB_2";
  "lrpC_1";
  "lrpC_2";
  "lsa(B)";
  "lspA";
  "lsrA";
  "ltaE";
  "ltaS1";
  "ltaS2";
  "ltrA";
  "lutA";
  "lutA_1";
  "lutB";
  "lutB_2";
  "lutB_3";
  "lutC";
  "lutR";
  "lutR_2";
  "luxQ";
  "luxS";
  "lvr_1";
  "lvr_2";
  "lysA";
  "lysA_2";
  "lysC";
  "lysDH";
  "lysN_1";
  "lysN_2";
  "lysN_3";
  "lysP";
  "lysS";
  "lytA_1";
  "lytA_2";
  "lytC";
  "lytH";
  "lytR";
  "maf";
  "maf_1";
  "malK";
  "malT_1";
  "malT_2";
  "malT_3";
  "malT_4";
  "map";
  "mas";
  "mazG";
  "mbl";
  "mboIIM";
  "mccF";
  "mccF_1";
  "mccF_2";
  "mccF_3";
  "mcm";
  "mco";
  "mco_1";
  "mco_2";
  "mcp4_1";
  "mcp4_2";
  "mcpA_1";
  "mcpA_2";
  "mcpA_3";
  "mcpA_4";
  "mcpB_1";
  "mcpB_2";
  "mcpB_3";
  "mcpB_4";
  "mcpB_5";
  "mcpB_6";
  "mcpB_7";
  "mcpC";
  "mcsA";
  "mcsB";
  "mcsB_2";
  "mdaB";
  "mdh_1";
  "mdh_2";
  "mdh_3";
  "mdh_4";
  "mdh_5";
  "mdh_6";
  "mdoC";
  "mdrP_1";
  "mdrP_2";
  "mdrP_3";
  "mdtB";
  "mdtC";
  "mdtD_1";
  "mdtD_2";
  "mdtD_3";
  "mdtG";
  "mdtL";
  "mecA";
  "melR";
  "menA";
  "menB";
  "menB_2";
  "menC";
  "menC_2";
  "menD";
  "menD_2";
  "menE";
  "menE_1";
  "menE_2";
  "menE_3";
  "menE_4";
  "menG";
  "menH_1";
  "menH_2";
  "menH_3";
  "menH_4";
  "mepA_1";
  "mepA_2";
  "mepM";
  "merA";
  "merA_2";
  "merR1";
  "metAA";
  "metAS";
  "metC";
  "metE";
  "metG_1";
  "metG_2";
  "metG_3";
  "metH";
  "metH_2";
  "metI";
  "metK";
  "metN_1";
  "metN_2";
  "metN_3";
  "metP_1";
  "metP_2";
  "metQ_1";
  "metQ_2";
  "metZ";
  "mfd";
  "mfd_1";
  "mfd_2";
  "mfd_3";
  "mfd_4";
  "mfd_5";
  "mglA";
  "mgsA";
  "mgsR";
  "mgtE";
  "mgtE_1";
  "mgtE_2";
  "mhpC";
  "mhpE";
  "mhqA_1";
  "mhqA_2";
  "mhqD";
  "mhqN";
  "mhqO";
  "mhqR_1";
  "miaA";
  "miaB";
  "miaB_1";
  "minC";
  "minD";
  "minD_1";
  "minJ";
  "misCA";
  "misCB";
  "mleN";
  "mltF_1";
  "mltF_2";
  "mltG";
  "mmgA";
  "mmgB_1";
  "mmgB_2";
  "mmgC";
  "mmgC_2";
  "mmgC_3";
  "mmgD";
  "mmgE";
  "mmgF";
  "mnaA";
  "mnaA_1";
  "mnaA_3";
  "mneS_1";
  "mneS_2";
  "mneS_3";
  "mnhF1";
  "mnmA";
  "mnmE";
  "mnmG";
  "mnmG_1";
  "mntA";
  "mntA_1";
  "mntA_2";
  "mntB_1";
  "mntB_2";
  "mntC";
  "mntD";
  "mntH";
  "mntH_2";
  "mntP";
  "mntP_1";
  "mntR";
  "moaA_1";
  "moaA_2";
  "moaB";
  "moaC";
  "moaD";
  "moaE";
  "mobA";
  "mobB";
  "modA";
  "modB";
  "moeA";
  "moeA_1";
  "motB";
  "moxC";
  "moxC_2";
  "mprA";
  "mprF";
  "mprF_1";
  "mqo1";
  "mqo1_1";
  "mqo1_2";
  "mraY";
  "mraZ";
  "mrdB";
  "mrdB_2";
  "mreB";
  "mreB_1";
  "mreC";
  "mreD";
  "mrnC";
  "mrpA_1";
  "mrpA_2";
  "mrpB_1";
  "mrpB_2";
  "mrpC_1";
  "mrpC_2";
  "mrpD_1";
  "mrpD_2";
  "mrpD_3";
  "mrpE_1";
  "mrpE_2";
  "mrpF";
  "mrpG_1";
  "mrpG_2";
  "msbA";
  "mscL";
  "mscS";
  "mshD_1";
  "mshD_2";
  "mshD_3";
  "msmE";
  "msmX";
  "msrAB";
  "msrA_1";
  "msrA_2";
  "msrB";
  "msrC";
  "msrR";
  "mta";
  "mtaB";
  "mtgA";
  "mtnN";
  "mtnX";
  "mtrB";
  "mupA";
  "murAA";
  "murAB";
  "murAB_2";
  "murB";
  "murC";
  "murC_2";
  "murD";
  "murD_1";
  "murE_1";
  "murE_2";
  "murE_3";
  "murF_1";
  "murF_2";
  "murF_3";
  "murF_4";
  "murF_6";
  "murG";
  "murG_2";
  "murI";
  "murJ_1";
  "murJ_2";
  "murJ_3";
  "murK_1";
  "murK_2";
  "murK_3";
  "murQ";
  "mutL";
  "mutL_2";
  "mutM";
  "mutM_1";
  "mutS";
  "mutS2_1";
  "mutS2_2";
  "mutS_3";
  "mutY";
  "mvaA";
  "nadA";
  "nadB";
  "nadC";
  "nadD_1";
  "nadD_2";
  "nadE";
  "nadE_2";
  "nadK";
  "nadR";
  "nagA";
  "nagB";
  "nagB_1";
  "nagB_3";
  "nagC";
  "nagE";
  "nagR_1";
  "nagR_2";
  "nagZ";
  "naiP";
  "naiP_1";
  "namA";
  "namA_2";
  "nanR";
  "nasF";
  "ndk";
  "ndoA";
  "neuA";
  "nfdA";
  "nfdA_1";
  "nfdA_2";
  "nfi";
  "nfo";
  "nfo_2";
  "nfrA1";
  "nfuA";
  "ngcF";
  "ngcG";
  "nhaC_1";
  "nhaC_2";
  "nhaP2";
  "nifS";
  "nifS_1";
  "nikA_1";
  "nikA_2";
  "nikB_1";
  "nikB_2";
  "nikC";
  "nikE";
  "nikE_1";
  "nikE_2";
  "nlhH";
  "nlhH_2";
  "noc";
  "noc_2";
  "norG_1";
  "norG_2";
  "norG_3";
  "norG_4";
  "norM";
  "norM_1";
  "norR";
  "norR_2";
  "nos";
  "nosD";
  "nosY";
  "npr";
  "nrdE";
  "nrdF";
  "nrdF_2";
  "nrdI";
  "nrdR";
  "nrdZ";
  "nrgA";
  "nrnA";
  "nrnA_2";
  "nrnB";
  "nspC";
  "nsrR";
  "nsrR_1";
  "nsrR_2";
  "ntaA";
  "ntaB";
  "nth";
  "ntpJ";
  "nudC";
  "nudC_1";
  "nudC_2";
  "nudG";
  "nupC_1";
  "nupC_2";
  "nupC_3";
  "nupC_4";
  "nusA";
  "nusB";
  "nusG";
  "nylA";
  "nylB";
  "oatA";
  "oatA_1";
  "oatA_2";
  "obg";
  "obg_1";
  "odhA";
  "odhA_2";
  "odhA_3";
  "odhB";
  "odhB_2";
  "ogt";
  "olsG";
  "oppA";
  "oppA_2";
  "oppB";
  "oppB_1";
  "oppB_2";
  "oppC";
  "oppC_2";
  "oppD_1";
  "oppD_2";
  "oppD_3";
  "oppD_4";
  "oppD_5";
  "oppD_6";
  "oppD_7";
  "oppD_8";
  "oppD_9";
  "oppF_1";
  "oppF_10";
  "oppF_11";
  "oppF_2";
  "oppF_3";
  "oppF_4";
  "oppF_5";
  "oppF_6";
  "oppF_7";
  "oppF_8";
  "opuAB";
  "opuBA";
  "opuCA";
  "opuCA_3";
  "opuCC";
  "opuE";
  "oxdD";
  "oxyE";
  "oxyR_1";
  "paaF";
  "paaJ";
  "pabA_1";
  "pabA_2";
  "pabB_1";
  "pabB_2";
  "pac";
  "paiA";
  "paiA_1";
  "paiB";
  "paiB_1";
  "pamO";
  "pamO_1";
  "panB";
  "panC";
  "panD";
  "panE";
  "panF";
  "panS";
  "panS_1";
  "panS_2";
  "parC";
  "parC_1";
  "parC_2";
  "parE";
  "patA";
  "patA_1";
  "patA_2";
  "patB_1";
  "patB_2";
  "pbpB";
  "pbpB_1";
  "pbpD";
  "pbpD_2";
  "pbpE";
  "pbpE_3";
  "pbpG";
  "pbpH";
  "pbpX";
  "pbuE_1";
  "pbuE_2";
  "pbuE_3";
  "pbuE_5";
  "pbuG";
  "pbuG_2";
  "pcaU";
  "pccB";
  "pchA";
  "pckA";
  "pcp";
  "pcrA";
  "pcrA_1";
  "pcrA_2";
  "pcrB";
  "pcrB_1";
  "pdaA";
  "pdaC";
  "pdeC";
  "pdhA";
  "pdhA_2";
  "pdhB";
  "pdhC_1";
  "pdhC_2";
  "pdhD_1";
  "pdhD_2";
  "pdp";
  "pdp_2";
  "pdtaR";
  "pdtaS";
  "pduA";
  "pduL_1";
  "pduL_2";
  "pduV";
  "pdxK";
  "pdxS";
  "pdxS_1";
  "pdxT";
  "pepA";
  "pepD";
  "pepE";
  "pepF1_1";
  "pepF1_2";
  "pepF1_3";
  "pepT_1";
  "pepT_2";
  "perB";
  "perR";
  "petC_1";
  "petC_2";
  "pfkA";
  "pfkA_1";
  "pgaB";
  "pgaC";
  "pgcA";
  "pgcA_1";
  "pgcA_2";
  "pgcA_3";
  "pgdA";
  "pgdS";
  "pgi";
  "pgk";
  "pgl";
  "pgpB";
  "pgpH";
  "pgpH_2";
  "pgsA";
  "pheA";
  "pheP_1";
  "pheP_2";
  "pheS";
  "pheS_1";
  "pheS_2";
  "pheT";
  "phnPP";
  "phnW_1";
  "phnW_2";
  "phnX";
  "phnX_1";
  "phoA";
  "phoP_1";
  "phoP_2";
  "phoP_4";
  "phoR";
  "phoR_2";
  "phoR_3";
  "phoU";
  "phoU_2";
  "pilT";
  "pitA";
  "pknD_1";
  "pknD_2";
  "pknD_3";
  "plsC";
  "plsX";
  "plsX_2";
  "plsY_1";
  "plsY_2";
  "plsY_3";
  "pmdD";
  "pncB2_1";
  "pncB2_2";
  "pnoA";
  "pnp_1";
  "pnp_2";
  "polA";
  "polA_2";
  "polC_1";
  "polC_2";
  "polC_3";
  "polX";
  "polX_2";
  "pomA";
  "ponA";
  "ponA_1";
  "potA_1";
  "potA_2";
  "potA_3";
  "potB";
  "potD";
  "potE";
  "ppaC";
  "ppaX_1";
  "ppaX_2";
  "ppaX_3";
  "ppaX_4";
  "ppaX_5";
  "pphA";
  "ppk";
  "ppk_1";
  "ppsC";
  "ppx";
  "preA";
  "preA_2";
  "preA_3";
  "preT";
  "prfA";
  "prfB";
  "prfC";
  "priA";
  "priA_2";
  "prkC";
  "prkC_2";
  "prmA";
  "prmC";
  "prmC_2";
  "proA";
  "proB";
  "proB_1";
  "proC";
  "proP";
  "proS_1";
  "proS_2";
  "proS_3";
  "proS_4";
  "prpC";
  "prpC_2";
  "prs";
  "prsA";
  "prsA1";
  "prsW";
  "prs_1";
  "psd";
  "pseB";
  "pseC";
  "pseG";
  "pseI";
  "psiE";
  "pspA_1";
  "pspA_2";
  "pstA";
  "pstB3";
  "pstC1";
  "pstS";
  "psuG";
  "psuK";
  "pth";
  "ptsH_1";
  "ptsH_2";
  "ptsI";
  "ptsJ";
  "pucI";
  "pucK";
  "pucK_2";
  "pucR_1";
  "pucR_2";
  "purA";
  "purA_1";
  "purB";
  "purB_2";
  "purC_1";
  "purC_2";
  "purC_3";
  "purD_1";
  "purD_2";
  "purE";
  "purE_1";
  "purF";
  "purF_2";
  "purH";
  "purH_2";
  "purK";
  "purK_1";
  "purL";
  "purM";
  "purN";
  "purQ";
  "purQ_2";
  "purR_1";
  "purR_2";
  "purS";
  "putB";
  "putC";
  "putP_1";
  "putP_2";
  "putP_3";
  "puuC";
  "puuC_1";
  "puuD";
  "puuR";
  "puuR_1";
  "puuR_2";
  "pxpA";
  "pxpA_2";
  "pxpB";
  "pxpC";
  "pycA";
  "pycA_2";
  "pyk";
  "pyk_2";
  "pyrB";
  "pyrC";
  "pyrD";
  "pyrE";
  "pyrF";
  "pyrG";
  "pyrG_2";
  "pyrH";
  "pyrK_1";
  "pyrK_2";
  "pyrP";
  "pyrP_2";
  "pyrR";
  "qacR";
  "qcrB";
  "qcrB_2";
  "qoxA";
  "qoxA_2";
  "qoxB";
  "qoxB_1";
  "qoxB_2";
  "qoxB_3";
  "qoxB_5";
  "qoxB_6";
  "qoxC_1";
  "qoxC_2";
  "qoxD";
  "qoxD_2";
  "queA";
  "queC";
  "queE_1";
  "queE_2";
  "queE_3";
  "queF";
  "queG";
  "queG_2";
  "queT";
  "radA";
  "radA_1";
  "ramC";
  "rapA";
  "rapA_2";
  "rapA_3";
  "rarA";
  "rarD";
  "rasP";
  "rasP_1";
  "rbbA";
  "rbfA";
  "rbgA";
  "rbsA";
  "rbsB";
  "rbsC";
  "rbsK";
  "rcsC_1";
  "rcsC_10";
  "rcsC_11";
  "rcsC_2";
  "rcsC_3";
  "rcsC_4";
  "rcsC_5";
  "rcsC_6";
  "rcsC_7";
  "rcsC_8";
  "rcsC_9";
  "recA";
  "recD2_1";
  "recD2_2";
  "recD2_3";
  "recF_1";
  "recF_2";
  "recF_3";
  "recF_5";
  "recG";
  "recG_1";
  "recJ";
  "recN";
  "recO";
  "recQ_1";
  "recQ_2";
  "recQ_4";
  "recR";
  "recR_1";
  "recU";
  "recU_1";
  "recU_2";
  "recX";
  "recX_1";
  "regX3_2";
  "regX3_3";
  "regX3_4";
  "regX3_5";
  "relA";
  "rep";
  "repB";
  "rep_1";
  "rep_2";
  "resA_1";
  "resA_2";
  "resA_3";
  "resA_4";
  "resA_5";
  "resA_7";
  "resE";
  "resE_1";
  "resE_2";
  "resE_3";
  "rex";
  "rfbB";
  "rfbD";
  "rfnT";
  "rghR";
  "rhaR_1";
  "rhaR_2";
  "rhaR_3";
  "rhaR_4";
  "rhaR_5";
  "rhaR_6";
  "rhaR_7";
  "rhaS_1";
  "rhaS_2";
  "rhaS_3";
  "rhaS_4";
  "rhaS_5";
  "rhaS_6";
  "rhaS_7";
  "rho";
  "rhsA";
  "rhtB";
  "rhtC";
  "ribB";
  "ribD";
  "ribE";
  "ribF";
  "ribH";
  "ribH_1";
  "ribT";
  "ribX";
  "ribZ_1";
  "ribZ_2";
  "rihA";
  "rimI";
  "rimJ_1";
  "rimJ_2";
  "rimM";
  "rimP";
  "rlhA";
  "rlmA";
  "rlmCD_2";
  "rlmD";
  "rlmG";
  "rlmH";
  "rlmI";
  "rlmL";
  "rlmN";
  "rlmN_1";
  "rluB";
  "rluD_1";
  "rluD_2";
  "rluF";
  "rluF_1";
  "rmlA";
  "rmlC";
  "rmlD";
  "rnc";
  "rnhA";
  "rnhB";
  "rnhC";
  "rnj";
  "rnj2";
  "rnjA_1";
  "rnjA_2";
  "rnjA_4";
  "rnjB";
  "rnj_2";
  "rnmV_1";
  "rnmV_2";
  "rnpA";
  "rnr";
  "rnr_2";
  "rny";
  "rnz";
  "rob";
  "rocA1_2";
  "rocB";
  "rocB_2";
  "rocC";
  "rocD";
  "rocE";
  "rocE_1";
  "rocE_2";
  "rocE_4";
  "rocE_5";
  "rocF_1";
  "rocF_2";
  "rocF_3";
  "rocF_4";
  "rocR_1";
  "rocR_2";
  "rodA_1";
  "rodA_2";
  "rpaR";
  "rpe";
  "rph";
  "rpiB";
  "rplA";
  "rplB";
  "rplC";
  "rplC_2";
  "rplD";
  "rplE";
  "rplF";
  "rplGA";
  "rplGB";
  "rplI";
  "rplJ";
  "rplK";
  "rplL";
  "rplM";
  "rplN";
  "rplO";
  "rplP";
  "rplQ";
  "rplR";
  "rplS";
  "rplT";
  "rplU";
  "rplV";
  "rplW";
  "rplX";
  "rplY";
  "rpmA";
  "rpmB";
  "rpmC";
  "rpmD";
  "rpmE";
  "rpmF";
  "rpmG2";
  "rpmGA";
  "rpmH";
  "rpmI";
  "rpmJ";
  "rpoA";
  "rpoB";
  "rpoC";
  "rpoD";
  "rpoE_1";
  "rpoE_2";
  "rpoE_3";
  "rpoN";
  "rpoN_2";
  "rpoZ";
  "rppH";
  "rppH_1";
  "rppH_2";
  "rpsB";
  "rpsC";
  "rpsD";
  "rpsE";
  "rpsF";
  "rpsG";
  "rpsH";
  "rpsI";
  "rpsJ";
  "rpsK";
  "rpsL";
  "rpsM";
  "rpsN1";
  "rpsO";
  "rpsP";
  "rpsQ";
  "rpsR";
  "rpsS";
  "rpsT";
  "rpsU";
  "rqcH";
  "rqcH_2";
  "rsbP_1";
  "rsbP_2";
  "rsbQ";
  "rsbQ_1";
  "rsbT";
  "rsbU";
  "rsbU_2";
  "rsbV_1";
  "rsbV_2";
  "rsbW";
  "rsfA";
  "rsfS";
  "rsgA_1";
  "rsgA_2";
  "rsgA_3";
  "rsiV";
  "rsiW";
  "rsmA";
  "rsmB";
  "rsmD";
  "rsmE";
  "rsmG";
  "rsmH";
  "rsmH_1";
  "rsmI";
  "rsmJ";
  "rsoA";
  "rspR";
  "rssB";
  "rssB_1";
  "rssB_2";
  "rsuA";
  "rtcB";
  "rutB";
  "rutD";
  "rutD_1";
  "rutD_2";
  "ruvA";
  "ruvB_1";
  "ruvB_2";
  "saeR";
  "saeR_1";
  "saeR_2";
  "saeS";
  "safD";
  "salA_1";
  "sap";
  "sapB";
  "sarA";
  "sarZ";
  "sasA_1";
  "sasA_10";
  "sasA_11";
  "sasA_12";
  "sasA_13";
  "sasA_14";
  "sasA_2";
  "sasA_3";
  "sasA_4";
  "sasA_5";
  "sasA_6";
  "sasA_7";
  "sasA_8";
  "sasA_9";
  "sasP-C_1";
  "sasP-C_2";
  "sat";
  "satA";
  "satA_2";
  "sat_1";
  "sat_2";
  "sauU";
  "sbcD";
  "sbcD_2";
  "sbp";
  "scmP_1";
  "scmP_2";
  "scmP_3";
  "scmP_4";
  "scoA";
  "scoA_1";
  "scoB";
  "scpA";
  "scpA_1";
  "scpB";
  "scrK_1";
  "scrK_2";
  "sdhA";
  "sdhB";
  "sdhC";
  "sdpR";
  "secA_1";
  "secA_2";
  "secDF";
  "secDF_2";
  "secDF_3";
  "secE";
  "secG";
  "secY";
  "selO";
  "selO_2";
  "sepF";
  "serA";
  "serC";
  "serC_1";
  "serS";
  "sfp";
  "sftA_1";
  "sftA_2";
  "sgrR";
  "sigA";
  "sigB";
  "sigD";
  "sigD_1";
  "sigE";
  "sigF";
  "sigF_1";
  "sigG";
  "sigH_1";
  "sigH_2";
  "sigK";
  "sigK_1";
  "sigM";
  "sigO";
  "sigO_2";
  "sigV_1";
  "sigV_2";
  "sigV_3";
  "sigW_1";
  "sigW_2";
  "sigW_3";
  "sigW_4";
  "sigW_5";
  "sigW_6";
  "sigW_7";
  "sigW_8";
  "sigX_1";
  "sigX_2";
  "sigX_3";
  "sipT";
  "sipT_1";
  "sirB";
  "skfE";
  "sleB";
  "sleL_1";
  "sleL_2";
  "sleL_4";
  "slmA";
  "slmA_2";
  "slyA";
  "slyA_1";
  "slyA_2";
  "smc_1";
  "smc_2";
  "smc_3";
  "smc_4";
  "smpB";
  "sodA1";
  "soj";
  "soj_1";
  "soj_2";
  "sotB";
  "soxA";
  "speA_1";
  "speA_2";
  "speA_3";
  "speB";
  "speG";
  "sph";
  "sphR";
  "sphR_1";
  "sphR_3";
  "splB";
  "spo0A";
  "spo0F";
  "spo0J";
  "spo0M";
  "spoIIAA";
  "spoIIAB";
  "spoIIE";
  "spoIIIAH";
  "spoIIID";
  "spoIIIE";
  "spoIIIE_1";
  "spoIIIE_2";
  "spoIIIE_3";
  "spoIIQ";
  "spoIVA";
  "spoIVA_2";
  "spoIVB";
  "spoIVB_2";
  "spoIVFB";
  "spoVAD";
  "spoVAD_1";
  "spoVB";
  "spoVB_2";
  "spoVD";
  "spoVD_2";
  "spoVG";
  "spoVS";
  "spoVS_2";
  "spoVT";
  "spoVT_2";
  "sppA";
  "spsB";
  "spuC";
  "spxA_1";
  "spxA_2";
  "srfAC";
  "srkA";
  "srlR";
  "srmB";
  "srpC";
  "srrA_1";
  "srrA_2";
  "srrA_3";
  "srrA_5";
  "srrB";
  "srtB";
  "ssbA";
  "ssbA_1";
  "ssbA_2";
  "ssbB";
  "sseB";
  "sspH";
  "sspI";
  "ssuB";
  "ssuC";
  "stiP";
  "strA";
  "strB1";
  "sttH";
  "sucC";
  "sucC_1";
  "sucC_2";
  "sucD";
  "sufC";
  "sufS_1";
  "sufS_2";
  "sufT";
  "sufU";
  "suhB";
  "sumT";
  "sutR_1";
  "sutR_2";
  "swrC";
  "swrC_1";
  "swrC_2";
  "swrD";
  "syd";
  "tadA_1";
  "tadA_2";
  "tadA_4";
  "tag";
  "tagA";
  "tagG";
  "tagO";
  "tagT";
  "tagU_1";
  "tagU_2";
  "tal";
  "tal_1";
  "tam";
  "tatAd";
  "tatAy";
  "tatC1";
  "tatC2";
  "tatC2_1";
  "tcyJ";
  "tcyK_1";
  "tcyK_2";
  "tcyL_1";
  "tcyL_2";
  "tcyL_3";
  "tcyM";
  "tcyM_1";
  "tcyN";
  "tcyP";
  "tcyP_2";
  "tdh_1";
  "tdk";
  "teaD";
  "teaD_2";
  "tetA_1";
  "tetA_2";
  "tetA_3";
  "tetM";
  "tfdR";
  "tfdS";
  "tgnB";
  "tgpA";
  "tgt";
  "thi4";
  "thiC";
  "thiD_1";
  "thiD_2";
  "thiE";
  "thiI";
  "thiM";
  "thiN";
  "thiT";
  "thiY";
  "thlA";
  "thlA_1";
  "thlA_2";
  "thlA_3";
  "thrB";
  "thrC";
  "thrS";
  "thrS_2";
  "thrZ";
  "thrZ_1";
  "thrZ_2";
  "thyA";
  "thyA_2";
  "tig";
  "tilS";
  "tilS_1";
  "tilS_2";
  "tkt";
  "tkt_1";
  "tlp";
  "tlyA";
  "tmcAL";
  "tmcAL_2";
  "tmk";
  "tmpC_1";
  "tmpC_2";
  "tnpR";
  "tnsA_1";
  "tnsA_2";
  "tnsA_3";
  "tnsB";
  "tnsB_1";
  "tnsB_2";
  "tnsB_3";
  "tnsC";
  "tnsC_1";
  "tnsC_2";
  "todF";
  "topA";
  "topA_2";
  "topB_1";
  "topB_2";
  "topB_3";
  "tpa_1";
  "tpa_2";
  "tpa_3";
  "tpa_4";
  "tpiA";
  "tpx";
  "tri1";
  "trmB";
  "trmD";
  "trmD_2";
  "trmFO";
  "trmFO_1";
  "trmK";
  "trmK_1";
  "trmL";
  "trmR_1";
  "trmR_2";
  "trpA";
  "trpB_1";
  "trpB_2";
  "trpC";
  "trpD";
  "trpE_1";
  "trpE_2";
  "trpE_3";
  "trpF";
  "trpP";
  "trpS";
  "truA";
  "truB";
  "trxA";
  "trxB_1";
  "trxB_2";
  "tsaB";
  "tsaC1";
  "tsaD";
  "tsaE";
  "tsdA";
  "tsf";
  "ttr";
  "ttuC'";
  "tuaD";
  "tuf";
  "tusA";
  "tycA";
  "typA";
  "tyrC";
  "tyrS_1";
  "tyrS_2";
  "uacT";
  "ubiB";
  "uctC";
  "udk_1";
  "udk_2";
  "ugpQ";
  "ulaA";
  "ulaC";
  "ung";
  "upp";
  "uppP_1";
  "uppP_2";
  "uppS";
  "urdA";
  "ureA";
  "ureB";
  "ureC";
  "ureC_1";
  "ureC_3";
  "ureC_4";
  "ureD_2";
  "ureE";
  "ureF";
  "ureF_2";
  "ureG";
  "ureH";
  "uup";
  "uvrA_1";
  "uvrA_2";
  "uvrB";
  "uvrB_2";
  "uvrC_1";
  "uvrC_2";
  "uxaA";
  "uxaA_2";
  "uxaA_3";
  "uxaB";
  "uxaB_1";
  "uxuA";
  "uxuB";
  "valS";
  "vat";
  "vdcA";
  "veg";
  "virS";
  "vlmH";
  "vpr";
  "vraR_1";
  "vraR_2";
  "walK";
  "walK_2";
  "walR_1";
  "walR_2";
  "walR_3";
  "walR_4";
  "walR_5";
  "walR_6";
  "walR_8";
  "walR_9";
  "wapA";
  "wbbL";
  "wbgU";
  "wbpA";
  "wcaJ";
  "whiA";
  "xecD_2";
  "xerC_1";
  "xerC_10";
  "xerC_11";
  "xerC_12";
  "xerC_2";
  "xerC_3";
  "xerC_4";
  "xerC_5";
  "xerC_6";
  "xerC_7";
  "xerC_8";
  "xerC_9";
  "xerD_1";
  "xerD_2";
  "xerD_3";
  "xerD_4";
  "xerS";
  "xkdM";
  "xpsE";
  "xpt";
  "xre";
  "xseA";
  "xseB";
  "xylB";
  "xylB_2";
  "xynA1";
  "yabA";
  "yabJ";
  "yabP";
  "yacL";
  "yacL_1";
  "yacL_3";
  "yacP";
  "yafV";
  "yafV_2";
  "yajO";
  "ybaB";
  "ybaK";
  "ybbH";
  "ybbW";
  "ybdM";
  "ybeT";
  "ybeY";
  "ybhF_1";
  "ybhI";
  "ybiT_1";
  "ybiT_2";
  "ybiT_3";
  "ycaD_1";
  "ycaD_2";
  "yccX";
  "yceC";
  "yceD_1";
  "yceD_2";
  "yceI";
  "ycf3";
  "ycfH_1";
  "ycfH_2";
  "ycgT";
  "ychF";
  "yciC_1";
  "yciC_2";
  "yclM";
  "yclM_2";
  "yclN";
  "yclO";
  "yclP";
  "yclP_2";
  "yclQ";
  "ycnK";
  "ydaD";
  "ydaD_1";
  "ydaD_3";
  "ydaF_1";
  "ydaF_2";
  "ydaG";
  "ydbD";
  "ydbM";
  "ydbP";
  "ydcC";
  "ydcO";
  "ydcV";
  "yddE_1";
  "yddE_2";
  "yddE_3";
  "ydeA";
  "ydfG";
  "ydfJ";
  "ydfK";
  "ydgH";
  "ydhK";
  "ydhK_2";
  "ydhP";
  "ydhR";
  "ydjA";
  "ydjJ";
  "ydjM";
  "yecS_1";
  "yecS_2";
  "yecS_3";
  "yedA";
  "yedJ";
  "yeeF";
  "yeeO";
  "yeiL";
  "yerA";
  "yerB";
  "yfbR";
  "yfcA";
  "yfcA_1";
  "yfcA_2";
  "yfcA_4";
  "yfcE";
  "yfcJ_1";
  "yfdE";
  "yfeW";
  "yfhA";
  "yfhA_1";
  "yfhA_2";
  "yfhH";
  "yfhP";
  "yfhP_2";
  "yfhP_3";
  "yfiC";
  "yfiR";
  "yfiT";
  "yfiY_1";
  "yfiY_2";
  "yfiY_3";
  "yfiY_4";
  "yfiZ";
  "yfiZ_1";
  "yfiZ_2";
  "yfkJ";
  "yfkM";
  "yfkN";
  "yflH";
  "yflN_1";
  "yflN_2";
  "yflT";
  "yfmL";
  "yfmS_1";
  "yfmS_2";
  "yfnB";
  "ygaZ";
  "ygcS";
  "ygeA";
  "ygeX";
  "ygeX_1";
  "yghA";
  "yhaM";
  "yhaM_2";
  "yhaN_1";
  "yhaN_2";
  "yhaO";
  "yhaP";
  "yhbE";
  "yhbO";
  "yhbY";
  "yhcR";
  "yhdG";
  "yhdG_2";
  "yhdJ";
  "yhdT";
  "yheH";
  "yheH_2";
  "yheI";
  "yheI_1";
  "yheI_2";
  "yheS";
  "yhfP";
  "yhgF";
  "yhgF_2";
  "yhhS_1";
  "yhhS_2";
  "yhhS_3";
  "yhjQ";
  "yhjX";
  "yiaA";
  "yicL_1";
  "yicL_2";
  "yicL_3";
  "yidA";
  "yidC";
  "yidC_1";
  "yifK";
  "yifK_1";
  "yihN";
  "yijE";
  "yisK";
  "yitJ";
  "yitJ_2";
  "yitU";
  "yizA";
  "yjbI";
  "yjbK";
  "yjbM";
  "yjbM_1";
  "yjbR";
  "yjcD";
  "yjcF";
  "yjcF_1";
  "yjcG";
  "yjcG_2";
  "yjdF";
  "yjdJ";
  "yjfB";
  "yjhB";
  "yjjP";
  "yjlC";
  "yjlC_2";
  "yjlD_1";
  "yjlD_2";
  "yjmC";
  "yjmD";
  "yjmD_2";
  "ykfA_1";
  "ykfA_2";
  "yknY";
  "yknY_1";
  "yknY_2";
  "yknY_3";
  "ykoJ";
  "ykuD";
  "ykuI";
  "ykuL";
  "ykuV";
  "ylbJ";
  "ylbL";
  "yliI";
  "ylxH";
  "ymcA";
  "ymdB";
  "ymfD";
  "yncA";
  "yncA_1";
  "yncB";
  "yndB";
  "yndE_1";
  "yndE_2";
  "yndE_3";
  "yneA";
  "yneB";
  "ynfM";
  "ynfM_1";
  "ynfM_2";
  "yngG_1";
  "yngG_2";
  "yngHB";
  "yoaA";
  "yoaA_2";
  "yoaH_1";
  "yoaH_2";
  "yoaH_4";
  "yocH";
  "yocK";
  "yodB_1";
  "yodB_2";
  "yodC_1";
  "yodC_2";
  "yodJ";
  "yofA";
  "yohK";
  "yojF";
  "ypbG_1";
  "ypbG_2";
  "ypcP";
  "ypdF_1";
  "ypdF_2";
  "ypdF_3";
  "ypeB";
  "ypfA";
  "ypfD";
  "ypjD";
  "ypjQ";
  "ypmB";
  "ypmQ_1";
  "ypmQ_2";
  "yppE";
  "ypuA";
  "ypwA_1";
  "ypwA_2";
  "ypwA_3";
  "yqbN";
  "yqeH";
  "yqeH_2";
  "yqeN";
  "yqeN_2";
  "yqeY";
  "yqfL";
  "yqfL_1";
  "yqgN";
  "yqhS";
  "yqiK";
  "yqjY";
  "yqjZ";
  "yqzG";
  "yraA";
  "yrdA";
  "yrrB";
  "yrrK";
  "yscN";
  "yscU";
  "ysdB";
  "ysdC_1";
  "ysdC_2";
  "yslB";
  "ytaF";
  "ytbE";
  "ytbE_2";
  "ytcD";
  "ytcD_1";
  "ythA";
  "ythB";
  "ytkD";
  "ytlR";
  "ytnP";
  "ytpA";
  "ytrA_1";
  "ytrA_2";
  "ytrA_3";
  "ytrA_4";
  "ytrA_5";
  "ytrB";
  "ytrE";
  "ytrE_2";
  "ytrF";
  "ytrF_2";
  "yttP";
  "ytzE";
  "yuaF";
  "yugI";
  "yunB";
  "yusV_1";
  "yusV_2";
  "yusV_3";
  "yusV_4";
  "yutF";
  "yvbW";
  "yvcJ";
  "yvdP";
  "yvdP_1";
  "yvdP_2";
  "yvdT";
  "yveL";
  "yvgN";
  "yviE";
  "yvqK";
  "yvyG";
  "yvzB";
  "ywaC";
  "ywdI";
  "ywhB";
  "ywlC";
  "ywlF";
  "ywle";
  "ywle_1";
  "ywnA";
  "ywnH";
  "ywqC";
  "ywqD";
  "ywqE";
  "ywqF";
  "ywqG";
  "ywqN";
  "ywqN_2";
  "ywrO";
  "yxaF";
  "yxdL_1";
  "yxdL_2";
  "yxdM_1";
  "yxdM_2";
  "yxdM_3";
  "yxeB";
  "yxeB_1";
  "yxeB_2";
  "yxlE";
  "yxlF_1";
  "yxlF_2";
  "yxlF_3";
  "yxlF_4";
  "yxlG";
  "yxlG_2";
  "yyaP";
  "yybR_1";
  "yybR_2";
  "yycB_1";
  "yycB_3";
  "yycB_4";
  "yycE";
  "yycH";
  "yycI";
  "yycJ";
  "yycJ_1";
  "yycJ_2";
  "yycN";
  "zapA";
  "zitB";
  "znuA";
  "znuB";
  "znuC";
  "zosA";
  "zupT";
  "zur";

  /* list of edges */
  "COQ3_1" -- "comEA" [weight = "0.5"];
  "COQ3_1" -- "group_2717" [weight = "1"];
  "COQ3_1" -- "rsfS" [weight = "0.2"];
  "COQ3_2" -- "group_1831" [weight = "1"];
  "COQ3_3" -- "hddA" [weight = "1"];
  "COQ5_1" -- "group_2181" [weight = "0.333333333333333"];
  "COQ5_1" -- "group_331" [weight = "1"];
  "COQ5_2" -- "cmoM_2" [weight = "1"];
  "COQ5_2" -- "group_1094" [weight = "1"];
  "COQ5_2" -- "group_1095" [weight = "1"];
  "COQ5_2" -- "group_6865" [weight = "1"];
  "COQ5_5" -- "group_5461" [weight = "1"];
  "COQ5_5" -- "group_9491" [weight = "1"];
  "Hgd" -- "fadR_2" [weight = "0.333333333333333"];
  "Hgd" -- "group_1557" [weight = "1"];
  "Hgd" -- "group_3800" [weight = "1"];
  "Hgd" -- "group_800" [weight = "0.25"];
  "IMPDH_1" -- "acuA" [weight = "0.166666666666667"];
  "Int-Tn" -- "group_6841" [weight = "1"];
  "MroQ" -- "groS" [weight = "0.333333333333333"];
  "MroQ" -- "group_5670" [weight = "0.5"];
  "MroQ" -- "group_9821" [weight = "1"];
  "MroQ" -- "tatC2" [weight = "0.5"];
  "aaaT_1" -- "group_3160" [weight = "1"];
  "aaaT_1" -- "group_3161" [weight = "1"];
  "aaaT_1" -- "group_5061" [weight = "0.333333333333333"];
  "aaaT_1" -- "sttH" [weight = "0.333333333333333"];
  "aaaT" -- "group_3789" [weight = "1"];
  "aacA-aphD_1" -- "group_6108" [weight = "1"];
  "abaF_1" -- "abaF_2" [weight = "1"];
  "abaF" -- "abaF_2" [weight = "1"];
  "abaF" -- "topB_1" [weight = "1"];
  "abgB_1" -- "abgB_2" [weight = "1"];
  "abgB_1" -- "sauU" [weight = "1"];
  "abgB_2" -- "group_957" [weight = "0.5"];
  "abgB_2" -- "group_958" [weight = "1"];
  "abgB_2" -- "sauU" [weight = "0.5"];
  "abgB" -- "glsA1" [weight = "0.25"];
  "abgT" -- "amaA" [weight = "1"];
  "abgT" -- "hipO" [weight = "1"];
  "abrB_1" -- "group_8614" [weight = "1"];
  "abrB_1" -- "group_8616" [weight = "1"];
  "abrB" -- "rsmI" [weight = "0.2"];
  "accA" -- "accD" [weight = "0.5"];
  "accA" -- "accD_2" [weight = "0.5"];
  "accB" -- "accC" [weight = "0.333333333333333"];
  "accC" -- "group_5560" [weight = "1"];
  "accC" -- "group_8342" [weight = "0.333333333333333"];
  "accD" -- "accD_2" [weight = "1"];
  "acdA_1" -- "group_10255" [weight = "0.166666666666667"];
  "acdA_2" -- "lysDH" [weight = "0.333333333333333"];
  "aceA" -- "aceB" [weight = "0.2"];
  "aceA" -- "group_7429" [weight = "1"];
  "aceA" -- "group_935" [weight = "1"];
  "aceA" -- "group_936" [weight = "1"];
  "aceA" -- "icl" [weight = "1"];
  "aceB" -- "group_4589" [weight = "0.5"];
  "aceB" -- "group_4590" [weight = "1"];
  "aceB" -- "group_4799" [weight = "1"];
  "aceB" -- "group_5327" [weight = "0.5"];
  "acpA_1" -- "acpB" [weight = "1"];
  "acpA_1" -- "group_1061" [weight = "1"];
  "acpA_1" -- "group_4369" [weight = "1"];
  "acpA" -- "fabG_2" [weight = "0.2"];
  "acpB" -- "deoD_1" [weight = "0.333333333333333"];
  "acpP" -- "group_8527" [weight = "1"];
  "acpS" -- "gluP" [weight = "0.333333333333333"];
  "acp_2" -- "group_3043" [weight = "0.5"];
  "acp_2" -- "group_3445" [weight = "1"];
  "acp_3" -- "group_9040" [weight = "1"];
  "acp_3" -- "group_9803" [weight = "1"];
  "acr3_1" -- "group_5808" [weight = "0.5"];
  "acr3" -- "arsC_1" [weight = "1"];
  "acr3" -- "arsC_2" [weight = "1"];
  "acrC" -- "group_5359" [weight = "0.5"];
  "acrC" -- "mmgC_2" [weight = "1"];
  "acrC" -- "sasA_14" [weight = "0.333333333333333"];
  "acsA_1" -- "acuA" [weight = "0.333333333333333"];
  "acsA_2" -- "acsA_4" [weight = "1"];
  "acsA_2" -- "group_3492" [weight = "1"];
  "acsA_2" -- "group_9122" [weight = "1"];
  "acsA_2" -- "sppA" [weight = "0.5"];
  "acsA_3" -- "group_2685" [weight = "1"];
  "acsA_3" -- "rocF_2" [weight = "0.25"];
  "acsA_3" -- "rocF_3" [weight = "1"];
  "actP_1" -- "lspA" [weight = "0.2"];
  "actP_2" -- "actP_3" [weight = "1"];
  "actP_2" -- "group_5342" [weight = "0.25"];
  "actP_2" -- "group_5343" [weight = "1"];
  "actP_2" -- "group_6628" [weight = "0.333333333333333"];
  "actP_2" -- "group_8067" [weight = "1"];
  "actP_3" -- "group_5342" [weight = "1"];
  "act" -- "group_5669" [weight = "0.2"];
  "act" -- "yajO" [weight = "0.2"];
  "acuA_2" -- "acuA" [weight = "1"];
  "acuC" -- "IMPDH_1" [weight = "0.5"];
  "acuC" -- "ccpA" [weight = "0.5"];
  "acxA_1" -- "acxA_2" [weight = "1"];
  "acxA_2" -- "apc3" [weight = "0.5"];
  "acyII" -- "acyII_1" [weight = "1"];
  "adaA" -- "group_1794" [weight = "1"];
  "adaB_1" -- "amt" [weight = "1"];
  "adaB_1" -- "metN_3" [weight = "0.166666666666667"];
  "adaB_2" -- "adaA" [weight = "0.5"];
  "adaB_2" -- "group_1792" [weight = "0.5"];
  "adaB_2" -- "group_1793" [weight = "0.5"];
  "adaB_2" -- "group_1794" [weight = "0.5"];
  "ada" -- "alkA" [weight = "0.5"];
  "ada" -- "group_5037" [weight = "0.25"];
  "ada" -- "group_6047" [weight = "0.5"];
  "addA_1" -- "addA_2" [weight = "1"];
  "addA_1" -- "addB" [weight = "1"];
  "addA_2" -- "addA" [weight = "1"];
  "addA" -- "group_7881" [weight = "1"];
  "addB_2" -- "addA_1" [weight = "1"];
  "addB_2" -- "addB" [weight = "1"];
  "addB" -- "addA" [weight = "0.2"];
  "addB" -- "group_3215" [weight = "0.166666666666667"];
  "addB" -- "group_3216" [weight = "1"];
  "adeC" -- "group_1999" [weight = "1"];
  "adeC" -- "ydaG" [weight = "0.5"];
  "adh1" -- "adh1_2" [weight = "1"];
  "adh1" -- "gapN" [weight = "1"];
  "adh1" -- "group_4479" [weight = "0.25"];
  "adh2" -- "gluD" [weight = "1"];
  "adh2" -- "group_5492" [weight = "0.25"];
  "adhE_1" -- "group_5717" [weight = "0.5"];
  "adhE_1" -- "group_6323" [weight = "0.5"];
  "adhE_1" -- "group_7959" [weight = "1"];
  "adhE_1" -- "pduA" [weight = "0.5"];
  "adhE_2" -- "group_3887" [weight = "1"];
  "adh_1" -- "group_3932" [weight = "0.2"];
  "adh_1" -- "group_8262" [weight = "1"];
  "adh_1" -- "rluF" [weight = "0.5"];
  "adh_2" -- "group_2873" [weight = "0.333333333333333"];
  "adh_2" -- "group_5341" [weight = "0.333333333333333"];
  "adk" -- "infA" [weight = "0.5"];
  "aes" -- "group_2887" [weight = "1"];
  "aes" -- "group_8046" [weight = "1"];
  "agrA" -- "group_9845" [weight = "1"];
  "agrA" -- "pbpX" [weight = "1"];
  "agrB" -- "group_9842" [weight = "1"];
  "agrB" -- "group_9844" [weight = "1"];
  "aiiA" -- "crtI" [weight = "1"];
  "aiiA" -- "group_8522" [weight = "1"];
  "aiiB" -- "group_6677" [weight = "1"];
  "aiiB" -- "group_6679" [weight = "1"];
  "alaS_1" -- "alaS_3" [weight = "1"];
  "alaS_1" -- "corA_1" [weight = "0.5"];
  "alaS_1" -- "group_2725" [weight = "1"];
  "alaS_2" -- "group_2973" [weight = "0.333333333333333"];
  "alaS_2" -- "group_2976" [weight = "1"];
  "alaS_2" -- "group_8945" [weight = "1"];
  "alaS_3" -- "corA_1" [weight = "1"];
  "ald1" -- "adh_1" [weight = "1"];
  "ald1" -- "rluF" [weight = "1"];
  "aldA" -- "group_3283" [weight = "1"];
  "aldA" -- "oppD_5" [weight = "1"];
  "aldA" -- "tsaC1" [weight = "1"];
  "aldH1" -- "group_5136" [weight = "0.142857142857143"];
  "aldH1" -- "murE_1" [weight = "0.125"];
  "algU" -- "group_2075" [weight = "1"];
  "algU" -- "group_2076" [weight = "1"];
  "alkA_1" -- "ada" [weight = "0.5"];
  "alkA_1" -- "group_1123" [weight = "1"];
  "alkA_1" -- "group_1125" [weight = "0.5"];
  "alkA_1" -- "ogt" [weight = "1"];
  "alkA_2" -- "alkA_3" [weight = "1"];
  "alkA_2" -- "gltC_3" [weight = "0.5"];
  "alkA_2" -- "group_4611" [weight = "0.5"];
  "alkA_2" -- "group_7457" [weight = "1"];
  "alkA_2" -- "yddE_3" [weight = "1"];
  "alkA_3" -- "bltD_2" [weight = "1"];
  "alkA_3" -- "group_4611" [weight = "0.5"];
  "alr" -- "group_2800" [weight = "1"];
  "alr" -- "group_4106" [weight = "0.333333333333333"];
  "alr" -- "ydcC" [weight = "0.333333333333333"];
  "alsT_1" -- "mcpB_7" [weight = "1"];
  "alsT" -- "alsT_2" [weight = "1"];
  "alsT" -- "group_408" [weight = "1"];
  "alsT" -- "group_8217" [weight = "1"];
  "alsT" -- "mcpA_1" [weight = "0.333333333333333"];
  "alx" -- "bshB2" [weight = "0.5"];
  "alx" -- "group_4099" [weight = "1"];
  "alx" -- "group_4101" [weight = "1"];
  "alx" -- "group_4103" [weight = "1"];
  "alx" -- "ilvA" [weight = "0.333333333333333"];
  "amaB" -- "amaB_1" [weight = "1"];
  "amaB" -- "group_2319" [weight = "0.333333333333333"];
  "amaB" -- "group_6205" [weight = "0.5"];
  "amaB" -- "group_7444" [weight = "1"];
  "amaB" -- "group_8834" [weight = "1"];
  "amj" -- "group_268" [weight = "1"];
  "amj" -- "group_9039" [weight = "1"];
  "amj" -- "group_983" [weight = "0.333333333333333"];
  "amj" -- "hssR_3" [weight = "0.5"];
  "amj" -- "rfnT" [weight = "1"];
  "ansB" -- "group_179" [weight = "1"];
  "ansB" -- "prsW" [weight = "0.25"];
  "apbE" -- "group_7396" [weight = "1"];
  "apc3" -- "apc4" [weight = "0.25"];
  "apeX" -- "apeX_2" [weight = "1"];
  "apeX" -- "group_10307" [weight = "0.2"];
  "apeX" -- "group_1055" [weight = "1"];
  "apeX" -- "group_3047" [weight = "0.5"];
  "apeX" -- "group_9641" [weight = "1"];
  "aphA4" -- "group_8535" [weight = "1"];
  "aplIM" -- "group_9743" [weight = "1"];
  "appA_1" -- "cntB" [weight = "0.5"];
  "appA_1" -- "ureH" [weight = "0.333333333333333"];
  "appA_2" -- "appA_1" [weight = "1"];
  "appA_2" -- "cntB" [weight = "1"];
  "appA" -- "group_3454" [weight = "0.5"];
  "apt" -- "group_7334" [weight = "1"];
  "apt" -- "recJ" [weight = "0.333333333333333"];
  "araC" -- "group_4975" [weight = "0.5"];
  "araC" -- "group_5761" [weight = "0.5"];
  "arcA_1" -- "gabP_1" [weight = "0.25"];
  "arcA_1" -- "nudC_1" [weight = "0.166666666666667"];
  "arcA_3" -- "gabP_1" [weight = "1"];
  "arcA_3" -- "splB" [weight = "1"];
  "arcC1" -- "group_1613" [weight = "1"];
  "arcC1" -- "group_6500" [weight = "0.166666666666667"];
  "arcC1" -- "pucI" [weight = "1"];
  "arcC1" -- "ybbW" [weight = "0.333333333333333"];
  "argB" -- "argD" [weight = "0.333333333333333"];
  "argC" -- "acsA_1" [weight = "0.25"];
  "argC" -- "group_3486" [weight = "1"];
  "argD_1" -- "argB" [weight = "1"];
  "argD_1" -- "group_1289" [weight = "1"];
  "argD_2" -- "patA_1" [weight = "1"];
  "argD_2" -- "srkA" [weight = "1"];
  "argD" -- "argD_4" [weight = "1"];
  "argD" -- "group_2030" [weight = "1"];
  "argD" -- "group_2031" [weight = "0.333333333333333"];
  "argF_1" -- "argF" [weight = "1"];
  "argF_2" -- "argF_1" [weight = "1"];
  "argF_2" -- "group_8982" [weight = "1"];
  "argF_2" -- "hdfR_1" [weight = "1"];
  "argG" -- "argG_2" [weight = "1"];
  "argG" -- "argH_1" [weight = "0.25"];
  "argH_2" -- "group_1779" [weight = "1"];
  "argH_2" -- "group_2854" [weight = "1"];
  "argH_2" -- "group_8204" [weight = "1"];
  "argH_2" -- "group_9661" [weight = "1"];
  "argH_3" -- "group_5568" [weight = "1"];
  "argJ" -- "argB" [weight = "0.25"];
  "argJ" -- "argC" [weight = "0.25"];
  "argJ" -- "argJ_2" [weight = "1"];
  "argK" -- "icmF_2" [weight = "1"];
  "argO" -- "group_8959" [weight = "1"];
  "argO" -- "ileS_3" [weight = "0.5"];
  "argO" -- "mupA" [weight = "0.333333333333333"];
  "argO" -- "norG_2" [weight = "0.5"];
  "argR" -- "tlyA" [weight = "0.25"];
  "argS_1" -- "group_434" [weight = "1"];
  "argS_2" -- "argS_4" [weight = "1"];
  "argS_2" -- "group_910" [weight = "0.5"];
  "argS_3" -- "group_437" [weight = "1"];
  "argS_4" -- "group_910" [weight = "1"];
  "argS_5" -- "group_437" [weight = "1"];
  "argS_5" -- "yycB_1" [weight = "1"];
  "arlR_1" -- "arlS" [weight = "0.5"];
  "arlR_1" -- "group_816" [weight = "1"];
  "arlR_2" -- "group_4240" [weight = "0.333333333333333"];
  "arlR" -- "arlS" [weight = "1"];
  "arlR" -- "rssB_2" [weight = "1"];
  "arlS_2" -- "group_1761" [weight = "1"];
  "arlS_2" -- "group_4130" [weight = "0.5"];
  "arlS_2" -- "urdA" [weight = "0.333333333333333"];
  "arlS" -- "odhA" [weight = "0.333333333333333"];
  "arnA" -- "group_6920" [weight = "1"];
  "arnA" -- "group_6922" [weight = "1"];
  "aroA1" -- "bepA_1" [weight = "0.2"];
  "aroA1" -- "group_2400" [weight = "1"];
  "aroA1" -- "tyrC" [weight = "0.333333333333333"];
  "aroA" -- "ccpA" [weight = "0.5"];
  "aroA" -- "ccpA_1" [weight = "1"];
  "aroB" -- "aroH" [weight = "0.333333333333333"];
  "aroC" -- "aroB" [weight = "0.2"];
  "aroC" -- "cheR_1" [weight = "1"];
  "aroC" -- "group_3659" [weight = "0.5"];
  "aroE_2" -- "group_1703" [weight = "1"];
  "aroE" -- "aroE_2" [weight = "1"];
  "aroE" -- "yhbY" [weight = "0.5"];
  "aroH" -- "group_3656" [weight = "0.25"];
  "aroH" -- "group_3657" [weight = "1"];
  "aroK" -- "gcvT" [weight = "0.333333333333333"];
  "arsA_1" -- "group_7512" [weight = "1"];
  "arsA_2" -- "arsA_1" [weight = "1"];
  "arsA_2" -- "group_7512" [weight = "1"];
  "arsB_1" -- "arsB" [weight = "1"];
  "arsC_1" -- "arsD_1" [weight = "1"];
  "arsC_2" -- "group_5505" [weight = "1"];
  "arsC_2" -- "group_6843" [weight = "1"];
  "arsC_2" -- "group_7721" [weight = "1"];
  "arsC" -- "acr3_2" [weight = "0.5"];
  "arsD_1" -- "group_3264" [weight = "1"];
  "arsD" -- "arsA_1" [weight = "1"];
  "arsD" -- "arsA_2" [weight = "0.5"];
  "arsD" -- "arsC" [weight = "0.5"];
  "artI_1" -- "group_1493" [weight = "1"];
  "artI_1" -- "group_770" [weight = "0.5"];
  "artI_1" -- "group_9466" [weight = "1"];
  "artM_1" -- "group_3866" [weight = "1"];
  "artM_1" -- "group_5174" [weight = "1"];
  "artM_1" -- "group_6494" [weight = "0.333333333333333"];
  "artM_2" -- "artM_4" [weight = "1"];
  "artM_2" -- "group_4586" [weight = "1"];
  "artM_3" -- "group_6089" [weight = "1"];
  "artM_3" -- "group_9519" [weight = "1"];
  "artM_3" -- "yecS_2" [weight = "0.333333333333333"];
  "artP" -- "artP_1" [weight = "1"];
  "artP" -- "artQ" [weight = "0.333333333333333"];
  "artP" -- "group_4586" [weight = "1"];
  "artP" -- "luxQ" [weight = "1"];
  "artQ" -- "artM_2" [weight = "1"];
  "artQ" -- "artM_4" [weight = "1"];
  "artQ" -- "group_4586" [weight = "1"];
  "asd" -- "dapA_1" [weight = "0.166666666666667"];
  "asd" -- "dpaB" [weight = "1"];
  "asnB_1" -- "group_3470" [weight = "1"];
  "asnB" -- "asnB_1" [weight = "1"];
  "asnB" -- "group_3470" [weight = "0.5"];
  "asnO_1" -- "asnO_2" [weight = "1"];
  "asnO_1" -- "gabR_3" [weight = "1"];
  "asnO_2" -- "asnO" [weight = "1"];
  "asnO_2" -- "gabR_3" [weight = "1"];
  "asnO_3" -- "asnO_4" [weight = "1"];
  "asnO" -- "asnO_3" [weight = "1"];
  "asnO" -- "gabR_3" [weight = "0.25"];
  "asnS" -- "aspS_1" [weight = "1"];
  "asnS" -- "dnaD" [weight = "0.142857142857143"];
  "asnS" -- "group_10191" [weight = "0.166666666666667"];
  "aspA_1" -- "aspA" [weight = "1"];
  "aspA_1" -- "yoaH_1" [weight = "1"];
  "aspA_2" -- "group_10029" [weight = "1"];
  "aspA_2" -- "group_7172" [weight = "1"];
  "aspA" -- "group_5656" [weight = "0.25"];
  "aspA" -- "group_9435" [weight = "1"];
  "aspA" -- "yoaH_1" [weight = "0.5"];
  "aspS_1" -- "dnaD" [weight = "1"];
  "aspS" -- "group_4029" [weight = "1"];
  "aspS" -- "hisS_1" [weight = "0.25"];
  "aspS" -- "nagR_2" [weight = "0.25"];
  "atpA" -- "atpG" [weight = "0.2"];
  "atpB" -- "atpE" [weight = "0.2"];
  "atpC" -- "atpD" [weight = "0.5"];
  "atpC" -- "atpD_2" [weight = "1"];
  "atpC" -- "group_10195" [weight = "0.2"];
  "atpD" -- "atpD_2" [weight = "1"];
  "atpD" -- "atpG" [weight = "0.2"];
  "atpE" -- "atpF" [weight = "0.333333333333333"];
  "atpF" -- "atpH" [weight = "0.2"];
  "atpH" -- "atpA" [weight = "0.2"];
  "atzC_1" -- "atzC_2" [weight = "0.25"];
  "atzC_4" -- "group_651" [weight = "1"];
  "atzC_4" -- "group_8886" [weight = "1"];
  "auaG" -- "ddc" [weight = "1"];
  "auaG" -- "hdc" [weight = "1"];
  "aviRb" -- "group_5542" [weight = "1"];
  "aviRb" -- "nudG" [weight = "1"];
  "axeA1" -- "group_5351" [weight = "0.5"];
  "axeA1" -- "group_956" [weight = "1"];
  "azoR1_1" -- "azoR1_2" [weight = "1"];
  "azoR1_1" -- "group_6099" [weight = "1"];
  "azoR1_1" -- "nsrR_2" [weight = "0.5"];
  "azoR1_2" -- "group_6099" [weight = "1"];
  "azoR4" -- "group_4112" [weight = "0.2"];
  "azoR" -- "group_6501" [weight = "0.25"];
  "azoR" -- "group_7575" [weight = "1"];
  "azoR" -- "resE_1" [weight = "1"];
  "azoR" -- "sasA_13" [weight = "0.2"];
  "bacC_1" -- "dapE_3" [weight = "0.333333333333333"];
  "bacC_1" -- "group_3091" [weight = "1"];
  "bacC_1" -- "group_6966" [weight = "1"];
  "bacC_2" -- "norR" [weight = "1"];
  "bacC_3" -- "group_1067" [weight = "1"];
  "bacE" -- "group_1116" [weight = "1"];
  "bacE" -- "group_9781" [weight = "1"];
  "bacE" -- "kdgR_1" [weight = "0.5"];
  "bacE" -- "tlp" [weight = "0.25"];
  "bacF" -- "group_4014" [weight = "0.166666666666667"];
  "bacF" -- "group_7822" [weight = "1"];
  "bacF" -- "yafV" [weight = "0.5"];
  "baiA" -- "gcvPB_2" [weight = "1"];
  "baiA" -- "group_8848" [weight = "1"];
  "bauC_1" -- "Hgd" [weight = "1"];
  "bauC_1" -- "group_3800" [weight = "1"];
  "bauC_1" -- "group_800" [weight = "1"];
  "bauC_2" -- "group_5036" [weight = "0.2"];
  "bauC_2" -- "tpa_2" [weight = "0.5"];
  "bauC_3" -- "gabP" [weight = "0.333333333333333"];
  "bauC_3" -- "group_7823" [weight = "1"];
  "bauC_3" -- "tpa_3" [weight = "0.25"];
  "bbsG" -- "gltC_6" [weight = "0.25"];
  "bbsG" -- "group_3740" [weight = "1"];
  "bcd_2" -- "group_4474" [weight = "1"];
  "bcd" -- "bcd_1" [weight = "1"];
  "bcd" -- "menE_1" [weight = "0.5"];
  "bceA_1" -- "bceA" [weight = "1"];
  "bceA_3" -- "group_9839" [weight = "1"];
  "bceB_1" -- "bceA_2" [weight = "0.25"];
  "bceB_2" -- "bceA" [weight = "1"];
  "bceB_2" -- "bceA_1" [weight = "0.333333333333333"];
  "bceB_2" -- "bceB_3" [weight = "1"];
  "bceB_3" -- "bceA_1" [weight = "1"];
  "bclA" -- "acsA_3" [weight = "1"];
  "bcp" -- "ghrB_1" [weight = "0.5"];
  "bcp" -- "group_1411" [weight = "1"];
  "bcp" -- "hemL1_3" [weight = "1"];
  "bcrA_1" -- "group_1328" [weight = "1"];
  "bcrA_1" -- "group_1329" [weight = "0.333333333333333"];
  "bcrA_1" -- "rcsC_1" [weight = "1"];
  "bcrA_3" -- "group_3694" [weight = "1"];
  "bcrA_3" -- "opuCA_3" [weight = "1"];
  "bcrA_4" -- "bcrA_5" [weight = "1"];
  "bcrA_4" -- "group_1986" [weight = "0.2"];
  "bcrA_4" -- "rcsC_10" [weight = "0.25"];
  "bcrA_5" -- "group_1986" [weight = "1"];
  "bcrB" -- "group_5978" [weight = "0.5"];
  "bdbC_2" -- "group_7119" [weight = "1"];
  "bdbC_2" -- "group_7121" [weight = "1"];
  "bdbC" -- "group_2735" [weight = "0.5"];
  "bdbC" -- "group_2736" [weight = "0.5"];
  "bdhA" -- "group_1554" [weight = "1"];
  "bdhA" -- "group_1555" [weight = "1"];
  "bdlA_2" -- "group_3001" [weight = "0.5"];
  "bdlA_2" -- "ligK" [weight = "0.25"];
  "bepA_1" -- "group_5042" [weight = "0.5"];
  "bepA_2" -- "group_4638" [weight = "1"];
  "besA_1" -- "ectT" [weight = "1"];
  "besA_1" -- "ectT_2" [weight = "1"];
  "besA_1" -- "group_9793" [weight = "1"];
  "besA_1" -- "yusV_1" [weight = "0.333333333333333"];
  "besA_2" -- "besA_3" [weight = "1"];
  "besA_2" -- "group_7744" [weight = "0.5"];
  "besA_2" -- "yfiY_2" [weight = "0.5"];
  "besA_3" -- "group_7744" [weight = "1"];
  "betB" -- "aspA_3" [weight = "1"];
  "betI_1" -- "rocF_1" [weight = "1"];
  "betI_1" -- "yhfP" [weight = "0.333333333333333"];
  "betI_2" -- "group_5100" [weight = "0.25"];
  "betI_2" -- "group_8895" [weight = "1"];
  "betI_3" -- "group_5524" [weight = "0.5"];
  "betI_3" -- "group_6855" [weight = "1"];
  "betI_3" -- "group_6856" [weight = "1"];
  "betI_3" -- "group_7532" [weight = "1"];
  "betI_3" -- "group_8330" [weight = "1"];
  "betI_3" -- "group_9274" [weight = "1"];
  "betI_4" -- "group_7258" [weight = "1"];
  "bfmBAA" -- "bfmBAB" [weight = "0.25"];
  "bioA" -- "group_6063" [weight = "1"];
  "bioB_1" -- "mdrP_2" [weight = "0.333333333333333"];
  "bioB_2" -- "group_9886" [weight = "0.2"];
  "bioD" -- "bioA" [weight = "0.5"];
  "bioD" -- "group_2581" [weight = "0.333333333333333"];
  "bioY_1" -- "bioA" [weight = "0.333333333333333"];
  "bioY_1" -- "bioB_2" [weight = "0.333333333333333"];
  "bioY_1" -- "group_3856" [weight = "1"];
  "bioY_2" -- "group_1757" [weight = "1"];
  "bioY_2" -- "ydhK" [weight = "0.25"];
  "birA_2" -- "birA" [weight = "1"];
  "birA_2" -- "cca" [weight = "1"];
  "birA" -- "group_3156" [weight = "0.333333333333333"];
  "birA" -- "group_6306" [weight = "0.5"];
  "birA" -- "group_7438" [weight = "1"];
  "birA" -- "group_9546" [weight = "1"];
  "bltD_1" -- "group_9256" [weight = "1"];
  "bltD" -- "group_2314" [weight = "0.333333333333333"];
  "bltD" -- "group_383" [weight = "1"];
  "bltD" -- "mepA_1" [weight = "0.5"];
  "bmrA_1" -- "comA_1" [weight = "0.5"];
  "bmrA_1" -- "ramC" [weight = "1"];
  "bmrR" -- "group_3580" [weight = "1"];
  "bmrR" -- "group_4992" [weight = "1"];
  "bmrR" -- "group_702" [weight = "1"];
  "bmrR" -- "group_703" [weight = "0.5"];
  "braC" -- "group_3005" [weight = "0.333333333333333"];
  "braC" -- "group_4333" [weight = "1"];
  "braC" -- "group_9324" [weight = "1"];
  "braC" -- "lptB_2" [weight = "0.333333333333333"];
  "bsaA_2" -- "bceA" [weight = "1"];
  "bsaA_2" -- "bceA_1" [weight = "0.5"];
  "bshA" -- "cca" [weight = "0.5"];
  "bshA" -- "cca_2" [weight = "1"];
  "bshC_3" -- "bshC_2" [weight = "1"];
  "bshC_3" -- "mraZ" [weight = "1"];
  "bshC" -- "bshC_2" [weight = "1"];
  "bshC" -- "group_10301" [weight = "0.333333333333333"];
  "bshC" -- "group_859" [weight = "1"];
  "bspRIM" -- "group_9868" [weight = "1"];
  "bspRIM" -- "group_9870" [weight = "1"];
  "btr_3" -- "yxeB" [weight = "1"];
  "btr" -- "rhaS_3" [weight = "0.5"];
  "btr" -- "yfiY_2" [weight = "0.5"];
  "btsS_2" -- "oppF_2" [weight = "0.25"];
  "btsS" -- "lytR" [weight = "0.25"];
  "btsS" -- "nudC_2" [weight = "0.333333333333333"];
  "btuC_2" -- "group_139" [weight = "1"];
  "btuD_1" -- "group_1225" [weight = "1"];
  "btuD_1" -- "group_2198" [weight = "0.25"];
  "btuD_2" -- "group_9580" [weight = "1"];
  "btuD_4" -- "group_1199" [weight = "0.333333333333333"];
  "btuD_4" -- "group_5595" [weight = "0.5"];
  "btuD_5" -- "btuD_11" [weight = "1"];
  "btuD_6" -- "group_4511" [weight = "0.5"];
  "btuD_6" -- "group_8326" [weight = "1"];
  "btuD_6" -- "ybhF_1" [weight = "1"];
  "btuD_8" -- "group_1100" [weight = "1"];
  "btuD_8" -- "group_120" [weight = "1"];
  "btuD_8" -- "group_122" [weight = "1"];
  "btuD_8" -- "group_123" [weight = "0.333333333333333"];
  "btuD_8" -- "group_124" [weight = "1"];
  "btuD_8" -- "group_253" [weight = "0.5"];
  "btuD_8" -- "group_8225" [weight = "1"];
  "btuD_9" -- "group_4408" [weight = "1"];
  "btuF_1" -- "tyrS_1" [weight = "0.333333333333333"];
  "btuF_2" -- "group_10387" [weight = "0.2"];
  "btuF_2" -- "group_376" [weight = "1"];
  "btuF_3" -- "btuC_4" [weight = "1"];
  "btuF_3" -- "caiA" [weight = "0.5"];
  "btuF_3" -- "group_2793" [weight = "1"];
  "btuF_3" -- "hmuU_1" [weight = "0.2"];
  "btuF_4" -- "group_2889" [weight = "1"];
  "btuF_4" -- "tetM" [weight = "0.25"];
  "btuR_2" -- "btuR" [weight = "1"];
  "btuR_2" -- "ydjA" [weight = "1"];
  "butA" -- "group_10144" [weight = "0.25"];
  "butA" -- "group_3290" [weight = "0.333333333333333"];
  "butA" -- "group_5389" [weight = "0.333333333333333"];
  "caaD" -- "group_10030" [weight = "0.2"];
  "cadA_1" -- "cadA_2" [weight = "1"];
  "cadA_3" -- "cadA_4" [weight = "1"];
  "cadA_4" -- "cadA_5" [weight = "1"];
  "cadA_5" -- "cadA_2" [weight = "1"];
  "cadA_5" -- "cadA_6" [weight = "1"];
  "cadA" -- "group_10389" [weight = "0.333333333333333"];
  "cadC_1" -- "cadA_1" [weight = "1"];
  "cadC_1" -- "cadA_5" [weight = "1"];
  "cadC_1" -- "czcO" [weight = "1"];
  "cadC_2" -- "cadA_3" [weight = "1"];
  "cadC_2" -- "cadC_1" [weight = "1"];
  "cadC_2" -- "czcO_2" [weight = "1"];
  "cadC" -- "acyII" [weight = "0.5"];
  "cadC" -- "acyII_1" [weight = "1"];
  "cadC" -- "cadA" [weight = "0.333333333333333"];
  "cadC" -- "group_2810" [weight = "1"];
  "caiA" -- "group_2793" [weight = "1"];
  "capD" -- "group_10251" [weight = "0.333333333333333"];
  "carA_2" -- "carA" [weight = "1"];
  "carA_2" -- "carB_1" [weight = "1"];
  "carB_1" -- "carB" [weight = "1"];
  "carB" -- "carA" [weight = "0.5"];
  "carB" -- "carB_3" [weight = "1"];
  "carB" -- "pyrK_1" [weight = "0.2"];
  "carH" -- "crtN" [weight = "1"];
  "carH" -- "group_9236" [weight = "1"];
  "cas1" -- "cas1_2" [weight = "1"];
  "cas1" -- "group_6330" [weight = "1"];
  "cas2" -- "cas1" [weight = "0.333333333333333"];
  "cas2" -- "group_5695" [weight = "1"];
  "cas2" -- "group_6028" [weight = "1"];
  "cat1_2" -- "group_963" [weight = "0.5"];
  "cat1_2" -- "group_965" [weight = "1"];
  "cat1_2" -- "nfrA1" [weight = "0.333333333333333"];
  "cat1_2" -- "ybhI" [weight = "0.5"];
  "catD" -- "garR_2" [weight = "1"];
  "catD" -- "group_1562" [weight = "1"];
  "catD" -- "yodB_1" [weight = "0.2"];
  "catE" -- "group_283" [weight = "1"];
  "catE" -- "trmL" [weight = "0.25"];
  "cat_2" -- "cat" [weight = "1"];
  "cat_2" -- "yycN" [weight = "1"];
  "cat" -- "group_2873" [weight = "0.25"];
  "cbaA" -- "ypwA_1" [weight = "0.25"];
  "cbaB" -- "cbaA" [weight = "0.166666666666667"];
  "cbaB" -- "group_3883" [weight = "0.5"];
  "cbiA_1" -- "cbiA_2" [weight = "1"];
  "cbiA_1" -- "cysG" [weight = "1"];
  "cbiA_2" -- "cbiA" [weight = "1"];
  "cbiA_2" -- "cbiA_3" [weight = "1"];
  "cbiA_2" -- "cbiG_1" [weight = "1"];
  "cbiC_1" -- "cbiC" [weight = "1"];
  "cbiD_2" -- "cbiC_1" [weight = "1"];
  "cbiD" -- "cbiC" [weight = "0.333333333333333"];
  "cbiD" -- "cbiD_2" [weight = "1"];
  "cbiD" -- "group_1578" [weight = "1"];
  "cbiET" -- "cbiD" [weight = "0.333333333333333"];
  "cbiET" -- "cbiL" [weight = "0.25"];
  "cbiF_1" -- "cbiF" [weight = "1"];
  "cbiG_1" -- "cbiA_3" [weight = "1"];
  "cbiG_1" -- "cbiG" [weight = "0.5"];
  "cbiG" -- "cbiA" [weight = "0.333333333333333"];
  "cbiG" -- "cbiF" [weight = "0.333333333333333"];
  "cbiG" -- "cbiF_1" [weight = "1"];
  "cbiJ" -- "cbiC" [weight = "0.2"];
  "cbiJ" -- "cbiJ_2" [weight = "1"];
  "cbiJ" -- "cbiX" [weight = "0.333333333333333"];
  "cbiJ" -- "group_426" [weight = "1"];
  "cbiL" -- "cbiF" [weight = "0.333333333333333"];
  "cbiM" -- "cbiN" [weight = "0.333333333333333"];
  "cbiN" -- "cbiQ" [weight = "0.25"];
  "cbiX_1" -- "cbiJ_2" [weight = "1"];
  "cbiX_1" -- "cbiX" [weight = "1"];
  "cca" -- "birA" [weight = "0.25"];
  "cca" -- "cca_2" [weight = "1"];
  "cca" -- "group_6889" [weight = "1"];
  "cccA_2" -- "hprK" [weight = "0.2"];
  "cccA" -- "trmK" [weight = "1"];
  "ccmL_1" -- "group_184" [weight = "0.333333333333333"];
  "ccmL_1" -- "group_3685" [weight = "0.25"];
  "ccmL_2" -- "group_6499" [weight = "0.142857142857143"];
  "ccpA_1" -- "group_3484" [weight = "1"];
  "ccpA" -- "group_3484" [weight = "1"];
  "ccpN" -- "glyQS" [weight = "0.5"];
  "ccpN" -- "glyQS_3" [weight = "1"];
  "ccpN" -- "group_1387" [weight = "1"];
  "ccs1" -- "ccsA_1" [weight = "0.5"];
  "ccs1" -- "group_1204" [weight = "1"];
  "ccsA_1" -- "srrA_2" [weight = "0.166666666666667"];
  "ccsA_2" -- "group_1831" [weight = "1"];
  "ccsA_2" -- "hipO" [weight = "1"];
  "cdaA" -- "cdaR_2" [weight = "0.5"];
  "cdaA" -- "glmM" [weight = "0.5"];
  "cdaA" -- "group_1956" [weight = "1"];
  "cdaA" -- "group_1958" [weight = "1"];
  "cdaA" -- "group_1959" [weight = "1"];
  "cdaR_1" -- "garK" [weight = "0.333333333333333"];
  "cdaR_1" -- "group_472" [weight = "1"];
  "cdaR_1" -- "group_473" [weight = "1"];
  "cdaR_2" -- "glmM" [weight = "0.5"];
  "cdaS" -- "group_3832" [weight = "0.2"];
  "cdaS" -- "group_8085" [weight = "1"];
  "cdd" -- "dgkA" [weight = "0.25"];
  "cdd" -- "era" [weight = "0.333333333333333"];
  "cdgJ" -- "dedA" [weight = "0.2"];
  "cdgJ" -- "group_2640" [weight = "1"];
  "cdgJ" -- "group_3918" [weight = "0.5"];
  "cdgJ" -- "group_3919" [weight = "1"];
  "cdr" -- "cdr_2" [weight = "1"];
  "cdr" -- "glpE_3" [weight = "1"];
  "cdr" -- "tsdA" [weight = "0.2"];
  "cdsA" -- "dxr" [weight = "0.125"];
  "cdsA" -- "group_3432" [weight = "0.25"];
  "cdsA" -- "uppS" [weight = "0.25"];
  "celA" -- "eis_2" [weight = "0.5"];
  "celA" -- "group_4025" [weight = "1"];
  "celA" -- "group_4550" [weight = "1"];
  "cfiB" -- "yngHB" [weight = "0.5"];
  "cggR" -- "cggR_1" [weight = "1"];
  "cggR" -- "gap" [weight = "0.333333333333333"];
  "cggR" -- "group_5191" [weight = "0.25"];
  "cheA" -- "cheA_1" [weight = "1"];
  "cheB1" -- "group_353" [weight = "0.5"];
  "cheB1" -- "ylxH" [weight = "0.333333333333333"];
  "cheB_1" -- "cheR_2" [weight = "1"];
  "cheB_1" -- "group_9717" [weight = "1"];
  "cheB_2" -- "group_1033" [weight = "1"];
  "cheB_2" -- "group_134" [weight = "1"];
  "cheB_4" -- "group_8933" [weight = "0.5"];
  "cheB_4" -- "group_8934" [weight = "1"];
  "cheB_5" -- "group_1880" [weight = "1"];
  "cheB_5" -- "group_1882" [weight = "1"];
  "cheB_6" -- "group_10140" [weight = "0.333333333333333"];
  "cheB_7" -- "group_1930" [weight = "1"];
  "cheD" -- "cheC" [weight = "1"];
  "cheD" -- "group_5708" [weight = "0.2"];
  "cheD" -- "group_9582" [weight = "1"];
  "cheR_1" -- "group_3659" [weight = "1"];
  "cheR_1" -- "group_5044" [weight = "0.333333333333333"];
  "cheV" -- "group_5132" [weight = "1"];
  "cheV" -- "ppx" [weight = "0.166666666666667"];
  "cheW" -- "cheA" [weight = "1"];
  "cheW" -- "cheC" [weight = "0.142857142857143"];
  "cheW" -- "group_353" [weight = "0.5"];
  "cheY_1" -- "group_1261" [weight = "0.166666666666667"];
  "cheY_2" -- "group_4709" [weight = "1"];
  "cheY_2" -- "group_9949" [weight = "0.333333333333333"];
  "cheY_2" -- "group_9979" [weight = "0.5"];
  "chpB" -- "group_7483" [weight = "1"];
  "chpB" -- "hin_2" [weight = "1"];
  "cidA" -- "citS_1" [weight = "1"];
  "cidB" -- "cidA" [weight = "0.333333333333333"];
  "cidB" -- "group_4380" [weight = "1"];
  "cidB" -- "speA_1" [weight = "0.5"];
  "cinA" -- "pgsA" [weight = "1"];
  "citB_2" -- "citB" [weight = "1"];
  "citB_2" -- "citB_1" [weight = "1"];
  "citB" -- "gerBC_4" [weight = "1"];
  "citB" -- "group_6841" [weight = "1"];
  "citB" -- "group_7160" [weight = "1"];
  "citB" -- "group_8531" [weight = "1"];
  "citB" -- "group_9306" [weight = "1"];
  "citB" -- "sap" [weight = "1"];
  "citN" -- "group_4469" [weight = "0.333333333333333"];
  "citN" -- "group_6084" [weight = "1"];
  "citN" -- "group_692" [weight = "1"];
  "citN" -- "group_694" [weight = "1"];
  "citS_1" -- "group_1976" [weight = "1"];
  "citS_2" -- "citA_2" [weight = "1"];
  "citT_1" -- "dctP_1" [weight = "1"];
  "citT_2" -- "citS" [weight = "1"];
  "citT_3" -- "citA_2" [weight = "1"];
  "citT_3" -- "ispH" [weight = "0.2"];
  "citT_5" -- "citS_1" [weight = "0.333333333333333"];
  "citT_5" -- "group_4695" [weight = "1"];
  "citT_5" -- "group_4696" [weight = "1"];
  "citZ" -- "group_4949" [weight = "0.25"];
  "clpB_2" -- "clpB" [weight = "1"];
  "clpC" -- "radA" [weight = "0.333333333333333"];
  "clpP" -- "artI_2" [weight = "0.333333333333333"];
  "clpP" -- "crh" [weight = "0.25"];
  "clpX" -- "lon1" [weight = "0.2"];
  "clpX" -- "lon1_2" [weight = "1"];
  "clpY" -- "codY" [weight = "0.333333333333333"];
  "clsA_1" -- "clsA_2" [weight = "1"];
  "clsA" -- "clsA_1" [weight = "1"];
  "clsA" -- "group_1751" [weight = "1"];
  "clsA" -- "tetA_3" [weight = "0.333333333333333"];
  "clsA" -- "yodJ" [weight = "0.333333333333333"];
  "cmoA_1" -- "group_5678" [weight = "0.5"];
  "cmoA_1" -- "group_7114" [weight = "1"];
  "cmoA_1" -- "group_7496" [weight = "1"];
  "cmoA_2" -- "corA_2" [weight = "1"];
  "cmoA_3" -- "corA_2" [weight = "0.5"];
  "cmoA_3" -- "group_10394" [weight = "0.5"];
  "cmpD" -- "group_9326" [weight = "1"];
  "cmpR_1" -- "group_2181" [weight = "0.25"];
  "cmpR_2" -- "group_523" [weight = "1"];
  "cmpR_2" -- "group_9333" [weight = "1"];
  "cmpR_3" -- "group_1765" [weight = "1"];
  "cmpR_3" -- "group_7992" [weight = "1"];
  "cmpR_5" -- "group_523" [weight = "1"];
  "cmpR_5" -- "group_524" [weight = "0.5"];
  "cmpR_5" -- "tfdS" [weight = "1"];
  "cmpR_5" -- "yddE_3" [weight = "0.5"];
  "cnrH" -- "group_2879" [weight = "1"];
  "cnrH" -- "group_2880" [weight = "1"];
  "cnrH" -- "group_5358" [weight = "0.5"];
  "cnrH" -- "group_9157" [weight = "1"];
  "cntE" -- "group_6077" [weight = "0.5"];
  "cntE" -- "nikE_1" [weight = "1"];
  "cntF" -- "lolD_3" [weight = "1"];
  "coaBC_1" -- "rpoZ" [weight = "1"];
  "coaBC_2" -- "cmpR_3" [weight = "0.333333333333333"];
  "coaBC_2" -- "group_5314" [weight = "0.25"];
  "coaBC_2" -- "group_8915" [weight = "1"];
  "coaD_2" -- "coaD" [weight = "1"];
  "coaD" -- "rsmD" [weight = "0.333333333333333"];
  "coaW" -- "coaW_1" [weight = "1"];
  "coaW" -- "group_7989" [weight = "1"];
  "coaX_1" -- "coaX" [weight = "1"];
  "cobB" -- "group_1853" [weight = "1"];
  "cobB" -- "group_2920" [weight = "0.2"];
  "cobD_1" -- "cbiB_2" [weight = "1"];
  "cobD_2" -- "cobC" [weight = "1"];
  "cobD_2" -- "cobD_1" [weight = "1"];
  "cobD_2" -- "group_951" [weight = "1"];
  "cobD_2" -- "pspA_2" [weight = "0.25"];
  "cobQ_1" -- "cobQ_2" [weight = "1"];
  "cobQ_1" -- "group_1571" [weight = "1"];
  "cobQ_2" -- "cobQ" [weight = "1"];
  "cobQ_2" -- "group_1572" [weight = "1"];
  "cobQ" -- "btuR" [weight = "0.333333333333333"];
  "cobS" -- "cobU" [weight = "0.5"];
  "cobS" -- "group_255" [weight = "1"];
  "cobS" -- "group_4535" [weight = "0.333333333333333"];
  "cobT_2" -- "cobT_3" [weight = "1"];
  "cobT_2" -- "group_10220" [weight = "1"];
  "cobT" -- "cobT_2" [weight = "1"];
  "cobT" -- "group_10220" [weight = "1"];
  "cobT" -- "group_344" [weight = "0.333333333333333"];
  "cobT" -- "rssB" [weight = "1"];
  "cobU" -- "pspA_2" [weight = "0.333333333333333"];
  "codB" -- "group_6223" [weight = "1"];
  "coiA" -- "pepF1_1" [weight = "1"];
  "comA_2" -- "cspA_2" [weight = "0.25"];
  "comA_2" -- "group_131" [weight = "1"];
  "comA_2" -- "group_132" [weight = "0.333333333333333"];
  "comA_2" -- "group_3233" [weight = "1"];
  "comA_3" -- "comP" [weight = "0.5"];
  "comC_2" -- "group_3403" [weight = "1"];
  "comC" -- "group_3403" [weight = "0.5"];
  "comC" -- "group_7091" [weight = "1"];
  "comC" -- "puuD" [weight = "0.5"];
  "comEA" -- "group_2717" [weight = "1"];
  "comEA" -- "tadA_1" [weight = "0.333333333333333"];
  "comEC_2" -- "group_53" [weight = "1"];
  "comEC_2" -- "group_55" [weight = "1"];
  "comEC" -- "group_9965" [weight = "0.5"];
  "comFA" -- "comFA_2" [weight = "1"];
  "comFA" -- "degV" [weight = "0.333333333333333"];
  "comGA" -- "group_2127" [weight = "0.25"];
  "comK_2" -- "secA_1" [weight = "0.166666666666667"];
  "comN" -- "secDF" [weight = "0.5"];
  "comP_1" -- "group_1352" [weight = "1"];
  "comP_1" -- "group_73" [weight = "1"];
  "comP_2" -- "comA_3" [weight = "0.333333333333333"];
  "comP_2" -- "comP" [weight = "1"];
  "comP_2" -- "group_1053" [weight = "1"];
  "comP_2" -- "group_6780" [weight = "0.5"];
  "comP_4" -- "comA_1" [weight = "1"];
  "comP" -- "group_6780" [weight = "1"];
  "comR" -- "group_2159" [weight = "1"];
  "copA_1" -- "copZ_1" [weight = "1"];
  "copA_1" -- "group_297" [weight = "1"];
  "copA_1" -- "group_7363" [weight = "0.333333333333333"];
  "copA_2" -- "copA" [weight = "1"];
  "copA_2" -- "group_293" [weight = "1"];
  "copA_3" -- "copZ_1" [weight = "1"];
  "copA" -- "copZ" [weight = "0.5"];
  "copA" -- "dgk" [weight = "1"];
  "copB_1" -- "copB_2" [weight = "1"];
  "copB_2" -- "copB_3" [weight = "1"];
  "copB_2" -- "group_278" [weight = "1"];
  "copB_2" -- "group_5722" [weight = "1"];
  "copB" -- "group_5722" [weight = "1"];
  "copZ_1" -- "yhjQ" [weight = "1"];
  "cotA" -- "group_442" [weight = "0.166666666666667"];
  "cotA" -- "vdcA" [weight = "1"];
  "cotZ" -- "group_2902" [weight = "0.2"];
  "cpnA_1" -- "group_6633" [weight = "0.5"];
  "cpnA_1" -- "yclM" [weight = "0.333333333333333"];
  "cpnA_2" -- "coaW" [weight = "0.25"];
  "cpnA_2" -- "coaW_1" [weight = "1"];
  "cpnA_2" -- "group_7989" [weight = "1"];
  "cpnA_3" -- "bacC_1" [weight = "0.25"];
  "cpnA_3" -- "group_3091" [weight = "1"];
  "cpnA_4" -- "ydaD_3" [weight = "1"];
  "cpoB" -- "cwlO" [weight = "1"];
  "cpoB" -- "ftsX" [weight = "0.2"];
  "cpoB" -- "group_998" [weight = "1"];
  "crcB_1" -- "crcB_2" [weight = "0.333333333333333"];
  "crcB_1" -- "group_4245" [weight = "0.2"];
  "crcB_2" -- "yheI" [weight = "0.333333333333333"];
  "crcB_2" -- "yheI_1" [weight = "1"];
  "crcB_2" -- "yheI_2" [weight = "1"];
  "crh" -- "whiA" [weight = "0.333333333333333"];
  "crtI" -- "fabF_3" [weight = "1"];
  "crtN" -- "group_9233" [weight = "1"];
  "crt_1" -- "group_10097" [weight = "0.5"];
  "crt_1" -- "group_1689" [weight = "1"];
  "crt_1" -- "group_1691" [weight = "1"];
  "crt_1" -- "yngG_1" [weight = "0.25"];
  "crt_2" -- "group_1120" [weight = "1"];
  "crt_2" -- "group_3143" [weight = "1"];
  "csbA" -- "group_556" [weight = "1"];
  "csbA" -- "group_558" [weight = "0.5"];
  "csbA" -- "group_6671" [weight = "0.5"];
  "csbA" -- "minJ" [weight = "1"];
  "cshA_1" -- "est_3" [weight = "1"];
  "cshA_1" -- "group_6032" [weight = "1"];
  "cshA_1" -- "group_8903" [weight = "1"];
  "cshA" -- "est_3" [weight = "1"];
  "cshA" -- "group_6032" [weight = "1"];
  "cshB_1" -- "cshB" [weight = "1"];
  "csh" -- "group_6302" [weight = "1"];
  "csh" -- "group_7043" [weight = "0.333333333333333"];
  "csoR_1" -- "group_5873" [weight = "0.2"];
  "csoR_1" -- "group_5983" [weight = "1"];
  "csoR_2" -- "copZ" [weight = "0.166666666666667"];
  "csoR_2" -- "czcD" [weight = "0.5"];
  "csoR_2" -- "group_4325" [weight = "0.5"];
  "csoS1C" -- "adhE_2" [weight = "0.166666666666667"];
  "csoS1C" -- "group_3887" [weight = "1"];
  "cspA_1" -- "group_10350" [weight = "0.25"];
  "cspA_1" -- "group_3871" [weight = "0.25"];
  "cspA_2" -- "group_3233" [weight = "1"];
  "cspA_2" -- "group_7437" [weight = "1"];
  "cspB" -- "fhs" [weight = "0.25"];
  "cspLA" -- "group_4824" [weight = "0.5"];
  "cspLA" -- "group_5114" [weight = "1"];
  "cspLA" -- "group_6050" [weight = "0.5"];
  "csqR" -- "glpR" [weight = "1"];
  "csqR" -- "potA_3" [weight = "1"];
  "csrA" -- "fliW" [weight = "0.5"];
  "cstA" -- "group_9922" [weight = "0.333333333333333"];
  "csxC_1" -- "group_288" [weight = "0.333333333333333"];
  "csxC_1" -- "group_289" [weight = "1"];
  "csxC_1" -- "rsmE" [weight = "0.5"];
  "csxC_2" -- "group_288" [weight = "0.333333333333333"];
  "csxC_2" -- "mtaB" [weight = "0.5"];
  "ctaB2_1" -- "ctaA" [weight = "0.5"];
  "ctaB2_2" -- "pphA" [weight = "0.2"];
  "ctaC" -- "ctaB2_1" [weight = "1"];
  "ctaC" -- "ctaD" [weight = "0.333333333333333"];
  "ctaC" -- "ctaD_2" [weight = "1"];
  "ctaC" -- "group_3978" [weight = "0.25"];
  "ctaD_2" -- "ctaD" [weight = "1"];
  "ctaD_2" -- "ctaE" [weight = "0.5"];
  "ctaD" -- "ctaE" [weight = "0.333333333333333"];
  "ctaE" -- "caaD" [weight = "0.333333333333333"];
  "ctc_1" -- "group_8010" [weight = "1"];
  "ctc_2" -- "group_5879" [weight = "1"];
  "ctc" -- "group_5491" [weight = "1"];
  "ctc" -- "xerS" [weight = "1"];
  "ctpA" -- "group_3861" [weight = "1"];
  "ctpA" -- "group_5172" [weight = "1"];
  "ctpA" -- "group_5622" [weight = "1"];
  "ctsr" -- "mcsA" [weight = "0.333333333333333"];
  "cueR" -- "group_5587" [weight = "1"];
  "cueR" -- "group_78" [weight = "1"];
  "cueR" -- "group_9216" [weight = "1"];
  "cvfB" -- "mntR" [weight = "0.2"];
  "cvfB" -- "ypuA" [weight = "0.333333333333333"];
  "cwlD" -- "group_6080" [weight = "0.5"];
  "cwlJ_2" -- "group_1915" [weight = "1"];
  "cwlJ_2" -- "group_5432" [weight = "0.5"];
  "cwlJ_2" -- "lgoT" [weight = "1"];
  "cwlJ_2" -- "yfkN" [weight = "0.5"];
  "cwlO" -- "group_998" [weight = "1"];
  "cwlS" -- "brnQ_2" [weight = "0.5"];
  "cwlS" -- "group_5287" [weight = "1"];
  "cwlS" -- "group_8712" [weight = "1"];
  "cycA" -- "glpE_2" [weight = "0.333333333333333"];
  "cycA" -- "glsA1" [weight = "0.25"];
  "cymR" -- "group_2727" [weight = "1"];
  "cynR" -- "group_2625" [weight = "1"];
  "cynR" -- "group_3312" [weight = "1"];
  "cynR" -- "group_95" [weight = "0.333333333333333"];
  "cynR" -- "group_96" [weight = "1"];
  "cynR" -- "yycB_3" [weight = "1"];
  "cypD" -- "group_6017" [weight = "1"];
  "cypD" -- "lfrR" [weight = "1"];
  "cysA_1" -- "group_3544" [weight = "1"];
  "cysA_1" -- "group_6191" [weight = "0.5"];
  "cysA_1" -- "group_6192" [weight = "1"];
  "cysA" -- "cysI" [weight = "0.333333333333333"];
  "cysA" -- "cysW" [weight = "0.25"];
  "cysA" -- "group_7311" [weight = "1"];
  "cysB" -- "group_8250" [weight = "1"];
  "cysB" -- "ykuL" [weight = "0.5"];
  "cysC" -- "mrpG_2" [weight = "0.2"];
  "cysC" -- "sat" [weight = "0.333333333333333"];
  "cysG_1" -- "group_5399" [weight = "1"];
  "cysG_1" -- "sirB" [weight = "1"];
  "cysG" -- "cbiA" [weight = "0.333333333333333"];
  "cysI_1" -- "cysI" [weight = "1"];
  "cysI_1" -- "group_7313" [weight = "1"];
  "cysI_2" -- "cysA" [weight = "1"];
  "cysI_2" -- "cysI_1" [weight = "1"];
  "cysJ_2" -- "cysI" [weight = "1"];
  "cysJ_2" -- "cysI_1" [weight = "1"];
  "cysJ_2" -- "cysJ" [weight = "1"];
  "cysJ" -- "cysI" [weight = "0.333333333333333"];
  "cysJ" -- "group_5400" [weight = "0.25"];
  "cysK" -- "pabB_2" [weight = "0.5"];
  "cysL_1" -- "hdfR_2" [weight = "0.25"];
  "cysP" -- "cysH" [weight = "0.25"];
  "cysP" -- "sat_1" [weight = "1"];
  "cysT" -- "cysW" [weight = "0.5"];
  "cysT" -- "group_549" [weight = "0.5"];
  "cysT" -- "sbp" [weight = "0.333333333333333"];
  "cytR" -- "hin_1" [weight = "1"];
  "czcD" -- "czrA" [weight = "0.2"];
  "czcO_2" -- "czcO" [weight = "1"];
  "czcO" -- "group_5733" [weight = "0.333333333333333"];
  "czrA" -- "tadA_4" [weight = "0.5"];
  "dacA" -- "asnO" [weight = "0.5"];
  "dacA" -- "asnO_4" [weight = "1"];
  "dacA" -- "guaB_1" [weight = "1"];
  "dacF_2" -- "group_7791" [weight = "1"];
  "dacF_2" -- "sasA_4" [weight = "0.5"];
  "dagK" -- "group_4707" [weight = "1"];
  "dagK" -- "group_4830" [weight = "0.25"];
  "dagK" -- "ythA" [weight = "1"];
  "dam" -- "group_8146" [weight = "1"];
  "dapA_2" -- "feaB" [weight = "1"];
  "dapA_2" -- "group_9809" [weight = "1"];
  "dapB" -- "group_5040" [weight = "1"];
  "dapE_2" -- "group_4308" [weight = "1"];
  "dapE_3" -- "group_4573" [weight = "1"];
  "dapE_3" -- "group_7303" [weight = "1"];
  "dapF" -- "group_1755" [weight = "1"];
  "dapH" -- "hisZ" [weight = "0.2"];
  "dapH" -- "ppaX_5" [weight = "0.5"];
  "dapL_2" -- "dapL" [weight = "1"];
  "dapL_2" -- "group_2608" [weight = "1"];
  "dapL" -- "aadK" [weight = "0.2"];
  "dapL" -- "group_2608" [weight = "0.333333333333333"];
  "dapL" -- "group_9402" [weight = "1"];
  "dapX" -- "dapX" [weight = "1"];
  "dap_1" -- "flp" [weight = "1"];
  "dapdh" -- "group_3006" [weight = "0.333333333333333"];
  "dapdh" -- "group_5450" [weight = "0.25"];
  "dapdh" -- "group_9051" [weight = "1"];
  "dapdh" -- "group_9052" [weight = "1"];
  "dapdh" -- "group_9308" [weight = "1"];
  "dap" -- "group_781" [weight = "0.5"];
  "dap" -- "group_8165" [weight = "1"];
  "darA" -- "group_8111" [weight = "0.166666666666667"];
  "darA" -- "tmk" [weight = "0.5"];
  "dat_1" -- "dat" [weight = "1"];
  "dat_1" -- "group_3472" [weight = "1"];
  "dat" -- "group_3472" [weight = "0.2"];
  "dat" -- "group_3475" [weight = "0.333333333333333"];
  "dauA_1" -- "dauA" [weight = "1"];
  "dauA" -- "leuS" [weight = "0.333333333333333"];
  "dbpA" -- "group_830" [weight = "0.25"];
  "dbpA" -- "group_92" [weight = "1"];
  "dbpA" -- "yppE" [weight = "0.333333333333333"];
  "dck" -- "group_4322" [weight = "0.166666666666667"];
  "dctA_1" -- "dctP" [weight = "0.2"];
  "dctA_1" -- "group_3611" [weight = "1"];
  "dctA_1" -- "group_3612" [weight = "0.5"];
  "dctA_1" -- "group_9192" [weight = "1"];
  "dctA_2" -- "group_3786" [weight = "1"];
  "dctA_2" -- "group_3787" [weight = "0.333333333333333"];
  "dctA_2" -- "group_8303" [weight = "1"];
  "dctM" -- "group_6158" [weight = "1"];
  "dctP_1" -- "dctP_2" [weight = "1"];
  "dctP" -- "dcuS_1" [weight = "0.2"];
  "dctP" -- "group_1382" [weight = "1"];
  "dcuS_1" -- "citS_2" [weight = "1"];
  "dcuS_1" -- "citT_3" [weight = "0.5"];
  "dcuS_2" -- "dctA_2" [weight = "0.25"];
  "dcuS_2" -- "group_3786" [weight = "1"];
  "dcuS_2" -- "group_8302" [weight = "1"];
  "ddc_2" -- "hisC_2" [weight = "0.5"];
  "ddc_2" -- "yedJ" [weight = "0.5"];
  "ddc" -- "group_2997" [weight = "1"];
  "ddc" -- "group_6770" [weight = "1"];
  "ddc" -- "group_7433" [weight = "1"];
  "ddc" -- "hdc" [weight = "1"];
  "ddc" -- "mcpA_3" [weight = "1"];
  "ddl_1" -- "group_2318" [weight = "1"];
  "ddl_1" -- "hisC_1" [weight = "0.5"];
  "ddl_2" -- "group_1748" [weight = "1"];
  "ddl_2" -- "murF_4" [weight = "0.333333333333333"];
  "ddpX" -- "ddpX_1" [weight = "1"];
  "ddpX" -- "dppA_2" [weight = "1"];
  "ddpX" -- "group_1526" [weight = "1"];
  "ddpX" -- "group_7386" [weight = "1"];
  "decR" -- "group_1108" [weight = "1"];
  "decR" -- "group_1590" [weight = "0.25"];
  "decR" -- "group_2589" [weight = "1"];
  "decR" -- "group_5170" [weight = "1"];
  "dedA" -- "group_2640" [weight = "1"];
  "dedA" -- "group_3917" [weight = "1"];
  "dedA" -- "lcfB_4" [weight = "0.5"];
  "def1" -- "fmt" [weight = "0.2"];
  "def1" -- "priA" [weight = "0.5"];
  "def1" -- "priA_2" [weight = "1"];
  "def2_1" -- "group_7800" [weight = "1"];
  "def2_2" -- "def2_3" [weight = "1"];
  "def2_2" -- "group_5977" [weight = "0.5"];
  "def2_2" -- "pdhA" [weight = "0.333333333333333"];
  "def2_3" -- "pdhA" [weight = "1"];
  "degS" -- "degU" [weight = "0.25"];
  "degS" -- "group_2786" [weight = "0.333333333333333"];
  "degU_1" -- "group_10370" [weight = "1"];
  "degU_1" -- "group_8527" [weight = "1"];
  "degV" -- "group_5288" [weight = "0.25"];
  "der_1" -- "group_2616" [weight = "1"];
  "der_1" -- "group_2617" [weight = "1"];
  "der_1" -- "group_5576" [weight = "0.2"];
  "der_2" -- "group_5045" [weight = "0.5"];
  "der_2" -- "group_9548" [weight = "1"];
  "der_2" -- "ypfD" [weight = "1"];
  "desK_1" -- "desR_1" [weight = "0.142857142857143"];
  "desK_1" -- "group_195" [weight = "1"];
  "desK_1" -- "group_196" [weight = "0.5"];
  "desK_1" -- "group_2448" [weight = "1"];
  "desK_2" -- "group_2823" [weight = "1"];
  "desR_1" -- "group_9506" [weight = "1"];
  "desR_2" -- "fadM" [weight = "0.5"];
  "desR_2" -- "group_2823" [weight = "0.5"];
  "desR_3" -- "group_2450" [weight = "1"];
  "des" -- "group_2823" [weight = "0.333333333333333"];
  "des" -- "group_5308" [weight = "1"];
  "dgcC" -- "group_1465" [weight = "0.5"];
  "dgcC" -- "group_3690" [weight = "0.333333333333333"];
  "dgcC" -- "group_749" [weight = "1"];
  "dgcN" -- "group_1151" [weight = "1"];
  "dgdA" -- "group_9259" [weight = "1"];
  "dgkA" -- "group_7929" [weight = "1"];
  "dgk" -- "dck" [weight = "0.166666666666667"];
  "dgk" -- "group_293" [weight = "1"];
  "dhaK-2" -- "dhaL-2" [weight = "1"];
  "dhaK-2" -- "rpiB" [weight = "1"];
  "dhaL-2" -- "glpX_1" [weight = "1"];
  "dhaT" -- "bdhA" [weight = "1"];
  "dhaT" -- "fadH_1" [weight = "1"];
  "dhaT" -- "group_1554" [weight = "1"];
  "dhaT" -- "mdh_4" [weight = "1"];
  "dinB_1" -- "dinB_3" [weight = "1"];
  "dinB_1" -- "group_3734" [weight = "0.25"];
  "dinB_1" -- "group_3735" [weight = "1"];
  "dinB_1" -- "group_8884" [weight = "1"];
  "dinB_2" -- "group_2579" [weight = "0.333333333333333"];
  "dinB_2" -- "group_3853" [weight = "0.5"];
  "dinB_2" -- "ptsJ" [weight = "0.333333333333333"];
  "dinB_3" -- "group_2493" [weight = "1"];
  "dinG_1" -- "rlmL" [weight = "0.5"];
  "dinG_2" -- "dinG" [weight = "1"];
  "dinG_2" -- "group_2393" [weight = "1"];
  "dinG" -- "group_3315" [weight = "1"];
  "dinG" -- "group_5037" [weight = "0.5"];
  "dinG" -- "group_9544" [weight = "1"];
  "dinG" -- "group_9545" [weight = "1"];
  "divIB" -- "ftsW_1" [weight = "1"];
  "divIB" -- "group_2672" [weight = "1"];
  "divIC" -- "group_5471" [weight = "1"];
  "divIVA" -- "ileS_1" [weight = "0.2"];
  "dksA_1" -- "mta" [weight = "0.333333333333333"];
  "dksA_2" -- "group_5108" [weight = "0.333333333333333"];
  "dksA_2" -- "group_5867" [weight = "0.333333333333333"];
  "dksA_2" -- "group_6383" [weight = "1"];
  "dksA_2" -- "group_9254" [weight = "1"];
  "dksA_2" -- "group_9255" [weight = "1"];
  "dltA" -- "group_445" [weight = "1"];
  "dltA" -- "group_5195" [weight = "0.5"];
  "dltA" -- "patA_2" [weight = "0.333333333333333"];
  "dltC" -- "patA_2" [weight = "0.333333333333333"];
  "dltD_2" -- "group_2648" [weight = "1"];
  "dltD" -- "dltC" [weight = "1"];
  "dltD" -- "dltD_2" [weight = "1"];
  "dltD" -- "group_2647" [weight = "1"];
  "dmlA_1" -- "dmlA_2" [weight = "1"];
  "dmlA" -- "dmlA_1" [weight = "1"];
  "dmlA" -- "glpQ_1" [weight = "0.333333333333333"];
  "dmlA" -- "group_457" [weight = "1"];
  "dmlA" -- "group_5217" [weight = "0.25"];
  "dnaA_2" -- "group_6467" [weight = "1"];
  "dnaA_2" -- "group_6469" [weight = "1"];
  "dnaA_2" -- "group_8728" [weight = "1"];
  "dnaA_4" -- "group_5919" [weight = "1"];
  "dnaA_4" -- "group_8345" [weight = "1"];
  "dnaB" -- "nrdR" [weight = "0.5"];
  "dnaC_1" -- "group_4821" [weight = "1"];
  "dnaC" -- "group_1671" [weight = "1"];
  "dnaC" -- "purA" [weight = "0.333333333333333"];
  "dnaC" -- "purA_1" [weight = "1"];
  "dnaD" -- "nth" [weight = "0.142857142857143"];
  "dnaE" -- "group_2140" [weight = "1"];
  "dnaE" -- "nrnA" [weight = "0.5"];
  "dnaE" -- "nrnA_2" [weight = "0.5"];
  "dnaG_2" -- "yqfL_1" [weight = "1"];
  "dnaG_3" -- "group_7619" [weight = "1"];
  "dnaG" -- "dnaG_1" [weight = "1"];
  "dnaG" -- "dnaG_2" [weight = "1"];
  "dnaI" -- "dnaB" [weight = "0.333333333333333"];
  "dnaI" -- "dnaI_1" [weight = "1"];
  "dnaJ_2" -- "group_8425" [weight = "1"];
  "dnaJ" -- "dnaJ_1" [weight = "1"];
  "dnaJ" -- "dnaK" [weight = "0.25"];
  "dnaJ" -- "prmA" [weight = "0.333333333333333"];
  "dnaK" -- "dnaJ_1" [weight = "1"];
  "dnaN" -- "dnaA" [weight = "0.25"];
  "dnaN" -- "group_5237" [weight = "0.2"];
  "dpaB" -- "group_10118" [weight = "0.142857142857143"];
  "dpiB" -- "cidA" [weight = "1"];
  "dpiB" -- "citS_1" [weight = "1"];
  "dpiB" -- "citT_5" [weight = "0.5"];
  "dpnM" -- "dpnM" [weight = "1"];
  "dpp5" -- "group_1828" [weight = "1"];
  "dppA_1" -- "group_1906" [weight = "1"];
  "dppA" -- "ddpX" [weight = "0.5"];
  "dppA" -- "dppA_2" [weight = "1"];
  "dppA" -- "group_8870" [weight = "1"];
  "dppA" -- "group_9510" [weight = "1"];
  "dppA" -- "sarA" [weight = "0.2"];
  "dppB_1" -- "group_1906" [weight = "1"];
  "dppB_1" -- "group_4306" [weight = "0.25"];
  "dppB_2" -- "gsiB_2" [weight = "0.333333333333333"];
  "dppB_3" -- "group_3640" [weight = "1"];
  "dppB_3" -- "gsiD_5" [weight = "0.333333333333333"];
  "dppB_3" -- "hbpA_2" [weight = "0.333333333333333"];
  "dppC_2" -- "group_1522" [weight = "1"];
  "dppC_2" -- "group_2516" [weight = "1"];
  "dppC_2" -- "gsiC_2" [weight = "0.2"];
  "dppC_3" -- "oppB_2" [weight = "1"];
  "dppE" -- "group_9813" [weight = "1"];
  "dppE" -- "group_9815" [weight = "1"];
  "dprA" -- "group_6152" [weight = "0.2"];
  "dprA" -- "group_7541" [weight = "1"];
  "dprA" -- "topA_2" [weight = "1"];
  "dps2" -- "group_10002" [weight = "0.2"];
  "dps2" -- "group_1766" [weight = "0.5"];
  "dps2" -- "group_1767" [weight = "1"];
  "drrA" -- "group_8316" [weight = "0.25"];
  "drrB" -- "drrA" [weight = "0.5"];
  "drrB" -- "fdxA" [weight = "0.25"];
  "dsbD" -- "glmS" [weight = "0.333333333333333"];
  "dsbD" -- "resA_5" [weight = "0.333333333333333"];
  "dsdA" -- "group_2843" [weight = "0.333333333333333"];
  "dsdA" -- "group_2845" [weight = "0.5"];
  "dsdA" -- "group_2846" [weight = "1"];
  "dsdA" -- "group_6616" [weight = "1"];
  "dsdA" -- "group_8421" [weight = "1"];
  "dsdX" -- "garK" [weight = "0.25"];
  "dsdX" -- "group_2742" [weight = "1"];
  "dsdX" -- "group_474" [weight = "1"];
  "dsdX" -- "group_475" [weight = "0.333333333333333"];
  "dtd3" -- "group_8660" [weight = "1"];
  "dtd3" -- "group_8662" [weight = "1"];
  "dtd" -- "dtd_2" [weight = "1"];
  "dtd" -- "group_4063" [weight = "0.333333333333333"];
  "dtd" -- "relA" [weight = "1"];
  "dtpT" -- "group_1953" [weight = "0.5"];
  "dtpT" -- "group_3028" [weight = "1"];
  "dtpT" -- "group_3029" [weight = "0.333333333333333"];
  "dusB_2" -- "lysS" [weight = "1"];
  "dusB" -- "dusB_2" [weight = "1"];
  "dusB" -- "group_6485" [weight = "0.5"];
  "dusB" -- "group_9031" [weight = "0.5"];
  "dusB" -- "lysS" [weight = "1"];
  "dus_1" -- "group_1638" [weight = "1"];
  "dus_1" -- "group_5209" [weight = "0.5"];
  "dus_1" -- "group_5580" [weight = "1"];
  "dus_1" -- "group_9712" [weight = "1"];
  "dus_1" -- "sotB" [weight = "0.5"];
  "dus_2" -- "rhaS_6" [weight = "1"];
  "dut" -- "group_307" [weight = "1"];
  "dut" -- "group_308" [weight = "0.333333333333333"];
  "dut" -- "nrdF" [weight = "0.5"];
  "dut" -- "nrdF_2" [weight = "1"];
  "dxs" -- "dxs_1" [weight = "1"];
  "dxs" -- "dxs_3" [weight = "1"];
  "dxs" -- "tlyA" [weight = "0.333333333333333"];
  "ebrA" -- "ebrB_2" [weight = "0.25"];
  "ecfA1" -- "ecfA2" [weight = "0.2"];
  "ecfA1" -- "rplQ" [weight = "0.333333333333333"];
  "ecfA2" -- "ecfT" [weight = "0.2"];
  "ecfA2" -- "ecfT_1" [weight = "1"];
  "ecfA3" -- "cbiQ" [weight = "1"];
  "ecfA3" -- "group_82" [weight = "1"];
  "ecfT_1" -- "truA" [weight = "1"];
  "ecfT" -- "ecfT_1" [weight = "1"];
  "ecfT" -- "truA" [weight = "0.25"];
  "echA8" -- "group_8434" [weight = "1"];
  "echA8" -- "group_8448" [weight = "1"];
  "echA8" -- "xerC_5" [weight = "0.5"];
  "ecsA" -- "group_2744" [weight = "1"];
  "ecsA" -- "group_9851" [weight = "1"];
  "ecsA" -- "hit" [weight = "0.333333333333333"];
  "ectT_2" -- "ectT" [weight = "1"];
  "ectT_2" -- "ectT_1" [weight = "1"];
  "ectT_2" -- "group_7833" [weight = "1"];
  "ectT_3" -- "ectT_2" [weight = "1"];
  "ectT_3" -- "group_173" [weight = "1"];
  "ectT_3" -- "group_7832" [weight = "1"];
  "ectT_3" -- "group_7833" [weight = "1"];
  "ectT" -- "besA" [weight = "1"];
  "ectT" -- "group_6199" [weight = "1"];
  "ectT" -- "group_7833" [weight = "1"];
  "efeM" -- "efeN" [weight = "0.166666666666667"];
  "efeM" -- "group_1471" [weight = "1"];
  "efeN" -- "group_1471" [weight = "1"];
  "efeN" -- "group_6087" [weight = "0.5"];
  "efp" -- "pnoA" [weight = "0.2"];
  "eis_2" -- "group_4025" [weight = "1"];
  "eis_2" -- "ptsH_2" [weight = "0.333333333333333"];
  "elaA" -- "group_1137" [weight = "1"];
  "elaA" -- "group_2468" [weight = "1"];
  "eltD" -- "csbX" [weight = "1"];
  "eltD" -- "glcR" [weight = "1"];
  "engB_1" -- "engB" [weight = "1"];
  "engB_1" -- "yjfB" [weight = "1"];
  "engB" -- "yjfB" [weight = "0.5"];
  "eno" -- "eno_2" [weight = "1"];
  "eno" -- "gpmI" [weight = "0.333333333333333"];
  "eno" -- "group_2647" [weight = "0.5"];
  "eno" -- "group_2648" [weight = "1"];
  "eno" -- "group_6503" [weight = "1"];
  "eno" -- "group_9853" [weight = "1"];
  "entS_1" -- "group_6794" [weight = "0.5"];
  "entS_2" -- "group_2549" [weight = "1"];
  "entS_3" -- "cotA" [weight = "1"];
  "entS_3" -- "group_96" [weight = "1"];
  "entS_4" -- "group_2531" [weight = "1"];
  "entS_4" -- "group_3764" [weight = "0.333333333333333"];
  "entS_4" -- "lutC" [weight = "0.5"];
  "entS_5" -- "entS" [weight = "1"];
  "entS_5" -- "gabR_6" [weight = "1"];
  "entS_5" -- "group_4713" [weight = "1"];
  "epi" -- "group_2330" [weight = "1"];
  "epi" -- "group_9939" [weight = "0.25"];
  "epsE" -- "group_6133" [weight = "1"];
  "epsE" -- "pilT" [weight = "1"];
  "epsF" -- "group_3406" [weight = "1"];
  "epsF" -- "group_4898" [weight = "0.5"];
  "epsF" -- "group_6131" [weight = "1"];
  "epsF" -- "group_9566" [weight = "1"];
  "epsL" -- "epsD" [weight = "0.333333333333333"];
  "epsL" -- "group_4151" [weight = "0.2"];
  "epsN" -- "group_9607" [weight = "1"];
  "epsN" -- "legG" [weight = "1"];
  "era" -- "group_7930" [weight = "1"];
  "era" -- "recO" [weight = "0.2"];
  "erpA" -- "group_4256" [weight = "1"];
  "erpA" -- "group_5398" [weight = "0.25"];
  "erpA" -- "group_9109" [weight = "1"];
  "erpA" -- "satA" [weight = "0.333333333333333"];
  "esiB" -- "group_1190" [weight = "1"];
  "esiB" -- "group_2855" [weight = "0.5"];
  "essG" -- "yeeF" [weight = "0.5"];
  "estB" -- "ctaB2_2" [weight = "0.2"];
  "estB" -- "group_2346" [weight = "0.333333333333333"];
  "est_1" -- "group_1805" [weight = "0.5"];
  "est_1" -- "group_526" [weight = "0.333333333333333"];
  "est_1" -- "group_7684" [weight = "1"];
  "est_1" -- "group_9479" [weight = "1"];
  "est_2" -- "brnQ_1" [weight = "0.333333333333333"];
  "est_2" -- "gltC_2" [weight = "0.25"];
  "est_4" -- "est_5" [weight = "1"];
  "est_4" -- "rnr" [weight = "0.333333333333333"];
  "etfA" -- "group_2029" [weight = "1"];
  "etfA" -- "yvbW" [weight = "0.5"];
  "ettA_1" -- "hisC_2" [weight = "0.25"];
  "ettA_1" -- "uup" [weight = "1"];
  "ettA_2" -- "group_1439" [weight = "0.25"];
  "ettA_2" -- "group_1441" [weight = "1"];
  "ettA_2" -- "group_9888" [weight = "0.333333333333333"];
  "eutB_2" -- "group_3891" [weight = "1"];
  "eutB" -- "eutB_2" [weight = "1"];
  "eutB" -- "eutC" [weight = "0.142857142857143"];
  "eutB" -- "group_3891" [weight = "1"];
  "eutB" -- "group_3892" [weight = "1"];
  "eutC" -- "eutL" [weight = "0.166666666666667"];
  "eutC" -- "eutL_2" [weight = "1"];
  "eutK" -- "group_6321" [weight = "1"];
  "eutK" -- "group_7685" [weight = "0.5"];
  "eutK" -- "group_7960" [weight = "0.25"];
  "eutK" -- "group_9497" [weight = "1"];
  "eutL_2" -- "adhE_2" [weight = "1"];
  "eutL_2" -- "eutL" [weight = "1"];
  "eutL" -- "adhE_2" [weight = "0.142857142857143"];
  "eutM" -- "group_185" [weight = "1"];
  "eutS" -- "group_3894" [weight = "1"];
  "eutS" -- "pduV" [weight = "0.166666666666667"];
  "exoA" -- "acyII" [weight = "0.333333333333333"];
  "expZ_1" -- "group_9695" [weight = "1"];
  "expZ_1" -- "group_9697" [weight = "1"];
  "expZ_3" -- "group_5546" [weight = "1"];
  "expZ" -- "expZ_3" [weight = "1"];
  "expZ" -- "group_29" [weight = "1"];
  "expZ" -- "group_33" [weight = "1"];
  "expZ" -- "group_5546" [weight = "1"];
  "exuT" -- "exuT_2" [weight = "1"];
  "exuT" -- "group_7446" [weight = "1"];
  "exuT" -- "uxuB" [weight = "0.25"];
  "ezrA" -- "group_2258" [weight = "0.333333333333333"];
  "ezrA" -- "group_8950" [weight = "1"];
  "ezrA" -- "group_9121" [weight = "1"];
  "fabD" -- "fabG_2" [weight = "0.2"];
  "fabD" -- "group_3443" [weight = "0.333333333333333"];
  "fabF_1" -- "fabHA_2" [weight = "1"];
  "fabF_1" -- "group_10214" [weight = "0.333333333333333"];
  "fabF_2" -- "group_8515" [weight = "1"];
  "fabF_3" -- "acpP" [weight = "1"];
  "fabG2" -- "group_774" [weight = "0.5"];
  "fabG_3" -- "fabG_9" [weight = "1"];
  "fabG_3" -- "lip3" [weight = "1"];
  "fabG_4" -- "group_2365" [weight = "1"];
  "fabG_5" -- "group_1516" [weight = "0.333333333333333"];
  "fabG_5" -- "group_1517" [weight = "1"];
  "fabG_5" -- "group_783" [weight = "1"];
  "fabG_5" -- "group_8952" [weight = "1"];
  "fabG_5" -- "group_9269" [weight = "1"];
  "fabG_6" -- "group_523" [weight = "1"];
  "fabG_6" -- "group_524" [weight = "0.5"];
  "fabG_6" -- "group_8917" [weight = "1"];
  "fabG_6" -- "group_9331" [weight = "1"];
  "fabG_8" -- "adeC" [weight = "1"];
  "fabG_8" -- "group_1999" [weight = "0.5"];
  "fabHA" -- "clpB_2" [weight = "1"];
  "fabHA" -- "fabF_1" [weight = "0.2"];
  "fabHA" -- "fabHA_2" [weight = "1"];
  "fabHA" -- "group_5372" [weight = "0.5"];
  "fabH" -- "group_3236" [weight = "1"];
  "fabH" -- "group_3237" [weight = "0.5"];
  "fabH" -- "group_582" [weight = "1"];
  "fabH" -- "group_584" [weight = "1"];
  "fabH" -- "lip3" [weight = "0.5"];
  "fadA_2" -- "group_4722" [weight = "0.2"];
  "fadA_2" -- "group_7071" [weight = "1"];
  "fadA_2" -- "paaJ" [weight = "1"];
  "fadB_1" -- "fixA" [weight = "0.333333333333333"];
  "fadB_1" -- "group_4424" [weight = "1"];
  "fadB_2" -- "group_3967" [weight = "1"];
  "fadB_2" -- "group_5216" [weight = "1"];
  "fadB_2" -- "group_7847" [weight = "1"];
  "fadD3" -- "bcd" [weight = "0.25"];
  "fadD3" -- "cfiB" [weight = "0.5"];
  "fadD3" -- "group_1687" [weight = "1"];
  "fadD3" -- "group_872" [weight = "1"];
  "fadD3" -- "menE_1" [weight = "1"];
  "fadD_1" -- "group_4426" [weight = "1"];
  "fadD_1" -- "group_4427" [weight = "0.2"];
  "fadD_2" -- "crt_2" [weight = "0.5"];
  "fadD_2" -- "group_2048" [weight = "1"];
  "fadD_2" -- "purR_1" [weight = "0.333333333333333"];
  "fadD_2" -- "srfAC" [weight = "1"];
  "fadE_2" -- "group_9379" [weight = "1"];
  "fadE" -- "fadA_1" [weight = "1"];
  "fadE" -- "mgsR" [weight = "0.333333333333333"];
  "fadF_2" -- "fadF" [weight = "1"];
  "fadF_2" -- "group_3362" [weight = "1"];
  "fadH" -- "dhaT" [weight = "1"];
  "fadH" -- "fadH_1" [weight = "1"];
  "fadH" -- "group_1550" [weight = "1"];
  "fadH" -- "group_5131" [weight = "0.333333333333333"];
  "fadH" -- "group_9592" [weight = "1"];
  "fadH" -- "mdh_4" [weight = "0.333333333333333"];
  "fadM_2" -- "group_5672" [weight = "1"];
  "fadM" -- "fetB" [weight = "0.2"];
  "fadN_1" -- "fadA_1" [weight = "1"];
  "fadN_1" -- "group_2863" [weight = "1"];
  "fadN_4" -- "group_516" [weight = "1"];
  "fadN" -- "fadN_2" [weight = "1"];
  "fadN" -- "group_516" [weight = "1"];
  "fadN" -- "ydbP" [weight = "0.333333333333333"];
  "fadR_1" -- "fadB_1" [weight = "0.2"];
  "fadR_1" -- "fadD_1" [weight = "0.333333333333333"];
  "fadR_1" -- "group_4424" [weight = "1"];
  "fadR_2" -- "group_3226" [weight = "0.5"];
  "fadR_2" -- "group_3227" [weight = "1"];
  "fadR_2" -- "group_5972" [weight = "1"];
  "fadR_3" -- "group_9577" [weight = "1"];
  "fadR_3" -- "sasA_3" [weight = "0.5"];
  "fapR" -- "group_3443" [weight = "1"];
  "fbiB" -- "dapE_3" [weight = "0.333333333333333"];
  "fbiB" -- "group_4437" [weight = "0.2"];
  "fdhD_1" -- "group_5386" [weight = "1"];
  "fdhD" -- "fdhD_1" [weight = "1"];
  "fdhD" -- "group_5386" [weight = "0.5"];
  "fdrA" -- "fdrA_2" [weight = "1"];
  "fdrA" -- "group_3903" [weight = "0.166666666666667"];
  "fdrA" -- "group_8862" [weight = "1"];
  "fdtA" -- "fdtC" [weight = "1"];
  "fdtC" -- "fdtB" [weight = "1"];
  "fdxA" -- "group_2470" [weight = "0.5"];
  "fecE" -- "dapF" [weight = "0.333333333333333"];
  "fecE" -- "group_1755" [weight = "1"];
  "fecE" -- "group_4127" [weight = "0.5"];
  "fecE" -- "group_6613" [weight = "1"];
  "fecE" -- "group_8808" [weight = "1"];
  "fepC" -- "group_2962" [weight = "1"];
  "fetB_2" -- "fadM" [weight = "1"];
  "fetB_2" -- "fetB" [weight = "1"];
  "feuA_1" -- "araC" [weight = "0.333333333333333"];
  "feuA_1" -- "feuB_3" [weight = "1"];
  "feuA_1" -- "group_1322" [weight = "1"];
  "feuB_2" -- "feuC_2" [weight = "0.5"];
  "feuB_2" -- "group_1728" [weight = "1"];
  "feuB_2" -- "group_1729" [weight = "1"];
  "feuB_2" -- "group_1730" [weight = "1"];
  "feuB_2" -- "group_2756" [weight = "1"];
  "feuB_2" -- "group_8214" [weight = "1"];
  "feuC_2" -- "rpmE" [weight = "0.333333333333333"];
  "feuC_2" -- "ycgT" [weight = "0.5"];
  "feuC_3" -- "feuB_3" [weight = "0.5"];
  "feuC_3" -- "yusV_1" [weight = "0.25"];
  "fexA" -- "group_9165" [weight = "1"];
  "ffh_1" -- "group_1266" [weight = "1"];
  "ffh_3" -- "ffh" [weight = "1"];
  "ffh" -- "ffh_4" [weight = "1"];
  "fgd_2" -- "group_2035" [weight = "1"];
  "fgd_2" -- "group_2159" [weight = "1"];
  "fgd_2" -- "group_2160" [weight = "1"];
  "fgd_2" -- "nlhH_2" [weight = "1"];
  "fgd" -- "group_4683" [weight = "1"];
  "fgd" -- "group_9224" [weight = "1"];
  "fhs" -- "apc3" [weight = "1"];
  "fhs" -- "group_509" [weight = "1"];
  "fhuD_1" -- "rhaS_4" [weight = "1"];
  "fhuD_2" -- "group_5608" [weight = "1"];
  "fhuD_2" -- "group_7277" [weight = "1"];
  "fhuD_2" -- "group_7723" [weight = "1"];
  "fhuD_2" -- "group_8007" [weight = "1"];
  "fhuD_2" -- "rhaS_3" [weight = "0.5"];
  "fhuD" -- "feuB_1" [weight = "0.166666666666667"];
  "fhuD" -- "group_3704" [weight = "1"];
  "fhuD" -- "yusV_3" [weight = "0.142857142857143"];
  "fixA" -- "etfA" [weight = "0.2"];
  "flaD" -- "group_6597" [weight = "1"];
  "flaD" -- "group_8711" [weight = "1"];
  "flgB" -- "codY" [weight = "0.25"];
  "flgC" -- "flgB" [weight = "0.5"];
  "flgE" -- "group_5850" [weight = "1"];
  "flgG_1" -- "flgG_2" [weight = "1"];
  "flgG_1" -- "group_2749" [weight = "1"];
  "flgG_1" -- "group_4050" [weight = "0.2"];
  "flgG_3" -- "group_4921" [weight = "0.5"];
  "flgG_3" -- "swrD" [weight = "0.5"];
  "flgL" -- "flgK" [weight = "1"];
  "flhA_1" -- "flhA_2" [weight = "1"];
  "flhA_1" -- "group_8350" [weight = "1"];
  "flhA_2" -- "flhA" [weight = "1"];
  "flhA_2" -- "flhF" [weight = "1"];
  "flhA" -- "flhB" [weight = "0.25"];
  "flhA" -- "flhF" [weight = "0.166666666666667"];
  "flhA" -- "group_1260" [weight = "0.333333333333333"];
  "flhB" -- "fliR" [weight = "0.2"];
  "flhB" -- "yscU" [weight = "1"];
  "flhF" -- "ylxH" [weight = "1"];
  "fliC" -- "group_7865" [weight = "1"];
  "fliD" -- "group_4765" [weight = "1"];
  "fliD" -- "group_7880" [weight = "1"];
  "fliE" -- "flgC" [weight = "0.5"];
  "fliE" -- "group_2224" [weight = "0.5"];
  "fliF" -- "fliE" [weight = "0.5"];
  "fliF" -- "fliG" [weight = "0.333333333333333"];
  "fliF" -- "group_2224" [weight = "1"];
  "fliF" -- "group_2225" [weight = "1"];
  "fliG" -- "group_2224" [weight = "0.333333333333333"];
  "fliG" -- "group_3435" [weight = "0.166666666666667"];
  "fliI_2" -- "yscN" [weight = "1"];
  "fliJ" -- "group_5849" [weight = "1"];
  "fliJ" -- "yscN" [weight = "0.25"];
  "fliM" -- "group_4920" [weight = "1"];
  "fliP" -- "group_1261" [weight = "0.142857142857143"];
  "fliQ" -- "fliP" [weight = "0.142857142857143"];
  "fliQ" -- "fliR" [weight = "0.142857142857143"];
  "fliR" -- "yscU" [weight = "1"];
  "fliS" -- "group_1000" [weight = "1"];
  "fliS" -- "group_6674" [weight = "1"];
  "fliS" -- "group_6908" [weight = "1"];
  "fliS" -- "group_7880" [weight = "1"];
  "fliS" -- "group_8707" [weight = "1"];
  "fliS" -- "group_9596" [weight = "1"];
  "fliY_1" -- "group_6558" [weight = "1"];
  "fliY_1" -- "group_7403" [weight = "1"];
  "fliY_1" -- "group_8631" [weight = "1"];
  "fliY_1" -- "group_9711" [weight = "1"];
  "fliY_1" -- "rlmH" [weight = "0.333333333333333"];
  "fliY_2" -- "group_2834" [weight = "1"];
  "fliY_2" -- "group_9518" [weight = "1"];
  "fliY_2" -- "rnhA" [weight = "1"];
  "flp_2" -- "group_2004" [weight = "0.5"];
  "fmnP" -- "group_636" [weight = "0.333333333333333"];
  "fmnP" -- "group_638" [weight = "0.5"];
  "fmt" -- "rsmB" [weight = "0.333333333333333"];
  "fnr" -- "clpB" [weight = "0.5"];
  "fnr" -- "clpB_2" [weight = "1"];
  "folB" -- "folK" [weight = "0.25"];
  "folB" -- "folP" [weight = "0.166666666666667"];
  "folB" -- "group_1569" [weight = "0.5"];
  "folB" -- "group_9031" [weight = "0.5"];
  "folC" -- "fpgS_2" [weight = "1"];
  "folD" -- "nusB" [weight = "0.25"];
  "folD" -- "uppP_1" [weight = "0.25"];
  "folE" -- "mtrB" [weight = "0.166666666666667"];
  "folK" -- "dusB" [weight = "0.25"];
  "folP" -- "group_5685" [weight = "0.5"];
  "folP" -- "ilvE" [weight = "0.5"];
  "fosB_2" -- "fosB" [weight = "1"];
  "fosB" -- "rsgA_2" [weight = "0.25"];
  "fpgS_1" -- "fpgS_2" [weight = "0.25"];
  "fpgS_1" -- "group_5285" [weight = "0.25"];
  "frc" -- "hmo" [weight = "1"];
  "frdA" -- "frdB" [weight = "0.25"];
  "frdB" -- "group_4176" [weight = "0.25"];
  "frr" -- "group_3432" [weight = "0.333333333333333"];
  "frr" -- "pyrH" [weight = "0.125"];
  "frr" -- "uppS" [weight = "0.2"];
  "fsr_1" -- "group_5322" [weight = "1"];
  "fsr_1" -- "group_929" [weight = "1"];
  "fsr_2" -- "fsr" [weight = "1"];
  "fsr_2" -- "group_927" [weight = "1"];
  "fsr" -- "group_5322" [weight = "0.25"];
  "fsr" -- "group_8207" [weight = "1"];
  "ftnA" -- "group_10137" [weight = "0.2"];
  "ftnA" -- "group_4268" [weight = "1"];
  "ftnA" -- "group_6677" [weight = "1"];
  "ftnA" -- "rpoE_3" [weight = "1"];
  "ftsA_1" -- "aroA" [weight = "0.25"];
  "ftsA_1" -- "group_1284" [weight = "1"];
  "ftsA_2" -- "ftsZ" [weight = "0.166666666666667"];
  "ftsH_1" -- "ftsH" [weight = "1"];
  "ftsH_2" -- "group_6723" [weight = "1"];
  "ftsH" -- "ytbE" [weight = "0.5"];
  "ftsL" -- "rsmH_1" [weight = "1"];
  "ftsW_1" -- "group_2673" [weight = "1"];
  "ftsW_1" -- "group_7849" [weight = "1"];
  "ftsW_1" -- "murD" [weight = "0.25"];
  "ftsX" -- "ftsE" [weight = "0.5"];
  "ftsX" -- "group_998" [weight = "0.5"];
  "ftsY" -- "group_663" [weight = "1"];
  "ftsY" -- "group_8102" [weight = "1"];
  "ftsY" -- "smc_2" [weight = "1"];
  "ftsZ" -- "group_1644" [weight = "0.166666666666667"];
  "fumC" -- "group_739" [weight = "0.333333333333333"];
  "fumC" -- "group_9492" [weight = "1"];
  "fur" -- "group_5669" [weight = "0.333333333333333"];
  "fusA" -- "rpsG" [weight = "0.5"];
  "gabD_1" -- "davT" [weight = "1"];
  "gabD" -- "group_10019" [weight = "0.5"];
  "gabD" -- "group_3931" [weight = "0.2"];
  "gabD" -- "safD" [weight = "1"];
  "gabP_2" -- "gabP_3" [weight = "1"];
  "gabP" -- "gabP_3" [weight = "1"];
  "gabP" -- "group_2711" [weight = "0.333333333333333"];
  "gabP" -- "group_7823" [weight = "1"];
  "gabR_1" -- "eis_1" [weight = "0.25"];
  "gabR_1" -- "group_6318" [weight = "0.5"];
  "gabR_1" -- "group_7496" [weight = "1"];
  "gabR_1" -- "group_7961" [weight = "1"];
  "gabR_4" -- "group_10235" [weight = "0.333333333333333"];
  "gabR_4" -- "group_1943" [weight = "1"];
  "gabR_4" -- "group_3017" [weight = "1"];
  "gabR_4" -- "paiB" [weight = "0.333333333333333"];
  "gabR_6" -- "entS" [weight = "1"];
  "gabR_6" -- "gabR_7" [weight = "1"];
  "galE1" -- "gtaB" [weight = "1"];
  "galE1" -- "gtaB_1" [weight = "1"];
  "galE" -- "galE1" [weight = "1"];
  "galE" -- "group_4746" [weight = "1"];
  "galE" -- "group_7866" [weight = "1"];
  "galE" -- "pseB" [weight = "1"];
  "gamA" -- "group_6568" [weight = "0.5"];
  "gamA" -- "group_8958" [weight = "1"];
  "gamA" -- "yhbE" [weight = "1"];
  "gapB" -- "coaE_1" [weight = "0.2"];
  "gapB" -- "gapB_2" [weight = "1"];
  "gapB" -- "nrdR" [weight = "0.333333333333333"];
  "gap" -- "pgk" [weight = "0.2"];
  "garK" -- "group_1164" [weight = "1"];
  "garR" -- "catD" [weight = "0.166666666666667"];
  "garR" -- "garR_2" [weight = "1"];
  "garR" -- "group_1565" [weight = "1"];
  "garR" -- "group_6399" [weight = "0.166666666666667"];
  "gatA_1" -- "group_5593" [weight = "1"];
  "gatA_1" -- "group_8074" [weight = "1"];
  "gatA_1" -- "group_9969" [weight = "0.25"];
  "gatA_2" -- "gatB" [weight = "0.5"];
  "gatA_2" -- "gatC" [weight = "0.2"];
  "gatC" -- "group_5016" [weight = "0.5"];
  "gatC" -- "group_8236" [weight = "1"];
  "gbuA" -- "group_5635" [weight = "0.25"];
  "gbuB" -- "gbuA" [weight = "0.25"];
  "gbuC" -- "gdnD_1" [weight = "1"];
  "gbuC" -- "group_3387" [weight = "1"];
  "gcvH" -- "group_4156" [weight = "1"];
  "gcvH" -- "rnmV_1" [weight = "0.333333333333333"];
  "gcvPA_2" -- "bacC_2" [weight = "1"];
  "gcvPA" -- "gcvT" [weight = "0.333333333333333"];
  "gcvPA" -- "gcvT_2" [weight = "1"];
  "gcvPB_2" -- "gcvPA_2" [weight = "1"];
  "gcvPB" -- "gcvPA" [weight = "0.333333333333333"];
  "gcvPB" -- "group_3594" [weight = "1"];
  "gcvPB" -- "group_8424" [weight = "0.5"];
  "gcvPB" -- "group_9198" [weight = "1"];
  "gcvT" -- "gcvT_2" [weight = "1"];
  "gdhIV" -- "group_4180" [weight = "0.25"];
  "gdhIV" -- "group_6638" [weight = "1"];
  "gdhIV" -- "group_6907" [weight = "1"];
  "gdhIV" -- "xerC_1" [weight = "0.5"];
  "gdhIV" -- "xerC_7" [weight = "1"];
  "gdnC" -- "group_333" [weight = "1"];
  "gdnC" -- "group_334" [weight = "0.333333333333333"];
  "gdnD_1" -- "gdnC" [weight = "0.25"];
  "gdnD_1" -- "group_3387" [weight = "0.333333333333333"];
  "gdnD_2" -- "dapF" [weight = "1"];
  "gdnD_2" -- "group_6613" [weight = "1"];
  "gdnD_2" -- "group_7284" [weight = "0.25"];
  "gdnD_2" -- "group_8808" [weight = "1"];
  "gdpP" -- "group_10286" [weight = "0.25"];
  "gdx_2" -- "gdx_1" [weight = "0.333333333333333"];
  "gerAA_1" -- "group_1419" [weight = "1"];
  "gerAA_1" -- "group_1421" [weight = "0.5"];
  "gerAA_1" -- "yifK" [weight = "0.5"];
  "gerAA_2" -- "group_218" [weight = "0.5"];
  "gerAA_2" -- "group_219" [weight = "1"];
  "gerAA_2" -- "group_811" [weight = "0.2"];
  "gerAA_3" -- "group_5568" [weight = "1"];
  "gerAA_4" -- "group_5198" [weight = "1"];
  "gerAC_1" -- "gerAA_7" [weight = "1"];
  "gerAC_1" -- "group_5443" [weight = "0.5"];
  "gerAC_1" -- "group_8066" [weight = "1"];
  "gerAC_1" -- "group_9325" [weight = "1"];
  "gerBA_1" -- "group_273" [weight = "1"];
  "gerBA_1" -- "yndE_1" [weight = "0.25"];
  "gerBA_2" -- "gerAC_1" [weight = "0.333333333333333"];
  "gerBA_2" -- "group_1049" [weight = "1"];
  "gerBB" -- "gerAA_1" [weight = "0.5"];
  "gerBB" -- "group_1416" [weight = "0.5"];
  "gerBB" -- "group_1417" [weight = "0.5"];
  "gerBB" -- "group_1419" [weight = "1"];
  "gerBC_1" -- "group_6036" [weight = "1"];
  "gerBC_1" -- "group_7889" [weight = "0.25"];
  "gerBC_2" -- "group_1972" [weight = "1"];
  "gerBC_3" -- "group_8233" [weight = "0.5"];
  "gerBC_4" -- "group_1567" [weight = "1"];
  "gerBC_4" -- "lytA_2" [weight = "1"];
  "gerD" -- "group_6543" [weight = "0.25"];
  "gerE" -- "group_4176" [weight = "0.333333333333333"];
  "gerXA_1" -- "group_1127" [weight = "1"];
  "gerXA_1" -- "group_5033" [weight = "0.333333333333333"];
  "gerXA_1" -- "ribH_1" [weight = "1"];
  "gerXA_2" -- "group_559" [weight = "0.2"];
  "gerXA_2" -- "group_8874" [weight = "1"];
  "gerXA_2" -- "group_9223" [weight = "1"];
  "ghrB_1" -- "perR" [weight = "0.2"];
  "glf_2" -- "rfbD" [weight = "1"];
  "glmM" -- "group_1959" [weight = "1"];
  "glmS" -- "glmS_1" [weight = "1"];
  "glnA_2" -- "glnR" [weight = "0.166666666666667"];
  "glnA_2" -- "group_10377" [weight = "0.166666666666667"];
  "glnB" -- "amt" [weight = "1"];
  "glnB" -- "pncB2_2" [weight = "0.5"];
  "glnK" -- "cheB_7" [weight = "0.5"];
  "glnK" -- "group_1930" [weight = "1"];
  "glnK" -- "ruvB_2" [weight = "0.333333333333333"];
  "glnQ_1" -- "group_8847" [weight = "1"];
  "glnQ_2" -- "group_10276" [weight = "0.25"];
  "glnQ_2" -- "group_48" [weight = "0.5"];
  "glnQ_2" -- "group_49" [weight = "1"];
  "glnQ_3" -- "yecS_3" [weight = "0.2"];
  "gloB_1" -- "group_1512" [weight = "0.5"];
  "gloB_1" -- "group_1513" [weight = "0.333333333333333"];
  "gloB_1" -- "group_4874" [weight = "0.5"];
  "gloB_1" -- "group_6390" [weight = "1"];
  "gloB_2" -- "group_9522" [weight = "1"];
  "gloB_3" -- "group_10338" [weight = "0.25"];
  "glpD_2" -- "glpP" [weight = "0.5"];
  "glpD_2" -- "group_3621" [weight = "1"];
  "glpD" -- "group_1232" [weight = "1"];
  "glpE_1" -- "dsrE2" [weight = "0.166666666666667"];
  "glpE_3" -- "tsdA" [weight = "1"];
  "glpF" -- "glpK_2" [weight = "0.5"];
  "glpF" -- "glpP" [weight = "0.5"];
  "glpK_2" -- "group_6296" [weight = "0.5"];
  "glpK" -- "glpD" [weight = "0.2"];
  "glpK" -- "group_1232" [weight = "1"];
  "glpQ_1" -- "dmlA_2" [weight = "1"];
  "glpQ_1" -- "group_10261" [weight = "0.333333333333333"];
  "glpR" -- "group_12" [weight = "1"];
  "glpR" -- "group_5127" [weight = "1"];
  "glpX" -- "murAB" [weight = "0.333333333333333"];
  "glpX" -- "murAB_2" [weight = "1"];
  "glpX" -- "rho" [weight = "0.25"];
  "gltC_1" -- "group_1330" [weight = "0.5"];
  "gltC_1" -- "sphR" [weight = "0.333333333333333"];
  "gltC_2" -- "group_3772" [weight = "0.5"];
  "gltC_2" -- "group_3773" [weight = "1"];
  "gltC_3" -- "yddE_3" [weight = "0.5"];
  "gltC_4" -- "est_2" [weight = "1"];
  "gltC_4" -- "gltC_2" [weight = "1"];
  "gltC_5" -- "group_937" [weight = "0.333333333333333"];
  "gltC_5" -- "group_938" [weight = "1"];
  "gltC_5" -- "yjcD" [weight = "0.333333333333333"];
  "gltC_7" -- "group_9106" [weight = "1"];
  "gltC_8" -- "group_9034" [weight = "1"];
  "gltC_8" -- "rhtC" [weight = "0.333333333333333"];
  "gltC_8" -- "scoA" [weight = "0.5"];
  "gltC_8" -- "scoA_1" [weight = "1"];
  "gltD" -- "group_3650" [weight = "0.5"];
  "gltD" -- "group_7768" [weight = "1"];
  "gltR_1" -- "group_9238" [weight = "1"];
  "gltR_3" -- "group_2132" [weight = "1"];
  "gltR_3" -- "group_6115" [weight = "1"];
  "gltR_3" -- "group_8841" [weight = "1"];
  "gltR_3" -- "ycaD_2" [weight = "0.333333333333333"];
  "gltS" -- "group_4628" [weight = "0.25"];
  "gltS" -- "group_5886" [weight = "0.25"];
  "gltT" -- "cheB_7" [weight = "0.5"];
  "gltT" -- "group_1930" [weight = "1"];
  "gltT" -- "group_3001" [weight = "1"];
  "gltT" -- "ligK" [weight = "0.5"];
  "gltX_1" -- "group_3987" [weight = "1"];
  "gltX" -- "cysS" [weight = "0.25"];
  "gltX" -- "gltX_1" [weight = "1"];
  "gltX" -- "ispF" [weight = "0.333333333333333"];
  "gluD_2" -- "group_9533" [weight = "1"];
  "gluD_2" -- "group_9535" [weight = "1"];
  "glyA" -- "group_10121" [weight = "0.333333333333333"];
  "glyA" -- "group_2752" [weight = "0.2"];
  "glyA" -- "group_2753" [weight = "1"];
  "glyQS_2" -- "glyQS" [weight = "1"];
  "glyQS_2" -- "glyQS_3" [weight = "1"];
  "glyQS_2" -- "group_1387" [weight = "1"];
  "gmhA" -- "hddC" [weight = "1"];
  "gmhB" -- "group_10360" [weight = "0.25"];
  "gmhB" -- "group_5335" [weight = "0.333333333333333"];
  "gno" -- "bbsG" [weight = "1"];
  "gno" -- "group_3740" [weight = "1"];
  "gno" -- "group_3742" [weight = "1"];
  "gno" -- "group_9246" [weight = "1"];
  "gntR" -- "group_8859" [weight = "1"];
  "gntR" -- "xylB" [weight = "0.5"];
  "gntT" -- "idnT" [weight = "1"];
  "gntT" -- "xylB" [weight = "0.25"];
  "gntZ" -- "gntT" [weight = "0.2"];
  "gntZ" -- "group_1635" [weight = "0.5"];
  "gntZ" -- "group_221" [weight = "0.5"];
  "gntZ" -- "group_222" [weight = "1"];
  "gntZ" -- "idnT" [weight = "1"];
  "golD" -- "glcR" [weight = "1"];
  "gph_1" -- "gph_3" [weight = "1"];
  "gph_1" -- "group_5717" [weight = "0.5"];
  "gph_1" -- "group_6323" [weight = "1"];
  "gph_2" -- "group_77" [weight = "1"];
  "gph_2" -- "ptsI" [weight = "1"];
  "gph_2" -- "spo0M" [weight = "0.2"];
  "gph_3" -- "group_5717" [weight = "0.5"];
  "gpmA" -- "group_538" [weight = "1"];
  "gpmA" -- "group_7288" [weight = "1"];
  "gpmA" -- "speG" [weight = "0.2"];
  "gpmI_2" -- "eno" [weight = "1"];
  "gpmI_2" -- "gpmI" [weight = "1"];
  "gpmI" -- "tpiA" [weight = "0.2"];
  "gpr" -- "group_5648" [weight = "0.25"];
  "gpr" -- "rpsT" [weight = "1"];
  "gpsA" -- "der_2" [weight = "1"];
  "gpsA" -- "gpsA_1" [weight = "1"];
  "gpsA" -- "group_1428" [weight = "0.333333333333333"];
  "gpsA" -- "group_9882" [weight = "0.333333333333333"];
  "gpsB" -- "group_3898" [weight = "1"];
  "graR_1" -- "group_4716" [weight = "1"];
  "graR_1" -- "group_8009" [weight = "0.5"];
  "graR_2" -- "graS_4" [weight = "1"];
  "graR_2" -- "group_4552" [weight = "1"];
  "graR_2" -- "group_7359" [weight = "1"];
  "graR_3" -- "graS_3" [weight = "0.333333333333333"];
  "graR_3" -- "group_1821" [weight = "1"];
  "graR_3" -- "group_4198" [weight = "1"];
  "graS_1" -- "graR_2" [weight = "0.5"];
  "graS_1" -- "graS_4" [weight = "1"];
  "graS_1" -- "group_3915" [weight = "0.5"];
  "graS_1" -- "group_5999" [weight = "1"];
  "graS_1" -- "group_7037" [weight = "1"];
  "graS_2" -- "bceA_2" [weight = "0.2"];
  "groL" -- "groL_2" [weight = "1"];
  "groL" -- "group_8163" [weight = "1"];
  "groL" -- "hmuU_3" [weight = "0.5"];
  "groS" -- "groL" [weight = "0.25"];
  "groS" -- "groL_2" [weight = "1"];
  "group_10002" -- "group_1765" [weight = "1"];
  "group_10008" -- "group_2930" [weight = "1"];
  "group_10008" -- "hemA" [weight = "0.5"];
  "group_10009" -- "group_1786" [weight = "0.5"];
  "group_10009" -- "group_1787" [weight = "1"];
  "group_10009" -- "yunB" [weight = "0.5"];
  "group_10012" -- "group_2707" [weight = "0.5"];
  "group_10013" -- "mdtG" [weight = "0.5"];
  "group_10013" -- "yfcJ_1" [weight = "1"];
  "group_10016" -- "group_2356" [weight = "0.5"];
  "group_10016" -- "group_2357" [weight = "1"];
  "group_10016" -- "group_7910" [weight = "0.25"];
  "group_10016" -- "group_9190" [weight = "1"];
  "group_10019" -- "group_274" [weight = "1"];
  "group_10019" -- "hemAT_1" [weight = "0.25"];
  "group_1001" -- "fliS" [weight = "1"];
  "group_1001" -- "group_1000" [weight = "1"];
  "group_1001" -- "group_7314" [weight = "1"];
  "group_1001" -- "hpf" [weight = "0.2"];
  "group_10026" -- "group_2252" [weight = "1"];
  "group_10029" -- "group_1847" [weight = "1"];
  "group_10029" -- "group_1848" [weight = "0.333333333333333"];
  "group_10033" -- "rpmA" [weight = "0.25"];
  "group_10035" -- "group_3580" [weight = "1"];
  "group_10035" -- "group_704" [weight = "0.5"];
  "group_10035" -- "group_8894" [weight = "1"];
  "group_10035" -- "tetA_1" [weight = "0.333333333333333"];
  "group_10038" -- "livH_2" [weight = "1"];
  "group_1003" -- "yheS" [weight = "1"];
  "group_10046" -- "btsS_2" [weight = "0.25"];
  "group_10046" -- "group_675" [weight = "0.333333333333333"];
  "group_10046" -- "group_676" [weight = "1"];
  "group_10049" -- "polX" [weight = "0.25"];
  "group_10049" -- "polX_2" [weight = "1"];
  "group_10049" -- "zapA" [weight = "0.333333333333333"];
  "group_10051" -- "lptB_1" [weight = "0.2"];
  "group_10060" -- "group_3630" [weight = "0.5"];
  "group_10060" -- "yfmL" [weight = "0.25"];
  "group_10062" -- "group_10200" [weight = "0.166666666666667"];
  "group_10062" -- "guaC" [weight = "1"];
  "group_10076" -- "group_2376" [weight = "1"];
  "group_10080" -- "group_4016" [weight = "0.2"];
  "group_10082" -- "group_10169" [weight = "1"];
  "group_10082" -- "group_3613" [weight = "0.5"];
  "group_10082" -- "group_4530" [weight = "0.25"];
  "group_10082" -- "puuR_1" [weight = "1"];
  "group_1008" -- "sleL_2" [weight = "1"];
  "group_10090" -- "group_3124" [weight = "0.166666666666667"];
  "group_10091" -- "yacP" [weight = "0.333333333333333"];
  "group_10099" -- "group_5200" [weight = "0.25"];
  "group_10099" -- "hdfR_2" [weight = "0.25"];
  "group_10108" -- "group_10030" [weight = "0.333333333333333"];
  "group_1010" -- "group_1009" [weight = "1"];
  "group_10111" -- "ghrB_2" [weight = "0.5"];
  "group_10111" -- "group_961" [weight = "1"];
  "group_10111" -- "gucD" [weight = "0.25"];
  "group_10111" -- "iolA" [weight = "1"];
  "group_10114" -- "pgsA" [weight = "0.142857142857143"];
  "group_10118" -- "group_2212" [weight = "0.333333333333333"];
  "group_10119" -- "ald" [weight = "0.166666666666667"];
  "group_10119" -- "group_4947" [weight = "0.5"];
  "group_1011" -- "group_1009" [weight = "1"];
  "group_1011" -- "group_2161" [weight = "1"];
  "group_10121" -- "ywlF" [weight = "0.333333333333333"];
  "group_1012" -- "group_1008" [weight = "1"];
  "group_1012" -- "group_1009" [weight = "1"];
  "group_1012" -- "group_2161" [weight = "0.5"];
  "group_1012" -- "group_2162" [weight = "1"];
  "group_1012" -- "sleL_2" [weight = "0.333333333333333"];
  "group_10134" -- "group_5682" [weight = "0.166666666666667"];
  "group_10134" -- "pphA" [weight = "1"];
  "group_10136" -- "group_3618" [weight = "1"];
  "group_10137" -- "group_4268" [weight = "1"];
  "group_10138" -- "hemL1_1" [weight = "0.2"];
  "group_10139" -- "group_2371" [weight = "1"];
  "group_10139" -- "ywqG" [weight = "0.25"];
  "group_1013" -- "group_1875" [weight = "0.5"];
  "group_10144" -- "kipR_2" [weight = "0.5"];
  "group_10148" -- "cspA_1" [weight = "1"];
  "group_10148" -- "group_3871" [weight = "0.25"];
  "group_10149" -- "group_10090" [weight = "0.142857142857143"];
  "group_10159" -- "group_2463" [weight = "1"];
  "group_10159" -- "group_5081" [weight = "1"];
  "group_1015" -- "group_1013" [weight = "1"];
  "group_1016" -- "proS_2" [weight = "0.25"];
  "group_10173" -- "group_9707" [weight = "1"];
  "group_10173" -- "group_9708" [weight = "1"];
  "group_10173" -- "sigV_2" [weight = "1"];
  "group_10177" -- "group_1006" [weight = "1"];
  "group_1017" -- "group_1016" [weight = "1"];
  "group_10181" -- "group_9971" [weight = "0.142857142857143"];
  "group_10182" -- "group_2533" [weight = "1"];
  "group_10182" -- "group_2534" [weight = "0.5"];
  "group_10182" -- "group_7703" [weight = "1"];
  "group_10185" -- "group_9979" [weight = "0.333333333333333"];
  "group_10189" -- "group_10189" [weight = "1"];
  "group_10189" -- "yifK" [weight = "0.2"];
  "group_1018" -- "group_1016" [weight = "1"];
  "group_10191" -- "aspS_1" [weight = "1"];
  "group_10191" -- "ypmB" [weight = "0.142857142857143"];
  "group_10192" -- "group_5179" [weight = "0.125"];
  "group_10194" -- "group_3676" [weight = "0.333333333333333"];
  "group_10195" -- "murAA" [weight = "0.5"];
  "group_1019" -- "group_1016" [weight = "1"];
  "group_101" -- "acyII" [weight = "1"];
  "group_101" -- "exoA" [weight = "0.5"];
  "group_10202" -- "hflK" [weight = "0.2"];
  "group_10203" -- "group_8016" [weight = "1"];
  "group_10204" -- "qoxD" [weight = "0.333333333333333"];
  "group_10208" -- "rimM" [weight = "0.2"];
  "group_10208" -- "rpsP" [weight = "0.333333333333333"];
  "group_1020" -- "group_4284" [weight = "1"];
  "group_1020" -- "group_6684" [weight = "1"];
  "group_1020" -- "rihA" [weight = "0.333333333333333"];
  "group_10214" -- "trpS" [weight = "0.2"];
  "group_10215" -- "group_10229" [weight = "0.333333333333333"];
  "group_10219" -- "infB_1" [weight = "0.5"];
  "group_1021" -- "group_1020" [weight = "1"];
  "group_10220" -- "metZ" [weight = "0.5"];
  "group_10226" -- "bcrA_2" [weight = "0.166666666666667"];
  "group_1022" -- "group_1023" [weight = "1"];
  "group_1022" -- "group_319" [weight = "1"];
  "group_1022" -- "group_323" [weight = "1"];
  "group_1022" -- "group_8010" [weight = "1"];
  "group_1022" -- "group_9649" [weight = "1"];
  "group_1022" -- "ytcD_1" [weight = "1"];
  "group_10233" -- "fumC" [weight = "0.25"];
  "group_10233" -- "group_1455" [weight = "1"];
  "group_10233" -- "group_9080" [weight = "1"];
  "group_10233" -- "recF_1" [weight = "0.5"];
  "group_10235" -- "group_6054" [weight = "0.5"];
  "group_10236" -- "dxs" [weight = "0.333333333333333"];
  "group_10236" -- "dxs_3" [weight = "1"];
  "group_10236" -- "xseA" [weight = "1"];
  "group_10236" -- "xseB" [weight = "0.25"];
  "group_10241" -- "ebrB_2" [weight = "0.333333333333333"];
  "group_10243" -- "yutF" [weight = "0.333333333333333"];
  "group_10246" -- "bsaA_1" [weight = "0.5"];
  "group_10246" -- "group_2288" [weight = "0.5"];
  "group_10247" -- "group_3768" [weight = "0.333333333333333"];
  "group_10247" -- "group_790" [weight = "0.25"];
  "group_10251" -- "group_1582" [weight = "0.25"];
  "group_10251" -- "group_1583" [weight = "1"];
  "group_10252" -- "yfhH" [weight = "0.25"];
  "group_10252" -- "yfhP" [weight = "0.333333333333333"];
  "group_10254" -- "group_2156" [weight = "0.2"];
  "group_10254" -- "group_746" [weight = "1"];
  "group_10254" -- "group_748" [weight = "1"];
  "group_10254" -- "group_7603" [weight = "1"];
  "group_10254" -- "nfdA_1" [weight = "1"];
  "group_10255" -- "group_2789" [weight = "0.5"];
  "group_10255" -- "group_2791" [weight = "0.25"];
  "group_10256" -- "group_5111" [weight = "1"];
  "group_10256" -- "group_5112" [weight = "0.5"];
  "group_1025" -- "group_2970" [weight = "0.333333333333333"];
  "group_10261" -- "group_3970" [weight = "0.25"];
  "group_10261" -- "group_3971" [weight = "1"];
  "group_10263" -- "group_6614" [weight = "0.5"];
  "group_10263" -- "group_7991" [weight = "1"];
  "group_10263" -- "pepF1_3" [weight = "1"];
  "group_10266" -- "group_5065" [weight = "1"];
  "group_10266" -- "group_7957" [weight = "1"];
  "group_10266" -- "rcsC_9" [weight = "0.25"];
  "group_1026" -- "group_1025" [weight = "1"];
  "group_10271" -- "folC" [weight = "1"];
  "group_10271" -- "fpgS" [weight = "1"];
  "group_10271" -- "fpgS_2" [weight = "0.25"];
  "group_10271" -- "maf" [weight = "0.333333333333333"];
  "group_10276" -- "fliY_1" [weight = "0.25"];
  "group_1027" -- "group_1029" [weight = "1"];
  "group_10286" -- "group_2691" [weight = "0.333333333333333"];
  "group_1028" -- "group_1027" [weight = "1"];
  "group_1028" -- "group_2972" [weight = "1"];
  "group_10290" -- "murC_2" [weight = "1"];
  "group_10292" -- "group_2662" [weight = "1"];
  "group_10292" -- "psiE" [weight = "0.142857142857143"];
  "group_10296" -- "csbA" [weight = "1"];
  "group_10296" -- "group_6669" [weight = "0.5"];
  "group_10296" -- "ygaZ" [weight = "0.166666666666667"];
  "group_10298" -- "ftsA_1" [weight = "0.5"];
  "group_10298" -- "group_10290" [weight = "0.166666666666667"];
  "group_10299" -- "azoR4" [weight = "0.2"];
  "group_10299" -- "group_4111" [weight = "0.333333333333333"];
  "group_102" -- "acyII" [weight = "1"];
  "group_10300" -- "group_10169" [weight = "0.333333333333333"];
  "group_10301" -- "group_859" [weight = "1"];
  "group_10301" -- "panE" [weight = "0.333333333333333"];
  "group_10304" -- "group_657" [weight = "1"];
  "group_10304" -- "group_659" [weight = "0.5"];
  "group_10304" -- "group_660" [weight = "1"];
  "group_10304" -- "sucC_1" [weight = "1"];
  "group_10307" -- "apeX_2" [weight = "1"];
  "group_10307" -- "group_1055" [weight = "1"];
  "group_1030" -- "group_1031" [weight = "1"];
  "group_1030" -- "group_2973" [weight = "0.5"];
  "group_10310" -- "group_5576" [weight = "0.166666666666667"];
  "group_10310" -- "group_9037" [weight = "1"];
  "group_10310" -- "group_9524" [weight = "1"];
  "group_10318" -- "group_2288" [weight = "0.5"];
  "group_1031" -- "group_2973" [weight = "0.5"];
  "group_1031" -- "group_2974" [weight = "1"];
  "group_10320" -- "group_3532" [weight = "0.5"];
  "group_10320" -- "group_4965" [weight = "0.5"];
  "group_10320" -- "group_5962" [weight = "0.5"];
  "group_10321" -- "group_1375" [weight = "1"];
  "group_10321" -- "group_5007" [weight = "0.166666666666667"];
  "group_10321" -- "ispG" [weight = "0.25"];
  "group_10321" -- "ispG_1" [weight = "1"];
  "group_10321" -- "ispG_2" [weight = "1"];
  "group_10324" -- "walR_8" [weight = "1"];
  "group_10327" -- "group_984" [weight = "0.5"];
  "group_10327" -- "group_985" [weight = "1"];
  "group_10327" -- "group_987" [weight = "1"];
  "group_10329" -- "group_5294" [weight = "0.25"];
  "group_10329" -- "lipL" [weight = "0.25"];
  "group_10332" -- "group_1939" [weight = "1"];
  "group_10332" -- "group_1940" [weight = "0.333333333333333"];
  "group_10332" -- "group_4333" [weight = "0.5"];
  "group_10332" -- "lptB_2" [weight = "0.5"];
  "group_10336" -- "group_2831" [weight = "0.25"];
  "group_10336" -- "group_8916" [weight = "1"];
  "group_10339" -- "group_1409" [weight = "1"];
  "group_10339" -- "ywqG" [weight = "0.25"];
  "group_10343" -- "group_10076" [weight = "0.25"];
  "group_10346" -- "group_2782" [weight = "1"];
  "group_10346" -- "group_9617" [weight = "1"];
  "group_1034" -- "group_1035" [weight = "1"];
  "group_1034" -- "group_5424" [weight = "1"];
  "group_1034" -- "group_7943" [weight = "1"];
  "group_1034" -- "nylB" [weight = "1"];
  "group_1034" -- "rimJ_2" [weight = "0.333333333333333"];
  "group_10350" -- "group_3872" [weight = "0.25"];
  "group_10354" -- "group_9971" [weight = "1"];
  "group_10356" -- "group_2734" [weight = "0.25"];
  "group_10356" -- "group_903" [weight = "1"];
  "group_10356" -- "katA_1" [weight = "0.333333333333333"];
  "group_1035" -- "group_5424" [weight = "1"];
  "group_10361" -- "yclM" [weight = "0.25"];
  "group_10361" -- "yclM_2" [weight = "1"];
  "group_10363" -- "group_3056" [weight = "0.25"];
  "group_10363" -- "group_3057" [weight = "1"];
  "group_10364" -- "rpoE_2" [weight = "0.25"];
  "group_10364" -- "yheH_2" [weight = "1"];
  "group_10365" -- "group_8813" [weight = "1"];
  "group_10365" -- "prmC" [weight = "0.2"];
  "group_10365" -- "prmC_2" [weight = "1"];
  "group_10365" -- "ywlC" [weight = "0.333333333333333"];
  "group_10367" -- "group_6967" [weight = "0.333333333333333"];
  "group_1036" -- "group_1038" [weight = "1"];
  "group_1036" -- "group_2980" [weight = "1"];
  "group_10370" -- "hfq" [weight = "0.166666666666667"];
  "group_10370" -- "pgdA" [weight = "1"];
  "group_10377" -- "group_2196" [weight = "1"];
  "group_10377" -- "group_2197" [weight = "1"];
  "group_10378" -- "group_5008" [weight = "0.166666666666667"];
  "group_10379" -- "group_3561" [weight = "0.5"];
  "group_10379" -- "group_382" [weight = "1"];
  "group_10379" -- "group_383" [weight = "1"];
  "group_10379" -- "group_6001" [weight = "0.5"];
  "group_10379" -- "mepA_1" [weight = "1"];
  "group_1037" -- "group_1036" [weight = "1"];
  "group_1037" -- "group_2979" [weight = "1"];
  "group_10381" -- "group_7824" [weight = "1"];
  "group_10381" -- "iolX" [weight = "0.333333333333333"];
  "group_10382" -- "group_4224" [weight = "0.333333333333333"];
  "group_10382" -- "group_9955" [weight = "0.2"];
  "group_10383" -- "group_3682" [weight = "0.25"];
  "group_10384" -- "ybaK" [weight = "0.2"];
  "group_10385" -- "csaA" [weight = "0.5"];
  "group_10387" -- "bsaA_1" [weight = "0.166666666666667"];
  "group_10388" -- "ftsE" [weight = "1"];
  "group_10388" -- "group_4264" [weight = "1"];
  "group_10388" -- "group_4541" [weight = "1"];
  "group_10394" -- "cmoA_2" [weight = "1"];
  "group_10394" -- "ctsr" [weight = "0.2"];
  "group_10397" -- "fabZ_1" [weight = "0.333333333333333"];
  "group_1039" -- "dksA_1" [weight = "0.2"];
  "group_1039" -- "group_1040" [weight = "1"];
  "group_10400" -- "group_5994" [weight = "0.5"];
  "group_10400" -- "group_6815" [weight = "0.333333333333333"];
  "group_10407" -- "ettA_1" [weight = "0.5"];
  "group_10407" -- "group_2545" [weight = "1"];
  "group_10407" -- "group_3783" [weight = "0.25"];
  "group_10407" -- "group_3784" [weight = "1"];
  "group_10407" -- "uup" [weight = "1"];
  "group_10418" -- "ysdC_1" [weight = "0.333333333333333"];
  "group_10419" -- "fabG_1" [weight = "0.142857142857143"];
  "group_10419" -- "group_4609" [weight = "0.142857142857143"];
  "group_1041" -- "group_1040" [weight = "1"];
  "group_10421" -- "yijE" [weight = "0.333333333333333"];
  "group_10421" -- "yqjZ" [weight = "0.2"];
  "group_10423" -- "group_5291" [weight = "0.5"];
  "group_1043" -- "group_4875" [weight = "1"];
  "group_1045" -- "brnQ_3" [weight = "1"];
  "group_1045" -- "group_1046" [weight = "1"];
  "group_1046" -- "rocR_2" [weight = "1"];
  "group_1048" -- "group_1046" [weight = "1"];
  "group_1048" -- "rocR_2" [weight = "1"];
  "group_1049" -- "gerAA_7" [weight = "1"];
  "group_1049" -- "gerAC_1" [weight = "1"];
  "group_1059" -- "deoD_1" [weight = "1"];
  "group_105" -- "artP" [weight = "1"];
  "group_1061" -- "acpB" [weight = "1"];
  "group_1061" -- "group_1059" [weight = "1"];
  "group_1062" -- "group_1063" [weight = "1"];
  "group_1065" -- "bacC_3" [weight = "1"];
  "group_1065" -- "group_1067" [weight = "1"];
  "group_1065" -- "group_4379" [weight = "0.333333333333333"];
  "group_1066" -- "bacC_3" [weight = "1"];
  "group_1066" -- "group_1065" [weight = "1"];
  "group_1066" -- "group_3053" [weight = "0.5"];
  "group_1066" -- "group_5976" [weight = "0.5"];
  "group_1067" -- "group_4379" [weight = "0.5"];
  "group_1068" -- "group_1069" [weight = "1"];
  "group_1068" -- "group_1070" [weight = "1"];
  "group_1068" -- "group_4385" [weight = "0.333333333333333"];
  "group_1068" -- "yicL_3" [weight = "0.25"];
  "group_106" -- "group_105" [weight = "1"];
  "group_106" -- "group_107" [weight = "1"];
  "group_1073" -- "adh2" [weight = "0.5"];
  "group_1074" -- "adh2" [weight = "1"];
  "group_1074" -- "group_1073" [weight = "1"];
  "group_1076" -- "group_4417" [weight = "1"];
  "group_1076" -- "group_8112" [weight = "1"];
  "group_1080" -- "speA_2" [weight = "1"];
  "group_1081" -- "group_1082" [weight = "1"];
  "group_1083" -- "group_1084" [weight = "1"];
  "group_1083" -- "group_1085" [weight = "1"];
  "group_1083" -- "group_5710" [weight = "1"];
  "group_1086" -- "group_1087" [weight = "1"];
  "group_1086" -- "group_4430" [weight = "1"];
  "group_1088" -- "acr3" [weight = "0.5"];
  "group_1088" -- "group_5502" [weight = "0.5"];
  "group_1089" -- "acr3_2" [weight = "0.5"];
  "group_1089" -- "group_5733" [weight = "1"];
  "group_1090" -- "acr3_1" [weight = "0.5"];
  "group_1090" -- "gabR_6" [weight = "1"];
  "group_1090" -- "gabR_7" [weight = "1"];
  "group_1090" -- "group_1091" [weight = "1"];
  "group_1091" -- "gabR_6" [weight = "1"];
  "group_1094" -- "cmoM_2" [weight = "1"];
  "group_1094" -- "group_1095" [weight = "1"];
  "group_1094" -- "group_5534" [weight = "0.5"];
  "group_1096" -- "group_1104" [weight = "1"];
  "group_1097" -- "group_1101" [weight = "1"];
  "group_1097" -- "group_1109" [weight = "1"];
  "group_1098" -- "group_1112" [weight = "1"];
  "group_109" -- "gltC_7" [weight = "1"];
  "group_109" -- "group_8918" [weight = "1"];
  "group_10" -- "group_1" [weight = "1"];
  "group_10" -- "group_282" [weight = "1"];
  "group_1101" -- "ypjQ" [weight = "1"];
  "group_1102" -- "group_1098" [weight = "1"];
  "group_1103" -- "group_1099" [weight = "1"];
  "group_1103" -- "group_903" [weight = "1"];
  "group_1105" -- "group_1105" [weight = "1"];
  "group_1105" -- "group_4685" [weight = "1"];
  "group_1106" -- "group_1111" [weight = "1"];
  "group_1107" -- "group_1099" [weight = "1"];
  "group_1107" -- "group_1112" [weight = "1"];
  "group_110" -- "gltC_7" [weight = "0.333333333333333"];
  "group_110" -- "group_109" [weight = "1"];
  "group_110" -- "group_112" [weight = "1"];
  "group_1110" -- "group_9640" [weight = "1"];
  "group_1113" -- "group_1113" [weight = "0.5"];
  "group_1116" -- "group_1118" [weight = "1"];
  "group_1116" -- "kdgK" [weight = "1"];
  "group_1117" -- "group_1118" [weight = "1"];
  "group_1118" -- "kdgK" [weight = "0.333333333333333"];
  "group_1119" -- "crt_2" [weight = "0.5"];
  "group_1119" -- "group_1122" [weight = "1"];
  "group_1119" -- "group_7032" [weight = "0.5"];
  "group_111" -- "group_109" [weight = "1"];
  "group_1121" -- "group_1119" [weight = "1"];
  "group_1121" -- "group_1120" [weight = "1"];
  "group_1122" -- "crt_2" [weight = "1"];
  "group_1123" -- "ada" [weight = "0.5"];
  "group_1123" -- "ogt" [weight = "1"];
  "group_1125" -- "ada" [weight = "1"];
  "group_1125" -- "ogt" [weight = "0.5"];
  "group_1130" -- "group_3174" [weight = "1"];
  "group_1131" -- "group_3174" [weight = "1"];
  "group_1131" -- "group_7908" [weight = "0.5"];
  "group_1132" -- "group_1130" [weight = "1"];
  "group_1132" -- "group_1131" [weight = "1"];
  "group_1138" -- "group_1140" [weight = "1"];
  "group_113" -- "group_109" [weight = "1"];
  "group_113" -- "group_1783" [weight = "1"];
  "group_1140" -- "group_1141" [weight = "1"];
  "group_1140" -- "group_2082" [weight = "1"];
  "group_1140" -- "group_2083" [weight = "1"];
  "group_1140" -- "group_7982" [weight = "1"];
  "group_1140" -- "group_919" [weight = "0.5"];
  "group_1149" -- "nylB" [weight = "1"];
  "group_1149" -- "yfiR" [weight = "1"];
  "group_1151" -- "group_1152" [weight = "1"];
  "group_1153" -- "group_1154" [weight = "1"];
  "group_1153" -- "group_1155" [weight = "0.5"];
  "group_1153" -- "group_1156" [weight = "1"];
  "group_1155" -- "group_1157" [weight = "1"];
  "group_1155" -- "group_2869" [weight = "1"];
  "group_1157" -- "group_2869" [weight = "1"];
  "group_115" -- "gltC_5" [weight = "1"];
  "group_115" -- "yjcD" [weight = "1"];
  "group_1160" -- "group_4838" [weight = "1"];
  "group_1160" -- "tnsB_1" [weight = "1"];
  "group_1164" -- "glxK" [weight = "1"];
  "group_1165" -- "group_1166" [weight = "1"];
  "group_1165" -- "vraR_2" [weight = "1"];
  "group_1167" -- "group_1168" [weight = "1"];
  "group_1169" -- "group_1170" [weight = "1"];
  "group_1169" -- "group_7529" [weight = "0.5"];
  "group_1171" -- "group_1170" [weight = "1"];
  "group_1171" -- "group_3268" [weight = "1"];
  "group_1172" -- "group_1173" [weight = "1"];
  "group_1172" -- "resA_2" [weight = "0.333333333333333"];
  "group_1172" -- "sasA_8" [weight = "1"];
  "group_1174" -- "group_4081" [weight = "0.5"];
  "group_1175" -- "group_1174" [weight = "1"];
  "group_1175" -- "group_1176" [weight = "1"];
  "group_1176" -- "group_5877" [weight = "1"];
  "group_1177" -- "group_1174" [weight = "1"];
  "group_1178" -- "group_1179" [weight = "1"];
  "group_1178" -- "group_4703" [weight = "1"];
  "group_1179" -- "group_1180" [weight = "1"];
  "group_1181" -- "group_1180" [weight = "1"];
  "group_1181" -- "purD_1" [weight = "1"];
  "group_1183" -- "group_1184" [weight = "1"];
  "group_1183" -- "group_8026" [weight = "1"];
  "group_1184" -- "group_8027" [weight = "1"];
  "group_1187" -- "tri1" [weight = "1"];
  "group_1188" -- "esiB" [weight = "1"];
  "group_1188" -- "group_2855" [weight = "0.5"];
  "group_1191" -- "group_7656" [weight = "1"];
  "group_1191" -- "yhfP" [weight = "1"];
  "group_1192" -- "group_1191" [weight = "1"];
  "group_1192" -- "yhfP" [weight = "1"];
  "group_1197" -- "group_8843" [weight = "0.5"];
  "group_1197" -- "olsG" [weight = "1"];
  "group_1198" -- "group_1197" [weight = "1"];
  "group_1198" -- "olsG" [weight = "0.333333333333333"];
  "group_119" -- "group_120" [weight = "1"];
  "group_119" -- "group_2876" [weight = "1"];
  "group_1201" -- "group_2178" [weight = "1"];
  "group_1201" -- "group_51" [weight = "1"];
  "group_1204" -- "group_1203" [weight = "1"];
  "group_1205" -- "ccs1" [weight = "1"];
  "group_1205" -- "ccsA_1" [weight = "0.5"];
  "group_1205" -- "resA_3" [weight = "1"];
  "group_1206" -- "dacB" [weight = "1"];
  "group_1206" -- "group_1207" [weight = "1"];
  "group_1207" -- "dacB" [weight = "0.333333333333333"];
  "group_1208" -- "group_1209" [weight = "1"];
  "group_1208" -- "thlA_1" [weight = "1"];
  "group_1212" -- "group_1165" [weight = "1"];
  "group_1212" -- "group_1166" [weight = "1"];
  "group_1214" -- "group_4897" [weight = "1"];
  "group_1215" -- "group_4897" [weight = "1"];
  "group_1215" -- "yhbO" [weight = "1"];
  "group_1216" -- "group_1217" [weight = "1"];
  "group_1216" -- "group_3407" [weight = "0.25"];
  "group_1216" -- "group_7081" [weight = "1"];
  "group_1216" -- "group_7378" [weight = "1"];
  "group_1216" -- "group_9570" [weight = "1"];
  "group_1218" -- "group_1219" [weight = "1"];
  "group_1218" -- "group_3407" [weight = "0.5"];
  "group_1218" -- "group_7377" [weight = "1"];
  "group_1218" -- "ydhR" [weight = "0.2"];
  "group_121" -- "btuD_8" [weight = "1"];
  "group_121" -- "group_2877" [weight = "1"];
  "group_1220" -- "group_1221" [weight = "1"];
  "group_1220" -- "ydhR" [weight = "0.2"];
  "group_1222" -- "group_1220" [weight = "0.5"];
  "group_1222" -- "group_2196" [weight = "1"];
  "group_1222" -- "group_6010" [weight = "0.5"];
  "group_1223" -- "group_1224" [weight = "1"];
  "group_1223" -- "group_344" [weight = "0.333333333333333"];
  "group_1223" -- "group_346" [weight = "1"];
  "group_1228" -- "btuD_1" [weight = "0.5"];
  "group_1228" -- "group_1230" [weight = "1"];
  "group_1228" -- "group_4899" [weight = "1"];
  "group_1228" -- "lsrA" [weight = "1"];
  "group_122" -- "group_2877" [weight = "1"];
  "group_1230" -- "moaA_1" [weight = "1"];
  "group_1235" -- "group_2204" [weight = "1"];
  "group_1236" -- "group_7807" [weight = "1"];
  "group_1238" -- "epsJ" [weight = "1"];
  "group_1238" -- "group_1236" [weight = "1"];
  "group_1241" -- "btuD_2" [weight = "1"];
  "group_1241" -- "group_1243" [weight = "1"];
  "group_1243" -- "btuD_2" [weight = "1"];
  "group_1243" -- "group_1244" [weight = "1"];
  "group_1243" -- "group_1245" [weight = "0.25"];
  "group_1243" -- "group_1246" [weight = "1"];
  "group_1244" -- "group_1246" [weight = "1"];
  "group_1245" -- "group_1246" [weight = "1"];
  "group_1245" -- "group_3427" [weight = "1"];
  "group_1249" -- "polC_2" [weight = "1"];
  "group_1249" -- "proS_4" [weight = "1"];
  "group_1249" -- "rasP" [weight = "0.5"];
  "group_1249" -- "rasP_1" [weight = "1"];
  "group_1252" -- "cheA" [weight = "0.25"];
  "group_1252" -- "cheB1" [weight = "1"];
  "group_1252" -- "group_1254" [weight = "1"];
  "group_1252" -- "group_354" [weight = "1"];
  "group_1252" -- "ylxH" [weight = "0.25"];
  "group_125" -- "group_128" [weight = "1"];
  "group_125" -- "group_129" [weight = "1"];
  "group_125" -- "group_6633" [weight = "0.25"];
  "group_125" -- "topB_2" [weight = "0.5"];
  "group_125" -- "topB_3" [weight = "1"];
  "group_1260" -- "flhB" [weight = "1"];
  "group_1260" -- "fliR" [weight = "0.5"];
  "group_1262" -- "fliP" [weight = "1"];
  "group_1262" -- "group_1261" [weight = "1"];
  "group_1263" -- "clpY" [weight = "1"];
  "group_1263" -- "group_1264" [weight = "1"];
  "group_1263" -- "hslV" [weight = "1"];
  "group_1264" -- "clpY" [weight = "1"];
  "group_1266" -- "ffh_3" [weight = "1"];
  "group_1266" -- "rpsP" [weight = "1"];
  "group_126" -- "group_125" [weight = "1"];
  "group_126" -- "group_127" [weight = "1"];
  "group_1270" -- "group_1271" [weight = "1"];
  "group_1270" -- "group_1272" [weight = "1"];
  "group_1270" -- "group_9884" [weight = "1"];
  "group_1270" -- "sdhB" [weight = "0.2"];
  "group_1273" -- "group_1274" [weight = "1"];
  "group_1273" -- "group_1275" [weight = "1"];
  "group_1273" -- "group_4934" [weight = "0.5"];
  "group_1277" -- "group_8059" [weight = "1"];
  "group_1277" -- "ytkD" [weight = "1"];
  "group_1278" -- "acp" [weight = "0.25"];
  "group_1278" -- "bioB_1" [weight = "0.25"];
  "group_1278" -- "group_1279" [weight = "1"];
  "group_1279" -- "bioB_1" [weight = "1"];
  "group_1285" -- "aroA" [weight = "1"];
  "group_1286" -- "group_1284" [weight = "1"];
  "group_1286" -- "group_1285" [weight = "1"];
  "group_1289" -- "argD" [weight = "1"];
  "group_128" -- "topB_2" [weight = "1"];
  "group_1290" -- "group_1291" [weight = "1"];
  "group_1290" -- "group_3490" [weight = "1"];
  "group_1290" -- "msrC" [weight = "0.5"];
  "group_1290" -- "rpsD" [weight = "0.25"];
  "group_1291" -- "msrC" [weight = "0.5"];
  "group_1293" -- "group_6049" [weight = "1"];
  "group_1293" -- "group_9122" [weight = "1"];
  "group_1296" -- "group_9872" [weight = "0.5"];
  "group_1296" -- "mdh_5" [weight = "1"];
  "group_1296" -- "mdh_6" [weight = "1"];
  "group_1299" -- "dnaB" [weight = "0.5"];
  "group_1299" -- "group_7858" [weight = "1"];
  "group_1299" -- "thrS" [weight = "1"];
  "group_12" -- "group_8" [weight = "1"];
  "group_1306" -- "group_1305" [weight = "1"];
  "group_1306" -- "group_2284" [weight = "1"];
  "group_1307" -- "group_1305" [weight = "1"];
  "group_1307" -- "group_2284" [weight = "1"];
  "group_1308" -- "arsB_1" [weight = "1"];
  "group_130" -- "group_132" [weight = "1"];
  "group_1313" -- "iphP" [weight = "1"];
  "group_1313" -- "yeeO" [weight = "1"];
  "group_1316" -- "group_4972" [weight = "0.5"];
  "group_1316" -- "rsgA_2" [weight = "0.5"];
  "group_1317" -- "group_1316" [weight = "1"];
  "group_1318" -- "group_6946" [weight = "1"];
  "group_1319" -- "group_1318" [weight = "1"];
  "group_1319" -- "group_1320" [weight = "1"];
  "group_1319" -- "group_6197" [weight = "1"];
  "group_1319" -- "group_9878" [weight = "1"];
  "group_131" -- "group_130" [weight = "1"];
  "group_1320" -- "group_6946" [weight = "1"];
  "group_1320" -- "group_9878" [weight = "0.333333333333333"];
  "group_1322" -- "araC" [weight = "1"];
  "group_1323" -- "araC" [weight = "1"];
  "group_1323" -- "group_5761" [weight = "1"];
  "group_1325" -- "group_1326" [weight = "1"];
  "group_1328" -- "group_1327" [weight = "1"];
  "group_1329" -- "bcrB" [weight = "0.25"];
  "group_1329" -- "group_1327" [weight = "1"];
  "group_1331" -- "gltC_1" [weight = "0.5"];
  "group_1331" -- "group_1330" [weight = "1"];
  "group_1331" -- "sphR" [weight = "1"];
  "group_1333" -- "group_1334" [weight = "1"];
  "group_1333" -- "group_2313" [weight = "1"];
  "group_1334" -- "group_1335" [weight = "1"];
  "group_1338" -- "group_2326" [weight = "1"];
  "group_1338" -- "uxaB" [weight = "1"];
  "group_133" -- "comA_2" [weight = "1"];
  "group_133" -- "group_131" [weight = "1"];
  "group_1343" -- "group_4987" [weight = "0.25"];
  "group_1343" -- "nspC" [weight = "0.333333333333333"];
  "group_1344" -- "group_1346" [weight = "1"];
  "group_1346" -- "group_1345" [weight = "1"];
  "group_1348" -- "glpE_2" [weight = "0.5"];
  "group_1348" -- "group_710" [weight = "1"];
  "group_1349" -- "group_7713" [weight = "1"];
  "group_134" -- "btsR" [weight = "1"];
  "group_134" -- "group_135" [weight = "1"];
  "group_134" -- "group_138" [weight = "1"];
  "group_1350" -- "group_1349" [weight = "1"];
  "group_1353" -- "aroK" [weight = "1"];
  "group_1353" -- "gcvPA" [weight = "1"];
  "group_1353" -- "gcvT" [weight = "1"];
  "group_1357" -- "comGA" [weight = "1"];
  "group_1357" -- "group_2128" [weight = "1"];
  "group_135" -- "group_136" [weight = "1"];
  "group_1360" -- "rpmGA" [weight = "0.333333333333333"];
  "group_1362" -- "trpE_3" [weight = "1"];
  "group_1365" -- "group_7425" [weight = "1"];
  "group_1365" -- "phoU" [weight = "0.5"];
  "group_1365" -- "pstA" [weight = "1"];
  "group_1368" -- "group_1366" [weight = "1"];
  "group_1369" -- "group_5645" [weight = "1"];
  "group_1369" -- "pbpH" [weight = "1"];
  "group_136" -- "group_137" [weight = "1"];
  "group_1371" -- "group_1369" [weight = "1"];
  "group_1371" -- "group_5645" [weight = "1"];
  "group_1372" -- "group_3602" [weight = "0.2"];
  "group_1373" -- "group_1372" [weight = "1"];
  "group_1373" -- "group_1374" [weight = "1"];
  "group_1375" -- "group_5805" [weight = "1"];
  "group_1375" -- "ispG_2" [weight = "1"];
  "group_1391" -- "group_5016" [weight = "1"];
  "group_1391" -- "ligA_3" [weight = "1"];
  "group_1391" -- "pcrA" [weight = "1"];
  "group_1391" -- "pcrA_1" [weight = "1"];
  "group_1392" -- "group_6228" [weight = "0.166666666666667"];
  "group_1392" -- "group_6229" [weight = "1"];
  "group_1392" -- "group_6292" [weight = "1"];
  "group_1392" -- "group_7251" [weight = "1"];
  "group_1392" -- "group_9824" [weight = "1"];
  "group_1392" -- "lutR_2" [weight = "1"];
  "group_1394" -- "group_1393" [weight = "1"];
  "group_1394" -- "group_2365" [weight = "1"];
  "group_1394" -- "opuE" [weight = "0.333333333333333"];
  "group_1395" -- "group_1396" [weight = "1"];
  "group_1395" -- "group_1397" [weight = "1"];
  "group_1395" -- "group_5800" [weight = "1"];
  "group_1396" -- "group_7923" [weight = "0.333333333333333"];
  "group_1398" -- "group_5019" [weight = "0.25"];
  "group_1399" -- "group_1398" [weight = "1"];
  "group_13" -- "group_11" [weight = "1"];
  "group_1402" -- "group_1401" [weight = "1"];
  "group_1402" -- "group_1403" [weight = "1"];
  "group_1402" -- "hemAT_3" [weight = "0.333333333333333"];
  "group_1406" -- "group_1407" [weight = "1"];
  "group_1406" -- "yfmL" [weight = "0.25"];
  "group_1411" -- "ghrB_1" [weight = "1"];
  "group_1412" -- "group_1413" [weight = "1"];
  "group_1412" -- "group_5032" [weight = "0.2"];
  "group_1412" -- "perR" [weight = "0.25"];
  "group_1414" -- "group_1412" [weight = "1"];
  "group_1414" -- "perR" [weight = "1"];
  "group_1415" -- "group_3647" [weight = "0.5"];
  "group_1416" -- "group_1418" [weight = "1"];
  "group_1416" -- "group_1419" [weight = "0.5"];
  "group_1416" -- "group_2385" [weight = "0.5"];
  "group_1417" -- "group_1416" [weight = "1"];
  "group_1417" -- "group_2385" [weight = "1"];
  "group_1426" -- "preA_2" [weight = "1"];
  "group_1428" -- "der_2" [weight = "1"];
  "group_1428" -- "group_1430" [weight = "1"];
  "group_1428" -- "group_8474" [weight = "1"];
  "group_1430" -- "group_5045" [weight = "1"];
  "group_1431" -- "cmk_1" [weight = "1"];
  "group_1431" -- "group_3666" [weight = "1"];
  "group_1431" -- "group_8668" [weight = "1"];
  "group_1433" -- "cmk_1" [weight = "0.5"];
  "group_1433" -- "ypeB" [weight = "1"];
  "group_1434" -- "plsY_1" [weight = "0.25"];
  "group_1435" -- "group_1434" [weight = "1"];
  "group_1436" -- "fabI" [weight = "0.25"];
  "group_1436" -- "group_1437" [weight = "1"];
  "group_1436" -- "group_5047" [weight = "0.25"];
  "group_1437" -- "group_5047" [weight = "1"];
  "group_1438" -- "group_5049" [weight = "0.333333333333333"];
  "group_1439" -- "group_5049" [weight = "0.25"];
  "group_1442" -- "group_5050" [weight = "1"];
  "group_1442" -- "group_7785" [weight = "1"];
  "group_1443" -- "group_1442" [weight = "1"];
  "group_1443" -- "group_5050" [weight = "0.333333333333333"];
  "group_1443" -- "group_9888" [weight = "0.333333333333333"];
  "group_1444" -- "group_1443" [weight = "1"];
  "group_1444" -- "group_9888" [weight = "1"];
  "group_1445" -- "group_3673" [weight = "0.25"];
  "group_1445" -- "yjbR" [weight = "0.333333333333333"];
  "group_1447" -- "lvr_1" [weight = "0.5"];
  "group_1447" -- "rhaR_2" [weight = "0.5"];
  "group_1449" -- "group_1450" [weight = "1"];
  "group_1449" -- "group_2416" [weight = "0.5"];
  "group_1449" -- "group_9550" [weight = "1"];
  "group_1450" -- "group_8820" [weight = "1"];
  "group_1453" -- "group_6315" [weight = "0.333333333333333"];
  "group_1453" -- "yfcA_1" [weight = "0.25"];
  "group_1455" -- "recF_1" [weight = "1"];
  "group_1458" -- "group_7958" [weight = "1"];
  "group_1465" -- "group_749" [weight = "0.5"];
  "group_1465" -- "group_750" [weight = "1"];
  "group_1465" -- "sigV_1" [weight = "0.5"];
  "group_1466" -- "nagB" [weight = "0.166666666666667"];
  "group_1466" -- "nagB_3" [weight = "1"];
  "group_1467" -- "group_1466" [weight = "1"];
  "group_1467" -- "nagA" [weight = "1"];
  "group_1469" -- "group_3693" [weight = "0.5"];
  "group_1469" -- "nagA" [weight = "1"];
  "group_1469" -- "nagE" [weight = "1"];
  "group_146" -- "yqeY" [weight = "0.25"];
  "group_1473" -- "COQ5_3" [weight = "1"];
  "group_1475" -- "group_9475" [weight = "1"];
  "group_1476" -- "group_1477" [weight = "1"];
  "group_1476" -- "group_1478" [weight = "1"];
  "group_1476" -- "group_5082" [weight = "1"];
  "group_1476" -- "group_6102" [weight = "0.5"];
  "group_1476" -- "group_9056" [weight = "1"];
  "group_1478" -- "group_5082" [weight = "1"];
  "group_147" -- "group_146" [weight = "0.5"];
  "group_147" -- "group_9186" [weight = "1"];
  "group_147" -- "ppsC" [weight = "0.5"];
  "group_147" -- "yqeY" [weight = "1"];
  "group_1480" -- "lytA_1" [weight = "1"];
  "group_1482" -- "group_2468" [weight = "1"];
  "group_1482" -- "panS_2" [weight = "1"];
  "group_1485" -- "group_766" [weight = "0.5"];
  "group_1485" -- "group_767" [weight = "0.5"];
  "group_1486" -- "group_1485" [weight = "0.5"];
  "group_1486" -- "group_8315" [weight = "1"];
  "group_1486" -- "group_8939" [weight = "1"];
  "group_1489" -- "group_1490" [weight = "1"];
  "group_1489" -- "group_2480" [weight = "1"];
  "group_1489" -- "rsmJ" [weight = "1"];
  "group_148" -- "group_7170" [weight = "1"];
  "group_148" -- "group_8460" [weight = "1"];
  "group_1492" -- "artI_1" [weight = "1"];
  "group_1492" -- "group_770" [weight = "1"];
  "group_1493" -- "group_770" [weight = "1"];
  "group_1495" -- "kipR_2" [weight = "1"];
  "group_1498" -- "group_1499" [weight = "1"];
  "group_1498" -- "group_5094" [weight = "0.333333333333333"];
  "group_149" -- "group_150" [weight = "1"];
  "group_149" -- "group_6661" [weight = "0.5"];
  "group_14" -- "flgB" [weight = "1"];
  "group_14" -- "group_5" [weight = "1"];
  "group_1500" -- "group_5095" [weight = "0.333333333333333"];
  "group_1503" -- "group_2495" [weight = "0.25"];
  "group_1503" -- "group_5098" [weight = "0.25"];
  "group_1504" -- "group_1505" [weight = "1"];
  "group_1504" -- "group_775" [weight = "0.333333333333333"];
  "group_1506" -- "group_200" [weight = "0.25"];
  "group_1506" -- "group_201" [weight = "1"];
  "group_1508" -- "group_2503" [weight = "1"];
  "group_1508" -- "rob" [weight = "0.5"];
  "group_1509" -- "group_1508" [weight = "1"];
  "group_1509" -- "group_2503" [weight = "1"];
  "group_1509" -- "rob" [weight = "1"];
  "group_150" -- "group_151" [weight = "1"];
  "group_1510" -- "dksA_2" [weight = "0.333333333333333"];
  "group_1510" -- "group_6384" [weight = "0.5"];
  "group_1510" -- "group_6385" [weight = "0.333333333333333"];
  "group_1511" -- "group_2507" [weight = "0.25"];
  "group_1511" -- "group_8166" [weight = "1"];
  "group_1513" -- "group_1512" [weight = "1"];
  "group_1513" -- "group_1514" [weight = "1"];
  "group_1513" -- "yqjY" [weight = "0.5"];
  "group_1514" -- "group_1516" [weight = "1"];
  "group_1514" -- "group_1517" [weight = "1"];
  "group_1514" -- "group_8952" [weight = "1"];
  "group_1517" -- "group_1516" [weight = "1"];
  "group_1518" -- "group_10241" [weight = "0.2"];
  "group_1522" -- "group_1523" [weight = "1"];
  "group_1522" -- "group_2516" [weight = "0.5"];
  "group_1523" -- "oppF_11" [weight = "1"];
  "group_1526" -- "ddpX_1" [weight = "1"];
  "group_1526" -- "group_1527" [weight = "1"];
  "group_1526" -- "group_7386" [weight = "1"];
  "group_1528" -- "group_1529" [weight = "1"];
  "group_1528" -- "group_3760" [weight = "1"];
  "group_1528" -- "group_4574" [weight = "0.5"];
  "group_1532" -- "aldA" [weight = "1"];
  "group_1532" -- "tsaC1" [weight = "1"];
  "group_1536" -- "dcuS_2" [weight = "0.5"];
  "group_1536" -- "group_1537" [weight = "1"];
  "group_1536" -- "group_8302" [weight = "1"];
  "group_1536" -- "mprF" [weight = "0.2"];
  "group_1537" -- "group_1538" [weight = "1"];
  "group_1539" -- "group_1540" [weight = "1"];
  "group_1539" -- "group_6397" [weight = "1"];
  "group_1539" -- "group_8304" [weight = "1"];
  "group_1540" -- "group_6397" [weight = "1"];
  "group_1542" -- "group_1544" [weight = "1"];
  "group_1542" -- "group_2551" [weight = "0.2"];
  "group_1542" -- "group_8307" [weight = "1"];
  "group_1542" -- "group_8824" [weight = "1"];
  "group_1542" -- "group_9315" [weight = "1"];
  "group_1543" -- "group_1542" [weight = "1"];
  "group_1543" -- "group_8307" [weight = "1"];
  "group_1545" -- "lnrL_3" [weight = "0.2"];
  "group_1546" -- "group_1545" [weight = "1"];
  "group_1546" -- "group_414" [weight = "1"];
  "group_1546" -- "lnrL_3" [weight = "1"];
  "group_1547" -- "group_1546" [weight = "1"];
  "group_1547" -- "group_413" [weight = "1"];
  "group_1550" -- "dhaT" [weight = "1"];
  "group_1555" -- "group_1554" [weight = "1"];
  "group_1555" -- "group_800" [weight = "1"];
  "group_1555" -- "group_801" [weight = "1"];
  "group_1557" -- "fadR_2" [weight = "1"];
  "group_1559" -- "cheV" [weight = "1"];
  "group_1559" -- "ppx" [weight = "1"];
  "group_1561" -- "catD" [weight = "1"];
  "group_1561" -- "yodB_1" [weight = "1"];
  "group_1562" -- "yodB_1" [weight = "1"];
  "group_1565" -- "group_6399" [weight = "1"];
  "group_1567" -- "group_6426" [weight = "1"];
  "group_1567" -- "lytA_2" [weight = "1"];
  "group_1570" -- "argG" [weight = "0.5"];
  "group_1570" -- "argG_2" [weight = "1"];
  "group_1570" -- "cueR" [weight = "0.333333333333333"];
  "group_1570" -- "group_78" [weight = "1"];
  "group_1571" -- "cobQ" [weight = "0.333333333333333"];
  "group_1571" -- "group_1572" [weight = "1"];
  "group_1571" -- "rnz" [weight = "0.2"];
  "group_1578" -- "cbiC" [weight = "1"];
  "group_1580" -- "group_1582" [weight = "0.333333333333333"];
  "group_1580" -- "group_5942" [weight = "1"];
  "group_1581" -- "group_1580" [weight = "1"];
  "group_1582" -- "group_1583" [weight = "1"];
  "group_1584" -- "group_1585" [weight = "1"];
  "group_1584" -- "group_2582" [weight = "1"];
  "group_1584" -- "group_2583" [weight = "0.333333333333333"];
  "group_1584" -- "yicL_1" [weight = "0.25"];
  "group_1585" -- "yicL_1" [weight = "1"];
  "group_1586" -- "group_10140" [weight = "1"];
  "group_1587" -- "group_10140" [weight = "1"];
  "group_1587" -- "group_1586" [weight = "1"];
  "group_158" -- "devR" [weight = "1"];
  "group_158" -- "group_160" [weight = "1"];
  "group_158" -- "group_3091" [weight = "1"];
  "group_1590" -- "group_27" [weight = "1"];
  "group_1590" -- "group_28" [weight = "1"];
  "group_1590" -- "group_9412" [weight = "1"];
  "group_1590" -- "rcsC_7" [weight = "1"];
  "group_1592" -- "decR" [weight = "1"];
  "group_1593" -- "group_1594" [weight = "1"];
  "group_1593" -- "group_6493" [weight = "1"];
  "group_1594" -- "group_6493" [weight = "1"];
  "group_1594" -- "group_8872" [weight = "1"];
  "group_1594" -- "group_8873" [weight = "1"];
  "group_1594" -- "group_9405" [weight = "1"];
  "group_1594" -- "group_9406" [weight = "1"];
  "group_1598" -- "arlS" [weight = "1"];
  "group_1598" -- "odhA" [weight = "1"];
  "group_1599" -- "group_4484" [weight = "1"];
  "group_1599" -- "pmdD" [weight = "0.333333333333333"];
  "group_15" -- "copB_3" [weight = "1"];
  "group_15" -- "group_16" [weight = "1"];
  "group_1600" -- "group_1601" [weight = "1"];
  "group_1600" -- "group_434" [weight = "1"];
  "group_1600" -- "group_6014" [weight = "1"];
  "group_1600" -- "ybiT_1" [weight = "0.333333333333333"];
  "group_1602" -- "group_6014" [weight = "1"];
  "group_1606" -- "group_1607" [weight = "1"];
  "group_1606" -- "group_2607" [weight = "0.333333333333333"];
  "group_1606" -- "msrA_1" [weight = "1"];
  "group_1606" -- "recQ_1" [weight = "1"];
  "group_1608" -- "aadK" [weight = "0.2"];
  "group_1608" -- "echA8" [weight = "0.333333333333333"];
  "group_1608" -- "group_1609" [weight = "1"];
  "group_1608" -- "group_9402" [weight = "1"];
  "group_1609" -- "echA8" [weight = "1"];
  "group_160" -- "cpnA_3" [weight = "0.333333333333333"];
  "group_1611" -- "group_616" [weight = "1"];
  "group_1611" -- "group_9940" [weight = "0.5"];
  "group_1611" -- "pcp" [weight = "1"];
  "group_1611" -- "pxpB" [weight = "0.333333333333333"];
  "group_1617" -- "group_8061" [weight = "1"];
  "group_1617" -- "regX3_5" [weight = "0.25"];
  "group_1618" -- "group_1617" [weight = "1"];
  "group_161" -- "cpnA_3" [weight = "1"];
  "group_161" -- "group_158" [weight = "1"];
  "group_1620" -- "group_1623" [weight = "0.5"];
  "group_1620" -- "group_8062" [weight = "1"];
  "group_1621" -- "group_1622" [weight = "1"];
  "group_1621" -- "group_8062" [weight = "1"];
  "group_1622" -- "group_1623" [weight = "1"];
  "group_1622" -- "group_3924" [weight = "1"];
  "group_1626" -- "group_10038" [weight = "0.2"];
  "group_1626" -- "group_2651" [weight = "0.25"];
  "group_1626" -- "group_9718" [weight = "1"];
  "group_1629" -- "group_2658" [weight = "0.166666666666667"];
  "group_162" -- "group_163" [weight = "1"];
  "group_162" -- "group_2174" [weight = "0.2"];
  "group_162" -- "group_7477" [weight = "1"];
  "group_1630" -- "group_1629" [weight = "1"];
  "group_1630" -- "group_2659" [weight = "1"];
  "group_1635" -- "gntT" [weight = "1"];
  "group_1635" -- "xylB" [weight = "1"];
  "group_1638" -- "group_5209" [weight = "0.333333333333333"];
  "group_1638" -- "sotB" [weight = "0.5"];
  "group_1639" -- "group_3954" [weight = "1"];
  "group_1639" -- "sotB" [weight = "1"];
  "group_1641" -- "dus_1" [weight = "1"];
  "group_1641" -- "sotB" [weight = "1"];
  "group_1643" -- "group_7850" [weight = "1"];
  "group_1643" -- "ileS_1" [weight = "1"];
  "group_1645" -- "group_1644" [weight = "1"];
  "group_1645" -- "sigE" [weight = "1"];
  "group_1648" -- "mraY" [weight = "0.5"];
  "group_164" -- "group_162" [weight = "1"];
  "group_1656" -- "coaD" [weight = "1"];
  "group_1656" -- "ylbJ" [weight = "1"];
  "group_1659" -- "group_10108" [weight = "0.2"];
  "group_1659" -- "group_1660" [weight = "1"];
  "group_165" -- "group_166" [weight = "1"];
  "group_165" -- "group_168" [weight = "1"];
  "group_165" -- "group_5553" [weight = "1"];
  "group_165" -- "group_644" [weight = "0.25"];
  "group_165" -- "group_645" [weight = "0.5"];
  "group_165" -- "group_646" [weight = "1"];
  "group_1666" -- "group_1668" [weight = "1"];
  "group_1666" -- "spo0J" [weight = "1"];
  "group_1666" -- "ydfK" [weight = "1"];
  "group_1668" -- "spo0J" [weight = "1"];
  "group_1671" -- "group_1672" [weight = "1"];
  "group_1672" -- "group_1673" [weight = "1"];
  "group_1672" -- "group_2693" [weight = "0.333333333333333"];
  "group_1674" -- "walK" [weight = "1"];
  "group_1674" -- "walR_4" [weight = "1"];
  "group_1679" -- "group_1677" [weight = "1"];
  "group_1679" -- "walK_2" [weight = "1"];
  "group_167" -- "group_166" [weight = "1"];
  "group_167" -- "group_7809" [weight = "1"];
  "group_1680" -- "group_1683" [weight = "0.5"];
  "group_1680" -- "queE_1" [weight = "0.333333333333333"];
  "group_1681" -- "group_1680" [weight = "1"];
  "group_1681" -- "queC" [weight = "1"];
  "group_1683" -- "group_6559" [weight = "1"];
  "group_1687" -- "cfiB" [weight = "1"];
  "group_1689" -- "yngG_1" [weight = "1"];
  "group_1689" -- "yngHB" [weight = "0.5"];
  "group_1693" -- "group_10384" [weight = "1"];
  "group_1693" -- "ybaK" [weight = "1"];
  "group_1696" -- "hmo" [weight = "1"];
  "group_1697" -- "oppD_7" [weight = "0.333333333333333"];
  "group_1701" -- "nadD_1" [weight = "0.25"];
  "group_1701" -- "rsfS" [weight = "0.333333333333333"];
  "group_1702" -- "group_1701" [weight = "1"];
  "group_1702" -- "nadD_1" [weight = "1"];
  "group_1706" -- "group_1707" [weight = "1"];
  "group_1706" -- "group_5257" [weight = "0.333333333333333"];
  "group_1708" -- "group_1709" [weight = "1"];
  "group_1708" -- "lolD_2" [weight = "0.2"];
  "group_170" -- "group_171" [weight = "1"];
  "group_170" -- "group_172" [weight = "1"];
  "group_170" -- "group_6196" [weight = "1"];
  "group_170" -- "group_9794" [weight = "1"];
  "group_1711" -- "group_1708" [weight = "1"];
  "group_1711" -- "lolD_2" [weight = "1"];
  "group_1714" -- "group_1715" [weight = "1"];
  "group_1714" -- "group_7393" [weight = "1"];
  "group_1714" -- "ppaX_4" [weight = "0.25"];
  "group_1714" -- "sigX_2" [weight = "0.333333333333333"];
  "group_1715" -- "ppaX_4" [weight = "1"];
  "group_1717" -- "yhaO" [weight = "1"];
  "group_1718" -- "group_1719" [weight = "1"];
  "group_1719" -- "hemH" [weight = "1"];
  "group_1719" -- "hemY_2" [weight = "1"];
  "group_171" -- "group_6196" [weight = "0.5"];
  "group_1722" -- "group_1721" [weight = "1"];
  "group_1722" -- "murJ_2" [weight = "1"];
  "group_1723" -- "group_1724" [weight = "1"];
  "group_1723" -- "group_2104" [weight = "0.333333333333333"];
  "group_1723" -- "group_2105" [weight = "1"];
  "group_1723" -- "group_4466" [weight = "0.25"];
  "group_1724" -- "group_2104" [weight = "0.5"];
  "group_1724" -- "group_4466" [weight = "1"];
  "group_172" -- "group_6196" [weight = "0.5"];
  "group_172" -- "group_8902" [weight = "1"];
  "group_1732" -- "group_1733" [weight = "0.5"];
  "group_1732" -- "group_2732" [weight = "1"];
  "group_1733" -- "group_2732" [weight = "0.333333333333333"];
  "group_1733" -- "group_4063" [weight = "0.25"];
  "group_1735" -- "group_4076" [weight = "1"];
  "group_1735" -- "mreB" [weight = "1"];
  "group_1739" -- "group_1741" [weight = "1"];
  "group_1739" -- "group_2778" [weight = "0.333333333333333"];
  "group_1739" -- "group_6934" [weight = "1"];
  "group_173" -- "group_7833" [weight = "1"];
  "group_1741" -- "group_1740" [weight = "1"];
  "group_1742" -- "pbpG" [weight = "1"];
  "group_1744" -- "group_1742" [weight = "1"];
  "group_1748" -- "est_3" [weight = "1"];
  "group_1751" -- "clsA_1" [weight = "1"];
  "group_1751" -- "tetA_3" [weight = "1"];
  "group_1753" -- "group_2815" [weight = "1"];
  "group_1753" -- "skfE" [weight = "1"];
  "group_1758" -- "arlS_2" [weight = "0.25"];
  "group_1759" -- "arlS_2" [weight = "1"];
  "group_1759" -- "group_1758" [weight = "1"];
  "group_1761" -- "group_4130" [weight = "1"];
  "group_1763" -- "group_1762" [weight = "1"];
  "group_1763" -- "group_505" [weight = "0.5"];
  "group_1763" -- "group_508" [weight = "0.25"];
  "group_1763" -- "kipR_3" [weight = "0.5"];
  "group_1764" -- "cmpR_3" [weight = "0.5"];
  "group_1764" -- "group_10002" [weight = "0.333333333333333"];
  "group_1764" -- "group_1765" [weight = "1"];
  "group_1764" -- "group_9517" [weight = "1"];
  "group_1765" -- "group_7992" [weight = "1"];
  "group_1766" -- "group_10263" [weight = "0.5"];
  "group_1766" -- "group_1767" [weight = "1"];
  "group_1766" -- "pepF1_3" [weight = "1"];
  "group_1767" -- "group_10263" [weight = "1"];
  "group_1770" -- "group_8964" [weight = "1"];
  "group_1770" -- "pyrK_2" [weight = "1"];
  "group_1774" -- "group_5323" [weight = "0.25"];
  "group_1774" -- "group_5985" [weight = "1"];
  "group_1774" -- "yxlF_2" [weight = "0.2"];
  "group_1778" -- "argH_2" [weight = "1"];
  "group_1778" -- "murK_2" [weight = "1"];
  "group_177" -- "group_8899" [weight = "1"];
  "group_1780" -- "group_1781" [weight = "1"];
  "group_1780" -- "group_231" [weight = "0.5"];
  "group_1780" -- "group_233" [weight = "0.5"];
  "group_1780" -- "group_5847" [weight = "0.333333333333333"];
  "group_1781" -- "group_5847" [weight = "1"];
  "group_1784" -- "group_109" [weight = "1"];
  "group_1784" -- "group_238" [weight = "1"];
  "group_1786" -- "yunB" [weight = "1"];
  "group_1790" -- "group_1790" [weight = "1"];
  "group_1791" -- "group_937" [weight = "0.25"];
  "group_1793" -- "group_1792" [weight = "1"];
  "group_1793" -- "group_5338" [weight = "0.5"];
  "group_1797" -- "gabR_2" [weight = "1"];
  "group_1797" -- "group_4164" [weight = "0.5"];
  "group_1798" -- "group_1797" [weight = "1"];
  "group_17" -- "group_17" [weight = "1"];
  "group_1800" -- "cmpD" [weight = "1"];
  "group_1804" -- "algU" [weight = "0.5"];
  "group_1804" -- "group_249" [weight = "0.25"];
  "group_1804" -- "group_4526" [weight = "0.25"];
  "group_1804" -- "group_8230" [weight = "1"];
  "group_1805" -- "group_944" [weight = "1"];
  "group_1805" -- "group_945" [weight = "0.5"];
  "group_1805" -- "group_9480" [weight = "1"];
  "group_1806" -- "gltR_2" [weight = "0.333333333333333"];
  "group_1807" -- "cobC" [weight = "1"];
  "group_1807" -- "cobU" [weight = "1"];
  "group_180" -- "ansB" [weight = "1"];
  "group_180" -- "group_179" [weight = "1"];
  "group_180" -- "group_182" [weight = "1"];
  "group_1811" -- "group_10361" [weight = "0.5"];
  "group_1811" -- "yclM" [weight = "1"];
  "group_1813" -- "axeA1" [weight = "1"];
  "group_1813" -- "group_5351" [weight = "1"];
  "group_1815" -- "rph" [weight = "1"];
  "group_1819" -- "group_5367" [weight = "0.5"];
  "group_181" -- "ansB" [weight = "1"];
  "group_181" -- "group_179" [weight = "1"];
  "group_1821" -- "graS_3" [weight = "1"];
  "group_1821" -- "group_4198" [weight = "1"];
  "group_1823" -- "group_6654" [weight = "1"];
  "group_1825" -- "aes" [weight = "1"];
  "group_1825" -- "dpp5" [weight = "0.5"];
  "group_1825" -- "group_1828" [weight = "0.5"];
  "group_1825" -- "group_8046" [weight = "1"];
  "group_1825" -- "rlmI" [weight = "1"];
  "group_1829" -- "btuF_4" [weight = "0.5"];
  "group_1829" -- "dpp5" [weight = "0.25"];
  "group_1829" -- "group_1828" [weight = "1"];
  "group_1829" -- "group_1830" [weight = "1"];
  "group_182" -- "phnW_2" [weight = "1"];
  "group_1830" -- "btuF_4" [weight = "0.5"];
  "group_1830" -- "dpp5" [weight = "1"];
  "group_1833" -- "group_5693" [weight = "1"];
  "group_1833" -- "group_8053" [weight = "1"];
  "group_1834" -- "cotZ" [weight = "0.333333333333333"];
  "group_1835" -- "group_4224" [weight = "1"];
  "group_1835" -- "spoVAD" [weight = "1"];
  "group_1844" -- "gatA_1" [weight = "0.5"];
  "group_1844" -- "group_1845" [weight = "1"];
  "group_1844" -- "group_1846" [weight = "1"];
  "group_1844" -- "group_4237" [weight = "0.5"];
  "group_1846" -- "group_8074" [weight = "1"];
  "group_1847" -- "group_10303" [weight = "0.333333333333333"];
  "group_1848" -- "group_10303" [weight = "1"];
  "group_1848" -- "group_1847" [weight = "1"];
  "group_184" -- "eutM" [weight = "0.5"];
  "group_184" -- "group_185" [weight = "1"];
  "group_1851" -- "group_2920" [weight = "1"];
  "group_1852" -- "group_1851" [weight = "1"];
  "group_1852" -- "group_2920" [weight = "0.5"];
  "group_1858" -- "yheI" [weight = "1"];
  "group_1860" -- "group_1861" [weight = "1"];
  "group_1860" -- "group_5390" [weight = "1"];
  "group_1866" -- "group_9594" [weight = "1"];
  "group_1867" -- "group_1866" [weight = "1"];
  "group_1867" -- "group_2947" [weight = "1"];
  "group_1868" -- "group_1870" [weight = "0.25"];
  "group_1868" -- "group_8363" [weight = "1"];
  "group_1869" -- "group_8363" [weight = "1"];
  "group_1869" -- "ilvD" [weight = "1"];
  "group_186" -- "group_188" [weight = "1"];
  "group_186" -- "slmA" [weight = "0.333333333333333"];
  "group_1870" -- "group_1871" [weight = "1"];
  "group_1872" -- "group_10177" [weight = "0.333333333333333"];
  "group_1872" -- "group_565" [weight = "1"];
  "group_1872" -- "group_566" [weight = "0.5"];
  "group_1872" -- "group_567" [weight = "1"];
  "group_1873" -- "group_5414" [weight = "0.25"];
  "group_1873" -- "group_5960" [weight = "1"];
  "group_1873" -- "group_7985" [weight = "1"];
  "group_1874" -- "group_1873" [weight = "1"];
  "group_1876" -- "group_1875" [weight = "1"];
  "group_1877" -- "group_1878" [weight = "1"];
  "group_1877" -- "group_4285" [weight = "1"];
  "group_1877" -- "group_8006" [weight = "1"];
  "group_1878" -- "group_1879" [weight = "1"];
  "group_1878" -- "group_4285" [weight = "1"];
  "group_187" -- "group_186" [weight = "1"];
  "group_187" -- "slmA" [weight = "1"];
  "group_187" -- "yknY_2" [weight = "0.25"];
  "group_1880" -- "group_1881" [weight = "1"];
  "group_1880" -- "group_4287" [weight = "1"];
  "group_1881" -- "group_1882" [weight = "1"];
  "group_1881" -- "group_7281" [weight = "1"];
  "group_1884" -- "group_1886" [weight = "1"];
  "group_1884" -- "nadD_2" [weight = "1"];
  "group_1884" -- "pncB2_1" [weight = "0.5"];
  "group_1887" -- "group_1884" [weight = "1"];
  "group_1887" -- "group_1888" [weight = "1"];
  "group_1887" -- "group_1889" [weight = "1"];
  "group_1889" -- "group_1884" [weight = "1"];
  "group_1889" -- "group_8005" [weight = "1"];
  "group_1889" -- "nadD_2" [weight = "0.333333333333333"];
  "group_1889" -- "nos" [weight = "1"];
  "group_1893" -- "group_2976" [weight = "1"];
  "group_189" -- "group_2444" [weight = "1"];
  "group_18" -- "group_18" [weight = "1"];
  "group_1901" -- "group_8058" [weight = "1"];
  "group_1903" -- "group_1902" [weight = "1"];
  "group_1903" -- "hutI_1" [weight = "0.2"];
  "group_1908" -- "group_1909" [weight = "1"];
  "group_1914" -- "group_1913" [weight = "1"];
  "group_1914" -- "yfkN" [weight = "1"];
  "group_1916" -- "mmgB_2" [weight = "0.333333333333333"];
  "group_1917" -- "group_1916" [weight = "1"];
  "group_191" -- "group_193" [weight = "1"];
  "group_1922" -- "group_1921" [weight = "1"];
  "group_1927" -- "group_1928" [weight = "1"];
  "group_1927" -- "ruvB_2" [weight = "1"];
  "group_1928" -- "glnK" [weight = "1"];
  "group_192" -- "group_191" [weight = "1"];
  "group_1931" -- "gltT" [weight = "1"];
  "group_1931" -- "group_1930" [weight = "1"];
  "group_1935" -- "metAS" [weight = "1"];
  "group_1935" -- "yndE_2" [weight = "1"];
  "group_1937" -- "group_1938" [weight = "1"];
  "group_1937" -- "group_5444" [weight = "0.333333333333333"];
  "group_1940" -- "group_1939" [weight = "1"];
  "group_1941" -- "group_7942" [weight = "0.333333333333333"];
  "group_1941" -- "rppH_1" [weight = "1"];
  "group_1943" -- "group_10235" [weight = "1"];
  "group_1944" -- "group_1945" [weight = "1"];
  "group_1944" -- "group_1946" [weight = "1"];
  "group_1944" -- "ppaC" [weight = "0.5"];
  "group_194" -- "group_192" [weight = "0.5"];
  "group_194" -- "group_3699" [weight = "0.333333333333333"];
  "group_194" -- "group_6086" [weight = "1"];
  "group_194" -- "group_759" [weight = "1"];
  "group_1950" -- "group_5982" [weight = "0.5"];
  "group_1950" -- "group_7839" [weight = "0.333333333333333"];
  "group_1951" -- "group_1950" [weight = "1"];
  "group_1956" -- "glmM" [weight = "1"];
  "group_1958" -- "glmM" [weight = "1"];
  "group_1960" -- "cdaA" [weight = "1"];
  "group_1960" -- "glmM" [weight = "1"];
  "group_1963" -- "group_7706" [weight = "1"];
  "group_1963" -- "rapA" [weight = "1"];
  "group_1964" -- "group_3037" [weight = "0.333333333333333"];
  "group_1965" -- "group_1964" [weight = "1"];
  "group_1966" -- "group_3040" [weight = "1"];
  "group_1966" -- "group_4547" [weight = "0.5"];
  "group_1966" -- "group_6794" [weight = "0.333333333333333"];
  "group_1968" -- "group_5689" [weight = "0.25"];
  "group_1968" -- "group_6636" [weight = "1"];
  "group_196" -- "group_195" [weight = "1"];
  "group_1970" -- "group_4373" [weight = "1"];
  "group_1970" -- "strB1" [weight = "1"];
  "group_1971" -- "group_7965" [weight = "1"];
  "group_1977" -- "acdA_2" [weight = "1"];
  "group_1978" -- "acdA_2" [weight = "0.25"];
  "group_1978" -- "group_1977" [weight = "1"];
  "group_1978" -- "pdaC" [weight = "0.5"];
  "group_197" -- "desK_1" [weight = "0.2"];
  "group_197" -- "group_196" [weight = "1"];
  "group_197" -- "group_198" [weight = "1"];
  "group_1980" -- "yjjP" [weight = "1"];
  "group_1986" -- "group_1985" [weight = "1"];
  "group_1987" -- "bcrA_5" [weight = "1"];
  "group_1987" -- "group_1986" [weight = "1"];
  "group_1990" -- "group_1992" [weight = "1"];
  "group_1990" -- "mazG" [weight = "1"];
  "group_1990" -- "murJ_3" [weight = "1"];
  "group_1992" -- "murJ_3" [weight = "1"];
  "group_1996" -- "purB_2" [weight = "1"];
  "group_1996" -- "purC_1" [weight = "1"];
  "group_1998" -- "group_7336" [weight = "1"];
  "group_1998" -- "virS" [weight = "1"];
  "group_1999" -- "group_9232" [weight = "1"];
  "group_1999" -- "ydaG" [weight = "1"];
  "group_199" -- "group_403" [weight = "0.333333333333333"];
  "group_199" -- "group_6340" [weight = "1"];
  "group_199" -- "group_7192" [weight = "0.25"];
  "group_199" -- "group_8340" [weight = "1"];
  "group_199" -- "group_9016" [weight = "1"];
  "group_19" -- "group_19" [weight = "1"];
  "group_2003" -- "abrB" [weight = "1"];
  "group_2003" -- "metG_3" [weight = "1"];
  "group_2004" -- "group_2004" [weight = "1"];
  "group_2004" -- "group_5498" [weight = "0.5"];
  "group_2004" -- "group_7948" [weight = "1"];
  "group_2004" -- "mco_2" [weight = "0.5"];
  "group_2005" -- "group_7513" [weight = "1"];
  "group_2005" -- "group_8258" [weight = "1"];
  "group_2005" -- "group_8430" [weight = "1"];
  "group_2006" -- "group_9366" [weight = "1"];
  "group_2006" -- "group_9367" [weight = "1"];
  "group_2007" -- "group_6843" [weight = "1"];
  "group_2007" -- "group_7720" [weight = "1"];
  "group_2007" -- "ywnH" [weight = "1"];
  "group_2008" -- "group_5878" [weight = "1"];
  "group_2008" -- "group_8427" [weight = "1"];
  "group_2009" -- "group_2008" [weight = "1"];
  "group_2009" -- "group_2778" [weight = "1"];
  "group_2009" -- "group_5507" [weight = "1"];
  "group_200" -- "group_201" [weight = "1"];
  "group_200" -- "group_202" [weight = "1"];
  "group_200" -- "group_775" [weight = "0.5"];
  "group_2010" -- "group_5507" [weight = "1"];
  "group_2013" -- "group_1093" [weight = "1"];
  "group_2013" -- "group_2014" [weight = "1"];
  "group_2014" -- "group_1092" [weight = "1"];
  "group_2015" -- "group_2015" [weight = "1"];
  "group_2017" -- "deoD_2" [weight = "1"];
  "group_2017" -- "pgl" [weight = "1"];
  "group_201" -- "group_775" [weight = "1"];
  "group_2020" -- "group_5590" [weight = "0.5"];
  "group_2020" -- "group_8926" [weight = "1"];
  "group_2021" -- "group_2020" [weight = "1"];
  "group_2021" -- "yddE_2" [weight = "1"];
  "group_2022" -- "group_5590" [weight = "1"];
  "group_2024" -- "group_8383" [weight = "1"];
  "group_2024" -- "nadB" [weight = "1"];
  "group_2025" -- "group_2026" [weight = "1"];
  "group_2025" -- "group_4645" [weight = "1"];
  "group_2025" -- "group_7530" [weight = "1"];
  "group_2026" -- "group_4645" [weight = "1"];
  "group_2027" -- "group_2027" [weight = "1"];
  "group_2029" -- "yvbW" [weight = "1"];
  "group_2030" -- "group_2031" [weight = "1"];
  "group_2030" -- "mtgA" [weight = "1"];
  "group_2031" -- "argD_4" [weight = "1"];
  "group_2032" -- "coiA" [weight = "1"];
  "group_2032" -- "group_4221" [weight = "1"];
  "group_2036" -- "group_2037" [weight = "1"];
  "group_2037" -- "group_2039" [weight = "0.5"];
  "group_2037" -- "group_6952" [weight = "1"];
  "group_2038" -- "group_2036" [weight = "1"];
  "group_2038" -- "group_2039" [weight = "1"];
  "group_2039" -- "group_2041" [weight = "1"];
  "group_203" -- "group_207" [weight = "1"];
  "group_2040" -- "group_2039" [weight = "1"];
  "group_2040" -- "group_9577" [weight = "1"];
  "group_2044" -- "group_2990" [weight = "0.5"];
  "group_2044" -- "group_4312" [weight = "1"];
  "group_2044" -- "group_8093" [weight = "1"];
  "group_2044" -- "group_8665" [weight = "1"];
  "group_2044" -- "group_8837" [weight = "1"];
  "group_2045" -- "group_2046" [weight = "1"];
  "group_2045" -- "group_4312" [weight = "1"];
  "group_2045" -- "thiD_2" [weight = "1"];
  "group_2046" -- "group_3269" [weight = "1"];
  "group_2048" -- "group_3143" [weight = "1"];
  "group_2051" -- "lvr_2" [weight = "1"];
  "group_2052" -- "group_8958" [weight = "1"];
  "group_2053" -- "group_2052" [weight = "1"];
  "group_2054" -- "group_2055" [weight = "1"];
  "group_2054" -- "group_4485" [weight = "0.5"];
  "group_2054" -- "proS_2" [weight = "1"];
  "group_2055" -- "proS_2" [weight = "1"];
  "group_2056" -- "group_2054" [weight = "1"];
  "group_2061" -- "group_2062" [weight = "1"];
  "group_2064" -- "group_2065" [weight = "1"];
  "group_2064" -- "group_3952" [weight = "0.2"];
  "group_2064" -- "group_7398" [weight = "1"];
  "group_2064" -- "mqo1" [weight = "0.333333333333333"];
  "group_2064" -- "mqo1_1" [weight = "1"];
  "group_2066" -- "group_2067" [weight = "1"];
  "group_2066" -- "group_2068" [weight = "1"];
  "group_2068" -- "group_9328" [weight = "1"];
  "group_206" -- "group_203" [weight = "1"];
  "group_2070" -- "group_4525" [weight = "0.5"];
  "group_2071" -- "group_2070" [weight = "1"];
  "group_2071" -- "group_2073" [weight = "1"];
  "group_2072" -- "group_2070" [weight = "1"];
  "group_2072" -- "group_4524" [weight = "1"];
  "group_2074" -- "group_3182" [weight = "1"];
  "group_2075" -- "group_2074" [weight = "0.2"];
  "group_2075" -- "group_2076" [weight = "1"];
  "group_2075" -- "group_8229" [weight = "1"];
  "group_207" -- "group_204" [weight = "1"];
  "group_2080" -- "tagU_2" [weight = "1"];
  "group_2082" -- "group_2083" [weight = "1"];
  "group_2084" -- "group_2083" [weight = "1"];
  "group_2084" -- "group_3266" [weight = "1"];
  "group_2086" -- "group_2085" [weight = "1"];
  "group_2086" -- "group_3293" [weight = "1"];
  "group_2086" -- "group_7285" [weight = "1"];
  "group_208" -- "group_3745" [weight = "1"];
  "group_2091" -- "group_1964" [weight = "0.2"];
  "group_2091" -- "group_1965" [weight = "1"];
  "group_2091" -- "group_2092" [weight = "1"];
  "group_2091" -- "group_3039" [weight = "0.333333333333333"];
  "group_2092" -- "group_1964" [weight = "1"];
  "group_2093" -- "group_2094" [weight = "1"];
  "group_2093" -- "group_2095" [weight = "1"];
  "group_2093" -- "group_3194" [weight = "1"];
  "group_2096" -- "apt" [weight = "1"];
  "group_2096" -- "recJ" [weight = "1"];
  "group_2098" -- "recJ" [weight = "1"];
  "group_2098" -- "trpA" [weight = "1"];
  "group_2099" -- "group_2100" [weight = "1"];
  "group_2099" -- "group_9396" [weight = "1"];
  "group_2099" -- "sutR_2" [weight = "0.25"];
  "group_209" -- "group_209" [weight = "1"];
  "group_20" -- "lytC" [weight = "1"];
  "group_2101" -- "group_2103" [weight = "1"];
  "group_2101" -- "ydhK_2" [weight = "0.333333333333333"];
  "group_2102" -- "group_2101" [weight = "1"];
  "group_2102" -- "group_5634" [weight = "1"];
  "group_2104" -- "group_2105" [weight = "1"];
  "group_2104" -- "ssbB" [weight = "0.5"];
  "group_210" -- "blaF" [weight = "0.333333333333333"];
  "group_210" -- "group_213" [weight = "1"];
  "group_210" -- "group_3757" [weight = "0.333333333333333"];
  "group_210" -- "group_4513" [weight = "1"];
  "group_2111" -- "group_8202" [weight = "1"];
  "group_2111" -- "hssR_2" [weight = "1"];
  "group_2118" -- "group_4294" [weight = "0.25"];
  "group_2118" -- "regX3_2" [weight = "0.5"];
  "group_2118" -- "resE_3" [weight = "1"];
  "group_211" -- "group_210" [weight = "1"];
  "group_211" -- "group_212" [weight = "1"];
  "group_211" -- "group_3757" [weight = "1"];
  "group_211" -- "group_4513" [weight = "1"];
  "group_2120" -- "group_148" [weight = "1"];
  "group_2120" -- "group_3047" [weight = "1"];
  "group_2120" -- "group_4873" [weight = "1"];
  "group_2120" -- "group_8976" [weight = "1"];
  "group_2120" -- "group_9641" [weight = "1"];
  "group_2120" -- "msmX" [weight = "1"];
  "group_2123" -- "pgpH_2" [weight = "1"];
  "group_2126" -- "bioA" [weight = "1"];
  "group_2126" -- "bioD" [weight = "1"];
  "group_2126" -- "bioY_1" [weight = "1"];
  "group_2127" -- "comGC" [weight = "0.25"];
  "group_2127" -- "group_2128" [weight = "1"];
  "group_2128" -- "comGC" [weight = "0.5"];
  "group_2129" -- "spo0M" [weight = "1"];
  "group_212" -- "group_3757" [weight = "1"];
  "group_2132" -- "group_6115" [weight = "0.5"];
  "group_2132" -- "group_7795" [weight = "1"];
  "group_2134" -- "group_2944" [weight = "0.5"];
  "group_2134" -- "group_7689" [weight = "1"];
  "group_2134" -- "group_9894" [weight = "1"];
  "group_2134" -- "patB_2" [weight = "1"];
  "group_2144" -- "group_3306" [weight = "1"];
  "group_2145" -- "group_2146" [weight = "1"];
  "group_2145" -- "group_2415" [weight = "0.2"];
  "group_2145" -- "group_5965" [weight = "1"];
  "group_2145" -- "ntaA" [weight = "1"];
  "group_2146" -- "ntaA" [weight = "1"];
  "group_2147" -- "ghrB_2" [weight = "1"];
  "group_2147" -- "hemAT_2" [weight = "1"];
  "group_2149" -- "ywqF" [weight = "1"];
  "group_2150" -- "group_2149" [weight = "1"];
  "group_2151" -- "group_2150" [weight = "1"];
  "group_2151" -- "group_2152" [weight = "1"];
  "group_2152" -- "kdsC" [weight = "1"];
  "group_2154" -- "pgaC" [weight = "1"];
  "group_2155" -- "group_4772" [weight = "0.5"];
  "group_2155" -- "pgaC" [weight = "0.5"];
  "group_2156" -- "group_2157" [weight = "1"];
  "group_2156" -- "group_7603" [weight = "1"];
  "group_2157" -- "group_2158" [weight = "1"];
  "group_215" -- "cheB_6" [weight = "1"];
  "group_215" -- "group_10140" [weight = "1"];
  "group_2160" -- "comR" [weight = "0.5"];
  "group_2160" -- "group_2159" [weight = "1"];
  "group_2162" -- "group_1011" [weight = "1"];
  "group_2162" -- "group_2161" [weight = "1"];
  "group_2163" -- "group_2164" [weight = "1"];
  "group_2163" -- "group_4795" [weight = "1"];
  "group_2164" -- "group_2165" [weight = "1"];
  "group_2166" -- "group_2165" [weight = "1"];
  "group_2166" -- "group_4795" [weight = "1"];
  "group_2168" -- "group_2167" [weight = "1"];
  "group_2168" -- "resA_1" [weight = "1"];
  "group_2171" -- "group_2170" [weight = "1"];
  "group_2172" -- "group_2173" [weight = "0.2"];
  "group_2172" -- "group_8844" [weight = "1"];
  "group_2172" -- "olsG" [weight = "0.5"];
  "group_2173" -- "group_7478" [weight = "1"];
  "group_2173" -- "group_7797" [weight = "1"];
  "group_2174" -- "group_7798" [weight = "1"];
  "group_2179" -- "group_2180" [weight = "0.333333333333333"];
  "group_2179" -- "group_50" [weight = "0.5"];
  "group_2179" -- "group_51" [weight = "0.333333333333333"];
  "group_2182" -- "cmpR_1" [weight = "1"];
  "group_2182" -- "group_2181" [weight = "1"];
  "group_2182" -- "group_331" [weight = "0.5"];
  "group_2184" -- "ribD" [weight = "1"];
  "group_2186" -- "group_2187" [weight = "1"];
  "group_2186" -- "rsbP_1" [weight = "1"];
  "group_2187" -- "glnA_1" [weight = "1"];
  "group_2188" -- "ribT" [weight = "0.333333333333333"];
  "group_2188" -- "scpA" [weight = "0.2"];
  "group_218" -- "group_219" [weight = "1"];
  "group_218" -- "group_3150" [weight = "1"];
  "group_218" -- "group_4654" [weight = "1"];
  "group_2190" -- "group_2189" [weight = "1"];
  "group_2190" -- "lysA" [weight = "0.2"];
  "group_2190" -- "sigF" [weight = "0.5"];
  "group_2190" -- "sigF_1" [weight = "1"];
  "group_2191" -- "group_3396" [weight = "0.333333333333333"];
  "group_2191" -- "group_4499" [weight = "1"];
  "group_2191" -- "group_640" [weight = "1"];
  "group_2191" -- "group_8627" [weight = "1"];
  "group_2191" -- "yajO" [weight = "0.5"];
  "group_2192" -- "group_4896" [weight = "0.333333333333333"];
  "group_2192" -- "group_9069" [weight = "1"];
  "group_2193" -- "group_2192" [weight = "1"];
  "group_2193" -- "group_4896" [weight = "0.5"];
  "group_2194" -- "group_1212" [weight = "0.5"];
  "group_2194" -- "group_4897" [weight = "0.25"];
  "group_2194" -- "tkt_1" [weight = "1"];
  "group_2197" -- "group_1222" [weight = "0.333333333333333"];
  "group_2197" -- "group_2196" [weight = "1"];
  "group_2198" -- "group_1223" [weight = "1"];
  "group_2198" -- "group_1224" [weight = "1"];
  "group_2198" -- "group_1225" [weight = "1"];
  "group_219" -- "group_4654" [weight = "1"];
  "group_219" -- "group_4655" [weight = "1"];
  "group_21" -- "group_21" [weight = "1"];
  "group_2202" -- "group_3410" [weight = "1"];
  "group_2202" -- "mutL_2" [weight = "1"];
  "group_2204" -- "group_2205" [weight = "1"];
  "group_2207" -- "group_6138" [weight = "1"];
  "group_2208" -- "group_6139" [weight = "1"];
  "group_2209" -- "group_2208" [weight = "1"];
  "group_2209" -- "group_6139" [weight = "0.333333333333333"];
  "group_220" -- "gntZ" [weight = "0.333333333333333"];
  "group_220" -- "group_221" [weight = "1"];
  "group_220" -- "ligA_1" [weight = "0.2"];
  "group_2211" -- "group_10118" [weight = "1"];
  "group_2211" -- "group_2212" [weight = "1"];
  "group_2214" -- "pnp_1" [weight = "1"];
  "group_2215" -- "group_2217" [weight = "1"];
  "group_2215" -- "group_3426" [weight = "1"];
  "group_2216" -- "group_2215" [weight = "1"];
  "group_2216" -- "group_2217" [weight = "1"];
  "group_2216" -- "rpsO" [weight = "0.25"];
  "group_2217" -- "rpsO" [weight = "0.25"];
  "group_221" -- "group_5996" [weight = "0.5"];
  "group_2221" -- "fliI_2" [weight = "1"];
  "group_2221" -- "fliJ" [weight = "0.5"];
  "group_2225" -- "fliG" [weight = "1"];
  "group_2228" -- "group_2227" [weight = "1"];
  "group_222" -- "group_221" [weight = "1"];
  "group_2235" -- "group_2235" [weight = "1"];
  "group_2237" -- "rpe" [weight = "1"];
  "group_2237" -- "rpmB" [weight = "1"];
  "group_2237" -- "thiN" [weight = "1"];
  "group_223" -- "gntZ" [weight = "1"];
  "group_223" -- "group_220" [weight = "1"];
  "group_2247" -- "acp" [weight = "1"];
  "group_2247" -- "group_1278" [weight = "1"];
  "group_224" -- "group_500" [weight = "1"];
  "group_224" -- "tgpA" [weight = "1"];
  "group_2250" -- "group_10418" [weight = "0.2"];
  "group_2250" -- "group_2251" [weight = "0.333333333333333"];
  "group_2250" -- "group_7852" [weight = "1"];
  "group_2251" -- "group_10026" [weight = "0.25"];
  "group_2251" -- "group_2252" [weight = "1"];
  "group_2251" -- "group_7852" [weight = "1"];
  "group_2253" -- "IMPDH_1" [weight = "1"];
  "group_2253" -- "acuC" [weight = "1"];
  "group_2253" -- "ccpA" [weight = "0.333333333333333"];
  "group_2253" -- "group_2254" [weight = "1"];
  "group_2254" -- "IMPDH_1" [weight = "1"];
  "group_225" -- "group_500" [weight = "1"];
  "group_225" -- "tgpA" [weight = "1"];
  "group_2262" -- "group_2263" [weight = "1"];
  "group_2262" -- "group_4950" [weight = "1"];
  "group_2264" -- "group_10202" [weight = "0.2"];
  "group_2264" -- "group_7856" [weight = "0.333333333333333"];
  "group_2264" -- "group_8882" [weight = "1"];
  "group_2264" -- "group_9123" [weight = "1"];
  "group_2274" -- "group_3515" [weight = "0.2"];
  "group_2274" -- "tcyM" [weight = "0.333333333333333"];
  "group_2275" -- "group_2274" [weight = "1"];
  "group_2275" -- "tcyM" [weight = "1"];
  "group_227" -- "group_224" [weight = "1"];
  "group_227" -- "group_500" [weight = "0.5"];
  "group_227" -- "group_501" [weight = "1"];
  "group_2282" -- "group_2283" [weight = "1"];
  "group_2282" -- "group_372" [weight = "1"];
  "group_2284" -- "group_1305" [weight = "0.25"];
  "group_2284" -- "group_2285" [weight = "0.5"];
  "group_2284" -- "idi" [weight = "0.5"];
  "group_2285" -- "idi" [weight = "0.5"];
  "group_2286" -- "arsB" [weight = "0.5"];
  "group_2286" -- "group_1308" [weight = "0.25"];
  "group_2287" -- "group_10246" [weight = "1"];
  "group_2287" -- "group_2288" [weight = "1"];
  "group_2289" -- "group_3538" [weight = "1"];
  "group_2290" -- "group_2289" [weight = "1"];
  "group_2290" -- "group_3538" [weight = "0.5"];
  "group_2290" -- "group_681" [weight = "1"];
  "group_2290" -- "group_684" [weight = "1"];
  "group_2290" -- "group_6948" [weight = "1"];
  "group_2290" -- "group_8815" [weight = "1"];
  "group_2290" -- "group_9795" [weight = "1"];
  "group_2292" -- "group_6183" [weight = "1"];
  "group_2292" -- "group_7683" [weight = "0.5"];
  "group_2292" -- "leuA_1" [weight = "0.5"];
  "group_2292" -- "leuA_5" [weight = "1"];
  "group_2292" -- "metG_1" [weight = "1"];
  "group_2295" -- "comP_4" [weight = "1"];
  "group_2296" -- "comA_1" [weight = "1"];
  "group_2296" -- "group_2295" [weight = "1"];
  "group_2296" -- "group_6184" [weight = "1"];
  "group_2297" -- "group_1316" [weight = "0.333333333333333"];
  "group_2297" -- "group_1317" [weight = "1"];
  "group_2298" -- "group_6196" [weight = "1"];
  "group_2299" -- "group_2298" [weight = "1"];
  "group_2299" -- "group_6196" [weight = "0.5"];
  "group_2299" -- "group_8902" [weight = "1"];
  "group_2299" -- "group_9794" [weight = "1"];
  "group_22" -- "copB_1" [weight = "1"];
  "group_22" -- "group_5587" [weight = "1"];
  "group_22" -- "group_5618" [weight = "1"];
  "group_2301" -- "feuA_1" [weight = "0.333333333333333"];
  "group_2301" -- "feuB_3" [weight = "1"];
  "group_2301" -- "feuC_3" [weight = "0.5"];
  "group_2303" -- "group_1325" [weight = "0.25"];
  "group_2303" -- "group_7829" [weight = "1"];
  "group_2304" -- "group_1325" [weight = "1"];
  "group_2304" -- "group_1326" [weight = "1"];
  "group_2304" -- "group_5760" [weight = "0.25"];
  "group_2305" -- "group_1325" [weight = "1"];
  "group_2305" -- "group_2304" [weight = "1"];
  "group_230" -- "group_2855" [weight = "0.5"];
  "group_2312" -- "group_1333" [weight = "1"];
  "group_2312" -- "group_1334" [weight = "1"];
  "group_2312" -- "group_2313" [weight = "1"];
  "group_2312" -- "group_5816" [weight = "0.333333333333333"];
  "group_2312" -- "group_6004" [weight = "0.5"];
  "group_2314" -- "group_6003" [weight = "0.5"];
  "group_2315" -- "bltD" [weight = "1"];
  "group_2315" -- "group_2314" [weight = "1"];
  "group_2315" -- "group_4981" [weight = "1"];
  "group_2316" -- "group_7975" [weight = "1"];
  "group_2316" -- "group_9785" [weight = "1"];
  "group_2316" -- "group_9786" [weight = "1"];
  "group_2316" -- "nsrR_1" [weight = "0.5"];
  "group_2319" -- "amaB_1" [weight = "1"];
  "group_2319" -- "group_688" [weight = "0.333333333333333"];
  "group_2319" -- "group_689" [weight = "1"];
  "group_2319" -- "group_7971" [weight = "1"];
  "group_231" -- "epsD" [weight = "0.333333333333333"];
  "group_231" -- "group_233" [weight = "0.5"];
  "group_2320" -- "group_2322" [weight = "1"];
  "group_2320" -- "group_4984" [weight = "0.333333333333333"];
  "group_2320" -- "group_610" [weight = "1"];
  "group_2320" -- "group_611" [weight = "1"];
  "group_2320" -- "hisS_3" [weight = "1"];
  "group_2321" -- "group_2322" [weight = "1"];
  "group_2321" -- "group_4984" [weight = "0.5"];
  "group_2321" -- "sigW_2" [weight = "0.5"];
  "group_2322" -- "group_4984" [weight = "1"];
  "group_2322" -- "sigW_2" [weight = "1"];
  "group_2324" -- "kdgR_1" [weight = "1"];
  "group_2324" -- "yjmC" [weight = "1"];
  "group_2326" -- "lgoD" [weight = "1"];
  "group_232" -- "group_1780" [weight = "1"];
  "group_232" -- "group_231" [weight = "1"];
  "group_2332" -- "bfmBAB" [weight = "0.25"];
  "group_2332" -- "group_3140" [weight = "1"];
  "group_2332" -- "icmF_1" [weight = "0.5"];
  "group_2334" -- "spo0A" [weight = "1"];
  "group_2334" -- "spoIVB_2" [weight = "1"];
  "group_233" -- "epsD" [weight = "0.5"];
  "group_2341" -- "gcvPB" [weight = "1"];
  "group_2341" -- "group_384" [weight = "0.5"];
  "group_2341" -- "group_6218" [weight = "1"];
  "group_2341" -- "group_8034" [weight = "1"];
  "group_2341" -- "tri1" [weight = "0.5"];
  "group_2344" -- "group_1363" [weight = "0.2"];
  "group_2344" -- "phoU" [weight = "0.5"];
  "group_2345" -- "group_2344" [weight = "1"];
  "group_2345" -- "phoU_2" [weight = "1"];
  "group_2346" -- "group_6219" [weight = "0.2"];
  "group_2346" -- "group_9195" [weight = "1"];
  "group_2347" -- "group_5615" [weight = "1"];
  "group_2347" -- "group_9194" [weight = "1"];
  "group_2349" -- "group_3609" [weight = "0.5"];
  "group_2349" -- "group_9193" [weight = "1"];
  "group_2349" -- "znuC" [weight = "1"];
  "group_2349" -- "zur" [weight = "1"];
  "group_2352" -- "cshB" [weight = "1"];
  "group_2352" -- "group_9917" [weight = "1"];
  "group_2352" -- "nfo_2" [weight = "1"];
  "group_2356" -- "group_2357" [weight = "1"];
  "group_2356" -- "rpsU" [weight = "0.2"];
  "group_235" -- "group_234" [weight = "1"];
  "group_2360" -- "sasP-C_2" [weight = "0.5"];
  "group_2362" -- "fabG_4" [weight = "0.333333333333333"];
  "group_2362" -- "group_2364" [weight = "1"];
  "group_2362" -- "group_6299" [weight = "0.333333333333333"];
  "group_2363" -- "fabG_4" [weight = "1"];
  "group_2363" -- "group_2362" [weight = "1"];
  "group_2364" -- "group_6299" [weight = "1"];
  "group_2367" -- "fabG_4" [weight = "1"];
  "group_2367" -- "group_2365" [weight = "1"];
  "group_2369" -- "map" [weight = "1"];
  "group_236" -- "group_1784" [weight = "1"];
  "group_236" -- "group_234" [weight = "1"];
  "group_2375" -- "group_10076" [weight = "0.25"];
  "group_2375" -- "group_2376" [weight = "1"];
  "group_2375" -- "group_3638" [weight = "0.5"];
  "group_2375" -- "oppD_3" [weight = "1"];
  "group_2377" -- "group_2375" [weight = "1"];
  "group_2377" -- "group_3638" [weight = "1"];
  "group_237" -- "group_234" [weight = "1"];
  "group_2384" -- "ppaX_3" [weight = "1"];
  "group_2385" -- "group_1418" [weight = "1"];
  "group_2388" -- "group_2389" [weight = "1"];
  "group_2388" -- "hyuC" [weight = "0.5"];
  "group_2388" -- "tpa_2" [weight = "1"];
  "group_2389" -- "hyuC" [weight = "0.25"];
  "group_2389" -- "tpa_1" [weight = "1"];
  "group_238" -- "group_234" [weight = "1"];
  "group_2398" -- "group_3653" [weight = "0.5"];
  "group_2398" -- "group_5040" [weight = "0.166666666666667"];
  "group_239" -- "group_237" [weight = "1"];
  "group_239" -- "metQ_2" [weight = "1"];
  "group_2400" -- "tyrC" [weight = "1"];
  "group_2404" -- "group_2403" [weight = "1"];
  "group_2404" -- "group_9882" [weight = "0.25"];
  "group_2407" -- "group_2405" [weight = "1"];
  "group_2407" -- "prsW" [weight = "1"];
  "group_2409" -- "group_2410" [weight = "1"];
  "group_2409" -- "recQ_2" [weight = "0.25"];
  "group_240" -- "group_239" [weight = "0.5"];
  "group_240" -- "icaA" [weight = "0.5"];
  "group_240" -- "metQ_2" [weight = "1"];
  "group_2413" -- "group_2412" [weight = "1"];
  "group_2413" -- "group_5051" [weight = "0.333333333333333"];
  "group_2413" -- "group_5967" [weight = "1"];
  "group_2413" -- "group_6311" [weight = "0.5"];
  "group_2415" -- "group_3679" [weight = "1"];
  "group_2415" -- "group_8821" [weight = "1"];
  "group_2415" -- "rhaR_2" [weight = "1"];
  "group_2416" -- "dacF_2" [weight = "0.333333333333333"];
  "group_2416" -- "group_1450" [weight = "1"];
  "group_2416" -- "group_8819" [weight = "1"];
  "group_2422" -- "betI_1" [weight = "0.333333333333333"];
  "group_2422" -- "group_2423" [weight = "1"];
  "group_2422" -- "rocE" [weight = "0.5"];
  "group_2422" -- "rocF_1" [weight = "1"];
  "group_2427" -- "group_2426" [weight = "1"];
  "group_2428" -- "group_2428" [weight = "1"];
  "group_2428" -- "group_6312" [weight = "1"];
  "group_2429" -- "group_7963" [weight = "1"];
  "group_2429" -- "yfcA_1" [weight = "0.333333333333333"];
  "group_2430" -- "group_10383" [weight = "0.25"];
  "group_2430" -- "group_2431" [weight = "1"];
  "group_2430" -- "group_395" [weight = "1"];
  "group_2433" -- "adhE_1" [weight = "1"];
  "group_2433" -- "group_5717" [weight = "1"];
  "group_2433" -- "group_6323" [weight = "1"];
  "group_2433" -- "pduA" [weight = "1"];
  "group_2437" -- "bioY2" [weight = "0.166666666666667"];
  "group_2437" -- "sigW_4" [weight = "0.5"];
  "group_2439" -- "group_2129" [weight = "1"];
  "group_2439" -- "group_5067" [weight = "0.25"];
  "group_2439" -- "hcaR" [weight = "0.25"];
  "group_2439" -- "tam" [weight = "1"];
  "group_2441" -- "bcrA_3" [weight = "1"];
  "group_2441" -- "opuCA_3" [weight = "1"];
  "group_2443" -- "group_189" [weight = "0.333333333333333"];
  "group_2443" -- "group_2444" [weight = "1"];
  "group_2443" -- "group_4681" [weight = "0.142857142857143"];
  "group_2446" -- "group_3706" [weight = "1"];
  "group_2448" -- "desR_1" [weight = "1"];
  "group_2448" -- "desR_3" [weight = "1"];
  "group_2448" -- "group_2450" [weight = "1"];
  "group_2450" -- "desR_1" [weight = "0.2"];
  "group_2450" -- "group_1472" [weight = "0.25"];
  "group_2450" -- "group_2451" [weight = "1"];
  "group_2452" -- "group_3708" [weight = "1"];
  "group_2452" -- "gutB_2" [weight = "0.25"];
  "group_2453" -- "group_2454" [weight = "1"];
  "group_2453" -- "group_5073" [weight = "0.5"];
  "group_2453" -- "group_6330" [weight = "1"];
  "group_2456" -- "group_1473" [weight = "1"];
  "group_2456" -- "group_8310" [weight = "1"];
  "group_2456" -- "group_8889" [weight = "1"];
  "group_2456" -- "tag" [weight = "0.2"];
  "group_2457" -- "group_5074" [weight = "0.142857142857143"];
  "group_2459" -- "group_6334" [weight = "1"];
  "group_2460" -- "group_5079" [weight = "0.2"];
  "group_2460" -- "rhaR_3" [weight = "0.25"];
  "group_2461" -- "group_2460" [weight = "1"];
  "group_2461" -- "rhaR_3" [weight = "1"];
  "group_2463" -- "group_10385" [weight = "0.166666666666667"];
  "group_2463" -- "group_5081" [weight = "0.2"];
  "group_2463" -- "group_9085" [weight = "1"];
  "group_2464" -- "group_6336" [weight = "1"];
  "group_2464" -- "smc_1" [weight = "0.25"];
  "group_2465" -- "group_2464" [weight = "1"];
  "group_2465" -- "group_7738" [weight = "1"];
  "group_2466" -- "group_6339" [weight = "1"];
  "group_2467" -- "group_5624" [weight = "1"];
  "group_2467" -- "group_6353" [weight = "1"];
  "group_2467" -- "group_8338" [weight = "1"];
  "group_2467" -- "pbuE_2" [weight = "0.333333333333333"];
  "group_2468" -- "group_6357" [weight = "1"];
  "group_2471" -- "group_2472" [weight = "1"];
  "group_2471" -- "group_2473" [weight = "1"];
  "group_2471" -- "group_4675" [weight = "1"];
  "group_2471" -- "group_8439" [weight = "1"];
  "group_2475" -- "group_2476" [weight = "1"];
  "group_2476" -- "pheP_1" [weight = "1"];
  "group_2477" -- "group_2477" [weight = "1"];
  "group_2480" -- "group_1490" [weight = "0.5"];
  "group_2480" -- "group_7709" [weight = "1"];
  "group_2480" -- "knt" [weight = "1"];
  "group_2482" -- "group_2484" [weight = "1"];
  "group_2482" -- "tagU_1" [weight = "1"];
  "group_2484" -- "group_8365" [weight = "1"];
  "group_2488" -- "group_5094" [weight = "0.25"];
  "group_2489" -- "pbuE_5" [weight = "1"];
  "group_248" -- "group_1804" [weight = "1"];
  "group_248" -- "group_251" [weight = "1"];
  "group_248" -- "group_6171" [weight = "1"];
  "group_2490" -- "group_2488" [weight = "1"];
  "group_2494" -- "group_6093" [weight = "1"];
  "group_2494" -- "group_6377" [weight = "1"];
  "group_2495" -- "group_1504" [weight = "0.25"];
  "group_2495" -- "group_1505" [weight = "1"];
  "group_2496" -- "group_1506" [weight = "0.25"];
  "group_2496" -- "group_2497" [weight = "1"];
  "group_2496" -- "group_2498" [weight = "1"];
  "group_2499" -- "group_3248" [weight = "1"];
  "group_2499" -- "group_3736" [weight = "0.25"];
  "group_249" -- "group_2070" [weight = "0.5"];
  "group_249" -- "group_6028" [weight = "1"];
  "group_249" -- "group_9477" [weight = "1"];
  "group_24" -- "group_25" [weight = "1"];
  "group_2500" -- "group_1167" [weight = "0.25"];
  "group_2500" -- "group_3738" [weight = "0.5"];
  "group_2501" -- "betI_2" [weight = "0.333333333333333"];
  "group_2501" -- "group_8895" [weight = "1"];
  "group_2501" -- "pspA_1" [weight = "0.25"];
  "group_2502" -- "group_3744" [weight = "1"];
  "group_2502" -- "group_7181" [weight = "1"];
  "group_2502" -- "group_9247" [weight = "1"];
  "group_2502" -- "group_9248" [weight = "1"];
  "group_2502" -- "rutD" [weight = "0.5"];
  "group_2503" -- "rutD" [weight = "0.5"];
  "group_2504" -- "gerBC_3" [weight = "0.5"];
  "group_2504" -- "group_779" [weight = "0.5"];
  "group_2505" -- "group_8683" [weight = "1"];
  "group_2505" -- "group_8684" [weight = "1"];
  "group_2506" -- "group_5111" [weight = "0.5"];
  "group_250" -- "group_248" [weight = "1"];
  "group_250" -- "group_249" [weight = "1"];
  "group_2512" -- "blaF" [weight = "0.333333333333333"];
  "group_2512" -- "group_2513" [weight = "1"];
  "group_2512" -- "group_4513" [weight = "1"];
  "group_2515" -- "dppC_2" [weight = "1"];
  "group_2515" -- "group_3759" [weight = "1"];
  "group_251" -- "group_1804" [weight = "1"];
  "group_2523" -- "mcpA_1" [weight = "0.333333333333333"];
  "group_2525" -- "group_2526" [weight = "0.2"];
  "group_2526" -- "group_10185" [weight = "0.333333333333333"];
  "group_252" -- "btuD_8" [weight = "1"];
  "group_252" -- "group_253" [weight = "1"];
  "group_252" -- "group_8225" [weight = "1"];
  "group_252" -- "saeR_2" [weight = "1"];
  "group_2532" -- "group_10182" [weight = "0.333333333333333"];
  "group_2532" -- "group_2533" [weight = "1"];
  "group_2537" -- "btuD_5" [weight = "0.5"];
  "group_2537" -- "group_5601" [weight = "1"];
  "group_2537" -- "group_6394" [weight = "1"];
  "group_253" -- "group_1100" [weight = "1"];
  "group_2542" -- "oppF_4" [weight = "1"];
  "group_2545" -- "ettA_1" [weight = "1"];
  "group_2545" -- "hisC_2" [weight = "1"];
  "group_2547" -- "entS_2" [weight = "0.25"];
  "group_2547" -- "group_797" [weight = "1"];
  "group_2547" -- "swrC_1" [weight = "1"];
  "group_2550" -- "group_1535" [weight = "1"];
  "group_2551" -- "group_1544" [weight = "1"];
  "group_2551" -- "group_3795" [weight = "0.5"];
  "group_2552" -- "group_2554" [weight = "1"];
  "group_2552" -- "group_3803" [weight = "1"];
  "group_2552" -- "ntpJ" [weight = "1"];
  "group_2553" -- "group_2554" [weight = "1"];
  "group_2553" -- "group_8623" [weight = "1"];
  "group_2553" -- "ktrB_2" [weight = "0.2"];
  "group_2555" -- "group_5135" [weight = "0.166666666666667"];
  "group_2555" -- "group_7430" [weight = "1"];
  "group_2555" -- "group_804" [weight = "1"];
  "group_2555" -- "mdtC" [weight = "0.2"];
  "group_2556" -- "garB" [weight = "1"];
  "group_2556" -- "group_8174" [weight = "1"];
  "group_2556" -- "katE_1" [weight = "0.25"];
  "group_2558" -- "group_284" [weight = "1"];
  "group_2558" -- "group_8175" [weight = "0.5"];
  "group_2558" -- "wbgU" [weight = "0.333333333333333"];
  "group_2559" -- "group_2558" [weight = "1"];
  "group_255" -- "cobS_2" [weight = "1"];
  "group_255" -- "cobU" [weight = "1"];
  "group_255" -- "group_4535" [weight = "0.5"];
  "group_2562" -- "group_2563" [weight = "1"];
  "group_2562" -- "group_6474" [weight = "1"];
  "group_2562" -- "group_8156" [weight = "1"];
  "group_2566" -- "group_5154" [weight = "0.2"];
  "group_2566" -- "ytrA_3" [weight = "0.333333333333333"];
  "group_2568" -- "group_5155" [weight = "1"];
  "group_2568" -- "ydfG" [weight = "1"];
  "group_2570" -- "group_5157" [weight = "1"];
  "group_2570" -- "hdfR_4" [weight = "1"];
  "group_2573" -- "yoaH_4" [weight = "1"];
  "group_2578" -- "cbiQ" [weight = "0.333333333333333"];
  "group_2578" -- "ecfA3" [weight = "1"];
  "group_2578" -- "group_3849" [weight = "1"];
  "group_2579" -- "group_2580" [weight = "1"];
  "group_2579" -- "group_3851" [weight = "0.333333333333333"];
  "group_2579" -- "group_8906" [weight = "0.5"];
  "group_2580" -- "group_3851" [weight = "1"];
  "group_2581" -- "group_6487" [weight = "0.333333333333333"];
  "group_2583" -- "group_2582" [weight = "1"];
  "group_2584" -- "group_2585" [weight = "1"];
  "group_2586" -- "group_6489" [weight = "1"];
  "group_2587" -- "group_1173" [weight = "1"];
  "group_2587" -- "group_2586" [weight = "1"];
  "group_2587" -- "group_6489" [weight = "0.333333333333333"];
  "group_2588" -- "group_1172" [weight = "1"];
  "group_2588" -- "group_2587" [weight = "0.333333333333333"];
  "group_2588" -- "group_6489" [weight = "1"];
  "group_2589" -- "group_1108" [weight = "1"];
  "group_2589" -- "group_5170" [weight = "0.25"];
  "group_2589" -- "group_6490" [weight = "0.5"];
  "group_258" -- "group_259" [weight = "1"];
  "group_258" -- "sigW_1" [weight = "1"];
  "group_2595" -- "group_2596" [weight = "1"];
  "group_2595" -- "group_815" [weight = "0.5"];
  "group_2596" -- "group_815" [weight = "1"];
  "group_2596" -- "group_816" [weight = "1"];
  "group_2596" -- "rssB_2" [weight = "1"];
  "group_259" -- "group_257" [weight = "1"];
  "group_259" -- "group_4534" [weight = "1"];
  "group_259" -- "group_8221" [weight = "0.5"];
  "group_259" -- "sigW_1" [weight = "1"];
  "group_2602" -- "group_2603" [weight = "1"];
  "group_2602" -- "group_3863" [weight = "1"];
  "group_2602" -- "odhB" [weight = "0.333333333333333"];
  "group_2602" -- "odhB_2" [weight = "1"];
  "group_2603" -- "odhB" [weight = "1"];
  "group_2604" -- "group_2605" [weight = "1"];
  "group_2604" -- "group_2606" [weight = "0.25"];
  "group_2604" -- "group_819" [weight = "1"];
  "group_2604" -- "group_820" [weight = "1"];
  "group_2606" -- "group_1599" [weight = "0.25"];
  "group_2606" -- "group_7955" [weight = "0.333333333333333"];
  "group_2607" -- "group_1607" [weight = "1"];
  "group_2607" -- "group_7956" [weight = "1"];
  "group_2607" -- "recQ_1" [weight = "1"];
  "group_2607" -- "yycB_1" [weight = "0.333333333333333"];
  "group_2608" -- "group_5177" [weight = "0.25"];
  "group_2609" -- "group_2608" [weight = "1"];
  "group_2609" -- "group_5177" [weight = "1"];
  "group_2611" -- "group_2612" [weight = "1"];
  "group_2611" -- "group_2613" [weight = "1"];
  "group_2614" -- "group_1875" [weight = "0.333333333333333"];
  "group_2614" -- "group_824" [weight = "0.25"];
  "group_2614" -- "group_825" [weight = "0.5"];
  "group_2617" -- "group_5576" [weight = "1"];
  "group_2626" -- "group_2627" [weight = "1"];
  "group_2626" -- "group_6500" [weight = "1"];
  "group_2626" -- "yycB_3" [weight = "1"];
  "group_2627" -- "group_2628" [weight = "1"];
  "group_2630" -- "bmrA" [weight = "1"];
  "group_2632" -- "gabP_1" [weight = "1"];
  "group_2632" -- "group_2633" [weight = "1"];
  "group_2632" -- "group_6501" [weight = "0.2"];
  "group_2632" -- "group_7575" [weight = "1"];
  "group_2633" -- "group_831" [weight = "1"];
  "group_2635" -- "group_1617" [weight = "0.5"];
  "group_2635" -- "group_1618" [weight = "1"];
  "group_2635" -- "group_2634" [weight = "1"];
  "group_2635" -- "group_3149" [weight = "0.333333333333333"];
  "group_263" -- "group_8244" [weight = "1"];
  "group_263" -- "group_9240" [weight = "1"];
  "group_263" -- "mntD" [weight = "0.5"];
  "group_2644" -- "group_4638" [weight = "1"];
  "group_2644" -- "hisF" [weight = "1"];
  "group_2644" -- "hisI" [weight = "1"];
  "group_2645" -- "group_2646" [weight = "1"];
  "group_2647" -- "group_8064" [weight = "1"];
  "group_2647" -- "group_9853" [weight = "1"];
  "group_2648" -- "eno_2" [weight = "1"];
  "group_2648" -- "group_2647" [weight = "1"];
  "group_2649" -- "phoA" [weight = "0.333333333333333"];
  "group_264" -- "group_263" [weight = "1"];
  "group_264" -- "group_265" [weight = "1"];
  "group_264" -- "group_6665" [weight = "0.333333333333333"];
  "group_264" -- "group_983" [weight = "0.5"];
  "group_2650" -- "group_3931" [weight = "1"];
  "group_2651" -- "group_2652" [weight = "1"];
  "group_2653" -- "group_2651" [weight = "1"];
  "group_2653" -- "group_8261" [weight = "1"];
  "group_2656" -- "group_5200" [weight = "0.25"];
  "group_2657" -- "group_2656" [weight = "1"];
  "group_2659" -- "group_10200" [weight = "1"];
  "group_2659" -- "group_1629" [weight = "1"];
  "group_2659" -- "group_2660" [weight = "1"];
  "group_265" -- "group_983" [weight = "1"];
  "group_2660" -- "group_10200" [weight = "1"];
  "group_2660" -- "group_1629" [weight = "0.25"];
  "group_2664" -- "group_7115" [weight = "1"];
  "group_2664" -- "group_855" [weight = "0.25"];
  "group_2668" -- "group_2670" [weight = "1"];
  "group_266" -- "group_8244" [weight = "1"];
  "group_2672" -- "group_2673" [weight = "1"];
  "group_2672" -- "murD" [weight = "0.5"];
  "group_2675" -- "group_2676" [weight = "1"];
  "group_2675" -- "rpmF" [weight = "1"];
  "group_2675" -- "tmcAL" [weight = "0.333333333333333"];
  "group_2676" -- "rpmF" [weight = "0.5"];
  "group_2676" -- "tmcAL" [weight = "0.5"];
  "group_2677" -- "group_3970" [weight = "0.333333333333333"];
  "group_2677" -- "group_862" [weight = "1"];
  "group_2677" -- "group_863" [weight = "0.5"];
  "group_2677" -- "rsmD" [weight = "0.25"];
  "group_2678" -- "group_2677" [weight = "1"];
  "group_2678" -- "group_3970" [weight = "1"];
  "group_267" -- "group_10421" [weight = "1"];
  "group_267" -- "group_8854" [weight = "1"];
  "group_267" -- "rutD_1" [weight = "1"];
  "group_267" -- "yijE" [weight = "1"];
  "group_2680" -- "rlmG" [weight = "1"];
  "group_2680" -- "rpoB" [weight = "1"];
  "group_2683" -- "group_2684" [weight = "1"];
  "group_2683" -- "group_8040" [weight = "0.25"];
  "group_2683" -- "tadA_2" [weight = "1"];
  "group_2686" -- "dnaN" [weight = "1"];
  "group_2688" -- "dnaA" [weight = "1"];
  "group_2688" -- "group_2686" [weight = "1"];
  "group_2690" -- "ychF" [weight = "0.5"];
  "group_2691" -- "sigV_2" [weight = "0.25"];
  "group_2692" -- "group_2691" [weight = "1"];
  "group_2692" -- "sigV_2" [weight = "1"];
  "group_2693" -- "group_1673" [weight = "1"];
  "group_2693" -- "group_1676" [weight = "1"];
  "group_2693" -- "mepM" [weight = "1"];
  "group_2696" -- "yycJ" [weight = "1"];
  "group_2698" -- "glnQ_2" [weight = "1"];
  "group_2698" -- "group_44" [weight = "1"];
  "group_26" -- "group_25" [weight = "1"];
  "group_26" -- "group_27" [weight = "0.5"];
  "group_2702" -- "group_5242" [weight = "0.333333333333333"];
  "group_2703" -- "group_4007" [weight = "0.333333333333333"];
  "group_2703" -- "group_462" [weight = "1"];
  "group_2703" -- "group_463" [weight = "1"];
  "group_2703" -- "recD2_1" [weight = "0.333333333333333"];
  "group_2706" -- "group_10097" [weight = "0.166666666666667"];
  "group_2706" -- "group_5246" [weight = "1"];
  "group_2707" -- "group_10384" [weight = "0.166666666666667"];
  "group_270" -- "group_268" [weight = "1"];
  "group_270" -- "yijE" [weight = "1"];
  "group_2711" -- "gabP_2" [weight = "1"];
  "group_2711" -- "group_2711" [weight = "1"];
  "group_2718" -- "greA" [weight = "0.2"];
  "group_2718" -- "group_2719" [weight = "1"];
  "group_2718" -- "mtnN" [weight = "0.333333333333333"];
  "group_2719" -- "greA" [weight = "1"];
  "group_271" -- "group_273" [weight = "1"];
  "group_271" -- "yndE_1" [weight = "1"];
  "group_2720" -- "rlhA" [weight = "0.2"];
  "group_2722" -- "mltG" [weight = "1"];
  "group_2722" -- "trmR_2" [weight = "1"];
  "group_2725" -- "corA_1" [weight = "1"];
  "group_2730" -- "gmuC" [weight = "1"];
  "group_2730" -- "group_7901" [weight = "1"];
  "group_2732" -- "group_4031" [weight = "1"];
  "group_2734" -- "group_469" [weight = "0.5"];
  "group_2734" -- "queG" [weight = "0.5"];
  "group_2734" -- "queG_2" [weight = "1"];
  "group_2736" -- "group_2735" [weight = "1"];
  "group_2737" -- "group_2738" [weight = "1"];
  "group_2737" -- "group_2739" [weight = "0.25"];
  "group_2737" -- "vraR_1" [weight = "0.25"];
  "group_2739" -- "group_8017" [weight = "0.25"];
  "group_2740" -- "group_9849" [weight = "1"];
  "group_2742" -- "garK" [weight = "1"];
  "group_2743" -- "ecsA" [weight = "0.333333333333333"];
  "group_2743" -- "group_2744" [weight = "1"];
  "group_2745" -- "group_2743" [weight = "1"];
  "group_2747" -- "group_10397" [weight = "0.333333333333333"];
  "group_2747" -- "group_4561" [weight = "0.5"];
  "group_2747" -- "group_8426" [weight = "1"];
  "group_274" -- "group_279" [weight = "1"];
  "group_2752" -- "upp" [weight = "0.333333333333333"];
  "group_2753" -- "group_2752" [weight = "1"];
  "group_2756" -- "group_1728" [weight = "1"];
  "group_2756" -- "group_1729" [weight = "1"];
  "group_2756" -- "group_1730" [weight = "1"];
  "group_2756" -- "group_2757" [weight = "1"];
  "group_2756" -- "rhaR_4" [weight = "0.5"];
  "group_2757" -- "yxeB_2" [weight = "1"];
  "group_2758" -- "apt" [weight = "0.25"];
  "group_2758" -- "group_3195" [weight = "0.5"];
  "group_275" -- "group_9292" [weight = "1"];
  "group_2765" -- "group_2764" [weight = "1"];
  "group_2765" -- "group_2766" [weight = "1"];
  "group_2765" -- "pgaB" [weight = "1"];
  "group_2765" -- "spoVB" [weight = "1"];
  "group_2767" -- "group_2769" [weight = "1"];
  "group_2768" -- "group_2769" [weight = "1"];
  "group_2770" -- "group_2768" [weight = "0.333333333333333"];
  "group_2771" -- "group_2772" [weight = "1"];
  "group_2771" -- "rplU" [weight = "0.25"];
  "group_2778" -- "group_1740" [weight = "1"];
  "group_2778" -- "group_6935" [weight = "1"];
  "group_2778" -- "group_8427" [weight = "1"];
  "group_2778" -- "group_9618" [weight = "1"];
  "group_2780" -- "group_7423" [weight = "1"];
  "group_2781" -- "group_2780" [weight = "1"];
  "group_2782" -- "putB" [weight = "0.25"];
  "group_2784" -- "tagO" [weight = "0.333333333333333"];
  "group_2784" -- "tagT" [weight = "1"];
  "group_2785" -- "degS" [weight = "1"];
  "group_2785" -- "group_2784" [weight = "1"];
  "group_2785" -- "group_2786" [weight = "1"];
  "group_2786" -- "group_2784" [weight = "0.5"];
  "group_2786" -- "tagT" [weight = "1"];
  "group_2789" -- "icmF_4" [weight = "1"];
  "group_2791" -- "icmF_4" [weight = "1"];
  "group_2795" -- "group_2796" [weight = "1"];
  "group_2795" -- "group_4095" [weight = "0.333333333333333"];
  "group_279" -- "hemAT_1" [weight = "1"];
  "group_2800" -- "group_4106" [weight = "1"];
  "group_2800" -- "group_4107" [weight = "1"];
  "group_2802" -- "acpS" [weight = "1"];
  "group_280" -- "wbgU" [weight = "1"];
  "group_2810" -- "cadA" [weight = "1"];
  "group_2814" -- "group_501" [weight = "1"];
  "group_2815" -- "group_502" [weight = "1"];
  "group_2816" -- "group_2814" [weight = "1"];
  "group_2816" -- "group_2815" [weight = "1"];
  "group_2817" -- "group_2085" [weight = "1"];
  "group_2817" -- "group_2086" [weight = "0.333333333333333"];
  "group_2817" -- "group_5305" [weight = "1"];
  "group_2817" -- "nadE" [weight = "0.166666666666667"];
  "group_281" -- "group_278" [weight = "1"];
  "group_281" -- "group_8344" [weight = "1"];
  "group_2822" -- "des" [weight = "0.25"];
  "group_2822" -- "desK_2" [weight = "1"];
  "group_2822" -- "desR_2" [weight = "1"];
  "group_2822" -- "group_7980" [weight = "1"];
  "group_2826" -- "group_4131" [weight = "0.5"];
  "group_2826" -- "mhqA_2" [weight = "1"];
  "group_2826" -- "mhqN" [weight = "0.333333333333333"];
  "group_282" -- "group_275" [weight = "1"];
  "group_2830" -- "cspB" [weight = "0.2"];
  "group_2830" -- "group_4136" [weight = "0.333333333333333"];
  "group_2831" -- "group_2832" [weight = "1"];
  "group_2839" -- "cpnA_2" [weight = "1"];
  "group_2839" -- "group_1770" [weight = "1"];
  "group_2839" -- "group_2840" [weight = "1"];
  "group_2839" -- "ydjM" [weight = "1"];
  "group_283" -- "group_276" [weight = "1"];
  "group_2840" -- "cpnA_2" [weight = "0.25"];
  "group_2840" -- "ydjM" [weight = "0.5"];
  "group_2841" -- "group_2842" [weight = "1"];
  "group_2841" -- "group_2843" [weight = "0.333333333333333"];
  "group_2843" -- "group_2842" [weight = "1"];
  "group_2843" -- "group_6616" [weight = "1"];
  "group_2845" -- "gdh" [weight = "0.166666666666667"];
  "group_2846" -- "group_2845" [weight = "1"];
  "group_2849" -- "group_5319" [weight = "1"];
  "group_2849" -- "group_7075" [weight = "1"];
  "group_284" -- "group_280" [weight = "1"];
  "group_2851" -- "group_9654" [weight = "1"];
  "group_2855" -- "group_6621" [weight = "1"];
  "group_2855" -- "srrB" [weight = "0.5"];
  "group_2858" -- "group_4589" [weight = "1"];
  "group_2858" -- "group_5326" [weight = "0.333333333333333"];
  "group_2858" -- "group_5327" [weight = "1"];
  "group_2858" -- "hdfR_3" [weight = "1"];
  "group_285" -- "group_2979" [weight = "1"];
  "group_2862" -- "fadA_1" [weight = "1"];
  "group_2862" -- "fadE" [weight = "0.333333333333333"];
  "group_2862" -- "fadN" [weight = "1"];
  "group_2862" -- "fadN_1" [weight = "1"];
  "group_2863" -- "fadA_1" [weight = "1"];
  "group_2864" -- "metN_2" [weight = "0.25"];
  "group_2865" -- "feuA_2" [weight = "0.333333333333333"];
  "group_2865" -- "group_2866" [weight = "1"];
  "group_2866" -- "feuA_2" [weight = "1"];
  "group_2866" -- "group_7510" [weight = "1"];
  "group_2867" -- "group_241" [weight = "1"];
  "group_2867" -- "group_2868" [weight = "1"];
  "group_2867" -- "mco" [weight = "1"];
  "group_2867" -- "mco_2" [weight = "1"];
  "group_2869" -- "group_1154" [weight = "1"];
  "group_2869" -- "mco_1" [weight = "1"];
  "group_286" -- "group_9186" [weight = "1"];
  "group_2871" -- "group_8917" [weight = "1"];
  "group_2871" -- "group_9331" [weight = "1"];
  "group_2871" -- "group_940" [weight = "0.5"];
  "group_2873" -- "group_2872" [weight = "1"];
  "group_2873" -- "group_6627" [weight = "1"];
  "group_2876" -- "group_123" [weight = "1"];
  "group_2876" -- "group_124" [weight = "1"];
  "group_2876" -- "group_2877" [weight = "1"];
  "group_2876" -- "group_6631" [weight = "0.5"];
  "group_2876" -- "group_9482" [weight = "1"];
  "group_2878" -- "group_257" [weight = "1"];
  "group_2878" -- "group_4534" [weight = "0.5"];
  "group_2878" -- "group_5351" [weight = "1"];
  "group_2878" -- "group_7282" [weight = "1"];
  "group_2878" -- "group_8221" [weight = "1"];
  "group_2879" -- "flp" [weight = "0.5"];
  "group_2879" -- "group_2880" [weight = "1"];
  "group_2880" -- "dap_1" [weight = "0.5"];
  "group_2883" -- "group_2884" [weight = "1"];
  "group_2883" -- "group_530" [weight = "0.2"];
  "group_2885" -- "yfbR" [weight = "0.25"];
  "group_2890" -- "group_4594" [weight = "1"];
  "group_2890" -- "group_6657" [weight = "0.5"];
  "group_2890" -- "group_8048" [weight = "1"];
  "group_2890" -- "group_8049" [weight = "0.333333333333333"];
  "group_2890" -- "group_9434" [weight = "1"];
  "group_2891" -- "group_4206" [weight = "0.5"];
  "group_2891" -- "thyA_2" [weight = "1"];
  "group_2894" -- "group_4209" [weight = "0.25"];
  "group_2894" -- "speG" [weight = "0.333333333333333"];
  "group_289" -- "group_288" [weight = "1"];
  "group_2902" -- "group_5375" [weight = "0.333333333333333"];
  "group_2903" -- "group_2904" [weight = "1"];
  "group_2907" -- "group_2903" [weight = "1"];
  "group_2908" -- "group_2909" [weight = "1"];
  "group_2908" -- "group_2910" [weight = "1"];
  "group_2908" -- "murQ" [weight = "0.5"];
  "group_290" -- "csxC_2" [weight = "1"];
  "group_290" -- "group_288" [weight = "1"];
  "group_2911" -- "tcyP" [weight = "0.25"];
  "group_2911" -- "tcyP_2" [weight = "1"];
  "group_2912" -- "group_4240" [weight = "0.333333333333333"];
  "group_2914" -- "group_3158" [weight = "0.5"];
  "group_2914" -- "group_9243" [weight = "1"];
  "group_2914" -- "yqjZ" [weight = "0.333333333333333"];
  "group_2915" -- "group_3158" [weight = "0.5"];
  "group_2915" -- "group_5385" [weight = "0.25"];
  "group_2915" -- "group_9243" [weight = "1"];
  "group_2915" -- "rpoN" [weight = "1"];
  "group_291" -- "csxC_1" [weight = "1"];
  "group_291" -- "group_288" [weight = "1"];
  "group_2924" -- "gerBC_1" [weight = "1"];
  "group_2925" -- "group_6667" [weight = "0.25"];
  "group_2925" -- "group_7033" [weight = "0.5"];
  "group_2925" -- "nlhH" [weight = "0.333333333333333"];
  "group_2927" -- "group_2926" [weight = "1"];
  "group_2928" -- "group_2929" [weight = "1"];
  "group_2928" -- "yjfB" [weight = "0.5"];
  "group_2930" -- "hemA" [weight = "1"];
  "group_2934" -- "cstA" [weight = "1"];
  "group_2934" -- "group_9922" [weight = "1"];
  "group_2939" -- "cysH" [weight = "1"];
  "group_2939" -- "group_550" [weight = "1"];
  "group_2942" -- "mrpE_2" [weight = "1"];
  "group_2944" -- "group_5401" [weight = "0.25"];
  "group_2944" -- "group_7689" [weight = "1"];
  "group_2944" -- "patB_2" [weight = "0.333333333333333"];
  "group_2947" -- "cpoB" [weight = "0.2"];
  "group_2947" -- "group_1866" [weight = "1"];
  "group_2948" -- "gerXA_2" [weight = "0.25"];
  "group_2948" -- "group_2949" [weight = "1"];
  "group_2948" -- "msbA" [weight = "1"];
  "group_2949" -- "group_10137" [weight = "1"];
  "group_2952" -- "rtcB" [weight = "1"];
  "group_2956" -- "ilvC" [weight = "1"];
  "group_2956" -- "leuA_2" [weight = "1"];
  "group_2957" -- "leuB_1" [weight = "1"];
  "group_295" -- "copA_1" [weight = "1"];
  "group_295" -- "copA_3" [weight = "1"];
  "group_2961" -- "fepC" [weight = "0.2"];
  "group_2961" -- "group_2962" [weight = "1"];
  "group_2961" -- "group_7299" [weight = "1"];
  "group_2961" -- "group_9822" [weight = "1"];
  "group_2961" -- "sfp" [weight = "0.5"];
  "group_2965" -- "group_5416" [weight = "0.5"];
  "group_2965" -- "group_5417" [weight = "0.5"];
  "group_2965" -- "group_7039" [weight = "0.333333333333333"];
  "group_2965" -- "group_9401" [weight = "1"];
  "group_2967" -- "cheB_5" [weight = "1"];
  "group_2967" -- "group_1880" [weight = "1"];
  "group_2967" -- "group_1881" [weight = "1"];
  "group_2967" -- "group_6030" [weight = "1"];
  "group_2967" -- "group_9643" [weight = "1"];
  "group_2969" -- "thiC" [weight = "1"];
  "group_2971" -- "group_1025" [weight = "1"];
  "group_2971" -- "group_2970" [weight = "1"];
  "group_2972" -- "group_1029" [weight = "0.5"];
  "group_2972" -- "group_5822" [weight = "0.5"];
  "group_2974" -- "group_2973" [weight = "1"];
  "group_2979" -- "group_1036" [weight = "1"];
  "group_2979" -- "group_1038" [weight = "1"];
  "group_2979" -- "group_2980" [weight = "1"];
  "group_2979" -- "group_307" [weight = "1"];
  "group_2979" -- "group_308" [weight = "0.5"];
  "group_297" -- "copZ_1" [weight = "1"];
  "group_2985" -- "group_5426" [weight = "0.333333333333333"];
  "group_2985" -- "group_8058" [weight = "1"];
  "group_2988" -- "group_2987" [weight = "1"];
  "group_2988" -- "smc_4" [weight = "1"];
  "group_2990" -- "group_8837" [weight = "1"];
  "group_2991" -- "group_6765" [weight = "1"];
  "group_2992" -- "group_2991" [weight = "1"];
  "group_2992" -- "group_6765" [weight = "0.333333333333333"];
  "group_2994" -- "group_2993" [weight = "1"];
  "group_2994" -- "group_6768" [weight = "1"];
  "group_2994" -- "group_7187" [weight = "1"];
  "group_2997" -- "hdc" [weight = "1"];
  "group_2998" -- "group_7433" [weight = "1"];
  "group_2999" -- "group_2998" [weight = "1"];
  "group_2999" -- "group_574" [weight = "0.5"];
  "group_2999" -- "group_7433" [weight = "0.333333333333333"];
  "group_3003" -- "group_1937" [weight = "0.5"];
  "group_3003" -- "group_3004" [weight = "1"];
  "group_3003" -- "group_8065" [weight = "1"];
  "group_3003" -- "panF" [weight = "1"];
  "group_3004" -- "group_1937" [weight = "0.333333333333333"];
  "group_3006" -- "malT_4" [weight = "0.5"];
  "group_3010" -- "group_3008" [weight = "1"];
  "group_3010" -- "hcaT" [weight = "1"];
  "group_3010" -- "oxdD" [weight = "1"];
  "group_3015" -- "group_3016" [weight = "1"];
  "group_3015" -- "group_5632" [weight = "1"];
  "group_3015" -- "group_6774" [weight = "0.5"];
  "group_3016" -- "group_6774" [weight = "1"];
  "group_3017" -- "paiA" [weight = "1"];
  "group_3017" -- "paiB" [weight = "1"];
  "group_3020" -- "group_4337" [weight = "0.333333333333333"];
  "group_3020" -- "group_4338" [weight = "1"];
  "group_3020" -- "pheP_2" [weight = "0.5"];
  "group_3022" -- "yclP" [weight = "0.5"];
  "group_3024" -- "group_3026" [weight = "1"];
  "group_3028" -- "group_3029" [weight = "1"];
  "group_3030" -- "hflX" [weight = "1"];
  "group_3030" -- "putP_2" [weight = "1"];
  "group_3032" -- "ytrF_2" [weight = "1"];
  "group_3033" -- "group_3030" [weight = "1"];
  "group_3033" -- "putP_2" [weight = "0.5"];
  "group_3034" -- "group_3035" [weight = "1"];
  "group_3036" -- "group_8935" [weight = "1"];
  "group_3036" -- "lnrL_4" [weight = "1"];
  "group_3038" -- "group_3037" [weight = "1"];
  "group_3038" -- "group_4364" [weight = "1"];
  "group_3039" -- "group_1966" [weight = "0.2"];
  "group_3039" -- "group_3040" [weight = "1"];
  "group_3043" -- "group_3045" [weight = "1"];
  "group_3043" -- "group_3445" [weight = "0.5"];
  "group_3043" -- "group_7498" [weight = "1"];
  "group_3043" -- "yjlD_2" [weight = "0.5"];
  "group_3045" -- "group_3046" [weight = "1"];
  "group_3045" -- "group_7498" [weight = "1"];
  "group_3045" -- "yjlC" [weight = "0.2"];
  "group_3048" -- "fic" [weight = "1"];
  "group_3049" -- "group_3050" [weight = "1"];
  "group_3049" -- "group_5463" [weight = "0.25"];
  "group_3049" -- "group_6796" [weight = "0.5"];
  "group_3050" -- "group_5463" [weight = "0.333333333333333"];
  "group_3053" -- "bacC_3" [weight = "1"];
  "group_3053" -- "pdhD_1" [weight = "1"];
  "group_3057" -- "group_3056" [weight = "1"];
  "group_3057" -- "group_4739" [weight = "1"];
  "group_3059" -- "acdA_2" [weight = "1"];
  "group_3059" -- "lysDH" [weight = "1"];
  "group_3061" -- "group_3060" [weight = "1"];
  "group_3066" -- "group_5480" [weight = "1"];
  "group_3066" -- "group_5481" [weight = "1"];
  "group_3066" -- "group_8664" [weight = "1"];
  "group_3067" -- "group_3118" [weight = "1"];
  "group_3067" -- "group_6869" [weight = "1"];
  "group_3071" -- "cynR_1" [weight = "1"];
  "group_3071" -- "gltR_1" [weight = "1"];
  "group_3071" -- "group_10156" [weight = "0.333333333333333"];
  "group_3071" -- "group_3072" [weight = "1"];
  "group_3071" -- "group_593" [weight = "0.333333333333333"];
  "group_3072" -- "group_10156" [weight = "1"];
  "group_3075" -- "group_3074" [weight = "1"];
  "group_3075" -- "group_8004" [weight = "1"];
  "group_3076" -- "group_5494" [weight = "0.166666666666667"];
  "group_3077" -- "group_3076" [weight = "1"];
  "group_307" -- "group_308" [weight = "1"];
  "group_3081" -- "citB" [weight = "0.25"];
  "group_3081" -- "sap" [weight = "1"];
  "group_3091" -- "devR" [weight = "1"];
  "group_3092" -- "group_3093" [weight = "1"];
  "group_3092" -- "group_6847" [weight = "1"];
  "group_3097" -- "group_4443" [weight = "0.333333333333333"];
  "group_3097" -- "group_7163" [weight = "1"];
  "group_3097" -- "group_7164" [weight = "1"];
  "group_3097" -- "group_8364" [weight = "1"];
  "group_3098" -- "group_5519" [weight = "0.5"];
  "group_3098" -- "group_7163" [weight = "1"];
  "group_3098" -- "pgl" [weight = "1"];
  "group_309" -- "group_10322" [weight = "1"];
  "group_309" -- "group_310" [weight = "1"];
  "group_3100" -- "group_3101" [weight = "1"];
  "group_3100" -- "group_5524" [weight = "1"];
  "group_3101" -- "group_5524" [weight = "0.333333333333333"];
  "group_3102" -- "group_3103" [weight = "1"];
  "group_3102" -- "group_3369" [weight = "0.5"];
  "group_3102" -- "group_4650" [weight = "1"];
  "group_3102" -- "group_4652" [weight = "1"];
  "group_3104" -- "group_4650" [weight = "1"];
  "group_3104" -- "group_4652" [weight = "1"];
  "group_3104" -- "group_9454" [weight = "1"];
  "group_3104" -- "xerD_4" [weight = "1"];
  "group_3105" -- "group_3106" [weight = "1"];
  "group_3105" -- "group_5526" [weight = "0.5"];
  "group_3105" -- "group_5527" [weight = "0.5"];
  "group_3105" -- "group_8410" [weight = "1"];
  "group_3107" -- "group_3106" [weight = "1"];
  "group_3107" -- "group_5527" [weight = "0.5"];
  "group_3107" -- "group_7538" [weight = "1"];
  "group_3107" -- "group_8410" [weight = "1"];
  "group_310" -- "group_10322" [weight = "0.333333333333333"];
  "group_310" -- "group_4374" [weight = "0.333333333333333"];
  "group_3114" -- "group_3113" [weight = "1"];
  "group_3115" -- "group_3116" [weight = "1"];
  "group_3115" -- "group_5536" [weight = "1"];
  "group_3115" -- "group_5835" [weight = "0.333333333333333"];
  "group_3115" -- "group_5946" [weight = "1"];
  "group_3115" -- "group_9438" [weight = "1"];
  "group_3116" -- "group_5536" [weight = "1"];
  "group_3117" -- "group_3118" [weight = "1"];
  "group_3117" -- "group_3119" [weight = "1"];
  "group_3117" -- "group_4453" [weight = "1"];
  "group_3117" -- "sigO_2" [weight = "1"];
  "group_311" -- "group_10322" [weight = "1"];
  "group_311" -- "group_309" [weight = "1"];
  "group_3120" -- "gloB_2" [weight = "1"];
  "group_3120" -- "group_3121" [weight = "1"];
  "group_3120" -- "group_3122" [weight = "1"];
  "group_3120" -- "group_4705" [weight = "1"];
  "group_3120" -- "group_5913" [weight = "0.333333333333333"];
  "group_3120" -- "mcpB_5" [weight = "1"];
  "group_3122" -- "group_4705" [weight = "0.5"];
  "group_3123" -- "gloB_2" [weight = "1"];
  "group_3123" -- "group_4705" [weight = "1"];
  "group_3123" -- "group_4706" [weight = "1"];
  "group_3123" -- "group_603" [weight = "0.5"];
  "group_3123" -- "group_8321" [weight = "1"];
  "group_3123" -- "group_8937" [weight = "1"];
  "group_3124" -- "group_3125" [weight = "1"];
  "group_3124" -- "group_5677" [weight = "0.166666666666667"];
  "group_3126" -- "group_1916" [weight = "0.25"];
  "group_3126" -- "group_3127" [weight = "1"];
  "group_3126" -- "group_606" [weight = "0.5"];
  "group_3127" -- "group_607" [weight = "1"];
  "group_3128" -- "pcrB" [weight = "1"];
  "group_312" -- "group_313" [weight = "1"];
  "group_312" -- "group_314" [weight = "1"];
  "group_3131" -- "group_3132" [weight = "1"];
  "group_3131" -- "group_3133" [weight = "1"];
  "group_3134" -- "group_3135" [weight = "1"];
  "group_3134" -- "group_3549" [weight = "1"];
  "group_3134" -- "group_3550" [weight = "0.5"];
  "group_3134" -- "group_4736" [weight = "0.5"];
  "group_3135" -- "group_4736" [weight = "1"];
  "group_3136" -- "group_3137" [weight = "1"];
  "group_3136" -- "group_5549" [weight = "0.5"];
  "group_3140" -- "icmF_1" [weight = "1"];
  "group_3140" -- "mcm" [weight = "1"];
  "group_3146" -- "adh1_2" [weight = "1"];
  "group_3146" -- "gapN" [weight = "1"];
  "group_3149" -- "hemY_2" [weight = "0.5"];
  "group_3150" -- "group_3151" [weight = "1"];
  "group_3150" -- "norM" [weight = "1"];
  "group_3150" -- "norM_1" [weight = "1"];
  "group_3151" -- "norM" [weight = "1"];
  "group_3156" -- "group_5039" [weight = "0.5"];
  "group_3157" -- "group_3156" [weight = "1"];
  "group_3157" -- "group_5039" [weight = "1"];
  "group_3159" -- "group_3158" [weight = "1"];
  "group_315" -- "group_312" [weight = "1"];
  "group_315" -- "group_314" [weight = "1"];
  "group_3160" -- "group_3684" [weight = "1"];
  "group_3161" -- "group_3160" [weight = "1"];
  "group_3161" -- "group_9496" [weight = "1"];
  "group_3164" -- "group_1081" [weight = "1"];
  "group_3164" -- "group_1082" [weight = "0.25"];
  "group_3167" -- "group_8068" [weight = "1"];
  "group_3167" -- "group_9330" [weight = "1"];
  "group_3168" -- "group_3167" [weight = "1"];
  "group_3168" -- "group_4166" [weight = "1"];
  "group_3168" -- "group_7161" [weight = "0.333333333333333"];
  "group_316" -- "wapA" [weight = "1"];
  "group_3170" -- "group_4880" [weight = "1"];
  "group_3170" -- "yxlF_1" [weight = "1"];
  "group_3171" -- "apbE" [weight = "0.5"];
  "group_3171" -- "group_1129" [weight = "1"];
  "group_3171" -- "group_4509" [weight = "1"];
  "group_3171" -- "group_7396" [weight = "1"];
  "group_3171" -- "rcsC_2" [weight = "0.5"];
  "group_3176" -- "group_3175" [weight = "1"];
  "group_3176" -- "group_7191" [weight = "1"];
  "group_3176" -- "group_9017" [weight = "1"];
  "group_3177" -- "group_3178" [weight = "1"];
  "group_3178" -- "group_3714" [weight = "0.25"];
  "group_3178" -- "smc_1" [weight = "0.333333333333333"];
  "group_3179" -- "group_3180" [weight = "1"];
  "group_3179" -- "group_4522" [weight = "0.5"];
  "group_3179" -- "group_4525" [weight = "0.5"];
  "group_317" -- "group_5491" [weight = "0.5"];
  "group_317" -- "wapA" [weight = "1"];
  "group_3180" -- "group_8311" [weight = "1"];
  "group_3181" -- "group_3179" [weight = "1"];
  "group_3181" -- "group_4523" [weight = "1"];
  "group_3183" -- "group_2074" [weight = "1"];
  "group_3183" -- "group_3182" [weight = "1"];
  "group_3185" -- "panS" [weight = "1"];
  "group_3186" -- "group_3184" [weight = "1"];
  "group_3186" -- "group_3185" [weight = "1"];
  "group_3187" -- "sigW_1" [weight = "0.5"];
  "group_3188" -- "group_1453" [weight = "0.5"];
  "group_3188" -- "group_309" [weight = "1"];
  "group_3188" -- "group_310" [weight = "1"];
  "group_318" -- "group_316" [weight = "1"];
  "group_318" -- "group_5491" [weight = "1"];
  "group_3190" -- "citS" [weight = "1"];
  "group_3190" -- "group_695" [weight = "1"];
  "group_3193" -- "group_2093" [weight = "1"];
  "group_3193" -- "group_3194" [weight = "1"];
  "group_3193" -- "group_7330" [weight = "0.5"];
  "group_3194" -- "group_2094" [weight = "1"];
  "group_3194" -- "group_7330" [weight = "1"];
  "group_3195" -- "psuK" [weight = "0.25"];
  "group_3196" -- "group_2758" [weight = "1"];
  "group_3196" -- "group_4067" [weight = "1"];
  "group_3196" -- "group_7334" [weight = "1"];
  "group_3199" -- "emrB" [weight = "0.333333333333333"];
  "group_3199" -- "group_4342" [weight = "0.5"];
  "group_319" -- "group_2144" [weight = "1"];
  "group_319" -- "group_320" [weight = "1"];
  "group_319" -- "group_8495" [weight = "1"];
  "group_319" -- "yxlF_3" [weight = "1"];
  "group_31" -- "group_29" [weight = "1"];
  "group_31" -- "group_5546" [weight = "1"];
  "group_3200" -- "group_3020" [weight = "1"];
  "group_3200" -- "group_3199" [weight = "1"];
  "group_3200" -- "group_4345" [weight = "1"];
  "group_3200" -- "group_4491" [weight = "1"];
  "group_3200" -- "mdrP_3" [weight = "1"];
  "group_3203" -- "dgcN" [weight = "0.333333333333333"];
  "group_3203" -- "mdrP_1" [weight = "1"];
  "group_3203" -- "ytzE" [weight = "0.25"];
  "group_3205" -- "spoIIQ" [weight = "0.2"];
  "group_3206" -- "group_3208" [weight = "1"];
  "group_3207" -- "group_1721" [weight = "0.2"];
  "group_3207" -- "group_3206" [weight = "1"];
  "group_3207" -- "group_7369" [weight = "1"];
  "group_3207" -- "hag" [weight = "1"];
  "group_3209" -- "dppB_5" [weight = "1"];
  "group_3209" -- "group_5637" [weight = "0.333333333333333"];
  "group_3209" -- "group_8322" [weight = "0.25"];
  "group_320" -- "group_321" [weight = "1"];
  "group_3211" -- "group_3404" [weight = "0.2"];
  "group_3213" -- "mcpB_3" [weight = "1"];
  "group_3213" -- "yhaM_2" [weight = "1"];
  "group_3215" -- "group_3216" [weight = "1"];
  "group_3217" -- "addB" [weight = "1"];
  "group_3217" -- "group_3215" [weight = "1"];
  "group_3219" -- "kstR2_1" [weight = "1"];
  "group_3219" -- "topB_1" [weight = "1"];
  "group_321" -- "ctc_1" [weight = "1"];
  "group_3220" -- "group_5245" [weight = "1"];
  "group_3221" -- "argH_2" [weight = "0.25"];
  "group_3221" -- "group_3222" [weight = "1"];
  "group_3221" -- "group_8204" [weight = "1"];
  "group_3222" -- "group_3223" [weight = "1"];
  "group_3223" -- "group_2854" [weight = "1"];
  "group_3224" -- "csoR_1" [weight = "0.5"];
  "group_3224" -- "group_1778" [weight = "1"];
  "group_3224" -- "group_3225" [weight = "1"];
  "group_3224" -- "group_5983" [weight = "1"];
  "group_3224" -- "group_8830" [weight = "1"];
  "group_3224" -- "group_9661" [weight = "1"];
  "group_3224" -- "murK_2" [weight = "0.333333333333333"];
  "group_3225" -- "csoR_1" [weight = "1"];
  "group_3226" -- "group_3227" [weight = "1"];
  "group_3226" -- "ppk_1" [weight = "1"];
  "group_3229" -- "oppC_2" [weight = "1"];
  "group_3236" -- "group_1940" [weight = "1"];
  "group_3236" -- "group_584" [weight = "1"];
  "group_3237" -- "group_1940" [weight = "0.333333333333333"];
  "group_3237" -- "group_3236" [weight = "1"];
  "group_3237" -- "group_584" [weight = "1"];
  "group_3239" -- "hisC_1" [weight = "1"];
  "group_3239" -- "putP_1" [weight = "1"];
  "group_323" -- "group_321" [weight = "1"];
  "group_3248" -- "group_2497" [weight = "1"];
  "group_3248" -- "group_2498" [weight = "1"];
  "group_3249" -- "group_2496" [weight = "0.333333333333333"];
  "group_3249" -- "group_2499" [weight = "0.333333333333333"];
  "group_3249" -- "group_3248" [weight = "1"];
  "group_3254" -- "degV_1" [weight = "0.5"];
  "group_3254" -- "group_3255" [weight = "1"];
  "group_3256" -- "group_722" [weight = "0.333333333333333"];
  "group_3256" -- "group_724" [weight = "1"];
  "group_3256" -- "group_7502" [weight = "1"];
  "group_3264" -- "group_7511" [weight = "1"];
  "group_3266" -- "group_2082" [weight = "1"];
  "group_3266" -- "group_2083" [weight = "0.5"];
  "group_3266" -- "group_3267" [weight = "1"];
  "group_3266" -- "group_5310" [weight = "0.25"];
  "group_3268" -- "group_1169" [weight = "0.5"];
  "group_3268" -- "group_2045" [weight = "1"];
  "group_3268" -- "group_3269" [weight = "1"];
  "group_326" -- "yiaA" [weight = "1"];
  "group_3271" -- "brnQ_2" [weight = "1"];
  "group_3271" -- "cwlS" [weight = "1"];
  "group_3272" -- "group_3273" [weight = "1"];
  "group_3273" -- "group_8328" [weight = "1"];
  "group_3275" -- "abrB" [weight = "1"];
  "group_3275" -- "group_6839" [weight = "1"];
  "group_3275" -- "rsmI" [weight = "1"];
  "group_3277" -- "group_3276" [weight = "0.25"];
  "group_3277" -- "group_4657" [weight = "0.333333333333333"];
  "group_3277" -- "group_6359" [weight = "1"];
  "group_3277" -- "sph" [weight = "1"];
  "group_3278" -- "group_4657" [weight = "1"];
  "group_3278" -- "sph" [weight = "1"];
  "group_3283" -- "oppD_5" [weight = "1"];
  "group_3283" -- "tsaC1" [weight = "0.5"];
  "group_3285" -- "group_3284" [weight = "1"];
  "group_3285" -- "group_5540" [weight = "1"];
  "group_3289" -- "group_5707" [weight = "0.25"];
  "group_3289" -- "group_8314" [weight = "0.25"];
  "group_3290" -- "group_7602" [weight = "1"];
  "group_3290" -- "rpoE_2" [weight = "0.5"];
  "group_3291" -- "group_3290" [weight = "1"];
  "group_3291" -- "group_8320" [weight = "1"];
  "group_3296" -- "group_3372" [weight = "0.2"];
  "group_3296" -- "group_8930" [weight = "1"];
  "group_3296" -- "group_9552" [weight = "1"];
  "group_3297" -- "group_3298" [weight = "1"];
  "group_3297" -- "group_3517" [weight = "0.5"];
  "group_3297" -- "group_3518" [weight = "0.5"];
  "group_3297" -- "sspH" [weight = "0.25"];
  "group_3299" -- "group_3300" [weight = "1"];
  "group_329" -- "group_6115" [weight = "1"];
  "group_329" -- "group_8842" [weight = "1"];
  "group_329" -- "sasA_5" [weight = "1"];
  "group_329" -- "sphR_1" [weight = "1"];
  "group_3301" -- "group_7890" [weight = "1"];
  "group_3302" -- "group_3303" [weight = "1"];
  "group_3302" -- "group_3350" [weight = "1"];
  "group_3302" -- "group_995" [weight = "1"];
  "group_3302" -- "mrpA_2" [weight = "0.5"];
  "group_3302" -- "pbpD" [weight = "0.25"];
  "group_3303" -- "mrpA_2" [weight = "1"];
  "group_3305" -- "group_2144" [weight = "1"];
  "group_3305" -- "group_3306" [weight = "1"];
  "group_3312" -- "yycB_3" [weight = "0.333333333333333"];
  "group_3313" -- "group_3314" [weight = "1"];
  "group_3313" -- "yihN" [weight = "1"];
  "group_3315" -- "group_2393" [weight = "1"];
  "group_3315" -- "group_3313" [weight = "1"];
  "group_3315" -- "group_3314" [weight = "1"];
  "group_3315" -- "group_3316" [weight = "1"];
  "group_3316" -- "group_2393" [weight = "1"];
  "group_3321" -- "kdsC" [weight = "1"];
  "group_3321" -- "mhpE" [weight = "1"];
  "group_3324" -- "group_3325" [weight = "1"];
  "group_3324" -- "group_8415" [weight = "1"];
  "group_3326" -- "group_3325" [weight = "1"];
  "group_3326" -- "group_4752" [weight = "1"];
  "group_3328" -- "group_3327" [weight = "1"];
  "group_3329" -- "group_3328" [weight = "1"];
  "group_3329" -- "group_4753" [weight = "1"];
  "group_332" -- "gdnC" [weight = "1"];
  "group_332" -- "group_333" [weight = "1"];
  "group_332" -- "group_4885" [weight = "1"];
  "group_3330" -- "group_3331" [weight = "1"];
  "group_3330" -- "group_7871" [weight = "1"];
  "group_3331" -- "group_3332" [weight = "1"];
  "group_3332" -- "group_7871" [weight = "1"];
  "group_3339" -- "group_3340" [weight = "1"];
  "group_3339" -- "group_5794" [weight = "1"];
  "group_3341" -- "group_3340" [weight = "1"];
  "group_3342" -- "group_3343" [weight = "1"];
  "group_3342" -- "group_3344" [weight = "1"];
  "group_3344" -- "gerAA_5" [weight = "1"];
  "group_3349" -- "group_3350" [weight = "1"];
  "group_334" -- "group_333" [weight = "1"];
  "group_3351" -- "group_4860" [weight = "1"];
  "group_3351" -- "group_8089" [weight = "1"];
  "group_3352" -- "group_3353" [weight = "1"];
  "group_3352" -- "group_4861" [weight = "1"];
  "group_3355" -- "group_3356" [weight = "1"];
  "group_3355" -- "group_4626" [weight = "0.5"];
  "group_3355" -- "group_8280" [weight = "1"];
  "group_3356" -- "group_3357" [weight = "1"];
  "group_3358" -- "group_3359" [weight = "1"];
  "group_335" -- "group_336" [weight = "1"];
  "group_335" -- "group_3389" [weight = "0.333333333333333"];
  "group_3363" -- "group_3364" [weight = "1"];
  "group_3363" -- "group_8348" [weight = "1"];
  "group_3364" -- "group_3365" [weight = "1"];
  "group_3366" -- "group_3367" [weight = "1"];
  "group_3367" -- "group_3368" [weight = "1"];
  "group_3368" -- "group_8408" [weight = "1"];
  "group_3369" -- "group_3370" [weight = "1"];
  "group_3369" -- "group_5526" [weight = "1"];
  "group_336" -- "group_3389" [weight = "1"];
  "group_336" -- "group_9560" [weight = "1"];
  "group_3371" -- "group_6099" [weight = "1"];
  "group_3371" -- "group_9445" [weight = "1"];
  "group_3375" -- "group_7180" [weight = "0.5"];
  "group_3375" -- "tdh_1" [weight = "1"];
  "group_3375" -- "ydjJ" [weight = "0.25"];
  "group_3377" -- "group_162" [weight = "0.5"];
  "group_3377" -- "group_163" [weight = "1"];
  "group_3377" -- "group_164" [weight = "1"];
  "group_3377" -- "group_2173" [weight = "0.25"];
  "group_3377" -- "group_7797" [weight = "1"];
  "group_3378" -- "btuD_4" [weight = "0.5"];
  "group_3378" -- "group_9558" [weight = "1"];
  "group_3378" -- "rbbA" [weight = "0.333333333333333"];
  "group_3379" -- "group_2180" [weight = "0.2"];
  "group_3379" -- "group_3380" [weight = "0.333333333333333"];
  "group_3379" -- "group_9559" [weight = "1"];
  "group_337" -- "group_336" [weight = "1"];
  "group_337" -- "group_3389" [weight = "1"];
  "group_3380" -- "COQ5_1" [weight = "0.5"];
  "group_3380" -- "group_331" [weight = "1"];
  "group_3387" -- "gbuB" [weight = "0.333333333333333"];
  "group_3387" -- "opuAB" [weight = "1"];
  "group_3389" -- "group_4886" [weight = "0.333333333333333"];
  "group_3390" -- "group_4887" [weight = "0.333333333333333"];
  "group_3390" -- "group_9562" [weight = "1"];
  "group_3390" -- "rhaR_6" [weight = "0.5"];
  "group_3391" -- "group_3392" [weight = "1"];
  "group_3391" -- "group_7092" [weight = "1"];
  "group_3391" -- "group_9563" [weight = "1"];
  "group_3391" -- "rsbV_1" [weight = "0.333333333333333"];
  "group_3397" -- "group_2192" [weight = "0.5"];
  "group_3397" -- "group_2193" [weight = "0.333333333333333"];
  "group_3397" -- "group_3398" [weight = "1"];
  "group_3397" -- "group_3399" [weight = "1"];
  "group_3398" -- "group_3399" [weight = "1"];
  "group_3398" -- "group_3400" [weight = "0.2"];
  "group_3399" -- "group_3400" [weight = "1"];
  "group_339" -- "group_2186" [weight = "1"];
  "group_339" -- "group_2187" [weight = "1"];
  "group_339" -- "rsbP_1" [weight = "1"];
  "group_3400" -- "group_1165" [weight = "0.333333333333333"];
  "group_3400" -- "group_1166" [weight = "1"];
  "group_3400" -- "group_6121" [weight = "1"];
  "group_3400" -- "vraR_2" [weight = "1"];
  "group_3403" -- "group_3211" [weight = "0.5"];
  "group_3404" -- "group_9565" [weight = "1"];
  "group_3407" -- "group_1217" [weight = "1"];
  "group_340" -- "group_339" [weight = "1"];
  "group_340" -- "group_7092" [weight = "1"];
  "group_3410" -- "ymcA" [weight = "0.5"];
  "group_3411" -- "group_6138" [weight = "1"];
  "group_3419" -- "cinA" [weight = "1"];
  "group_341" -- "comC" [weight = "1"];
  "group_341" -- "comC_2" [weight = "1"];
  "group_341" -- "group_3403" [weight = "1"];
  "group_341" -- "puuD" [weight = "0.333333333333333"];
  "group_3420" -- "group_4607" [weight = "0.142857142857143"];
  "group_3420" -- "group_4609" [weight = "0.166666666666667"];
  "group_3421" -- "group_3420" [weight = "1"];
  "group_3421" -- "group_4609" [weight = "1"];
  "group_3426" -- "group_1245" [weight = "0.25"];
  "group_3426" -- "group_1246" [weight = "1"];
  "group_3426" -- "group_3427" [weight = "1"];
  "group_3434" -- "group_6027" [weight = "1"];
  "group_3435" -- "group_2221" [weight = "0.5"];
  "group_3435" -- "yscN" [weight = "0.25"];
  "group_3443" -- "plsX_2" [weight = "1"];
  "group_3445" -- "kipR_4" [weight = "0.333333333333333"];
  "group_3449" -- "coaBC_1" [weight = "1"];
  "group_3449" -- "rpoZ" [weight = "1"];
  "group_344" -- "cobT_2" [weight = "1"];
  "group_344" -- "cobT_3" [weight = "1"];
  "group_3451" -- "rqcH" [weight = "0.333333333333333"];
  "group_3453" -- "dppC_1" [weight = "1"];
  "group_3453" -- "group_3454" [weight = "1"];
  "group_3453" -- "group_6155" [weight = "1"];
  "group_3454" -- "dppC_1" [weight = "0.5"];
  "group_3459" -- "metK" [weight = "1"];
  "group_345" -- "cobT" [weight = "1"];
  "group_345" -- "group_1223" [weight = "1"];
  "group_345" -- "group_344" [weight = "1"];
  "group_345" -- "group_346" [weight = "1"];
  "group_3461" -- "group_3459" [weight = "1"];
  "group_3461" -- "ytpA" [weight = "1"];
  "group_3469" -- "group_4940" [weight = "1"];
  "group_3471" -- "group_3470" [weight = "1"];
  "group_3475" -- "group_3476" [weight = "1"];
  "group_3475" -- "group_4943" [weight = "1"];
  "group_3475" -- "ytlR" [weight = "0.25"];
  "group_3476" -- "ytlR" [weight = "1"];
  "group_3478" -- "group_3477" [weight = "1"];
  "group_3485" -- "acsA_1" [weight = "1"];
  "group_3485" -- "acuA" [weight = "1"];
  "group_3485" -- "acuA_2" [weight = "1"];
  "group_3485" -- "group_3486" [weight = "1"];
  "group_3490" -- "rpsD" [weight = "1"];
  "group_3492" -- "acsA_4" [weight = "1"];
  "group_3492" -- "group_4946" [weight = "0.333333333333333"];
  "group_3492" -- "sppA" [weight = "1"];
  "group_3495" -- "IMPDH_2" [weight = "1"];
  "group_3495" -- "group_3496" [weight = "1"];
  "group_3496" -- "IMPDH_2" [weight = "0.5"];
  "group_3496" -- "nrnA" [weight = "0.5"];
  "group_34" -- "group_35" [weight = "1"];
  "group_34" -- "group_36" [weight = "1"];
  "group_34" -- "group_38" [weight = "1"];
  "group_34" -- "group_4825" [weight = "0.333333333333333"];
  "group_34" -- "group_5104" [weight = "0.333333333333333"];
  "group_3502" -- "pyk" [weight = "0.2"];
  "group_3504" -- "yohK" [weight = "1"];
  "group_3505" -- "group_3504" [weight = "1"];
  "group_3505" -- "hflK" [weight = "1"];
  "group_3511" -- "rplT" [weight = "0.2"];
  "group_3511" -- "ysdB" [weight = "0.333333333333333"];
  "group_3515" -- "group_3516" [weight = "1"];
  "group_3517" -- "group_3518" [weight = "1"];
  "group_3520" -- "group_6174" [weight = "1"];
  "group_3520" -- "group_6175" [weight = "1"];
  "group_3521" -- "group_6175" [weight = "0.5"];
  "group_3521" -- "group_6176" [weight = "0.5"];
  "group_3522" -- "group_8682" [weight = "1"];
  "group_3524" -- "group_6181" [weight = "0.5"];
  "group_3524" -- "group_7838" [weight = "1"];
  "group_3524" -- "idi" [weight = "0.5"];
  "group_3525" -- "arsB" [weight = "0.5"];
  "group_3525" -- "group_1308" [weight = "0.333333333333333"];
  "group_3525" -- "group_3526" [weight = "1"];
  "group_3525" -- "group_5964" [weight = "0.5"];
  "group_3527" -- "rlmA" [weight = "1"];
  "group_3532" -- "dsrE2" [weight = "0.166666666666667"];
  "group_3536" -- "group_3537" [weight = "1"];
  "group_3536" -- "group_4968" [weight = "0.5"];
  "group_3538" -- "group_3539" [weight = "1"];
  "group_3538" -- "group_3540" [weight = "1"];
  "group_353" -- "cheA_1" [weight = "1"];
  "group_3541" -- "group_6184" [weight = "1"];
  "group_3541" -- "rsgA_2" [weight = "1"];
  "group_3542" -- "group_3541" [weight = "1"];
  "group_3542" -- "rsgA_2" [weight = "1"];
  "group_3544" -- "group_6192" [weight = "1"];
  "group_3545" -- "group_3546" [weight = "1"];
  "group_3545" -- "group_6194" [weight = "1"];
  "group_3545" -- "group_6195" [weight = "1"];
  "group_3548" -- "group_3547" [weight = "1"];
  "group_3548" -- "group_4972" [weight = "1"];
  "group_3548" -- "group_6195" [weight = "1"];
  "group_3549" -- "araC" [weight = "1"];
  "group_3549" -- "group_4975" [weight = "1"];
  "group_3549" -- "group_4976" [weight = "1"];
  "group_3549" -- "group_7459" [weight = "1"];
  "group_354" -- "group_353" [weight = "1"];
  "group_3550" -- "group_4621" [weight = "1"];
  "group_3550" -- "group_4976" [weight = "0.5"];
  "group_3550" -- "group_7459" [weight = "1"];
  "group_3550" -- "group_7830" [weight = "0.5"];
  "group_3551" -- "expZ" [weight = "0.5"];
  "group_3551" -- "expZ_3" [weight = "0.5"];
  "group_3551" -- "group_4623" [weight = "0.5"];
  "group_3552" -- "group_2303" [weight = "0.333333333333333"];
  "group_3552" -- "group_9790" [weight = "1"];
  "group_3553" -- "group_5760" [weight = "0.25"];
  "group_3553" -- "group_6201" [weight = "0.5"];
  "group_3554" -- "group_4979" [weight = "0.333333333333333"];
  "group_3554" -- "group_7828" [weight = "1"];
  "group_3555" -- "bcrA_1" [weight = "1"];
  "group_3555" -- "group_1329" [weight = "0.5"];
  "group_3555" -- "rcsC_1" [weight = "0.5"];
  "group_355" -- "cheA" [weight = "1"];
  "group_355" -- "group_1252" [weight = "1"];
  "group_3560" -- "btr_1" [weight = "0.5"];
  "group_3560" -- "group_5817" [weight = "1"];
  "group_3560" -- "group_6203" [weight = "0.5"];
  "group_3560" -- "group_9788" [weight = "1"];
  "group_3562" -- "group_3563" [weight = "0.25"];
  "group_3562" -- "group_9787" [weight = "1"];
  "group_3562" -- "lrpC_1" [weight = "1"];
  "group_3563" -- "group_7976" [weight = "1"];
  "group_3563" -- "group_8443" [weight = "1"];
  "group_3566" -- "group_2321" [weight = "1"];
  "group_3566" -- "sigW_2" [weight = "1"];
  "group_3566" -- "tlp" [weight = "1"];
  "group_356" -- "group_357" [weight = "1"];
  "group_356" -- "group_6059" [weight = "0.5"];
  "group_356" -- "group_9819" [weight = "1"];
  "group_356" -- "tsaE" [weight = "0.333333333333333"];
  "group_356" -- "ypdF_2" [weight = "1"];
  "group_3570" -- "group_1116" [weight = "0.5"];
  "group_3570" -- "group_1117" [weight = "1"];
  "group_3570" -- "group_1118" [weight = "0.333333333333333"];
  "group_3570" -- "group_4469" [weight = "0.333333333333333"];
  "group_3570" -- "rhaS_4" [weight = "0.5"];
  "group_3571" -- "citS" [weight = "0.333333333333333"];
  "group_3571" -- "group_4986" [weight = "0.333333333333333"];
  "group_3571" -- "group_7324" [weight = "0.5"];
  "group_3571" -- "group_9779" [weight = "1"];
  "group_3574" -- "group_9939" [weight = "0.25"];
  "group_3581" -- "group_10070" [weight = "0.25"];
  "group_3581" -- "group_705" [weight = "0.5"];
  "group_3583" -- "efp" [weight = "1"];
  "group_3586" -- "group_3585" [weight = "1"];
  "group_3587" -- "group_3588" [weight = "1"];
  "group_3587" -- "group_709" [weight = "1"];
  "group_3588" -- "group_709" [weight = "0.5"];
  "group_3588" -- "group_710" [weight = "0.5"];
  "group_358" -- "group_362" [weight = "1"];
  "group_358" -- "group_6156" [weight = "0.5"];
  "group_358" -- "nupC_4" [weight = "1"];
  "group_3591" -- "abgB" [weight = "1"];
  "group_3592" -- "group_1352" [weight = "0.333333333333333"];
  "group_3592" -- "group_3591" [weight = "1"];
  "group_3592" -- "group_8038" [weight = "1"];
  "group_3592" -- "gudP" [weight = "0.333333333333333"];
  "group_3593" -- "group_1352" [weight = "1"];
  "group_3593" -- "group_3592" [weight = "1"];
  "group_3596" -- "aroK" [weight = "0.25"];
  "group_3596" -- "group_6025" [weight = "0.5"];
  "group_3597" -- "comGC" [weight = "0.25"];
  "group_3597" -- "group_2342" [weight = "0.25"];
  "group_3601" -- "group_1366" [weight = "0.5"];
  "group_3601" -- "group_1369" [weight = "1"];
  "group_3601" -- "pbpH" [weight = "0.5"];
  "group_3602" -- "group_3603" [weight = "1"];
  "group_3604" -- "group_3605" [weight = "0.5"];
  "group_3604" -- "group_7503" [weight = "1"];
  "group_3604" -- "group_8925" [weight = "1"];
  "group_3604" -- "group_9197" [weight = "1"];
  "group_3605" -- "group_10378" [weight = "0.5"];
  "group_3609" -- "serC" [weight = "0.5"];
  "group_3611" -- "group_1382" [weight = "1"];
  "group_3612" -- "group_5969" [weight = "1"];
  "group_3612" -- "group_6220" [weight = "1"];
  "group_3612" -- "group_7250" [weight = "1"];
  "group_3613" -- "group_10169" [weight = "0.2"];
  "group_3615" -- "cdd" [weight = "1"];
  "group_3615" -- "dgkA" [weight = "1"];
  "group_3615" -- "era" [weight = "1"];
  "group_3615" -- "group_7929" [weight = "1"];
  "group_3617" -- "group_10136" [weight = "0.5"];
  "group_3617" -- "group_3618" [weight = "1"];
  "group_3617" -- "group_3619" [weight = "0.2"];
  "group_3622" -- "group_1398" [weight = "0.333333333333333"];
  "group_3623" -- "group_1398" [weight = "1"];
  "group_3623" -- "group_1399" [weight = "1"];
  "group_3623" -- "group_3622" [weight = "1"];
  "group_3623" -- "group_3624" [weight = "1"];
  "group_3624" -- "group_3622" [weight = "0.25"];
  "group_3624" -- "rnjA_1" [weight = "0.25"];
  "group_3627" -- "group_3626" [weight = "1"];
  "group_3627" -- "group_9828" [weight = "1"];
  "group_3627" -- "rnjA_1" [weight = "0.333333333333333"];
  "group_3627" -- "ykuD" [weight = "0.25"];
  "group_3629" -- "group_6301" [weight = "0.5"];
  "group_3629" -- "group_7922" [weight = "1"];
  "group_3629" -- "group_8810" [weight = "1"];
  "group_3629" -- "group_9895" [weight = "0.5"];
  "group_3631" -- "group_10060" [weight = "1"];
  "group_3631" -- "group_3630" [weight = "1"];
  "group_3631" -- "sbcD" [weight = "1"];
  "group_3632" -- "group_725" [weight = "0.333333333333333"];
  "group_3632" -- "thiT" [weight = "0.25"];
  "group_3633" -- "group_10210" [weight = "0.333333333333333"];
  "group_3635" -- "group_9831" [weight = "1"];
  "group_3635" -- "rlmCD_2" [weight = "0.25"];
  "group_3635" -- "ycaD_1" [weight = "0.25"];
  "group_3638" -- "oppD_3" [weight = "1"];
  "group_3641" -- "group_728" [weight = "0.333333333333333"];
  "group_3642" -- "group_5030" [weight = "0.5"];
  "group_3642" -- "group_732" [weight = "1"];
  "group_3642" -- "group_7916" [weight = "0.333333333333333"];
  "group_3644" -- "group_3645" [weight = "0.5"];
  "group_3644" -- "group_5730" [weight = "1"];
  "group_3644" -- "group_733" [weight = "1"];
  "group_3645" -- "group_3646" [weight = "0.5"];
  "group_3645" -- "ppaX_3" [weight = "1"];
  "group_3646" -- "ppaX_3" [weight = "0.5"];
  "group_3647" -- "group_2385" [weight = "0.2"];
  "group_3647" -- "group_3648" [weight = "1"];
  "group_3648" -- "group_2385" [weight = "1"];
  "group_364" -- "group_363" [weight = "1"];
  "group_364" -- "group_365" [weight = "1"];
  "group_364" -- "moxC" [weight = "0.5"];
  "group_364" -- "moxC_2" [weight = "1"];
  "group_3650" -- "group_7769" [weight = "1"];
  "group_3650" -- "hyuC" [weight = "0.5"];
  "group_3650" -- "preT" [weight = "1"];
  "group_3657" -- "group_3656" [weight = "1"];
  "group_3659" -- "group_5044" [weight = "0.5"];
  "group_3662" -- "hepT" [weight = "1"];
  "group_3667" -- "fabI" [weight = "0.25"];
  "group_3667" -- "ynfM" [weight = "0.25"];
  "group_3672" -- "group_1096" [weight = "1"];
  "group_3672" -- "yqiK" [weight = "1"];
  "group_3673" -- "group_5051" [weight = "0.25"];
  "group_3673" -- "group_8667" [weight = "1"];
  "group_3676" -- "group_7787" [weight = "1"];
  "group_3677" -- "group_10194" [weight = "0.333333333333333"];
  "group_3677" -- "group_392" [weight = "1"];
  "group_3677" -- "group_7789" [weight = "1"];
  "group_3678" -- "ulaA" [weight = "0.333333333333333"];
  "group_3678" -- "ulaC" [weight = "0.2"];
  "group_367" -- "group_4956" [weight = "1"];
  "group_367" -- "sleL_1" [weight = "1"];
  "group_3682" -- "group_5678" [weight = "0.5"];
  "group_3682" -- "group_6316" [weight = "0.5"];
  "group_3682" -- "group_7114" [weight = "1"];
  "group_3684" -- "group_3162" [weight = "0.333333333333333"];
  "group_3685" -- "mdh_3" [weight = "0.25"];
  "group_3688" -- "srlR" [weight = "1"];
  "group_3689" -- "group_3688" [weight = "1"];
  "group_3689" -- "group_4679" [weight = "1"];
  "group_3690" -- "group_5063" [weight = "0.5"];
  "group_3690" -- "group_749" [weight = "1"];
  "group_3692" -- "group_3691" [weight = "0.5"];
  "group_3692" -- "group_5064" [weight = "0.25"];
  "group_3693" -- "bcrA_3" [weight = "1"];
  "group_3693" -- "group_2441" [weight = "1"];
  "group_3693" -- "group_3694" [weight = "1"];
  "group_3693" -- "nagE" [weight = "1"];
  "group_3697" -- "group_5068" [weight = "1"];
  "group_3697" -- "group_8247" [weight = "1"];
  "group_3698" -- "group_189" [weight = "0.5"];
  "group_3698" -- "group_3697" [weight = "0.166666666666667"];
  "group_3699" -- "group_193" [weight = "1"];
  "group_3699" -- "group_3700" [weight = "1"];
  "group_3699" -- "group_8248" [weight = "1"];
  "group_369" -- "group_5542" [weight = "0.5"];
  "group_369" -- "nudG" [weight = "1"];
  "group_369" -- "rsbP_2" [weight = "1"];
  "group_369" -- "rsbQ" [weight = "0.25"];
  "group_3701" -- "group_6328" [weight = "1"];
  "group_3701" -- "group_7391" [weight = "1"];
  "group_3701" -- "group_8351" [weight = "1"];
  "group_3701" -- "group_8413" [weight = "1"];
  "group_3701" -- "group_8482" [weight = "1"];
  "group_3702" -- "feuB_1" [weight = "0.2"];
  "group_3702" -- "group_3701" [weight = "0.2"];
  "group_3702" -- "group_3704" [weight = "0.5"];
  "group_3702" -- "group_9505" [weight = "1"];
  "group_3704" -- "feuB_1" [weight = "1"];
  "group_3708" -- "group_3750" [weight = "0.5"];
  "group_3708" -- "yttP" [weight = "0.2"];
  "group_3709" -- "group_3710" [weight = "1"];
  "group_3709" -- "group_5072" [weight = "1"];
  "group_3713" -- "group_5084" [weight = "1"];
  "group_3713" -- "group_7737" [weight = "1"];
  "group_3713" -- "group_8367" [weight = "0.25"];
  "group_3713" -- "group_8368" [weight = "1"];
  "group_3713" -- "group_9471" [weight = "1"];
  "group_3713" -- "lytA_1" [weight = "1"];
  "group_3714" -- "group_2464" [weight = "0.5"];
  "group_3714" -- "group_7737" [weight = "1"];
  "group_3714" -- "group_8367" [weight = "0.25"];
  "group_3714" -- "group_9471" [weight = "1"];
  "group_3715" -- "group_5085" [weight = "1"];
  "group_3715" -- "group_5916" [weight = "0.25"];
  "group_3715" -- "group_6337" [weight = "1"];
  "group_3716" -- "group_4515" [weight = "0.25"];
  "group_3716" -- "group_6338" [weight = "1"];
  "group_3716" -- "group_9470" [weight = "1"];
  "group_3717" -- "ydaD_3" [weight = "0.333333333333333"];
  "group_3718" -- "cytR" [weight = "1"];
  "group_3718" -- "group_3719" [weight = "1"];
  "group_3718" -- "group_6343" [weight = "1"];
  "group_3721" -- "pheP_1" [weight = "0.5"];
  "group_3721" -- "trxB_1" [weight = "0.333333333333333"];
  "group_3721" -- "yifK_1" [weight = "1"];
  "group_3722" -- "group_5903" [weight = "1"];
  "group_3723" -- "group_6371" [weight = "1"];
  "group_3724" -- "group_4712" [weight = "1"];
  "group_3724" -- "group_8802" [weight = "1"];
  "group_3724" -- "rsmJ" [weight = "1"];
  "group_3725" -- "group_3724" [weight = "1"];
  "group_3725" -- "group_5092" [weight = "1"];
  "group_3725" -- "rsmJ" [weight = "0.5"];
  "group_3727" -- "group_5093" [weight = "1"];
  "group_3727" -- "group_770" [weight = "0.5"];
  "group_3729" -- "group_774" [weight = "0.333333333333333"];
  "group_3730" -- "group_3731" [weight = "0.5"];
  "group_3730" -- "group_4653" [weight = "0.5"];
  "group_3730" -- "group_774" [weight = "0.5"];
  "group_3730" -- "group_8264" [weight = "0.5"];
  "group_3731" -- "group_3732" [weight = "1"];
  "group_3734" -- "group_1498" [weight = "0.333333333333333"];
  "group_3735" -- "group_5095" [weight = "0.333333333333333"];
  "group_3735" -- "group_8352" [weight = "1"];
  "group_3737" -- "group_2500" [weight = "0.5"];
  "group_3737" -- "group_3738" [weight = "1"];
  "group_3737" -- "group_5100" [weight = "0.333333333333333"];
  "group_3740" -- "gltC_6" [weight = "1"];
  "group_3745" -- "group_203" [weight = "0.5"];
  "group_3745" -- "group_204" [weight = "0.5"];
  "group_3745" -- "group_9253" [weight = "1"];
  "group_3745" -- "group_9254" [weight = "1"];
  "group_3746" -- "group_2506" [weight = "0.25"];
  "group_3746" -- "group_5110" [weight = "0.5"];
  "group_3747" -- "group_4510" [weight = "1"];
  "group_3747" -- "group_6388" [weight = "1"];
  "group_374" -- "group_1305" [weight = "0.5"];
  "group_374" -- "group_373" [weight = "1"];
  "group_3750" -- "pgdS" [weight = "1"];
  "group_3754" -- "group_1518" [weight = "1"];
  "group_3754" -- "group_1520" [weight = "1"];
  "group_3754" -- "opuCC" [weight = "1"];
  "group_3756" -- "group_5883" [weight = "0.333333333333333"];
  "group_3756" -- "group_785" [weight = "1"];
  "group_3756" -- "group_8966" [weight = "0.5"];
  "group_3757" -- "group_1522" [weight = "0.5"];
  "group_3757" -- "oppF_11" [weight = "1"];
  "group_3761" -- "group_3760" [weight = "1"];
  "group_3764" -- "group_2531" [weight = "1"];
  "group_3764" -- "group_3766" [weight = "0.5"];
  "group_3768" -- "group_5601" [weight = "0.25"];
  "group_3768" -- "group_6394" [weight = "1"];
  "group_3768" -- "group_9515" [weight = "1"];
  "group_3773" -- "group_3772" [weight = "0.25"];
  "group_3774" -- "group_3775" [weight = "1"];
  "group_3774" -- "proA" [weight = "0.333333333333333"];
  "group_3774" -- "scrK_2" [weight = "0.2"];
  "group_3776" -- "group_1530" [weight = "0.25"];
  "group_377" -- "btuF_2" [weight = "1"];
  "group_377" -- "group_10387" [weight = "1"];
  "group_3780" -- "oppA_2" [weight = "1"];
  "group_3780" -- "oppF_4" [weight = "0.2"];
  "group_3781" -- "group_2542" [weight = "1"];
  "group_3781" -- "oppD_5" [weight = "1"];
  "group_3784" -- "group_3783" [weight = "1"];
  "group_3790" -- "group_8968" [weight = "1"];
  "group_3795" -- "group_3796" [weight = "0.5"];
  "group_3796" -- "group_3797" [weight = "1"];
  "group_37" -- "group_35" [weight = "1"];
  "group_3800" -- "fadR_2" [weight = "0.5"];
  "group_3808" -- "murE_1" [weight = "1"];
  "group_3808" -- "murE_3" [weight = "1"];
  "group_3814" -- "srtB" [weight = "0.25"];
  "group_3814" -- "ytaF" [weight = "0.333333333333333"];
  "group_3815" -- "group_6425" [weight = "1"];
  "group_3815" -- "group_6426" [weight = "1"];
  "group_3816" -- "dam" [weight = "1"];
  "group_3816" -- "group_6460" [weight = "1"];
  "group_3821" -- "group_8946" [weight = "1"];
  "group_3821" -- "metC" [weight = "0.25"];
  "group_3821" -- "mshD_3" [weight = "0.5"];
  "group_3822" -- "group_10417" [weight = "0.5"];
  "group_3822" -- "group_5152" [weight = "0.25"];
  "group_3825" -- "argG" [weight = "1"];
  "group_3825" -- "argH_1" [weight = "1"];
  "group_3829" -- "group_8084" [weight = "1"];
  "group_3829" -- "group_9018" [weight = "1"];
  "group_3829" -- "hdfR_4" [weight = "1"];
  "group_3829" -- "namA" [weight = "0.5"];
  "group_3830" -- "group_4701" [weight = "0.5"];
  "group_3830" -- "tgnB" [weight = "0.5"];
  "group_3832" -- "mhqA_1" [weight = "0.5"];
  "group_383" -- "mepA_1" [weight = "1"];
  "group_3841" -- "cbiET" [weight = "1"];
  "group_3841" -- "cbiF" [weight = "0.5"];
  "group_3841" -- "cbiL" [weight = "1"];
  "group_3847" -- "cbiX" [weight = "0.2"];
  "group_3847" -- "group_3848" [weight = "1"];
  "group_3848" -- "group_8088" [weight = "1"];
  "group_3849" -- "cbiQ" [weight = "0.5"];
  "group_384" -- "group_8036" [weight = "1"];
  "group_384" -- "group_8037" [weight = "0.5"];
  "group_384" -- "tri1" [weight = "1"];
  "group_3851" -- "capD" [weight = "0.333333333333333"];
  "group_3853" -- "lysN_2" [weight = "0.5"];
  "group_3853" -- "ptsJ" [weight = "1"];
  "group_3856" -- "bioB_2" [weight = "1"];
  "group_3857" -- "group_2582" [weight = "1"];
  "group_3857" -- "group_2583" [weight = "0.25"];
  "group_3859" -- "fabZ_2" [weight = "1"];
  "group_3859" -- "group_1594" [weight = "1"];
  "group_3859" -- "group_8872" [weight = "1"];
  "group_3859" -- "group_9406" [weight = "1"];
  "group_3861" -- "group_5622" [weight = "0.5"];
  "group_3862" -- "group_2592" [weight = "1"];
  "group_3862" -- "group_5173" [weight = "1"];
  "group_3862" -- "group_7540" [weight = "1"];
  "group_3862" -- "yciC_2" [weight = "0.25"];
  "group_3867" -- "group_3868" [weight = "1"];
  "group_3869" -- "group_3867" [weight = "0.25"];
  "group_3869" -- "group_3868" [weight = "1"];
  "group_3869" -- "group_6495" [weight = "1"];
  "group_3869" -- "yccX" [weight = "0.333333333333333"];
  "group_386" -- "tyrS_2" [weight = "0.5"];
  "group_3880" -- "pxpB" [weight = "0.5"];
  "group_3880" -- "pxpC" [weight = "1"];
  "group_3883" -- "cbaA" [weight = "1"];
  "group_3883" -- "ypwA_1" [weight = "0.333333333333333"];
  "group_3885" -- "mdh_2" [weight = "1"];
  "group_3891" -- "pduV" [weight = "1"];
  "group_3892" -- "group_3891" [weight = "1"];
  "group_3892" -- "pduV" [weight = "0.5"];
  "group_3894" -- "pduV" [weight = "1"];
  "group_3897" -- "gpsB" [weight = "0.166666666666667"];
  "group_3897" -- "group_3898" [weight = "1"];
  "group_3897" -- "rlmL" [weight = "1"];
  "group_3903" -- "group_1613" [weight = "1"];
  "group_3903" -- "group_3904" [weight = "1"];
  "group_3903" -- "ybbW" [weight = "0.5"];
  "group_3907" -- "fdrA" [weight = "0.25"];
  "group_3908" -- "fdrA" [weight = "1"];
  "group_3908" -- "fdrA_2" [weight = "1"];
  "group_3908" -- "group_3907" [weight = "1"];
  "group_3908" -- "group_5735" [weight = "1"];
  "group_3914" -- "group_10063" [weight = "0.2"];
  "group_3914" -- "group_3913" [weight = "1"];
  "group_3917" -- "lcfB_4" [weight = "1"];
  "group_3918" -- "cccA_2" [weight = "0.5"];
  "group_3919" -- "cccA_2" [weight = "1"];
  "group_3919" -- "group_3918" [weight = "1"];
  "group_391" -- "group_3677" [weight = "0.333333333333333"];
  "group_391" -- "group_392" [weight = "1"];
  "group_391" -- "group_393" [weight = "1"];
  "group_391" -- "group_7789" [weight = "1"];
  "group_3922" -- "bepA_2" [weight = "1"];
  "group_3924" -- "group_1623" [weight = "0.333333333333333"];
  "group_3932" -- "group_2650" [weight = "0.2"];
  "group_3932" -- "group_8262" [weight = "1"];
  "group_3939" -- "livF_1" [weight = "1"];
  "group_3939" -- "lptB_1" [weight = "1"];
  "group_3942" -- "group_2651" [weight = "0.333333333333333"];
  "group_3942" -- "group_2652" [weight = "1"];
  "group_3942" -- "group_3943" [weight = "0.25"];
  "group_3942" -- "group_9718" [weight = "1"];
  "group_3943" -- "group_5559" [weight = "0.5"];
  "group_3943" -- "rcsC_6" [weight = "1"];
  "group_3945" -- "tcyN" [weight = "1"];
  "group_3946" -- "group_3949" [weight = "0.333333333333333"];
  "group_3946" -- "group_9717" [weight = "1"];
  "group_3946" -- "psiE" [weight = "0.333333333333333"];
  "group_3948" -- "eis_3" [weight = "1"];
  "group_3948" -- "group_7030" [weight = "1"];
  "group_3949" -- "cheB_1" [weight = "0.25"];
  "group_3949" -- "eis_3" [weight = "1"];
  "group_394" -- "group_2430" [weight = "1"];
  "group_394" -- "group_2431" [weight = "1"];
  "group_394" -- "group_395" [weight = "1"];
  "group_394" -- "group_396" [weight = "1"];
  "group_394" -- "ydeA" [weight = "1"];
  "group_3950" -- "rcsC_3" [weight = "0.142857142857143"];
  "group_3951" -- "group_8891" [weight = "1"];
  "group_3951" -- "group_9900" [weight = "1"];
  "group_3952" -- "group_2065" [weight = "1"];
  "group_3952" -- "group_452" [weight = "0.333333333333333"];
  "group_3952" -- "group_9716" [weight = "1"];
  "group_3953" -- "group_2664" [weight = "0.25"];
  "group_3953" -- "group_4584" [weight = "0.5"];
  "group_3953" -- "group_5207" [weight = "0.5"];
  "group_3954" -- "queE_1" [weight = "0.5"];
  "group_3954" -- "sotB" [weight = "0.2"];
  "group_3961" -- "actP_1" [weight = "0.2"];
  "group_3961" -- "rhaS_5" [weight = "0.333333333333333"];
  "group_3962" -- "divIVA" [weight = "0.2"];
  "group_3963" -- "group_2668" [weight = "0.5"];
  "group_3963" -- "rpoD" [weight = "0.25"];
  "group_396" -- "group_2430" [weight = "0.5"];
  "group_396" -- "ydeA" [weight = "0.333333333333333"];
  "group_3971" -- "group_3970" [weight = "1"];
  "group_3974" -- "group_3972" [weight = "0.333333333333333"];
  "group_3974" -- "group_864" [weight = "0.25"];
  "group_3974" -- "murE_2" [weight = "1"];
  "group_3978" -- "ctaA" [weight = "0.5"];
  "group_3978" -- "ctaB2_1" [weight = "1"];
  "group_3979" -- "ctaA" [weight = "0.25"];
  "group_3979" -- "group_1661" [weight = "0.333333333333333"];
  "group_397" -- "group_398" [weight = "1"];
  "group_397" -- "group_5064" [weight = "0.5"];
  "group_3981" -- "group_3982" [weight = "1"];
  "group_3981" -- "hemAT_1" [weight = "1"];
  "group_3982" -- "corA_2" [weight = "0.25"];
  "group_3982" -- "hemAT_1" [weight = "0.333333333333333"];
  "group_3987" -- "cysS" [weight = "1"];
  "group_3987" -- "ispF" [weight = "0.5"];
  "group_3995" -- "misCA" [weight = "0.5"];
  "group_399" -- "group_398" [weight = "1"];
  "group_399" -- "group_5064" [weight = "0.25"];
  "group_3" -- "group_5127" [weight = "1"];
  "group_3" -- "group_8" [weight = "1"];
  "group_4001" -- "group_1666" [weight = "1"];
  "group_4001" -- "group_1668" [weight = "1"];
  "group_4001" -- "group_4002" [weight = "1"];
  "group_4001" -- "mscS" [weight = "0.166666666666667"];
  "group_4001" -- "ydfK" [weight = "0.5"];
  "group_4002" -- "group_1668" [weight = "1"];
  "group_4006" -- "group_48" [weight = "0.5"];
  "group_4006" -- "queC" [weight = "0.5"];
  "group_4008" -- "puuR_2" [weight = "1"];
  "group_400" -- "COQ5_3" [weight = "1"];
  "group_400" -- "group_8890" [weight = "0.5"];
  "group_4012" -- "metQ_1" [weight = "1"];
  "group_4014" -- "group_4012" [weight = "1"];
  "group_4014" -- "metQ_1" [weight = "0.5"];
  "group_4021" -- "group_7903" [weight = "1"];
  "group_4023" -- "group_1706" [weight = "0.5"];
  "group_4023" -- "group_1707" [weight = "1"];
  "group_4023" -- "group_4024" [weight = "1"];
  "group_402" -- "group_3716" [weight = "1"];
  "group_402" -- "ltaE" [weight = "1"];
  "group_4035" -- "group_2740" [weight = "0.25"];
  "group_4036" -- "group_2740" [weight = "0.25"];
  "group_4038" -- "group_4036" [weight = "1"];
  "group_4039" -- "group_4040" [weight = "1"];
  "group_4039" -- "group_5825" [weight = "0.333333333333333"];
  "group_4039" -- "serA" [weight = "1"];
  "group_403" -- "group_3717" [weight = "0.2"];
  "group_403" -- "group_8340" [weight = "1"];
  "group_4040" -- "group_9850" [weight = "1"];
  "group_4044" -- "group_6574" [weight = "1"];
  "group_4044" -- "group_6935" [weight = "1"];
  "group_4044" -- "group_7370" [weight = "1"];
  "group_4044" -- "group_8749" [weight = "1"];
  "group_4044" -- "group_9621" [weight = "1"];
  "group_4044" -- "tagA" [weight = "0.333333333333333"];
  "group_4049" -- "group_2747" [weight = "0.5"];
  "group_4049" -- "group_4561" [weight = "0.5"];
  "group_4049" -- "group_8213" [weight = "1"];
  "group_4049" -- "ssbB" [weight = "0.2"];
  "group_404" -- "group_2507" [weight = "0.25"];
  "group_404" -- "group_5863" [weight = "0.5"];
  "group_404" -- "group_9268" [weight = "1"];
  "group_4050" -- "fabZ_1" [weight = "0.2"];
  "group_4050" -- "group_2749" [weight = "1"];
  "group_4052" -- "flgG_1" [weight = "0.5"];
  "group_4052" -- "flgG_2" [weight = "1"];
  "group_4052" -- "mbl" [weight = "1"];
  "group_4056" -- "mcpB_1" [weight = "1"];
  "group_4056" -- "ywlF" [weight = "1"];
  "group_4056" -- "ywle" [weight = "0.5"];
  "group_405" -- "group_404" [weight = "1"];
  "group_405" -- "group_7395" [weight = "1"];
  "group_4068" -- "tgt" [weight = "1"];
  "group_4071" -- "pheA" [weight = "0.333333333333333"];
  "group_4076" -- "group_9160" [weight = "1"];
  "group_4076" -- "maf" [weight = "0.333333333333333"];
  "group_4077" -- "group_5285" [weight = "0.333333333333333"];
  "group_4077" -- "group_906" [weight = "1"];
  "group_4077" -- "valS" [weight = "1"];
  "group_4079" -- "group_1739" [weight = "0.5"];
  "group_4079" -- "group_1740" [weight = "1"];
  "group_4079" -- "group_4080" [weight = "0.333333333333333"];
  "group_4080" -- "group_57" [weight = "0.5"];
  "group_4080" -- "group_7528" [weight = "1"];
  "group_4080" -- "group_8209" [weight = "1"];
  "group_4081" -- "group_2779" [weight = "0.2"];
  "group_4082" -- "group_1174" [weight = "1"];
  "group_4082" -- "group_4081" [weight = "1"];
  "group_4086" -- "acdA_1" [weight = "1"];
  "group_4086" -- "mmgC" [weight = "1"];
  "group_408" -- "alsT_1" [weight = "1"];
  "group_408" -- "alsT_2" [weight = "1"];
  "group_408" -- "mcpA_1" [weight = "1"];
  "group_4092" -- "group_1742" [weight = "0.5"];
  "group_4092" -- "group_1744" [weight = "1"];
  "group_4092" -- "group_7825" [weight = "1"];
  "group_4092" -- "pbpG" [weight = "1"];
  "group_4094" -- "cwlJ_1" [weight = "0.25"];
  "group_4094" -- "group_5294" [weight = "0.25"];
  "group_4095" -- "group_2796" [weight = "1"];
  "group_4095" -- "ywdI" [weight = "0.25"];
  "group_4099" -- "bshB2" [weight = "1"];
  "group_40" -- "sasA_7" [weight = "1"];
  "group_4103" -- "ilvA" [weight = "1"];
  "group_4106" -- "group_4107" [weight = "1"];
  "group_4106" -- "ndoA" [weight = "0.25"];
  "group_4108" -- "cshA" [weight = "0.5"];
  "group_4108" -- "cshA_1" [weight = "1"];
  "group_4108" -- "group_498" [weight = "0.25"];
  "group_4108" -- "group_499" [weight = "1"];
  "group_410" -- "aaaT" [weight = "1"];
  "group_4111" -- "yceI" [weight = "0.333333333333333"];
  "group_4112" -- "petC_2" [weight = "0.25"];
  "group_4112" -- "thi4" [weight = "1"];
  "group_4123" -- "group_5310" [weight = "0.333333333333333"];
  "group_4125" -- "gdnD_2" [weight = "0.5"];
  "group_4127" -- "bioY_2" [weight = "0.5"];
  "group_4130" -- "mhqN" [weight = "0.5"];
  "group_4130" -- "urdA" [weight = "1"];
  "group_4132" -- "group_2829" [weight = "1"];
  "group_4133" -- "group_4133" [weight = "1"];
  "group_4135" -- "group_6887" [weight = "1"];
  "group_4135" -- "msrAB" [weight = "1"];
  "group_4136" -- "ntaB" [weight = "0.2"];
  "group_413" -- "group_1545" [weight = "1"];
  "group_413" -- "group_3796" [weight = "0.25"];
  "group_413" -- "group_3797" [weight = "1"];
  "group_413" -- "group_414" [weight = "1"];
  "group_4140" -- "gdh" [weight = "1"];
  "group_4140" -- "purC_3" [weight = "1"];
  "group_4145" -- "group_4829" [weight = "0.2"];
  "group_4145" -- "group_5984" [weight = "1"];
  "group_4146" -- "group_6620" [weight = "1"];
  "group_4146" -- "group_6621" [weight = "1"];
  "group_4147" -- "group_4146" [weight = "1"];
  "group_4147" -- "group_6620" [weight = "1"];
  "group_414" -- "group_1545" [weight = "1"];
  "group_414" -- "group_3796" [weight = "1"];
  "group_4151" -- "group_5846" [weight = "0.2"];
  "group_4153" -- "group_4154" [weight = "1"];
  "group_4153" -- "group_4155" [weight = "0.333333333333333"];
  "group_4153" -- "sigX_3" [weight = "0.333333333333333"];
  "group_4155" -- "group_277" [weight = "1"];
  "group_4155" -- "group_4154" [weight = "1"];
  "group_4155" -- "ydbP" [weight = "0.25"];
  "group_4155" -- "ypcP" [weight = "0.5"];
  "group_4156" -- "group_2864" [weight = "0.333333333333333"];
  "group_4161" -- "gltC_3" [weight = "1"];
  "group_4161" -- "yddE_3" [weight = "1"];
  "group_4162" -- "fabG_6" [weight = "0.5"];
  "group_4162" -- "group_2871" [weight = "1"];
  "group_4162" -- "group_8535" [weight = "1"];
  "group_4163" -- "group_940" [weight = "0.333333333333333"];
  "group_4163" -- "group_941" [weight = "1"];
  "group_4164" -- "gabR_2" [weight = "0.5"];
  "group_4164" -- "group_4163" [weight = "0.25"];
  "group_4166" -- "group_3167" [weight = "1"];
  "group_4166" -- "group_8068" [weight = "1"];
  "group_4166" -- "hemL1_2" [weight = "0.5"];
  "group_4166" -- "ydcO" [weight = "1"];
  "group_4171" -- "cbiB_2" [weight = "1"];
  "group_4171" -- "cobD_2" [weight = "0.25"];
  "group_4171" -- "group_951" [weight = "1"];
  "group_4171" -- "group_952" [weight = "0.5"];
  "group_4174" -- "group_3187" [weight = "1"];
  "group_4174" -- "group_4173" [weight = "1"];
  "group_4178" -- "murI" [weight = "1"];
  "group_4178" -- "rph" [weight = "1"];
  "group_4179" -- "group_4180" [weight = "0.333333333333333"];
  "group_417" -- "group_420" [weight = "1"];
  "group_417" -- "tilS_2" [weight = "1"];
  "group_4181" -- "group_6648" [weight = "0.5"];
  "group_4181" -- "yizA" [weight = "0.5"];
  "group_4184" -- "gerBA_1" [weight = "0.5"];
  "group_4184" -- "group_271" [weight = "1"];
  "group_4184" -- "group_3299" [weight = "1"];
  "group_4184" -- "group_3300" [weight = "0.5"];
  "group_4184" -- "group_3301" [weight = "1"];
  "group_4184" -- "group_959" [weight = "1"];
  "group_4188" -- "group_7817" [weight = "1"];
  "group_4188" -- "regX3_3" [weight = "1"];
  "group_4188" -- "yicL_2" [weight = "1"];
  "group_4191" -- "cat1_2" [weight = "1"];
  "group_4191" -- "nfrA1" [weight = "1"];
  "group_4192" -- "group_4193" [weight = "1"];
  "group_4192" -- "group_4194" [weight = "0.333333333333333"];
  "group_4192" -- "group_5365" [weight = "1"];
  "group_4192" -- "group_5577" [weight = "0.5"];
  "group_4194" -- "group_4193" [weight = "0.5"];
  "group_4194" -- "group_968" [weight = "0.5"];
  "group_4194" -- "nhaC_1" [weight = "1"];
  "group_4197" -- "group_4196" [weight = "1"];
  "group_4198" -- "yocH" [weight = "0.333333333333333"];
  "group_41" -- "sasA_7" [weight = "1"];
  "group_4204" -- "ywnA" [weight = "0.2"];
  "group_4205" -- "group_2891" [weight = "1"];
  "group_4205" -- "group_4204" [weight = "0.2"];
  "group_4205" -- "thyA" [weight = "0.333333333333333"];
  "group_4206" -- "group_132" [weight = "0.25"];
  "group_4208" -- "abgT" [weight = "1"];
  "group_4209" -- "group_7537" [weight = "1"];
  "group_4209" -- "group_974" [weight = "0.2"];
  "group_4211" -- "group_6659" [weight = "0.2"];
  "group_4211" -- "thrZ" [weight = "0.5"];
  "group_4211" -- "thrZ_1" [weight = "0.333333333333333"];
  "group_4213" -- "degV_1" [weight = "1"];
  "group_4213" -- "group_3255" [weight = "1"];
  "group_421" -- "group_420" [weight = "1"];
  "group_4221" -- "coiA" [weight = "1"];
  "group_4221" -- "pepF1_1" [weight = "1"];
  "group_4224" -- "spoVAD" [weight = "0.5"];
  "group_4225" -- "yjcG_2" [weight = "1"];
  "group_4229" -- "group_4228" [weight = "1"];
  "group_4229" -- "yjcG" [weight = "1"];
  "group_422" -- "group_421" [weight = "1"];
  "group_422" -- "spoIIE" [weight = "1"];
  "group_4231" -- "group_1109" [weight = "1"];
  "group_4231" -- "group_4230" [weight = "1"];
  "group_4231" -- "group_4232" [weight = "1"];
  "group_4231" -- "ypjQ" [weight = "0.333333333333333"];
  "group_4232" -- "group_1837" [weight = "0.5"];
  "group_4232" -- "gsiC_5" [weight = "0.2"];
  "group_4234" -- "group_2911" [weight = "0.25"];
  "group_4234" -- "group_9906" [weight = "0.25"];
  "group_4237" -- "group_10303" [weight = "0.25"];
  "group_4237" -- "group_1845" [weight = "1"];
  "group_4237" -- "group_5593" [weight = "1"];
  "group_4239" -- "arlR_2" [weight = "0.25"];
  "group_4239" -- "group_4635" [weight = "0.333333333333333"];
  "group_423" -- "group_420" [weight = "1"];
  "group_4241" -- "moeA" [weight = "1"];
  "group_4241" -- "moeA_1" [weight = "1"];
  "group_4242" -- "group_4243" [weight = "1"];
  "group_4245" -- "cobB" [weight = "0.25"];
  "group_4245" -- "group_1853" [weight = "1"];
  "group_4252" -- "hemL" [weight = "1"];
  "group_4253" -- "hemL" [weight = "0.25"];
  "group_4264" -- "ftsE" [weight = "1"];
  "group_426" -- "cbiX" [weight = "1"];
  "group_4278" -- "group_5142" [weight = "1"];
  "group_427" -- "group_428" [weight = "1"];
  "group_427" -- "group_806" [weight = "1"];
  "group_427" -- "sasA_7" [weight = "1"];
  "group_4281" -- "group_1013" [weight = "1"];
  "group_4281" -- "group_9960" [weight = "0.5"];
  "group_4281" -- "xerD_2" [weight = "1"];
  "group_4285" -- "group_5729" [weight = "1"];
  "group_4285" -- "group_6737" [weight = "1"];
  "group_4285" -- "group_8006" [weight = "1"];
  "group_4286" -- "cheB_5" [weight = "1"];
  "group_4286" -- "group_1877" [weight = "0.5"];
  "group_4286" -- "group_1879" [weight = "1"];
  "group_4286" -- "group_2967" [weight = "1"];
  "group_4287" -- "group_1881" [weight = "0.5"];
  "group_4287" -- "group_5419" [weight = "0.2"];
  "group_4289" -- "katA_2" [weight = "1"];
  "group_4289" -- "rhaR_5" [weight = "1"];
  "group_428" -- "group_806" [weight = "1"];
  "group_4294" -- "bceB_2" [weight = "0.25"];
  "group_4294" -- "group_8011" [weight = "1"];
  "group_4294" -- "resE_3" [weight = "1"];
  "group_4298" -- "group_4627" [weight = "0.5"];
  "group_4298" -- "group_8012" [weight = "1"];
  "group_4298" -- "mcpB_2" [weight = "0.25"];
  "group_4299" -- "group_6760" [weight = "0.333333333333333"];
  "group_4299" -- "rimJ_2" [weight = "0.5"];
  "group_429" -- "group_427" [weight = "1"];
  "group_4303" -- "menE_2" [weight = "1"];
  "group_4305" -- "hutI_1" [weight = "1"];
  "group_4307" -- "dapE_2" [weight = "0.25"];
  "group_4307" -- "group_4308" [weight = "1"];
  "group_4309" -- "group_5429" [weight = "0.5"];
  "group_4309" -- "mvaA" [weight = "1"];
  "group_4309" -- "puuR" [weight = "0.5"];
  "group_430" -- "group_427" [weight = "1"];
  "group_430" -- "group_806" [weight = "1"];
  "group_4313" -- "group_5248" [weight = "1"];
  "group_4313" -- "group_6767" [weight = "0.5"];
  "group_4313" -- "group_7187" [weight = "1"];
  "group_4313" -- "group_7435" [weight = "1"];
  "group_4319" -- "group_4318" [weight = "0.2"];
  "group_4319" -- "recR" [weight = "0.333333333333333"];
  "group_4322" -- "bdlA_2" [weight = "0.5"];
  "group_4325" -- "czcD" [weight = "1"];
  "group_4325" -- "czrA" [weight = "1"];
  "group_4333" -- "lptB_2" [weight = "1"];
  "group_4335" -- "nikE_2" [weight = "1"];
  "group_4336" -- "group_3015" [weight = "1"];
  "group_4336" -- "group_8954" [weight = "1"];
  "group_4336" -- "group_9389" [weight = "1"];
  "group_4336" -- "lsa(B)" [weight = "0.333333333333333"];
  "group_4338" -- "pheP_2" [weight = "1"];
  "group_433" -- "group_6489" [weight = "1"];
  "group_4340" -- "patB_1" [weight = "1"];
  "group_4342" -- "patB_1" [weight = "1"];
  "group_4343" -- "group_3199" [weight = "0.5"];
  "group_4343" -- "group_4340" [weight = "1"];
  "group_4343" -- "group_4342" [weight = "1"];
  "group_4343" -- "patB_1" [weight = "0.5"];
  "group_4346" -- "group_1944" [weight = "0.25"];
  "group_4346" -- "group_1945" [weight = "1"];
  "group_434" -- "argS_3" [weight = "1"];
  "group_434" -- "group_1601" [weight = "1"];
  "group_4350" -- "group_3026" [weight = "1"];
  "group_4350" -- "group_4351" [weight = "1"];
  "group_4350" -- "menC" [weight = "0.333333333333333"];
  "group_4350" -- "yclN" [weight = "0.333333333333333"];
  "group_4354" -- "group_4354" [weight = "0.5"];
  "group_4361" -- "group_5457" [weight = "0.5"];
  "group_4361" -- "group_9635" [weight = "1"];
  "group_4362" -- "group_4361" [weight = "1"];
  "group_4362" -- "group_5457" [weight = "1"];
  "group_4362" -- "group_6793" [weight = "1"];
  "group_4362" -- "group_7814" [weight = "1"];
  "group_4364" -- "group_3037" [weight = "0.5"];
  "group_4364" -- "group_4365" [weight = "1"];
  "group_4364" -- "lnrL_4" [weight = "0.25"];
  "group_4367" -- "group_1059" [weight = "1"];
  "group_4367" -- "nupC_2" [weight = "0.333333333333333"];
  "group_4369" -- "acpB" [weight = "0.5"];
  "group_4369" -- "deoD_1" [weight = "1"];
  "group_4369" -- "nupC_2" [weight = "0.5"];
  "group_4370" -- "group_5461" [weight = "0.333333333333333"];
  "group_4370" -- "group_7525" [weight = "1"];
  "group_4371" -- "group_4370" [weight = "0.333333333333333"];
  "group_4371" -- "group_7525" [weight = "1"];
  "group_4372" -- "group_3048" [weight = "0.25"];
  "group_4372" -- "group_4784" [weight = "0.25"];
  "group_4373" -- "gerBC_2" [weight = "1"];
  "group_4373" -- "group_1972" [weight = "1"];
  "group_4373" -- "strB1" [weight = "1"];
  "group_4374" -- "group_6312" [weight = "0.5"];
  "group_4379" -- "group_4695" [weight = "0.333333333333333"];
  "group_4379" -- "group_4696" [weight = "0.5"];
  "group_4380" -- "speA_1" [weight = "1"];
  "group_4382" -- "group_4380" [weight = "0.5"];
  "group_4382" -- "speA_1" [weight = "1"];
  "group_4385" -- "group_1070" [weight = "1"];
  "group_4385" -- "mshD_2" [weight = "0.2"];
  "group_4386" -- "group_3286" [weight = "1"];
  "group_4386" -- "group_4387" [weight = "1"];
  "group_4386" -- "malT_2" [weight = "0.333333333333333"];
  "group_4386" -- "malT_3" [weight = "1"];
  "group_4391" -- "group_6066" [weight = "1"];
  "group_439" -- "group_87" [weight = "1"];
  "group_439" -- "group_88" [weight = "1"];
  "group_43" -- "group_427" [weight = "1"];
  "group_43" -- "group_429" [weight = "1"];
  "group_43" -- "group_430" [weight = "1"];
  "group_43" -- "sasA_7" [weight = "0.5"];
  "group_4401" -- "purM" [weight = "1"];
  "group_4405" -- "group_4406" [weight = "1"];
  "group_4405" -- "group_5484" [weight = "1"];
  "group_4405" -- "group_6828" [weight = "0.5"];
  "group_4406" -- "group_5484" [weight = "1"];
  "group_4408" -- "mntC" [weight = "1"];
  "group_4409" -- "group_3284" [weight = "1"];
  "group_4409" -- "group_3285" [weight = "0.5"];
  "group_4409" -- "sapB" [weight = "1"];
  "group_440" -- "group_3884" [weight = "0.333333333333333"];
  "group_440" -- "group_439" [weight = "1"];
  "group_4412" -- "rocD" [weight = "1"];
  "group_4417" -- "veg" [weight = "1"];
  "group_4418" -- "group_1076" [weight = "0.5"];
  "group_4418" -- "group_8112" [weight = "1"];
  "group_4418" -- "rnmV_2" [weight = "0.2"];
  "group_4418" -- "ycfH_2" [weight = "0.2"];
  "group_4420" -- "group_4418" [weight = "1"];
  "group_4420" -- "metG_2" [weight = "1"];
  "group_4420" -- "ycfH_2" [weight = "1"];
  "group_4427" -- "mutS2_1" [weight = "0.5"];
  "group_4428" -- "group_4426" [weight = "1"];
  "group_4428" -- "group_4427" [weight = "1"];
  "group_4428" -- "mutS2_1" [weight = "1"];
  "group_4429" -- "group_4428" [weight = "1"];
  "group_4429" -- "group_4546" [weight = "1"];
  "group_442" -- "group_443" [weight = "1"];
  "group_4430" -- "group_1083" [weight = "1"];
  "group_4433" -- "ssuC" [weight = "1"];
  "group_4434" -- "group_4433" [weight = "1"];
  "group_4434" -- "group_7846" [weight = "1"];
  "group_4434" -- "ssuB" [weight = "1"];
  "group_4437" -- "group_4438" [weight = "1"];
  "group_4437" -- "group_5513" [weight = "0.333333333333333"];
  "group_4440" -- "group_3092" [weight = "1"];
  "group_4440" -- "group_317" [weight = "1"];
  "group_4440" -- "group_318" [weight = "1"];
  "group_4441" -- "group_2014" [weight = "0.5"];
  "group_4441" -- "group_4442" [weight = "1"];
  "group_4443" -- "group_4441" [weight = "1"];
  "group_4443" -- "group_4442" [weight = "1"];
  "group_4444" -- "group_3097" [weight = "0.333333333333333"];
  "group_4444" -- "group_3098" [weight = "0.5"];
  "group_4444" -- "rppH" [weight = "1"];
  "group_4445" -- "deoD_2" [weight = "0.2"];
  "group_4449" -- "group_4448" [weight = "0.333333333333333"];
  "group_4449" -- "group_5589" [weight = "1"];
  "group_4449" -- "group_7949" [weight = "0.333333333333333"];
  "group_4450" -- "group_4451" [weight = "1"];
  "group_4450" -- "group_5534" [weight = "1"];
  "group_4450" -- "group_5535" [weight = "1"];
  "group_4451" -- "group_5535" [weight = "1"];
  "group_4454" -- "group_4455" [weight = "1"];
  "group_4454" -- "group_6869" [weight = "1"];
  "group_4455" -- "group_6890" [weight = "1"];
  "group_4459" -- "addA" [weight = "0.2"];
  "group_445" -- "dltA_2" [weight = "1"];
  "group_445" -- "group_5195" [weight = "0.333333333333333"];
  "group_445" -- "patA_2" [weight = "0.5"];
  "group_4463" -- "group_4463" [weight = "1"];
  "group_4466" -- "hag" [weight = "0.2"];
  "group_4467" -- "group_4049" [weight = "0.5"];
  "group_4467" -- "group_4468" [weight = "1"];
  "group_4467" -- "group_6936" [weight = "1"];
  "group_4467" -- "group_8426" [weight = "1"];
  "group_4470" -- "group_5551" [weight = "0.333333333333333"];
  "group_4471" -- "group_4472" [weight = "1"];
  "group_4471" -- "group_5557" [weight = "0.5"];
  "group_4471" -- "group_7013" [weight = "1"];
  "group_4471" -- "group_8294" [weight = "1"];
  "group_4472" -- "group_8294" [weight = "1"];
  "group_4485" -- "group_2055" [weight = "1"];
  "group_4486" -- "group_4485" [weight = "1"];
  "group_4486" -- "group_5567" [weight = "1"];
  "group_4487" -- "gerAA_3" [weight = "1"];
  "group_4487" -- "group_1020" [weight = "1"];
  "group_4487" -- "group_1021" [weight = "1"];
  "group_4487" -- "group_9400" [weight = "1"];
  "group_4491" -- "group_3199" [weight = "1"];
  "group_4491" -- "group_4337" [weight = "1"];
  "group_4493" -- "group_389" [weight = "1"];
  "group_4493" -- "group_4492" [weight = "1"];
  "group_4493" -- "sbcD_2" [weight = "1"];
  "group_4494" -- "group_4495" [weight = "1"];
  "group_4494" -- "gudP_1" [weight = "1"];
  "group_4496" -- "gdx_2" [weight = "0.5"];
  "group_4496" -- "group_4497" [weight = "1"];
  "group_4496" -- "group_7047" [weight = "1"];
  "group_4497" -- "group_7928" [weight = "1"];
  "group_4499" -- "group_4895" [weight = "1"];
  "group_449" -- "group_2657" [weight = "1"];
  "group_449" -- "helD_2" [weight = "1"];
  "group_4500" -- "group_2191" [weight = "1"];
  "group_4500" -- "group_4499" [weight = "1"];
  "group_4500" -- "group_4895" [weight = "1"];
  "group_4504" -- "group_7125" [weight = "1"];
  "group_4504" -- "group_8990" [weight = "1"];
  "group_4504" -- "group_9462" [weight = "1"];
  "group_4506" -- "group_2903" [weight = "0.5"];
  "group_4506" -- "group_2905" [weight = "1"];
  "group_4506" -- "group_7170" [weight = "1"];
  "group_4506" -- "group_8883" [weight = "1"];
  "group_4507" -- "group_4583" [weight = "0.333333333333333"];
  "group_4507" -- "group_7397" [weight = "1"];
  "group_4507" -- "ykuI" [weight = "1"];
  "group_4509" -- "apbE" [weight = "1"];
[truncated: 391,203 more chars]
