# Supplementary material for: Whole-genome analysis of Lysinibacillus boronitolerans MSR1: A dairy-isolated multidrug-resistant and non-pathogenic strain
Source: PLoS One. 2025 Dec 12;20(12):e0333844. doi: 10.1371/journal.pone.0333844 (PMC12700380; doi:10.1371/journal.pone.0333844)
Supplement: S9 File — (ZIP) [file pone.0333844.s015.zip › roaryresult/core_alignment_header.embl]

ID   Genome standard; DNA; PRO; 1234 BP.
XX
FH   Key             Location/Qualifiers
FH
FT   feature         1..741
FT                   /label=COQ3_1
FT                   /locus_tag=COQ3_1
FT   feature         742..1338
FT                   /label=COQ5_3
FT                   /locus_tag=COQ5_3
FT   feature         1339..1986
FT                   /label=IMPDH_1
FT                   /locus_tag=IMPDH_1
FT   feature         1987..3294
FT                   /label=IMPDH_2
FT                   /locus_tag=IMPDH_2
FT   feature         3295..4065
FT                   /label=MroQ
FT                   /locus_tag=MroQ
FT   feature         4066..4614
FT                   /label=aaaT_1
FT                   /locus_tag=aaaT_1
FT   feature         4615..6030
FT                   /label=abgB
FT                   /locus_tag=abgB
FT   feature         6031..7563
FT                   /label=abgT
FT                   /locus_tag=abgT
FT   feature         7564..8073
FT                   /label=accB
FT                   /locus_tag=accB
FT   feature         8074..9441
FT                   /label=accC
FT                   /locus_tag=accC
FT   feature         9442..10578
FT                   /label=acdA_1
FT                   /locus_tag=acdA_1
FT   feature         10579..11775
FT                   /label=acdA_2
FT                   /locus_tag=acdA_2
FT   feature         11776..13059
FT                   /label=aceA
FT                   /locus_tag=aceA
FT   feature         13060..14668
FT                   /label=aceB
FT                   /locus_tag=aceB
FT   feature         14669..16178
FT                   /label=acp
FT                   /locus_tag=acp
FT   feature         16179..16416
FT                   /label=acpA
FT                   /locus_tag=acpA
FT   feature         16417..16770
FT                   /label=acpS
FT                   /locus_tag=acpS
FT   feature         16771..17328
FT                   /label=act
FT                   /locus_tag=act
FT   feature         17329..18900
FT                   /label=actP_1
FT                   /locus_tag=actP_1
FT   feature         18901..20463
FT                   /label=actP_2
FT                   /locus_tag=actP_2
FT   feature         20464..21099
FT                   /label=acuA
FT                   /locus_tag=acuA
FT   feature         21100..21675
FT                   /label=ada
FT                   /locus_tag=ada
FT   feature         21676..22185
FT                   /label=adaB_1
FT                   /locus_tag=adaB_1
FT   feature         22186..25695
FT                   /label=addB
FT                   /locus_tag=addB
FT   feature         25696..27186
FT                   /label=adhE_2
FT                   /locus_tag=adhE_2
FT   feature         27187..28710
FT                   /label=adh_1
FT                   /locus_tag=adh_1
FT   feature         28711..29738
FT                   /label=adh_2
FT                   /locus_tag=adh_2
FT   feature         29739..30374
FT                   /label=ahpC
FT                   /locus_tag=ahpC
FT   feature         30375..33039
FT                   /label=alaS_1
FT                   /locus_tag=alaS_1
FT   feature         33040..34218
FT                   /label=alaS_2
FT                   /locus_tag=alaS_2
FT   feature         34219..35337
FT                   /label=ald
FT                   /locus_tag=ald
FT   feature         35338..36735
FT                   /label=aldH1
FT                   /locus_tag=aldH1
FT   feature         36736..37989
FT                   /label=amaB
FT                   /locus_tag=amaB
FT   feature         37990..38805
FT                   /label=amj
FT                   /locus_tag=amj
FT   feature         38806..39774
FT                   /label=ansB
FT                   /locus_tag=ansB
FT   feature         39775..41460
FT                   /label=apc4
FT                   /locus_tag=apc4
FT   feature         41461..41974
FT                   /label=apt
FT                   /locus_tag=apt
FT   feature         41975..42811
FT                   /label=araC
FT                   /locus_tag=araC
FT   feature         42812..43684
FT                   /label=arcA_2
FT                   /locus_tag=arcA_2
FT   feature         43685..44470
FT                   /label=argB
FT                   /locus_tag=argB
FT   feature         44471..45505
FT                   /label=argC
FT                   /locus_tag=argC
FT   feature         45506..46638
FT                   /label=argD
FT                   /locus_tag=argD
FT   feature         46639..47835
FT                   /label=argG
FT                   /locus_tag=argG
FT   feature         47836..49218
FT                   /label=argH_1
FT                   /locus_tag=argH_1
FT   feature         49219..50733
FT                   /label=argH_2
FT                   /locus_tag=argH_2
FT   feature         50734..51978
FT                   /label=argJ
FT                   /locus_tag=argJ
FT   feature         51979..52581
FT                   /label=argO
FT                   /locus_tag=argO
FT   feature         52582..53031
FT                   /label=argR
FT                   /locus_tag=argR
FT   feature         53032..54418
FT                   /label=arlS
FT                   /locus_tag=arlS
FT   feature         54419..55816
FT                   /label=arlS_2
FT                   /locus_tag=arlS_2
FT   feature         55817..56905
FT                   /label=aroA
FT                   /locus_tag=aroA
FT   feature         56906..58192
FT                   /label=aroA1
FT                   /locus_tag=aroA1
FT   feature         58193..59284
FT                   /label=aroB
FT                   /locus_tag=aroB
FT   feature         59285..60469
FT                   /label=aroC
FT                   /locus_tag=aroC
FT   feature         60470..60838
FT                   /label=aroH
FT                   /locus_tag=aroH
FT   feature         60839..61354
FT                   /label=aroK
FT                   /locus_tag=aroK
FT   feature         61355..62155
FT                   /label=artI_2
FT                   /locus_tag=artI_2
FT   feature         62156..62893
FT                   /label=artM_1
FT                   /locus_tag=artM_1
FT   feature         62894..63646
FT                   /label=artM_3
FT                   /locus_tag=artM_3
FT   feature         63647..64699
FT                   /label=asd
FT                   /locus_tag=asd
FT   feature         64700..66616
FT                   /label=asnB
FT                   /locus_tag=asnB
FT   feature         66617..68038
FT                   /label=aspA
FT                   /locus_tag=aspA
FT   feature         68039..69551
FT                   /label=atpA
FT                   /locus_tag=atpA
FT   feature         69552..70265
FT                   /label=atpB
FT                   /locus_tag=atpB
FT   feature         70266..70673
FT                   /label=atpC
FT                   /locus_tag=atpC
FT   feature         70674..72089
FT                   /label=atpD
FT                   /locus_tag=atpD
FT   feature         72090..72317
FT                   /label=atpE
FT                   /locus_tag=atpE
FT   feature         72318..72845
FT                   /label=atpF
FT                   /locus_tag=atpF
FT   feature         72846..73703
FT                   /label=atpG
FT                   /locus_tag=atpG
FT   feature         73704..74241
FT                   /label=atpH
FT                   /locus_tag=atpH
FT   feature         74242..75498
FT                   /label=atzC_1
FT                   /locus_tag=atzC_1
FT   feature         75499..76716
FT                   /label=atzC_2
FT                   /locus_tag=atzC_2
FT   feature         76717..77481
FT                   /label=aviRb
FT                   /locus_tag=aviRb
FT   feature         77482..78582
FT                   /label=axeA1
FT                   /locus_tag=axeA1
FT   feature         78583..79209
FT                   /label=azoR4
FT                   /locus_tag=azoR4
FT   feature         79210..79956
FT                   /label=bacC_1
FT                   /locus_tag=bacC_1
FT   feature         79957..81171
FT                   /label=bacE
FT                   /locus_tag=bacE
FT   feature         81172..82344
FT                   /label=bacF
FT                   /locus_tag=bacF
FT   feature         82345..83870
FT                   /label=bauC_2
FT                   /locus_tag=bauC_2
FT   feature         83871..85403
FT                   /label=bauC_3
FT                   /locus_tag=bauC_3
FT   feature         85404..86549
FT                   /label=bcd
FT                   /locus_tag=bcd
FT   feature         86550..88421
FT                   /label=bceB_2
FT                   /locus_tag=bceB_2
FT   feature         88422..88868
FT                   /label=bdbC
FT                   /locus_tag=bdbC
FT   feature         88869..89795
FT                   /label=bdlA_2
FT                   /locus_tag=bdlA_2
FT   feature         89796..91322
FT                   /label=bepA_2
FT                   /locus_tag=bepA_2
FT   feature         91323..91913
FT                   /label=betI_1
FT                   /locus_tag=betI_1
FT   feature         91914..92423
FT                   /label=betI_2
FT                   /locus_tag=betI_2
FT   feature         92424..93446
FT                   /label=bfmBAA
FT                   /locus_tag=bfmBAA
FT   feature         93447..94433
FT                   /label=bfmBAB
FT                   /locus_tag=bfmBAB
FT   feature         94434..95393
FT                   /label=bioB_1
FT                   /locus_tag=bioB_1
FT   feature         95394..96390
FT                   /label=bioB_2
FT                   /locus_tag=bioB_2
FT   feature         96391..96945
FT                   /label=bioY2
FT                   /locus_tag=bioY2
FT   feature         96946..97539
FT                   /label=bioY_1
FT                   /locus_tag=bioY_1
FT   feature         97540..98136
FT                   /label=bioY_2
FT                   /locus_tag=bioY_2
FT   feature         98137..99123
FT                   /label=birA
FT                   /locus_tag=birA
FT   feature         99124..99594
FT                   /label=bltD
FT                   /locus_tag=bltD
FT   feature         99595..101046
FT                   /label=bmr3
FT                   /locus_tag=bmr3
FT   feature         101047..102807
FT                   /label=bmrA
FT                   /locus_tag=bmrA
FT   feature         102808..104049
FT                   /label=braC
FT                   /locus_tag=braC
FT   feature         104050..105442
FT                   /label=brnQ_1
FT                   /locus_tag=brnQ_1
FT   feature         105443..106765
FT                   /label=brnQ_2
FT                   /locus_tag=brnQ_2
FT   feature         106766..107311
FT                   /label=bsaA_1
FT                   /locus_tag=bsaA_1
FT   feature         107312..107788
FT                   /label=bsaA_2
FT                   /locus_tag=bsaA_2
FT   feature         107789..108937
FT                   /label=bshA
FT                   /locus_tag=bshA
FT   feature         108938..110558
FT                   /label=bshC
FT                   /locus_tag=bshC
FT   feature         110559..112313
FT                   /label=btsS
FT                   /locus_tag=btsS
FT   feature         112314..113066
FT                   /label=btsS_2
FT                   /locus_tag=btsS_2
FT   feature         113067..113915
FT                   /label=btuD_2
FT                   /locus_tag=btuD_2
FT   feature         113916..115385
FT                   /label=btuD_7
FT                   /locus_tag=btuD_7
FT   feature         115386..116615
FT                   /label=btuD_8
FT                   /locus_tag=btuD_8
FT   feature         116616..117570
FT                   /label=btuF_2
FT                   /locus_tag=btuF_2
FT   feature         117571..118539
FT                   /label=btuF_3
FT                   /locus_tag=btuF_3
FT   feature         118540..119533
FT                   /label=btuF_4
FT                   /locus_tag=btuF_4
FT   feature         119534..120070
FT                   /label=btuR
FT                   /locus_tag=btuR
FT   feature         120071..120829
FT                   /label=butA
FT                   /locus_tag=butA
FT   feature         120830..121321
FT                   /label=caaD
FT                   /locus_tag=caaD
FT   feature         121322..123445
FT                   /label=cadA
FT                   /locus_tag=cadA
FT   feature         123446..123820
FT                   /label=cadC
FT                   /locus_tag=cadC
FT   feature         123821..125491
FT                   /label=caiA
FT                   /locus_tag=caiA
FT   feature         125492..126521
FT                   /label=capD
FT                   /locus_tag=capD
FT   feature         126522..127622
FT                   /label=carA
FT                   /locus_tag=carA
FT   feature         127623..130827
FT                   /label=carB
FT                   /locus_tag=carB
FT   feature         130828..132357
FT                   /label=cat1_2
FT                   /locus_tag=cat1_2
FT   feature         132358..133209
FT                   /label=catE
FT                   /locus_tag=catE
FT   feature         133210..133701
FT                   /label=cbaB
FT                   /locus_tag=cbaB
FT   feature         133702..134362
FT                   /label=cbiC
FT                   /locus_tag=cbiC
FT   feature         134363..135463
FT                   /label=cbiD
FT                   /locus_tag=cbiD
FT   feature         135464..136684
FT                   /label=cbiET
FT                   /locus_tag=cbiET
FT   feature         136685..137471
FT                   /label=cbiF
FT                   /locus_tag=cbiF
FT   feature         137472..138603
FT                   /label=cbiG
FT                   /locus_tag=cbiG
FT   feature         138604..139365
FT                   /label=cbiJ
FT                   /locus_tag=cbiJ
FT   feature         139366..140112
FT                   /label=cbiM
FT                   /locus_tag=cbiM
FT   feature         140113..140385
FT                   /label=cbiN
FT                   /locus_tag=cbiN
FT   feature         140386..141162
FT                   /label=cbiQ
FT                   /locus_tag=cbiQ
FT   feature         141163..142195
FT                   /label=cbiX
FT                   /locus_tag=cbiX
FT   feature         142196..143371
FT                   /label=cca
FT                   /locus_tag=cca
FT   feature         143372..143695
FT                   /label=cccA_2
FT                   /locus_tag=cccA_2
FT   feature         143696..144700
FT                   /label=ccpA
FT                   /locus_tag=ccpA
FT   feature         144701..145336
FT                   /label=ccpN
FT                   /locus_tag=ccpN
FT   feature         145337..146518
FT                   /label=ccsA_1
FT                   /locus_tag=ccsA_1
FT   feature         146519..148429
FT                   /label=cdaA
FT                   /locus_tag=cdaA
FT   feature         148430..149527
FT                   /label=cdaR_1
FT                   /locus_tag=cdaR_1
FT   feature         149528..150229
FT                   /label=cdaS
FT                   /locus_tag=cdaS
FT   feature         150230..151510
FT                   /label=cdgJ
FT                   /locus_tag=cdgJ
FT   feature         151511..153217
FT                   /label=cdr
FT                   /locus_tag=cdr
FT   feature         153218..154021
FT                   /label=cdsA
FT                   /locus_tag=cdsA
FT   feature         154022..154333
FT                   /label=celA
FT                   /locus_tag=celA
FT   feature         154334..155740
FT                   /label=cfiB
FT                   /locus_tag=cfiB
FT   feature         155741..156793
FT                   /label=cggR
FT                   /locus_tag=cggR
FT   feature         156794..157943
FT                   /label=cheB_1
FT                   /locus_tag=cheB_1
FT   feature         157944..158576
FT                   /label=cheC
FT                   /locus_tag=cheC
FT   feature         158577..159090
FT                   /label=cheD
FT                   /locus_tag=cheD
FT   feature         159091..159951
FT                   /label=cheR_2
FT                   /locus_tag=cheR_2
FT   feature         159952..160857
FT                   /label=cheV
FT                   /locus_tag=cheV
FT   feature         160858..161304
FT                   /label=cheW
FT                   /locus_tag=cheW
FT   feature         161305..161994
FT                   /label=cidB
FT                   /locus_tag=cidB
FT   feature         161995..163257
FT                   /label=cinA
FT                   /locus_tag=cinA
FT   feature         163258..163959
FT                   /label=citT_3
FT                   /locus_tag=citT_3
FT   feature         163960..166404
FT                   /label=clpC
FT                   /locus_tag=clpC
FT   feature         166405..166995
FT                   /label=clpP
FT                   /locus_tag=clpP
FT   feature         166996..168267
FT                   /label=clpX
FT                   /locus_tag=clpX
FT   feature         168268..169671
FT                   /label=clpY
FT                   /locus_tag=clpY
FT   feature         169672..170373
FT                   /label=cmk_1
FT                   /locus_tag=cmk_1
FT   feature         170374..171124
FT                   /label=cmpD
FT                   /locus_tag=cmpD
FT   feature         171125..172018
FT                   /label=cmpR_1
FT                   /locus_tag=cmpR_1
FT   feature         172019..172924
FT                   /label=cmpR_3
FT                   /locus_tag=cmpR_3
FT   feature         172925..173599
FT                   /label=coaBC_2
FT                   /locus_tag=coaBC_2
FT   feature         173600..174092
FT                   /label=coaD
FT                   /locus_tag=coaD
FT   feature         174093..174746
FT                   /label=coaE_1
FT                   /locus_tag=coaE_1
FT   feature         174747..175562
FT                   /label=coaX
FT                   /locus_tag=coaX
FT   feature         175563..176264
FT                   /label=cobB
FT                   /locus_tag=cobB
FT   feature         176265..177362
FT                   /label=cobD_2
FT                   /locus_tag=cobD_2
FT   feature         177363..177939
FT                   /label=cobU
FT                   /locus_tag=cobU
FT   feature         177940..178722
FT                   /label=codY
FT                   /locus_tag=codY
FT   feature         178723..179353
FT                   /label=comA_2
FT                   /locus_tag=comA_2
FT   feature         179354..179974
FT                   /label=comA_3
FT                   /locus_tag=comA_3
FT   feature         179975..180619
FT                   /label=comEA
FT                   /locus_tag=comEA
FT   feature         180620..181639
FT                   /label=comGA
FT                   /locus_tag=comGA
FT   feature         181640..181978
FT                   /label=comGC
FT                   /locus_tag=comGC
FT   feature         181979..182491
FT                   /label=comK_1
FT                   /locus_tag=comK_1
FT   feature         182492..183034
FT                   /label=comK_2
FT                   /locus_tag=comK_2
FT   feature         183035..183344
FT                   /label=comN
FT                   /locus_tag=comN
FT   feature         183345..183551
FT                   /label=copZ
FT                   /locus_tag=copZ
FT   feature         183552..184553
FT                   /label=corA_1
FT                   /locus_tag=corA_1
FT   feature         184554..185516
FT                   /label=corA_2
FT                   /locus_tag=corA_2
FT   feature         185517..187376
FT                   /label=cotA
FT                   /locus_tag=cotA
FT   feature         187377..187901
FT                   /label=cotZ
FT                   /locus_tag=cotZ
FT   feature         187902..188654
FT                   /label=cpnA_1
FT                   /locus_tag=cpnA_1
FT   feature         188655..189389
FT                   /label=cpnA_2
FT                   /locus_tag=cpnA_2
FT   feature         189390..189719
FT                   /label=crcB_1
FT                   /locus_tag=crcB_1
FT   feature         189720..190129
FT                   /label=crcB_2
FT                   /locus_tag=crcB_2
FT   feature         190130..190387
FT                   /label=crh
FT                   /locus_tag=crh
FT   feature         190388..191173
FT                   /label=crt_1
FT                   /locus_tag=crt_1
FT   feature         191174..191398
FT                   /label=csbA
FT                   /locus_tag=csbA
FT   feature         191399..191962
FT                   /label=csh
FT                   /locus_tag=csh
FT   feature         191963..193267
FT                   /label=cshB
FT                   /locus_tag=cshB
FT   feature         193268..193528
FT                   /label=csoR_1
FT                   /locus_tag=csoR_1
FT   feature         193529..193861
FT                   /label=csoR_2
FT                   /locus_tag=csoR_2
FT   feature         193862..194140
FT                   /label=csoS1C
FT                   /locus_tag=csoS1C
FT   feature         194141..194341
FT                   /label=cspA_1
FT                   /locus_tag=cspA_1
FT   feature         194342..194542
FT                   /label=cspA_2
FT                   /locus_tag=cspA_2
FT   feature         194543..194746
FT                   /label=cspB
FT                   /locus_tag=cspB
FT   feature         194747..194947
FT                   /label=cspLA
FT                   /locus_tag=cspLA
FT   feature         194948..196760
FT                   /label=cstA
FT                   /locus_tag=cstA
FT   feature         196761..197720
FT                   /label=ctaA
FT                   /locus_tag=ctaA
FT   feature         197721..198671
FT                   /label=ctaB2_2
FT                   /locus_tag=ctaB2_2
FT   feature         198672..199760
FT                   /label=ctaC
FT                   /locus_tag=ctaC
FT   feature         199761..200387
FT                   /label=ctaE
FT                   /locus_tag=ctaE
FT   feature         200388..201836
FT                   /label=ctpB
FT                   /locus_tag=ctpB
FT   feature         201837..202307
FT                   /label=ctsr
FT                   /locus_tag=ctsr
FT   feature         202308..203106
FT                   /label=cueR
FT                   /locus_tag=cueR
FT   feature         203107..203964
FT                   /label=cvfB
FT                   /locus_tag=cvfB
FT   feature         203965..204682
FT                   /label=cwlD
FT                   /locus_tag=cwlD
FT   feature         204683..205108
FT                   /label=cwlJ_1
FT                   /locus_tag=cwlJ_1
FT   feature         205109..206497
FT                   /label=cycA
FT                   /locus_tag=cycA
FT   feature         206498..206917
FT                   /label=cymR
FT                   /locus_tag=cymR
FT   feature         206918..207991
FT                   /label=cysA
FT                   /locus_tag=cysA
FT   feature         207992..208927
FT                   /label=cysB
FT                   /locus_tag=cysB
FT   feature         208928..209521
FT                   /label=cysC
FT                   /locus_tag=cysC
FT   feature         209522..210163
FT                   /label=cysG
FT                   /locus_tag=cysG
FT   feature         210164..211958
FT                   /label=cysJ
FT                   /locus_tag=cysJ
FT   feature         211959..212888
FT                   /label=cysK
FT                   /locus_tag=cysK
FT   feature         212889..213822
FT                   /label=cysL_1
FT                   /locus_tag=cysL_1
FT   feature         213823..215223
FT                   /label=cysS
FT                   /locus_tag=cysS
FT   feature         215224..216057
FT                   /label=cysT
FT                   /locus_tag=cysT
FT   feature         216058..216978
FT                   /label=cysW
FT                   /locus_tag=cysW
FT   feature         216979..217314
FT                   /label=czrA
FT                   /locus_tag=czrA
FT   feature         217315..218793
FT                   /label=dacA
FT                   /locus_tag=dacA
FT   feature         218794..219864
FT                   /label=dacB
FT                   /locus_tag=dacB
FT   feature         219865..220708
FT                   /label=dacF_1
FT                   /locus_tag=dacF_1
FT   feature         220709..221608
FT                   /label=dapA_1
FT                   /locus_tag=dapA_1
FT   feature         221609..222412
FT                   /label=dapB
FT                   /locus_tag=dapB
FT   feature         222413..223687
FT                   /label=dapE_2
FT                   /locus_tag=dapE_2
FT   feature         223688..225073
FT                   /label=dapE_3
FT                   /locus_tag=dapE_3
FT   feature         225074..226249
FT                   /label=dapL
FT                   /locus_tag=dapL
FT   feature         226250..227234
FT                   /label=dapdh
FT                   /locus_tag=dapdh
FT   feature         227235..227564
FT                   /label=darA
FT                   /locus_tag=darA
FT   feature         227565..228455
FT                   /label=dat
FT                   /locus_tag=dat
FT   feature         228456..230208
FT                   /label=dauA
FT                   /locus_tag=dauA
FT   feature         230209..230880
FT                   /label=dck
FT                   /locus_tag=dck
FT   feature         230881..232140
FT                   /label=dctA_1
FT                   /locus_tag=dctA_1
FT   feature         232141..233409
FT                   /label=dctA_2
FT                   /locus_tag=dctA_2
FT   feature         233410..234462
FT                   /label=dctP
FT                   /locus_tag=dctP
FT   feature         234463..236071
FT                   /label=dcuS_1
FT                   /locus_tag=dcuS_1
FT   feature         236072..237673
FT                   /label=dcuS_2
FT                   /locus_tag=dcuS_2
FT   feature         237674..238756
FT                   /label=ddl_2
FT                   /locus_tag=ddl_2
FT   feature         238757..239270
FT                   /label=decR
FT                   /locus_tag=decR
FT   feature         239271..239918
FT                   /label=dedA
FT                   /locus_tag=dedA
FT   feature         239919..240413
FT                   /label=def1
FT                   /locus_tag=def1
FT   feature         240414..240971
FT                   /label=def2_2
FT                   /locus_tag=def2_2
FT   feature         240972..242120
FT                   /label=degS
FT                   /locus_tag=degS
FT   feature         242121..242795
FT                   /label=degU
FT                   /locus_tag=degU
FT   feature         242796..243638
FT                   /label=degV
FT                   /locus_tag=degV
FT   feature         243639..244497
FT                   /label=degV_1
FT                   /locus_tag=degV_1
FT   feature         244498..245682
FT                   /label=deoB
FT                   /locus_tag=deoB
FT   feature         245683..246354
FT                   /label=deoC
FT                   /locus_tag=deoC
FT   feature         246355..247065
FT                   /label=deoD_2
FT                   /locus_tag=deoD_2
FT   feature         247066..248103
FT                   /label=des
FT                   /locus_tag=des
FT   feature         248104..249216
FT                   /label=desK_1
FT                   /locus_tag=desK_1
FT   feature         249217..250740
FT                   /label=dgcN
FT                   /locus_tag=dgcN
FT   feature         250741..251376
FT                   /label=dgk
FT                   /locus_tag=dgk
FT   feature         251377..251730
FT                   /label=dgkA
FT                   /locus_tag=dgkA
FT   feature         251731..252975
FT                   /label=dinB_2
FT                   /locus_tag=dinB_2
FT   feature         252976..253380
FT                   /label=divIC
FT                   /locus_tag=divIC
FT   feature         253381..253905
FT                   /label=divIVA
FT                   /locus_tag=divIVA
FT   feature         253906..254355
FT                   /label=dksA_1
FT                   /locus_tag=dksA_1
FT   feature         254356..255045
FT                   /label=dksA_2
FT                   /locus_tag=dksA_2
FT   feature         255046..255279
FT                   /label=dltC
FT                   /locus_tag=dltC
FT   feature         255280..256650
FT                   /label=dnaC
FT                   /locus_tag=dnaC
FT   feature         256651..257382
FT                   /label=dnaD
FT                   /locus_tag=dnaD
FT   feature         257383..260491
FT                   /label=dnaE
FT                   /locus_tag=dnaE
FT   feature         260492..262391
FT                   /label=dnaG
FT                   /locus_tag=dnaG
FT   feature         262392..263516
FT                   /label=dnaJ
FT                   /locus_tag=dnaJ
FT   feature         263517..265358
FT                   /label=dnaK
FT                   /locus_tag=dnaK
FT   feature         265359..266501
FT                   /label=dnaN
FT                   /locus_tag=dnaN
FT   feature         266502..267092
FT                   /label=dpaB
FT                   /locus_tag=dpaB
FT   feature         267093..267887
FT                   /label=dppA
FT                   /locus_tag=dppA
FT   feature         267888..268922
FT                   /label=dppB_1
FT                   /locus_tag=dppB_1
FT   feature         268923..269864
FT                   /label=dppB_2
FT                   /locus_tag=dppB_2
FT   feature         269865..270305
FT                   /label=dps2
FT                   /locus_tag=dps2
FT   feature         270306..271634
FT                   /label=dsdA
FT                   /locus_tag=dsdA
FT   feature         271635..272984
FT                   /label=dsdX
FT                   /locus_tag=dsdX
FT   feature         272985..273380
FT                   /label=dsrE2
FT                   /locus_tag=dsrE2
FT   feature         273381..274868
FT                   /label=dtpT
FT                   /locus_tag=dtpT
FT   feature         274869..275912
FT                   /label=dusB
FT                   /locus_tag=dusB
FT   feature         275913..277061
FT                   /label=dxr
FT                   /locus_tag=dxr
FT   feature         277062..278963
FT                   /label=dxs
FT                   /locus_tag=dxs
FT   feature         278964..279818
FT                   /label=ecfA1
FT                   /locus_tag=ecfA1
FT   feature         279819..280694
FT                   /label=ecfA2
FT                   /locus_tag=ecfA2
FT   feature         280695..281589
FT                   /label=echA8
FT                   /locus_tag=echA8
FT   feature         281590..282342
FT                   /label=ecsA
FT                   /locus_tag=ecsA
FT   feature         282343..283215
FT                   /label=efeM
FT                   /locus_tag=efeM
FT   feature         283216..284478
FT                   /label=efeN
FT                   /locus_tag=efeN
FT   feature         284479..285036
FT                   /label=efp
FT                   /locus_tag=efp
FT   feature         285037..286260
FT                   /label=eis_1
FT                   /locus_tag=eis_1
FT   feature         286261..286843
FT                   /label=engB
FT                   /locus_tag=engB
FT   feature         286844..287266
FT                   /label=epi
FT                   /locus_tag=epi
FT   feature         287267..287902
FT                   /label=epsL
FT                   /locus_tag=epsL
FT   feature         287903..288820
FT                   /label=era
FT                   /locus_tag=era
FT   feature         288821..289195
FT                   /label=erpA
FT                   /locus_tag=erpA
FT   feature         289196..289849
FT                   /label=estB
FT                   /locus_tag=estB
FT   feature         289850..290603
FT                   /label=est_2
FT                   /locus_tag=est_2
FT   feature         290604..291350
FT                   /label=est_4
FT                   /locus_tag=est_4
FT   feature         291351..292328
FT                   /label=etfA
FT                   /locus_tag=etfA
FT   feature         292329..294752
FT                   /label=ettA_2
FT                   /locus_tag=ettA_2
FT   feature         294753..296117
FT                   /label=eutB
FT                   /locus_tag=eutB
FT   feature         296118..297128
FT                   /label=eutC
FT                   /locus_tag=eutC
FT   feature         297129..297470
FT                   /label=eutS
FT                   /locus_tag=eutS
FT   feature         297471..298226
FT                   /label=exoA
FT                   /locus_tag=exoA
FT   feature         298227..299927
FT                   /label=ezrA
FT                   /locus_tag=ezrA
FT   feature         299928..300881
FT                   /label=fabD
FT                   /locus_tag=fabD
FT   feature         300882..302126
FT                   /label=fabF_1
FT                   /locus_tag=fabF_1
FT   feature         302127..302864
FT                   /label=fabG_1
FT                   /locus_tag=fabG_1
FT   feature         302865..303611
FT                   /label=fabG_2
FT                   /locus_tag=fabG_2
FT   feature         303612..304369
FT                   /label=fabG_5
FT                   /locus_tag=fabG_5
FT   feature         304370..305114
FT                   /label=fabG_9
FT                   /locus_tag=fabG_9
FT   feature         305115..306053
FT                   /label=fabHA
FT                   /locus_tag=fabHA
FT   feature         306054..306836
FT                   /label=fabI
FT                   /locus_tag=fabI
FT   feature         306837..307280
FT                   /label=fabZ_1
FT                   /locus_tag=fabZ_1
FT   feature         307281..307706
FT                   /label=fabZ_2
FT                   /locus_tag=fabZ_2
FT   feature         307707..308865
FT                   /label=fadA_2
FT                   /locus_tag=fadA_2
FT   feature         308866..309643
FT                   /label=fadB_1
FT                   /locus_tag=fadB_1
FT   feature         309644..311278
FT                   /label=fadD3
FT                   /locus_tag=fadD3
FT   feature         311279..312976
FT                   /label=fadD_1
FT                   /locus_tag=fadD_1
FT   feature         312977..315220
FT                   /label=fadF
FT                   /locus_tag=fadF
FT   feature         315221..316195
FT                   /label=fadM
FT                   /locus_tag=fadM
FT   feature         316196..316777
FT                   /label=fadR_1
FT                   /locus_tag=fadR_1
FT   feature         316778..317417
FT                   /label=fadR_2
FT                   /locus_tag=fadR_2
FT   feature         317418..317990
FT                   /label=fapR
FT                   /locus_tag=fapR
FT   feature         317991..318563
FT                   /label=fbiB
FT                   /locus_tag=fbiB
FT   feature         318564..319355
FT                   /label=fecE
FT                   /locus_tag=fecE
FT   feature         319356..320117
FT                   /label=fepC
FT                   /locus_tag=fepC
FT   feature         320118..320870
FT                   /label=fetB
FT                   /locus_tag=fetB
FT   feature         320871..321854
FT                   /label=feuA_1
FT                   /locus_tag=feuA_1
FT   feature         321855..322856
FT                   /label=feuA_2
FT                   /locus_tag=feuA_2
FT   feature         322857..324738
FT                   /label=feuB_2
FT                   /locus_tag=feuB_2
FT   feature         324739..325773
FT                   /label=feuC_2
FT                   /locus_tag=feuC_2
FT   feature         325774..326808
FT                   /label=feuC_3
FT                   /locus_tag=feuC_3
FT   feature         326809..327810
FT                   /label=fgd
FT                   /locus_tag=fgd
FT   feature         327811..329494
FT                   /label=fhs
FT                   /locus_tag=fhs
FT   feature         329495..330436
FT                   /label=fhuD
FT                   /locus_tag=fhuD
FT   feature         330437..331210
FT                   /label=fixA
FT                   /locus_tag=fixA
FT   feature         331211..331603
FT                   /label=flgB
FT                   /locus_tag=flgB
FT   feature         331604..332068
FT                   /label=flgC
FT                   /locus_tag=flgC
FT   feature         332069..332908
FT                   /label=flgG_1
FT                   /locus_tag=flgG_1
FT   feature         332909..334108
FT                   /label=flhF
FT                   /locus_tag=flhF
FT   feature         334109..334414
FT                   /label=fliE
FT                   /locus_tag=fliE
FT   feature         334415..335431
FT                   /label=fliG
FT                   /locus_tag=fliG
FT   feature         335432..336100
FT                   /label=fliP
FT                   /locus_tag=fliP
FT   feature         336101..336874
FT                   /label=fliR
FT                   /locus_tag=fliR
FT   feature         336875..337663
FT                   /label=fliY_1
FT                   /locus_tag=fliY_1
FT   feature         337664..338461
FT                   /label=fliY_2
FT                   /locus_tag=fliY_2
FT   feature         338462..339049
FT                   /label=fmnP
FT                   /locus_tag=fmnP
FT   feature         339050..339994
FT                   /label=fmt
FT                   /locus_tag=fmt
FT   feature         339995..340681
FT                   /label=fnr
FT                   /locus_tag=fnr
FT   feature         340682..341050
FT                   /label=folB
FT                   /locus_tag=folB
FT   feature         341051..341905
FT                   /label=folD
FT                   /locus_tag=folD
FT   feature         341906..342475
FT                   /label=folE
FT                   /locus_tag=folE
FT   feature         342476..343332
FT                   /label=folP
FT                   /locus_tag=folP
FT   feature         343333..343821
FT                   /label=fosB
FT                   /locus_tag=fosB
FT   feature         343822..345582
FT                   /label=frdA
FT                   /locus_tag=frdA
FT   feature         345583..346362
FT                   /label=frdB
FT                   /locus_tag=frdB
FT   feature         346363..346920
FT                   /label=frr
FT                   /locus_tag=frr
FT   feature         346921..347430
FT                   /label=ftnA
FT                   /locus_tag=ftnA
FT   feature         347431..349665
FT                   /label=ftsA_1
FT                   /locus_tag=ftsA_1
FT   feature         349666..350956
FT                   /label=ftsA_2
FT                   /locus_tag=ftsA_2
FT   feature         350957..351643
FT                   /label=ftsE
FT                   /locus_tag=ftsE
FT   feature         351644..353672
FT                   /label=ftsH
FT                   /locus_tag=ftsH
FT   feature         353673..354855
FT                   /label=ftsW_2
FT                   /locus_tag=ftsW_2
FT   feature         354856..355779
FT                   /label=ftsX
FT                   /locus_tag=ftsX
FT   feature         355780..357058
FT                   /label=ftsY
FT                   /locus_tag=ftsY
FT   feature         357059..358219
FT                   /label=ftsZ
FT                   /locus_tag=ftsZ
FT   feature         358220..359614
FT                   /label=fumC
FT                   /locus_tag=fumC
FT   feature         359615..360079
FT                   /label=fur
FT                   /locus_tag=fur
FT   feature         360080..361518
FT                   /label=gabD
FT                   /locus_tag=gabD
FT   feature         361519..362932
FT                   /label=gabP
FT                   /locus_tag=gabP
FT   feature         362933..364318
FT                   /label=gabR_1
FT                   /locus_tag=gabR_1
FT   feature         364319..365749
FT                   /label=gabR_3
FT                   /locus_tag=gabR_3
FT   feature         365750..366769
FT                   /label=gap
FT                   /locus_tag=gap
FT   feature         366770..367792
FT                   /label=gapB
FT                   /locus_tag=gapB
FT   feature         367793..368945
FT                   /label=garK
FT                   /locus_tag=garK
FT   feature         368946..370418
FT                   /label=gatA_1
FT                   /locus_tag=gatA_1
FT   feature         370419..371849
FT                   /label=gatB
FT                   /locus_tag=gatB
FT   feature         371850..372137
FT                   /label=gatC
FT                   /locus_tag=gatC
FT   feature         372138..373346
FT                   /label=gbuA
FT                   /locus_tag=gbuA
FT   feature         373347..374723
FT                   /label=gdh
FT                   /locus_tag=gdh
FT   feature         374724..375065
FT                   /label=gdnC
FT                   /locus_tag=gdnC
FT   feature         375066..375380
FT                   /label=gdnD_1
FT                   /locus_tag=gdnD_1
FT   feature         375381..375710
FT                   /label=gdnD_2
FT                   /locus_tag=gdnD_2
FT   feature         375711..377687
FT                   /label=gdpP
FT                   /locus_tag=gdpP
FT   feature         377688..379083
FT                   /label=gerAA_1
FT                   /locus_tag=gerAA_1
FT   feature         379084..380520
FT                   /label=gerAA_2
FT                   /locus_tag=gerAA_2
FT   feature         380521..381725
FT                   /label=gerAC_1
FT                   /locus_tag=gerAC_1
FT   feature         381726..382919
FT                   /label=gerBC_1
FT                   /locus_tag=gerBC_1
FT   feature         382920..383528
FT                   /label=gerD
FT                   /locus_tag=gerD
FT   feature         383529..385017
FT                   /label=gerXA_2
FT                   /locus_tag=gerXA_2
FT   feature         385018..385965
FT                   /label=ghrB_1
FT                   /locus_tag=ghrB_1
FT   feature         385966..387318
FT                   /label=glmM
FT                   /locus_tag=glmM
FT   feature         387319..388689
FT                   /label=glmU
FT                   /locus_tag=glmU
FT   feature         388690..390054
FT                   /label=glnA_2
FT                   /locus_tag=glnA_2
FT   feature         390055..390399
FT                   /label=glnB
FT                   /locus_tag=glnB
FT   feature         390400..391144
FT                   /label=glnQ_2
FT                   /locus_tag=glnQ_2
FT   feature         391145..391870
FT                   /label=glnQ_3
FT                   /locus_tag=glnQ_3
FT   feature         391871..392252
FT                   /label=glnR
FT                   /locus_tag=glnR
FT   feature         392253..393218
FT                   /label=gloB_1
FT                   /locus_tag=gloB_1
FT   feature         393219..393866
FT                   /label=gloB_3
FT                   /locus_tag=gloB_3
FT   feature         393867..395516
FT                   /label=glpD
FT                   /locus_tag=glpD
FT   feature         395517..396065
FT                   /label=glpE_1
FT                   /locus_tag=glpE_1
FT   feature         396066..397559
FT                   /label=glpK
FT                   /locus_tag=glpK
FT   feature         397560..398285
FT                   /label=glpQ_2
FT                   /locus_tag=glpQ_2
FT   feature         398286..399047
FT                   /label=glpR
FT                   /locus_tag=glpR
FT   feature         399048..400049
FT                   /label=glpX
FT                   /locus_tag=glpX
FT   feature         400050..401019
FT                   /label=glsA1
FT                   /locus_tag=glsA1
FT   feature         401020..401917
FT                   /label=gltC_2
FT                   /locus_tag=gltC_2
FT   feature         401918..402822
FT                   /label=gltC_7
FT                   /locus_tag=gltC_7
FT   feature         402823..403735
FT                   /label=gltC_8
FT                   /locus_tag=gltC_8
FT   feature         403736..404593
FT                   /label=gltR_2
FT                   /locus_tag=gltR_2
FT   feature         404594..405784
FT                   /label=gltS
FT                   /locus_tag=gltS
FT   feature         405785..407027
FT                   /label=glyA
FT                   /locus_tag=glyA
FT   feature         407028..407558
FT                   /label=gmhB
FT                   /locus_tag=gmhB
FT   feature         407559..408176
FT                   /label=gmk
FT                   /locus_tag=gmk
FT   feature         408177..409504
FT                   /label=gmuC
FT                   /locus_tag=gmuC
FT   feature         409505..410236
FT                   /label=gntR
FT                   /locus_tag=gntR
FT   feature         410237..411637
FT                   /label=gntZ
FT                   /locus_tag=gntZ
FT   feature         411638..412228
FT                   /label=gpmA
FT                   /locus_tag=gpmA
FT   feature         412229..413777
FT                   /label=gpmI
FT                   /locus_tag=gpmI
FT   feature         413778..414798
FT                   /label=gpsA
FT                   /locus_tag=gpsA
FT   feature         414799..415095
FT                   /label=gpsB
FT                   /locus_tag=gpsB
FT   feature         415096..415803
FT                   /label=graR_2
FT                   /locus_tag=graR_2
FT   feature         415804..416790
FT                   /label=graS_3
FT                   /locus_tag=graS_3
FT   feature         416791..417279
FT                   /label=greA
FT                   /locus_tag=greA
FT   feature         417280..418911
FT                   /label=groL
FT                   /locus_tag=groL
FT   feature         418912..419196
FT                   /label=groS
FT                   /locus_tag=groS
FT   misc_feature    419197..419634
FT                   /label=group_10002
FT                   /locus_tag=group_10002
FT   misc_feature    419635..420465
FT                   /label=group_10008
FT                   /locus_tag=group_10008
FT   misc_feature    420466..421575
FT                   /label=group_10009
FT                   /locus_tag=group_10009
FT   misc_feature    421576..422781
FT                   /label=group_10012
FT                   /locus_tag=group_10012
FT   misc_feature    422782..424305
FT                   /label=group_10013
FT                   /locus_tag=group_10013
FT   misc_feature    424306..425316
FT                   /label=group_10016
FT                   /locus_tag=group_10016
FT   misc_feature    425317..425799
FT                   /label=group_10019
FT                   /locus_tag=group_10019
FT   misc_feature    425800..426414
FT                   /label=group_10026
FT                   /locus_tag=group_10026
FT   misc_feature    426415..426936
FT                   /label=group_10029
FT                   /locus_tag=group_10029
FT   misc_feature    426937..427863
FT                   /label=group_10030
FT                   /locus_tag=group_10030
FT   misc_feature    427864..428220
FT                   /label=group_10033
FT                   /locus_tag=group_10033
FT   misc_feature    428221..428631
FT                   /label=group_10035
FT                   /locus_tag=group_10035
FT   misc_feature    428632..429855
FT                   /label=group_10038
FT                   /locus_tag=group_10038
FT   misc_feature    429856..430557
FT                   /label=group_10046
FT                   /locus_tag=group_10046
FT   misc_feature    430558..431100
FT                   /label=group_10049
FT                   /locus_tag=group_10049
FT   misc_feature    431101..432042
FT                   /label=group_10051
FT                   /locus_tag=group_10051
FT   misc_feature    432043..433272
FT                   /label=group_10060
FT                   /locus_tag=group_10060
FT   misc_feature    433273..433692
FT                   /label=group_10062
FT                   /locus_tag=group_10062
FT   misc_feature    433693..434265
FT                   /label=group_10063
FT                   /locus_tag=group_10063
FT   misc_feature    434266..434643
FT                   /label=group_10070
FT                   /locus_tag=group_10070
FT   misc_feature    434644..435195
FT                   /label=group_10076
FT                   /locus_tag=group_10076
FT   misc_feature    435196..436152
FT                   /label=group_10080
FT                   /locus_tag=group_10080
FT   misc_feature    436153..436695
FT                   /label=group_10082
FT                   /locus_tag=group_10082
FT   misc_feature    436696..437541
FT                   /label=group_10090
FT                   /locus_tag=group_10090
FT   misc_feature    437542..438297
FT                   /label=group_10091
FT                   /locus_tag=group_10091
FT   misc_feature    438298..439839
FT                   /label=group_10097
FT                   /locus_tag=group_10097
FT   misc_feature    439840..441033
FT                   /label=group_10099
FT                   /locus_tag=group_10099
FT   misc_feature    441034..441498
FT                   /label=group_10108
FT                   /locus_tag=group_10108
FT   misc_feature    441499..442305
FT                   /label=group_10111
FT                   /locus_tag=group_10111
FT   misc_feature    442306..443235
FT                   /label=group_10114
FT                   /locus_tag=group_10114
FT   misc_feature    443236..444015
FT                   /label=group_10118
FT                   /locus_tag=group_10118
FT   misc_feature    444016..445107
FT                   /label=group_10119
FT                   /locus_tag=group_10119
FT   misc_feature    445108..445653
FT                   /label=group_10121
FT                   /locus_tag=group_10121
FT   misc_feature    445654..446103
FT                   /label=group_10134
FT                   /locus_tag=group_10134
FT   misc_feature    446104..447063
FT                   /label=group_10136
FT                   /locus_tag=group_10136
FT   misc_feature    447064..447831
FT                   /label=group_10137
FT                   /locus_tag=group_10137
FT   misc_feature    447832..448926
FT                   /label=group_10138
FT                   /locus_tag=group_10138
FT   misc_feature    448927..450465
FT                   /label=group_10139
FT                   /locus_tag=group_10139
FT   misc_feature    450466..450948
FT                   /label=group_10140
FT                   /locus_tag=group_10140
FT   misc_feature    450949..451377
FT                   /label=group_10144
FT                   /locus_tag=group_10144
FT   misc_feature    451378..453105
FT                   /label=group_10148
FT                   /locus_tag=group_10148
FT   misc_feature    453106..453741
FT                   /label=group_10149
FT                   /locus_tag=group_10149
FT   misc_feature    453742..454425
FT                   /label=group_10152
FT                   /locus_tag=group_10152
FT   misc_feature    454426..455163
FT                   /label=group_10156
FT                   /locus_tag=group_10156
FT   misc_feature    455164..455472
FT                   /label=group_10159
FT                   /locus_tag=group_10159
FT   misc_feature    455473..457192
FT                   /label=group_1016
FT                   /locus_tag=group_1016
FT   misc_feature    457193..457417
FT                   /label=group_10169
FT                   /locus_tag=group_10169
FT   misc_feature    457418..459169
FT                   /label=group_10177
FT                   /locus_tag=group_10177
FT   misc_feature    459170..459790
FT                   /label=group_10181
FT                   /locus_tag=group_10181
FT   misc_feature    459791..460963
FT                   /label=group_10182
FT                   /locus_tag=group_10182
FT   misc_feature    460964..461407
FT                   /label=group_10185
FT                   /locus_tag=group_10185
FT   misc_feature    461408..461617
FT                   /label=group_10189
FT                   /locus_tag=group_10189
FT   misc_feature    461618..462811
FT                   /label=group_10191
FT                   /locus_tag=group_10191
FT   misc_feature    462812..463279
FT                   /label=group_10192
FT                   /locus_tag=group_10192
FT   misc_feature    463280..464308
FT                   /label=group_10194
FT                   /locus_tag=group_10194
FT   misc_feature    464309..464548
FT                   /label=group_10195
FT                   /locus_tag=group_10195
FT   misc_feature    464549..466498
FT                   /label=group_10200
FT                   /locus_tag=group_10200
FT   misc_feature    466499..467512
FT                   /label=group_10202
FT                   /locus_tag=group_10202
FT   misc_feature    467513..467929
FT                   /label=group_10203
FT                   /locus_tag=group_10203
FT   misc_feature    467930..468787
FT                   /label=group_10204
FT                   /locus_tag=group_10204
FT   misc_feature    468788..469021
FT                   /label=group_10208
FT                   /locus_tag=group_10208
FT   misc_feature    469022..469243
FT                   /label=group_10210
FT                   /locus_tag=group_10210
FT   misc_feature    469244..469465
FT                   /label=group_10214
FT                   /locus_tag=group_10214
FT   misc_feature    469466..469966
FT                   /label=group_10215
FT                   /locus_tag=group_10215
FT   misc_feature    469967..470245
FT                   /label=group_10219
FT                   /locus_tag=group_10219
FT   misc_feature    470246..471830
FT                   /label=group_1022
FT                   /locus_tag=group_1022
FT   misc_feature    471831..472436
FT                   /label=group_10220
FT                   /locus_tag=group_10220
FT   misc_feature    472437..473303
FT                   /label=group_10226
FT                   /locus_tag=group_10226
FT   misc_feature    473304..473507
FT                   /label=group_10229
FT                   /locus_tag=group_10229
FT   misc_feature    473508..473723
FT                   /label=group_10233
FT                   /locus_tag=group_10233
FT   misc_feature    473724..474155
FT                   /label=group_10235
FT                   /locus_tag=group_10235
FT   misc_feature    474156..475040
FT                   /label=group_10236
FT                   /locus_tag=group_10236
FT   misc_feature    475041..475259
FT                   /label=group_10241
FT                   /locus_tag=group_10241
FT   misc_feature    475260..475712
FT                   /label=group_10243
FT                   /locus_tag=group_10243
FT   misc_feature    475713..476267
FT                   /label=group_10246
FT                   /locus_tag=group_10246
FT   misc_feature    476268..476855
FT                   /label=group_10247
FT                   /locus_tag=group_10247
FT   misc_feature    476856..477455
FT                   /label=group_10251
FT                   /locus_tag=group_10251
FT   misc_feature    477456..477725
FT                   /label=group_10252
FT                   /locus_tag=group_10252
FT   misc_feature    477726..477935
FT                   /label=group_10254
FT                   /locus_tag=group_10254
FT   misc_feature    477936..478574
FT                   /label=group_10255
FT                   /locus_tag=group_10255
FT   misc_feature    478575..479000
FT                   /label=group_10256
FT                   /locus_tag=group_10256
FT   misc_feature    479001..479273
FT                   /label=group_10261
FT                   /locus_tag=group_10261
FT   misc_feature    479274..480257
FT                   /label=group_10263
FT                   /locus_tag=group_10263
FT   misc_feature    480258..480959
FT                   /label=group_10266
FT                   /locus_tag=group_10266
FT   misc_feature    480960..481604
FT                   /label=group_10271
FT                   /locus_tag=group_10271
FT   misc_feature    481605..482270
FT                   /label=group_10276
FT                   /locus_tag=group_10276
FT   misc_feature    482271..483215
FT                   /label=group_10286
FT                   /locus_tag=group_10286
FT   misc_feature    483216..483719
FT                   /label=group_10290
FT                   /locus_tag=group_10290
FT   misc_feature    483720..483944
FT                   /label=group_10292
FT                   /locus_tag=group_10292
FT   misc_feature    483945..484271
FT                   /label=group_10296
FT                   /locus_tag=group_10296
FT   misc_feature    484272..484772
FT                   /label=group_10298
FT                   /locus_tag=group_10298
FT   misc_feature    484773..487133
FT                   /label=group_10299
FT                   /locus_tag=group_10299
FT   misc_feature    487134..488261
FT                   /label=group_10300
FT                   /locus_tag=group_10300
FT   misc_feature    488262..488657
FT                   /label=group_10301
FT                   /locus_tag=group_10301
FT   misc_feature    488658..489233
FT                   /label=group_10303
FT                   /locus_tag=group_10303
FT   misc_feature    489234..489536
FT                   /label=group_10304
FT                   /locus_tag=group_10304
FT   misc_feature    489537..490163
FT                   /label=group_10307
FT                   /locus_tag=group_10307
FT   misc_feature    490164..490484
FT                   /label=group_10310
FT                   /locus_tag=group_10310
FT   misc_feature    490485..491645
FT                   /label=group_10318
FT                   /locus_tag=group_10318
FT   misc_feature    491646..492428
FT                   /label=group_10320
FT                   /locus_tag=group_10320
FT   misc_feature    492429..492773
FT                   /label=group_10321
FT                   /locus_tag=group_10321
FT   misc_feature    492774..492926
FT                   /label=group_10322
FT                   /locus_tag=group_10322
FT   misc_feature    492927..494072
FT                   /label=group_10324
FT                   /locus_tag=group_10324
FT   misc_feature    494073..494552
FT                   /label=group_10327
FT                   /locus_tag=group_10327
FT   misc_feature    494553..495302
FT                   /label=group_10329
FT                   /locus_tag=group_10329
FT   misc_feature    495303..496013
FT                   /label=group_10332
FT                   /locus_tag=group_10332
FT   misc_feature    496014..496169
FT                   /label=group_10336
FT                   /locus_tag=group_10336
FT   misc_feature    496170..496349
FT                   /label=group_10338
FT                   /locus_tag=group_10338
FT   misc_feature    496350..496535
FT                   /label=group_10339
FT                   /locus_tag=group_10339
FT   misc_feature    496536..496715
FT                   /label=group_10343
FT                   /locus_tag=group_10343
FT   misc_feature    496716..497210
FT                   /label=group_10350
FT                   /locus_tag=group_10350
FT   misc_feature    497211..497402
FT                   /label=group_10354
FT                   /locus_tag=group_10354
FT   misc_feature    497403..497912
FT                   /label=group_10356
FT                   /locus_tag=group_10356
FT   misc_feature    497913..498098
FT                   /label=group_10360
FT                   /locus_tag=group_10360
FT   misc_feature    498099..498284
FT                   /label=group_10361
FT                   /locus_tag=group_10361
FT   misc_feature    498285..498482
FT                   /label=group_10363
FT                   /locus_tag=group_10363
FT   misc_feature    498483..498851
FT                   /label=group_10364
FT                   /locus_tag=group_10364
FT   misc_feature    498852..499448
FT                   /label=group_10365
FT                   /locus_tag=group_10365
FT   misc_feature    499449..499997
FT                   /label=group_10367
FT                   /locus_tag=group_10367
FT   misc_feature    499998..500300
FT                   /label=group_10370
FT                   /locus_tag=group_10370
FT   misc_feature    500301..500612
FT                   /label=group_10377
FT                   /locus_tag=group_10377
FT   misc_feature    500613..500930
FT                   /label=group_10378
FT                   /locus_tag=group_10378
FT   misc_feature    500931..501983
FT                   /label=group_10379
FT                   /locus_tag=group_10379
FT   misc_feature    501984..502292
FT                   /label=group_10380
FT                   /locus_tag=group_10380
FT   misc_feature    502293..503189
FT                   /label=group_10381
FT                   /locus_tag=group_10381
FT   misc_feature    503190..503366
FT                   /label=group_10382
FT                   /locus_tag=group_10382
FT   misc_feature    503367..503537
FT                   /label=group_10383
FT                   /locus_tag=group_10383
FT   misc_feature    503538..504173
FT                   /label=group_10384
FT                   /locus_tag=group_10384
FT   misc_feature    504174..504353
FT                   /label=group_10385
FT                   /locus_tag=group_10385
FT   misc_feature    504354..504821
FT                   /label=group_10386
FT                   /locus_tag=group_10386
FT   misc_feature    504822..505379
FT                   /label=group_10387
FT                   /locus_tag=group_10387
FT   misc_feature    505380..506567
FT                   /label=group_10388
FT                   /locus_tag=group_10388
FT   misc_feature    506568..506870
FT                   /label=group_10389
FT                   /locus_tag=group_10389
FT   misc_feature    506871..507797
FT                   /label=group_1039
FT                   /locus_tag=group_1039
FT   misc_feature    507798..508103
FT                   /label=group_10394
FT                   /locus_tag=group_10394
FT   misc_feature    508104..508487
FT                   /label=group_10397
FT                   /locus_tag=group_10397
FT   misc_feature    508488..508682
FT                   /label=group_10400
FT                   /locus_tag=group_10400
FT   misc_feature    508683..509816
FT                   /label=group_10407
FT                   /locus_tag=group_10407
FT   misc_feature    509817..510821
FT                   /label=group_10408
FT                   /locus_tag=group_10408
FT   misc_feature    510822..511907
FT                   /label=group_10412
FT                   /locus_tag=group_10412
FT   misc_feature    511908..512063
FT                   /label=group_10417
FT                   /locus_tag=group_10417
FT   misc_feature    512064..512588
FT                   /label=group_10418
FT                   /locus_tag=group_10418
FT   misc_feature    512589..513890
FT                   /label=group_10419
FT                   /locus_tag=group_10419
FT   misc_feature    513891..514586
FT                   /label=group_10421
FT                   /locus_tag=group_10421
FT   misc_feature    514587..515636
FT                   /label=group_10422
FT                   /locus_tag=group_10422
FT   misc_feature    515637..516188
FT                   /label=group_10423
FT                   /locus_tag=group_10423
FT   misc_feature    516189..516640
FT                   /label=group_1062
FT                   /locus_tag=group_1062
FT   misc_feature    516641..518364
FT                   /label=group_1068
FT                   /locus_tag=group_1068
FT   misc_feature    518365..519063
FT                   /label=group_1073
FT                   /locus_tag=group_1073
FT   misc_feature    519064..520035
FT                   /label=group_1167
FT                   /locus_tag=group_1167
FT   misc_feature    520036..521233
FT                   /label=group_1172
FT                   /locus_tag=group_1172
FT   misc_feature    521234..523165
FT                   /label=group_1174
FT                   /locus_tag=group_1174
FT   misc_feature    523166..523883
FT                   /label=group_1199
FT                   /locus_tag=group_1199
FT   misc_feature    523884..524643
FT                   /label=group_1201
FT                   /locus_tag=group_1201
FT   misc_feature    524644..526003
FT                   /label=group_1218
FT                   /locus_tag=group_1218
FT   misc_feature    526004..526957
FT                   /label=group_1220
FT                   /locus_tag=group_1220
FT   misc_feature    526958..527530
FT                   /label=group_1222
FT                   /locus_tag=group_1222
FT   misc_feature    527531..528376
FT                   /label=group_125
FT                   /locus_tag=group_125
FT   misc_feature    528377..529061
FT                   /label=group_1261
FT                   /locus_tag=group_1261
FT   misc_feature    529062..530715
FT                   /label=group_1270
FT                   /locus_tag=group_1270
FT   misc_feature    530716..531774
FT                   /label=group_1273
FT                   /locus_tag=group_1273
FT   misc_feature    531775..532353
FT                   /label=group_1278
FT                   /locus_tag=group_1278
FT   misc_feature    532354..533346
FT                   /label=group_1296
FT                   /locus_tag=group_1296
FT   misc_feature    533347..535051
FT                   /label=group_1305
FT                   /locus_tag=group_1305
FT   misc_feature    535052..536134
FT                   /label=group_1316
FT                   /locus_tag=group_1316
FT   misc_feature    536135..536645
FT                   /label=group_1325
FT                   /locus_tag=group_1325
FT   misc_feature    536646..537533
FT                   /label=group_1343
FT                   /locus_tag=group_1343
FT   misc_feature    537534..537983
FT                   /label=group_1360
FT                   /locus_tag=group_1360
FT   misc_feature    537984..539057
FT                   /label=group_1363
FT                   /locus_tag=group_1363
FT   misc_feature    539058..540425
FT                   /label=group_1392
FT                   /locus_tag=group_1392
FT   misc_feature    540426..541350
FT                   /label=group_1398
FT                   /locus_tag=group_1398
FT   misc_feature    541351..541944
FT                   /label=group_1402
FT                   /locus_tag=group_1402
FT   misc_feature    541945..542646
FT                   /label=group_1406
FT                   /locus_tag=group_1406
FT   misc_feature    542647..543009
FT                   /label=group_1412
FT                   /locus_tag=group_1412
FT   misc_feature    543010..543726
FT                   /label=group_1415
FT                   /locus_tag=group_1415
FT   misc_feature    543727..544711
FT                   /label=group_1434
FT                   /locus_tag=group_1434
FT   misc_feature    544712..545306
FT                   /label=group_1436
FT                   /locus_tag=group_1436
FT   misc_feature    545307..546098
FT                   /label=group_1439
FT                   /locus_tag=group_1439
FT   misc_feature    546099..546929
FT                   /label=group_1453
FT                   /locus_tag=group_1453
FT   misc_feature    546930..548129
FT                   /label=group_1465
FT                   /locus_tag=group_1465
FT   misc_feature    548130..548843
FT                   /label=group_1466
FT                   /locus_tag=group_1466
FT   misc_feature    548844..549356
FT                   /label=group_1475
FT                   /locus_tag=group_1475
FT   misc_feature    549357..550169
FT                   /label=group_1476
FT                   /locus_tag=group_1476
FT   misc_feature    550170..551232
FT                   /label=group_1503
FT                   /locus_tag=group_1503
FT   misc_feature    551233..551929
FT                   /label=group_1504
FT                   /locus_tag=group_1504
FT   misc_feature    551930..552397
FT                   /label=group_1506
FT                   /locus_tag=group_1506
FT   misc_feature    552398..553354
FT                   /label=group_1511
FT                   /locus_tag=group_1511
FT   misc_feature    553355..553997
FT                   /label=group_1518
FT                   /locus_tag=group_1518
FT   misc_feature    553998..555051
FT                   /label=group_1522
FT                   /locus_tag=group_1522
FT   misc_feature    555052..556116
FT                   /label=group_1526
FT                   /locus_tag=group_1526
FT   misc_feature    556117..556660
FT                   /label=group_1528
FT                   /locus_tag=group_1528
FT   misc_feature    556661..557102
FT                   /label=group_1530
FT                   /locus_tag=group_1530
FT   misc_feature    557103..559710
FT                   /label=group_1542
FT                   /locus_tag=group_1542
FT   misc_feature    559711..561032
FT                   /label=group_1555
FT                   /locus_tag=group_1555
FT   misc_feature    561033..561850
FT                   /label=group_1570
FT                   /locus_tag=group_1570
FT   misc_feature    561851..562689
FT                   /label=group_1571
FT                   /locus_tag=group_1571
FT   misc_feature    562690..563132
FT                   /label=group_1580
FT                   /locus_tag=group_1580
FT   misc_feature    563133..564221
FT                   /label=group_1582
FT                   /locus_tag=group_1582
FT   misc_feature    564222..565271
FT                   /label=group_1584
FT                   /locus_tag=group_1584
FT   misc_feature    565272..566087
FT                   /label=group_1608
FT                   /locus_tag=group_1608
FT   misc_feature    566088..567048
FT                   /label=group_1617
FT                   /locus_tag=group_1617
FT   misc_feature    567049..567847
FT                   /label=group_162
FT                   /locus_tag=group_162
FT   misc_feature    567848..568513
FT                   /label=group_1626
FT                   /locus_tag=group_1626
FT   misc_feature    568514..568894
FT                   /label=group_1629
FT                   /locus_tag=group_1629
FT   misc_feature    568895..569732
FT                   /label=group_1644
FT                   /locus_tag=group_1644
FT   misc_feature    569733..570819
FT                   /label=group_1659
FT                   /locus_tag=group_1659
FT   misc_feature    570820..571471
FT                   /label=group_1661
FT                   /locus_tag=group_1661
FT   misc_feature    571472..572393
FT                   /label=group_1672
FT                   /locus_tag=group_1672
FT   misc_feature    572394..572864
FT                   /label=group_1680
FT                   /locus_tag=group_1680
FT   misc_feature    572865..573441
FT                   /label=group_1701
FT                   /locus_tag=group_1701
FT   misc_feature    573442..573832
FT                   /label=group_1706
FT                   /locus_tag=group_1706
FT   misc_feature    573833..574864
FT                   /label=group_1708
FT                   /locus_tag=group_1708
FT   misc_feature    574865..575789
FT                   /label=group_1714
FT                   /locus_tag=group_1714
FT   misc_feature    575790..577712
FT                   /label=group_1721
FT                   /locus_tag=group_1721
FT   misc_feature    577713..579123
FT                   /label=group_1733
FT                   /locus_tag=group_1733
FT   misc_feature    579124..579825
FT                   /label=group_1758
FT                   /locus_tag=group_1758
FT   misc_feature    579826..580608
FT                   /label=group_1774
FT                   /locus_tag=group_1774
FT   misc_feature    580609..581043
FT                   /label=group_1776
FT                   /locus_tag=group_1776
FT   misc_feature    581044..581749
FT                   /label=group_1780
FT                   /locus_tag=group_1780
FT   misc_feature    581750..582391
FT                   /label=group_1805
FT                   /locus_tag=group_1805
FT   misc_feature    582392..583601
FT                   /label=group_1806
FT                   /locus_tag=group_1806
FT   misc_feature    583602..583745
FT                   /label=group_1819
FT                   /locus_tag=group_1819
FT   misc_feature    583746..584192
FT                   /label=group_1834
FT                   /locus_tag=group_1834
FT   misc_feature    584193..584825
FT                   /label=group_1866
FT                   /locus_tag=group_1866
FT   misc_feature    584826..586183
FT                   /label=group_1868
FT                   /locus_tag=group_1868
FT   misc_feature    586184..587386
FT                   /label=group_1870
FT                   /locus_tag=group_1870
FT   misc_feature    587387..592484
FT                   /label=group_1873
FT                   /locus_tag=group_1873
FT   misc_feature    592485..592898
FT                   /label=group_1875
FT                   /locus_tag=group_1875
FT   misc_feature    592899..593570
FT                   /label=group_1903
FT                   /locus_tag=group_1903
FT   misc_feature    593571..594354
FT                   /label=group_1937
FT                   /locus_tag=group_1937
FT   misc_feature    594355..595960
FT                   /label=group_194
FT                   /locus_tag=group_194
FT   misc_feature    595961..596837
FT                   /label=group_1940
FT                   /locus_tag=group_1940
FT   misc_feature    596838..597425
FT                   /label=group_1964
FT                   /locus_tag=group_1964
FT   misc_feature    597426..598398
FT                   /label=group_1966
FT                   /locus_tag=group_1966
FT   misc_feature    598399..598893
FT                   /label=group_199
FT                   /locus_tag=group_199
FT   misc_feature    598894..599394
FT                   /label=group_2044
FT                   /locus_tag=group_2044
FT   misc_feature    599395..600766
FT                   /label=group_2091
FT                   /locus_tag=group_2091
FT   misc_feature    600767..603538
FT                   /label=group_2104
FT                   /locus_tag=group_2104
FT   misc_feature    603539..604469
FT                   /label=group_2145
FT                   /locus_tag=group_2145
FT   misc_feature    604470..605106
FT                   /label=group_2173
FT                   /locus_tag=group_2173
FT   misc_feature    605107..605703
FT                   /label=group_2174
FT                   /locus_tag=group_2174
FT   misc_feature    605704..606153
FT                   /label=group_2179
FT                   /locus_tag=group_2179
FT   misc_feature    606154..606699
FT                   /label=group_2180
FT                   /locus_tag=group_2180
FT   misc_feature    606700..607206
FT                   /label=group_2188
FT                   /locus_tag=group_2188
FT   misc_feature    607207..608688
FT                   /label=group_2190
FT                   /locus_tag=group_2190
FT   misc_feature    608689..609168
FT                   /label=group_2191
FT                   /locus_tag=group_2191
FT   misc_feature    609169..609447
FT                   /label=group_2194
FT                   /locus_tag=group_2194
FT   misc_feature    609448..609966
FT                   /label=group_2250
FT                   /locus_tag=group_2250
FT   misc_feature    609967..610785
FT                   /label=group_2251
FT                   /locus_tag=group_2251
FT   misc_feature    610786..611203
FT                   /label=group_2264
FT                   /locus_tag=group_2264
FT   misc_feature    611204..611719
FT                   /label=group_2274
FT                   /locus_tag=group_2274
FT   misc_feature    611720..612874
FT                   /label=group_2284
FT                   /locus_tag=group_2284
FT   misc_feature    612875..614629
FT                   /label=group_2286
FT                   /locus_tag=group_2286
FT   misc_feature    614630..615688
FT                   /label=group_2288
FT                   /locus_tag=group_2288
FT   misc_feature    615689..616236
FT                   /label=group_2297
FT                   /locus_tag=group_2297
FT   misc_feature    616237..617037
FT                   /label=group_2303
FT                   /locus_tag=group_2303
FT   misc_feature    617038..617565
FT                   /label=group_2316
FT                   /locus_tag=group_2316
FT   misc_feature    617566..618264
FT                   /label=group_2319
FT                   /locus_tag=group_2319
FT   misc_feature    618265..619614
FT                   /label=group_2332
FT                   /locus_tag=group_2332
FT   misc_feature    619615..619932
FT                   /label=group_2342
FT                   /locus_tag=group_2342
FT   misc_feature    619933..620805
FT                   /label=group_2344
FT                   /locus_tag=group_2344
FT   misc_feature    620806..621363
FT                   /label=group_2346
FT                   /locus_tag=group_2346
FT   misc_feature    621364..621900
FT                   /label=group_2347
FT                   /locus_tag=group_2347
FT   misc_feature    621901..623229
FT                   /label=group_2356
FT                   /locus_tag=group_2356
FT   misc_feature    623230..624956
FT                   /label=group_2375
FT                   /locus_tag=group_2375
FT   misc_feature    624957..625722
FT                   /label=group_2385
FT                   /locus_tag=group_2385
FT   misc_feature    625723..626410
FT                   /label=group_2398
FT                   /locus_tag=group_2398
FT   misc_feature    626411..627256
FT                   /label=group_2404
FT                   /locus_tag=group_2404
FT   misc_feature    627257..627998
FT                   /label=group_2409
FT                   /locus_tag=group_2409
FT   misc_feature    627999..629210
FT                   /label=group_2411
FT                   /locus_tag=group_2411
FT   misc_feature    629211..630210
FT                   /label=group_2415
FT                   /locus_tag=group_2415
FT   misc_feature    630211..630609
FT                   /label=group_2416
FT                   /locus_tag=group_2416
FT   misc_feature    630610..631119
FT                   /label=group_2429
FT                   /locus_tag=group_2429
FT   misc_feature    631120..631752
FT                   /label=group_2430
FT                   /locus_tag=group_2430
FT   misc_feature    631753..632418
FT                   /label=group_2437
FT                   /locus_tag=group_2437
FT   misc_feature    632419..633979
FT                   /label=group_2443
FT                   /locus_tag=group_2443
FT   misc_feature    633980..635352
FT                   /label=group_2452
FT                   /locus_tag=group_2452
FT   misc_feature    635353..636042
FT                   /label=group_2456
FT                   /locus_tag=group_2456
FT   misc_feature    636043..636268
FT                   /label=group_2457
FT                   /locus_tag=group_2457
FT   misc_feature    636269..636610
FT                   /label=group_2463
FT                   /locus_tag=group_2463
FT   misc_feature    636611..637231
FT                   /label=group_2464
FT                   /locus_tag=group_2464
FT   misc_feature    637232..638052
FT                   /label=group_2467
FT                   /locus_tag=group_2467
FT   misc_feature    638053..638163
FT                   /label=group_2484
FT                   /locus_tag=group_2484
FT   misc_feature    638164..639828
FT                   /label=group_2495
FT                   /locus_tag=group_2495
FT   misc_feature    639829..640863
FT                   /label=group_2496
FT                   /locus_tag=group_2496
FT   misc_feature    640864..641298
FT                   /label=group_2499
FT                   /locus_tag=group_2499
FT   misc_feature    641299..641730
FT                   /label=group_2500
FT                   /locus_tag=group_2500
FT   misc_feature    641731..642153
FT                   /label=group_2501
FT                   /locus_tag=group_2501
FT   misc_feature    642154..643205
FT                   /label=group_2507
FT                   /locus_tag=group_2507
FT   misc_feature    643206..643430
FT                   /label=group_2525
FT                   /locus_tag=group_2525
FT   misc_feature    643431..643646
FT                   /label=group_2526
FT                   /locus_tag=group_2526
FT   misc_feature    643647..645215
FT                   /label=group_2547
FT                   /locus_tag=group_2547
FT   misc_feature    645216..646964
FT                   /label=group_2551
FT                   /locus_tag=group_2551
FT   misc_feature    646965..648249
FT                   /label=group_2558
FT                   /locus_tag=group_2558
FT   misc_feature    648250..649329
FT                   /label=group_2566
FT                   /locus_tag=group_2566
FT   misc_feature    649330..651331
FT                   /label=group_2573
FT                   /locus_tag=group_2573
FT   misc_feature    651332..652117
FT                   /label=group_2579
FT                   /locus_tag=group_2579
FT   misc_feature    652118..653347
FT                   /label=group_2584
FT                   /locus_tag=group_2584
FT   misc_feature    653348..653731
FT                   /label=group_2589
FT                   /locus_tag=group_2589
FT   misc_feature    653732..654590
FT                   /label=group_2602
FT                   /locus_tag=group_2602
FT   misc_feature    654591..655151
FT                   /label=group_2606
FT                   /locus_tag=group_2606
FT   misc_feature    655152..656306
FT                   /label=group_2607
FT                   /locus_tag=group_2607
FT   misc_feature    656307..656672
FT                   /label=group_2608
FT                   /locus_tag=group_2608
FT   misc_feature    656673..657483
FT                   /label=group_2632
FT                   /locus_tag=group_2632
FT   misc_feature    657484..658810
FT                   /label=group_2649
FT                   /locus_tag=group_2649
FT   misc_feature    658811..658936
FT                   /label=group_2650
FT                   /locus_tag=group_2650
FT   misc_feature    658937..659899
FT                   /label=group_2656
FT                   /locus_tag=group_2656
FT   misc_feature    659900..660646
FT                   /label=group_2658
FT                   /locus_tag=group_2658
FT   misc_feature    660647..662071
FT                   /label=group_2677
FT                   /locus_tag=group_2677
FT   misc_feature    662072..662282
FT                   /label=group_2690
FT                   /locus_tag=group_2690
FT   misc_feature    662283..663038
FT                   /label=group_2691
FT                   /locus_tag=group_2691
FT   misc_feature    663039..664521
FT                   /label=group_2693
FT                   /locus_tag=group_2693
FT   misc_feature    664522..665274
FT                   /label=group_2703
FT                   /locus_tag=group_2703
FT   misc_feature    665275..665928
FT                   /label=group_2706
FT                   /locus_tag=group_2706
FT   misc_feature    665929..667005
FT                   /label=group_2707
FT                   /locus_tag=group_2707
FT   misc_feature    667006..668575
FT                   /label=group_2711
FT                   /locus_tag=group_2711
FT   misc_feature    668576..669235
FT                   /label=group_2718
FT                   /locus_tag=group_2718
FT   misc_feature    669236..670525
FT                   /label=group_2720
FT                   /locus_tag=group_2720
FT   misc_feature    670526..672112
FT                   /label=group_2732
FT                   /locus_tag=group_2732
FT   misc_feature    672113..672802
FT                   /label=group_2734
FT                   /locus_tag=group_2734
FT   misc_feature    672803..673925
FT                   /label=group_2737
FT                   /locus_tag=group_2737
FT   misc_feature    673926..674852
FT                   /label=group_2739
FT                   /locus_tag=group_2739
FT   misc_feature    674853..675771
FT                   /label=group_2740
FT                   /locus_tag=group_2740
FT   misc_feature    675772..676200
FT                   /label=group_2747
FT                   /locus_tag=group_2747
FT   misc_feature    676201..678357
FT                   /label=group_2752
FT                   /locus_tag=group_2752
FT   misc_feature    678358..680085
FT                   /label=group_2756
FT                   /locus_tag=group_2756
FT   misc_feature    680086..680698
FT                   /label=group_2771
FT                   /locus_tag=group_2771
FT   misc_feature    680699..681877
FT                   /label=group_2779
FT                   /locus_tag=group_2779
FT   misc_feature    681878..683056
FT                   /label=group_2795
FT                   /locus_tag=group_2795
FT   misc_feature    683057..683377
FT                   /label=group_2817
FT                   /locus_tag=group_2817
FT   misc_feature    683378..683656
FT                   /label=group_2830
FT                   /locus_tag=group_2830
FT   misc_feature    683657..684832
FT                   /label=group_2843
FT                   /locus_tag=group_2843
FT   misc_feature    684833..685308
FT                   /label=group_2845
FT                   /locus_tag=group_2845
FT   misc_feature    685309..685716
FT                   /label=group_2855
FT                   /locus_tag=group_2855
FT   misc_feature    685717..686029
FT                   /label=group_2864
FT                   /locus_tag=group_2864
FT   misc_feature    686030..687806
FT                   /label=group_2883
FT                   /locus_tag=group_2883
FT   misc_feature    687807..688319
FT                   /label=group_2885
FT                   /locus_tag=group_2885
FT   misc_feature    688320..688797
FT                   /label=group_2890
FT                   /locus_tag=group_2890
FT   misc_feature    688798..689565
FT                   /label=group_2895
FT                   /locus_tag=group_2895
FT   misc_feature    689566..689955
FT                   /label=group_2902
FT                   /locus_tag=group_2902
FT   misc_feature    689956..690270
FT                   /label=group_2911
FT                   /locus_tag=group_2911
FT   misc_feature    690271..691107
FT                   /label=group_2914
FT                   /locus_tag=group_2914
FT   misc_feature    691108..691398
FT                   /label=group_2915
FT                   /locus_tag=group_2915
FT   misc_feature    691399..692151
FT                   /label=group_2920
FT                   /locus_tag=group_2920
FT   misc_feature    692152..692571
FT                   /label=group_2925
FT                   /locus_tag=group_2925
FT   misc_feature    692572..694236
FT                   /label=group_2928
FT                   /locus_tag=group_2928
FT   misc_feature    694237..695714
FT                   /label=group_2944
FT                   /locus_tag=group_2944
FT   misc_feature    695715..696726
FT                   /label=group_2961
FT                   /locus_tag=group_2961
FT   misc_feature    696727..697053
FT                   /label=group_2965
FT                   /locus_tag=group_2965
FT   misc_feature    697054..697638
FT                   /label=group_2972
FT                   /locus_tag=group_2972
FT   misc_feature    697639..697927
FT                   /label=group_2973
FT                   /locus_tag=group_2973
FT   misc_feature    697928..698074
FT                   /label=group_2985
FT                   /locus_tag=group_2985
FT   misc_feature    698075..699220
FT                   /label=group_3029
FT                   /locus_tag=group_3029
FT   misc_feature    699221..700381
FT                   /label=group_3033
FT                   /locus_tag=group_3033
FT   misc_feature    700382..701557
FT                   /label=group_3037
FT                   /locus_tag=group_3037
FT   misc_feature    701558..702365
FT                   /label=group_3039
FT                   /locus_tag=group_3039
FT   misc_feature    702366..703321
FT                   /label=group_3043
FT                   /locus_tag=group_3043
FT   misc_feature    703322..704029
FT                   /label=group_3048
FT                   /locus_tag=group_3048
FT   misc_feature    704030..704506
FT                   /label=group_3061
FT                   /locus_tag=group_3061
FT   misc_feature    704507..705554
FT                   /label=group_3071
FT                   /locus_tag=group_3071
FT   misc_feature    705555..707045
FT                   /label=group_3081
FT                   /locus_tag=group_3081
FT   misc_feature    707046..707979
FT                   /label=group_3124
FT                   /locus_tag=group_3124
FT   misc_feature    707980..708675
FT                   /label=group_3126
FT                   /locus_tag=group_3126
FT   misc_feature    708676..709686
FT                   /label=group_3205
FT                   /locus_tag=group_3205
FT   misc_feature    709687..710781
FT                   /label=group_3207
FT                   /locus_tag=group_3207
FT   misc_feature    710782..711423
FT                   /label=group_3215
FT                   /locus_tag=group_3215
FT   misc_feature    711424..713148
FT                   /label=group_3221
FT                   /locus_tag=group_3221
FT   misc_feature    713149..714447
FT                   /label=group_3224
FT                   /locus_tag=group_3224
FT   misc_feature    714448..715924
FT                   /label=group_3254
FT                   /locus_tag=group_3254
FT   misc_feature    715925..717010
FT                   /label=group_3256
FT                   /locus_tag=group_3256
FT   misc_feature    717011..717479
FT                   /label=group_3266
FT                   /locus_tag=group_3266
FT   misc_feature    717480..718448
FT                   /label=group_3296
FT                   /locus_tag=group_3296
FT   misc_feature    718449..720596
FT                   /label=group_3297
FT                   /locus_tag=group_3297
FT   misc_feature    720597..721163
FT                   /label=group_3302
FT                   /locus_tag=group_3302
FT   misc_feature    721164..721373
FT                   /label=group_3372
FT                   /locus_tag=group_3372
FT   misc_feature    721374..722013
FT                   /label=group_3375
FT                   /locus_tag=group_3375
FT   misc_feature    722014..722901
FT                   /label=group_3377
FT                   /locus_tag=group_3377
FT   misc_feature    722902..723387
FT                   /label=group_3379
FT                   /locus_tag=group_3379
FT   misc_feature    723388..724273
FT                   /label=group_3387
FT                   /locus_tag=group_3387
FT   misc_feature    724274..724957
FT                   /label=group_3397
FT                   /locus_tag=group_3397
FT   misc_feature    724958..726384
FT                   /label=group_34
FT                   /locus_tag=group_34
FT   misc_feature    726385..727017
FT                   /label=group_3400
FT                   /locus_tag=group_3400
FT   misc_feature    727018..727274
FT                   /label=group_3407
FT                   /locus_tag=group_3407
FT   misc_feature    727275..727937
FT                   /label=group_3410
FT                   /locus_tag=group_3410
FT   misc_feature    727938..729167
FT                   /label=group_3426
FT                   /locus_tag=group_3426
FT   misc_feature    729168..729965
FT                   /label=group_3435
FT                   /locus_tag=group_3435
FT   misc_feature    729966..731651
FT                   /label=group_3451
FT                   /locus_tag=group_3451
FT   misc_feature    731652..732429
FT                   /label=group_3456
FT                   /locus_tag=group_3456
FT   misc_feature    732430..733680
FT                   /label=group_3470
FT                   /locus_tag=group_3470
FT   misc_feature    733681..735111
FT                   /label=group_3472
FT                   /locus_tag=group_3472
FT   misc_feature    735112..736117
FT                   /label=group_3475
FT                   /locus_tag=group_3475
FT   misc_feature    736118..737345
FT                   /label=group_3477
FT                   /locus_tag=group_3477
FT   misc_feature    737346..738275
FT                   /label=group_3493
FT                   /locus_tag=group_3493
FT   misc_feature    738276..738581
FT                   /label=group_3496
FT                   /locus_tag=group_3496
FT   misc_feature    738582..738845
FT                   /label=group_3511
FT                   /locus_tag=group_3511
FT   misc_feature    738846..740228
FT                   /label=group_3515
FT                   /locus_tag=group_3515
FT   misc_feature    740229..740693
FT                   /label=group_3524
FT                   /locus_tag=group_3524
FT   misc_feature    740694..741413
FT                   /label=group_3525
FT                   /locus_tag=group_3525
FT   misc_feature    741414..742542
FT                   /label=group_3532
FT                   /locus_tag=group_3532
FT   misc_feature    742543..742908
FT                   /label=group_3550
FT                   /locus_tag=group_3550
FT   misc_feature    742909..743646
FT                   /label=group_3553
FT                   /locus_tag=group_3553
FT   misc_feature    743647..743985
FT                   /label=group_356
FT                   /locus_tag=group_356
FT   misc_feature    743986..744384
FT                   /label=group_3560
FT                   /locus_tag=group_3560
FT   misc_feature    744385..745077
FT                   /label=group_3570
FT                   /locus_tag=group_3570
FT   misc_feature    745078..746094
FT                   /label=group_3574
FT                   /locus_tag=group_3574
FT   misc_feature    746095..747007
FT                   /label=group_3581
FT                   /locus_tag=group_3581
FT   misc_feature    747008..747438
FT                   /label=group_3584
FT                   /locus_tag=group_3584
FT   misc_feature    747439..748746
FT                   /label=group_3592
FT                   /locus_tag=group_3592
FT   misc_feature    748747..748948
FT                   /label=group_3596
FT                   /locus_tag=group_3596
FT   misc_feature    748949..749387
FT                   /label=group_3597
FT                   /locus_tag=group_3597
FT   misc_feature    749388..749579
FT                   /label=group_3601
FT                   /locus_tag=group_3601
FT   misc_feature    749580..749711
FT                   /label=group_3604
FT                   /locus_tag=group_3604
FT   misc_feature    749712..750206
FT                   /label=group_3605
FT                   /locus_tag=group_3605
FT   misc_feature    750207..751323
FT                   /label=group_3617
FT                   /locus_tag=group_3617
FT   misc_feature    751324..751584
FT                   /label=group_3619
FT                   /locus_tag=group_3619
FT   misc_feature    751585..752266
FT                   /label=group_3624
FT                   /locus_tag=group_3624
FT   misc_feature    752267..753034
FT                   /label=group_3627
FT                   /locus_tag=group_3627
FT   misc_feature    753035..753361
FT                   /label=group_3633
FT                   /locus_tag=group_3633
FT   misc_feature    753362..753997
FT                   /label=group_3635
FT                   /locus_tag=group_3635
FT   misc_feature    753998..755191
FT                   /label=group_3641
FT                   /locus_tag=group_3641
FT   misc_feature    755192..756829
FT                   /label=group_3642
FT                   /locus_tag=group_3642
FT   misc_feature    756830..757462
FT                   /label=group_3647
FT                   /locus_tag=group_3647
FT   misc_feature    757463..758870
FT                   /label=group_3650
FT                   /locus_tag=group_3650
FT   misc_feature    758871..759470
FT                   /label=group_3653
FT                   /locus_tag=group_3653
FT   misc_feature    759471..760199
FT                   /label=group_3667
FT                   /locus_tag=group_3667
FT   misc_feature    760200..760955
FT                   /label=group_3673
FT                   /locus_tag=group_3673
FT   misc_feature    760956..762638
FT                   /label=group_3676
FT                   /locus_tag=group_3676
FT   misc_feature    762639..763605
FT                   /label=group_3677
FT                   /locus_tag=group_3677
FT   misc_feature    763606..763875
FT                   /label=group_3678
FT                   /locus_tag=group_3678
FT   misc_feature    763876..765537
FT                   /label=group_3679
FT                   /locus_tag=group_3679
FT   misc_feature    765538..765726
FT                   /label=group_3682
FT                   /locus_tag=group_3682
FT   misc_feature    765727..765834
FT                   /label=group_3684
FT                   /locus_tag=group_3684
FT   misc_feature    765835..766813
FT                   /label=group_369
FT                   /locus_tag=group_369
FT   misc_feature    766814..767365
FT                   /label=group_3690
FT                   /locus_tag=group_3690
FT   misc_feature    767366..767791
FT                   /label=group_3691
FT                   /locus_tag=group_3691
FT   misc_feature    767792..768733
FT                   /label=group_3693
FT                   /locus_tag=group_3693
FT   misc_feature    768734..769828
FT                   /label=group_3706
FT                   /locus_tag=group_3706
FT   misc_feature    769829..769996
FT                   /label=group_3708
FT                   /locus_tag=group_3708
FT   misc_feature    769997..770176
FT                   /label=group_3715
FT                   /locus_tag=group_3715
FT   misc_feature    770177..770734
FT                   /label=group_3716
FT                   /locus_tag=group_3716
FT   misc_feature    770735..771241
FT                   /label=group_3717
FT                   /locus_tag=group_3717
FT   misc_feature    771242..771733
FT                   /label=group_3736
FT                   /locus_tag=group_3736
FT   misc_feature    771734..772379
FT                   /label=group_374
FT                   /locus_tag=group_374
FT   misc_feature    772380..773438
FT                   /label=group_3756
FT                   /locus_tag=group_3756
FT   misc_feature    773439..774388
FT                   /label=group_3757
FT                   /locus_tag=group_3757
FT   misc_feature    774389..775642
FT                   /label=group_3764
FT                   /locus_tag=group_3764
FT   misc_feature    775643..775958
FT                   /label=group_3768
FT                   /locus_tag=group_3768
FT   misc_feature    775959..776750
FT                   /label=group_3773
FT                   /locus_tag=group_3773
FT   misc_feature    776751..777638
FT                   /label=group_3774
FT                   /locus_tag=group_3774
FT   misc_feature    777639..778616
FT                   /label=group_3780
FT                   /locus_tag=group_3780
FT   misc_feature    778617..779852
FT                   /label=group_3783
FT                   /locus_tag=group_3783
FT   misc_feature    779853..780056
FT                   /label=group_3787
FT                   /locus_tag=group_3787
FT   misc_feature    780057..780932
FT                   /label=group_3795
FT                   /locus_tag=group_3795
FT   misc_feature    780933..781931
FT                   /label=group_3796
FT                   /locus_tag=group_3796
FT   misc_feature    781932..782210
FT                   /label=group_3829
FT                   /locus_tag=group_3829
FT   misc_feature    782211..782778
FT                   /label=group_3830
FT                   /locus_tag=group_3830
FT   misc_feature    782779..784446
FT                   /label=group_3847
FT                   /locus_tag=group_3847
FT   misc_feature    784447..785193
FT                   /label=group_3857
FT                   /locus_tag=group_3857
FT   misc_feature    785194..785889
FT                   /label=group_3862
FT                   /locus_tag=group_3862
FT   misc_feature    785890..786540
FT                   /label=group_3867
FT                   /locus_tag=group_3867
FT   misc_feature    786541..786753
FT                   /label=group_3869
FT                   /locus_tag=group_3869
FT   misc_feature    786754..787572
FT                   /label=group_3872
FT                   /locus_tag=group_3872
FT   misc_feature    787573..789318
FT                   /label=group_3897
FT                   /locus_tag=group_3897
FT   misc_feature    789319..789843
FT                   /label=group_3914
FT                   /locus_tag=group_3914
FT   misc_feature    789844..790077
FT                   /label=group_3924
FT                   /locus_tag=group_3924
FT   misc_feature    790078..790437
FT                   /label=group_3932
FT                   /locus_tag=group_3932
FT   misc_feature    790438..791157
FT                   /label=group_3937
FT                   /locus_tag=group_3937
FT   misc_feature    791158..791842
FT                   /label=group_3942
FT                   /locus_tag=group_3942
FT   misc_feature    791843..793039
FT                   /label=group_3950
FT                   /locus_tag=group_3950
FT   misc_feature    793040..793448
FT                   /label=group_3951
FT                   /locus_tag=group_3951
FT   misc_feature    793449..793941
FT                   /label=group_3953
FT                   /locus_tag=group_3953
FT   misc_feature    793942..794481
FT                   /label=group_3954
FT                   /locus_tag=group_3954
FT   misc_feature    794482..794818
FT                   /label=group_3961
FT                   /locus_tag=group_3961
FT   misc_feature    794819..795607
FT                   /label=group_3962
FT                   /locus_tag=group_3962
FT   misc_feature    795608..796376
FT                   /label=group_3963
FT                   /locus_tag=group_3963
FT   misc_feature    796377..796767
FT                   /label=group_3970
FT                   /locus_tag=group_3970
FT   misc_feature    796768..797268
FT                   /label=group_3972
FT                   /locus_tag=group_3972
FT   misc_feature    797269..797457
FT                   /label=group_3979
FT                   /locus_tag=group_3979
FT   misc_feature    797458..797685
FT                   /label=group_3982
FT                   /locus_tag=group_3982
FT   misc_feature    797686..798489
FT                   /label=group_3995
FT                   /locus_tag=group_3995
FT   misc_feature    798490..798993
FT                   /label=group_400
FT                   /locus_tag=group_400
FT   misc_feature    798994..799626
FT                   /label=group_4001
FT                   /locus_tag=group_4001
FT   misc_feature    799627..800697
FT                   /label=group_4007
FT                   /locus_tag=group_4007
FT   misc_feature    800698..801206
FT                   /label=group_4014
FT                   /locus_tag=group_4014
FT   misc_feature    801207..802877
FT                   /label=group_4016
FT                   /locus_tag=group_4016
FT   misc_feature    802878..803165
FT                   /label=group_4021
FT                   /locus_tag=group_4021
FT   misc_feature    803166..803927
FT                   /label=group_4023
FT                   /locus_tag=group_4023
FT   misc_feature    803928..804801
FT                   /label=group_403
FT                   /locus_tag=group_403
FT   misc_feature    804802..805464
FT                   /label=group_4035
FT                   /locus_tag=group_4035
FT   misc_feature    805465..806323
FT                   /label=group_404
FT                   /locus_tag=group_404
FT   misc_feature    806324..808234
FT                   /label=group_4044
FT                   /locus_tag=group_4044
FT   misc_feature    808235..808660
FT                   /label=group_4049
FT                   /locus_tag=group_4049
FT   misc_feature    808661..808952
FT                   /label=group_4050
FT                   /locus_tag=group_4050
FT   misc_feature    808953..809177
FT                   /label=group_4063
FT                   /locus_tag=group_4063
FT   misc_feature    809178..809876
FT                   /label=group_4076
FT                   /locus_tag=group_4076
FT   misc_feature    809877..810789
FT                   /label=group_4081
FT                   /locus_tag=group_4081
FT   misc_feature    810790..811389
FT                   /label=group_4083
FT                   /locus_tag=group_4083
FT   misc_feature    811390..811561
FT                   /label=group_4094
FT                   /locus_tag=group_4094
FT   misc_feature    811562..811942
FT                   /label=group_4095
FT                   /locus_tag=group_4095
FT   misc_feature    811943..812422
FT                   /label=group_4108
FT                   /locus_tag=group_4108
FT   misc_feature    812423..812837
FT                   /label=group_4111
FT                   /locus_tag=group_4111
FT   misc_feature    812838..813545
FT                   /label=group_4112
FT                   /locus_tag=group_4112
FT   misc_feature    813546..813917
FT                   /label=group_4123
FT                   /locus_tag=group_4123
FT   misc_feature    813918..814353
FT                   /label=group_4131
FT                   /locus_tag=group_4131
FT   misc_feature    814354..815166
FT                   /label=group_4136
FT                   /locus_tag=group_4136
FT   misc_feature    815167..816081
FT                   /label=group_4145
FT                   /locus_tag=group_4145
FT   misc_feature    816082..816531
FT                   /label=group_4151
FT                   /locus_tag=group_4151
FT   misc_feature    816532..817035
FT                   /label=group_4155
FT                   /locus_tag=group_4155
FT   misc_feature    817036..817536
FT                   /label=group_4163
FT                   /locus_tag=group_4163
FT   misc_feature    817537..817900
FT                   /label=group_4164
FT                   /locus_tag=group_4164
FT   misc_feature    817901..818365
FT                   /label=group_4176
FT                   /locus_tag=group_4176
FT   misc_feature    818366..819370
FT                   /label=group_4184
FT                   /locus_tag=group_4184
FT   misc_feature    819371..820612
FT                   /label=group_4194
FT                   /locus_tag=group_4194
FT   misc_feature    820613..820843
FT                   /label=group_4204
FT                   /locus_tag=group_4204
FT   misc_feature    820844..821065
FT                   /label=group_4205
FT                   /locus_tag=group_4205
FT   misc_feature    821066..821974
FT                   /label=group_4206
FT                   /locus_tag=group_4206
FT   misc_feature    821975..822466
FT                   /label=group_4209
FT                   /locus_tag=group_4209
FT   misc_feature    822467..822832
FT                   /label=group_4224
FT                   /locus_tag=group_4224
FT   misc_feature    822833..823553
FT                   /label=group_4228
FT                   /locus_tag=group_4228
FT   misc_feature    823554..825365
FT                   /label=group_4231
FT                   /locus_tag=group_4231
FT   misc_feature    825366..826869
FT                   /label=group_4232
FT                   /locus_tag=group_4232
FT   misc_feature    826870..827424
FT                   /label=group_4234
FT                   /locus_tag=group_4234
FT   misc_feature    827425..828324
FT                   /label=group_4237
FT                   /locus_tag=group_4237
FT   misc_feature    828325..828672
FT                   /label=group_4245
FT                   /locus_tag=group_4245
FT   misc_feature    828673..830772
FT                   /label=group_4287
FT                   /locus_tag=group_4287
FT   misc_feature    830773..831132
FT                   /label=group_4294
FT                   /locus_tag=group_4294
FT   misc_feature    831133..831889
FT                   /label=group_4298
FT                   /locus_tag=group_4298
FT   misc_feature    831890..832759
FT                   /label=group_4306
FT                   /locus_tag=group_4306
FT   misc_feature    832760..833713
FT                   /label=group_4307
FT                   /locus_tag=group_4307
FT   misc_feature    833714..833986
FT                   /label=group_4318
FT                   /locus_tag=group_4318
FT   misc_feature    833987..834202
FT                   /label=group_4319
FT                   /locus_tag=group_4319
FT   misc_feature    834203..834790
FT                   /label=group_4322
FT                   /locus_tag=group_4322
FT   misc_feature    834791..835657
FT                   /label=group_4346
FT                   /locus_tag=group_4346
FT   misc_feature    835658..836713
FT                   /label=group_4350
FT                   /locus_tag=group_4350
FT   misc_feature    836714..837247
FT                   /label=group_4372
FT                   /locus_tag=group_4372
FT   misc_feature    837248..838258
FT                   /label=group_4382
FT                   /locus_tag=group_4382
FT   misc_feature    838259..840091
FT                   /label=group_4385
FT                   /locus_tag=group_4385
FT   misc_feature    840092..841307
FT                   /label=group_4418
FT                   /locus_tag=group_4418
FT   misc_feature    841308..841802
FT                   /label=group_4437
FT                   /locus_tag=group_4437
FT   misc_feature    841803..842021
FT                   /label=group_4445
FT                   /locus_tag=group_4445
FT   misc_feature    842022..843188
FT                   /label=group_4459
FT                   /locus_tag=group_4459
FT   misc_feature    843189..843791
FT                   /label=group_4535
FT                   /locus_tag=group_4535
FT   misc_feature    843792..844178
FT                   /label=group_4536
FT                   /locus_tag=group_4536
FT   misc_feature    844179..845090
FT                   /label=group_4553
FT                   /locus_tag=group_4553
FT   misc_feature    845091..845849
FT                   /label=group_4593
FT                   /locus_tag=group_4593
FT   misc_feature    845850..846752
FT                   /label=group_4602
FT                   /locus_tag=group_4602
FT   misc_feature    846753..848375
FT                   /label=group_4605
FT                   /locus_tag=group_4605
FT   misc_feature    848376..849432
FT                   /label=group_4607
FT                   /locus_tag=group_4607
FT   misc_feature    849433..850708
FT                   /label=group_4609
FT                   /locus_tag=group_4609
FT   misc_feature    850709..852430
FT                   /label=group_4627
FT                   /locus_tag=group_4627
FT   misc_feature    852431..853402
FT                   /label=group_4628
FT                   /locus_tag=group_4628
FT   misc_feature    853403..854527
FT                   /label=group_4630
FT                   /locus_tag=group_4630
FT   misc_feature    854528..856253
FT                   /label=group_4634
FT                   /locus_tag=group_4634
FT   misc_feature    856254..857878
FT                   /label=group_465
FT                   /locus_tag=group_465
FT   misc_feature    857879..859184
FT                   /label=group_4666
FT                   /locus_tag=group_4666
FT   misc_feature    859185..860153
FT                   /label=group_4679
FT                   /locus_tag=group_4679
FT   misc_feature    860154..861263
FT                   /label=group_4681
FT                   /locus_tag=group_4681
FT   misc_feature    861264..861692
FT                   /label=group_4684
FT                   /locus_tag=group_4684
FT   misc_feature    861693..862128
FT                   /label=group_4703
FT                   /locus_tag=group_4703
FT   misc_feature    862129..862446
FT                   /label=group_4721
FT                   /locus_tag=group_4721
FT   misc_feature    862447..863217
FT                   /label=group_4722
FT                   /locus_tag=group_4722
FT   misc_feature    863218..864021
FT                   /label=group_4731
FT                   /locus_tag=group_4731
FT   misc_feature    864022..865317
FT                   /label=group_4733
FT                   /locus_tag=group_4733
FT   misc_feature    865318..866148
FT                   /label=group_4737
FT                   /locus_tag=group_4737
FT   misc_feature    866149..866439
FT                   /label=group_4739
FT                   /locus_tag=group_4739
FT   misc_feature    866440..866895
FT                   /label=group_4784
FT                   /locus_tag=group_4784
FT   misc_feature    866896..867294
FT                   /label=group_4785
FT                   /locus_tag=group_4785
FT   misc_feature    867295..868488
FT                   /label=group_4804
FT                   /locus_tag=group_4804
FT   misc_feature    868489..868653
FT                   /label=group_4825
FT                   /locus_tag=group_4825
FT   misc_feature    868654..869190
FT                   /label=group_4826
FT                   /locus_tag=group_4826
FT   misc_feature    869191..870303
FT                   /label=group_4829
FT                   /locus_tag=group_4829
FT   misc_feature    870304..870870
FT                   /label=group_4830
FT                   /locus_tag=group_4830
FT   misc_feature    870871..871122
FT                   /label=group_4880
FT                   /locus_tag=group_4880
FT   misc_feature    871123..871854
FT                   /label=group_4882
FT                   /locus_tag=group_4882
FT   misc_feature    871855..873108
FT                   /label=group_4886
FT                   /locus_tag=group_4886
FT   misc_feature    873109..873303
FT                   /label=group_4888
FT                   /locus_tag=group_4888
FT   misc_feature    873304..873571
FT                   /label=group_4895
FT                   /locus_tag=group_4895
FT   misc_feature    873572..873928
FT                   /label=group_4896
FT                   /locus_tag=group_4896
FT   misc_feature    873929..874846
FT                   /label=group_4901
FT                   /locus_tag=group_4901
FT   misc_feature    874847..875651
FT                   /label=group_4911
FT                   /locus_tag=group_4911
FT   misc_feature    875652..875990
FT                   /label=group_4927
FT                   /locus_tag=group_4927
FT   misc_feature    875991..876683
FT                   /label=group_4940
FT                   /locus_tag=group_4940
FT   misc_feature    876684..877310
FT                   /label=group_4946
FT                   /locus_tag=group_4946
FT   misc_feature    877311..877994
FT                   /label=group_4947
FT                   /locus_tag=group_4947
FT   misc_feature    877995..879080
FT                   /label=group_4949
FT                   /locus_tag=group_4949
FT   misc_feature    879081..879449
FT                   /label=group_4950
FT                   /locus_tag=group_4950
FT   misc_feature    879450..879935
FT                   /label=group_4953
FT                   /locus_tag=group_4953
FT   misc_feature    879936..880214
FT                   /label=group_4954
FT                   /locus_tag=group_4954
FT   misc_feature    880215..880436
FT                   /label=group_4956
FT                   /locus_tag=group_4956
FT   misc_feature    880437..881057
FT                   /label=group_4963
FT                   /locus_tag=group_4963
FT   misc_feature    881058..881318
FT                   /label=group_4967
FT                   /locus_tag=group_4967
FT   misc_feature    881319..882299
FT                   /label=group_4968
FT                   /locus_tag=group_4968
FT   misc_feature    882300..882788
FT                   /label=group_4987
FT                   /locus_tag=group_4987
FT   misc_feature    882789..883229
FT                   /label=group_4989
FT                   /locus_tag=group_4989
FT   misc_feature    883230..883505
FT                   /label=group_4990
FT                   /locus_tag=group_4990
FT   misc_feature    883506..884486
FT                   /label=group_4995
FT                   /locus_tag=group_4995
FT   misc_feature    884487..885198
FT                   /label=group_5003
FT                   /locus_tag=group_5003
FT   misc_feature    885199..885510
FT                   /label=group_5004
FT                   /locus_tag=group_5004
FT   misc_feature    885511..885720
FT                   /label=group_5005
FT                   /locus_tag=group_5005
FT   misc_feature    885721..886239
FT                   /label=group_5007
FT                   /locus_tag=group_5007
FT   misc_feature    886240..887580
FT                   /label=group_5008
FT                   /locus_tag=group_5008
FT   misc_feature    887581..888096
FT                   /label=group_5012
FT                   /locus_tag=group_5012
FT   misc_feature    888097..889236
FT                   /label=group_5016
FT                   /locus_tag=group_5016
FT   misc_feature    889237..889650
FT                   /label=group_5019
FT                   /locus_tag=group_5019
FT   misc_feature    889651..890235
FT                   /label=group_5020
FT                   /locus_tag=group_5020
FT   misc_feature    890236..890949
FT                   /label=group_5022
FT                   /locus_tag=group_5022
FT   misc_feature    890950..891780
FT                   /label=group_5023
FT                   /locus_tag=group_5023
FT   misc_feature    891781..893016
FT                   /label=group_5024
FT                   /locus_tag=group_5024
FT   misc_feature    893017..893934
FT                   /label=group_5026
FT                   /locus_tag=group_5026
FT   misc_feature    893935..894897
FT                   /label=group_5032
FT                   /locus_tag=group_5032
FT   misc_feature    894898..896205
FT                   /label=group_5033
FT                   /locus_tag=group_5033
FT   misc_feature    896206..896811
FT                   /label=group_5039
FT                   /locus_tag=group_5039
FT   misc_feature    896812..897714
FT                   /label=group_5040
FT                   /locus_tag=group_5040
FT   misc_feature    897715..897945
FT                   /label=group_5044
FT                   /locus_tag=group_5044
FT   misc_feature    897946..898194
FT                   /label=group_5047
FT                   /locus_tag=group_5047
FT   misc_feature    898195..898644
FT                   /label=group_5050
FT                   /locus_tag=group_5050
FT   misc_feature    898645..899520
FT                   /label=group_5051
FT                   /locus_tag=group_5051
FT   misc_feature    899521..900348
FT                   /label=group_5052
FT                   /locus_tag=group_5052
FT   misc_feature    900349..900819
FT                   /label=group_5063
FT                   /locus_tag=group_5063
FT   misc_feature    900820..901041
FT                   /label=group_5064
FT                   /locus_tag=group_5064
FT   misc_feature    901042..902066
FT                   /label=group_5065
FT                   /locus_tag=group_5065
FT   misc_feature    902067..902687
FT                   /label=group_5066
FT                   /locus_tag=group_5066
FT   misc_feature    902688..903044
FT                   /label=group_5068
FT                   /locus_tag=group_5068
FT   misc_feature    903045..903290
FT                   /label=group_5069
FT                   /locus_tag=group_5069
FT   misc_feature    903291..903590
FT                   /label=group_5074
FT                   /locus_tag=group_5074
FT   misc_feature    903591..904010
FT                   /label=group_5082
FT                   /locus_tag=group_5082
FT   misc_feature    904011..904601
FT                   /label=group_5098
FT                   /locus_tag=group_5098
FT   misc_feature    904602..904918
FT                   /label=group_5099
FT                   /locus_tag=group_5099
FT   misc_feature    904919..905038
FT                   /label=group_5100
FT                   /locus_tag=group_5100
FT   misc_feature    905039..905671
FT                   /label=group_5117
FT                   /locus_tag=group_5117
FT   misc_feature    905672..905852
FT                   /label=group_5118
FT                   /locus_tag=group_5118
FT   misc_feature    905853..906614
FT                   /label=group_5121
FT                   /locus_tag=group_5121
FT   misc_feature    906615..906999
FT                   /label=group_5123
FT                   /locus_tag=group_5123
FT   misc_feature    907000..907452
FT                   /label=group_5124
FT                   /locus_tag=group_5124
FT   misc_feature    907453..908241
FT                   /label=group_5127
FT                   /locus_tag=group_5127
FT   misc_feature    908242..908784
FT                   /label=group_5130
FT                   /locus_tag=group_5130
FT   misc_feature    908785..910107
FT                   /label=group_5132
FT                   /locus_tag=group_5132
FT   misc_feature    910108..910800
FT                   /label=group_5133
FT                   /locus_tag=group_5133
FT   misc_feature    910801..911378
FT                   /label=group_5137
FT                   /locus_tag=group_5137
FT   misc_feature    911379..912662
FT                   /label=group_5154
FT                   /locus_tag=group_5154
FT   misc_feature    912663..913658
FT                   /label=group_5155
FT                   /locus_tag=group_5155
FT   misc_feature    913659..914039
FT                   /label=group_5160
FT                   /locus_tag=group_5160
FT   misc_feature    914040..914246
FT                   /label=group_5165
FT                   /locus_tag=group_5165
FT   misc_feature    914247..914444
FT                   /label=group_5174
FT                   /locus_tag=group_5174
FT   misc_feature    914445..915512
FT                   /label=group_5175
FT                   /locus_tag=group_5175
FT   misc_feature    915513..916734
FT                   /label=group_5177
FT                   /locus_tag=group_5177
FT   misc_feature    916735..916905
FT                   /label=group_5179
FT                   /locus_tag=group_5179
FT   misc_feature    916906..917028
FT                   /label=group_5191
FT                   /locus_tag=group_5191
FT   misc_feature    917029..917166
FT                   /label=group_5195
FT                   /locus_tag=group_5195
FT   misc_feature    917167..917810
FT                   /label=group_5200
FT                   /locus_tag=group_5200
FT   misc_feature    917811..918218
FT                   /label=group_5206
FT                   /locus_tag=group_5206
FT   misc_feature    918219..918494
FT                   /label=group_5207
FT                   /locus_tag=group_5207
FT   misc_feature    918495..918776
FT                   /label=group_5212
FT                   /locus_tag=group_5212
FT   misc_feature    918777..919580
FT                   /label=group_5214
FT                   /locus_tag=group_5214
FT   misc_feature    919581..920027
FT                   /label=group_5217
FT                   /locus_tag=group_5217
FT   misc_feature    920028..920430
FT                   /label=group_5218
FT                   /locus_tag=group_5218
FT   misc_feature    920431..921373
FT                   /label=group_5225
FT                   /locus_tag=group_5225
FT   misc_feature    921374..921598
FT                   /label=group_5237
FT                   /locus_tag=group_5237
FT   misc_feature    921599..921763
FT                   /label=group_5241
FT                   /locus_tag=group_5241
FT   misc_feature    921764..921949
FT                   /label=group_5242
FT                   /locus_tag=group_5242
FT   misc_feature    921950..922780
FT                   /label=group_5243
FT                   /locus_tag=group_5243
FT   misc_feature    922781..923338
FT                   /label=group_5244
FT                   /locus_tag=group_5244
FT   misc_feature    923339..923473
FT                   /label=group_5248
FT                   /locus_tag=group_5248
FT   misc_feature    923474..923996
FT                   /label=group_5253
FT                   /locus_tag=group_5253
FT   misc_feature    923997..924671
FT                   /label=group_5254
FT                   /locus_tag=group_5254
FT   misc_feature    924672..925199
FT                   /label=group_5256
FT                   /locus_tag=group_5256
FT   misc_feature    925200..925718
FT                   /label=group_5257
FT                   /locus_tag=group_5257
FT   misc_feature    925719..925925
FT                   /label=group_5262
FT                   /locus_tag=group_5262
FT   misc_feature    925926..927068
FT                   /label=group_5263
FT                   /locus_tag=group_5263
FT   misc_feature    927069..927614
FT                   /label=group_5265
FT                   /locus_tag=group_5265
FT   misc_feature    927615..928010
FT                   /label=group_5266
FT                   /locus_tag=group_5266
FT   misc_feature    928011..929699
FT                   /label=group_5281
FT                   /locus_tag=group_5281
FT   misc_feature    929700..930098
FT                   /label=group_5285
FT                   /locus_tag=group_5285
FT   misc_feature    930099..930644
FT                   /label=group_5288
FT                   /locus_tag=group_5288
FT   misc_feature    930645..930804
FT                   /label=group_5291
FT                   /locus_tag=group_5291
FT   misc_feature    930805..931068
FT                   /label=group_5293
FT                   /locus_tag=group_5293
FT   misc_feature    931069..931251
FT                   /label=group_5294
FT                   /locus_tag=group_5294
FT   misc_feature    931252..931428
FT                   /label=group_5295
FT                   /locus_tag=group_5295
FT   misc_feature    931429..932181
FT                   /label=group_5296
FT                   /locus_tag=group_5296
FT   misc_feature    932182..932286
FT                   /label=group_5299
FT                   /locus_tag=group_5299
FT   misc_feature    932287..932772
FT                   /label=group_530
FT                   /locus_tag=group_530
FT   misc_feature    932773..933063
FT                   /label=group_5310
FT                   /locus_tag=group_5310
FT   misc_feature    933064..933288
FT                   /label=group_5316
FT                   /locus_tag=group_5316
FT   misc_feature    933289..934008
FT                   /label=group_5322
FT                   /locus_tag=group_5322
FT   misc_feature    934009..934404
FT                   /label=group_5326
FT                   /locus_tag=group_5326
FT   misc_feature    934405..935022
FT                   /label=group_5328
FT                   /locus_tag=group_5328
FT   misc_feature    935023..935847
FT                   /label=group_5332
FT                   /locus_tag=group_5332
FT   misc_feature    935848..937218
FT                   /label=group_5333
FT                   /locus_tag=group_5333
FT   misc_feature    937219..937485
FT                   /label=group_5337
FT                   /locus_tag=group_5337
FT   misc_feature    937486..937651
FT                   /label=group_5338
FT                   /locus_tag=group_5338
FT   misc_feature    937652..937987
FT                   /label=group_5341
FT                   /locus_tag=group_5341
FT   misc_feature    937988..938323
FT                   /label=group_5342
FT                   /locus_tag=group_5342
FT   misc_feature    938324..939880
FT                   /label=group_5343
FT                   /locus_tag=group_5343
FT   misc_feature    939881..940174
FT                   /label=group_5344
FT                   /locus_tag=group_5344
FT   misc_feature    940175..940465
FT                   /label=group_5346
FT                   /locus_tag=group_5346
FT   misc_feature    940466..941353
FT                   /label=group_5348
FT                   /locus_tag=group_5348
FT   misc_feature    941354..941947
FT                   /label=group_5354
FT                   /locus_tag=group_5354
FT   misc_feature    941948..942109
FT                   /label=group_5356
FT                   /locus_tag=group_5356
FT   misc_feature    942110..942307
FT                   /label=group_5358
FT                   /locus_tag=group_5358
FT   misc_feature    942308..942859
FT                   /label=group_5367
FT                   /locus_tag=group_5367
FT   misc_feature    942860..943337
FT                   /label=group_5369
FT                   /locus_tag=group_5369
FT   misc_feature    943338..943706
FT                   /label=group_5370
FT                   /locus_tag=group_5370
FT   misc_feature    943707..944181
FT                   /label=group_5373
FT                   /locus_tag=group_5373
FT   misc_feature    944182..944640
FT                   /label=group_5375
FT                   /locus_tag=group_5375
FT   misc_feature    944641..945594
FT                   /label=group_5380
FT                   /locus_tag=group_5380
FT   misc_feature    945595..946645
FT                   /label=group_5385
FT                   /locus_tag=group_5385
FT   misc_feature    946646..946993
FT                   /label=group_5386
FT                   /locus_tag=group_5386
FT   misc_feature    946994..947413
FT                   /label=group_5390
FT                   /locus_tag=group_5390
FT   misc_feature    947414..947878
FT                   /label=group_5391
FT                   /locus_tag=group_5391
FT   misc_feature    947879..949327
FT                   /label=group_5394
FT                   /locus_tag=group_5394
FT   misc_feature    949328..952246
FT                   /label=group_5395
FT                   /locus_tag=group_5395
FT   misc_feature    952247..952582
FT                   /label=group_5397
FT                   /locus_tag=group_5397
FT   misc_feature    952583..953275
FT                   /label=group_5398
FT                   /locus_tag=group_5398
FT   misc_feature    953276..953492
FT                   /label=group_5399
FT                   /locus_tag=group_5399
FT   misc_feature    953493..953642
FT                   /label=group_5400
FT                   /locus_tag=group_5400
FT   misc_feature    953643..953891
FT                   /label=group_5405
FT                   /locus_tag=group_5405
FT   misc_feature    953892..954623
FT                   /label=group_5414
FT                   /locus_tag=group_5414
FT   misc_feature    954624..955553
FT                   /label=group_5419
FT                   /locus_tag=group_5419
FT   misc_feature    955554..955880
FT                   /label=group_5426
FT                   /locus_tag=group_5426
FT   misc_feature    955881..956322
FT                   /label=group_5429
FT                   /locus_tag=group_5429
FT   misc_feature    956323..957681
FT                   /label=group_5430
FT                   /locus_tag=group_5430
FT   misc_feature    957682..958621
FT                   /label=group_5460
FT                   /locus_tag=group_5460
FT   misc_feature    958622..958837
FT                   /label=group_5461
FT                   /locus_tag=group_5461
FT   misc_feature    958838..959023
FT                   /label=group_5462
FT                   /locus_tag=group_5462
FT   misc_feature    959024..959356
FT                   /label=group_5463
FT                   /locus_tag=group_5463
FT   misc_feature    959357..960340
FT                   /label=group_547
FT                   /locus_tag=group_547
FT   misc_feature    960341..960832
FT                   /label=group_5471
FT                   /locus_tag=group_5471
FT   misc_feature    960833..961123
FT                   /label=group_5473
FT                   /locus_tag=group_5473
FT   misc_feature    961124..961445
FT                   /label=group_5478
FT                   /locus_tag=group_5478
FT   misc_feature    961446..961607
FT                   /label=group_5488
FT                   /locus_tag=group_5488
FT   misc_feature    961608..962192
FT                   /label=group_5497
FT                   /locus_tag=group_5497
FT   misc_feature    962193..962609
FT                   /label=group_5510
FT                   /locus_tag=group_5510
FT   misc_feature    962610..962795
FT                   /label=group_5511
FT                   /locus_tag=group_5511
FT   misc_feature    962796..963818
FT                   /label=group_5513
FT                   /locus_tag=group_5513
FT   misc_feature    963819..964157
FT                   /label=group_5529
FT                   /locus_tag=group_5529
FT   misc_feature    964158..964616
FT                   /label=group_5530
FT                   /locus_tag=group_5530
FT   misc_feature    964617..965117
FT                   /label=group_5558
FT                   /locus_tag=group_5558
FT   misc_feature    965118..966243
FT                   /label=group_559
FT                   /locus_tag=group_559
FT   misc_feature    966244..968442
FT                   /label=group_5631
FT                   /locus_tag=group_5631
FT   misc_feature    968443..969081
FT                   /label=group_5635
FT                   /locus_tag=group_5635
FT   misc_feature    969082..969639
FT                   /label=group_5636
FT                   /locus_tag=group_5636
FT   misc_feature    969640..970503
FT                   /label=group_5648
FT                   /locus_tag=group_5648
FT   misc_feature    970504..970941
FT                   /label=group_5650
FT                   /locus_tag=group_5650
FT   misc_feature    970942..972244
FT                   /label=group_5657
FT                   /locus_tag=group_5657
FT   misc_feature    972245..973088
FT                   /label=group_5658
FT                   /locus_tag=group_5658
FT   misc_feature    973089..973604
FT                   /label=group_5669
FT                   /locus_tag=group_5669
FT   misc_feature    973605..974195
FT                   /label=group_5677
FT                   /locus_tag=group_5677
FT   misc_feature    974196..974846
FT                   /label=group_5680
FT                   /locus_tag=group_5680
FT   misc_feature    974847..975254
FT                   /label=group_5682
FT                   /locus_tag=group_5682
FT   misc_feature    975255..975826
FT                   /label=group_5683
FT                   /locus_tag=group_5683
FT   misc_feature    975827..976444
FT                   /label=group_5692
FT                   /locus_tag=group_5692
FT   misc_feature    976445..980474
FT                   /label=group_57
FT                   /locus_tag=group_57
FT   misc_feature    980475..981188
FT                   /label=group_5702
FT                   /locus_tag=group_5702
FT   misc_feature    981189..982055
FT                   /label=group_5709
FT                   /locus_tag=group_5709
FT   misc_feature    982056..983300
FT                   /label=group_5734
FT                   /locus_tag=group_5734
FT   misc_feature    983301..983912
FT                   /label=group_5735
FT                   /locus_tag=group_5735
FT   misc_feature    983913..984761
FT                   /label=group_574
FT                   /locus_tag=group_574
FT   misc_feature    984762..986393
FT                   /label=group_5740
FT                   /locus_tag=group_5740
FT   misc_feature    986394..987164
FT                   /label=group_5743
FT                   /locus_tag=group_5743
FT   misc_feature    987165..987431
FT                   /label=group_5745
FT                   /locus_tag=group_5745
FT   misc_feature    987432..989465
FT                   /label=group_5753
FT                   /locus_tag=group_5753
FT   misc_feature    989466..990116
FT                   /label=group_5759
FT                   /locus_tag=group_5759
FT   misc_feature    990117..990672
FT                   /label=group_576
FT                   /locus_tag=group_576
FT   misc_feature    990673..990936
FT                   /label=group_5760
FT                   /locus_tag=group_5760
FT   misc_feature    990937..991674
FT                   /label=group_5766
FT                   /locus_tag=group_5766
FT   misc_feature    991675..992124
FT                   /label=group_5785
FT                   /locus_tag=group_5785
FT   misc_feature    992125..992844
FT                   /label=group_5791
FT                   /locus_tag=group_5791
FT   misc_feature    992845..993618
FT                   /label=group_5792
FT                   /locus_tag=group_5792
FT   misc_feature    993619..995025
FT                   /label=group_5800
FT                   /locus_tag=group_5800
FT   misc_feature    995026..995601
FT                   /label=group_5805
FT                   /locus_tag=group_5805
FT   misc_feature    995602..995958
FT                   /label=group_5816
FT                   /locus_tag=group_5816
FT   misc_feature    995959..996702
FT                   /label=group_5817
FT                   /locus_tag=group_5817
FT   misc_feature    996703..997287
FT                   /label=group_5820
FT                   /locus_tag=group_5820
FT   misc_feature    997288..997773
FT                   /label=group_5821
FT                   /locus_tag=group_5821
FT   misc_feature    997774..999144
FT                   /label=group_5822
FT                   /locus_tag=group_5822
FT   misc_feature    999145..999762
FT                   /label=group_5823
FT                   /locus_tag=group_5823
FT   misc_feature    999763..1000737
FT                   /label=group_5825
FT                   /locus_tag=group_5825
FT   misc_feature    1000738..1001091
FT                   /label=group_5837
FT                   /locus_tag=group_5837
FT   misc_feature    1001092..1002285
FT                   /label=group_5840
FT                   /locus_tag=group_5840
FT   misc_feature    1002286..1002666
FT                   /label=group_5841
FT                   /locus_tag=group_5841
FT   misc_feature    1002667..1004281
FT                   /label=group_5846
FT                   /locus_tag=group_5846
FT   misc_feature    1004282..1005280
FT                   /label=group_5847
FT                   /locus_tag=group_5847
FT   misc_feature    1005281..1006390
FT                   /label=group_5865
FT                   /locus_tag=group_5865
FT   misc_feature    1006391..1007731
FT                   /label=group_5866
FT                   /locus_tag=group_5866
FT   misc_feature    1007732..1008448
FT                   /label=group_5873
FT                   /locus_tag=group_5873
FT   misc_feature    1008449..1009162
FT                   /label=group_5875
FT                   /locus_tag=group_5875
FT   misc_feature    1009163..1011139
FT                   /label=group_5877
FT                   /locus_tag=group_5877
FT   misc_feature    1011140..1011901
FT                   /label=group_5883
FT                   /locus_tag=group_5883
FT   misc_feature    1011902..1012894
FT                   /label=group_5885
FT                   /locus_tag=group_5885
FT   misc_feature    1012895..1014160
FT                   /label=group_5886
FT                   /locus_tag=group_5886
FT   misc_feature    1014161..1014589
FT                   /label=group_5887
FT                   /locus_tag=group_5887
FT   misc_feature    1014590..1015201
FT                   /label=group_5891
FT                   /locus_tag=group_5891
FT   misc_feature    1015202..1017601
FT                   /label=group_5894
FT                   /locus_tag=group_5894
FT   misc_feature    1017602..1018588
FT                   /label=group_590
FT                   /locus_tag=group_590
FT   misc_feature    1018589..1019245
FT                   /label=group_5913
FT                   /locus_tag=group_5913
FT   misc_feature    1019246..1019944
FT                   /label=group_5926
FT                   /locus_tag=group_5926
FT   misc_feature    1019945..1021840
FT                   /label=group_659
FT                   /locus_tag=group_659
FT   misc_feature    1021841..1023049
FT                   /label=group_665
FT                   /locus_tag=group_665
FT   misc_feature    1023050..1023955
FT                   /label=group_677
FT                   /locus_tag=group_677
FT   misc_feature    1023956..1024729
FT                   /label=group_686
FT                   /locus_tag=group_686
FT   misc_feature    1024730..1025828
FT                   /label=group_700
FT                   /locus_tag=group_700
FT   misc_feature    1025829..1025988
FT                   /label=group_713
FT                   /locus_tag=group_713
FT   misc_feature    1025989..1027222
FT                   /label=group_722
FT                   /locus_tag=group_722
FT   misc_feature    1027223..1028585
FT                   /label=group_728
FT                   /locus_tag=group_728
FT   misc_feature    1028586..1029860
FT                   /label=group_758
FT                   /locus_tag=group_758
FT   misc_feature    1029861..1030661
FT                   /label=group_775
FT                   /locus_tag=group_775
FT   misc_feature    1030662..1032458
FT                   /label=group_784
FT                   /locus_tag=group_784
FT   misc_feature    1032459..1033002
FT                   /label=group_798
FT                   /locus_tag=group_798
FT   misc_feature    1033003..1034046
FT                   /label=group_806
FT                   /locus_tag=group_806
FT   misc_feature    1034047..1037010
FT                   /label=group_811
FT                   /locus_tag=group_811
FT   misc_feature    1037011..1037649
FT                   /label=group_819
FT                   /locus_tag=group_819
FT   misc_feature    1037650..1039523
FT                   /label=group_856
FT                   /locus_tag=group_856
FT   misc_feature    1039524..1040681
FT                   /label=group_864
FT                   /locus_tag=group_864
FT   misc_feature    1040682..1041686
FT                   /label=group_887
FT                   /locus_tag=group_887
FT   misc_feature    1041687..1042451
FT                   /label=group_906
FT                   /locus_tag=group_906
FT   misc_feature    1042452..1043055
FT                   /label=group_910
FT                   /locus_tag=group_910
FT   misc_feature    1043056..1043817
FT                   /label=group_931
FT                   /locus_tag=group_931
FT   misc_feature    1043818..1044490
FT                   /label=group_935
FT                   /locus_tag=group_935
FT   misc_feature    1044491..1044943
FT                   /label=group_939
FT                   /locus_tag=group_939
FT   misc_feature    1044944..1045441
FT                   /label=group_948
FT                   /locus_tag=group_948
FT   misc_feature    1045442..1046407
FT                   /label=group_966
FT                   /locus_tag=group_966
FT   misc_feature    1046408..1046844
FT                   /label=group_974
FT                   /locus_tag=group_974
FT   misc_feature    1046845..1047285
FT                   /label=group_9872
FT                   /locus_tag=group_9872
FT   misc_feature    1047286..1047516
FT                   /label=group_9873
FT                   /locus_tag=group_9873
FT   misc_feature    1047517..1048167
FT                   /label=group_9878
FT                   /locus_tag=group_9878
FT   misc_feature    1048168..1048431
FT                   /label=group_9879
FT                   /locus_tag=group_9879
FT   misc_feature    1048432..1048767
FT                   /label=group_9880
FT                   /locus_tag=group_9880
FT   misc_feature    1048768..1048980
FT                   /label=group_9882
FT                   /locus_tag=group_9882
FT   misc_feature    1048981..1049340
FT                   /label=group_9884
FT                   /locus_tag=group_9884
FT   misc_feature    1049341..1049463
FT                   /label=group_9886
FT                   /locus_tag=group_9886
FT   misc_feature    1049464..1049811
FT                   /label=group_9887
FT                   /locus_tag=group_9887
FT   misc_feature    1049812..1049952
FT                   /label=group_9888
FT                   /locus_tag=group_9888
FT   misc_feature    1049953..1050171
FT                   /label=group_9893
FT                   /locus_tag=group_9893
FT   misc_feature    1050172..1050441
FT                   /label=group_9894
FT                   /locus_tag=group_9894
FT   misc_feature    1050442..1050651
FT                   /label=group_9895
FT                   /locus_tag=group_9895
FT   misc_feature    1050652..1050981
FT                   /label=group_9900
FT                   /locus_tag=group_9900
FT   misc_feature    1050982..1051284
FT                   /label=group_9901
FT                   /locus_tag=group_9901
FT   misc_feature    1051285..1051737
FT                   /label=group_9904
FT                   /locus_tag=group_9904
FT   misc_feature    1051738..1051836
FT                   /label=group_9906
FT                   /locus_tag=group_9906
FT   misc_feature    1051837..1051926
FT                   /label=group_9908
FT                   /locus_tag=group_9908
FT   misc_feature    1051927..1052106
FT                   /label=group_9909
FT                   /locus_tag=group_9909
FT   misc_feature    1052107..1052238
FT                   /label=group_9914
FT                   /locus_tag=group_9914
FT   misc_feature    1052239..1052475
FT                   /label=group_9917
FT                   /locus_tag=group_9917
FT   misc_feature    1052476..1052901
FT                   /label=group_9920
FT                   /locus_tag=group_9920
FT   misc_feature    1052902..1053231
FT                   /label=group_9922
FT                   /locus_tag=group_9922
FT   misc_feature    1053232..1053510
FT                   /label=group_9923
FT                   /locus_tag=group_9923
FT   misc_feature    1053511..1053819
FT                   /label=group_9927
FT                   /locus_tag=group_9927
FT   misc_feature    1053820..1053990
FT                   /label=group_9929
FT                   /locus_tag=group_9929
FT   misc_feature    1053991..1054272
FT                   /label=group_9931
FT                   /locus_tag=group_9931
FT   misc_feature    1054273..1054494
FT                   /label=group_9933
FT                   /locus_tag=group_9933
FT   misc_feature    1054495..1055145
FT                   /label=group_9935
FT                   /locus_tag=group_9935
FT   misc_feature    1055146..1055733
FT                   /label=group_9936
FT                   /locus_tag=group_9936
FT   misc_feature    1055734..1055829
FT                   /label=group_9939
FT                   /locus_tag=group_9939
FT   misc_feature    1055830..1055919
FT                   /label=group_9940
FT                   /locus_tag=group_9940
FT   misc_feature    1055920..1056156
FT                   /label=group_9941
FT                   /locus_tag=group_9941
FT   misc_feature    1056157..1056366
FT                   /label=group_9946
FT                   /locus_tag=group_9946
FT   misc_feature    1056367..1057077
FT                   /label=group_9949
FT                   /locus_tag=group_9949
FT   misc_feature    1057078..1057527
FT                   /label=group_9950
FT                   /locus_tag=group_9950
FT   misc_feature    1057528..1057776
FT                   /label=group_9955
FT                   /locus_tag=group_9955
FT   misc_feature    1057777..1058097
FT                   /label=group_9956
FT                   /locus_tag=group_9956
FT   misc_feature    1058098..1058406
FT                   /label=group_9957
FT                   /locus_tag=group_9957
FT   misc_feature    1058407..1058556
FT                   /label=group_9960
FT                   /locus_tag=group_9960
FT   misc_feature    1058557..1058742
FT                   /label=group_9961
FT                   /locus_tag=group_9961
FT   misc_feature    1058743..1058847
FT                   /label=group_9962
FT                   /locus_tag=group_9962
FT   misc_feature    1058848..1058985
FT                   /label=group_9964
FT                   /locus_tag=group_9964
FT   misc_feature    1058986..1059123
FT                   /label=group_9965
FT                   /locus_tag=group_9965
FT   misc_feature    1059124..1059216
FT                   /label=group_9966
FT                   /locus_tag=group_9966
FT   misc_feature    1059217..1059444
FT                   /label=group_9967
FT                   /locus_tag=group_9967
FT   misc_feature    1059445..1059630
FT                   /label=group_9969
FT                   /locus_tag=group_9969
FT   misc_feature    1059631..1059819
FT                   /label=group_9971
FT                   /locus_tag=group_9971
FT   misc_feature    1059820..1060314
FT                   /label=group_9979
FT                   /locus_tag=group_9979
FT   misc_feature    1060315..1060629
FT                   /label=group_9992
FT                   /locus_tag=group_9992
FT   feature         1060630..1061202
FT                   /label=grpE
FT                   /locus_tag=grpE
FT   feature         1061203..1062942
FT                   /label=gsiA
FT                   /locus_tag=gsiA
FT   feature         1062943..1064503
FT                   /label=gsiB_1
FT                   /locus_tag=gsiB_1
FT   feature         1064504..1066066
FT                   /label=gsiB_2
FT                   /locus_tag=gsiB_2
FT   feature         1066067..1067653
FT                   /label=gsiB_3
FT                   /locus_tag=gsiB_3
FT   feature         1067654..1068577
FT                   /label=gsiC_1
FT                   /locus_tag=gsiC_1
FT   feature         1068578..1069536
FT                   /label=gsiC_2
FT                   /locus_tag=gsiC_2
FT   feature         1069537..1070463
FT                   /label=gsiC_4
FT                   /locus_tag=gsiC_4
FT   feature         1070464..1071366
FT                   /label=gsiD_1
FT                   /locus_tag=gsiD_1
FT   feature         1071367..1072203
FT                   /label=gsiD_3
FT                   /locus_tag=gsiD_3
FT   feature         1072204..1073107
FT                   /label=gsiD_5
FT                   /locus_tag=gsiD_5
FT   feature         1073108..1074814
FT                   /label=guaA
FT                   /locus_tag=guaA
FT   feature         1074815..1076278
FT                   /label=guaB
FT                   /locus_tag=guaB
FT   feature         1076279..1077262
FT                   /label=guaC
FT                   /locus_tag=guaC
FT   feature         1077263..1078630
FT                   /label=guaD_1
FT                   /locus_tag=guaD_1
FT   feature         1078631..1080115
FT                   /label=gucD
FT                   /locus_tag=gucD
FT   feature         1080116..1081171
FT                   /label=gutB_1
FT                   /locus_tag=gutB_1
FT   feature         1081172..1083098
FT                   /label=gyrB
FT                   /locus_tag=gyrB
FT   feature         1083099..1083962
FT                   /label=hag
FT                   /locus_tag=hag
FT   feature         1083963..1085114
FT                   /label=hcaT
FT                   /locus_tag=hcaT
FT   feature         1085115..1086014
FT                   /label=hdfR_1
FT                   /locus_tag=hdfR_1
FT   feature         1086015..1086937
FT                   /label=hdfR_2
FT                   /locus_tag=hdfR_2
FT   feature         1086938..1089167
FT                   /label=helD_1
FT                   /locus_tag=helD_1
FT   feature         1089168..1090532
FT                   /label=hemA
FT                   /locus_tag=hemA
FT   feature         1090533..1091843
FT                   /label=hemAT_1
FT                   /locus_tag=hemAT_1
FT   feature         1091844..1093596
FT                   /label=hemAT_3
FT                   /locus_tag=hemAT_3
FT   feature         1093597..1094529
FT                   /label=hemC
FT                   /locus_tag=hemC
FT   feature         1094530..1095582
FT                   /label=hemE
FT                   /locus_tag=hemE
FT   feature         1095583..1096503
FT                   /label=hemH
FT                   /locus_tag=hemH
FT   feature         1096504..1097802
FT                   /label=hemL
FT                   /locus_tag=hemL
FT   feature         1097803..1099090
FT                   /label=hemL1_1
FT                   /locus_tag=hemL1_1
FT   feature         1099091..1100395
FT                   /label=hemL1_2
FT                   /locus_tag=hemL1_2
FT   feature         1100396..1101547
FT                   /label=hemW
FT                   /locus_tag=hemW
FT   feature         1101548..1102942
FT                   /label=hemY_1
FT                   /locus_tag=hemY_1
FT   feature         1102943..1104453
FT                   /label=hemZ
FT                   /locus_tag=hemZ
FT   feature         1104454..1105431
FT                   /label=hepT
FT                   /locus_tag=hepT
FT   feature         1105432..1106406
FT                   /label=hflK
FT                   /locus_tag=hflK
FT   feature         1106407..1107696
FT                   /label=hflX
FT                   /locus_tag=hflX
FT   feature         1107697..1107927
FT                   /label=hfq
FT                   /locus_tag=hfq
FT   feature         1107928..1108529
FT                   /label=hisB
FT                   /locus_tag=hisB
FT   feature         1108530..1109996
FT                   /label=hisC_2
FT                   /locus_tag=hisC_2
FT   feature         1109997..1111277
FT                   /label=hisD
FT                   /locus_tag=hisD
FT   feature         1111278..1112039
FT                   /label=hisF
FT                   /locus_tag=hisF
FT   feature         1112040..1112684
FT                   /label=hisG
FT                   /locus_tag=hisG
FT   feature         1112685..1113320
FT                   /label=hisH
FT                   /locus_tag=hisH
FT   feature         1113321..1114124
FT                   /label=hisK
FT                   /locus_tag=hisK
FT   feature         1114125..1115393
FT                   /label=hisS_1
FT                   /locus_tag=hisS_1
FT   feature         1115394..1116569
FT                   /label=hisZ
FT                   /locus_tag=hisZ
FT   feature         1116570..1116983
FT                   /label=hit
FT                   /locus_tag=hit
FT   feature         1116984..1118148
FT                   /label=hmo
FT                   /locus_tag=hmo
FT   feature         1118149..1118463
FT                   /label=hmoA
FT                   /locus_tag=hmoA
FT   feature         1118464..1119633
FT                   /label=hmp
FT                   /locus_tag=hmp
FT   feature         1119634..1120638
FT                   /label=hmuU_1
FT                   /locus_tag=hmuU_1
FT   feature         1120639..1121724
FT                   /label=hmuU_3
FT                   /locus_tag=hmuU_3
FT   feature         1121725..1122714
FT                   /label=hom
FT                   /locus_tag=hom
FT   feature         1122715..1123266
FT                   /label=hpf
FT                   /locus_tag=hpf
FT   feature         1123267..1123821
FT                   /label=hpr
FT                   /locus_tag=hpr
FT   feature         1123822..1124763
FT                   /label=hprK
FT                   /locus_tag=hprK
FT   feature         1124764..1125309
FT                   /label=hpt
FT                   /locus_tag=hpt
FT   feature         1125310..1126341
FT                   /label=hrcA
FT                   /locus_tag=hrcA
FT   feature         1126342..1127385
FT                   /label=hsaA
FT                   /locus_tag=hsaA
FT   feature         1127386..1128267
FT                   /label=hslO
FT                   /locus_tag=hslO
FT   feature         1128268..1128948
FT                   /label=hssR_1
FT                   /locus_tag=hssR_1
FT   feature         1128949..1129626
FT                   /label=hssR_2
FT                   /locus_tag=hssR_2
FT   feature         1129627..1130916
FT                   /label=htpX
FT                   /locus_tag=htpX
FT   feature         1130917..1132215
FT                   /label=htrB
FT                   /locus_tag=htrB
FT   feature         1132216..1132488
FT                   /label=hup
FT                   /locus_tag=hup
FT   feature         1132489..1133481
FT                   /label=hutG_2
FT                   /locus_tag=hutG_2
FT   feature         1133482..1135002
FT                   /label=hutH
FT                   /locus_tag=hutH
FT   feature         1135003..1136155
FT                   /label=hutI_1
FT                   /locus_tag=hutI_1
FT   feature         1136156..1137829
FT                   /label=hutU
FT                   /locus_tag=hutU
FT   feature         1137830..1138504
FT                   /label=hxpB
FT                   /locus_tag=hxpB
FT   feature         1138505..1139755
FT                   /label=hyuC
FT                   /locus_tag=hyuC
FT   feature         1139756..1141021
FT                   /label=icd
FT                   /locus_tag=icd
FT   feature         1141022..1141646
FT                   /label=idi
FT                   /locus_tag=idi
FT   feature         1141647..1144427
FT                   /label=ileS_1
FT                   /locus_tag=ileS_1
FT   feature         1144428..1146197
FT                   /label=ilvB
FT                   /locus_tag=ilvB
FT   feature         1146198..1147238
FT                   /label=ilvC
FT                   /locus_tag=ilvC
FT   feature         1147239..1148911
FT                   /label=ilvD
FT                   /locus_tag=ilvD
FT   feature         1148912..1149755
FT                   /label=ilvE
FT                   /locus_tag=ilvE
FT   feature         1149756..1150274
FT                   /label=ilvH
FT                   /locus_tag=ilvH
FT   feature         1150275..1152562
FT                   /label=infB
FT                   /locus_tag=infB
FT   feature         1152563..1153442
FT                   /label=iolE
FT                   /locus_tag=iolE
FT   feature         1153443..1154507
FT                   /label=iolX
FT                   /locus_tag=iolX
FT   feature         1154508..1155276
FT                   /label=iphP
FT                   /locus_tag=iphP
FT   feature         1155277..1156440
FT                   /label=iscS_1
FT                   /locus_tag=iscS_1
FT   feature         1156441..1157589
FT                   /label=iscS_2
FT                   /locus_tag=iscS_2
FT   feature         1157590..1157922
FT                   /label=isdG
FT                   /locus_tag=isdG
FT   feature         1157923..1158618
FT                   /label=ispD
FT                   /locus_tag=ispD
FT   feature         1158619..1159488
FT                   /label=ispE
FT                   /locus_tag=ispE
FT   feature         1159489..1159968
FT                   /label=ispF
FT                   /locus_tag=ispF
FT   feature         1159969..1160937
FT                   /label=ispH
FT                   /locus_tag=ispH
FT   feature         1160938..1162443
FT                   /label=katA_2
FT                   /locus_tag=katA_2
FT   feature         1162444..1164510
FT                   /label=katE_1
FT                   /locus_tag=katE_1
FT   feature         1164511..1166512
FT                   /label=katE_2
FT                   /locus_tag=katE_2
FT   feature         1166513..1167256
FT                   /label=kdgR_2
FT                   /locus_tag=kdgR_2
FT   feature         1167257..1169113
FT                   /label=kimA
FT                   /locus_tag=kimA
FT   feature         1169114..1169878
FT                   /label=kipR_1
FT                   /locus_tag=kipR_1
FT   feature         1169879..1170653
FT                   /label=kipR_2
FT                   /locus_tag=kipR_2
FT   feature         1170654..1171409
FT                   /label=kipR_3
FT                   /locus_tag=kipR_3
FT   feature         1171410..1172144
FT                   /label=kipR_4
FT                   /locus_tag=kipR_4
FT   feature         1172145..1173884
FT                   /label=korA
FT                   /locus_tag=korA
FT   feature         1173885..1174546
FT                   /label=ktrA_1
FT                   /locus_tag=ktrA_1
FT   feature         1174547..1175386
FT                   /label=ku
FT                   /locus_tag=ku
FT   feature         1175387..1176896
FT                   /label=lcfB_1
FT                   /locus_tag=lcfB_1
FT   feature         1176897..1178379
FT                   /label=lcfB_2
FT                   /locus_tag=lcfB_2
FT   feature         1178380..1179879
FT                   /label=lcfB_3
FT                   /locus_tag=lcfB_3
FT   feature         1179880..1180998
FT                   /label=ldh
FT                   /locus_tag=ldh
FT   feature         1180999..1181580
FT                   /label=lemA
FT                   /locus_tag=lemA
FT   feature         1181581..1182684
FT                   /label=leuB
FT                   /locus_tag=leuB
FT   feature         1182685..1184100
FT                   /label=leuC
FT                   /locus_tag=leuC
FT   feature         1184101..1184693
FT                   /label=leuD
FT                   /locus_tag=leuD
FT   feature         1184694..1185314
FT                   /label=leuE
FT                   /locus_tag=leuE
FT   feature         1185315..1185938
FT                   /label=lexA
FT                   /locus_tag=lexA
FT   feature         1185939..1187231
FT                   /label=lgoT
FT                   /locus_tag=lgoT
FT   feature         1187232..1190402
FT                   /label=lgrD
FT                   /locus_tag=lgrD
FT   feature         1190403..1191224
FT                   /label=lgt
FT                   /locus_tag=lgt
FT   feature         1191225..1191578
FT                   /label=licA
FT                   /locus_tag=licA
FT   feature         1191579..1192490
FT                   /label=lip3
FT                   /locus_tag=lip3
FT   feature         1192491..1193438
FT                   /label=lipA
FT                   /locus_tag=lipA
FT   feature         1193439..1194272
FT                   /label=lipL
FT                   /locus_tag=lipL
FT   feature         1194273..1194986
FT                   /label=livF_1
FT                   /locus_tag=livF_1
FT   feature         1194987..1195862
FT                   /label=livH_1
FT                   /locus_tag=livH_1
FT   feature         1195863..1196648
FT                   /label=lnrL_2
FT                   /locus_tag=lnrL_2
FT   feature         1196649..1197590
FT                   /label=lnrL_3
FT                   /locus_tag=lnrL_3
FT   feature         1197591..1198280
FT                   /label=lolD_2
FT                   /locus_tag=lolD_2
FT   feature         1198281..1200605
FT                   /label=lon1
FT                   /locus_tag=lon1
FT   feature         1200606..1202033
FT                   /label=lpd
FT                   /locus_tag=lpd
FT   feature         1202034..1203029
FT                   /label=lplJ
FT                   /locus_tag=lplJ
FT   feature         1203030..1203809
FT                   /label=lptB_1
FT                   /locus_tag=lptB_1
FT   feature         1203810..1204229
FT                   /label=lrpC_1
FT                   /locus_tag=lrpC_1
FT   feature         1204230..1204674
FT                   /label=lrpC_2
FT                   /locus_tag=lrpC_2
FT   feature         1204675..1206159
FT                   /label=lsa_B_
FT                   /locus_tag=lsa_B_
FT   feature         1206160..1206639
FT                   /label=lspA
FT                   /locus_tag=lspA
FT   feature         1206640..1207679
FT                   /label=ltaE
FT                   /locus_tag=ltaE
FT   feature         1207680..1209581
FT                   /label=ltaS2
FT                   /locus_tag=ltaS2
FT   feature         1209582..1210298
FT                   /label=lutA
FT                   /locus_tag=lutA
FT   feature         1210299..1211031
FT                   /label=lutR
FT                   /locus_tag=lutR
FT   feature         1211032..1211538
FT                   /label=luxS
FT                   /locus_tag=luxS
FT   feature         1211539..1212862
FT                   /label=lysA
FT                   /locus_tag=lysA
FT   feature         1212863..1214089
FT                   /label=lysC
FT                   /locus_tag=lysC
FT   feature         1214090..1215266
FT                   /label=lysDH
FT                   /locus_tag=lysDH
FT   feature         1215267..1216433
FT                   /label=lysN_2
FT                   /locus_tag=lysN_2
FT   feature         1216434..1217855
FT                   /label=lysN_3
FT                   /locus_tag=lysN_3
FT   feature         1217856..1219325
FT                   /label=lysP
FT                   /locus_tag=lysP
FT   feature         1219326..1220103
FT                   /label=lytA_1
FT                   /locus_tag=lytA_1
FT   feature         1220104..1220848
FT                   /label=lytR
FT                   /locus_tag=lytR
FT   feature         1220849..1221442
FT                   /label=maf
FT                   /locus_tag=maf
FT   feature         1221443..1222513
FT                   /label=malK
FT                   /locus_tag=malK
FT   feature         1222514..1223271
FT                   /label=map
FT                   /locus_tag=map
FT   feature         1223272..1225431
FT                   /label=mcm
FT                   /locus_tag=mcm
FT   feature         1225432..1227183
FT                   /label=mcp4_1
FT                   /locus_tag=mcp4_1
FT   feature         1227184..1229145
FT                   /label=mcpA_1
FT                   /locus_tag=mcpA_1
FT   feature         1229146..1231149
FT                   /label=mcpB_2
FT                   /locus_tag=mcpB_2
FT   feature         1231150..1232457
FT                   /label=mcpB_3
FT                   /locus_tag=mcpB_3
FT   feature         1232458..1234173
FT                   /label=mcpB_4
FT                   /locus_tag=mcpB_4
FT   feature         1234174..1236210
FT                   /label=mcpC
FT                   /locus_tag=mcpC
FT   feature         1236211..1236756
FT                   /label=mcsA
FT                   /locus_tag=mcsA
FT   feature         1236757..1237869
FT                   /label=mcsB
FT                   /locus_tag=mcsB
FT   feature         1237870..1239079
FT                   /label=mdh_1
FT                   /locus_tag=mdh_1
FT   feature         1239080..1240027
FT                   /label=mdh_3
FT                   /locus_tag=mdh_3
FT   feature         1240028..1241209
FT                   /label=mdrP_2
FT                   /locus_tag=mdrP_2
FT   feature         1241210..1241878
FT                   /label=mecA
FT                   /locus_tag=mecA
FT   feature         1241879..1242799
FT                   /label=menA
FT                   /locus_tag=menA
FT   feature         1242800..1243913
FT                   /label=menC
FT                   /locus_tag=menC
FT   feature         1243914..1245630
FT                   /label=menD
FT                   /locus_tag=menD
FT   feature         1245631..1247058
FT                   /label=menE
FT                   /locus_tag=menE
FT   feature         1247059..1247766
FT                   /label=menG
FT                   /locus_tag=menG
FT   feature         1247767..1248579
FT                   /label=menH_1
FT                   /locus_tag=menH_1
FT   feature         1248580..1249743
FT                   /label=metC
FT                   /locus_tag=metC
FT   feature         1249744..1251721
FT                   /label=metG_2
FT                   /locus_tag=metG_2
FT   feature         1251722..1255153
FT                   /label=metH
FT                   /locus_tag=metH
FT   feature         1255154..1256377
FT                   /label=metI
FT                   /locus_tag=metI
FT   feature         1256378..1257574
FT                   /label=metK
FT                   /locus_tag=metK
FT   feature         1257575..1258600
FT                   /label=metN_1
FT                   /locus_tag=metN_1
FT   feature         1258601..1259629
FT                   /label=metN_2
FT                   /locus_tag=metN_2
FT   feature         1259630..1260367
FT                   /label=metN_3
FT                   /locus_tag=metN_3
FT   feature         1260368..1261039
FT                   /label=metP_1
FT                   /locus_tag=metP_1
FT   feature         1261040..1261708
FT                   /label=metP_2
FT                   /locus_tag=metP_2
FT   feature         1261709..1262539
FT                   /label=metQ_1
FT                   /locus_tag=metQ_1
FT   feature         1262540..1263391
FT                   /label=metQ_2
FT                   /locus_tag=metQ_2
FT   feature         1263392..1264648
FT                   /label=metZ
FT                   /locus_tag=metZ
FT   feature         1264649..1266199
FT                   /label=mglA
FT                   /locus_tag=mglA
FT   feature         1266200..1266604
FT                   /label=mgsA
FT                   /locus_tag=mgsA
FT   feature         1266605..1267981
FT                   /label=mgtE
FT                   /locus_tag=mgtE
FT   feature         1267982..1268923
FT                   /label=mhqA_1
FT                   /locus_tag=mhqA_1
FT   feature         1268924..1269532
FT                   /label=mhqD
FT                   /locus_tag=mhqD
FT   feature         1269533..1270153
FT                   /label=mhqN
FT                   /locus_tag=mhqN
FT   feature         1270154..1271113
FT                   /label=mhqO
FT                   /locus_tag=mhqO
FT   feature         1271114..1271560
FT                   /label=mhqR_1
FT                   /locus_tag=mhqR_1
FT   feature         1271561..1272463
FT                   /label=miaA
FT                   /locus_tag=miaA
FT   feature         1272464..1274008
FT                   /label=miaB
FT                   /locus_tag=miaB
FT   feature         1274009..1274678
FT                   /label=minC
FT                   /locus_tag=minC
FT   feature         1274679..1275476
FT                   /label=minD
FT                   /locus_tag=minD
FT   feature         1275477..1276109
FT                   /label=misCB
FT                   /locus_tag=misCB
FT   feature         1276110..1276870
FT                   /label=mltF_2
FT                   /locus_tag=mltF_2
FT   feature         1276871..1278001
FT                   /label=mltG
FT                   /locus_tag=mltG
FT   feature         1278002..1279214
FT                   /label=mmgA
FT                   /locus_tag=mmgA
FT   feature         1279215..1280069
FT                   /label=mmgB_1
FT                   /locus_tag=mmgB_1
FT   feature         1280070..1281207
FT                   /label=mmgC
FT                   /locus_tag=mmgC
FT   feature         1281208..1282309
FT                   /label=mnaA
FT                   /locus_tag=mnaA
FT   feature         1282310..1283185
FT                   /label=mneS_2
FT                   /locus_tag=mneS_2
FT   feature         1283186..1283468
FT                   /label=mnhF1
FT                   /locus_tag=mnhF1
FT   feature         1283469..1284600
FT                   /label=mnmA
FT                   /locus_tag=mnmA
FT   feature         1284601..1285995
FT                   /label=mnmE
FT                   /locus_tag=mnmE
FT   feature         1285996..1286725
FT                   /label=mntB_1
FT                   /locus_tag=mntB_1
FT   feature         1286726..1287601
FT                   /label=mntC
FT                   /locus_tag=mntC
FT   feature         1287602..1288479
FT                   /label=mntD
FT                   /locus_tag=mntD
FT   feature         1288480..1288977
FT                   /label=mntP
FT                   /locus_tag=mntP
FT   feature         1288978..1289400
FT                   /label=mntR
FT                   /locus_tag=mntR
FT   feature         1289401..1290420
FT                   /label=moaA_2
FT                   /locus_tag=moaA_2
FT   feature         1290421..1290903
FT                   /label=moaC
FT                   /locus_tag=moaC
FT   feature         1290904..1291140
FT                   /label=moaD
FT                   /locus_tag=moaD
FT   feature         1291141..1291617
FT                   /label=moaE
FT                   /locus_tag=moaE
FT   feature         1291618..1292208
FT                   /label=mobA
FT                   /locus_tag=mobA
FT   feature         1292209..1293000
FT                   /label=modA
FT                   /locus_tag=modA
FT   feature         1293001..1293657
FT                   /label=modB
FT                   /locus_tag=modB
FT   feature         1293658..1294953
FT                   /label=moeA
FT                   /locus_tag=moeA
FT   feature         1294954..1295718
FT                   /label=motB
FT                   /locus_tag=motB
FT   feature         1295719..1297050
FT                   /label=moxC
FT                   /locus_tag=moxC
FT   feature         1297051..1298031
FT                   /label=mraY
FT                   /locus_tag=mraY
FT   feature         1298032..1299056
FT                   /label=mreB
FT                   /locus_tag=mreB
FT   feature         1299057..1299971
FT                   /label=mreC
FT                   /locus_tag=mreC
FT   feature         1299972..1300412
FT                   /label=mrnC
FT                   /locus_tag=mrnC
FT   feature         1300413..1302842
FT                   /label=mrpA_1
FT                   /locus_tag=mrpA_1
FT   feature         1302843..1305257
FT                   /label=mrpA_2
FT                   /locus_tag=mrpA_2
FT   feature         1305258..1305685
FT                   /label=mrpB_1
FT                   /locus_tag=mrpB_1
FT   feature         1305686..1306111
FT                   /label=mrpB_2
FT                   /locus_tag=mrpB_2
FT   feature         1306112..1306453
FT                   /label=mrpC_1
FT                   /locus_tag=mrpC_1
FT   feature         1306454..1306801
FT                   /label=mrpC_2
FT                   /locus_tag=mrpC_2
FT   feature         1306802..1308311
FT                   /label=mrpD_1
FT                   /locus_tag=mrpD_1
FT   feature         1308312..1308794
FT                   /label=mrpE_1
FT                   /locus_tag=mrpE_1
FT   feature         1308795..1309274
FT                   /label=mrpE_2
FT                   /locus_tag=mrpE_2
FT   feature         1309275..1309559
FT                   /label=mrpF
FT                   /locus_tag=mrpF
FT   feature         1309560..1309931
FT                   /label=mrpG_1
FT                   /locus_tag=mrpG_1
FT   feature         1309932..1310303
FT                   /label=mrpG_2
FT                   /locus_tag=mrpG_2
FT   feature         1310304..1311181
FT                   /label=mscS
FT                   /locus_tag=mscS
FT   feature         1311182..1312050
FT                   /label=mshD_2
FT                   /locus_tag=mshD_2
FT   feature         1312051..1313367
FT                   /label=msmE
FT                   /locus_tag=msmE
FT   feature         1313368..1313982
FT                   /label=msrA_1
FT                   /locus_tag=msrA_1
FT   feature         1313983..1314516
FT                   /label=msrA_2
FT                   /locus_tag=msrA_2
FT   feature         1314517..1314945
FT                   /label=msrB
FT                   /locus_tag=msrB
FT   feature         1314946..1315425
FT                   /label=msrC
FT                   /locus_tag=msrC
FT   feature         1315426..1316383
FT                   /label=msrR
FT                   /locus_tag=msrR
FT   feature         1316384..1317145
FT                   /label=mta
FT                   /locus_tag=mta
FT   feature         1317146..1318495
FT                   /label=mtaB
FT                   /locus_tag=mtaB
FT   feature         1318496..1321537
FT                   /label=mtgA
FT                   /locus_tag=mtgA
FT   feature         1321538..1322233
FT                   /label=mtnN
FT                   /locus_tag=mtnN
FT   feature         1322234..1322986
FT                   /label=mtnX
FT                   /locus_tag=mtnX
FT   feature         1322987..1323205
FT                   /label=mtrB
FT                   /locus_tag=mtrB
FT   feature         1323206..1326299
FT                   /label=mupA
FT                   /locus_tag=mupA
FT   feature         1326300..1327614
FT                   /label=murAA
FT                   /locus_tag=murAA
FT   feature         1327615..1328901
FT                   /label=murAB
FT                   /locus_tag=murAB
FT   feature         1328902..1329816
FT                   /label=murB
FT                   /locus_tag=murB
FT   feature         1329817..1331169
FT                   /label=murD
FT                   /locus_tag=murD
FT   feature         1331170..1332636
FT                   /label=murE_1
FT                   /locus_tag=murE_1
FT   feature         1332637..1334025
FT                   /label=murF_1
FT                   /locus_tag=murF_1
FT   feature         1334026..1335426
FT                   /label=murF_2
FT                   /locus_tag=murF_2
FT   feature         1335427..1336503
FT                   /label=murG
FT                   /locus_tag=murG
FT   feature         1336504..1338124
FT                   /label=murJ_1
FT                   /locus_tag=murJ_1
FT   feature         1338125..1339684
FT                   /label=murJ_2
FT                   /locus_tag=murJ_2
FT   feature         1339685..1341547
FT                   /label=mutL
FT                   /locus_tag=mutL
FT   feature         1341548..1342597
FT                   /label=mutY
FT                   /locus_tag=mutY
FT   feature         1342598..1343704
FT                   /label=nadA
FT                   /locus_tag=nadA
FT   feature         1343705..1345297
FT                   /label=nadB
FT                   /locus_tag=nadB
FT   feature         1345298..1345891
FT                   /label=nadD_1
FT                   /locus_tag=nadD_1
FT   feature         1345892..1346716
FT                   /label=nadE
FT                   /locus_tag=nadE
FT   feature         1346717..1347514
FT                   /label=nadK
FT                   /locus_tag=nadK
FT   feature         1347515..1348685
FT                   /label=nagA
FT                   /locus_tag=nagA
FT   feature         1348686..1349390
FT                   /label=nagB
FT                   /locus_tag=nagB
FT   feature         1349391..1350542
FT                   /label=nagC
FT                   /locus_tag=nagC
FT   feature         1350543..1351272
FT                   /label=nagR_1
FT                   /locus_tag=nagR_1
FT   feature         1351273..1352121
FT                   /label=nagR_2
FT                   /locus_tag=nagR_2
FT   feature         1352122..1353357
FT                   /label=naiP
FT                   /locus_tag=naiP
FT   feature         1353358..1354444
FT                   /label=namA
FT                   /locus_tag=namA
FT   feature         1354445..1355218
FT                   /label=nasF
FT                   /locus_tag=nasF
FT   feature         1355219..1356786
FT                   /label=nfdA_1
FT                   /locus_tag=nfdA_1
FT   feature         1356787..1357518
FT                   /label=nfrA1
FT                   /locus_tag=nfrA1
FT   feature         1357519..1357755
FT                   /label=nfuA
FT                   /locus_tag=nfuA
FT   feature         1357756..1358703
FT                   /label=ngcF
FT                   /locus_tag=ngcF
FT   feature         1358704..1359540
FT                   /label=ngcG
FT                   /locus_tag=ngcG
FT   feature         1359541..1360918
FT                   /label=nhaC_2
FT                   /locus_tag=nhaC_2
FT   feature         1360919..1361875
FT                   /label=nlhH
FT                   /locus_tag=nlhH
FT   feature         1361876..1363216
FT                   /label=npr
FT                   /locus_tag=npr
FT   feature         1363217..1363687
FT                   /label=nrdR
FT                   /locus_tag=nrdR
FT   feature         1363688..1364833
FT                   /label=nspC
FT                   /locus_tag=nspC
FT   feature         1364834..1365319
FT                   /label=ntaB
FT                   /locus_tag=ntaB
FT   feature         1365320..1365982
FT                   /label=nth
FT                   /locus_tag=nth
FT   feature         1365983..1367122
FT                   /label=nusA
FT                   /locus_tag=nusA
FT   feature         1367123..1367507
FT                   /label=nusB
FT                   /locus_tag=nusB
FT   feature         1367508..1368041
FT                   /label=nusG
FT                   /locus_tag=nusG
FT   feature         1368042..1370867
FT                   /label=odhA
FT                   /locus_tag=odhA
FT   feature         1370868..1371353
FT                   /label=ogt
FT                   /locus_tag=ogt
FT   feature         1371354..1372280
FT                   /label=oppC
FT                   /locus_tag=oppC
FT   feature         1372281..1373294
FT                   /label=oppD_2
FT                   /locus_tag=oppD_2
FT   feature         1373295..1374329
FT                   /label=oppD_5
FT                   /locus_tag=oppD_5
FT   feature         1374330..1375328
FT                   /label=oppD_7
FT                   /locus_tag=oppD_7
FT   feature         1375329..1376357
FT                   /label=oppD_8
FT                   /locus_tag=oppD_8
FT   feature         1376358..1377350
FT                   /label=oppF_2
FT                   /locus_tag=oppF_2
FT   feature         1377351..1378367
FT                   /label=oppF_4
FT                   /locus_tag=oppF_4
FT   feature         1378368..1379351
FT                   /label=oppF_5
FT                   /locus_tag=oppF_5
FT   feature         1379352..1380318
FT                   /label=oppF_7
FT                   /locus_tag=oppF_7
FT   feature         1380319..1381332
FT                   /label=oppF_8
FT                   /locus_tag=oppF_8
FT   feature         1381333..1382121
FT                   /label=paaF
FT                   /locus_tag=paaF
FT   feature         1382122..1382703
FT                   /label=pabA_2
FT                   /locus_tag=pabA_2
FT   feature         1382704..1384033
FT                   /label=pabB_1
FT                   /locus_tag=pabB_1
FT   feature         1384034..1385467
FT                   /label=pabB_2
FT                   /locus_tag=pabB_2
FT   feature         1385468..1385989
FT                   /label=paiA
FT                   /locus_tag=paiA
FT   feature         1385990..1386832
FT                   /label=panB
FT                   /locus_tag=panB
FT   feature         1386833..1387216
FT                   /label=panD
FT                   /locus_tag=panD
FT   feature         1387217..1388125
FT                   /label=panE
FT                   /locus_tag=panE
FT   feature         1388126..1389571
FT                   /label=panF
FT                   /locus_tag=panF
FT   feature         1389572..1391551
FT                   /label=parE
FT                   /locus_tag=parE
FT   feature         1391552..1392715
FT                   /label=patA_2
FT                   /locus_tag=patA_2
FT   feature         1392716..1394942
FT                   /label=pbpB
FT                   /locus_tag=pbpB
FT   feature         1394943..1396355
FT                   /label=pbuG
FT                   /locus_tag=pbuG
FT   feature         1396356..1397907
FT                   /label=pccB
FT                   /locus_tag=pccB
FT   feature         1397908..1399297
FT                   /label=pchA
FT                   /locus_tag=pchA
FT   feature         1399298..1400884
FT                   /label=pckA
FT                   /locus_tag=pckA
FT   feature         1400885..1402004
FT                   /label=pdhA
FT                   /locus_tag=pdhA
FT   feature         1402005..1402982
FT                   /label=pdhB
FT                   /locus_tag=pdhB
FT   feature         1402983..1404335
FT                   /label=pdhC_2
FT                   /locus_tag=pdhC_2
FT   feature         1404336..1405751
FT                   /label=pdhD_1
FT                   /locus_tag=pdhD_1
FT   feature         1405752..1407008
FT                   /label=pdp
FT                   /locus_tag=pdp
FT   feature         1407009..1407590
FT                   /label=pdtaR
FT                   /locus_tag=pdtaR
FT   feature         1407591..1407875
FT                   /label=pduA
FT                   /locus_tag=pduA
FT   feature         1407876..1408466
FT                   /label=pduL_2
FT                   /locus_tag=pduL_2
FT   feature         1408467..1408967
FT                   /label=pduV
FT                   /locus_tag=pduV
FT   feature         1408968..1409798
FT                   /label=pdxK
FT                   /locus_tag=pdxK
FT   feature         1409799..1410687
FT                   /label=pdxS
FT                   /locus_tag=pdxS
FT   feature         1410688..1412214
FT                   /label=pepA
FT                   /locus_tag=pepA
FT   feature         1412215..1413330
FT                   /label=pepT_1
FT                   /locus_tag=pepT_1
FT   feature         1413331..1414563
FT                   /label=pepT_2
FT                   /locus_tag=pepT_2
FT   feature         1414564..1415007
FT                   /label=perR
FT                   /locus_tag=perR
FT   feature         1415008..1416387
FT                   /label=petC_2
FT                   /locus_tag=petC_2
FT   feature         1416388..1417347
FT                   /label=pfkA
FT                   /locus_tag=pfkA
FT   feature         1417348..1418586
FT                   /label=pgk
FT                   /locus_tag=pgk
FT   feature         1418587..1420711
FT                   /label=pgpH
FT                   /locus_tag=pgpH
FT   feature         1420712..1421290
FT                   /label=pgsA
FT                   /locus_tag=pgsA
FT   feature         1421291..1422329
FT                   /label=pheS
FT                   /locus_tag=pheS
FT   feature         1422330..1424751
FT                   /label=pheT
FT                   /locus_tag=pheT
FT   feature         1424752..1426401
FT                   /label=phoA
FT                   /locus_tag=phoA
FT   feature         1426402..1427121
FT                   /label=phoP_1
FT                   /locus_tag=phoP_1
FT   feature         1427122..1427508
FT                   /label=phoP_2
FT                   /locus_tag=phoP_2
FT   feature         1427509..1428168
FT                   /label=phoU
FT                   /locus_tag=phoU
FT   feature         1428169..1429185
FT                   /label=pitA
FT                   /locus_tag=pitA
FT   feature         1429186..1429791
FT                   /label=plsC
FT                   /locus_tag=plsC
FT   feature         1429792..1430359
FT                   /label=plsY_1
FT                   /locus_tag=plsY_1
FT   feature         1430360..1430962
FT                   /label=plsY_2
FT                   /locus_tag=plsY_2
FT   feature         1430963..1431595
FT                   /label=plsY_3
FT                   /locus_tag=plsY_3
FT   feature         1431596..1433071
FT                   /label=pncB2_1
FT                   /locus_tag=pncB2_1
FT   feature         1433072..1434532
FT                   /label=pncB2_2
FT                   /locus_tag=pncB2_2
FT   feature         1434533..1435708
FT                   /label=pnoA
FT                   /locus_tag=pnoA
FT   feature         1435709..1436146
FT                   /label=pnp_2
FT                   /locus_tag=pnp_2
FT   feature         1436147..1438774
FT                   /label=polA
FT                   /locus_tag=polA
FT   feature         1438775..1443106
FT                   /label=polC_1
FT                   /locus_tag=polC_1
FT   feature         1443107..1444822
FT                   /label=polX
FT                   /locus_tag=polX
FT   feature         1444823..1445671
FT                   /label=pomA
FT                   /locus_tag=pomA
FT   feature         1445672..1446781
FT                   /label=potA_2
FT                   /locus_tag=potA_2
FT   feature         1446782..1447537
FT                   /label=potA_3
FT                   /locus_tag=potA_3
FT   feature         1447538..1448347
FT                   /label=potB
FT                   /locus_tag=potB
FT   feature         1448348..1449274
FT                   /label=ppaC
FT                   /locus_tag=ppaC
FT   feature         1449275..1449892
FT                   /label=ppaX_3
FT                   /locus_tag=ppaX_3
FT   feature         1449893..1450687
FT                   /label=ppaX_4
FT                   /locus_tag=ppaX_4
FT   feature         1450688..1451330
FT                   /label=ppaX_5
FT                   /locus_tag=ppaX_5
FT   feature         1451331..1453493
FT                   /label=ppk
FT                   /locus_tag=ppk
FT   feature         1453494..1455148
FT                   /label=ppx
FT                   /locus_tag=ppx
FT   feature         1455149..1456228
FT                   /label=prfA
FT                   /locus_tag=prfA
FT   feature         1456229..1457218
FT                   /label=prfB
FT                   /locus_tag=prfB
FT   feature         1457219..1459642
FT                   /label=priA
FT                   /locus_tag=priA
FT   feature         1459643..1460584
FT                   /label=prmA
FT                   /locus_tag=prmA
FT   feature         1460585..1461448
FT                   /label=prmC
FT                   /locus_tag=prmC
FT   feature         1461449..1462702
FT                   /label=proA
FT                   /locus_tag=proA
FT   feature         1462703..1463506
FT                   /label=proC
FT                   /locus_tag=proC
FT   feature         1463507..1464257
FT                   /label=prpC
FT                   /locus_tag=prpC
FT   feature         1464258..1465217
FT                   /label=prs
FT                   /locus_tag=prs
FT   feature         1465218..1466327
FT                   /label=prsA
FT                   /locus_tag=prsA
FT   feature         1466328..1467309
FT                   /label=prsA1
FT                   /locus_tag=prsA1
FT   feature         1467310..1467987
FT                   /label=prsW
FT                   /locus_tag=prsW
FT   feature         1467988..1468770
FT                   /label=psd
FT                   /locus_tag=psd
FT   feature         1468771..1469235
FT                   /label=psiE
FT                   /locus_tag=psiE
FT   feature         1469236..1469874
FT                   /label=pspA_1
FT                   /locus_tag=pspA_1
FT   feature         1469875..1470753
FT                   /label=pstA
FT                   /locus_tag=pstA
FT   feature         1470754..1471701
FT                   /label=pstC1
FT                   /locus_tag=pstC1
FT   feature         1471702..1472793
FT                   /label=psuK
FT                   /locus_tag=psuK
FT   feature         1472794..1473363
FT                   /label=pth
FT                   /locus_tag=pth
FT   feature         1473364..1475082
FT                   /label=ptsI
FT                   /locus_tag=ptsI
FT   feature         1475083..1476720
FT                   /label=pucR_1
FT                   /locus_tag=pucR_1
FT   feature         1476721..1478440
FT                   /label=pucR_2
FT                   /locus_tag=pucR_2
FT   feature         1478441..1479736
FT                   /label=purB
FT                   /locus_tag=purB
FT   feature         1479737..1480448
FT                   /label=purC_1
FT                   /locus_tag=purC_1
FT   feature         1480449..1481138
FT                   /label=purC_2
FT                   /locus_tag=purC_2
FT   feature         1481139..1482353
FT                   /label=purD_1
FT                   /locus_tag=purD_1
FT   feature         1482354..1483610
FT                   /label=purD_2
FT                   /locus_tag=purD_2
FT   feature         1483611..1484102
FT                   /label=purE
FT                   /locus_tag=purE
FT   feature         1484103..1485530
FT                   /label=purF
FT                   /locus_tag=purF
FT   feature         1485531..1487057
FT                   /label=purH
FT                   /locus_tag=purH
FT   feature         1487058..1488182
FT                   /label=purK
FT                   /locus_tag=purK
FT   feature         1488183..1490420
FT                   /label=purL
FT                   /locus_tag=purL
FT   feature         1490421..1491476
FT                   /label=purM
FT                   /locus_tag=purM
FT   feature         1491477..1492046
FT                   /label=purN
FT                   /locus_tag=purN
FT   feature         1492047..1492730
FT                   /label=purQ
FT                   /locus_tag=purQ
FT   feature         1492731..1493630
FT                   /label=purR_2
FT                   /locus_tag=purR_2
FT   feature         1493631..1493879
FT                   /label=purS
FT                   /locus_tag=purS
FT   feature         1493880..1495335
FT                   /label=putP_1
FT                   /locus_tag=putP_1
FT   feature         1495336..1496061
FT                   /label=puuD
FT                   /locus_tag=puuD
FT   feature         1496062..1496612
FT                   /label=puuR
FT                   /locus_tag=puuR
FT   feature         1496613..1497311
FT                   /label=pxpB
FT                   /locus_tag=pxpB
FT   feature         1497312..1500749
FT                   /label=pycA
FT                   /locus_tag=pycA
FT   feature         1500750..1502514
FT                   /label=pyk
FT                   /locus_tag=pyk
FT   feature         1502515..1504674
FT                   /label=pyrC
FT                   /locus_tag=pyrC
FT   feature         1504675..1505586
FT                   /label=pyrD
FT                   /locus_tag=pyrD
FT   feature         1505587..1506297
FT                   /label=pyrF
FT                   /locus_tag=pyrF
FT   feature         1506298..1507893
FT                   /label=pyrG
FT                   /locus_tag=pyrG
FT   feature         1507894..1508626
FT                   /label=pyrH
FT                   /locus_tag=pyrH
FT   feature         1508627..1509406
FT                   /label=pyrK_1
FT                   /locus_tag=pyrK_1
FT   feature         1509407..1510720
FT                   /label=pyrP
FT                   /locus_tag=pyrP
FT   feature         1510721..1511272
FT                   /label=pyrR
FT                   /locus_tag=pyrR
FT   feature         1511273..1512178
FT                   /label=qoxA
FT                   /locus_tag=qoxA
FT   feature         1512179..1512466
FT                   /label=qoxD
FT                   /locus_tag=qoxD
FT   feature         1512467..1513510
FT                   /label=queA
FT                   /locus_tag=queA
FT   feature         1513511..1514170
FT                   /label=queC
FT                   /locus_tag=queC
FT   feature         1514171..1514653
FT                   /label=queT
FT                   /locus_tag=queT
FT   feature         1514654..1516033
FT                   /label=radA
FT                   /locus_tag=radA
FT   feature         1516034..1517549
FT                   /label=rapA
FT                   /locus_tag=rapA
FT   feature         1517550..1518839
FT                   /label=rarA
FT                   /locus_tag=rarA
FT   feature         1518840..1519753
FT                   /label=rarD
FT                   /locus_tag=rarD
FT   feature         1519754..1521016
FT                   /label=rasP
FT                   /locus_tag=rasP
FT   feature         1521017..1521754
FT                   /label=rbbA
FT                   /locus_tag=rbbA
FT   feature         1521755..1522096
FT                   /label=rbfA
FT                   /locus_tag=rbfA
FT   feature         1522097..1523476
FT                   /label=rcsC_1
FT                   /locus_tag=rcsC_1
FT   feature         1523477..1526221
FT                   /label=rcsC_3
FT                   /locus_tag=rcsC_3
FT   feature         1526222..1529236
FT                   /label=rcsC_4
FT                   /locus_tag=rcsC_4
FT   feature         1529237..1531673
FT                   /label=recD2_2
FT                   /locus_tag=recD2_2
FT   feature         1531674..1532408
FT                   /label=recF_1
FT                   /locus_tag=recF_1
FT   feature         1532409..1533531
FT                   /label=recF_2
FT                   /locus_tag=recF_2
FT   feature         1533532..1535580
FT                   /label=recG
FT                   /locus_tag=recG
FT   feature         1535581..1537914
FT                   /label=recJ
FT                   /locus_tag=recJ
FT   feature         1537915..1539609
FT                   /label=recN
FT                   /locus_tag=recN
FT   feature         1539610..1540396
FT                   /label=recO
FT                   /locus_tag=recO
FT   feature         1540397..1541848
FT                   /label=recQ_2
FT                   /locus_tag=recQ_2
FT   feature         1541849..1542446
FT                   /label=recR
FT                   /locus_tag=recR
FT   feature         1542447..1543097
FT                   /label=recU
FT                   /locus_tag=recU
FT   feature         1543098..1544008
FT                   /label=recX
FT                   /locus_tag=recX
FT   feature         1544009..1544731
FT                   /label=regX3_2
FT                   /locus_tag=regX3_2
FT   feature         1544732..1545424
FT                   /label=regX3_3
FT                   /locus_tag=regX3_3
FT   feature         1545425..1546129
FT                   /label=regX3_4
FT                   /locus_tag=regX3_4
FT   feature         1546130..1546816
FT                   /label=regX3_5
FT                   /locus_tag=regX3_5
FT   feature         1546817..1549012
FT                   /label=relA
FT                   /locus_tag=relA
FT   feature         1549013..1549549
FT                   /label=resA_2
FT                   /locus_tag=resA_2
FT   feature         1549550..1550095
FT                   /label=resA_3
FT                   /locus_tag=resA_3
FT   feature         1550096..1550686
FT                   /label=resA_4
FT                   /locus_tag=resA_4
FT   feature         1550687..1552462
FT                   /label=resE
FT                   /locus_tag=resE
FT   feature         1552463..1553101
FT                   /label=rex
FT                   /locus_tag=rex
FT   feature         1553102..1554245
FT                   /label=rhaR_3
FT                   /locus_tag=rhaR_3
FT   feature         1554246..1556156
FT                   /label=rhaR_4
FT                   /locus_tag=rhaR_4
FT   feature         1556157..1557611
FT                   /label=rhaR_5
FT                   /locus_tag=rhaR_5
FT   feature         1557612..1558818
FT                   /label=rhaS_5
FT                   /locus_tag=rhaS_5
FT   feature         1558819..1560105
FT                   /label=rho
FT                   /locus_tag=rho
FT   feature         1560106..1560735
FT                   /label=rhtB
FT                   /locus_tag=rhtB
FT   feature         1560736..1561365
FT                   /label=ribB
FT                   /locus_tag=ribB
FT   feature         1561366..1562484
FT                   /label=ribD
FT                   /locus_tag=ribD
FT   feature         1562485..1563432
FT                   /label=ribF
FT                   /locus_tag=ribF
FT   feature         1563433..1563918
FT                   /label=ribH
FT                   /locus_tag=ribH
FT   feature         1563919..1564296
FT                   /label=ribT
FT                   /locus_tag=ribT
FT   feature         1564297..1565072
FT                   /label=ribX
FT                   /locus_tag=ribX
FT   feature         1565073..1566595
FT                   /label=ribZ_2
FT                   /locus_tag=ribZ_2
FT   feature         1566596..1567051
FT                   /label=rimI
FT                   /locus_tag=rimI
FT   feature         1567052..1567639
FT                   /label=rimJ_1
FT                   /locus_tag=rimJ_1
FT   feature         1567640..1568157
FT                   /label=rimM
FT                   /locus_tag=rimM
FT   feature         1568158..1568634
FT                   /label=rimP
FT                   /locus_tag=rimP
FT   feature         1568635..1569568
FT                   /label=rlhA
FT                   /locus_tag=rlhA
FT   feature         1569569..1570963
FT                   /label=rlmCD_2
FT                   /locus_tag=rlmCD_2
FT   feature         1570964..1571590
FT                   /label=rlmG
FT                   /locus_tag=rlmG
FT   feature         1571591..1572727
FT                   /label=rlmL
FT                   /locus_tag=rlmL
FT   feature         1572728..1573870
FT                   /label=rlmN
FT                   /locus_tag=rlmN
FT   feature         1573871..1574602
FT                   /label=rluB
FT                   /locus_tag=rluB
FT   feature         1574603..1575517
FT                   /label=rluD_1
FT                   /locus_tag=rluD_1
FT   feature         1575518..1576459
FT                   /label=rluD_2
FT                   /locus_tag=rluD_2
FT   feature         1576460..1577169
FT                   /label=rluF
FT                   /locus_tag=rluF
FT   feature         1577170..1577934
FT                   /label=rnc
FT                   /locus_tag=rnc
FT   feature         1577935..1579609
FT                   /label=rnj2
FT                   /locus_tag=rnj2
FT   feature         1579610..1581286
FT                   /label=rnjA_1
FT                   /locus_tag=rnjA_1
FT   feature         1581287..1582846
FT                   /label=rny
FT                   /locus_tag=rny
FT   feature         1582847..1583807
FT                   /label=rnz
FT                   /locus_tag=rnz
FT   feature         1583808..1585115
FT                   /label=rocR_1
FT                   /locus_tag=rocR_1
FT   feature         1585116..1586334
FT                   /label=rodA_1
FT                   /locus_tag=rodA_1
FT   feature         1586335..1587527
FT                   /label=rodA_2
FT                   /locus_tag=rodA_2
FT   feature         1587528..1588199
FT                   /label=rpe
FT                   /locus_tag=rpe
FT   feature         1588200..1588898
FT                   /label=rplA
FT                   /locus_tag=rplA
FT   feature         1588899..1589207
FT                   /label=rplGA
FT                   /locus_tag=rplGA
FT   feature         1589208..1589657
FT                   /label=rplI
FT                   /locus_tag=rplI
FT   feature         1589658..1590158
FT                   /label=rplJ
FT                   /locus_tag=rplJ
FT   feature         1590159..1590584
FT                   /label=rplK
FT                   /locus_tag=rplK
FT   feature         1590585..1590944
FT                   /label=rplL
FT                   /locus_tag=rplL
FT   feature         1590945..1591325
FT                   /label=rplQ
FT                   /locus_tag=rplQ
FT   feature         1591326..1591670
FT                   /label=rplS
FT                   /locus_tag=rplS
FT   feature         1591671..1591980
FT                   /label=rplU
FT                   /locus_tag=rplU
FT   feature         1591981..1592586
FT                   /label=rplY
FT                   /locus_tag=rplY
FT   feature         1592587..1592886
FT                   /label=rpmA
FT                   /locus_tag=rpmA
FT   feature         1592887..1593078
FT                   /label=rpmB
FT                   /locus_tag=rpmB
FT   feature         1593079..1593336
FT                   /label=rpmE
FT                   /locus_tag=rpmE
FT   feature         1593337..1593486
FT                   /label=rpmG2
FT                   /locus_tag=rpmG2
FT   feature         1593487..1593636
FT                   /label=rpmGA
FT                   /locus_tag=rpmGA
FT   feature         1593637..1594185
FT                   /label=rpoE_1
FT                   /locus_tag=rpoE_1
FT   feature         1594186..1594689
FT                   /label=rpoE_2
FT                   /locus_tag=rpoE_2
FT   feature         1594690..1594917
FT                   /label=rpoZ
FT                   /locus_tag=rpoZ
FT   feature         1594918..1595205
FT                   /label=rpsF
FT                   /locus_tag=rpsF
FT   feature         1595206..1595475
FT                   /label=rpsO
FT                   /locus_tag=rpsO
FT   feature         1595476..1595748
FT                   /label=rpsP
FT                   /locus_tag=rpsP
FT   feature         1595749..1595997
FT                   /label=rpsT
FT                   /locus_tag=rpsT
FT   feature         1595998..1596171
FT                   /label=rpsU
FT                   /locus_tag=rpsU
FT   feature         1596172..1597869
FT                   /label=rqcH
FT                   /locus_tag=rqcH
FT   feature         1597870..1598664
FT                   /label=rsbQ
FT                   /locus_tag=rsbQ
FT   feature         1598665..1599615
FT                   /label=rsbU
FT                   /locus_tag=rsbU
FT   feature         1599616..1600002
FT                   /label=rsbV_1
FT                   /locus_tag=rsbV_1
FT   feature         1600003..1600335
FT                   /label=rsbV_2
FT                   /locus_tag=rsbV_2
FT   feature         1600336..1600806
FT                   /label=rsbW
FT                   /locus_tag=rsbW
FT   feature         1600807..1601457
FT                   /label=rsfA
FT                   /locus_tag=rsfA
FT   feature         1601458..1601802
FT                   /label=rsfS
FT                   /locus_tag=rsfS
FT   feature         1601803..1602687
FT                   /label=rsgA_1
FT                   /locus_tag=rsgA_1
FT   feature         1602688..1603767
FT                   /label=rsgA_2
FT                   /locus_tag=rsgA_2
FT   feature         1603768..1604658
FT                   /label=rsiV
FT                   /locus_tag=rsiV
FT   feature         1604659..1606023
FT                   /label=rsmB
FT                   /locus_tag=rsmB
FT   feature         1606024..1606772
FT                   /label=rsmE
FT                   /locus_tag=rsmE
FT   feature         1606773..1607486
FT                   /label=rsuA
FT                   /locus_tag=rsuA
FT   feature         1607487..1608716
FT                   /label=rtcB
FT                   /locus_tag=rtcB
FT   feature         1608717..1609340
FT                   /label=ruvA
FT                   /locus_tag=ruvA
FT   feature         1609341..1610351
FT                   /label=ruvB_1
FT                   /locus_tag=ruvB_1
FT   feature         1610352..1612136
FT                   /label=ruvB_2
FT                   /locus_tag=ruvB_2
FT   feature         1612137..1613195
FT                   /label=salA_1
FT                   /locus_tag=salA_1
FT   feature         1613196..1615025
FT                   /label=sarA
FT                   /locus_tag=sarA
FT   feature         1615026..1616508
FT                   /label=sasA_1
FT                   /locus_tag=sasA_1
FT   feature         1616509..1618155
FT                   /label=sasA_11
FT                   /locus_tag=sasA_11
FT   feature         1618156..1619288
FT                   /label=sasA_4
FT                   /locus_tag=sasA_4
FT   feature         1619289..1620731
FT                   /label=sasA_6
FT                   /locus_tag=sasA_6
FT   feature         1620732..1623529
FT                   /label=sasA_8
FT                   /locus_tag=sasA_8
FT   feature         1623530..1625011
FT                   /label=sasA_9
FT                   /locus_tag=sasA_9
FT   feature         1625012..1625230
FT                   /label=sasP_C_1
FT                   /locus_tag=sasP_C_1
FT   feature         1625231..1626370
FT                   /label=sat
FT                   /locus_tag=sat
FT   feature         1626371..1627529
FT                   /label=sbcD
FT                   /locus_tag=sbcD
FT   feature         1627530..1628642
FT                   /label=scmP_3
FT                   /locus_tag=scmP_3
FT   feature         1628643..1629818
FT                   /label=scmP_4
FT                   /locus_tag=scmP_4
FT   feature         1629819..1630532
FT                   /label=scoA
FT                   /locus_tag=scoA
FT   feature         1630533..1631174
FT                   /label=scoB
FT                   /locus_tag=scoB
FT   feature         1631175..1631954
FT                   /label=scpA
FT                   /locus_tag=scpA
FT   feature         1631955..1632582
FT                   /label=scpB
FT                   /locus_tag=scpB
FT   feature         1632583..1633533
FT                   /label=scrK_1
FT                   /locus_tag=scrK_1
FT   feature         1633534..1634496
FT                   /label=scrK_2
FT                   /locus_tag=scrK_2
FT   feature         1634497..1635405
FT                   /label=sdhA
FT                   /locus_tag=sdhA
FT   feature         1635406..1636068
FT                   /label=sdhB
FT                   /locus_tag=sdhB
FT   feature         1636069..1636755
FT                   /label=sdhC
FT                   /locus_tag=sdhC
FT   feature         1636756..1639275
FT                   /label=secA_1
FT                   /locus_tag=secA_1
FT   feature         1639276..1639461
FT                   /label=secE
FT                   /locus_tag=secE
FT   feature         1639462..1639689
FT                   /label=secG
FT                   /locus_tag=secG
FT   feature         1639690..1640187
FT                   /label=sepF
FT                   /locus_tag=sepF
FT   feature         1640188..1641276
FT                   /label=serC
FT                   /locus_tag=serC
FT   feature         1641277..1642560
FT                   /label=serS
FT                   /locus_tag=serS
FT   feature         1642561..1643694
FT                   /label=sigA
FT                   /locus_tag=sigA
FT   feature         1643695..1644480
FT                   /label=sigB
FT                   /locus_tag=sigB
FT   feature         1644481..1645191
FT                   /label=sigE
FT                   /locus_tag=sigE
FT   feature         1645192..1645997
FT                   /label=sigF
FT                   /locus_tag=sigF
FT   feature         1645998..1646645
FT                   /label=sigH_2
FT                   /locus_tag=sigH_2
FT   feature         1646646..1647359
FT                   /label=sigK
FT                   /locus_tag=sigK
FT   feature         1647360..1647872
FT                   /label=sigV_1
FT                   /locus_tag=sigV_1
FT   feature         1647873..1648364
FT                   /label=sigV_2
FT                   /locus_tag=sigV_2
FT   feature         1648365..1648883
FT                   /label=sigV_3
FT                   /locus_tag=sigV_3
FT   feature         1648884..1649384
FT                   /label=sigW_1
FT                   /locus_tag=sigW_1
FT   feature         1649385..1649903
FT                   /label=sigW_4
FT                   /locus_tag=sigW_4
FT   feature         1649904..1650463
FT                   /label=sigW_5
FT                   /locus_tag=sigW_5
FT   feature         1650464..1650988
FT                   /label=sigW_6
FT                   /locus_tag=sigW_6
FT   feature         1650989..1651523
FT                   /label=sigX_1
FT                   /locus_tag=sigX_1
FT   feature         1651524..1652021
FT                   /label=sigX_2
FT                   /locus_tag=sigX_2
FT   feature         1652022..1652585
FT                   /label=sipT
FT                   /locus_tag=sipT
FT   feature         1652586..1653329
FT                   /label=sirB
FT                   /locus_tag=sirB
FT   feature         1653330..1654570
FT                   /label=sleL_2
FT                   /locus_tag=sleL_2
FT   feature         1654571..1655222
FT                   /label=slmA
FT                   /locus_tag=slmA
FT   feature         1655223..1658811
FT                   /label=smc_2
FT                   /locus_tag=smc_2
FT   feature         1658812..1659417
FT                   /label=sodA1
FT                   /locus_tag=sodA1
FT   feature         1659418..1660609
FT                   /label=sotB
FT                   /locus_tag=sotB
FT   feature         1660610..1662043
FT                   /label=speA_2
FT                   /locus_tag=speA_2
FT   feature         1662044..1662916
FT                   /label=speB
FT                   /locus_tag=speB
FT   feature         1662917..1663469
FT                   /label=speG
FT                   /locus_tag=speG
FT   feature         1663470..1664146
FT                   /label=sphR
FT                   /locus_tag=sphR
FT   feature         1664147..1665013
FT                   /label=spo0A
FT                   /locus_tag=spo0A
FT   feature         1665014..1665373
FT                   /label=spo0F
FT                   /locus_tag=spo0F
FT   feature         1665374..1666225
FT                   /label=spo0J
FT                   /locus_tag=spo0J
FT   feature         1666226..1666996
FT                   /label=spo0M
FT                   /locus_tag=spo0M
FT   feature         1666997..1667353
FT                   /label=spoIIAA
FT                   /locus_tag=spoIIAA
FT   feature         1667354..1667794
FT                   /label=spoIIAB
FT                   /locus_tag=spoIIAB
FT   feature         1667795..1668349
FT                   /label=spoIIIAH
FT                   /locus_tag=spoIIIAH
FT   feature         1668350..1668610
FT                   /label=spoIIID
FT                   /locus_tag=spoIIID
FT   feature         1668611..1669288
FT                   /label=spoIIQ
FT                   /locus_tag=spoIIQ
FT   feature         1669289..1670236
FT                   /label=spoIVB
FT                   /locus_tag=spoIVB
FT   feature         1670237..1671232
FT                   /label=spoVAD
FT                   /locus_tag=spoVAD
FT   feature         1671233..1671535
FT                   /label=spoVG
FT                   /locus_tag=spoVG
FT   feature         1671536..1671802
FT                   /label=spoVS
FT                   /locus_tag=spoVS
FT   feature         1671803..1672375
FT                   /label=spsB
FT                   /locus_tag=spsB
FT   feature         1672376..1672867
FT                   /label=spxA_2
FT                   /locus_tag=spxA_2
FT   feature         1672868..1673888
FT                   /label=srkA
FT                   /locus_tag=srkA
FT   feature         1673889..1674605
FT                   /label=srrA_2
FT                   /locus_tag=srrA_2
FT   feature         1674606..1675293
FT                   /label=srrA_3
FT                   /locus_tag=srrA_3
FT   feature         1675294..1675863
FT                   /label=ssbA
FT                   /locus_tag=ssbA
FT   feature         1675864..1676262
FT                   /label=ssbB
FT                   /locus_tag=ssbB
FT   feature         1676263..1676454
FT                   /label=sspH
FT                   /locus_tag=sspH
FT   feature         1676455..1676667
FT                   /label=sspI
FT                   /locus_tag=sspI
FT   feature         1676668..1677463
FT                   /label=ssuC
FT                   /locus_tag=ssuC
FT   feature         1677464..1678565
FT                   /label=stiP
FT                   /locus_tag=stiP
FT   feature         1678566..1679099
FT                   /label=sttH
FT                   /locus_tag=sttH
FT   feature         1679100..1680309
FT                   /label=sufS_2
FT                   /locus_tag=sufS_2
FT   feature         1680310..1680618
FT                   /label=sufT
FT                   /locus_tag=sufT
FT   feature         1680619..1681416
FT                   /label=suhB
FT                   /locus_tag=suhB
FT   feature         1681417..1681974
FT                   /label=sutR_1
FT                   /locus_tag=sutR_1
FT   feature         1681975..1682544
FT                   /label=tadA_1
FT                   /locus_tag=tadA_1
FT   feature         1682545..1683063
FT                   /label=tadA_4
FT                   /locus_tag=tadA_4
FT   feature         1683064..1683804
FT                   /label=tagA
FT                   /locus_tag=tagA
FT   feature         1683805..1684747
FT                   /label=tagU_1
FT                   /locus_tag=tagU_1
FT   feature         1684748..1685512
FT                   /label=tam
FT                   /locus_tag=tam
FT   feature         1685513..1685719
FT                   /label=tatAd
FT                   /locus_tag=tatAd
FT   feature         1685720..1686570
FT                   /label=tatC1
FT                   /locus_tag=tatC1
FT   feature         1686571..1687434
FT                   /label=tcyK_2
FT                   /locus_tag=tcyK_2
FT   feature         1687435..1688145
FT                   /label=tcyL_1
FT                   /locus_tag=tcyL_1
FT   feature         1688146..1688847
FT                   /label=tcyL_2
FT                   /locus_tag=tcyL_2
FT   feature         1688848..1689567
FT                   /label=tcyM
FT                   /locus_tag=tcyM
FT   feature         1689568..1690323
FT                   /label=tcyN
FT                   /locus_tag=tcyN
FT   feature         1690324..1691718
FT                   /label=tcyP
FT                   /locus_tag=tcyP
FT   feature         1691719..1692291
FT                   /label=tdk
FT                   /locus_tag=tdk
FT   feature         1692292..1693492
FT                   /label=tetA_2
FT                   /locus_tag=tetA_2
FT   feature         1693493..1694707
FT                   /label=thiI
FT                   /locus_tag=thiI
FT   feature         1694708..1695709
FT                   /label=thiY
FT                   /locus_tag=thiY
FT   feature         1695710..1696624
FT                   /label=thrB
FT                   /locus_tag=thrB
FT   feature         1696625..1697680
FT                   /label=thrC
FT                   /locus_tag=thrC
FT   feature         1697681..1698970
FT                   /label=tig
FT                   /locus_tag=tig
FT   feature         1698971..1700377
FT                   /label=tilS
FT                   /locus_tag=tilS
FT   feature         1700378..1701196
FT                   /label=tlyA
FT                   /locus_tag=tlyA
FT   feature         1701197..1701826
FT                   /label=tmk
FT                   /locus_tag=tmk
FT   feature         1701827..1702816
FT                   /label=tmpC_2
FT                   /locus_tag=tmpC_2
FT   feature         1702817..1704181
FT                   /label=tpa_2
FT                   /locus_tag=tpa_2
FT   feature         1704182..1705537
FT                   /label=tpa_3
FT                   /locus_tag=tpa_3
FT   feature         1705538..1706299
FT                   /label=tpiA
FT                   /locus_tag=tpiA
FT   feature         1706300..1706803
FT                   /label=tpx
FT                   /locus_tag=tpx
FT   feature         1706804..1707457
FT                   /label=trmB
FT                   /locus_tag=trmB
FT   feature         1707458..1708202
FT                   /label=trmD
FT                   /locus_tag=trmD
FT   feature         1708203..1708895
FT                   /label=trmK
FT                   /locus_tag=trmK
FT   feature         1708896..1709369
FT                   /label=trmL
FT                   /locus_tag=trmL
FT   feature         1709370..1710002
FT                   /label=trmR_2
FT                   /locus_tag=trmR_2
FT   feature         1710003..1710799
FT                   /label=trpA
FT                   /locus_tag=trpA
FT   feature         1710800..1712014
FT                   /label=trpB_1
FT                   /locus_tag=trpB_1
FT   feature         1712015..1713181
FT                   /label=trpB_2
FT                   /locus_tag=trpB_2
FT   feature         1713182..1714213
FT                   /label=trpD
FT                   /locus_tag=trpD
FT   feature         1714214..1715600
FT                   /label=trpE_2
FT                   /locus_tag=trpE_2
FT   feature         1715601..1716218
FT                   /label=trpF
FT                   /locus_tag=trpF
FT   feature         1716219..1716756
FT                   /label=trpP
FT                   /locus_tag=trpP
FT   feature         1716757..1717746
FT                   /label=trpS
FT                   /locus_tag=trpS
FT   feature         1717747..1718490
FT                   /label=truA
FT                   /locus_tag=truA
FT   feature         1718491..1719402
FT                   /label=truB
FT                   /locus_tag=truB
FT   feature         1719403..1719714
FT                   /label=trxA
FT                   /locus_tag=trxA
FT   feature         1719715..1720660
FT                   /label=trxB_2
FT                   /locus_tag=trxB_2
FT   feature         1720661..1721368
FT                   /label=tsaB
FT                   /locus_tag=tsaB
FT   feature         1721369..1722115
FT                   /label=tsaC1
FT                   /locus_tag=tsaC1
FT   feature         1722116..1723147
FT                   /label=tsaD
FT                   /locus_tag=tsaD
FT   feature         1723148..1724102
FT                   /label=tsdA
FT                   /locus_tag=tsdA
FT   feature         1724103..1724990
FT                   /label=tsf
FT                   /locus_tag=tsf
FT   feature         1724991..1726083
FT                   /label=ttuC_
FT                   /locus_tag=ttuC_
FT   feature         1726084..1727971
FT                   /label=typA
FT                   /locus_tag=typA
FT   feature         1727972..1729076
FT                   /label=tyrC
FT                   /locus_tag=tyrC
FT   feature         1729077..1730348
FT                   /label=tyrS_1
FT                   /locus_tag=tyrS_1
FT   feature         1730349..1731570
FT                   /label=tyrS_2
FT                   /locus_tag=tyrS_2
FT   feature         1731571..1733586
FT                   /label=ubiB
FT                   /locus_tag=ubiB
FT   feature         1733587..1734225
FT                   /label=udk_2
FT                   /locus_tag=udk_2
FT   feature         1734226..1735497
FT                   /label=ulaA
FT                   /locus_tag=ulaA
FT   feature         1735498..1735959
FT                   /label=ulaC
FT                   /locus_tag=ulaC
FT   feature         1735960..1736640
FT                   /label=ung
FT                   /locus_tag=ung
FT   feature         1736641..1737270
FT                   /label=upp
FT                   /locus_tag=upp
FT   feature         1737271..1738092
FT                   /label=uppP_1
FT                   /locus_tag=uppP_1
FT   feature         1738093..1738932
FT                   /label=uppP_2
FT                   /locus_tag=uppP_2
FT   feature         1738933..1740918
FT                   /label=uvrB
FT                   /locus_tag=uvrB
FT   feature         1740919..1742715
FT                   /label=uvrC_1
FT                   /locus_tag=uvrC_1
FT   feature         1742716..1743087
FT                   /label=uvrC_2
FT                   /locus_tag=uvrC_2
FT   feature         1743088..1743348
FT                   /label=veg
FT                   /locus_tag=veg
FT   feature         1743349..1743996
FT                   /label=vraR_1
FT                   /locus_tag=vraR_1
FT   feature         1743997..1745865
FT                   /label=walK
FT                   /locus_tag=walK
FT   feature         1745866..1746568
FT                   /label=walR_2
FT                   /locus_tag=walR_2
FT   feature         1746569..1747292
FT                   /label=walR_3
FT                   /locus_tag=walR_3
FT   feature         1747293..1748008
FT                   /label=walR_4
FT                   /locus_tag=walR_4
FT   feature         1748009..1748710
FT                   /label=walR_6
FT                   /locus_tag=walR_6
FT   feature         1748711..1749655
FT                   /label=wbgU
FT                   /locus_tag=wbgU
FT   feature         1749656..1750648
FT                   /label=whiA
FT                   /locus_tag=whiA
FT   feature         1750649..1751548
FT                   /label=xerC_2
FT                   /locus_tag=xerC_2
FT   feature         1751549..1752424
FT                   /label=xerC_5
FT                   /locus_tag=xerC_5
FT   feature         1752425..1753327
FT                   /label=xerD_1
FT                   /locus_tag=xerD_1
FT   feature         1753328..1754917
FT                   /label=xseA
FT                   /locus_tag=xseA
FT   feature         1754918..1756465
FT                   /label=xylB
FT                   /locus_tag=xylB
FT   feature         1756466..1756843
FT                   /label=yabJ
FT                   /locus_tag=yabJ
FT   feature         1756844..1757143
FT                   /label=yabP
FT                   /locus_tag=yabP
FT   feature         1757144..1758229
FT                   /label=yacL
FT                   /locus_tag=yacL
FT   feature         1758230..1758742
FT                   /label=yacP
FT                   /locus_tag=yacP
FT   feature         1758743..1759540
FT                   /label=yafV
FT                   /locus_tag=yafV
FT   feature         1759541..1760041
FT                   /label=ybaK
FT                   /locus_tag=ybaK
FT   feature         1760042..1760521
FT                   /label=ybeY
FT                   /locus_tag=ybeY
FT   feature         1760522..1761706
FT                   /label=ycaD_1
FT                   /locus_tag=ycaD_1
FT   feature         1761707..1762034
FT                   /label=yccX
FT                   /locus_tag=yccX
FT   feature         1762035..1762652
FT                   /label=yceC
FT                   /locus_tag=yceC
FT   feature         1762653..1763235
FT                   /label=yceD_1
FT                   /locus_tag=yceD_1
FT   feature         1763236..1763817
FT                   /label=yceD_2
FT                   /locus_tag=yceD_2
FT   feature         1763818..1764345
FT                   /label=yceI
FT                   /locus_tag=yceI
FT   feature         1764346..1765446
FT                   /label=ychF
FT                   /locus_tag=ychF
FT   feature         1765447..1766646
FT                   /label=yciC_1
FT                   /locus_tag=yciC_1
FT   feature         1766647..1767552
FT                   /label=yciC_2
FT                   /locus_tag=yciC_2
FT   feature         1767553..1768314
FT                   /label=yclP
FT                   /locus_tag=yclP
FT   feature         1768315..1769223
FT                   /label=ydaD_3
FT                   /locus_tag=ydaD_3
FT   feature         1769224..1769769
FT                   /label=ydaF_1
FT                   /locus_tag=ydaF_1
FT   feature         1769770..1770349
FT                   /label=ydaF_2
FT                   /locus_tag=ydaF_2
FT   feature         1770350..1770925
FT                   /label=ydbD
FT                   /locus_tag=ydbD
FT   feature         1770926..1772131
FT                   /label=ydbM
FT                   /locus_tag=ydbM
FT   feature         1772132..1772449
FT                   /label=ydbP
FT                   /locus_tag=ydbP
FT   feature         1772450..1773511
FT                   /label=ydcC
FT                   /locus_tag=ydcC
FT   feature         1773512..1774315
FT                   /label=ydcV
FT                   /locus_tag=ydcV
FT   feature         1774316..1774948
FT                   /label=ydeA
FT                   /locus_tag=ydeA
FT   feature         1774949..1775704
FT                   /label=ydfG
FT                   /locus_tag=ydfG
FT   feature         1775705..1776277
FT                   /label=ydhK
FT                   /locus_tag=ydhK
FT   feature         1776278..1777462
FT                   /label=ydhP
FT                   /locus_tag=ydhP
FT   feature         1777463..1777807
FT                   /label=ydhR
FT                   /locus_tag=ydhR
FT   feature         1777808..1778371
FT                   /label=ydjA
FT                   /locus_tag=ydjA
FT   feature         1778372..1779430
FT                   /label=ydjJ
FT                   /locus_tag=ydjJ
FT   feature         1779431..1780156
FT                   /label=yecS_1
FT                   /locus_tag=yecS_1
FT   feature         1780157..1780816
FT                   /label=yecS_2
FT                   /locus_tag=yecS_2
FT   feature         1780817..1781527
FT                   /label=yecS_3
FT                   /locus_tag=yecS_3
FT   feature         1781528..1782896
FT                   /label=yeeO
FT                   /locus_tag=yeeO
FT   feature         1782897..1783565
FT                   /label=yeiL
FT                   /locus_tag=yeiL
FT   feature         1783566..1785290
FT                   /label=yerA
FT                   /locus_tag=yerA
FT   feature         1785291..1786409
FT                   /label=yerB
FT                   /locus_tag=yerB
FT   feature         1786410..1787049
FT                   /label=yfbR
FT                   /locus_tag=yfbR
FT   feature         1787050..1787790
FT                   /label=yfcA_1
FT                   /locus_tag=yfcA_1
FT   feature         1787791..1788294
FT                   /label=yfcE
FT                   /locus_tag=yfcE
FT   feature         1788295..1789482
FT                   /label=yfdE
FT                   /locus_tag=yfdE
FT   feature         1789483..1789812
FT                   /label=yfhH
FT                   /locus_tag=yfhH
FT   feature         1789813..1790799
FT                   /label=yfhP
FT                   /locus_tag=yfhP
FT   feature         1790800..1791753
FT                   /label=yfiY_1
FT                   /locus_tag=yfiY_1
FT   feature         1791754..1792737
FT                   /label=yfiY_3
FT                   /locus_tag=yfiY_3
FT   feature         1792738..1793253
FT                   /label=yfkM
FT                   /locus_tag=yfkM
FT   feature         1793254..1793516
FT                   /label=yflH
FT                   /locus_tag=yflH
FT   feature         1793517..1794668
FT                   /label=yfmL
FT                   /locus_tag=yfmL
FT   feature         1794669..1795493
FT                   /label=yfmS_2
FT                   /locus_tag=yfmS_2
FT   feature         1795494..1796237
FT                   /label=ygaZ
FT                   /locus_tag=ygaZ
FT   feature         1796238..1797458
FT                   /label=ygeX
FT                   /locus_tag=ygeX
FT   feature         1797459..1798677
FT                   /label=yhaO
FT                   /locus_tag=yhaO
FT   feature         1798678..1799919
FT                   /label=yhaP
FT                   /locus_tag=yhaP
FT   feature         1799920..1800222
FT                   /label=yhbY
FT                   /locus_tag=yhbY
FT   feature         1800223..1800486
FT                   /label=yhdT
FT                   /locus_tag=yhdT
FT   feature         1800487..1802224
FT                   /label=yheH
FT                   /locus_tag=yheH
FT   feature         1802225..1803217
FT                   /label=yhfP
FT                   /locus_tag=yhfP
FT   feature         1803218..1805374
FT                   /label=yhgF
FT                   /locus_tag=yhgF
FT   feature         1805375..1806563
FT                   /label=yhhS_1
FT                   /locus_tag=yhhS_1
FT   feature         1806564..1807770
FT                   /label=yhhS_2
FT                   /locus_tag=yhhS_2
FT   feature         1807771..1808973
FT                   /label=yhhS_3
FT                   /locus_tag=yhhS_3
FT   feature         1808974..1810252
FT                   /label=yhjX
FT                   /locus_tag=yhjX
FT   feature         1810253..1810726
FT                   /label=yiaA
FT                   /locus_tag=yiaA
FT   feature         1810727..1811644
FT                   /label=yicL_1
FT                   /locus_tag=yicL_1
FT   feature         1811645..1812553
FT                   /label=yicL_3
FT                   /locus_tag=yicL_3
FT   feature         1812554..1813372
FT                   /label=yidC
FT                   /locus_tag=yidC
FT   feature         1813373..1814750
FT                   /label=yifK
FT                   /locus_tag=yifK
FT   feature         1814751..1815653
FT                   /label=yisK
FT                   /locus_tag=yisK
FT   feature         1815654..1817600
FT                   /label=yitJ
FT                   /locus_tag=yitJ
FT   feature         1817601..1818416
FT                   /label=yitU
FT                   /locus_tag=yitU
FT   feature         1818417..1818827
FT                   /label=yjbI
FT                   /locus_tag=yjbI
FT   feature         1818828..1819415
FT                   /label=yjbK
FT                   /locus_tag=yjbK
FT   feature         1819416..1820087
FT                   /label=yjbM
FT                   /locus_tag=yjbM
FT   feature         1820088..1820474
FT                   /label=yjbR
FT                   /locus_tag=yjbR
FT   feature         1820475..1821014
FT                   /label=yjcF
FT                   /locus_tag=yjcF
FT   feature         1821015..1821641
FT                   /label=yjdF
FT                   /locus_tag=yjdF
FT   feature         1821642..1821923
FT                   /label=yjdJ
FT                   /locus_tag=yjdJ
FT   feature         1821924..1822097
FT                   /label=yjfB
FT                   /locus_tag=yjfB
FT   feature         1822098..1822850
FT                   /label=yjjP
FT                   /locus_tag=yjjP
FT   feature         1822851..1823921
FT                   /label=yjlD_1
FT                   /locus_tag=yjlD_1
FT   feature         1823922..1824833
FT                   /label=ykfA_2
FT                   /locus_tag=ykfA_2
FT   feature         1824834..1825592
FT                   /label=yknY_2
FT                   /locus_tag=yknY_2
FT   feature         1825593..1826090
FT                   /label=ykuD
FT                   /locus_tag=ykuD
FT   feature         1826091..1827308
FT                   /label=ykuI
FT                   /locus_tag=ykuI
FT   feature         1827309..1827749
FT                   /label=ykuL
FT                   /locus_tag=ykuL
FT   feature         1827750..1828205
FT                   /label=ykuV
FT                   /locus_tag=ykuV
FT   feature         1828206..1829255
FT                   /label=ylbL
FT                   /locus_tag=ylbL
FT   feature         1829256..1830134
FT                   /label=ylxH
FT                   /locus_tag=ylxH
FT   feature         1830135..1830572
FT                   /label=ymcA
FT                   /locus_tag=ymcA
FT   feature         1830573..1831373
FT                   /label=ymdB
FT                   /locus_tag=ymdB
FT   feature         1831374..1832471
FT                   /label=yndE_1
FT                   /locus_tag=yndE_1
FT   feature         1832472..1832864
FT                   /label=yneA
FT                   /locus_tag=yneA
FT   feature         1832865..1833530
FT                   /label=yneB
FT                   /locus_tag=yneB
FT   feature         1833531..1834730
FT                   /label=ynfM
FT                   /locus_tag=ynfM
FT   feature         1834731..1834946
FT                   /label=yngHB
FT                   /locus_tag=yngHB
FT   feature         1834947..1836863
FT                   /label=yoaA
FT                   /locus_tag=yoaA
FT   feature         1836864..1838712
FT                   /label=yoaH_2
FT                   /locus_tag=yoaH_2
FT   feature         1838713..1839480
FT                   /label=yocH
FT                   /locus_tag=yocH
FT   feature         1839481..1839801
FT                   /label=yodB_1
FT                   /locus_tag=yodB_1
FT   feature         1839802..1840113
FT                   /label=yodB_2
FT                   /locus_tag=yodB_2
FT   feature         1840114..1840740
FT                   /label=yodC_2
FT                   /locus_tag=yodC_2
FT   feature         1840741..1841523
FT                   /label=yodJ
FT                   /locus_tag=yodJ
FT   feature         1841524..1842238
FT                   /label=yohK
FT                   /locus_tag=yohK
FT   feature         1842239..1843008
FT                   /label=ypbG_1
FT                   /locus_tag=ypbG_1
FT   feature         1843009..1843827
FT                   /label=ypbG_2
FT                   /locus_tag=ypbG_2
FT   feature         1843828..1844721
FT                   /label=ypcP
FT                   /locus_tag=ypcP
FT   feature         1844722..1845783
FT                   /label=ypdF_1
FT                   /locus_tag=ypdF_1
FT   feature         1845784..1846875
FT                   /label=ypdF_3
FT                   /locus_tag=ypdF_3
FT   feature         1846876..1848160
FT                   /label=ypeB
FT                   /locus_tag=ypeB
FT   feature         1848161..1849297
FT                   /label=ypfD
FT                   /locus_tag=ypfD
FT   feature         1849298..1849880
FT                   /label=ypjQ
FT                   /locus_tag=ypjQ
FT   feature         1849881..1850366
FT                   /label=ypmB
FT                   /locus_tag=ypmB
FT   feature         1850367..1850978
FT                   /label=ypmQ_1
FT                   /locus_tag=ypmQ_1
FT   feature         1850979..1851575
FT                   /label=ypmQ_2
FT                   /locus_tag=ypmQ_2
FT   feature         1851576..1851959
FT                   /label=yppE
FT                   /locus_tag=yppE
FT   feature         1851960..1852874
FT                   /label=ypuA
FT                   /locus_tag=ypuA
FT   feature         1852875..1853978
FT                   /label=yqeH
FT                   /locus_tag=yqeH
FT   feature         1853979..1854991
FT                   /label=yqeN
FT                   /locus_tag=yqeN
FT   feature         1854992..1855420
FT                   /label=yqeY
FT                   /locus_tag=yqeY
FT   feature         1855421..1856236
FT                   /label=yqfL
FT                   /locus_tag=yqfL
FT   feature         1856237..1856671
FT                   /label=yqhS
FT                   /locus_tag=yqhS
FT   feature         1856672..1856980
FT                   /label=yqjZ
FT                   /locus_tag=yqjZ
FT   feature         1856981..1857313
FT                   /label=yqzG
FT                   /locus_tag=yqzG
FT   feature         1857314..1857877
FT                   /label=yraA
FT                   /locus_tag=yraA
FT   feature         1857878..1858540
FT                   /label=yrrB
FT                   /locus_tag=yrrB
FT   feature         1858541..1858957
FT                   /label=yrrK
FT                   /locus_tag=yrrK
FT   feature         1858958..1859355
FT                   /label=ysdB
FT                   /locus_tag=ysdB
FT   feature         1859356..1860432
FT                   /label=ysdC_1
FT                   /locus_tag=ysdC_1
FT   feature         1860433..1861527
FT                   /label=ysdC_2
FT                   /locus_tag=ysdC_2
FT   feature         1861528..1861962
FT                   /label=yslB
FT                   /locus_tag=yslB
FT   feature         1861963..1862799
FT                   /label=ytbE
FT                   /locus_tag=ytbE
FT   feature         1862800..1863639
FT                   /label=ytbE_2
FT                   /locus_tag=ytbE_2
FT   feature         1863640..1864989
FT                   /label=ythA
FT                   /locus_tag=ythA
FT   feature         1864990..1866018
FT                   /label=ythB
FT                   /locus_tag=ythB
FT   feature         1866019..1866486
FT                   /label=ytkD
FT                   /locus_tag=ytkD
FT   feature         1866487..1867356
FT                   /label=ytnP
FT                   /locus_tag=ytnP
FT   feature         1867357..1868163
FT                   /label=ytpA
FT                   /locus_tag=ytpA
FT   feature         1868164..1868544
FT                   /label=ytrA_2
FT                   /locus_tag=ytrA_2
FT   feature         1868545..1868922
FT                   /label=ytrA_3
FT                   /locus_tag=ytrA_3
FT   feature         1868923..1870252
FT                   /label=ytrF
FT                   /locus_tag=ytrF
FT   feature         1870253..1870474
FT                   /label=ytzE
FT                   /locus_tag=ytzE
FT   feature         1870475..1871008
FT                   /label=yuaF
FT                   /locus_tag=yuaF
FT   feature         1871009..1871387
FT                   /label=yugI
FT                   /locus_tag=yugI
FT   feature         1871388..1872185
FT                   /label=yusV_1
FT                   /locus_tag=yusV_1
FT   feature         1872186..1872975
FT                   /label=yusV_3
FT                   /locus_tag=yusV_3
FT   feature         1872976..1873770
FT                   /label=yusV_4
FT                   /locus_tag=yusV_4
FT   feature         1873771..1874661
FT                   /label=yvcJ
FT                   /locus_tag=yvcJ
FT   feature         1874662..1875240
FT                   /label=yvdT
FT                   /locus_tag=yvdT
FT   feature         1875241..1876086
FT                   /label=yvgN
FT                   /locus_tag=yvgN
FT   feature         1876087..1876650
FT                   /label=yvqK
FT                   /locus_tag=yvqK
FT   feature         1876651..1877623
FT                   /label=ywaC
FT                   /locus_tag=ywaC
FT   feature         1877624..1877890
FT                   /label=ywdI
FT                   /locus_tag=ywdI
FT   feature         1877891..1878925
FT                   /label=ywlC
FT                   /locus_tag=ywlC
FT   feature         1878926..1879363
FT                   /label=ywlF
FT                   /locus_tag=ywlF
FT   feature         1879364..1879804
FT                   /label=ywle
FT                   /locus_tag=ywle
FT   feature         1879805..1880218
FT                   /label=ywnA
FT                   /locus_tag=ywnA
FT   feature         1880219..1881022
FT                   /label=ywqG
FT                   /locus_tag=ywqG
FT   feature         1881023..1881799
FT                   /label=yxdL_1
FT                   /locus_tag=yxdL_1
FT   feature         1881800..1882561
FT                   /label=yxdL_2
FT                   /locus_tag=yxdL_2
FT   feature         1882562..1882768
FT                   /label=yxlE
FT                   /locus_tag=yxlE
FT   feature         1882769..1883653
FT                   /label=yxlF_2
FT                   /locus_tag=yxlF_2
FT   feature         1883654..1884197
FT                   /label=yyaP
FT                   /locus_tag=yyaP
FT   feature         1884198..1885379
FT                   /label=yycB_1
FT                   /locus_tag=yycB_1
FT   feature         1885380..1886714
FT                   /label=yycH
FT                   /locus_tag=yycH
FT   feature         1886715..1887539
FT                   /label=yycI
FT                   /locus_tag=yycI
FT   feature         1887540..1888328
FT                   /label=yycJ
FT                   /locus_tag=yycJ
FT   feature         1888329..1888589
FT                   /label=zapA
FT                   /locus_tag=zapA
FT   feature         1888590..1889582
FT                   /label=zitB
FT                   /locus_tag=zitB
FT   feature         1889583..1890623
FT                   /label=znuA
FT                   /locus_tag=znuA
FT   feature         1890624..1891370
FT                   /label=znuC
FT                   /locus_tag=znuC
FT   feature         1891371..1893284
FT                   /label=zosA
FT                   /locus_tag=zosA
FT   feature         1893285..1894103
FT                   /label=zupT
FT                   /locus_tag=zupT
XX
SQ   Sequence 1234 BP; 789 A; 1717 C; 1693 G; 691 T; 0 other;
//
