# Supplementary material for: Whole-genome analysis of Lysinibacillus boronitolerans MSR1: A dairy-isolated multidrug-resistant and non-pathogenic strain
Source: PLoS One. 2025 Dec 12;20(12):e0333844. doi: 10.1371/journal.pone.0333844 (PMC12700380; doi:10.1371/journal.pone.0333844)
Supplement: S9 File — (ZIP) [file pone.0333844.s015.zip › roaryresult/core_gene_alignment.aln]

>7NBS
gtgagttacgaacgctttgctcatgtctatgatgagctgcaaacggatattccttacaat
ctttatatagattgggttgtacagcatgcaccgagcagccaatacccaaaacttttagat
attggttgtggcactggtgtacttagcttgttatttgcaaagtctggctatcaagtcagt
ggaattgatttatcagaagagatgctgtccattgcagcagaacgctttgctggtgcaggc
tatcatg---ccccattatactgtatgtctatggtcgaactagatggctttgaggaaatc
gatgttgtcacaatcacaattgattccttgaattatgtgatagaggagcattctgtttat
acgacattagaacgtatctattcggcgttgcgtgatggaggacagctgttttttgatgtt
cactctttatttaaaatgaatgagatttttttagatggtccgttcacatatgatgatggt
gatattagttatgtatggcatacggagcctgccgacttcgagcattcggttattcatcaa
atgaccttttacgtacgagatgacgcaagtgcattatatgaacgttttgatgaggagcac
gtgcaacgtactttcactatcgagcagtatatgacttggttacgtgccatcggttttagt
catgtggaaatcacagcagacttttcggatgaggcacctgatgatgaaagtgaacgcatt
tttattcgtgcggtgaaataaatgtcactcttacaaacgttaattgaacaagcgaaaaag
ccaaatggatggattggctcaacgatgctacaaattatgaatttttcccatcgtggtatg
aatgcatggttcatcaggcaaggagctatcaatgacggtgatcgtgtgttagacataggt
tgtggtggtgggaaaacgctccaaattttatccaaattgaatccaaatggtataatatat
gggatagatttttccacacaggcagtgaaggaatcaatcaaattgaataaagcaaatgtt
gccaggggttgcgtcattgtgaaagaggcaagcgtttcaagcattccatacgatgatcag
ttttttgatgcgattacagcctttcaaacgcactatttttggccatccttggagcaggat
gtagaggaagtatggcgggttctgaaaaacggtgggaaatttattatcatagcagagctc
tacaaaatgaactatcatatgaaagcctatcaaacacctgaggcaacgaagcaattatta
gaacgtatcggttttcaaaccgtgtatgtcaccgaaaaatcaagtaaaggatggctttgc
attacagctattaagtaaatgattgtagaagaaattatgaatgatgagccttatacatta
gctcctaccaatacagtgcaggaggcactaaagttaatgcgtgaaaagaaagttcgtcat
ttaccagttgtagatgaagaacgccacgttttaggtgtaattactgaacgagatattaaa
gaggtcttgccctcatctttgcaggatgaaccaaactctcctatttttaatgcaaaagta
gaggatatcatggtgaaagaccccctgataggtcatccactagattttgttgaagaggta
gcacttacgttttacgaatcgaaaataggctgtttacctatcgtctctggaggaaaattg
gtaggcattgttacgacaaccgatttactctatacatatatagagctgactggtgctaca
gagcctgggtcaaaaatcgagattcgggtatccgatacaccgggagttttatttgaaatc
acaaaaatatttcatcaacatcatgccaatgttcaaagcgtcttagtttatcctgactct
gaaaatacacaaaacaaaattttaagcgtccgagtaaaaacactaaatcctttagcaatg
attgaagatctacgcaaagagggctttgatgtcctatggccaaatttaccgggtgtttcg
ctataattgtctacaaaacatgagaaaattttacaatacatcgaatcactacccgtgggc
gataaaatttcagtacgtcaaatagcaaaagaaatgcaagtgagtgaagggacggcttat
cgtgccataaaggaagctgaaaatcgtcgcttagtaagttctattgaacgtgttggaaca
attcgtattgagaaaaaaaagaaagaaaatattgagcgcttaacttttgcagaaattgtc
aatattgtagatggccaagttttaggtggaaaatcaggtctacataaaacactaacaaag
tttgttatcggtgctatgcaattagaggacatgatgcgctacacagatgcaggtagctta
ttaattgttggtaaccgtattaaagcgcacgaaaatgcccttcgcgcgggtgcagctgtt
ttaatcactggcggttttgatacgacggaagataataagttgcttgcagattcattagat
ttaccaatcatttcaacaagctacgatacgtttacagtagcaacgatgattaaccgggca
atctatgaccaattaatcaaaaaagatattctatttattgaagacatctatgttccaatg
actgacactgcagcattaaaaaatgatgaaacaattcatcatttccacaagttgaatgaa
cgtacgacccatggtgcatttcctgttgtcacgcatcaaaataaactggtcggtatgatc
actgtaaaagacgtcattggtcgtgaagaaaatgagcttattgaaaaagtaatgacgaaa
aatccgattgcaggctccatgaaaatgagtgtcgcttctgcagggcatcgaatgatttgg
gaggggattgatctcttaccaatagtagatgatgataatattttacagggtgttattagc
cgtcaagatgtactgaaggcgttgcaattagcacaaagacagccacagcatggtgaaacg
attgatgatttagtgaaaaatgaaatgaaagtactaggcgatgaagaactcattgttgaa
tttaaagtcacaccacaaatgaccaatcaatatggggcaatttcatacggagcttttaca
actttgcttgctgaggtcggctcatttgcattaaaacgtcgaaaacgtggagatgcagtg
gcggagaatatgactatttactttattaaaccagttcaaatggaaagtacgcttactgtt
aagcctcggattttagacatgagtcgtaagtttgtgaaaatggattttgaagtgtataat
caacaaatacttgttggtaaggcaatgatgatgttccaactattagaacgttaa------
------------gtgactaattctcaaaaagtaacgaaacataaaaaaacagccctgtat
gttttgctgatttatatcttgatgcaaatctctagcagatggttgctcttaccgttccat
aagctcatcatgaaggtaacgggtttagcttctgaacaagcagctcccattactcaaggt
tggtatattgccttaagttttgctgtagcgctcattttaagcttaatccttacatctcga
gataaggccttctggaacatttatcaaggaaaaaaagaaacgataccacttacaattgtg
t---ggggaatcatcggcttcttcctagtcttctttggacaaatgattggtgcagctatt
gagatggctgttttcggtattgaaggaggctcacaaaatactgctgatatagttgcgata
gctaaa---ggggctcccattgccatattagcaattgttgtatttggtcccattttagaa
gaattcgtctttcgcagagtgatctttggctcgcttgtccaaacaacaaatttctgggtg
gcagcaatcgttagtgccattttctttgcgattatccacttcgacttctcacatatcttg
ctttataccatttgtggtttaatcttcgcttttttatatcacaaaacaaagcgcatttgg
acgtctattattgcacacgtcatgcttaatggatttgtgacacttgtacaattctatgcg
gaaccattgcaaaagtttcttcaagaactagaaaaaatgcaataaatgctgattgatcag
aaagagcttcagataaaagagctatcctatacaattcgctgtgctcgacgcgaagatgcc
caagccttatcagatttacgcttgcaattagacggtgaaacggaaaacttcgatcgtgaa
cagggtgaggcattcatagatcgagcaggcttcgagcagcttattcaacaggatagcgaa
agtccaaaaaatttatgtttagtagcggttgtcgctgatcgggtcgttggattttcaaga
tgtgagggctctccactcaaaaggcttgctcataaagtaacctttggtgttggtgtcagt
aaagagtttt---ggggctatggcataggaaaagccttgctgcaagaatccattgattgg
gcagatgccaatggtgttcgcaaaatagcactagaagtgttagaaaccaatgagaaagcg
atacagctctataaaaaaatgggctttttagtggaaggcattctgaaaaatgataaatgc
cttgcagatggcaggttctatcacacgatcattatgggaagatggcaggaatagatgagt
tatcatgaaaaaatttcggcgttaatagaagcaaaaaagcaagctacggtggcattaagc
gatgcgatttgggctgtgcctgagcttcattttcaagagaagaaatcgatgctatatatg
aaagaggcactagagaaagagggctttcaaacagaagtcggtgtggctggtcttgaaacg
gcgcttgttggaacgtatggttctggcaagcctgtcattgcctttctaggtgaatatgat
gcgcttccaggcttaagtcaaaaaggtggggcaacacaacatgagcctcttgtggatggt
ggaagcggacatggctgtggtcataacttattaggtacaggtgcattcgcagctgctgta
gctgtaaaggattatttagcgcaacatcatcagtcagcaacaatccgtttttatggttgc
cctgcagaggagaatgggtctggtaaagcttatatggcaaaggctggactttttgatgat
gttgatatcgcgatctcttggcatccaggtacattttcaactgtgatgacgtgtagttct
ctagcaaactatgctgcaacgtttaagtttacaggcaaaagtgctcatgcggcggctgca
ccacatcttggacgaagtgctttagatgctgttgagcttatgaatgttggggtaaactac
ttacgagaacacatcatcccagaagcgcgtgtgcattatgcgattacgaattcaggcgga
acttcgccaaatgtcgttcaaccatatgcagaggtaacgtatcttgttagagcacctaaa
aagcagcaagtacaggaaatctatcagcgcgttgaggacattgcaaagggtgccacaatg
atgacagggacgtcagtggacattgagtttgaaggtgctgcttcgaatcttattacaaat
aaaacactttatgatgtaatgtatcaacaaatacttgaaattggtatgccagactataca
atagaggatgaacagtacgcacaggctattttcgatacatttacgccagaagtacaagct
gcttcattagtgggcttacgtaaagaagatgccaagcaattacaaggaaaagtgattgct
gatcatgttccaggcatgctacctgaatttgttatgggtggctctacggatgttggagat
gtcagctggaacgtaccaaccgtacagtgtacaacggtatgtatggcattagggacacca
ttacacacatggcaggtagtgtctcagggagttacgccaatcgcgcataaaggtatgcta
caggctgctaaaattatggcttgtacagctttagcgttgctggataatcctctatacatt
gaagaagcgaaaaaggaatggcaagaacgtcttgatggagaaacatatcaatctttaatt
ccagagggtacacagccacctaagcgctaaatgcaagggaattcacaaacaattaagaaa
aaatcttggattgacaacatgttagataaaatcgagcgtgcaggtaataagctaccagac
cctatcacgttatttattattctagcaggtgtagtactagttttatcatgggttttatcc
atgctcggtatttcagcagttcaacctgggacagacgatgtcattcaggtaaaaaatctg
ctaagtcaagaagggcttatcttaattttaacgcaaatggtttcaacatttacaggcttc
gctccattagggctagtaatcgtgacaatgattggtattggtttagctgagcaaacaggt
ttaatttcagctgtcatgaagaaaattgtgatgtcagctcctacaaaattaattgtacct
tttatcatttttacaggtttagttggtaacttagctgctgatgcggcatttatcatttta
ccaccaattgcagccatgatttttatgagtattggtcgaaatccattagcaggcttaatt
attacatatgcagctgtagctgggggcttcagtgcgaacatattaattagctctctagat
gtattattattagggattacagaatcagcagcacaaatagcaga---ccccgcgtacact
ggtcgtgcaacgatgaactactatttcttaattgcttcgacgtttttattagtcattata
ggtacatgggttgcaaagaagtttacagagcctcgctttggttcgtttcatggtgaaatt
gaaaagctagagccattgacagctttagagaagagaggtttaaagtgggctggaatcgta
acgcttgtttatattcttgtcattgcttttacagtcataccgtcgaacggtcttttacgt
gatcctgcaacaggtggctttttaaactcacctttcatggcaggcattgtacccatcatg
ctattcttcttcctcttacctggtcttgcctatggtattgcagccaaggaagttaaaaac
gataaggaagttgcagagaaaatttttaaatccattgcagatatggcaccatttattgta
ttagcgtttgccgcttcacaaatgattgcctttttcaactggagcaatattggttctatt
ttagccattaaaggtgcggagcttttacaagcattgaattttacaggtttaccaatgatg
ataggatttgttttaatttgtgcctttgtcaacctattaatcgccagtgcttctgcaaaa
tgggctttacttgcaccaattttcgtaccaatgttcttatatttaggctattccccagcg
gttacacaaatggcctatcgtgtaggggattcgattacaaatccaattacccctatgtta
ccgtatttcgcgattttactgtcttttgcaaagcgctatgataaaaatatcggcattggg
acgcttatctcttctttattaccgttctcggtgtttttcgcaatcggttggattatcctc
ttcgccatttggttcctactaggtttaccgcttggccctggagattatatttacttaaaa
taaatgttcaaaattcaagaaattcgtgaaattatcaaattagtggattcttcttcaatt
gacgagtttgtgtatgaagtagatggcgcaaaagtaaaacttaaaaagaataacgttgtt
gttacagaaactgtagcacctaaaaaagaagtagtagcccctgttgtacaacaatctgca
ccagcagaagctccagcagtaacacctgcaccagcgaaagaagaagcgccagcaccagct
gcagcggcaccatcagttaacgacccatcgttacataaaattgtatctccaatggtcggt
actttctatcaagcaccaaacccagattctcctgcttacgtaaaagtgggtgacaaagta
ggggacgaaacaatcgtatgtatcgtagaagcaatgaaactattcaacgaaatcgaagca
gaagtgcaa---ggggaaatcgttgaaattctagttaaagatggcgacttagtagagtac
ggccaaccattattccttgtaaaagctgagtaaatgaaaaaagttttaattgcaaaccgc
ggcgaaatcgctgtgcgtatcattcgtgcttgtaaagagttaggcattcaatcggttgct
gtatactctgaagcagatgctgacgcattacatgtgaagttagcagacgaagcttattgc
atcggaccgaagctatcaaaagattcttatcttagcttcccagcgctacttagcgtagct
gaaaagacaggtgctgatggcatccacccaggatatggcttcgtatcagaaaacgctgat
tttgctgaagcttgtgaaaacgctggcattaaatttatcggtccatcatctgattctatt
aaaattatgggcatcaaggacgttgcacgtacaacaatggaagcagcaggcgttccactt
gttccaggtactggtattgtaccagatatcgaaactggtaaagaatgggctgctaaaatt
ggttaccctgtcatcatcaaggcaactgctggtggtggcggtaaaggaatccgtgtagca
cgtacagaagaagatcttgtaaaaggtattgaaattacgcaaaaagaggctgctgcagca
ttcggtaaccctggcgtatatttagagaaatttatcgagtacttccgtcactgtgaaatc
caagttttagcagatggctacggtaacgtggtgcatttaggcgaacgtgactgtacggtt
caacgtcgtatgcagaagttagtagaggaagctccatctccagccctatcttctgagcgt
cgtgctgaaatgggtgcagctgcagtaaaagcggcacaagcatgtaactatgaaggtgct
ggcacaatcgagtttatctatgactatcaagaggacaagttctacttcatggaaatgaac
actcgtattcaggttgagcacccagtaacagaaatgatttctggtgtagatcttgtacaa
caacaattaaaaattgcatctggtgagaagcttccattcacacaagatgatataaaatta
aatggttgggcgattgaatgccgtattaacgcagaaaatgcctataaaaacttcatgcct
tcagcaggaactgttgatacgtatataacaccaggtggctatggtgtacgtattgattct
gctgtctatgcgggctatacaatcccaccatattacgattcaatggtagcaaaactaatt
gttcatgcggatacacgtgaagaagcgattgcgaaaatgaaccgcgccttaagtgaattc
gaagtatctggtcctggaatcaatacaacaattccattccaccaagcattgatgaacaat
gacgtcttcaaatcagcacaattcaatacgaagttccttgaggagaacgatgttttgggt
gtagcagaaaaagtgaagtaaatgaactttcagttaacagaagagcatgaacaattacgt
gaaatgattcgtgattttgctataaatgaagtggcgccaacagctgctgaacgtgacgaa
aatgaagaatttgaccgtgcgattttcgacaaaatggcggagcttgggcttactggtatt
ccatggcctgaggaatatggtggtgcaggatttgattaccttgcatatgtcattgctgtt
gaggaactatcacgtgtttgtgcttcgactggggtaactttatctgcacatacttcactg
gcaggttggcctctttacaagttcggtacagaagaacaaaaacaaaaatatcttcgccca
atggctgaaggtaaacatattggtgcctatggtttgacagaacctggctctggctctgat
gcgggcggcatgaaaacttatgcaaaacgtgatggcgatgattatattttaaatggctca
aaaatctttattacgaacggtggagtagcagatacatatattgtatttgcagtaacagat
ccagaagcaaaacatggcacatccgcatttatcgtggaagctggatttgaaggtttctct
gtagggaagaaagaaaagaaattaggaattcgttcatctccaacaacagagattattttt
gataactgtcgtgttccaaaggaaaatctattaggagctgaaggggaaggctttaagatt
gcgatgacgacactggatggtggacgtaatggtattgcggctcaagcagtaggaattgca
caaggagctttagatgcagcagttgactacgccaaagaacgtgtgcaatttggtaaaccg
atcactgcaaatcaaggtatttccttcaaattagcagatatggcaactcaaatagaggct
tctcgacttcttacataccaggcggcatggttagaatctaataacctaccatatggtaag
gcatctgcaatggcgaaattaatggctggcgatacagcaatgagtgtaacgacagaggcg
gttcaagtatttggtggctatggttatacaaaagattacccagtagagcgctttatgcgt
gatgctaaaattacacaaatttacgaaggtacgcaggagattcaacgtcttgtaatctcg
cgtatgctaacgaaataaatgaactttgaaatgtccactgagcaagaaatgctacgaaaa
acagtaaggcagtttgttgatgatgaaatcattccctatattgcaaagtgggatgctgaa
ggtggctttgatgctaaaatttggtcaagactagctgagcttggcttaatgggggtttgt
gttcctgagcaatacggaggtagtggcatggattataatgcacttgctatcgtatgtgag
gagcttgaacgaggagatacagcatttcgcacagctgtatctgtccatacaggtttaaat
agcatgaccttaatgcagt---gggggactgaagagcaaaagcagcgataccttgttccg
caagctaagggtgttcggattggcgcttttggtctcacagagccgggcgctggatctgat
gtagctgctatgtcaacaactgctgttcgtgatggaaatcattatatcctcaatgggcaa
aaaacgtggatctccttatgtgatattgcagatcattttatcgtatttgcctatacagac
aaatcgaagaaacatcatgggattagtgcgtttattgtagaacgttccatggctggcttc
acatctaaagcgattaaagggaaatatggtattcgtgctggtaatactggtgaactcttt
tttgaagatttacgcgtgccaatcgaaaaccgacttggtgaagagggcgagggcttcaaa
attgccatgtctgctttagataatggtcgatttacagtagcagcaggtgctgttggttta
atccaagcttgcatagaggctagtgtgaaatactgtcatgaacgagagacgtttggtaag
cctataggtgagcatcagcttgttggacgaatgattgctaatatggaagcaggctatcaa
atgagtcgtctccttgtctatcgtgttggagaattgaaaaacaagggtgttcgaaatact
cgagagacatcattggcaaaatggcagtcttgtgattttgccaataaggctgctgatgat
gcggtacagattcatggagcatatggctattcagacgaatatccagttgcccgttattta
agaaactccaaagctccagtcatttatgaaggaactcgagaaattcatactattatgcag
gctgattatgtattgggaagacgacaagataagccattaaaaaatatgttgcctaaatgg
ccatttgaagaataaatgtcaactcgtcaagaaagaatcgaagctttagaaaaacaatgg
gctgaaaacccacgttgggctggtattgaacgcacatattcagctgaagaggttgttaaa
ttacaggggacagtagtaattgaacaaacattagcgcaaaaaggtgctactcgactttgg
aattcattacatgaggaaccgtttatcaatgcattgggggcattaacggggaatcaggca
gtacaacaagtaaaagctggcttaaaggctatctatctatcaggctggcaagtagctgca
gatgcaaacctatctggtcaaatgtatcctgaccaatcattatatccagctaactctgta
ccagcagtagtaaaacgaattaatcaagcacttcaacgtgcagatcaaattgatcatgct
gaaggacgtgttgatcaatttgattggttcgcgccaatcgtagcagacgcagaagcaggt
tttggtgggcctctaaacgtattcgagcttgtaaaaggtatgattgaggctggagcagct
ggtgttcacttagaagatcaattagcttctgaaaagaaatgtggacaccttggaggtaaa
gtattacttccaacacaaaatgctgttcgtaacttagtagctgcacgtttagcaacagat
gttatgggtgtagatacaattttaattgcacgtacagatgctgatgctgctgatatggtt
acatcagatattgatccacgtgatgcagaattcatcactggtgaacgcacacccgaaggc
ttcttccgtacaaaagctggaatcaaacaagcaattgctcgtggtttagcttacgcgcca
tatgcagatttaatttggtgtgaaacttctaaaccatcacttgaagaagctagagaattt
gctgaggctattcatgctgagttcccaggtaaaatgcttgcatacaactgctcaccttca
ttcaactggaaggcaaatctttcagaagaagaaattgcagagtatcaacgtgaacttggt
aagttgggttataaattccaatttgttactttagcaggtttccatgcacttaaccactct
atgtttgagcttgctcatgactataaagataatggtatggctgcatattctaagctacag
caagcagagtttgcttctgagtctaaaggctatacagctacacgtcaccaacgtgaagta
ggtactggatactttgatgaaatctctcaagttatctctggtggtacttcttctacaact
gcaatggcaggttctactgaaacagaacagtttgtataaatggaacaagcaacgacaggt
aagcttaaaattgttggagaacaaaacgagcaaactaatgaaattttgacacctgaagct
cttgaatttgttcttgccctgcacgaaaaatttgatgctcgccgcaaggagctgttggag
gctcgacaagaacgccaaaaacgacttgatgcgggagagaagctggatttcctgccagag
acgaagcatattcgtgaaggtgattgggtaattgcaccacttccaaaagacttgcaagat
cgccgtgttgaaattacagggccagttgatcggaagatggttattaatgcgttaaattct
ggagcaaaaatgttcatggcatgctttgaggatgcatctt---ccccaacatgggaaaat
atgattggtggtcaaattaatatgcgtgatgctattaataagacgattgaatttacacaa
gcatccaatggcaaaacatataaattaaatgatgagacagcagtgctgttagtacgtcca
cgaggtttacacttgcttgagaagcatgtactagtggatggagagccgatttcaggcagt
ttctttgacttcggtttatatctattccacaatgccaaaaacgcacttgcacaaggtaca
gggccatacttctatctaccaaagcttgaaagccatttagaggctcgactatggaatgat
gtctttgtgtttgctcaagattatattggtattccaca---ggggacaataaaagctact
gtattaattgaaacaattttagccgcgtttgagatggatgaaattttatatgagctacgt
gaacattcagctggtttgaattgtggtcgctgggattatattttcagctatattaaacgc
ctacgcaatcaagctgacgttattttgccagatcgtgggcaagtaacgatgacagtacct
ttcatgaaagcctatacatctttatgtattcaaacatgtcataagcggaatgcaccagca
atgggcggaatggcagcacaaattccagttaaaaatgatgatgaggcaaatgcagtagcc
tttgcaaaagtggcagaagataaacgtcgtgaggcaacagaggggcatgacggtacatgg
gtagcacatcctggtatggttgcaacagcgatggagcaatttgatgctattatgacaacg
cctaaccaaattcataaaaagcgtgaggatgtacatgtaactgccgaagatttagtagct
gtaccagaaggaacaattacaattgaaggtctacgtattaactgtagtgttggtgtacaa
tatattgcttcatggcttcgaggtaac---ggggctgcaccaattaataacttgatggag
gatgctgcaacagcagaaatctctcgtacacaagtatggcaatggatccgtcatccgaaa
ggaatcttagatgatggacgtggtattacattagcatttgttttagaaatattggaagaa
gaacttgtgaagattaaagaggctgtt-ggggaacaagcttataacagtggtcgctatga
agaagctgctgaactgtttaaatccttaattgaacaagatgaatttgcagaattcttgac
acttccagggtatgaaaaattagcgtaaatggatgtaattgtggagaagttgaatggtat
tttat-ggggaccatggtttatttatggcatcttattaattgggttatttttctcaatta
ttacaaggttcctacaagtaaggcacattaaagatatgtttgttttaatgtttaaagggg
agaaatcggaaaagggaatatcttcattccaagcaatgtctatcgcattatcaggacgtg
taggtacaggtaatattgctggtactgcgacagcgattggaatgggaggacctggtgctg
tcttttggatgtgggcaatcgctttcataggtgcggcaaccgcgtatgtagagtcaacat
tagctcaaatctataaagaagagaaagatactgaatatcgtggtggaccggccttttaca
tagaaaaaggaatgggccaaaaatggtttgcagttatttttgctgtggctgctttgattg
cgatgttaatcttaatgcctggcgtccaatcaaacgccattgcaggtgctgttgaaaacg
ctttcggtttggaaacttggataacaggtcttattattgttgttttattaggcgcaatta
ttatcggtggtgttaaatctattgcaaatgcagcccaaatcattgtaccttttatggcat
tagcatacatcattatggctattatcattattgttatgaatatctctgaagtaccaacag
tatttgcattgattttctcaagtgcctttggtgcccaagagatttttgggggcattattg
gttctgccattgcttggggtgttaaacgtggaatttattccaatgaagctggtcaaggaa
cgggtgctcaccctgcagcagcagcggaagtatcgcatcctgctaagcaaggaattgttc
aagcggcgtctgtgtatattgatacattactaatttgttctgctacggcatttatgattt
tatttacaggtatgtacaatgtacaagatgaaaaggcagctgaaggagcagatccattta
tccatattggacaatttaatagtggtggattagcaggcgatgagcaaatgacctttgcga
aaagtattgaagcaggtgcagcctatacacaatatgcagttgactcatcattacctggct
ttggtgctccatttgtagccattgcgttattcttctttgcctttacaacaattatggctt
actactatattgcagagacaaatgtcgcttatttatttagaggtagcacagaaaagattt
tcatttggattgcaaagattgctattttagttgcagccttctatggtacaatccgtacgt
ctggtctagcatgggcaatgggagatgtaggtcttggtctaatggtttggattaacgttc
tggctattttaattattatgaaaccagctattgttgcattaaaagattacgagaaacaga
aaaaagaaggaaaagacccagtctttgatcctcgtaaactaggcattaaaggtgcagatt
tctgggttgaatataatgaaaaacgtaataataaatagttgtctacagtattagaacgcg
taacaaaagtaatcgtggaccgtttaggtgtggaagaaagcgaagtaacgcttgaagctt
ctttccgtgatgatttaggtgctgactcattagacgtagttgagcttgtaatggagcttg
aagacgaattcgatatggaaatttctgatgaagatgctg-aaaaaatctcaacagtaggt
actgcaatctcatacatcgaaagtaaattaaactaaatgattaagggaattggcctcgat
attgtagagattgatcgtattgcaaaggctctgaaacgaacagataaatttaaagaccgc
attttaacgataaatgaaaaaaaaatatttgatggttattctgaaactcgtaagatagaa
tttttagctgggcgatttgctgctaaagaagcattttcgaaagctttgggaacagggctt
ggagaacaatgtaagcttcatgatatggaagtattaaaaggagaggccggcaagcctgtt
ttatattttaaggatgaacttgtcaatggatttgttagtattacgcattctaagcactat
gcagctgcacaagtaatcttattagaatagatgaaaaagttcgaggaaaaaacaacgaaa
acgacaccgatctatgacggaagaataataaaattacaaattgatgatgtcactttacca
aatggacaggttgcaaaacgtgaaataattaagcatccaggtgccgtagcagtgattgct
gttacggacgagggtaaactagtgttagtagaacaatatcgcaaagcgctggagcgttct
attattgaaataccggctggaaagcttgagccaggtgaggagccagtagtgacagcacgc
cgagaattagaagaagagacaggctatggcgcgcatcaacttacttttttacaaacattt
gcaacatcaccaggctttgcagatgaagttattcatttgtttgtggcgaagggattatat
acaatagataataaagcagatttagatgaggatgaatttgtcgaactattagaagtttcg
ttggaagaagcacaagtaatggtggctgaccaacgtatatatgatgctaaaacagcattt
gcagtactatggctagctgcaaatttagaaaataatcttttagcataaatgatggaagct
ctattagaaccaaagatgttaatgaccattgctttaatgggaacaattgtatacattacg
tatttaacaaaaagaaatgcaacagcatcggatttctttgtaggaggccgaagcttcgga
tggtttacaaatggttctgctatcggtggggattacttaagtgcagcaacattcctgggc
atcgcaggtttaacatttcaacttggatatgatggtgcttattatgctttttgcttctcc
attgggttaacattattagcgatttttgtggcgggtcctttaagacgctttggtgcgttt
actgttgcagattttttaggctatcgttttcacagtagacgagcacggcttgtagcagtg
gcagtggttttagctatttctggcttttatgcagctccccaattattaggtgctgcacaa
attttaagtatgttttttggtacttcttatgaatttggcattatttttacttgtgtggta
atgattttttatgtaggtattggaggtatgaaaggcacaaccatcaaccaagcattagag
ttgtggattcgtcttggtgcgtttatcgtgatgttaattgcagcggtttatggtggtttg
cattacgataaaattttagcagccatccattcatttagtggtccgatcacaggcacttca
ccgtatgccttagatggcaatgaaataaattttgatggtgctgcttggacaggcacgggc
ttctatttcccgacgttctggcaaaccattagtatgacgattggattagcgctaggtaca
attggacttcctcatatattattgcgcttttatacaaatccaagtgctaaagcagcacgt
aaatctgcactcatggccattgggattgcaagtgcattcttcttattagctgtttattta
ggtgttgtaggtcgatctattttcatttctggaacagctagtgaggaagttatgcgtgat
ttagtgctaggtggtaataatatggttattcctactacagcccttgcacta---gggggc
aaatggctactaggattagttatagcaggagcatttgcagcgatcttctccaatctttca
gggttgtttattacaagctcaggtgcactagctcatgatttatatgccaatatcatgaaa
aaggatattacacaaaagcaacgagtgattgctgggaaagtggctattgtattattaggt
attttatatggagcattgggcttacttgtaaaagatgcatccattggtcatttagtggcg
ctcgcctttactgtcgctgcaagtacatttacaccaatatttattttaggtatttggtgg
agaggcatgacagagaagggagccattgctggattattaataggacttggcgtgtctatg
tggatgatctttttaccaggaacgttaccaagcttcttgcagtttaaaattccaggtatt
gtgactgtgcctgtgggcttcttatctgttattattgtgtcattaatagatcgtaaagta
cctgctgatgtaaatgacttcatgaagcgagtacattcaaaagaatctgaaactgtctaa
atgaatatcgtatccataggtttctttttagctattgttggcttaacacttgttgttact
tatattgcagcaaagcgtacatcttctgcggctgatttttacactgctggtggtggttta
aaggggtggcaaaacggctttgcgattgctggtgactatttatctgcggcagcctttctt
ggggtgtctggtgcaattgccttaactggctttgatggtttcttcttttctgtaggctat
gtagtagcgaatttagtgctgctttatgtcattgctgagccaatgcgaaacttaggccgc
tacacgttagcagatatgttaacggctcgtttcaatgaaaaacgaattcgtggtgtggca
gcgtctggtaccattattatcgtaattctttatatgattgcacagctagttggtgctggt
gcattgattaagctattattcggtattgagtattggattgccgttttaattgtcggtgtt
atgatgacaacttatgtattgtttggtggtatgacagcgacttcttgggtgcaaatcatt
aaagcaagtctattattattcgggacaggtctattagcggttttagtgctaatgaaattt
gacttctctcttatgaagatgttcgacacaattgcagtagatcatggcgaaaagttcctt
gtacctggaattaagtatacaagcacaatcgactcggtttcgatgatgatggctttagtt
ttaggaacatctggtttaccacatattttaatgcgtttctttacagtaaaggatgcaaag
acagcacgtgcctctatttcttggacaacttggattacagccattttcttctcattaaca
attttcttagggttcggtgcattaaactttgtaggtttagatcaaattcttgctgaaagt
aaggctggtaatacagctgctccacttcttgcgcattacttaggtggagatgtattgatg
gcgtttatc---ggcgcagtggcatttgcgactattttagctgtggtttctggtttagta
ctaaca---ggagcttctgccatttctcacgatatttatggagaaatcattaaaagtggt
aaattaacagagaagcaacaggtagtagcagctcgtacaggctctatctcgattgcgatc
gtgtctattattcttgctctgtttgcacaaaacttaaacgtttcattcctagtgtcattc
gccttttgtatc---ggtgcatcagcaaacctacctgtaatcctttatacaatctattgg
aagaaatttaattctacaggtgctgtaactgcgatggtaacggggctagtatcatgttta
attttaggagcaatgggaccaaatgtgtggagccctgttgaaggtgcagcaatctttgtt
ggacaaccacttgtgccacttgctgttccagcgattattacaattccattaggctttatt
gctggatacctaggtactgtcctttcatctaacaaagtaccacaggaagaagcagaacgt
atttataaagaaattcgtgtgaaagcaaatacaggtgtgtctgtctctgatatttcacat
taaatggaacataaaaaaacttttttttctgtcacaaaggaaacaaagcatggtactgtg
tatgtggaaggacctgtgcctccagaaaaattagctacatattcattccatgaaggcttg
gttgccttcagacctccaaaacagcaacagcaggccattatagaaattgcaggactaccc
gaaggccgaattattattattcgaaacgaagatattattgtaggctatgttacctatctc
taccctgatccacttgaacgatgggcagaagatcgtatcgatgacatgattgaattaggt
gccattgaagtcattccagactaccgtggtaccggtgctggtaaggcactactagccgtt
tcatttat---gggggatgaaatggaagattatcttgtgattactaccgagtattattgg
cattgggatttaaaaggcacaggtttaaatgtttgggattaccgcaaaatgatggagaaa
atgatgagctccgctggtttcgaatattttgcaacagatgatcctgaaattacatcacat
ccagccaattgcctgatggcacgcgaaggaaaacgggtgcctcctgagacaatggaaaga
tttgatagacttcgttttagaaatcgtttcatgtattaagtggacaatgcaatccattta
tcttttgaggagaagtgggaaaaaattatagcttgtgatcaaacctatgatgggcttttt
tatacagcggttaaaactactaagatttattgccgtccttcctgtaaatccagaaaaccg
aaaaaaatgaatgttgaattttatgaagatatccaagaggtggaggcggctggctatcgg
gcatgtaaacgatgtcagcctgaaatagaacattccccacacacgcaattgattaaaaat
gtcacgacttttattatgaacgcatataaacaaagagtgactttacaggatatggcggag
catgttggcctcagtccctttcaccttgaacgactatttaaacaagagactgctgagacg
cctcgaacgtatttagagaaaatcagaattgataaggctgcccatctattaaaacatacc
gactttacaaatttagaaatatgttatgaagctggctttcaaagcccatctaatttttat
aaagtttttcgacggctgaaaaattgttcgcctacagaataccgtaacctatcgttgcag
ggggacatgatatgaatggaaatattgtatttcgatacattaacctatgcacagggtgat
atgtatgttgtggcttcagacaaaggacttgtttatataggtacaccaaatgcatcattc
gaagaagtaaaggagtgggctgataaaccatttaaaggatattgctttgaagagaattca
gaaaagttgctcccatataaagagcagttaacagcctattttaagaaggaacttattgaa
tttaatcttccaatccatgtgaaagggacagcatttcaattagcggtgtgggatgcatta
aaagaattaccctatggtacaacaacaacttatggaaatattgctcaacgcattggtaat
cccaaagcggttcgagcggtagggactgctattggagcaaacccaatcctggcgattatt
ccatgtcatcgggtcattggcaaaaatggtcaattaacaggctttagaagcggcttagct
atgaaacaatttttacttgagttagagaaggaatcgatcgattgaatggcattgcgtatt
gtttcgggacgttcgggaacagggaaatcggcatttattcatcaggaaattgttgagcaa
ttaaagacagatccattggggcatccgattttcattatcgtgcctgaccagatgtcttat
tctacggaatatgagctgacgaataagcatggtttacaaggcttgattcgagcgcaggtg
atgacgtttaaacgtttagcatggttggtcttacaggaaacgggcggtattgctcgtaaa
gaagtgaatggctatggctatcgaatgcttattcgtaaacttttggaggaacaaaaaagc
gagttttccttatttcgacaagctgcaggaaaacgtggctttacagaggaaattgaaacc
cttttaaaagaatttagtcgctatagcgtcaatagctcagtcttggcagaggtaacagaa
tctttgaaggcaatcgatgcaccaaataccttgcaggcaaaagcgaatgatttacatgtc
gttttgcaggcattagaggaacgacttggtacgtcatatgttgacagtgagggctattat
ccgattttaacggagcaattgaagtatgctgaaacgatgaagcaagcgaccatttatatt
gatggatttaccgctttcactgtgcgagagttagaactggttcgtgaattgttaaaggta
accaaacaagtaacagtcgtccttccctttgatcatatcgatgaagcctttgatgaacag
gcactattccatgaagcagccttaacaaatcaacgacttcatgatatggcaaaagaagag
ggcattgatgttgaattaccattacatttttataagacacaaagatttcattctgaggat
ttacagcatgtagaggcaaagtttgctgatttggagcctcaaacgaaaaaaacctcagga
gacgtaagggtacttgaagcttcaaatcgtcgagcagaggtacatgcgattgcccgggaa
ataacaaaactgacaagggaagacggttttcgctatcaggatatcgtacttttgtataga
caagcagatctctatgatccgctcattacaagtattttccaacaatatgaaatccctatt
tttacaaatacaaaaaagacgatgttacatcatccattaatagaactaagtcgttcagcc
ttggaggttatgacctcgaattggaaatatgagcctgtttttcgtagtgtgaaaacagat
ttatttttccctttacaagcggagctaacgatttggcgtgagcgagcagatcgattagag
aattattgcttggcacaaggaatctatggggaacgatggtttgaggaggcacgttggttt
tataaaaagtatcgcggtttagaattccattctcgtgtacaaacagacgaagagcgtgca
atgcaggcagaaatcgaggctattcgggatgaaatttgccaacccctaaaacttttacaa
gataagcttgataacgcgaagaatggcagagatattgcgactgctttatttgaacttata
gagtcattacaggtatatgataaactgcaagcaatgaaagatcgtgagctagagcgcggt
gatgcattagcagcaagtgaacatgaacaagcttggaatgaatgggttgctgttcttgac
caattcgtttatatgtttggtgagcaggagatgactgtagaggaagcagctaaaattctt
gatgaaggttttgatacattagaattttcaagaattccgccaactcttgatgaggtaatg
gtggctactgttgatttagcccgtttatccaatatcaaagttgcttttgtaataggaatg
aatgatggtgtttatccaactcggatggagtatgagggcttgttgtcagatatagagcgt
gaatggtttagtcaaattggctatgagcttgcacctacctctactaatcgcttattacag
gaaaatttcttgttctatcgtgctattacaacgccatctaacaaattgtatatgacctat
cctacggcggatgaggaaggcaaggcacttctagcctcactttatattaagaaaataata
gggaatgacaaaaaggctggcttattaagtgatatttccatagaacgtgttgtagtcgat
ccgattgaattactagatgaagatgttttaccatatttacgccatccaaggactgcattg
gcacatctaatggtacagctacgtcaggctgagcatagccgtgaactagctccagaatgg
ctagctttacaaagattttataaacaagatccgtattgggcactcattttcgagcgcgta
ctttatccaattacccataaaaatgaggctgaaccacttgaaacctatattacacaggaa
ttatatggtcagaagctaacatccagtgtgtcgcgaattgagaaatacttcagatgtcct
ttttctcatttcactacgtatggcctacgtctagaagaacgagctgagtatcgtctagaa
acgtttgcaatgggtgacttattccatgaggcattaaagtggattacagaggaaacacat
cgtcagcaaatatcttggattcgtttaacaacaaagcaaattaaacaattagcacggcaa
gcagtagaacaaattgttccagtcttttcccatcaaatcctattatctagtgcccgttat
cgctatattcagcgtaagctaattcgaattgtggagcgtacaatggcagcattgacacag
catgcacatgtatcacacttcaaaccaattgcgattgaggcgtcatttggtcctggacaa
catgaacaactaccaccattagagattgatttaacaggtggcaagaaaatgtttatgcgt
ggacgtattgatagggtggatagtgcaacgatagatgaccgctcttatttgcggattgtt
gactataaatcctcggctcgtgaccttgatctaaatgaggtttattatggattatcctta
caggtcctaacgtatttagatgtggcaatggaaaatagctcttactggctatcaggtgaa
gcagagccagcaggggtactgtatgtccatgtccataatccaatgctaaagctggataag
gatttgacggacagtgaaattgaagaggatcgtttaaagcagtataaaatgaaaggttta
ctatctgaaaatgctgaagcgatattatcgatggatgagcatttggaagaaagtagcggg
cattcaaaaatcattcctgtctatatgaaaaaagatgggactccgtctgaatcacaatcg
cgtatagttcctgttaatgatatgaaaaagttacaacatttcgttcgtcgtaaacatcag
gaggcagggaatggtatcttatctggtgatacggccattagcccctataaattaaaagcg
aaaacggcatgtgattattgtcaatttgctgcggtttgccaatttgatccatcagatggt
aaacaaggctatcgtcaattaatgcaagcaaagccgaatgatatagtcgataaaattcgg
aaggagattgaatagatggccacattagacaaagacttattagcgattcaggaaatgaga
gatgccgttaaacatgctaatacagcacaggctgcctatatgcaattttctcagcaacaa
gtagacaacattgtaaaggctgtcgcggatgctgcctttaaggaagcagatcgtttagca
aaaatggctgtgcaagaaacaggaatgggtattcctaaccataaaaagatgaaaaatgaa
gtagcttcacgagatgtctatgaagatattaaagaattaaaaacagttggtattgtgggc
tatgatcggatgaaaaaagtagccgaaattgcaagtcctttcggtgtcattgctggtatc
gtaccaacaacaaatccaacctctacagcgatctttaagacacttatttctttaaaaacg
agaaatgggttagtgcttagtccacacccatatgcagtgaaatgtacaaaagaggctttg
gatatttgtcgagtagctgctgaaaaagcaggtgcgccagaaggattactacaatgttta
acaatgtcctccatggaggcaacacagcagctaatgaagcacccaaacattcatttaatt
ttagctacgggtggtggtgcattggtaaaggcagcctatagctctggcaaacctgcctat
ggggttgggccaggaaatgtaccagcttacattgaaaaatcggctaatattcaaaaatct
gtacgtcaattggtgcaaagtaaatcattcgataatggcacaatctgtgcaacagagcaa
gccattattgtggataaggtgattgcagagcaagtgcaaacagaattaaagaaaaatggt
gcctatctattaaatgccgaagaaaaagctaaaatggaaaaattgatctcgccagttcct
gggaaagttaatccccagattgttggtaaatcagctacttgcctagcagattctgttggt
attacagtaccagacgatacaaaagttcttgtgggcttagaaacaatgattggtaaaaat
attccgttttctcttgaaaaactatcaccaatctttgcgctttatattgtggaaaacagt
acagaagccaagcaggtgatgattgacctactaaatattggaggacgcggacatacatgc
tcaattcacactgaaaatgcagcattagcagagcaattttctgttgaattaccagtatca
cggattgtggttaatacattatcctcaattggtgcagtaggtggcacaacgggcttagcg
ccatcctttacattaggctgtgggacatttggcggcaatattacgtcagacaacattaca
gcaagacatttattaaatatcaaacgtatggcgtatggcattaaagatgtcgaagtgcca
aaaccagaattcgaagtacagtccgttgttgagtcggtagtttcacaagagcctgctcta
gatacaacaatggttcagcaaattgtcgatcaagtattaaaacaaatcacattacaaaat
aaataaatggtttatgcatttccaaacactgaaggatcggtagttcaattcaaagagaga
tacgataattatatcggtggcgaatggacacccccagtgaagggtcagtattttgataac
gttactcctgttactggacaagtttttacacaagtagcacgttccacagctgaggatatt
gaacatgcattagatgcggcgcatgctgctaaggatgcatggggcaagacatcaccaaca
gaacgcgcaaacattttacttaaaattgcggaccgtattgagcaaaatttagaaaagcta
gccgttgctgaaacatgggataacggtaaagcggtacgcgaaacattaaatgcagacatc
cctcttgcaattgatcattttcgttattttgctggcgtattacgtgctcaagagggctca
gtaagccaaattgataacgatacagttgcttatcatttccacgagccaattggcgtagtt
ggccaaattataccttggaacttcccgttattaatggctgtatggaagcttgcgccagca
cttgcagctggaaactgtgtcgtattaaaacctgcagaacaaacaccagcatctattatg
gtgcttttagaattaatagaagacttactaccaccaggtgtcattaatgttgtgaatgga
tttggcttagaagcagggaaaccgcttgcatcaaatccacgcataggtaagattgccttt
acaggtgagacaacaacagggcgtttaattatgcaatacgcttctcaaaaccttattcca
gtaacattagaacttggtggtaagtcgccaaacatcttctttgaagatattatggataaa
gatgatgcctttttagataaagctgttgagggctttgtgctattcgctctaaatcaa---
ggggaagtatgtacttgtccttcacgtgcactgatccaagaatctatttacgataaattt
atggagcgcgtattacagcgagtagaagccattaaagttggcaacccacttgatccaaac
acaatgatgggtgcacaggcatctagtgagcaaatggaaaaaattctttcttatttagat
attggtaagcaagaaggtgcagaatgtctaattggaggagacaaaaataatgtgggtgaa
ggcttcgaaaatggctactacattaaaccaactgttttcaaagggcataataaaatgcgt
atattccaagaagaaattttcggaccagttgttgctgtcacaacatttaaaacgaaagag
gaagcattagaaattgctaatgatacattatatggtttaggatcaggtgtttggacgaga
gatattaatacggcatatcgcttcggtcgtgaaattcaagctggtcgtgtttggacaaac
tgttaccatgcatatcctgcacatgctgcattcggtggctacaaaatgtcgggtgttggt
cgtgaaaatcataaaatgatgttagcgcattaccaacaaacgaagaacttattagttagt
tatagcgaaaacaaacttggtttcttctaaatgaaagcaatggtgatcgatcaatatggc
aaagccccaatgcgcttggcagaagtacctacacctgaaataaatgaatatgaagtactt
gctgaaatccatgcagcaagtattaatccgattgattttaaaatccgtgatgggaaagtg
aaactgttaatccaatataaaatgccactgattcttggaaatgatttttcaggggtcgtc
gtaaaggttggtgaaaaagtgactcgctttaaagtaggagatgaaatttatgcacgtcca
aggaagagtaaaattggtacttttgcggaatacatctctattcatgaagatgacatagcc
ctaaaacctaataatttgagctttgaggaagccgcatcaatcccactggttggcttaacg
tcataccaagctttacatgacatcatgcaattacaaaaaggtcaaaagattttaatccat
gctggctctggtggtgtaggtacctttgctatacaactagcaaaagtaatgggcgcctca
gtggcaacaacggctagcgaagctggtgcaaacttagttacatctttgggtgcagataaa
gtgattaattataagaaagaaaactttgaagctatactgaaaaattatgatgcagtcttt
gatacgcttggaggaaagaccttagaaaaatctttcgagattatcaaggatggtggaaaa
attgtctccgtatcaggcacgccgaatgctcgtttcgccaaagaatatggttcaggattt
ttcaaaacattattattttcagcagcaagtcataaactgacctcacttgaaaagaaatat
catgctcaatattccttcttatttatgaaaccaagtggcgatcaattacgcataatcgcc
gatttaattgaatctggtaaaatcaaaccagtcattgatagaactttttcatttgaagat
gctcaaaaggcgatggaatatgcggagtcaggtagagcaaaggggaagattatcgtaaaa
atgaaatag-----------------------------TTGAAAAACTGCGGTTACTCTG
CTATCGTAGAAGACGAGTTCGCTAGTGCGAATGGAATATATAAACTACATATTTATTCGG
AGGGATTTATTATGGCAGAACGCATGGTAGGTAAACAAGCACCTGACTTTACAATGGAAG
CAGTACTTTCAGACAAATCGTTTGGTAAAGTATCATTAGCAGATATTAAAGCACAAGATA
AATGGACAGTTCTTTTCTTCTATCCAATGGACTTTACATTTGTATGTCCAACTGAAATCA
CTGCAATGAGCGATCGTTATGACGAGTTCGAAGACTTAGATGCAGAAGTAATCGGTGTTT
CTACTGACACAATCCACACACACTTAGCATGGATTAACACAGACCGTACGCAAAATGGTC
TTGGTGAATTAAAATACCCATTAGCTGCTGATACAAACCATCAAGTATCTAAAGAATATG
GCGTATTAATTGAAGAAGAAGGTATCGCATTACGTGGTTTATTCATCATCAACCCAGAAG
GCGAATTAAAATACCAAACAGTATTTGATAACAACATCGGCCGTGATGTTGATGAAACAC
TACGTGTACTTCAAGCACTACAAACTGGTGGTCTTTGCCCAGCTAACTGGCGTCCAGGCC
AAGCAACTCTATAAatgaaagcagtagatattcgccgtatgtatttggaattttttaaag
aaaaggggcatcatcatgagccatcagcaccacttgtgccgataaatgacccatcactcc
tttggatcaactcaggtgttgcaacattgaaaccatatttcgatggccgtattattcctg
ataatccacgtattaccaatgcgcaaaaatcaatccgaacgaacgatattgagaacgttg
ggaaaacagctcgtcaccatacgttctttgaaatgttaggaaacttttctattggtgact
actttaaaaaagaagcaattcattacgcttgggaatttttgacagataaaaaatggatgg
gctttgatccagcgttattatccattacgattcacccagaagatcaggaagcatatgatg
tttggcatcaggagattggtattccagaagaacgtttaattcgtttagaaggaaacttct
gggatatcggagaaggtccatctggtccaaactctgagattttttatgatcgcggtgtag
aatacggctcagatgagaatgatcctgaaatgtatccaggt-ggggaaaatgagcgttat
cttgaaatttggaatcttgtgttctctcaatttaaccataatcctgacggtacttacacg
ccactaccaaagcaaaatattgatacaggtatgggcttagagcgtattgtatcagtcgtt
caaaatgtaccaacgaactttgatacagatttattcatgccaatcattgaaaaaatcgag
gaatttgccaaccgtaaatataagcgtcctggtgaagtagatttaaatgaaatctttggc
tcacaagaagatattaatacaccatttaaagtgattgcagatcatatccgtacagtagca
tttgcaataggcgatggtgccctgccatcaaacgaaggacgtggctatgtattacgtcgc
ttactacgacgcgctgttcgttatgctaaacaaattggtattgaaaaaccatttatgttt
gaacttgtaccaactgtgggtaaaattatggaagacttctatccagaagttacggagaaa
tgcgaatttattcaacgtgtcattaaaaatgaagaaattcgtttccatgaaacattagat
ggtggtttgactatctttaatgaagtagtggaatctcaaaaagctgccggtcatgattac
attccaggagcagatgctttccgtttatatgatacttacggattcccaatcgagttaacg
gaagaatatgcagaagaagtaggcatgaaagtagatcatgaaggttttgaggcagcaatg
gaagaacaacgtgaacgtgcgcgtgctgctcgtcaagatgttgactctatgcaagtacag
aatgaagtattagcaaacttaacggtggaaagtgaatttgttggctatgatacgttaaca
gctagtactgaaatcgctgcaatgatcgtcaatggtcaagtagcaaaagtcgcttcagaa
ggtcaagaagcattggttattttagcgaagacaccattctacgctgaaatgggtggccaa
attgccgatagtgggacaatttcaaatgatagctttacggctattgtaaaagatgttcaa
aaagcaccgaatggtcaaccgcttcatacggtagtagttgaatctggtgaaatgcatgtg
gaagatgcagtgcaagcagtggtcaatcgtgatgatcgtaatctaatcattaaaaaccat
acagcgacacatattatgcaacgtgcattaaaagatgtgctaggcgatcatgtgaaccaa
gctggatcatatgtaggccctgatcgtttacgctttgacttctctcactttggtcaagtt
acaaaagaagaattacagcaaattgaacgtattgtaaatgaaaaagtgtgggatgatata
gaggtcgttattgaagaaaaaggcattgatgaagcaaaagcaatgggtgccatggccttg
ttcggtgaaaaatatggagatgttgtacgtgtagtatccatcggagattattcaattgag
ctatgtggtggtatccatgttaaacgctcttctgaaattggcttcttcaaaattgtttca
gaaggtggtatcggtgcaggtactcgtcgtattgaagctgttacaggaaaagtggcttat
gaagcagtaaaagaagaagaagcattattaaatgatgcagcagcattactaaaagcaaat
gcgaaagatattgtcacaaaagtacaggcattacaagccgactacaaagaattacaacgt
gaaaacgaagcattatctcaaaaaattgccaatgcacaggca---ggggcagttgtggat
gccgctcaaacaattggagatgtaacagtgctatctacaaaagtggaagcgaaggataac
aatcaacttcgtcaaatgatggatgacctgaaagcgaagatgccaaaagcagtcattgtt
cttggagcagttgatggtgaaaaagttatgttatgtgctggcgtttcaaaagaattagtt
ggtggcaattaccatgcggggaatattgtgaaaatggttgcagaagcatgtggtggtaaa
ggtggcggtcgtccagatatggcgatggcaggtgcaaaagatgcatcaaaacttgatgaa
gcactactttctgtgtatgattatgttaaatccatttaaatgaaagagctactatattat
caagacgttatgttacaagagtttgatgcaactattattggtaaaggaactgatgaatca
ggccgtcattatgttgtactatcgaacaccgctttctatccaactggtggaggtcaa---
ccccacgatacaggtacattgaatgcgttggaggtcatagatgttgaaaaagtggatgat
gaaattcgtcactatattcaaggtgatctatcgactttagatggcgtcgtacatggaaaa
ttaaattggccaagacgatttgatcatatgcagcagcatgctggccaacatattttaaca
gctgcttttgttgagctttttaatgcacagactgtaagctttcatctaggcagtgagcaa
gtaacaattgatcttgctgtagaaacgatttctgagcaacagcttgcagcggcagaagca
agagccaatgacattattttagagaatcgccctattcaaactacctgggttacagagcaa
gagctgggcaactataatcttcggaaagaagtagccgtgacgggtgatattcgacttgtg
attatccctaattttgattacaacggttgtggtggcactcaccctacatctacaggacaa
gttagtactatcaaaatattaggtaccgaaaaaatgaagggcaatgtgcgcgtttctttt
gtttgtggtcaacgtgtgttgactgagcttggcatgcgaaaaaaagtattagcagacgtt
gctcgacaattaagtgtccctgagattgaagctgccacagcactcacaaaagtcctatct
gctcaaaaaaatatagaaaaagcacttgctgctgcgaaagaggaattactcacgtatgaa
gcaaaggcacttgttaataacgagggtgtagtaacagctgcttttaatcagcgaacaatg
caagagctacaaaaaatagcccgtattattgttacggaacagaaagatgtaatagctcta
cttgtgtccgaaaatgaaggcaagctacaattcgttgcagcaagaggtaataatgtttca
aaaagcatgaaggatgttgctcaaaaggcactgcctcttattaatggtaagggtggcgga
agtgaccaaatggtacaaggcggtggcgattacaccgtttcgaaagaagaattactagca
gcgatgcaagacgcttaaatgaagattggtattccaaaggaaattaaaaacaatgaaaac
cgtgtagcaatgacaccagcaggagttgtcactttaacacatgcaggtcatgaagtgtac
attgaaactggagcggggctaggctcaagctttacggatgctgattacattgcagctggt
gctcatattgttcaaacagctaaagaagcttggtcacaagaaatgattatgaaggtaaaa
gaacctgtagcttctgagtatgattacttctacgaaggtcaaattttattcacgtattta
cacttagcgccagaggttgaattaactcaggcacttttaaataaaaaagttgtagggatt
gcctacgaaacagtacaattagcaaatggctcattaccattgctaacaccaatgagtgaa
gttgctggtaaaatggctacacaaattggtgcacagttcttagaaagaaaccatgctggt
aaaggtattttactaggcggtgtatcaggtgtacaacgtgggaaagtaacagtaatcggc
ggtggtattgcaggtacaaatgctgcaaaaatcgctgttggtatgggtgcggatgtgaca
gttattgatttaagcccagagcgtttacgtcaattggaagatatgtttggacgtgatgtt
caaacattaatgtctaatccatataatattgcagaatcagtgaaagattcagatttagtt
att---ggggcggtattaatcccaggcgcaaaagcaccgaagcttgtatctgaagaaatg
attcaatcaatgcaagccggctctgttgtagtcgatatcgcaattgaccaaggtggtatt
tttgcaacatctgaccgtgtgacaacacatgatgatccaacatatgtgaagcatggcgtt
gtacactatgcagttgcaaatatgcctggtgcggtaccacgtacttctacaattgcttta
acaaataatacaattccatatgcacttcaaattgccaacaaaggctacaaacaagcttgc
cttgataatgcagcactgaaaaaaggcgtgaatacattagatggacaacttgtttataaa
gcagtggcagattcacagggactaccatttgtcaatgtggatgagttaattcaataaatg
aattttacgttacaagatgtagaaaatatgattacagagcaacgtcaattttatttttcc
cgcgctacaaaaagtgtgaaatttagaaaagagcaactaaagaaattaaaaacttcaatt
ttgaaatatgagaaagaaatattgaatgcgctttacttagaccttcgtaaaagtgaattt
gaagcatatgcaacagaaattggcattgtattagatagtatttcatatatggtaaagcat
gtagaagaatggatggaaccagaagcagtcaaaacaccgatacaatatcaaatgggcaag
agctttattgttcgtgagccatatggagttacattaataatcgggccttttaattatcca
ttccagcttgtaatggagccactaattggtgccattgttggaggaaacacagcaatcgtc
aaaccgtcagaaacatctgtacacacagctgccattgtgaaaaaaatcattgaggaaacg
ttcccttcttcatacgtacgtattgtagaaggtgaaaaggaagaggttacggctcttatc
catgcttccttcgattatatcttttttacaggtagtgtagccgtaggtaaagtagtagca
aaagctgctgcagaacgtttgacaccagttgctttagagcttggtggcaaaagtcctgca
attgtcgatcaaacagcaaatttagaagtagcggcaaagcggattgtat--gggggaaat
ttactaatactggacagacatgtgtgg-cccctgattatctgcttgtacacaaagacgtt
tatgaccggtttatgaaaatattaaaagaaacaatccgttcgttttatggcaaaaatcct
ttgaaaagccctgattacggacgtatcgtcaatttgaaacaattcgatcgtttacagcaa
ataatagtggaagaacgtgatgccattacatatggtggacgaatggatcgagatgattta
tatattgaaccgacaattattgaatatgtaaaatggacaagcccttcaatgcaggaggaa
ctatttggccctatcttacctgttatgatgtataatgatttgccacttgcaattcatcaa
attcgccaattaccgaagcctttagcggcatatttcttttcagaacatgaaaaagcaata
caatactttttggaagaattaccatttggaggaggatgtattaatgataccatcacacat
gttggaaatttacatttaccatttggtggtgtaggtccttcaggtgtaaaagcataccat
ggcaaagcgagctttgaaaactttactcacccgaaatctatcttgaagaaatcttccaag
ctggagacaaatgtgctgttcccaccatataaac-aaaaagtgaaaattgtacgctcaat
tatgaaatag-----------------------------------atggtcatgattaat
ggagttaggctcttacagcatcttcaagacttaagtcaaattggtcgcaatgaaaagaca
ggtggcattaaccgcttctcgttcacgccagaagaaaaacaagccattgagttagtcaca
acttatatggaacaagcagggatgagtgttacaatcgatgctgttggaaaccttattggt
acatatggtgaaggaaatgaaaccattatgctgggatctcacatcgatacagtaccagag
ggtggcaaatttgatggagcatta---ggggtactagcagctattgaagtggtacatact
atccatgagcaacagttgctaccttctaaaaaaatccaagttgtcgcttttaaggatgag
gaaggaacgagatttggatttggactccttggcagtagtgctatggctggtcttttaaca
gaggagcaattacagcatacagatgaagctggcattgctattgaacaggccatgaaggat
ttccatttatcaccttatcctttaacacaagttcatcgtcatgatattaaagcttattta
gaaatgcatatcgagcaaggaaaagtgttagaaaatgaagacctaccagtcggtgtagtc
acaggtattgctg---cccctttatggctagaggttacagtaacgggtgtcagtgaacat
gctggtgcaacacctatgcccattcgtcaggatgccctaactgcagcaagcgaaatgatt
ttagctattgagcaactattaaacaatacaacagattccgttgcaacggttggtaagcta
atggtctctccaaatgggacaaacgttataccaggtaaagtcacattctccattgatctt
cgtgatattgacgaaaataaagtaagtgccttagaacaagaaattatgcaacaacttcaa
caaattgctgaacgaagacatgttacattgacttcaaaagtgttgcagcgcattaaaccc
gcaaaaacggatgccatgctccaacagcaactcactataagtattgaaaagcaaggtata
cgaccttattctctcataagtggtgctggccatgatgcaatgaatatagctgaaattgca
ccgattgggatgttattcgtccgctcaaaggacggcattagtcataatccattagaatat
agctcagatgaggatattattgtagcaacgaatattttttacgatactgttgtcgagctc
tctaaataggtggatttaataacagaaaaattaatcatgattgctttatttattttaatc
attcatgcgattgaaacgcttgcatatgcagtacgtttatcaggagcacgtgtcaaatta
ctagcttcggctttatctctttttaatgtaatggtcatggtgtcgaggttagcaaatatg
atgcaacaaccattcacagggagccttgttgatacagcacctacggataatgcgatgaca
tttgtagaacatcaatttcgactaattattggagcggcttcgcttggaacaatagtagga
atcttacttatccctacctttgtagccattttttcaagagctatcgttcatttggctgag
gaaagaggttcaatcccggctttattgaaaaagggctttacatttgactatgtaagacga
gggattaagcatattcatacaccaaattttagttatttaaaaggcattcgtctacaggat
ataccgattaaattatttgtcatcaatattgttattacagctatctatacgataggtgtt
ttatctgcattgtatgccacattattagtaccagaattaaagactactgctgttatggca
tctggattaattaatggcattgcaacaatactattaatcttatttattgacccgaaaata
tccattctagcagatgatgtaatcaataagagaggaagctatctagacctgaaaagaatg
tctgttatgatgatgttttccaggtttttaggaacgattatggcacaattattattgatt
ccaggtgctcattatgttgcgtggtttgccaaactgattgcttaaatgaaaaaatcaatt
ttattaattcatactggcggcacaatctccatggcaatgagtgctgaaggagcggtcatg
ccaaataaggaaaatcctctaatgaaggaaagtaataaactagcttccctagcaagcatt
atcgaaatagaagcttttaaccttccttctccacatatcacaccgaaagagatgctttta
ctgcgtaacttgattttggaacaaattgacgcacagccaattgacggtgtggtcatcaca
cacggtacggatacattggaagaaaccgcctatttcttagagctaacaacaaacttagcc
attccgattgtgctaacaggagcaatgcgttcatctaacgaacttggagcagatgggatt
tataatttagtggaggcagtccgagtagctgttgatgaagaagcacgtgataaaggtgtg
cttgttgtgatgaatgatgaggttcatcttgctgtaaatacaacaaaaacaagcacaagt
tcagtaaatacttttcaatctccacaatatggaccgattggacttattacaaaatctcga
atcttattccatcacgcaccaattcgtcgacaatatgtagatgttaacaatttatccaag
cgtgtcgcaatgctaaaagtgtatgctggtatggaagaagatttattggatgtcgtgctt
gcgtgcaaatatgatggtgttgtgctagaaggactaggtcaagggaatgtcccaccatct
gttgtaaagggaattgaaagccttatacagcgagacattccagttgtacttgtttcccgc
tgctttaatggtatcgcagaaggtgtttatggctatgtgggtggtggtaaaatgctagaa
gacttaggcgccatatttgccacaggtattaatggccaaaaggcacgcttaaaattatta
ataggccttaacacaactggctcgcctttaaatttaaaggactttttcctgtaaatgaaa
aaagatgtttttgcagtagaaattattcaagattcattgctagctataggcgatgagatg
tttatagctctagcacgctcttctatgagtccagtaatctatgaagtattagactatgct
tgtggtttaacagatgccaagggtaatttaattagtcaaggaaacggtgtaacgagcttt
attgggatgttaagtccaatggtacagcgtgtaatagagaagtttgataatgggaaaaaa
ctacatgaaggtgatgtcattattatcaatgacccttatgttggaggtggctcgcattta
tcggatgtgggcttagttctcccaattttctacgacggtgaaattattgcgtactctgcc
aataaagcacactggacagaggtagggggcatggaccctggttcgtttacaagtaattct
aatgaaatctatcaggaaggtttacagctaccaggtgtcaaactttatcgtcaaggtgag
ttgaacgatgcagtctatgaaatcatttctacgaatgttcgtttaccagagctttcaatc
ggtgatatgtttgcacaagtagccgccttaaaaacaggtgaaaaacggatcgcagagctt
tgtcagaagtttggtgcggaatcggtgaaattgtccattcaaaaattattggacaagggt
gagaaaattgtagagtatgagcttcaacacctacctaaaggtgaattttatgcggaggac
tttattgaaggggacccattaaagggtggaccttatccaataaaagtgaaagtcacaatt
agtgatgaggcgtttatttgtgacttcagaggctcacatcctgcagtcaatgtgccaatg
aactgttctcagtttggtttaatggcaagtgtgcgcgttatgttcctagcattacttggc
gatattgacgtaattaacgaaggtgtctttaaacgcttaacgattatcacagatgacaat
tcgattgtttcagctaaacgcccacatcctgtttctatgaattttgaggcacgtattggg
gcagctgatctaatttggaaagctcttg---cgccgcatttaccagaacgcttatcggca
gggcatttacaatctgtttgtacgtttattctcactgggaaaaatcctgaaaatgatgag
tcattcctaattgttgagccatctgttggtggct---ggggagcggcgaatgatgaggat
gggcaaagcgggcaatactgtatgggagatggtgaaacatataatcttccagttgaaatt
gcagaaacaaaatacggtattcaaattgatgaatatagcttaaattgtgacggtgctggt
gctggtcaatttagaggtggcttaggtgttcgtcgcgtttatacagtcaatcatgatggt
caaaaggtttctgtgaacttaggtagacatcaattcgcgccattcggcttaaatggtggt
ggagaaggctctcacaactatttaatcattcataaaaaggatggaacgaaaattggacca
gtgggcgtacttgccaattatgaattgcaaaaaggcgaccgtattgagcttgtgactgct
actggcggtggttatggttctccacacgaacgaagctcagaggccattgaacgtgatcta
ttaaatgaatatatttctgtagatgtagcgaaagagcgatacggttatcaaaacgcttaa
atggatttaaagcaatacgttacaacggttgaaaactggccaaaagaaggcattaccttc
agagatattacgacaattatggataatggacctgcctacaaatatgcgacagatcaaatt
gtagaatatgcaaaagaagtgggagcagaaattgtggttggccctgaagctcgtgggttt
attatcggttgtccagtagcttatgcacttgaaattggctttgcacctgttcgtaaacca
ggtaaattaccgcgtgaggtgattagtgcggactatggtctagagtatggaaaagataca
ttaacaatgcatcacgatgcaattaagcctggtcaaaaggtgttaatctgtgatgattta
ttagcaact-gggggaacagttgaagcaacagtgcgtttagtggaacaattaggtggtca
ggtagtaggctgtgcattcctaattgaacttttagaattaaatggtcgagacaagcttgg
cgatttaaatattaaaacacttattcaatattaaatggatatcaaatatttaattgatta
ctttgcacatgcttctgtaaaatttacagatgtttttactaaaaaaatggagccaagtga
agtagatgctggtagaacaacag---ctccagaaaagtgtggtttagtagtgccacttgc
agggagtgcgatctttagctttaatggaaccccctatatgatggagccgggaatgattgc
ccatgctgg---cccccagatgccgatagaagtgagagcgactggccataaaggttggga
gtatgcagttgttcattacagcctacctacagaagaaataaatctatatccactagccga
gcaacattttctaatcaatacaggctttaacacacaaattattagccatgttcagcaatt
agtagaaagctattcctttcctggtaatatggctgtattcaagtctaagacattatttat
gaatttgttggaagatatccttgtagcggcaaaaatgcaggttttagatagtgccagcga
attaatggaacaggcattacagtatatacatgaaaattatgcacagcaaatctcagtatc
aaatatctcgatggaattgggcattgagcgtcgtcgttttgcttatttatttgagcagca
tacaggtatgaatccaagtacatatataacagaataccgtatacgacgtgcgaaagactt
actagaatatggtggaatacctgtagctgaaattgcagaatgtgttggatatgtagattg
tttttattttagcagagtatttaaaaagtgtacgggtttatctccctcagcctatcgtaa
gttaaaaatagaggaagccagatatgtataaatgcattattgttcatctatgtatgcacc
tttgaaacacgttattgtaaaagatccaaaagatgcttttcgaagccaaacacatcttag
tgaggaatggaaaacatttaactacttatcagagcctaattatgaagaagctctaagcga
atacgctgaatttattgggattcttgaaaagtatgttgaaaccattgattatctgccaat
agcagaagaagtaggattagattctctctacgcacatgatccagttaaattcacaccaaa
tggtgccattatactgaaatcgggcaaaaaattaagacagccagaagcaggagtatacaa
ggattttttacagcaaaagggtattcccgtaatcggtgaactaacaggtgaggcagtttc
ggacggtggagatattgtttggctagatgatcgaacgctcgttgtgggcagaggttatcg
aacaaatgatgaagccattcgtcagttaaaggatatgacagccgatttggtagatgaatt
tatagttgtacagctaccacatgatcttggtgaagctgagtgtttacatttaatgtcttt
cataagtatggtagaccaagatttagctgttgtgcattcgcgcttaatgccagtattttt
cagacaactgctaattgagcgtggcatccagctagtagaggtaccaaaaaatgaatacga
ttcgttaggttgtaatgtgttagcgcttgcaccaagggtctgtgtaattcctcaaggcaa
caaagaaacaaagcaacagctacttgatgctggagcaactgtgtatgaatataaaggcga
tgaaattactgttaaagggacaggtgggcctacgtgcctaacttgcccagtagtaagagg
ataaatgactatgtccaaatcaatgcatcataccgctcgtaaacgtatggtcataaagct
tgggggcagtacactggaaggtttaaatgaggctttctttgataattttaaaagattaca
agagagtggagtagagctgattattacccacgggggtgggccagccataaatcgagaact
agctgctcaaggcatacaatcgcatacattaaatggaatacgtgtcacgaatgaggctgc
tattaaggttgtccagtcgaccctaataggccaagtgaacactgcattagttcatgagtt
aacaacagccggtatagcagccatcggattaaatggctttgatggtcagctaatggtcgt
agattttttagatcaagagatttatggctatgttggagctattaaaaatatcaatacttc
cttattggaagctttaatgggtgtagggattgtacctgttattgcctgcgtaggtgcgac
cgaagcaggtcaggctcttaatattaatggcgatacggtagcaagtgaagttgctttagc
ggtcggagcagatagcctattacttgttacggatgtgagtggaatccgtattcaggatga
atatcaagcaatagctacacctactcttatagatcaatggacagagcagggtcatattta
cggtggaatgattccgaaagtacaaggagcgatcgactgtttaagagctgggattccttc
cgtacaaatcgtgggcacaacattaattggtacaacgattgtagcttcaagtgaacttca
ttctttctaggtgaaagtaggtattgttggagcaactggatatggtggactagagcttat
tcgttttttacataatcatccagctgtagagcagattgatttatttacttcttcagaaga
gggtgttcaattttcctccaaatttggtcatcttgttaagatagctgatacaccgttaca
aaagatagcgtatgacactttagcaaaatttgatgttgtttttacaagtacaccatctgg
ggtgacaagtgagctattaccgcctttggttgggaaaggaccaaagttaatcgatttatc
tggtgattttcgcttaaaagatctcgcaagctatgaaacctggtatggcaaaaaggctgc
accgttccatagtgttcaacaaagtgtgtatggtttaacagaatggaatacagagcttat
acgtcaagcaacactcgttgccaacccgggttgctacccaaccgcggttttattatcctt
actgccacttgtaaaagagcgtttaattgatcctagttttctagttattgatgcaaagag
tggcatttcaggagctggcaataagccctcacaaactacccattttagtgagacaaatga
gaatttctcgatctataaagtaaatacacatcaacatattcccgaaattgaacaggcact
ttccatgtttgctcaagcagatacagcaattacttttaatacgcatctggttccaatgac
caggggaattttggcgacatcctatgcaccagtaatgcagggaattacagaggcgcaatt
gatctcttgcttacaggcaacctatgaaaatcatccatttgttcgaatcgttacggatgc
atctagtttagggacaaatcgtgtcaagggatcaaattattgtgacattctagtaaaagt
agattctcgtacaaatcgcgccacaattgttagcgtaattgataatcttgtcaaaggagc
agcagggcaagctatccaaaatatgaatgtgcaatttgacttaccacaaacgacagggct
agatgtcgtaccgttctttatttaaatgagtgttttattcgagaactacggcaagcgtcg
tgcacaaattgtcaaaggtcaagggacaattgttgaggattcaacagggaagcaatactt
ggattttactagtggcattgctgtggtgagtcttggtcacgcccatccagccattgtaca
ggcacttcaagagcaaagtgagcagctatggcatatttcaaacctttttgatataccagg
tcaggaaaaggtggcggaaaaattaattgctaatacacacttttcacatgccttcttctg
taatagcggggctgaggctaatgaagcggccattaaattagctcgtaagcatacaggcaa
acatcatattattacatttgaaaaatcattccatggtcgtacctttggagctatgtctgc
aacaggtcaaggcaaagtacataatggctttggtccactcgtagaaaaattttcgatttt
gccatttaatgatgctgttgcacttgaagcaaccgttgatgattctgtggcagctataat
gctagagatgattcagggagaggggggcgtcaatagtgtatcagcagaatttgcagcagc
tattgcaaaagtctgtagggagcgaggtatactactaattgttgatgaagtgcaaaccgg
tattggacgaacaggaacacgttatgcatttgaacaaactgttttaatgccacatatcat
aacattggcaaaaggcttaggtggcggtttccctgttggtgcaatgctaggaactgctga
gcttcatgctacatttagtccgggaacacacggtacaacttttggtggaaaccctcttgc
gatgaatgttgcacaagctgttttgagtcatgtatttgagccagattttttacagcaggt
acgagaaatatctgcctattttgtggcacaattaaaggctcatttaccttctagttatac
tgttcaaggaaagggtctcttgctagggattggttgt--ggggacacggaagtagcacct
tatatcgcggcagcagaacaaagtggccttttattagtgggggcagggccaactgttatt
cgtctcttgcctccattaacggtcacaaaggaagagattgataaagcagtagctatttta
aagaatatattaccgtgaatggcaaataaaaaagtggtattagcttattcaggtggactt
gatacttcggtagcaattccttggttaaaagagcaaggttgggacgtaattgcagtatgt
cttgacgttggcgaagggaaagatcttgaattcgtaaaaaataaagctcttcaagtagga
gcgattgaatcatatatggtggatgcgaaagacgaatttgctgaagggtatgcattaatt
tctttacaggcacatacttggtacgagcaaaagtatccattagtatcagcactttcccgt
ccgcttatctcgaaaaaattagtagagattgctaatcaagtaggtgcagatgctgttgcg
catggttgcacaggtaaagggaatgaccaagttcgttttgaagtatcaattaaagcatta
aatccagatttagaggtattagcaccagtacgtgagtggggctggagccgtgatgaggaa
atcgaatatgcaatgaagcataatgtaccgattcctgcaacattggattcaccattctca
atcgaccaaaacctatggggtcgtgcgaatgaggctggcatcatggaagatccatgggtg
tcgccaccagaagaagcttatggcttaactgtttcagttgaaaatgcaccgaatgaagcc
gaatatgtggaaatcgagtttgtagctggtaaaccagtagcattaaacggaaaagaaatg
aagcttgctgatttaattcaagaattaaatgcagtagcaggtgctcatggtgtgggacgt
atcgatcatgttgaaaatcgtttagttggtattaaatctcgtgaggtttatgaaattcca
ggggcaaaagtgctgttaacagcgcataaagagcttgaggacttaacgcttgtaaaagaa
ttagcacacttcaagccagtaattgagaaaaaactatctgaattaatttacgacggtcta
tggttctcaccattacgtgatgctcttgaagcattccttgcgcaaacacaacaatatgtg
aatggtacagtacgtgtgaaactatttaaaggacatgcgattgtagaaggacgtaaatca
ccaaattcattatacagtgaaaagctagcaacatactcgaaggaagatcaattcaatcac
gcttccgctgtaggctttatcgagttat---ggggtctaccaactgtagtgaactcatct
gtaaataaaaagtaaatgacaaaactttggggtggacgtttccaaaaatcagcagaagca
tgggtagacgagtttggcgcatccattggctttgaccagcaacttgtgctagaggacctt
gaaggtagtgttgcacatgtcacaatgcttggtgcaacaggaattttaccagcagctgac
gtagaggccattctaggtggtcttgcccaattaaaagataaggcaatcgcaggtgagctt
gaatttagcgttgccaatgaagatatacacttaaatttagaaaaaatgttaattgattta
ataggtcctgtcggtggcaaactccatacaggacgtagccgaaatgaccaggtagcaacg
gatatgcatctcttcttgaaaaagcgagtgcaggaagcaattgatttaattgtgacgttc
cagcaaacgctattagacaaagcacaagagcatattgaaacgattgcaccaggttatacg
catctacaacgtgcacagccaatatccttcgcacaccatctaatggcttatttttggatg
ctagagcgtgataaacaacgctttacagaatccataaaacgtattgatattttaccttta
ggtgctggggcaatggcagggacaactttcccgattgaccgtttaaaatcagcagagcta
ttagggtttagcgaggtttacgcaaactccatggatgctgtaagtgatcgtgattttatc
gtggaatttttaagtcattcctccttacttatggcgcatttatcacgctttgctgaggaa
attattatctggtctacagatgaatttaaatttatcgaactggatgatgccttctcaaca
ggttcttcgattatgccacaaaagaaaaacccagatatggcagagcttattcgtggtaaa
acagggcgtgtatatgggaatctaatgggcttattaacggtattaaagggtacaccatta
acgtataacaaagatatgcaggaggacaaagagggcatgttcgacactgttcatacgatt
cttggttcccttaaaatctttgaaggtatggttcgtacaatgactgtcaacacggaacgc
ttacatcaggctgttcacgctgatttttcaaatgcaacggagctagcagattaccttgct
acaaa---ggggatgccattccgtgaggcacatgaggtgactggtaagcttgtctttaca
tgtattcaaaagggcatttatttattagacttgccattggaagaaatgcagcaagaaagt
acgttaattgaagcggatatttatgatgtactagcgccagaagcggctgttcgccgccgc
cattccttaggtggtactggctttgaacaagtaaaaatccaaattgagaaagcgaaagcc
tgtcttgtagccatttaaatgtttgaagattttcgcaacaaaacacagcaggaagatggg
atgatattcccatctaacatctatcgaaaaatcgttttacagccagcttatgatgaggcg
aagaaaaattttttaacaatcatgctacaaatcaatattgctcatttaaaaatgttagaa
gaacaaggacttgtaaaaaaagatgaagcaaagcaaattgggatcgctctaaaaaaaata
gacttaaattattatcgtttagaggattacagtccccaatatgaggatttatttttccgc
attgaaaataaattaatagagcttgctggtgatattgctggaaatcttcacattggcaga
agccgaaatgatatgggtatcgccatttatcgaatgacattaagaaaaaaactattatta
ttaatgcgcgaattacttacattacgcgatgatttaatcgctgctgcagaggaacatatc
gataccattatgattggctacacacatacacagcaggcacaacctacaaccttcgcccat
tatttaaaggctgtcatcgaccaactagagcgtgattttgaacgcatgcaacatgtctat
aaaaccgtcaatcgtagcagtatgggagccgctgccttaacaacgacaggctttaatatt
agtagagagcgtatgcgtgagctactagcctttgatgatattatcgaaaatgcatgggat
gcagttgcaggcgcagattatatagctgaggctgcaagtattgtacagcttgctgcactc
aatcttggccgaacttctcaagactttttattatgggctactcaggagtttaatgcgttt
acactcgcaagtccatatgtgcaaataagctctattatgcctcaaaagcgtaatcctgtt
tctatagaacatacacgctcattactatctgcagttgtaggagatgcaagtacagtatta
cagatggtacataatacaccgtttggagatatcgtagacaccgaggatgatatgcagcct
tatttatggcgtgccattgaccgcttaattggcatttataagttgtttggttcgcttgtt
gtcacaatggatgtcaataagaagaagttaaaaaatcgcgctgaaaatagctttgcaaat
gtcactgagctcgctgatacattagtccgttcagagggtatttcattccgtcaagcacat
agtattgttagtaaatgtattaaagttctgcttgctcacggagaagaatcattagctagt
cttacatggggacttgcaaatacacaatcgaaattgatcacgggtaaggaattaactatt
tcggaagaggatttctataagacattaaaaccagaatcttttgttggtgtgcgaacatta
ctcggtggtcccgctccagccactatgaaagctgctcttgaacgctccaaactgaatgca
catgatttttatgagtggattcgcttaaaggaaagttccattatggaagcagaaaaagaa
ctagccgcctttctagaggaatggaatcaatgaatgacagttaccacttcaacgaatgta
atgaaaaaactatcaagtaaaaatattgtttcaccaaaaggctttaaggcagcaggatta
cactgtggtttaaagcataagaaaaaggatttagctattttagtaagtgaagtcccagca
agtgttgcaggtgtttttacaacaaatgctgtgcaagcagcgccattaaaagtcacgaag
gaagttgtttatgcaactaagaaaatgcaagcgatgatcgtcaattcaggcaatgcgaat
gcttgtacaggtaaacaaggtgtaaaagacgcccaaacaatgcaagcgctagctgctgaa
aaattagggattgcgccagatttggtgggtgtttgctcgacaggtgttattggagaaatg
atgaaattagagccagtagcaaacggtattctacagttagagccaaaggacaatttagaa
agtgctattgactttgcacaggctattttgacaacagataccgtcatgaaaaacacaagc
tatagtacaactgtggatggcaaggaagttattattgcaggtgtagcaaaaggctcaggt
atgattgaacctaatatggcaacaatgctaggctttattacaacagatgccaacattgaa
tctgatgtattgcaggcagctttatcgacgattactaatttaacatttaacgctattaca
gttgat---ggggatacatctactaatgacacagtggtagtgttagctaatggcttggca
gggaatgattctttaacaccagagcatccagattggcaaaatttctattacactttacaa
acagtagcggaagatttagcaaaaatgattgccaaagatggtgaa---ggggcaacgaag
cttatcgaagtggaggttgttggtgcaatttcagacgaggaggcacgtaaaattgcaaaa
acagtcgttggttcaccacttgtaaagactgctgttttcggctgtgatgctaact---gg
gggcgtattattgcagcagtagggtatagtggcgcaacagtggatccagataaaattacc
atccaaatcggtggtgctactatggtagaaaacggtgagccaattcctttttctgaggat
gagttaattcaaattttaaaaatgcatgaggtaaaaatctatgtgtctcttggcgtgggt
gatggtaa---ggggcatgcttggggatgtgacttaacatatgactatgtccaaatcaat
gcatcataccgctcgtaattggaagcttttcttcatgggatcattttagcatttggactc
attttgccattaggtgtacaaaatgtttttgttttttcacaaggtgctacacaaccaagt
ttattacgcgctttgccagcaggtgtgactgctgcgatctgtgatacactgcttattcta
cttgcggtattcggtctgtcattaattgttctacagtttgaatggttgcgtatcacttta
atgactattggtatcatctttttactttacatgggctatagcatttggcgttcaaatcca
gcaaacactgaaaatagcgaagcattgcctataaaaaaacaaattctcttcgcactctct
gtatcacttctaaatccacatgctattttagatacaatcggtgttattggtacaagcgca
ttaaaatatagtggaaccgagcaaataatgttcactgttgcttgtgtgttcatttcctgg
ctatggtttttcggtctcacattgactggcgcctcgttcaaaaaactagacggctctgga
aaattgatgcgactatttaataaatgctccgccgtctttatttgggcaacagcatgttat
ctggcaagtggcttattttaattgaataaaggacaacgacatatacggattcgggatatt
atcgccaatcatgaaattgaaacacaagatgatttagtcgattttttaaaagatgcaggc
tataatgtgacacaagctacagtatcaagggatataaaagagcttcatttagtgaaagta
ccattacaggatgggcgttataaatatagcttacccgcagatcagcgtttcaacccagtc
caaaaattacatcgtgcattagcagatgcttttgtaagtattgatggagcatctcatttt
ttagtcatgaaagctcttcctgggaatgcgaatgcgattgcatccctacttgaccattta
gattggccagaaattttaggtacgatttctggagatgataccattttaattatttgtcga
aatgaaaatgagcgtgaaaatacaaaaaatcgcttattagatatgctttaaatgaataag
ttaagaaattatttacgtcagcagtccctgcaaaaaaaatggatgctgacctcaagcagt
gtcatctttattagctttacgattatttgtgtagtcgtctatctttctttgcatacatgg
ttattaaacgatgaggagagtaaggtcaatcggacaagtaaggatatcatctcttttttt
gagtcacagggtcctacaattaccattcagcaaattcagcaaaatacaggcttgctcaaa
tcgattgcggatcgtgatgagacggtccgaatatttaatgcagatggtgtggatatttta
cggattaatgatacctctgctgctgcaccacttaattcgttgcaagaaatttttgagatg
accattgataagcaggatgtgctggtcatcaatgaaccgattcggatgggctttttccaa
ggctatattcaagtgattcatccgttaactagttttcaatctctcatgcattatctcttg
acagccatgctgattgcagggttaggtgccttagtgttatctggctctattggctattat
ctagcgaactatttaatgaaaccactacatgaattgcgtgcatccatgaaaacagtaatg
gatcaaggatttaatgagccaatacagctaacctatacatcacatgacgaaattggagat
ttactgaaaatgtacaatgccatgatgaatgagctccaaatctcatttacccagcagcag
caatttgtcgcagatgcttcacatgagctgcgtacgcctattcaagcaattgaagggcat
ctttctcttttaaaaaggt-ggggcaaacatgatcctgccatattagaggaatccattga
tacctccttaacagaaattgcacgtatgcgcaaaatgattgaggaattattagagcttgc
acgccgtgaggaaaaagatgaaacaagtgaggccaatgcactagtggtcattgaagcagt
aatggatgagcttaggcttgttcatccacaagcgcgaatgtcgctgtcgaaacatggtga
catcggtccattatttatcaccgaaaatgcactaagtcaaatcgtccgtaatataataga
gaatgctattcgttattgtgaaaaaattcctgagatacaaatttctatttctgttgctgg
aaattatgcatgtttagaaattgctgataatggtataggaatagcaccagacaatattcc
gtttatctttgatcgtttttatcgagtggatgaagcaagaaatcgccaaattggtggaac
aggcttaggacttagtatttcgaagatgttacttgaaaaatacaatgcaacagtagaagt
caagagtgaggttcatattggaaccgttttctcgctaaaaatcccactaaaatattaaat
gagaaaattatcattaaagcttggcattatctttttcatcacattgttttgtattgaaac
ctttatgatgttttttttgcatgtttccctgacgaattctagagtggaagaggaactaga
gcgtttacaagcgagaggaaattcacatcgtactatattagaacagaacttcaataatga
aacattagcacatgtcgttcttatggaatcagaagcaagtacagatgtcgtggtgactga
ccatttcggaacaatccttgcatcctcacaaccacatcaagaaatgagtgatctgattcg
tgagatagagggggaaataccttatgaaggaagggttttacaagacaattggcaagaagt
taaagctattgcgaccataagccctattcaaaatcagcaaggaacgattggctatgtatt
tatgtttcaaaataccgattccatccatgcattaatgaagcggctcaataagcattttct
catcgtgggtattgtatctggtcttgtcagtattgcagtcattgttgttctatctcgcaa
gttggctaaaccacttattcaaatgaaagaggctacattgaaaatgagtaagggtaattt
tacagtcgctctttctacgaatggaaaagacgagcttggggatttatcaaatgctatcca
gcttttatccaatgatttaaatcatctaaggcaagagcgtaaggagtttttatcgagtat
tgcacatgaacttcgtacaccgctaacttttattaaaggctatacagacattcttgctaa
acgggatttaacagggcaagatcgtcaaaagtatttagctattataatagaagaaacaaa
tagactttctagattaattaaagatttatttgatttagcgaaaatggatgaaaactcatt
tgtaattgaaaaacattgcttacatttagagccgtttttcacaagcattgaagaaaaatt
aagtcccgcttttcaagataaaagtatctatttggttgtccgttgtgataatggcttaac
actatgtgccgatgaagcaagacttgagcaaatcctgattaatctattaaataatgcatt
aatctattgtgcgccaggagatatgactacagtcactgtaaaaaaagacagtggaatttt
aagcatcaccgttgaagacacagggaaaggaattccaaagaaggatttaccatatatttt
tgatcggttttatcgagtggaaaaatcacgtagtcgtgctttaggtggatctggacttgg
gcttgctattgtcaaggagcttgtacaagcacat---gggggagaaataaaggttagaag
tgaaatcaataaagggactacttttgaattatcatttaaaggagtagaaacgaatgaaaa
cgattttatgcattgaatgagccaaaaagatttagaaagcttacgtagtcaaatagacgg
tttaaacttagaaattcttcgtctaattaatgaacgtgcagctgtagttgatgaaatcgg
taaaattaaagaaaaacaaggtgtgaatcgctatgatccactgcgtgaaagacacatgct
tgatcttattaaagaacacaatcaaggtccattaaaccaaatgacggttgattatatatt
taagcaaatctttaaaacagctttaaaacaacttgaagctgataaaaagaaagagttgct
tgtatctcgtaaaaagaaatcagaagatacaattattaatatcaatggtgaattaattgg
acaaggaaagccatctttcgtattcggtccttgtgcggttgaatcgtatgagcaagtagc
agcagttgccgcttctattaaagcaaaaggtgaaaagctaattc---gtggtggtgctta
taagcctcgtacttctccttatgacttccaaggtcttggattagaaggtctgaaaatctt
aaaacgtgtgtcagaggaatatggtttagctgttattacagaaatcgtgacaccaggtca
tttagaggaagcattggattatattgatgtcatccaaatcggtgcacgtaatatgcaaaa
ctttgaattattaaaagcagcaggtgcaacaaataaacctgttctattaaaacgaggttt
agctgcaacaattgatgagttcattcatgctgccgaatacattatgtctaaaggaaatga
aaacattatcctttgtgaacgtggtatccgtacttatgaaaaagcaactcgtaatacatt
agatatttcagccgtaccagttttaaaacaagaaacgcatttgccagtattcgtagatgt
tacgcattcaacagggcgtcgtgatttattattaccatgtgcaaaagcagcgattgccat
cggtgctgatggcgtcatggcagaagtgcatccagatccatctgttgcattgtctgactc
acaacaacaaatggacatcccaacatttgacgcattctatgaaacactacaaaaattcat
gaaaaatcatgaaattcatgcttaaatgagtgaaaaagtattgcaatacaacaagccttc
tttacagggctctttaactgttccaggcgataagtctgtatctcatcgctctgtgatgtt
tggcgccattgctagtggcacaacgacagtagagggctttttactaggtgaagattgttt
aagtacaattgattgcttccagaaacttggcgttcagattgaggtggaagggacaaatgt
aactattcatagtccagggatggaaggctggcaggagccgacagaagtgttatatacggg
taactctggtacaacaacacgcttaatgctaggcattttagctggttctactgttcactc
tgtcatgacaggagatgcatccattggaaaacgaccaatgcgacgtgttatagatccact
gcgtcagatgggtgcacaaattacagggcgtgcagatgggcaatatacaccactagccat
tcaaggtacaaaattacaagccattgattacaagatgcctgtagcaagtgcacaggtgaa
atctgctattttactagcgggcttgcgtgctgaaggaacaaccattgttagagaaatgga
tgtttcgagagatcatacagagagaatgctgcgtcaatttggtgcacatgtagaagtaga
taatggcgtagtatccattgaaggaggccaagctctcaatgggacgcatgtttctgtgcc
aggagatatatcatcggctgcctttttcttagtggcaggagccatttgcaaaaatagtca
gctaacactaaacaatgtgggcattaatccaacacgtgatggcattattgaggtgctgca
aaaaatgggcgccacgatgacggtaacgccgaatgacgataatcaagctgaacctacagc
aacaatccaaatcgcgacctcttctttaactggtacagtaattgagggggacattattcc
tcgtttaattgacgaaattccaatccttgcattactcgctacgcaagcacatggtcaaac
gatcattaaagatgccgaggagctaaaggttaaggagactgaccgtatcacggctgttgt
gactgaattgaagaaacttggtgcccagatcgaagcaacagaagatggtatgattattga
gggaccaacgcctttaaaaggagcaaaccttcaaacatatggcgatcatcgtatcggcat
gatgggtgctgttgcagctttaataacagatggagctgttacactagatgatgcacaatg
tattgctgtatcctacccatcgttttttgagcatattgaggcagtgaagtaaatgcgtgt
accagtagcaacaaaatcgcatcaatatgaagttgttcttgggcatcaatttctaactga
agctgtggaggcatttgctgataaactgcaaaaagcggataagctctttgtgtttacaga
tgtcaatgtttgggcagcacagggagagtacttcaaagcaaatttcccgtaccattttga
ggtctttattttgccaggtggtgaagcatgtaaaacctttgatcaatacaacgcagctca
aacatttttattagagcaaaagtgctcccgaaaatccttcatttttgcctttggaggagg
agcagttggcgatttaacaggctttgttgcggcaacctatatgcgtggggttccgtttat
tcaaattccaacgactattctagcgcatgattccgcagttggtggaaaaacggccattaa
tcatccgctagggaaaaatatgattggcgcattttatcagccagaaggcgtgatatatga
tacagcccttttagaaagcttatcagagcgtgaggtacgttcaggaacagcagagttaat
taagcatgccatgatttctgacccgacctggctagaggaattaatgacaggagattcggt
gatccattttaatcaaaatgaactagcaaagcagttaaaaaaaggaattgaagtgaaagc
acaaattgttgctgaggacgaaacagagcaatccgttcgaaagtttttaaacttaggcca
tacatatggacatgccattgaagcggctgcgggttatggcaaagtggcacatggtgaggc
ggtaatgattggactcgtctattgtcttctattgagtgaacgatatggagaactcgatcg
tacgttcacccaatcctttttacagtttgcgttaaaaaatggctatccttttaaagctgt
gcgtgattattcatttgatcaattatctagctacctaatgaaagataaaaaagcagaata
tggcatcttacaatttgttcttttggagaaaattggtaagccttttgtcaaagctattga
tttagaagaatgtcaagaaatagatgctgaatatagacagttattagcggaggtgcttgt
atgaatgcgttacttaacagcaggtgagtcacacggacctcaattaacgacaattattga
gggtttaccgtcactcttacccattacagcagaaaaaattaatcacgatttaaaacgtcg
ccagggaggtcatggacgtgggcgccgcatgcaaatcgaaacagatacagtggagattgt
agctggtgttcgtcatggtcagacacttggatctcctgttgcactcgttgtcacaaatga
tgactggaagcactggactaaaattatgggagcagagccattagctgatgatatcaatcc
tgaagatatcaagcgtcaaatctcacgccctcgaccaggtcatgctgatttagtcggagg
catgaaatatggtcaccgtgatttaaggaatgtattagagcgctcctctgcgcgtgaaac
aactgtacgtgtagcagttgggtctgtggcaaaggcgttacttaatgaactaggcatttc
cattgttgcacatgttacagagatagtgggaatcaaagccgatacatctttaatagaagg
aaaaacaacagaagaaattcgtgccattgtcgaagcggatccttgctactgtgtagatcc
aatcgcctctgcgaaaatggttgaggcaattgatgaagcgaaaaaagctggtgattcgat
cggtggtgttgtagaagtcatagtggaaggcatgccagcaggtgtagggtcttatgtaca
ttatgatcgtaaactggatgcgaaacttgcagcagccatgctatccattaatgcatttaa
aggagtagaatttggacttggctttgaaatggcacgtcgaaagggttctgaagtgcacga
tgaaatcatttggtctgaagaagaaggttatactcgtgcaactaatcgactcggtggctt
agagggtggtatgtcaacaggtatgccaattgttgtacgtggtgtgatgaagccaattcc
tactttatataaaccattacaaagtgtagatattgaaacaaaagagccgtttaaagcgag
tgttgagcgctctgatagctgtgcagtaccagcagcatctgtagttgcagaacatgttat
tgcctgggaaatagcgaatgcaattttagagcaattccatagtgatcaactaccacaatt
acaagctcaaattgacgagcatcgtcaatatacaaagggg---ttctaaatgattcgtgg
acttagaggagcaataacaattgaatctgacaagccagagcttgtatgggatgagacagc
aagattagtgcgtgaggttgtggctgcaaataatgtggaaattgatgatatcgcatcaat
cctcatttcaacaacgccagatattacctcagcatttcctgctcgtgcagtacgcttgat
ggatggctggcaatatgtccctgttatgtgtacacatgaaatggatgtgccagaagcgtt
accattatgtattcgtgtattaatacatgcaaacgtagaggtagcccaaaaagatgtaaa
gcacttgtatctcaatgatgcagtaaaattaagaccagatttggctcaggctaaataatt
gcgaaaaatatatttagttggttttatgggtagtggaaaaagtgcgttaggaagacgctt
aagctatttattgaagatgccatattatgatatggatcatgagattgtgcgacagcaggg
gatgacaattccacagatttttgaaaaatacggtgaggcccactttcgagaaatagaaac
agaatttttgaaaaattttagggacgaggcttgtattatttcgactggtggtggcgttgc
catcaatgctgaaaatcgaaaaattatgagacgcagtggactggtattttttttagatgc
gtcgtttgaggatatttataaacgagttcagcatgatccaaatagacccattgtacagag
ctctacaaaggaggagctagaaggtctgtatcactacagaaggaagttttaccgtgatgc
aggtcatattcaggtactgacagaaggtaggacgattcgccaaattctagagtatttagt
atttcaagtaaaaaggttgaaaaacgaacgataaatgaaaaaaacaggttggatgttact
gatgattattgcggcattaacattagcgcttgcaggatgtggtacaaaagatggggcatc
ttcaggtagctcttcttcagaagatggtggagatggcaaaaaggtctataaagtaggtac
tgaggccacttttgcaccatttgaatctgttgacgattcagggaaaattgtagggattga
tgtcgatattctacaagctattgcagatgagatggactttgaggttgagtggaataatat
tggatgggagccagtgttccaaacaattaaaaacggtgaaacagatatcggtgcttcagg
gatcacaattacagaagaacgtaaagaatcgtttgattttacagaaccatactatgagtc
tcagttattaattgttgtgaaagaagattcaaaaattaaatctcttgatgaattaaaaga
taaaaaagtatcagtacaaatcaatgctactggtcatatggcggcgaaaaagcttcaa--
-ggggaagcaagtacaaatattatggcttttgaaagtcagccaatcgctattcaagagat
gctaaatggtaatgttgatgcagctatcggagataacgcagtcgtttatgaatatattaa
ggctcatccagatcaaaaacttaaagtaattgaagatgacgcattcgaaaaagaatacta
tggcttcatggttcaaaaaggcaataaagaattactagataaattaaacgaaggtcttaa
aaagattaaagaaaacggtaaattaaaagaaattacaggtactgatttttag---atggc
agtcattaaaatcgaacatttaagtaaatcatttggacgtaaccaagtgttaaaagatgt
gaatttccaagtggagaaa---ggggaggtagtttgtttaattggctcctctggctctgg
taaatccacattgcttcgttgcataaatttattagaaacgccaagtggcggtcaaataat
ttataa---gggggaagacatcctagatgaaaagcacaatatacaagaatatcgtacaca
tctaggcatggtgttccagcagttcaatttatttaacaaccacaatgtcataagtaattg
cacagtgggccaaatcaaagtgttaaaacgttcgaaaaaagaagcggaagaaacggcgct
taaatatttgaaaatcgttggtatggaccaatatgtcaacgccaagccacgtcagctctc
aggcggacaaaagcagcgtgtggccattgctcgtgccttatcaatgaatccagatgtaat
gctattcgatgagccaacatccgcattagacccagaaatggtgggtgaggtgttaaaggt
aatgcgccagctcgcagatgagggcaatacgatgctcatcgtgacacatgagatggaatt
tgccaaagaagtagctgatcgtgttgtctttatggacaaaggcgtaattgtggaagaagg
ccctccagcacaagtattagtcaatccgcaacatgaacgtacgaaggaatttttaaagcg
tacattaaaataaatggcattgatggaagtaacaaatttgaagaaatctttcgatcaggt
ggaggttctgaaacaaattacattttcggtagagaagaacgatgtcattgcagttatcgg
tccctctggatctgggaaaagtacaatgcttcgaagcttaatacatttagaagaaatcga
tggtggcagtattgtagtagatggtgactatcttgtacaggatggacattatacaaagcc
acaggacattaaagcaatcacagctaaaat---ggggatggtctttcaacactttaacct
gtt---cccccacttaaccgttcagcaaaacctcgaaatggcaccgagcttattaaaaaa
agaatcggcagaagccattacgaaacgctgtcaagatttactacaaaaaatcgggcttgc
cgacaaggccaaggcttatccagccaatctttctggtggtcaaaaacagcgtgtagcgat
cgcccgtgccctaatgatgaatcctcaaattttgttatttgatgaacctacctctgcctt
agatcctgagctgacaggcgaagtattaaaggttatgaaaagcctagcagaggatcagat
gacgatgattgtcgtgacacacgaaatgggctttgcacgagaggtagcaaataaggtagt
ctttatggacggtggtcaaattattgaagccgaccatccagacaacttctttacaaaccc
tcaaaacgaccgtacaaaggcgtttttacaaaagaattttaactaa-------atgacaa
agcagttaacagttgcg--gttgttggggcaacaggtgcagtaggatcgaaaatgatgga
gcagttgattaaacgtaaatttccgattggacatattaaatttctagcttctgctcgttc
agcaggaaaatcaatcgaatttaatggggaaacatatacaattgaagaagcgacacctga
ggctttcgaaggcgtcaatgtcgctttattctcagctggtggttcagtatcagctgtgct
tgcaccagaagcagctaagcgtggtgcagtagttattgataatacgagccattttcgtat
ggatccagaggtaccgcttgtcgtgcctgaagtgaatcgaggcgacttagcgaagcataa
gggaattattgcgaatccaaactgctcgacaattcaaatggtagctgcgcttgaaccaat
tcgtcatgcatttggtttaacaaaagtaattgtttcaacttatcaggcagtatcaggtgc
---agggatttctgcgatccaagaattaaaggcacaaagcgaaaactgggatgcaggtaa
agatgtagaagcaaatattttaccgtctggtagtgataaacgtcattacccaattgctcg
taatgtcattccacaaatcgataaattcacagataatggatttacatacgaagaaatgaa
aatgattaatgagacgaaaaaaatcatgcatgcaccagagctaaaagtagctgctacttg
tgttcgtgtgccagtcgtttcaggtcactctgaatctgtttatattgaggtagagaaaga
cgcgtcaatccaagagattttcgaagtattacgcaatgcaccaggtgtggtattacaaga
tgatattgcaacacaaacttacccaatgcctatttatgcagaa---ggggaagacgctac
ttttgtaggacgtatccgtcaagatttagacaacagcaaagggttccatctatggatcgt
ttctgacaatttattaaaaggcgccgcattaaactctatccaaattgcagaagcaatgct
tgaggataacttactataa-----------------------------------------
----------------------atgtgcggatttataggttatattaatggaacaaatgt
gattgatcatcatcagacgatagaaaatatgatgaatacaattattcaccgtggaccaga
tagcggtggtattcatagtgacgataaagtgacgttgggtttccgtcgattaagtattat
tgacttatcagacgtagcaaatcaaccattatatagtgcagatggcaatattgtgcttgt
atttaatggagaaatatttaacttccaagagctgcgtgcagatcttattgaaaaaggtca
tacgtttaaaacgcagtcagatagtgaagtcattatttatggctatgtagaatatggcgt
agattttgtgaagaaactgcgtgggatgtttgccttctgtatttgggataaaaagaatga
tttacaattcattgcgcgcgatggctttggaatcaaaccattgtattactctgagcatac
aactgacggtacgtttatctttggttctgagattaaatcgtttttaccacacccatcatt
tattaaagagttaaataaacaggcacttcgcccttatttaacattccagtattcatctat
ggatgaaacattctttaaaggtgtctttaaattaccaccagcacactatatgctaattca
aaatggacaaaagcaaatcgtgcaatattgggataaaaaattccatgcaaaagaagcacc
aatcgaaaaatatattgatgaaattcgttcaactgttaaagaatctgtagaggctcatca
aatcagtgatgtaaaagttggttcattcttatcgggtggtattgactctagttatattac
gtccttattacgcccagataaatccttctcagtcgggtttgcggactatgaagatatgtt
caatgagacaaatcttgcaaaagatttatcggatacgttgaatattcaaaatgaacgtag
atacattacagcagatgagtgctttgaagcgctacctaaaattcaatggcatatggatga
accacaatccaatccatcttcagtgccactttacttcctttcggagcttgcttcaaagga
tgtaacggttgtcctatcaggtgaaggtgctgatgaaatttttggtgggtatgcttggta
tcaaaactcaggaagaatgcaaaaatacgaaaaattaccattaggtcttcgtaaaacatt
acgtgggatggcagaagctctaccgaaaaatcaatacacgaatttccttattaaaggtgc
tcaaacagtagaagagcgctttattggagaagcggtagtgtgggatgaagtagatgctat
taatgttttaaagccagcttataaaaatg---ccccatctgtaaaatcgattacaaaacg
tatttatgatgaagtgcctggcgatgatgatgtgacaaaaatgcagtatctagatctaaa
tctttggatgcctggtgatattttattgaaggcagataaaatgagtatggcacactcgat
tgaattacgtgtaccatttttagataaggaagtaatggagttagcgaaaaatattccttc
aagataccgtgtgaatgatatcgatacaaaatatgttttacgtcaagctgcacatcagga
attgccagaagaatgggcaaagcgtccgaaacttggattcccagtgccaattcgtcactg
gttacgtgaagaaaagtattacagtatggtaaaagaaatgtttacaactgactttgcaaa
tgaattttttgatacaaaacaattagttggctatctagatgagcactacgaagggaaagc
aaatcgtggtcgttatatttggacagtttatgtattcctagtatggtataaaaagttctt
tgtggacatggtataaatgtcaacacaacgaatagaaaaagattttttaggtgagcgcgt
attaccagcagaggcgtattacggaattcaaacactacgtgctacggaaaacttcccaat
tacaggctacacaattcactcttcccttattaaagcaat---ggggattgtgaagaaggc
agctgcattaagtaatatggaagtacacctattatcaaaagaaattggtgaggcaattgt
cgaagcagcacaagaagtgattgatggcaaatgggatgctgaatttatcgtagacccaat
tcaaggtggagcaggtacatccatcaatatgaatgccaatgaagtcatcgctaaccgtgc
cctagaaattttagggaaagaaaaaggtgactatcacacagtaagcccaaacagtcatgt
caatatgtcacaatcaacaaatgatgctttcccaacagctattcatatcgctgtgttaaa
tttaatagatgaattattaattacgatggattatatgcaatcggttttccatcaaaaagc
agagcaatttgctcatgtcattaaaatgggacgtacgcatttacaggatgccgtgccaat
ccgcttaggacaagagtttgaagcttattgccgcgtgatcaaccgtgatatcgtacgcat
tcgtcaaacacgtccaaatttatatgatgtgaacatgggtgcaacggctgtcggaacagg
attaaatgccttcccagactacattaaatctgttgatgagcatcttgctgaaatttctgg
tttaccattaaaaggggcaacgcatttagtggatgctacacaaaatacagatgcctacac
agaagtatcaggcgctttaaaaatctgtatgattaatatgtctaaaattgctaatgactt
gcgcttaatggcctctggtccacgcgcaggcttaggagaaatcctgttaccagctcgtca
accaggttcttccattatgccaggtaaagtcaacccagtaatgccagaggtactgaacca
agtagccttccaagtaattgggaatgaccatacgatttctctagcatcagaagctggtca
attagaattaaacgtaatggagcctgtattagtgtttaacctaatccaatccattagtat
tatgaataatgtcttccgcgcgtttacagaaaactgcttaaaagatattgaagcaaatga
agagcgcatgaaagaatatgtagaaaaaagtgtaggggtgctaacagcagttaaccctca
catcggttatgaagtagctgctcgtctagcacgtgaagccattttaacaggtcgttctat
tcgtgagctttgccttgaagaaggtgtcctaacaaaagaacaacttgacttaattttaga
tccatatgaaatgacacacccaggtattgcgggttctagtattatgaaattaaaataaat
gggcatcaaggctgaagaaatcagcagtctgattaaacaacagattgagaattatgaatc
tgaacttaaagtaagcgaagttggtacagttatccgtattggtgacggtattgctcttgc
tcatggcctcgacaacgccatggctggagaactactagagttctctaatggtgttatggg
tatggctcaaaacctagaagaaggtaacgttggtatcgtaatcttaggtccatacactga
catcaaagaaggcgatgaagttcgtcgtacaggtcgtatcatggaagtaccagttggtga
agaactaattggtcgtgttgtaaacccacttggacaaccagtggatggacaaggtcctat
caacactacaaaatctcgtccaatcgaaagtcctgctttcggtgtaatggctcgtaaatc
agtacacgaaccactacaaactggtattaaagcgattgacgcattagtaccaatcggtcg
tggtcaacgtgagttaatcatcggtgaccgtcaaactggtaaaacatctgtagctatcga
tacaattcttaaccaaaatgaccaaaacatgatttgtatctacgtagcaatcggtcaaaa
agaatctactgtacgtggtgttgtagaaactcttcgtaaacatggcgctttagattacac
aatcgttgtgacagcttctgcttctcaaccagctccattattattcttagcaccatttgc
tggtgtatctatggctgaagaattcatgttacaaggtaaacacgtattaatcgtgtatga
tgatctttctaaacaagcatcagcttaccgtgaactttcacttcttcttcgccgtcctcc
aggtcgtgaagcatatcctggtgacgttttctacttacacagccgcttacttgaacgtgc
tgcgaagttaaatgaaacatatcaaaatggttcaattacagctcttccattcgttgagac
acaagct---ggggatatctctgcatacatcccaactaacgtaatctcaatcactgatgg
acaaatcttcttacaatctgacttattcaactcaggtgtacgtccagcgattaacgccgg
tctttctgtatcacgtgtaggtggatctgctcaaattaaagcgatgaaaaaagttgcggg
tacactacgtcttgacttagctgcattccgtgagcttgaatcatttgctcaatttggttc
agatttagataaagtaacacttgctaaacttgagcgtggtaaacgtacggttgaagttct
taaacaagaccttaacaaaccactaaaagttgaaaaacaagttgcgatcctttacgcatt
aactaaaggtcatttagatgatattccagtacaagatatcgttcgcttcgaatcagaatt
cttaagctggttagattcaaaccacacaaacgttttagatcatgttcgtactactaaaga
gcttgctcctgatgcggattatgaagcagcaatcaatgcattc-aaaaaaactttcgcta
aatcagaataaatgaatcatgaagctccgttactagaagtcggttttttaacatttaact
tatcaacagttatgatgttactagttgcagcaattatcgtatttttaattgcctttattt
caactagaagcctaaagttaaaacctactggtatgcaaaactttatggaatggattatgg
atttcgttaagaatatcattaaaagcaacatggattggaaaactggtggtcgattccacg
ttctaggtatcacactaattatgtttatcgcagtatctaacttactaggtcttcctttct
caattgtctatgggcatgagctatggtggaaatcaccaacagctgaccctacagtaacga
tgacgttagcagcaatgatattagtcttaacgcatttctatggtgtaaaaatgaagggta
caggtcattatgtaggtacattcttcaaaccaatgtcattcatgttcccacttaaattag
tagaagaatttgcaaacacattaacattaggtttacgtctttacggtaacatttacgcag
gtgagattttacttggcttacttgcaggtttagcatcatcaggtgctgtgggattcatc-
--ggggcaatcgttcctatgatggcatggcaaggtttctcaattttcatcggctttatcc
aagcctttatctttacaatgttaacaatggtttacatggctcataaagtgagcgatgacc
attaaATGAAGACAGTTCTAGTCAATATTGTCACTCCCGACGGCCCAGTATACGATTCTG
AAGTATCAATGGTAATCGCTAAAACAACTTCAGGAGAAATCGGTGTTCTTGCAGGCCATA
TTCCAATGGTTGCTCCACTTGCAATTGGTGCAGTGAAGCTTAAAAAAGAAAACGGTTCGA
CTGATATTGTTGCTGTAAGCGGTGGTTTCATTGAAGTTCGTCCAGAAAAAATCTCAATTT
TAGCGCCGTCTGCTGAAATTGCTGAAAACATCGATGTTCAACGTGCTAAAGAAGCCGTTA
AACGTGCTGAAGGACGTCTTCAAAGTAAACAAGACAACATTGATTTCAAACGTGCTGACC
TAGCATTAAAACGTGCGTTGAATCGTATCAACGTTCATGAGGGTAATATCTAAatgaata
aaggacatgttattcaagtaatgggtccagttgttgacgttaaattcgacaatggccaat
taccagcaatctataacgctttaactgttaagattgaacgtcctaatgaagaaccaacaa
ttcttgcattagaagttgcgcttcatttaggtgatgattctgttcgtacaattgcgatgt
catctactgatggcttacaacgtggagcagaagtaacagacttaggaaaagctatctcag
taccagttggtgaagttacactaggtcgtgtattcaacgtacttggagaagtaattgact
taggtgaagagattccagcagacgcacgtcgtgattcaattcaccgtgaagcaccaactt
tcgagaatctttcaactacagttgaaattcttgaaacaggtatcaaagtagtagacttac
ttgcaccatatatcaaaggtggtaaaatcggtctattcggtggtgccggtgtaggtaaaa
ctgtattaatccaagaattaatcaacaatatcgcacaagagcactctggtatctctgtat
tcgctggtgtaggtgagcgtactcgtgaagggaacgacttattcttcgaaatgagcgatt
caggcgttatcaagcaaacagcgatggtattcggtcaaatgaacgagccacctggtgcac
gtatgcgtgtagctttaactggtcttacaatggcggaatacttccgtgatgagcaaggcc
aagacgtacttttattcatcgacaatatcttccgtttcacacaagcaggttctgaggttt
ctgccctattaggtcgtatgccttctgcggtaggttaccaaccaacacttgctactgaaa
tgggtaaactacaagagcgtatcacatctacgaacaaaggatctgtaacttctattcaag
cgatttatgtaccagccgatgactatactgacccggctccagctacaactttcgcccact
tagatgcaacaactaaccttgagcgtaaattatctgaaatgggtatctatccagcggttg
acccattagcttcgacttctcgtgcattatcacctgaaatcgtaggcgctgagcactacg
caattgctactggtgtgcaacgtacaatccaacgttaccgtgaattacaagatatcattg
caatcttaggtatggatgaattatctgatgaagataaacaaacagtagaacgtgctcgtc
gtattcaattcttcttatcacaaaacttccacgttgcggaacaattcactggtcaaaaag
gttcttatgtacctgtaaaagaaactgttcgttcattcaaggaaatccttgatggcaaat
gggatcacctaccagaagatgctttccgtctagttggttcaattgatgaagtagttgaaa
aagcgaaaagcatgggcgtagaggtttaaatgacaggttcattaggtttattagcagcag
caatcgcaatcggtttaggtgcacttggtgcaggtattggtaacggtcttatcgtatcaa
aaacagtagaaggtatcgctcgccaaccagaagctcgtggcgttcttcaaactacaatgt
tcatc---ggggttgcattagttgaggccctaccgatcatcgcagtagtagtagcattca
tcgtaatgaacaaataagtgtttttagataatcttgtactaggtgcaggcggtgcttcgt
taaatagtggagatatcatcgcaacattagttattttcatcgtattaatgttactactaa
agaaattcgctt---ggggtccacttatgggcattatgcaacaacgtgaagaattagtag
cgagtgaaatcgaagcagctgaaaaagcgcgcaaagaatcgcaccaatttttagaagaac
aaaagagccttcttaaggaagctcgtacagaagcacaatcgattgttgagggcgctaaga
agcaaggcgaattacaaaaagaagaaattcttactgtagctcgtaatgaagcaaaccgct
taaaagaatcggctttacgtgaaatcgagtctgaaaaagaaaaagctattgcagctgtac
gtgatgaagtcgtttcattatctgtacttgcagcatctaaagtccttagcaaagagattt
ctgaggcagacaaccgtgctctaattgaagagacgattgcgaaggca---ggggaagctc
gatgaGTGGTAAACTTACGCGAAATTAAAGGTCGTATTACTTCAACAAAGAGTACGAAGC
AAATTACAAAAGCAATGCAGATGGTTTCTTCTTCTAAGTTACGTCGTGCAGAGCAAAATG
CTAAAGCTTACGTTCCTTACATGGAAAAAATTCAGGACGTAGTAGGCGCGATCGCTTCAG
GCACAAAAGACAGCGGACATCCAATGTTAACTGCTCGTCCTGTTAAGAAAACGGCTTACT
TAGTCATTGGTTCTGACCGTGGTCTTGCAGGTGCTTACAACTCAAGTATCCTACGTCAAG
TACAACGTACAATTAACGAGCGTCATAAATCAAAAGACGAATACGTTATTTTAGCAGTAG
GTCGTGTTGTTCGTGACTACTTTGTGAAACGTGATCATAATGTCATCAGTAATGTTGTCG
GTCTACCTGACCAACCGACATTTGCTGATATAAAAGAAATCGCTCGTAATGCTGTTGGTA
TGTTCATTGATGGTACGTATGACGAACTTTATATGTACTATAATCACTTTGTCAGCGCTA
TTGCTAGCGAAGTGACAGAGAAAAAACTTCTTCCATTAACAGATATTGCCCCTGCAAGCG
GTACTGCTTCTTATGAATTCGAGCCATCTGGTGAAGCAATTCTAGAAGTTTTACTTCCAC
AATATGCGGAAAGCTTAGTTTATGGCGCATTATTAGATGGAAAAGCAAGTGAACATGCTT
CTCGTATGACGGCTATGAAAAATGCAACAGATAATGCAACTGATCTTATTTCAGACCTTT
CTTTGCAATATAACCGTGCACGTCAAGCGGCGATTACACAAGAAATTACAGAAATCGTTG
GTGGAGCTGCAGCCTTAGAATAGatgagtaattcaactgtagcaaaacgttacgctcaag
cgctttttgaattggcgcaac-aaaaaaatattcttactgaagtaggagcagacttaagt
gaactaacaaaagtagtaaaagaatctcctgattttttaacgcttttaaatgcacctaag
ttctccgtcgaacgaaaaaaacaaatggtagctgacatctttaatggtgcaacaccagaa
gttttacacactgttcaacttctagtcgagaaaaaacgtgtaaacgagatgacacaaatt
gctaaggcatatgctgaacttgctgcgcaagcacaaggcactgcagatgcaacagtattt
tcaacacgtgcactttctgcagaagaaagcgctaatatttcagcagcgttcgcgaaactt
gttggaaaacaatctttaaatattacaaacgaagttgatccatctttacttggtggtatt
cgtgttcaaatcggtaaccatatttatgatagctcagtagcaaacaaactagagcgtcta
aaacgtgaattaatcggttaaatgagtaaactattgctgaaaaatgtgagattagaagaa
gcatatgagcgcgaaaatgaacacattgttgctactcgtacaggtatttatgatgttcta
atcgaggatgggtatgttcaacaagtagataaggatatagtggctgatggagatgtagaa
gtaatagatgcacaacagcaactattagtcccttcattccgagagatgcatattcatatc
gataaaacttatttcggc---ggagaatggcaggcaccaaggcccattactaaagggatt
ttaacacgcattgaagaagaaagaacactactacctaaacaattgccgacagctgcttat
cgagctgaggaaatggtgaagtggctcatttcacaagggcatacacatattcgttcccat
tgtaatgtcgacccacaaattgggacaaagcatattgaaatgacaaaagaggttttagca
aactatcgagatcaaattacctatgatattgtggccttcccacagcatggcttattacgc
tccaatgtagagggactgctccgtgaggcaatggtaat---gggagcaacgcttgttggt
ggcgttgacccatccattgtagatcgcaatatcgaaaagtcattgcaaacaacgataggt
attgcccaagactataatgcagggatagatattcatattcacacggcgaacacactaggc
gaatttgaattttataagctgattgagttaacgaaacaagcgaaaaaagaaggacaagtc
acaattagccatgcgatggcacttgctgatttagaacagtcacgcttagaaaatttagtt
caagcgatggctgaggtacaaatggatgttacgacaactgtcccaatcgatttgaatcgt
tcgacgataccaattccttatctttataacaatggtgtcaaggtatctgtaggacatgat
agcttaacagatcattggtcaccatatggtactggtaatacgattatgaaattaaatgtc
atggcggagagattccgctttattgatgaatattcattaagtcgagcttggaaatacgct
tctggtggtatcacaccattgaatgatgctggagaacgggtttggcctcaagttggtgat
aaagctaatatgctgttagtggatggtgtgagcactgcccatgtgatagcaagaagatgt
ccaattactaccgtcatttcacgaggtaaaatgatacaccaacaggatgtaggagagttg
aaaggagaattcagatgaatgaagcactggctgacaaatgttctacttgaaacaggagaa
tatctaaaggaaaatgatacagttggaacgaaagtggagctttttcaccttgaaattaca
gatggcttcatttcgcaaattgtacccgcaacagacgcaatcgagtctccaagcgaagtc
acagatatgaaagggaagctgctattacctgcctttaaggaaatgcataatcatttagat
aaaacttacttatctttaccttggaaggcttgtgtgcccgtaaagaatttaaaggaacga
cttgatcgtgaagcacaagagctatccgttcttgctacaacaggtaaacaacgtgcgact
gcaatgattgaaaaaatccttaagaatggtgcgaatcatattcgtacacatgtcaatatt
gatccatacattggattaaaaaatttagaaggtgtactagcggcattggacgattataaa
gatgtcgtgacatccgaagtcattgcctttccacagcatggtctattaagagatgatgtc
cctaaattattgcgtgaagctttacgcaatggagcgacgatgattggcggcctagatcca
gctggcatcgataactcgattgagccttctctttatgaagtgatggatattgcacaggaa
tttaatgttgatgtcgatattcatttacatgatggtggccatgttgggtattacacaatc
gataaatggatagatatcgtggaggatgccaaatatcaggggagaacggcgataagtcat
gccttttcacttggtgatgtatcagtcatggagcagcataaaattgcagatcgtttagca
caacaacaagtaaaaataatgtcaacggtgccatttgatttgcgacgattaattccacca
attgaattactagcagagcgcggcgtggatgtccactttggttgtgacggcttttatgat
tcttggagtcctaatggctcaggagatattttagaaaaagcgactacttttgcagacatt
tctcgtaaacttgacgaacgttcgattcgacaaacattaaaatatattacaaatggtatc
acaccattggatgcaaatggtcaaaaggcttggcctaatgtgaaagatgaagcaagtttt
gtattctttgacgcagtttcaagcgctgaagttattgcacgtaaaccatccaaccgagtg
gttatgtcaaaaggtaagtttatcaacaaagtataaatgaagagaattgaatctacgcaa
aatgcgttagtgaaatattggaaaaagttagcgacaacaagaaaagagcgtgaacgttcg
ggtgaattcctagtagagggcttccatcttgttgaagaagcattaaaaaataaaaaccaa
gtattacaaattatagtgcgtgaaggtatcgatttgccaatgttatggccaattgatgat
gtagctattgtagaagtatcgactgcggtagcaaaggaatttgcagagacagaaacctct
caaggtgtttttgctgtatgtaaacagccagtcttagaggataatgtgatgaccacttgg
agaaaagtgttattaattgatgctgtccaagatcctggaaacatcggaacaatgattcgt
acagcggatgcagcaggtttagatgctgtaattttaggaaaaggcagtgcggatatttat
aatcctaaaacactacgtgctgctcaaggctcacatttccatattccagtagtgcgtgga
gatttagcagaatggattgatttactacaggatcaaggtgtaccagtatttggtactgcc
ttggatgaggaggcggtgccgtatagcgatattcagcatacaggtgcatttgcgattatc
atgggtaatgaaggaagtggcattcagcctcagttattagcaatgacagatcaaaatatg
atcattcctctttttggacaggctgaatcattaaacgtagcagtagcaacaggtattgtt
ttatatggctttgctaagtaaatgagggtagcgaagaaaatagccaagatagcaggaatc
cttctagttatactgactttgtttatggggattggatacgctattcttgtgattaatccg
ttaggaaataaaccaggcaagccagttgcggatattgaagacaaggtggagatttgggga
gaagaagtggcaggtaatcattcgggaagtaagcttgacgatatgaatattaagggcaat
cctaacagacttttggcgacattcaaattttccactggcattgtgggagaagactataaa
gacaatgaagcggccattgatacctttacctatgtccatgaaattgaagggggctatgaa
aaatcaacctatgaagatgagccctatttgattccttatacggtagcgaacagtgacagt
gccgtcattattatgccaggtggtggttatggctttaaggaaatggatggaggaacagcg
gaaggaaaggaagtagctgcatcattaaataaagcaggtattaatgcattcgttctccac
tatcgttccaatccttatgagtggcctattccacagctagatgttcagcgtgccgtccga
tttctacgttatcatgccaatgattatggtctccatccagatcgaattggtttaataggt
tttagtgctggaggctatcaaacgggtagctttattaaccttattcagggagaaaatctg
tttcctgctagttatcagcctgatgccattgatgctgttgatgatcaagtagcatctgct
gctatgatttaccctgcattgacgtatcgctataatgtgcccatgctctttgcttctttt
aatgatgaagatgtcagaaatccagaaaaacgtgaagagctcttgcagcagacagattta
tctacgcatttcagaacagctcatatacctcagtttatagcttatgggacaaaggattta
gcaatcgaggtaaaaggtccacaggagtatatccaatctgcacgaaacgcagacgcggat
gtgactgtgatagtagcagaagaccagaatcatggctttaagcaggaatactatatgcga
gcgtatcttgaatgggtaaagaaaatttttgcttctttataaatgaacgttttagtagta
aaagctaacaaccgtccagacggtatttcaacaaaaatgtatgatactttcatggaaaat
gtgcagggtgccaatgtaacaacttttgacgtatttgcagaagatatgccttattttgga
caagaccttttcaatgcttttggtaaagtacaaaatggtggagagttaacagacattgaa
tcacgcctattagctgcaaaacaaaaagcaatggatgcattaactgccgctgatttagtt
gtatttgcattcccactatggaatttaacaattccagcacctttacaaacatttattgac
tatgtataccaagcaggattcacattcaaatatggtgaaaatggtcaattaattagctta
atgactgacaaaaaagcgattattttaaatgctcgtggtggctactattcatcaccagaa
gctcaaccaatggaaatgtcagtaaactacattaaaaacgtagtaggtggcgtattcggg
atggaagttattgaagaagtgattattgaaggtcacaatgcttcaccagataaagcacaa
gaaattattgcgaatggcctagaagaagtgaaaaaggtagctcaatcactacaaactgtg
aatgcataaatgaaactaaaagataaagtagcaattattacaggt---ggggctagtggt
attggtgaagccacagttcgtctctttgtagaagaaggagctaaagtggttattgccgat
ttttctgatcgtggacaaagcgtctctgaagaattaaataacaagggttttgatacactc
ttcgtgaaaacagacgtaacaaatgaagcagacattcaaaacatgataaaagaaaccgtt
actaaatacggtaaacttgatattatgtatgcaaatgctggcgtagctgacgatgcacca
gcacacgagctttctttcgaaaaatggaaaagaacaattgatattaatttatcaggtgta
tttctttctgataaatatgccattgaacaattcctggctcaaggaacaggtggcgtcatt
gttaacgctggttcaattcatagcttcgttgccttaccaaaccctacagcctactcatct
gcaaaaggtggcgtaaagttattaacacaaaacctatgtactgcttacgctaaacagggt
attcgtgtaaatgcggtttgtcccggctatatcgacacccctctactggctgaagtagat
gctcaaaagaaagaatatttagcatcccttcatccacaaggtcgtcttggtaaaccagag
gaaatcgctaaagccgttctcttcttagctagcgatgacgcaagcttcgtcaatgggaca
acgcttcttgttgatggcggttatactgctcactaaatgagcattgctaggaagtattgg
ctcattctatttggctttggtttctcgtatttaggaaattgggtgaatctagttgccctc
aatttattagtttggcatttaacagagtcgcctactgctatggctagtatatttattgta
ggaccgattgctcgaattttaacaagcttttttgcaggctccattattgatcgatcgaat
aaacaaaaattaatgatctatagtgatatcattcgtggcatattgattttattgttacct
tttacgtcctctatttggctcatctatagcgtattatttttatctaatatagcaagtagc
ttttttggaccgagtagtacctattatatttcaaaatatgttccagacgaagataaacaa
tcctttaatgcaatattaggaatgtttagctcaggctcatttttaattgggccagcattg
gctgggtttatcattgccatttcaaatatatctatagcattttggtttaatgccttgacg
ttctttatctgtgcactctcaatttttaagcttcccgcagtagaagatcatcaggacatg
caccgaaaacccattacttggagcttgctaaaagaggattatggtattgtctatgcctat
ataaaaaaagagcaagtctttgccaaagtatttctatattttcagggtgcaatgatgatt
gcctttgcattagattcacaggaagcaacatttattaaacaagacctacaagcttcagat
agtctatatggtgtcatcgttagtattgctgggatt---ggggctattattggtggagca
atggctgctcgttatgctaaaaggttttcaacaagacaatatattgtctatggtctgctt
ttgaccacaatctgctatacattgttttactcttctccgaatgtgataatggcgattgtt
agctttatagcattaggaatatgtatgtcattttgtaatgcaggctacagcactttttat
caaataagtgtaccgacatcaattatgggccgttttggtagtgtttcaacgatggtcatg
aatgtgctacagattgtctttacgttagccttaggattgctagcggaatggctctcccta
caaatggtctgcattgtctttggaattgtagctattttcctctccctagttttatatgta
tttatgcattcaaaatctgcctctgaaggtttgaaggaagagattgtctaaatggaattc
tctaaaaaactacagcaactacccactcaattttttgcagcactcgttcaaaaagtaaac
ttggctctagaagaagggcgtgatgtcattaaccttgggcaaggaaatcccgatcagcca
acgcctattcacatcattcaagcattacaggaagcagctgaaaatcctcaaaaccacaaa
tattcaccatttagaggtctcgctgaattacgccaagctgctgtggacttttatcaacgt
gaatatcaggtagaactaaatccagatacagaggtagcgattcttggtggaacaaaaatt
ggtctagttgagctacctttagctgtgttaaaccctggtgacacgatgctcttaccagac
cctggctatccagattacttatcaggtgtcgtactaggggacgtcaattttgaagtgatg
---ccactttttgctgaaaatgatttcttacctgattatcatgcattacctgatgaagtg
aaagaaaaggcaaagcttctttacttaaattacccgaacaaccctacaggtggtacagca
tcacttgcgttttttgaagagactgttcgctttgcgagagaacacaatattatcgtatca
catgattttgcttatggggcaataggatttgatggcaataaaccagttagcttccttcaa
gcaaagggtgcaaaagaagtaggaattgaaatgtatacactatcgaaaacctataatatg
gctggctggcgtataggctttgctgtagggaatgccgagattattgctgctattaatctt
attcaggatcatctgttttgtagtcaattccctgccattcaacaagccgcagcagtagca
ctgacggcttcccagcaatatgcggatgaactacgagctacttatgagcgtcgccgcaat
gtactcattgaagaagctcgaagaattggctggcatgttacggctccaaaaggctccttc
ttcgcatggctccctgtaccattaggctatacaagtgaacagtttgctgatcttttgctc
gaaaaagctgatatcgctgtagcagcaggtaatggcttcggtcaatatggtgaaggctat
gttcgcgtaggattgctggttagtgaggagcgcttacgtgaagcaatccatagaatcgag
caattacaattgtttaaaagataaatggtaacaaatacagacatacaggatttaggtcat
tttatcaatggacaaacagttcaagggaaaagcggtcagttttcagatgtttacaatcca
agcacaggtactgtcattgctcgtgtacctttagcaacaaaacaagaggtacaggaagcg
attgctgctgcccaagcggcttttcctgcttggcgtgccttatcagttggtaaacgagct
gaaattattcttagattccgccaactcataacagaaaatatcgatgaactaattgatatg
atttgtacagagagtggcaaaacgattgaggatgccaagggcgaaattactcgtggttta
gaatctgttgatttagctatcaatgccccccatttacttaaaggagagtattcggtgaat
gttggtggtcatatcaatgcctattctctgaaagaaccattaggcattgtagcggctatt
tcaccatttaatttccctgtcatggtaccgctagcaattacaagtatggcggtggctgta
ggaaactgtgtgattctcaagccgtcagagcgggttccttgctcagcattatttttatca
gagctgtggaaagaggcaggcttaccagat--ggggtttggactgttattaat---ggag
acaaagatgctgttaatgagctgttatgccatcctgccattgaagcgatttcctttgtag
gctctacgccagttgcagaagccatttatgctacagcctctaaacatgggaagcgtgtta
cagcacttgggggaggtaaaaataatatggtggttatgccagatgctgacctagagcatg
tagcaaatgcctttttaggtgctgcctatggagcagcctcccagcgttgtatggcactgt
caaccattattcctgttggggaggatacagccaataaattagtgggtattcttgccgata
aaattgccaaattaaaagtgggtccctatacagatgccgaagttgattttggaccagtca
ttactcagcaatcaaaggatgccatcattggctatatcgatcgtagcctagaagaaggcg
caacaatggtctgcgatgggcgaaatccggaaatttccaaacaatcgaacggtttctatc
ttggacctacattactcgatcatgtaaagcctggaatggaaatttatgaacaagaggttt
ttggacctgcacgtaatgtcgtccgcgtggcatcattagaggaagctatagcccttatta
atgcccatgaattaggaaatggtgtaaccatctttacgaacaatggtgcagcagctcgaa
agtttaccactgaaattgaagtaggtatggtaggtgtcaatgtacccattcctattccag
taggctatcataactttggtggctggaaacgatcaagatttggtgaggggcatatgtttg
gacctgaccaagtacgtttcttcacaaaagcgaaaaccatttcagaaaaatggatagaac
aagggaatgacgttacctcttcctttgcatttccaagtaatcaggactaaatgacagttc
agcaagaaatgaaaacgctaacacattttatcaaaggagaagaggtagcaggaacaagta
acagattctctgaagtatataatccgtcaacaggtgaggtcattgcaagagtaccccttg
cttcaagagatgaggtaaagcatgctattcagcttgcaaaggaagcctttccagcatgga
aaaaaacatcaattgggaagcgggtagaagtattacatcgattccgtcagctgttagtag
aaagacaggaagagcttatcaatgtgatttgccaggaaagtggaaaaactaaggaagatg
cgaaaggtgaaattgttcgtggtattgaatctgtggatatggcaatcagtgccccacaaa
tgctaaaaggagagtactcggtcaatgtaggtggaaatattaatgctttttctgccaaat
cgccacttggtgtagtagcaaccattgcaccatttaattttcctgttatggtaccactgg
ctattacaagtatggctgttgcggtaggaaatgccgttattctaaagccatctgaacgtg
tacctatttcagcattatatttgagccaattatggaaagaggcaggtctaccagacggta
tttggacagtggttaatggagataaagaggcagtcgatgaactattagaaaacaaagaga
ttcaagcaatttcatttgttggctcaacgcctgttgctgaatatatctatcaaactggga
caaagcacaataaacgtgttgcggcatttggtggtggaaagaactttatgattgtaatgc
ctgatgccaatttagaacagacagcaaatgcctttttaggagcagcatatggtgcagcat
ctcagcgttgcatggctatttctggtgcactcgttgtagggaaggatacggagcaacaat
ttacagaaatattgaaaaataaaatatcccaactaaaggtagggccttatacagagcaag
acgtcgattttggtcctgtcatcactaaacaatcaaaggaaacgattatacgttatatcg
atggggcggtcagtgaaggagcgaatcttgtcatcgatggaagacatccaaaagtatgtg
aatcatcaaatggtttttatcttggtcctactctacttaatcatgtaacaccagaaatga
cgatcttcaaagaggaggtctttggtccagcacgtattgtagt---gggggttgactcac
tacaagaggctatcgacttaataaatgatcatgagcttggcaatggtgtcacaatgttta
caagcagcggcgcagcggcgcgtaaattccaagaagaaatagaagtgggcatggtaggag
taaatgtaccaataccaattccagttggctatcacaactttggtggatggaaacgctcta
agttcggtgaagggcatatgtttggcccagatcaagcgagattctttacaaaggcaaaaa
cgatttctgagcgctggccagatgaaacagaagatacaacaagctcctttgcgttcccga
gtaataacgatgtgaaaaactaaatgaattttgaattaacaaaagagcaagaaatgattc
gagacatggtgcgtgattttgctgagaaggagattaaaccgtatgctcgtgaggttgatg
agacatcaacaatgagaatagagagctttaagaagatggcagaactaggcttattgggta
tcccgtttcctgaagaatatggtggatcaggtggggatacggtgtcctacgctttagctg
tagaggaaattggtcgagcatgtgggggcacagggttaagctatgcagctgctgttagct
taggagcctcaccaatttacaacttcggtacagaagaacaaaagcaagagtggctagttc
cattagctaagggtgagacattaggatcattcggtttaacagagccaaatgcaggttcag
atgctggtggcacacgtactacagctgttattgatggtgatgactacatcattaacggag
agaaatgctggattaccaatgcaggatatgctcgacaaattattgtaactgcggtaacag
gtaaacgtgaggatggtaaaaaaattatctcttctattattgtgccaacaaacacaccag
gtgtaacaatcaactgtaactatgacaaaatgggtgtacgtggctccaatacatgtgaga
ttgtgttagaaaatgttcgtgtcccaagaacaaatctatta---ggggatgaaaaacgtg
gctttagccagtttttaaatacacttgatggtggtcgaatttccatcgctgctctttctg
ttggaattgcccaggctgcttatgaaaaggcactaaaattcgcgaaggaacgtgagcaat
ttggtgcacctatttcgaagctacaggcgatccaatttaaattagctgatatggcgatgg
aaatagagcttgctcgtacgctagtacataaagcagcatggttaaaagatcaaaagaagc
catttggcaaagaagctgcaatggctaaactatttgcttctgaaatgggcttccgtacat
gtaatcaggcaatccaaattcatggcggttctggatatatgaaagaatacgatgtagagc
gtcatttacgtgacattaaattaatggaaatcggtgaaggaacatctgaaattcaacgtc
tcgttatttctcgtctaattggctgttaaatgacgttatttagtttagcgcgtaaaaata
ttcaacgcaatttatcgaattactttttatatattgcttcgatggtatttagtatcgtta
tttactttacgtttgtgacgctcaaatacaatgatgatctttcagccttaaagcaatcgt
cccaacaaattaaaggattgatgagtgcctcgtcagtcgtacttctgttcttcattgtta
tctttatggcctattccaattcgttttttatgaagaagcggaaaaaggaagtagcccttt
actctttacttggtgtgcgtaagcaaaaaattggcttaatgctcttctttgaaaatttag
tcatagggcttgtctctctagtgtttggtatcattctaggtttctttatgtcccaagggc
tattaatgatactagtacgcttaatgggctatgaagtggttggtagtctgacattttcaa
tggaggcactaattaatacaacgggcatttttacactattgtttttattcacatccttac
aaggttaccgtgtgatttatcaattcaagctaattgatttattccatgcagacaaacagg
gagagcaaattccacgtgcatcattagtagctgctttacttggcactgtatttattgcat
ttggttattatacagctgcctctgatatgtttacgagtaaaatatggcgattctttacgg
tgttaggtacgccattaatggtcattggggtaacaattgcagggacataccttctattcc
atagtgtgagtgtctttgtgttaacagcattaaaaaaagcaacatcatggtcatggaagg
gcttaaatttaatcggtgtttctcagctattgtatcgtattcgagcaaatgctaaatcgt
tgtcaattattgcaattttaagtgccactacgattacagcaggtggcggtgtcttcggta
tgtattacaatgcagaagcttctgtacgtcagatgctgccaaacacatttatgtggaaag
gcgagacagtagaattttcacaaaagaatgtcttatataatgaagcactgcctgtgaaaa
atttacgtgtggataatgaattctcatttttcgaatatacattacttaaggaatcggact
ataaccgcttagcgaaattacaaggcaaggataaagagctacacattgcagatggctcta
cggttttacttgatgcagcctatgatgaacgattttcacatgattttacaggtgaggact
ttaagctgcaaaacggcgactcctttcatgtagagaagatgtacacggaaagcgtgttaa
actttatagcagctggaacagttctcgttgtgaatgatcaagaatttaaagctactgatg
gcgatgagatcatgatgcaggttgttggattagacaatgatttgaaacaacaggacgtgt
caaaagacatttaccagcagttatctactgaacagcaagaatcattctctagtgtaccgc
aaagctatgaggatagtttagcaacagtaggtgccctattgtttgtgggaagcttcctag
gattggtcttcctagcggcaacgggcagtattatctacttcaaaattttaacggaagccg
aagaagatcaggcgaaatatgctattttaaataaaatgggtgtaaatagtaagcaaatct
tgaagacagtagcaggacaggtcgctgttatctttagtgcgccacttattgtagggattg
cacatagtgtgtttgcattactagcattttcacagctatttaacatgaatattacaaaac
cagtcatcttgtggatgattgcatattcagctatttactttatttattatatctttacgg
ttcgttcgttttataaaatagtgagacaggggaa---ttaaatgaagggaagattggata
tgtctaaaaaagaggaaaatggcttattatttatttggattgtttctgctatagcaacat
taggttcattatatttttctgaaattcgtcattatgaaccttgtaaattatgttggattc
aacgtatttttatgtatccaattgttattatgacgactgtagcatttattcaaaaaaatg
cgcgtattgctgtcacaacagctgtcttttctgtgattggcggctgtatttcactttacc
attatggaattcaaaagcttagctttttagctgaaaatgctccttcctgtggcgcagttt
cctgtacaggacaatacattaactggttaggctttattactattccgtttttagcattaa
ctgcatttattttaatcgca---ggggcaagcttttatttaattaaagcttctaaagctg
caaaataa------------------atgtatagtgtagaggctcaagtaaccgatgatt
tagtagtacaggctattgaacgaaatatagctattatacgcttcgatatggagagaagag
tggcatatgtcaatgaactattttctcaaacattaggctatacagtgcaggaaatgctag
gaaaacatcataaagacttttgtttgcctgacttcgtaaatagtatggaatacgataaat
tttggcgtaatctaacggcaggaaacagctatcaggacaaaatagaaagaatggatgcta
gaggtaatataatttggctggaagcgacatatatgcctgttttcgcaaataatacaagaa
aagtaataggtgtatccaaaatagctaccaatattactgaacgacaacatgaaatagtta
gtgttgctgacaagttgaagggcatgtctaataaactttaccagcgttcggaggcaggca
ttcaaaatagccaagatctactagaaaccattaaagtggtttctaaggaatcaaatgaaa
atttaagtaatcttgtgcagcttcagaaacaagcagattctattaaagggattgtcaaga
caatacaagaaattgcctcacaaactaatttattggcactaaatgcagcgattgaagctg
ctagggctggagaatatggtagaggttttgatgtagtggcgaaagaggtacgtaagcttt
ctgtaagagttgaacaatctatttcagaagtgaaggataatgtggagggcattgaacgag
agattggtcaggtgactgacagtattacaaaaatagctgaaaaaatagataaaacaaatg
agcaaattactgtcacagctaatgactttagtgaaatagcatctgctgctgaagccttag
acgagcaatcaaagcaatttgtcgaaattatttaattggaaaagaaacgtcaaaatgaga
ctcaatcgaatatagtgtcgttcattccaacaggcgactattattataagaaatcaattc
aagcaatgaacagtggacaaatgaataaagcctataaatatttacagcgtgcggtagatt
taag---ccccgacgatccaatgattatcttgcagttagccatagtagagttagaaggtc
aacgttttgaggaagcgtatgatctacttcgtcgcgcctatcaaattgatccagataatc
cagaaatcatattttacatggcagaagtatcaggatgtgtgggcatcatgcatgatgcaa
aacgcttcgctgaagaatatttaaagctagaacctgagggtgcttatgcggatgaagcgg
cagaaatattagagtttgtcgcttttgagcaagatgattttgaagagcttgaaggctctg
gtgaggatttatatcgtcaggagcaagctcgtcgttgtatggaaaagggagattttcctg
aagctattactattttagaagatttaattgaagatcgaccagcattttggtccgcctata
ataatctagcactcgcttatttttatgttggagaagaagagcaagcaaaggctctcttgc
atacagtgctacgtgaaaataagggcaatctacatgcattatgcaatttaacggtgattg
cgtattatgaaaaaaatgaagaggatttacaggaactgttaaatgttcttgtcaaaattc
aaccctatacttgggagcatcgatataaacttggtgctacattagccttaatcggccaat
atgaattagcctataaatggctgcgcagtatgcaaaagagaggctatgtaggagatgcag
gattttacttttggttgtcacatgctgcctatttctcaggacatgaggagatttcgaaaa
gtgcttgggatcagcttctagaattagacccagacaaagagggctttgaaccttggcgtc
aacaagaaaatgaatttgggcttgatgcattggagcatgatcgtgattttattgttgaaa
aattagagagcacttatacaagtgagcgcatttttggcttgtttttactgaaaggcacag
cgcataagcaagaaattattgcccatccaaaatggattaatattgaacaattaggctctt
ttgagaaattgtttttggcttatgcactaggacatgaatttgataagaaaaacaaagtag
aagcaagctttttacggtcagtacaggtctcagaaattttattagaacagtatggaaagc
tatcatcattaatagtacctatgtttcaaatgtggtttgtgctatgtgaacaagctttag
tagaaaattatcgttttacaaatccaacagcaattgcaggagcaaatgattatttattca
gatcttcacaaatgctcaaagtgacaaaaaaggaaattgcacagcaatatggagtatctg
tatctacattatcgaagtatattgatgaaatcttaacgtttttgccaaacagtcataatt
aaatgaaaaagaaagaggaagaacgtaaaaaacagattatgaaagcagcctttaacgctg
tttcacaattaggttatgataaggttacactacaagacatagccaatcatgccagtgtct
caaaa---ggggtagttcactactactttacaagcaaacaaaacattttattagaattac
tggaatccactacgagcaaaatctacagctatgaaatacaagaaataggcaagcatcaaa
cagctatagacaagctccaggcctacttaaatgctgtttttgtatcccctatagaaaata
aaaaattttacagcgtttatttagattttttagctcaggcaaatagcaatgaagagtaca
aaaaaattaacttaaaattttatgagaattgctggagaattggacaagaaattattgaat
taggaaaaagtgaaggggtttttagtccagacattcattccttaacctatgcaaaaatga
tgagggcaataattgatggttcattaatccagtggttaacctgcgatttagaagaacaac
ataaattttataaagaaacctgtttgaatagtattgtgcgattattaaaatagatgcaag
taacgaaagaggattggattagagcgggtctagagcaattagcagaagcggggattcata
aagtacgtattgaagcacttgctcgatcattaaacattagtaaaggtagcttttatcatt
attttcgtgatcgtcaacaactattagatgccatgctagactattgggaaaaccatgcaa
taaaggccattattcaaaatatggagcaagttgatgctactttagagcagcttttacgga
taagttttcacaaaaataaaaaaatagagataggcatttatgcttgggccaaatatgatt
cagatgtcgcagcgcgtattgttcaaatagaggagcagcgaatagcctgtgtggcgacgc
tctatcaaaaaaatgggataagcatagacgaatccactgatcgtgcaagattggcttatt
taacctatataggctggatgacacgatttgatgccaatcctcatttcgatctcgaaaaaa
tgattaagctgttaatacaataaatgcaagatgttcaaatcaaacatgaagatttaggtt
tgtcaaatgaagatgtacttgctatgttcgaaacaatgttaatggccagaagattagatg
agcgtatgtggttattaaaccgttctggtaaaattccgtttgtaatttcctgtcaaggtc
aggaggcagcacaggttggagcagcctttgcacttgataaaaataaggattatattgcac
catattatcgcgatatgggtgttgttttacattttggaatgacaccaagagaactgatgt
tatctgcgtttgctaaagcagaagatccaaactctggcggtcgtcaaatgccaggtcact
ttggccaaaagaaaaaccgtattttaacaggttcatctcctgttacgactcaagttccac
acgcagtgggtgttgcgcttgcaggacgtctacaaaaagaagattttgtttctttcgtta
cgcttggtgaaggttcatccaaccaaggagacttccatgaaggagcgaactttgcaggtg
tgcataagctaccagtcattattatggtagaaaacaatcaatatgcgatttctgtgccag
tagagcgtcaactaggctgtgcaaaagtatctgatcgtgggattggctacggaatgcca-
--ggggtaacagtggatgggaaaaatccgttacaagtgtataaagtggtgaaagaggccg
cagatcgtgcacgtaat---ggggaaggtccaagcttaatcgaaacggtaacctatcgtt
taacagcccattcatcagatgatgatgaccgtcaataccgtacggctgaagacattgcag
aaggtaaagcaaaggatccaattgtattatttgaaaaatatttaatggatgctggcgtaa
tgacagatgcgatacgtactgaaatcgaagagcgtgtcatggcagaagtaaatgaagcaa
ctgattatgctgaagcggctccatatgcacaaccagagcatgcacttaaatatgtttatg
caccagtggacggaggtgacatgtaaatggcagtaatgtcttatattgatgcgattacat
tagcaatgaaagaagagatggaacgtgacgaacgagttttcattttaggagaggacgttg
gtcgtaagggcggtgtattcaaagccactactggactatacgatcaattcggtgaatacc
gcgtgctcgatacacctcttgcagaaagtgcgatagctggtgtaggtatcggtgcagcga
tgtacggtatgcgtccgattgctgaaatgcaatttgctgattttataatgccagctgtca
atcaaatcgtctctgaggcagccaaaattcgttaccgttctaataatgactggacttgtc
caatggtcatccgcgcaccttttggcggcggtattcac---ggggcactttatcattcac
aatccgttgaagcactttttgctggtacgcctggtttgaaaattgtcattccatcaacac
cgtatgatgcaaaaggtttattgaaagctgctattcgtgatgaagatccggtattatttt
tcgaacataaacgtgcctatcgtttaattaaaggggaagtaccactagatgattacacat
tgccaattggtaaagcagatgtaaaacgtgaaggagatgacgtgacagtcattacctatg
gtttagcagtacactttgctctacaagcggcagaacgcctagctgcggatggtatttccg
ctcatatccttgacttgcgtacagtttaccctctggataaggaagcgattattgaggctg
caagtaagacaggtaaagtattgcttgttacagaggataataaagaaggtagtatcatga
gtgaggttgctgctattattgcagaacattgtttatttgagcttgatgcaccaattcaac
gtctagcgggacctgatgtgccagccatgccatatgcaccaacgatggagaaatatttta
tgattaatcctgataaagtggaacgtgctatgcgagaacttgctgcgttctaaatgacag
agacaaattttccttttccctcagaggggaaaagatactatacatggaatcgctatttac
gtgaccaatttggtcataaagtatttaaagtggcgttagatgcaggctttgattgcccta
accgtgacggcacagtcgcttttggtggctgtacattttgtagtgctgcaggttctggtg
attttgctggcaataaggtagatccaattgatgtacaatttgctgaaatccgagacaaaa
tgcatcagaaatggaaggatggcaaatacatggcttatttccaagcctacacaaatacac
atg---ccccgctgccagttttaaaagaaaaatttgaagcagctttggcgcaagaaggtg
tagtaggtctttctattgctactcgtcctgattgtttaccagatgatgttgtcgaatatt
tagcggaattaaatgagcgaacatatttatggattgagctaggtcttcaaacggtgcatg
agaaaacagccaatcttattaatcgcgcccatgattatgcaacgtatgtggaaggcgttg
aaaaattgcgtaagcatggcattcgagtttgctcacatatcattaacggattgcctctcg
aagactatgacatgatgatggaaacggcacgcgcagttgcacaattagatgtccaaggca
ttaaaatccacttacttcatctattaaaaggaacgcctatggtgaagcaatatgaaaaag
gtatgttagaatttttagaccaagatgtgtatacaaaactagtagcagaccaattagaaa
tcctgccacctgaaatggtcattcatcgtattacaggcgatggaccgattgatttaatga
ttggaccaatgtggagtgtcaataaatgggaagtgttgaatggtattgacgctgagcttg
aacgtcgaggtagttggcaagggaagttgtataaggcagaggttacgaaatgaatgaatt
attaccaattagcacaagaagttattgctggaaagatcattagcaatgaagaggcacttg
ccatattaaatagtgaggatgatgagctattacagcttatggatggtgcttttacgattc
gtcgtcattattatggtaaaaaagttaaattgaatatgattatgaacgccaaaagcggat
attgccccgaggattgtggctattgctcccagtcctctaaatcaacggctcctattgaga
aatacccatttattacaaaagaggaaattttagcaggtgcaaaacgagcatttgacaata
agattgggacgtattgtattgtagccagtggtcgtgggccaacacgtaaggatgtcaatg
tcgtgagtgaggcggttgctgaaataaaagaaaagtatggcttgaaggtttgtgcctgtc
ttggcttactaaaagaagaacaggcacagcaactaaaggaagcgggtgtggatcgctaca
atcataatttaaatacatcggaacgtcatcattccttcatcacgacctcacacacatatg
aggatcgtgtcaatacggtggagatcgtgaaaaggcatggcatttcaccttgctcaggtg
ccattattgggatgaaggaaacaaaagaggatgtcgtcaatattgcacgcgccctccatc
aattggacgctgattctattcctgtaaactttctaaatgcaattgatggaacaaagctag
aagggacaaaggatttaaatccacgctattgtttaaaggttttagcgttgttccgctaca
tcaatccgacaaaggaaatccgtatttcgggtggtcgtgaaatcaatttaggctcacttc
agccacttggtctctatgcagctaatagtatttttgtt-ggggattatttaacaacagca
ggacaggaagcgaatagcgattatcgcatgctggaggatttgggcttcgaaattgaatta
acacataaacaagaagaagtattttgttaattgaaaaaaggaagtacatatcaatatgtg
ttagcagcattt---ggggcagcaataatcgcagttttagcacaggtaacaatcccacta
ccacttatcccgattacaggtcaaacgttagcagttggcatcatcgtgacgattttaggg
acaagattaggcacgttatctgttctattatatattttactaggggcagcaggtttacct
gtatttagcggtatgtcaggtggacttgggattttagttggtccaacaggtggatatatt
gtaggcttccttgccacagctattattatgggcttatacttagataaatttggtattaca
tttactcaagctattattgcgaatatcattgggatgattgttacattagcgtttgggaca
gtgtggttaaaaattgtagcagattatacatggacagctgcctttatgggtggtgttgca
ccatttatcgtggtaggtattgtcaaagcggtacttgcagcatggattggtgtaattgtt
cgtcgtcgcttagaaagagcgcacttaattgaagcaatagcatagttgggtaagcgacat
caaacattagcgcttgttatgattgccatgtttgctgctctaacagcaatcggcgctttt
gttaaaattccattgcctgtcgtaccctttacattacaaattgtttttgtatttttagca
ggctgtttattgggtagtcggaatggtttttatagtcaacttgtctatatcggtgtgggc
ttagtaggcttacctgtttttacacagggtggtggtatcacatatgtcttacagccaact
tttggttatttgattggctttgccctagccgcctatgtgattgggttcatcattgaaagg
attgagacgccgacgaaaaagcattttattgcagcaaccattattgggctggttattatt
tatgctgtggctgttccttatttgtatgtagcattgaatttctggttagacatgaagtca
agctggtcacatgtgtttgttgtcggctttttaagtagtattgtcgctgatttttgctta
gctattacatcagcgctattagctgagcgcttgtataaagtatttcagtcagcaagaaat
gtgaaattttcacacgtagagggggagaatgtaatatgaatggcaactgttacacaacat
agtcaccataagttaagaactattgacattacctacattggattgttttcaacgctaatg
atggtgggtgctaatatcacttcctttgcaccctttatggtagttggtggtgtacccatt
acgcttcaaaccttctttgcaactttagcagggcttattcttggtagtagaaaaggtgcg
ctcgcctgtacaatttatatgtgcgtaggattggcgggagctcctgtctttgctcgtttc
ggtggtggaattggccaaattttaagccctacctttgggtttattattacatttatatta
gcggcatttgttgcagggttgatcgtggaacgaagcgggacaaagaaaagttttatcgta
gctgctttggtagcaacggctataaattatttgataggaacaaattggatgttttttgca
tataagctttgggcaagtgcgccagagaatttttcatataagctcgcttggctttggatg
attcctccactaccaaaagatattattttagctatttttgctggtatcttcgcccataga
ttacaaaaaacattgaagatcatgcccattcaatagatgacaaattccataaaggacgaa
attttaaaaagaatattggctgctgacggagaagcggtttcaggtcaggagttagcagat
tctcttggtgtctcaagaaccgctatttggaagcatatgcaaacattacaagaggaaggg
tatacatttgaaacaattaagaaaaaggggtatgtattgacaggcgtaccaaatagcttg
agccctacacagattgagctttttttaaagacagagcattttggacgtgagatccattat
tatgatgtagttgattctacacaaacgattgcacataagcttgcacaggaaggagcccca
cacggtacgattatcattggtgaggagcaaacagcggggcgtggtcgtatggctcgtcct
tgggagtctgcacatgggacaggtatttggatgaccgttattgttcggccagatgttacg
ccccaacaggcctcatcctatacacttgtggtggcagtagctgtcacaatggccattaaa
accttatataaacatgtagagccagcgattaaatggcctaatgatttattgattaatgga
aaaaaatgtacgggtattttaacagaaatgcaggctgaggcggatcttgtgcaagcttta
cttgttggaattggcataaatgcgaaccaagcagcagctgacttttcacctgaaatcgcg
gatattgccacttcattacgattagaggcaggggaagaaatcaatcgtgcagcacttgtg
gcctctatcttacactatttagaacagtttacagagctatatgtcaaagaggggtttgcg
agtctaaaaacactatggcagcaattgtcctgtacaattggtcaacgtattgaggtaacg
acgatacgcgaacgttttgaa---ggggttgcaagtggcattacagacgatggtgtccta
cagctgacgcaggatgatggaacgattcgcacgatctatgcgggagacatcaaactatta
taaatgttcacggagattcgtgacattacagcttttaacaagaaagaaattttagcatta
cgcatcgctgacagtcagcaacattttattgaaactacagaccagtgcttagcagaggca
gaaatggatcgacgctttacgcctttaggtctgtataaagataacaccgctataggcttc
gctatgtacggcttattccctcatgatgattacagtcaacgcgtatggcttgatcgctat
ctaattgcagaacaataccaaggacaaggtttaggaaaacattttttacagcagcttatt
caatatttaacagtaaagttcaactgtcttcagatatatttaagtgtttatgacaataac
gctgtagctatccaactatataaacaattcggttttatatttaatggtgagctagatgat
aaa---ggggaaaaagtgatggttttggaggtgcatggttatgacaaccattaaatgaat
aaagtatttatggcactattacttgtaacagcacttgctgcaattgaaggaacgattgta
agtactgctatcccaagtattacggctgatttattaggtgtagacttaataagctggatc
tattccgcttatttactagcctcagccattgcggcgattatttttggtaaattagccgat
ttatttggccgtaaacgaatgattattacaggtatcattatttttttagtaggttctatg
ttatgtggtttagctcaatccatggagcaattaattgtttttcgagcaattcaaggtatt
ggcgcaggttcaattttgcccatcacattaacaatggttggtgaattatttaagactgaa
aaagagcgtgccaaaggacaaagctatttaagtatggtat---ggggcgtttctggtgtt
gtaggtccattatttggagggtttattgttgaccaagtatcttggcattttattttcttc
attaatgtaccgtttggtttagcctctatttatttaattgctaaacattataaagaacaa
ctagaggcagtgaagcgtaaaattgactacctaggtgcagtattttttacaattggcatg
gttgcgttactgtttgtgattatagaaaacagtaaaacacaaacttggttatcaggtcaa
tcgctgctaatgtacggtgttgctcttgtattcttaagtatttttatctgggtggagttg
cgagcagaggagccaattattccgttaacattgtttaaaaatggacgactaatggtcatt
aatgcattaactttaagcggcatgtctatagtcattggtgtgacggtttatattccaata
tttgcccaaagtgttttaggcaaaaatgcaacgcaggctggtttattattaacaccaatg
tctattttttggacggtgaactcgattatggcaggttatttaatcggtcgtttaacaaat
aaacgcattatccaaatgggtacgattttacttgttacgggtacattattgttggcaaga
ctatcttccggttctagtgatttcagcgtttatttcgcttcatcattaattggactaggg
atgggctttattatgccgatgttgatgatctctatacaaaaggtggcagatccgaagcaa
cttggtatatcaattggtttgaactcctttacgaatacatttagccaagcgatt---ggg
gcagcactatttggtatgattttcaacctagcaacgagtgaaaaaatggcttcattagga
aagggtgaaattcaattaaatggtgaatttgcaaaaggtggctttaatttagaagaagta
agctttttaaaggacactattgcgaatggcgtcagttatgtatatatagctacctttatt
tttgctatttgtgctctgattttctccttttttgtagcaacgaaatccataaggaagtcg
caatagttgcaagaaacatcaaatgatacatctaagcaaaaagattggcgccgttttata
caattagtaaaacgtgccgaaccaccgatttggctacttgtcatcgctttagtgatgagt
ttagcaacgacaggtgtagggtttattgttccattatttacaaaacaactagtggatggc
ttttcgttagaatcgcttaattattggcaaatcattatactgggtattgcctttatcgca
caggctattgccagtggattatccatttattatttaaatcgagttggccatcatgttgtg
gcaaaattacgcgaccagctatggcgaaagctgttgcatttaccaatcccctattatgat
gaacatgatactggtgaaacattgagccgtgttacgaatgacacaggggttgtgaaagag
cttataacagagcatttagcaaactgtttatctggcgttatctccataataggttctatt
atcattcttctatttttagattggaaaatgacattagtcatgctgattgccgtaccactg
gctatggtgatcttaatgttgttagggcgacgcatgtttgtgatttcaaaagggatgcaa
gatgaaacagcaaaatttacgtctgtattaaatcaagttttacctgaaacgcgcctagtc
aaggcttcaaatgctgagcaaattgaatatgagcgtggaaaaaagggcattactaatctc
tttacatttggcttaaaagaagcaaaaattcatgcactgattt---ccccgctgatttca
ttcgttctgatgtctgtgcttgtagctattattggctatggtggtgtccgtgtttcctct
ggagagctgacggctggcgatatggtggcatttattttatatttaatccaaatcattatg
ccaatgacgcaattaacgatgttctttacccagctccaaaaagccatgggtgctacagaa
cgaattagtgcattgcttgaatacgaggaagaacatattgaagaaggcttaacagtagaa
aaagtagatcaacccatttatgttaaaaatgttgatttttcttatggtgaggagcccatt
ttatccgatattaacttcacaattgagccaggcaaagtaacagccatcgtaggaccaagc
ggcggcggtaaaacaaccacattttcactgctagaacgatattatcggccaacgaacggc
agtatcacactaggagatacaccaatcgaaacattctcactccactcttggcgcagtcaa
atcggctatgtggcgcaggaaagtgccctgctatcaggaacaattcgagaaaatatttgc
tatggtattgaccgtgaagtacaagatgatgagctagaaaaagtggcaaaaatggcctat
gcagatcaatttattaacgagcttccagacaagtttgacaccgaagttggagaacgaggc
atcaagctgtcaggaggacaacgtcagcgtatctctatcgcaagagcgctcttacgtaat
ccgcaaatattaatgctagatgaagcaacatcaagcttagatagtaaatcagaaatttat
gtacaaaaggcattagacaacttaatgcaagggcgcacaacactagtcattgcgcaccgt
ttatcaacagtggtagatgccgatcaaatattgtttattgagaaagggcatattacaggc
tgtggtacacacgaaactctctttgaaacacatgctatgtatcgtgagtttgccatgcag
caattacgcattaaagacgttgaataaatgaggaagcagtggtattggttgcttttagtg
atgttggctgtggtgttggtggcttgtaatggggaaacgaaagagggtgcaacggaagcg
gattcttctgatggagagacgaaggcggtcactgcggaaggcggcacaattaagattggt
gtgcttgcctcgttaact---ggggcgcttgagtcatatgggaagcagacgcagcgagga
tttgatttaggaattgagtatgcaacaggcggcacgatggaggtcaatggtaagaaaata
gaaattgtatatgaggatacggagacaaagccagaggtggctgtgcaaaaagcgacaaag
cttttagaagatgatcaggttgattttttagtcggctcttcaagctcgggtgatacgctc
gctgttctaccacttgccgaggagtatgaaaaaattatggtggtagagcctgcagtggct
gacagtattacaggttcagagttcaatgagtatattttccgtacggggcgtaattcatca
caggatgcctatgcggcagcagcggctattgcaggcaaaggtgtaaagattgctacattt
gcgccagattattcgtttggctgggatggtgtgaatgcctttaaaacggcagcggagaaa
ttaggggctgaaattgtactagaggagtatgccgatcctgcggcaacagactttacttcc
aatttgcaaaaggtgattgatgcgaagccggactatttgtttgtggtctgggcaggggcg
aattcaccatggaatcaaattgcagatcttaaaattcaagaaaagggcattaaaatttcg
acgggagcaccggatattattgcgcttcaatttatgaatccattggttgggatggaaggc
ttctcggtgtattatcatacacttcctcaaaatgatgtcaatcaatggttagtagatgaa
catcaaaagcgtttcaatgaagtgcccgatttatttactccaggcggcatgtctgcggcg
attgcgattgtggaggcattgaaacaatcagat---ggggatacagacgcaaacaagtta
atcgacgttatggagggtatgtcctttgaaacaccaaaagggacgatgacattccgtgaa
gaggatcaccaggctctacaatccatgtattcgattcgcttagagcaacaagatggtgtg
gattatcccgtaccagtacttattcgggagcttagccctgaagaaacagcacctcccgtt
atgaattaaatgcaacaaaaaatacctttttcaacttacgcagtcattggaaccatgtta
tttggactgtattttggagcagggaacctaatttttcctattcaaatgggtcaatttgct
gggacaaatttttggtttggattaatcggttttttagtgactgctatcggcttaccattc
ctcggaattttggcaattggcttatcaggtagtaatggtttacgtgatctagccaatcgt
gttcatcctatatttggcattattttttcattggcactgtacttaacaatcggaccattc
tttgccatcccacgtacagcaactgtaccttttgtagtagggtttgagccatatattcaa
gcacaacatgcaacactgctactagctgtatttagctttgtatttttcgctattgtctat
tatttttctttaaatccagcgaaaataatggattatatcggtaaatatttaacgcccgca
tttttagttgttttatttattttaattattacaagcattacgaagccaatgggccatttc
cagcagccaatcggtgcatatatggatgctgcctttatgacaggctttaaagaaggctat
aatacgatggacgcccttgcctctctagccttcgggattgttgtcattaatgcaattaaa
agtgcagggattacagatcgtaaggaaattgccaaggctacatggacatcaggtattttt
gcgatggctttaatgacgcttatttatggtctcattacgtatatgggcgcttccagtatg
aatgctgtcgggacttttgataatggtggtttaatctttgcggcagtggccgatcattac
ttcggctcatttggagctattttattggccgtcatcatcgtgctcgcttgcttaaaaaca
agtatcggcttaattacatcttgtagcgagtttttccatgaggtatttccaaaaatcagt
tacaaatggtttgtgttcctgttgtgtgctgtatcctttacgattgcaaattttggttta
aacaatattatcaaatatgctattccagttttaatgttcttatatccattagcaatcgtc
ctaatcttgcttgctctaagctcatccttctttaagaataagcaaacagtgtatgccata
gcgatgatttttacatttttcattagcctgattgatggctataaagcgctggtagaaagt
gtgccagatgcgaagttaggtgtgttggacgcagtagagaaatactattctgcgatgcta
cctttttatgatattggcttaggatggatactgccagcgttaataggggtagtaattgga
agcatgattccgtctcgaaaagttatataa------------------------------
----------------------atgaaaaacatcttgcatttcatcaaaggaaatttagc
agtaggattactactatttgccttgttcttgggtgctggtaatattattttcccaccatt
attaggccaacaagcaggtgaaaacatcactgtagctatgattggtttccttataacagg
tgttggtctaccattattagcgattgttgctgttgccaaagcaggaggcgacttacaact
gcttgctaaccgtgttagccctgctttt---ggggtgattttcacctccattgtctactt
agcaattggaccattctttgctgtaccacgaacaggatctgtgtcctatgaaataggcat
tgctccgtttctctcagaagctatgagggatcattgggcgccacttttcatcacatctat
tttgttttttactttaattttatatttatctattaatccttcgaagctcgtcgatcgagt
aggtaaaattttaacacctgccctgcttttcgttattttattgcttgctgttaaaagttt
tatttctccaatgggagaaccaggagaagctgttggcaactataaagtgtcacctttagc
tgaaggctttgtacaaggttacttaacgatggatgttctaagtgctcttgtttttggtat
cgtcattttacaggccctgcgtgatatggggatgaaggatacaagaaaacaagtaaaaac
tacgatttttgcgggtgtcgttgccgctattggtttatcctttgtttatatctctctagg
gcatattggtaacacaagtatcactgcaattggtatctctgataatggcggaaatattat
tgcaaaatcagctgaggtactctttggtagccttggaagtattattttgtctgcgactat
tttactagcatgtatatcaacggctgttggtttattaactgctaatgcacaatttttcca
taaactcttccctcaaatttcatacaaaacgtttttagtggtcttcactatttttagtgc
agctattacaaatgtgggactttcaacaataattagtgcatcactacctgtgctattaat
catttatcctttagctatggtgttaatggtcttgtcactagcagatcacttctttaaagg
tggacaaattgtttatattttagcgctcgttccaactttccttgtcagtctatatgatgg
cttaaaacaaatgaaagttgaaattacgccttatgaaactatcctgaaagcattgccaat
gtatgaacaaaatttagggtggcttttaccagctattgtgggcgcagtaatcggttttat
tattcataaattgaaaaataaataaatgagcatttataattatctagtacgaaagcctaa
tggtgaaattttatcgatggaaacatatcgtggaaaaacaatgttaattgttaacacggc
aaaccaatgccgatttacatatcaatttgaagacttacagaaaatgtatgataaatatgg
aaaagagaattttgtagttcttggattcccttgtgatcaatttggtcatcaaaatcctga
agatggagaggaaactaagcatctatgcaaggtaaactatggagtcacattcccgatttt
tgagcttgtacaggtaaatggagaggcaacacatccactctttaattatttaaagcatga
agcggattaccgcgaatttgggaaggcaagtatgcaggagaaaatgctggcagaagcaat
agttcaacttgctccaagctttttagatggtcgtaatattcgctggaactttacaaaatt
tctagtagatgctaatggtaagaccgttgctcgctttgaaccaaccgattcacagcttga
tattgaacaagcaattgaaacactattgtagatgagcatttatgatattaatgtaacttt
agaagatggtactatctatagccttgaacgttataaaggaaagccgatgctaattgttaa
tacagcttccaaatgtggctttacaccacaatttgaagaattagaaggtctctatgaaaa
atatcaggagcaaggtctggttgtacttggttttccatcaaatcaatttaaacaagagct
agcgtcagctgaagaagcggcttcccaatgtcgactaacatatggagtgacgttcccgat
gcatgagatcgtgaaggtgaatggtaaagaagcacatcctattttcgattatcttacttc
ccattccaaaggatttttaggcaatagtgttaaatggaactttacaaaattccttgtaaa
ccgtaatggagaggttgttggacgatacgcctcagcagataagccaagtagctttgagga
agatattcaaaaagtattagctcaatagatgaaaaagctaaaaatcggcattacctgtta
tcctacagttggtggctcaggtgtcatcgcaacagaattaggcaaaatgcttgcagaaag
aggacatgaaattcatttcatcacctcaagcgtaccatttcgattgaataaaatttatcc
aaccgtctttttccatgaagtcgaagttaataattattcagtatttcaatattctccata
cgatattgcattagcgagtaaaatggcagacgtcatcaaggatgaagagttggatgtgct
gcatgtgcattatgctatcccacatgcagtatgtgcggtgctagcacgtgaaatgagcgg
ccgagacattggcatagttacaacccttcatggcacagatatatcggtgcttgggcaaga
ttctacgctctcacaggccattaagtatgggattgataaatctgatattgtgacaaccgt
gtcacaggcattaaaagaacaaacctatgaactgattgatacagtaaaaccaattgaaac
gatttataactttgtggacgaacgggaatacttcccacgaaattcaggaaacttaaaaga
gcaatttggtatacaagaagatgaaaaagtcctcattcatgtatcaaacttccgtaaaat
aaagaaccttccacacattgtagacgcctttatgaaaatccgtgccaacatgaaagcaaa
gctcttattagtaggtgatggcccagaaaagcatcgtgtcatggaccaagtaaaaggaag
tccgtatatgaaggatgttttatttttagggaaacaagaaaacttagctgaactgtatgc
gattagtgatctaaagctattattatcacagcaagaatcgtttggactggtgttattaga
ggcaatggcttgtggtgtaccttgtattggaacaaatgtaggtggtattccagaagtcat
tgagcatggtgttgacggctatatcgtggaatta---ggggatacagaggcagttgcggc
gtatgcaacccatttattgcaagatgaggaacaattactgcgcttccgagaagcggccat
ccgtgcagtaagtgaaaaattccactcatccaaaattgtggaacaatatgaaaatctgta
cgagaaggttgcggaaagaaatcatgcaaaacaataaatgaaactggagtcaatccaagt
acctataaaaaatcatgtactagcagattactggtcgccaaatactgccattcatcaatt
ttttgagtatgaatacaatgatcaagcttttgagaaaagagcggagcatttagcgagaaa
ttcccgtgatcaaaaagaattaacaacaatcatccgtcaatttatggagccgct---ggg
gttatcaaaaaaagcgaatgaacatttagaacaactagagcaaggagctatggtaatagt
cggtggacaacaagcaggtatcttaacaggccctctttactccgttcataaagcgatttc
agttattgcattagcgaaagagcaaagtacgaagcttcaacagcctgttattcctgtttt
ctggatagctggagaagatcatgacttagaagaaatcaatcacacctatacggtacatgg
ggaattgctgaaaaaaagagcctat-ggggagcgctctagacgtaaaacgatggcttctg
caacagccctaaacaaagagtcaatgacgcaattaattaatacgattattcgtgatattg
gagaaaccgagtatacagaaacgctgattaagcaattagttgacgcattgaacaatagtg
aaacatttacagatttctttgcctgtctaatgaatcaattattcaaagaggaaggcttat
tattaatcgatgccgccaactttcatttccgtcaatttgaacaaaaatattttgcacaaa
tcattcaatccaatgaagaaattgctagagtagtaacggaaaaggaagaggagcttgaac
gtgctggctacggtaagcctattttagcaacatatgaagccgctaatttattttatgtag
aagatggcgagcgatatcttttggaaagaaaaaatgatctgtttgttaatttagcggcaa
accttaaatttacaaaagaagaactattagaagtggcaaataatcatcctgaacgtttaa
gtaataacgtagtaacgcgtccattgatgcaggagatgacattgccagtattagcgtttg
ttggagggccaggagagttagcttattgggcaacactgaaaaatgcattttcagcattag
gtttacaaatgccgatttttgctccacgcctacatattactattgtgactcgtcatgtag
agcaattattacgtgagcatcaactaaccgttactgacgtatgggaaggaaaagcgttac
aactgaaagaacgttttattgcagatgtacaggacagtgaagccaaacgtcaaattcagg
ccatgcaacagttgttaacagaaaaatatgaagagcttgcctactatttagagaaacagc
atctccaattagataagattcttgagaaaaatcaagaaaatcatgcgaagcaatttgatt
atttgcagcaaaaaattgaacaaactgtattgagtaagcatgaaacgacgattcgtaaat
ttatgacgctacaaaatgaattgtatccaaatgatggtttccaagagagatcctttaatc
cgtatcaatatttcaatgagtttggacctatgttaattactgaaatgctgaagcaaaatt
atagtatcggtaaacaccactatttactttatttataaatggagctgtttttatttatgt
tagagcgagttgggctgatcattgtgtttgcctttttaatgtcaagatggcgactctttc
gagaaaagctgtttcaggagcaaggaacgaaagagaaaatatggctcattattatcttta
gtagcctatgtattatcagcagttatacagggattaaaattgaaagtgggacaatccatc
ctttaaatcagatgatacatagtacaatcaatgcagaagaggcgatcgccaatacaaggc
taattggtgtggctattgcaggaatttttggtggacctctcgttggcgtgtgtgtaggca
ttattgcaggtattcaccgaattacacttggtggttttacagcaatagcctgcggtgttt
caacgattcttgctggctttattacaggtggtttaagtaaacgcttcaaaatccgtcaaa
cgttttcctataagaaagcggtcatcattggcatctgtgcggaaacgattcaaatgctgg
tgattttagtagtcgcgaagccatttgagcaggctttgcagctagtctcattaattgcca
tgccaatgattttaatgaatgcctttggaatatttttatttttcatgattattaaaacgt
ttattgatgaagaggagcgtacaaaggcattacaaacccatcaagctttttcgattgccc
aacaaacaattgagcattttcgtaagggcttgaatgaagaatcatgccaaacggttgctg
aaattattaaaagagaaataaaagtagatgcggtcgctattaccgataaaaatggcgtat
tagcacatgttggcgttggtgaggatcatcatttaatacatcgtgaaataatgacagctt
tgacgaaacgggtattagaggaaggcaatatattaatggctacatctgaaaaggaaattc
aatgtccgcacgctagctgcccattaagtgctgccattgtcttgcccttgaaggtacaac
atcgaacggttggaagcttaaagctttattttactaaagcagattctttaacaggggtga
agaaggaattagctgagggcttaagtagactattttcctcacagcttgaatttgctgaaa
ttgagcaacagcggaaattattaaaggatgctgaaattaaggcattacaagcacaagtcc
atccacatttcttctttaatagtctgaatacaatttcaagcttgattcggacagatgcag
atgaggcaagagcgttattaatcaagcttagtaaattttttagaagcaatttgcagggcg
cacggcaaatgcttattccattgaaaaatgaaatagatcatgttgaagcttacttgtcta
ttgagcaaacacggtttcctaatcggtacgaagttgaatttatcatggatgaaacacttt
ttgatgtgcaaattcctccatttaccttgcaaccacttgtcgagaatgctatttatcatg
cctttaaaaatcgtagtgagggcaaaatctatgtcaaagtacaacgtgtgaataataagc
tggtcctatcaacagaagataacggctgtggaatgaggaaggagcaggtaaaacaacttg
gcaagcgtattatgcaatccgaaca---agggacaggaactgctctatggaatatttatc
agcgaattcatgaaatttatggctctgaggcggattttcatataacaagtacgttagatg
taggaacaaaaattatgattcaactgccgttaaaggcgactagatgggagtagatgttac
aaccagaaaccttcaacatatatattctcctatgtgtaattgctccaattattggagctt
ttctgcttacttttatctttattttcgaaaagcaaatcgatagccttgaggaggaaaaaa
gaaatttagagcttgagcaggatttacaaagagcgaatattctccagttgaatcagcaaa
tacagccacatttcttttttaatgcattaaattcattattaagcctagctcgcatcaatc
gaaaggaagatttggttgcgggcattgaggctttggcaacattttttaaatttaaataca
ataatcacgaggtgttaattgcgttaaagaacgaggtacaatttgtcgatagttatttaa
atattcaacaattgcgatttggccatcgtttgactgtaaataaatatattgatgatgaag
ctctatctgtccaaatacctccatttattctgcagaccattattgaaaatgcatataaac
atagctttgaaaaacatataggacctgcagagctttccattataatcaaaaaaatggata
ctagcttattaattgaaattaaaaatacacagccattagaaaaaat------------tg
aacaggtagtagacgaattgcagcaaggttatggtctcgaaaatattagaaaacgacttg
agctcatttatgggcttgaaaatattttattctcgattcaaaacaatgaacagcattaca
ctgttacaatccatgttcccgcatagatgaacgccattgaaattcatgatttacataagg
gctttgaaggcttttttctcaaaaatataagtttttccgtccctcaaggcactgtcatgg
gatttgttggggaaaa------tggggctgggaaatcaacaacgataaaatgcatgctga
atttactaaaaaaagaatatggcgaaattttgctatttggcaaagatcatgtcgaacacg
aactatcgataaaaaacgacatcggcgttgtatttgacgatttacatgtaccagaaacgc
taaatgcgacgcaactcgacaaaatcatgagcaaagtatttcaaacatgggattcaggct
attattttgaaaggttagctcaatttaaggtgccaaagaggaagaagattaaggaactat
cacgagggatgaggatgaagctatcgatcgccttggcattggcacatcatccaaaactat
tgattttagatgagcccacaagtggattagaccctattattcgggatgaaattttggatt
tatttttagcatttatgcaggatgaaacgcacagcattttattttcttctcatattacaa
gcgacttagaaaaaattgctgactatattacgttaattcataatggtgaaattttattga
gcgagagtaaagatgctcttttatatgaatatggtattttcaaaggaaatagtgaggaag
taaacgacttaccgaagcatgctattctgagaacccgtcctggtacgtttggaatagaag
cattagtgctgaaaaaggaagtaaatgaggctttcaaacttgaaagaccttctatagaag
atatcatgctattttttgtgaaaggtagtgtttaaatgattgttgttgaacatctatcag
gtggctatgaagatataccaatcgtcaaggacattagttttaccgttgaaaa---gggga
aaattcttggcattctagggccgaatggtagcgggaaatctacattattaaaagtaatga
gtggtattttacctgctactgctggaaccatttcgattgatggacaaaatattctttctt
atcatgctcgtgctttggcgaaaaaaatggctgtattaccacagcttcatgcaaatgctt
tctcgaacagtgtgagagaggcagtttcattagggcgctatccgcatcaaacaggctttt
tctcaagttggtctacacaagatgagcaggctgttcaacatgctatgcttcaaacaggtg
taaagcgatatgagcatacaccgatggaatttttatctggcggtgaacaacaaagggtat
ttgtagcacaggccttagctcaagctgcagaaattctattactggatgaaccaactaatc
atttagatattgcacaccaacgtcaaattttagacatggttcggaaggaagctttggaat
gtggtttaacggttgttatggtactacatgatatgaatctagcgtcgctttattgtgatg
aattgttacttatggagagtgggcaagtgagagcaatgggggta---ccccatgaagtat
taattgcctctcaaattgaagatgtttaccaagcacgggtgactacgtatgcacatcctg
aaataccaaaaccacaaattaccatgatgcccgcagctattaactaccagcagcgagctg
tcattacaaaagagcactttacgataaccgagcaatatatcaaacttcaagcagagcttc
ctttgaagaccgtatcctctgcagttcataacccaggtattggctggcataattgcttat
taaatcgctcagttcttggtgattatgttatcagcgatgtaaaaagcgaagttagtgatt
ttttaaaaagggaaaatttttcacctacaaatactgttgttatgctaacagcagtaccaa
cagctctagtggccattaatgaattttcagcaccttttggcagtttaatcgtagctgtaa
cagctggcgtaggcaatgcagttgatgtatctcgggtgcatgaaagacaagatgagccat
atattggtactattaatacatgggttatcattaatggttgtttatcggaagaggcatttt
ttcaggcattaatgacagcaactgaggcaaaaacaaaggcgttgcaatcagaaaatattc
gtgatgagcgcagtggaaccattgcaacaggtactgctacagatagtctgttaattgctg
caactcaaaaa---ggggaagaaatgctgtatggtggcccaattacggaagttggtaaaa
tgattgcaaagggtgtctatgaaacaacagttcaggcgattaggaattataaaaaccagt
tttag-------------------------------------------------------
------------------------------------------------------------
------------------------------------------------------------
------------------------------------------------------------
------------------------------------------------------------
------------------------------------------------------------
------------------------------------------------------------
------------------------------------------------------------
------------------------------------------------------------
------------------------------------------------------------
------------------------------------------------------------
------------------------------------------------------------
------------------------------------------------------------
-----------------------------atgtatgaattaaagaccaaggaaacggatg
taagtgtcattgaatttattgaaagtgtagaccatccaaaaaagcgagaagacgcttatc
gattactggacatttttacagaggtcacaggctatgaagccaaaatgt---ggggaccga
gcattataggctttggtaaatatcattacaaatatgaaacaggccatgaaggagatgccc
cactagctgcctattcccctcgcaaagcgaaaattagcttatattttgctcca---gggg
atgaccgagagcaactattacaacagtttggtaaacatacaacaggaaaagcctgcgttt
atattaataagctagctgatgtgaatgagaacattttaaaagcccttatccaacaaacca
tcgattttttacaaaaaacctatccagatgcttaaatgaagaaagtatttaatttccaat
ggctatcagtgctcttacttgcactggtattagcaggctgtggcacggctgaagatacaa
caaataaagaagcttcacaggatatacaacaagaagagaaaacaagctataaagtgacag
atgatcgtggagtggaaatagagtttaatgaagtaccgaaaacagtcgtatcattacaac
caagtaatactgaaattttgtttgctttaggtgttggcgataaaattgt---gggggcaa
ctgagtacgatacttacccagaggaagcacaaaaaattgaacgtgtctctgatactatga
attttaacagtgaaagaattatagcgttaaagccagatgttgtcattgcttatacaatcg
gtgataaggatgcactaaagccgcttgaggatgcaggaattaaagtgtttgttattcaat
ctgcgactactttcgaagatgtttatggagatatcgaacaaattgctgcagtgatggatg
ttgcggataaaggaaataaattaaacgaagagattaaagcgaaaattgctgaagtccaaa
cgaaggtgaaggacgtaaagacgccaaaaaatgtttatttagaggttagccctaagccag
acatttatacagcaggctctagtactttccaacaagaaatattggatgcagctaatgtta
ataatgttttttctgacctgaatagctgggcaaaagtgaatgaggaagatgttattgcaa
aaaatccagatgttattttaacgacagtaaactatacagaagatcctata-ggggaaatt
cttggacgagatggttggaatacagtgacagctattcaaaacaaagcggtgttgtctctt
gatacagatatctctaatcgacctggtccacgtattggtgaagctgtagaattagtagcg
aaagctgtatatccagagttatttaaataaatgaagaaattttggaaaataggattatca
gcatttttagcagtgggcttgctagctgcttgtggacaggaagcaaaggataacaagcca
gctaatgagcagcaaacacagcaagaaaaggcacaggtggatgaagcaacattcccaatg
acaataacagatgcccttggtaaggacattacactcgaagcacctcctgagaaaattgtt
tcacttattccaagtaacactgaaattctttttggactcggtttaaatgatgaaatagtt
ggtgttactgacaacgacgattatccaccagaggcagctgagaaggataaggttggcggc
atggaatacgatattgaaaaaattattgccttaaaaccagatatcgttttttctcacgaa
tctagcatgtctctttcagaagaggctattgcacagcttgaatcggcaggtttaaaagta
tttgtagtgaaaaatgcacaagactttaatgaaacatatacgacaattgagcagcttgga
cgtgctacaggaaaattaccagaggcagaaaaaattgtcgctaatatgaaggctaaagta
gaaggaattttggctaaagtcaaggacgttgaaccaaaaaaagtgttagttgaagcatcg
gatgagccagatatttatacagctggtaatggcacatttatgaatgcaatgcttgaaatg
ctcaatgcagagaatgtagctgtagatggcgataattggtataaaattgatgcagagcaa
attatcgcgaaaaacccagatgtcatcgtggtgacatatcattatgtaccagatatttta
acgaagataccaaaacgtgcgggctttgatacgattaatgccgtgaaaaataatgcgatt
gtgcaggtagatgaaagcacaacaagtcgtcaaggaccacgtttagcagaaggtctagaa
gaattagcaaaagcgatctatcctgaggtatttaagtgaatgaagaaatggaaaagtatc
tggctgatgataatcattgccttggtcgctgttttaggggcttgtaacgcaaaggacaaa
acagaatcggcagcacaaggtgaaaaggttgagccatccgaggcagcagcagaagtaacc
attgaaaataatgacacaactcaaacatatacggaagcaccgacaaaagcgattagctta
aatcaacatgtgacagaaattatgttagcgcttggcttagaggagtctatggtagggacg
gcttacttggatgataaaatttacgagccactgcaagaggcatacgataaagtccctgtc
ctttccgatcaatacccaacgaaggagcaagtcattgatgccgaggcagatttcctatat
gcgggctggaaaagtggcttcggggaaaagggtgttggcacaccagaagagcttgaagaa
ttaggcattcatacgtatttacatacggcttccaacatgacaaagccaacattagaggat
atttttaccgatattcgtaacatcgcgaagattttccgtattgaggatcgtggtgaagct
ttaattgagcagatgacgaaagatgtagaggcagtacaagctaaattaccaaaagatagc
gaaaaattacggattcttgtatttgatagcggtgaaaaggatgtatttacagcgggtcaa
aactttatgaatgagcttgtgacaatcgcgggtggacaaaatatctttggtgatgtggaa
tcaggctggacaactgtgtcgaaggaagatgcagtagaccgcaacccagaggtagttgtc
gtgattgattacggtgaaacaacggcagaacaaaagatccaattcttaaaaaatgatcca
gcattgaaggagatggaagctgttaaaaatgagcgctttgttatcctgccactttcagca
gcgtctgaaggggttcgtgc-ggcagaggcgattgaaattttagcaaagggcttctatcc
tgaaaacttttaaatggcaagaaaaggcttgtttttagtatatacaggtgagggtaaggg
caaaacgacagcatctcttggcgttacattgcgtgcagttggtcgaggcttaaatgtgcg
ttatctgcagtttatcaaatccccagaacgtacttatggagagcaaattgcccttcgtaa
gctaggcgtagaaatggaacaaatgggcataggttttacatggacaaaaacacctgagga
gcatcgagctgcattagccaaggcttggaaaaaaacgaaggcagctctacaggatgacag
cattgatttattggtcctagatgaactcaacaatgccctagcgatcaccaagtttccaat
cgatgatgtccttcctctagcagaagtcatcgaggcaatccaacaccgcccttctacaat
gcatttggttgtcacaggacgaagtgcgaatccagcattactagcaatggctgatttagt
gtcaaccattgaggcgacaaagcattactatgatgaagggattccagcggtgaaagggct
cgaattttaaatgggtaaactacaaaacaaagtggtcatcattactggtggtgcaggtgg
tattggtagtggaatggcaaaagctatggtaaaggaa---ggggcgattgttacaattgt
tgacttaaatacagaagcaggcgaggcaatggcaaaagaattacaagaaatgtcgccaaa
gtctatgtttttacaggctaatctaatggaacgcgaccaattaccaaaaattattgatac
agtcgtagaaaaatacggtaaactagatgtgctagttaataacgctcatgctgctaaaca
agttacaatagaagaaactacacaagcagatcttgacttgtcatttggaacaggttttta
tccaaccttctatttaatgcaagcagcactaccgcatttaaaagaaactaagggtaatat
tattaactttgcatctggagcaggcattcaaggtcatgaaacacaggctgcttatgccgc
tgccaaggaagccattcgtggtatttcccgtgttgccgcaaatgaatggggacgttttgg
tattaatgtcaatatcattagtccgcttgctgattcaccaggtgtacaagcatgggcaaa
agcacagccagagtattatgaagcggtgagaagtaaaatcccgttaggccgttttggtga
tattgagcaagatattggtcgagtagctgttttcttagcttctgacgattctcaatacat
tacaggtcaaacgattatggtggatggaggatcactaatgcttcattaaatgtcttcaca
cgatacacctatagttgctaagtctcaagcacagtatgagtatgatcgtcatcataatgc
cgttcatatgcgtaaacaagtaatcaactttgcgattatgattttcttcacttttatcgc
attcgcagtagttgcagctgatttttctaaatacttaattatgccattcgtattattatt
ggctggcgttcaagttgtacttcaactttattctttcatgcacttagaagacaaaaaaac
acactttggtggcgttattggattctttatgtggatgggaatcttaatcgcatttacatt
cttcttagca-tttttaacaatcatttggtggtaa-------------------------
------------------------------------------------------------
------------------------------------------------------------
-atggcagcaacgccaattaaacaagaatacaggctacaaaatttatcctgcgctagttg
tgccgcaaagtttgaaaaaaacgtaaaggctattccagaagtacaggatgcacaagtaaa
ttttggtgcttctaaaattacagtaatcggcgctattagtgtagaccaaattgaagaagc
tggtgcttttgatggcattaaggttacacaatcggcagcaaaagcacttgaaaatactac
acccttttatcgtaaaaaggaaaacgttttagcaggaatatcattgctttttgtcattct
aggttatctgtttgtgggtataaatggggaatcaaacccactcccgattgccatgttcat
tatagctatccttgtgggtggagtgggtatttttaaaataggcttccgcaatttagttcg
ctttgaatttgatatgaagacgcttatgacaatcgccatcatcggagctgctattatcgg
tgagtgggaagaagcagcagttgtcgtattcttatttgctgtaagtgaggcacttgaagc
gtattcaatggataaagcacgtcaatctattcgtcaattaatggatattgctccgcccac
agcgattattaaaagagcccacggtgaacacttccatgagcttgagttacctactgaaga
catagaaataggagatatattgattgtaaagcctggccaaaagattgcgatggatggcat
tgtcattagtggattgtctgcagtcaatcaggcggctattacaggtgaatcgattcccgt
aaataaaacaataaatgatgaagtatttgctgggacgttaaatgaagagggtgcccttga
agtacgtgtgactaagcgagtagaagatactactatcgctaaaataattcatcttgtgga
agaagcacaagcagaaaaggcaccttctcagcaatttgtagatcgctttgcaaagtatta
tacaccagcgattatgattattgcttttttagtagctgtgattccacctttattagtagg
tgattggcagcattggatttaccaaggtctagctgttttagtggtaggatgtccttgtgc
gctggtcgtctctactcccgttgccattgttacagccattggtaatgcagcaaggcaagg
tgtactgattaaaggtggtgttcatttagagcaactaggacatattgaagctgttgcctt
tgataaaacaggtacattaacgaaagggcagcctgcagtaacagatattgtaacgactga
aaattggtcagaagactatgtgctacaactagtagcagcggtagaaaaacagtcacagca
ccctttagctaaagcaattttaaatagactacacgatcaaaaattatctgagctcatccc
aacagatttccaatcagtaacaggaaaaggtgcctatgctaccgttgataatcagattat
ttatgtaggtagcatgaaatgggctacttcattaacttctatagatcaaaatatagaaag
tcaggttaagaatctgcaagaacagggtaaaacagtagtagcagctgtttcgaataatca
acttattggactgattgcaattgctgaccaattacgtcgtgaaagcaaggacgtattgaa
caaattaaatgccttaaaagtaaagcatatggtgatgttaacaggcgatgcagagcctac
tgcgcaagccatcgctacttcattaaagatgacagatgtgcgtgctgggttattaccaga
agaaaaattaatggcgattaaggatttacgtacacaatttggtgctgtagcaatggttgg
agatggtgtaaacgatgcaccagcattggccactgcaaacgtaggaatcgccatgggtgg
agcaggaacggatgcagctcttgagacagcagatattgcattaatgggtgatgatctaac
aaagcttccttacactattggcttgagcagaaaaacattacgtatcattaaagagaatat
tatatttgccctagttttaaaattaattgcattgctgcttgtcataccagggtggttaac
attatggatagcaatttttgcggatatgggtgcaacactattagttgtgtttaattcatt
aagactaattagagcaaaaaagtagatgccaaaggaaatatgtgaggtgacgcatgtaca
tgaagaagcggtcacaaaggtgcaacaacaaatgcccgatttatcaggtgtagccaaatt
tttaaaagcgttatctgatgaaactagacttaaaattgcctatgctttaacggtggagga
tgaactatgtgtttgtgatgtagcgactattattggttcttcagttgccacagcatcaca
tcatttacgatatttgaaagataataatttagcgagatcacaccgtaaaggtaagcaaat
gtattactctttagcggatgagcatgtataccaaattgtaacaattgcctacgaacatgc
gaaaga---ggggattgcgaatggcagcaacgccaattaaatgaaagtattacaacaaaa
agaactgcgtactacgaacttttttaccgaggatgaaacgcttcaaaaaatattagaaat
gatgctagataaagagtttttatcctatgcacatcgagagttaacagattttggtgagct
atgtgcaggtgatattgatacgagggcaaagtatacagatcgacagggagagcctcgcct
tcaaagatatgatgcctacggtgaagagatatcagaggtttgggttaatgatggctataa
aaagacgattgaagagacatataatacagggattgtcggctatgtacacaaggatattcc
gcagctaggtcacaagggtaattatgtttatagctttgcgcaaggttatatgctatcaca
tgcagagcccggtttttactgtcccgtaacattgacgatggctactgcctatctattaga
tcattatgcggatgaagaggtaaagcagcgttttttaccacatgtttgtgcaacaggtga
cacagatttatatgaaggtgcgacctttttaacagaacgtcaaggaggctctgacgttgg
tgcaaatgtggtggaggctagaaaggatggcactgcgtatcgtctatatggtgaaaaata
ctttgcctccaatgcaggcatgtgtggtgtagcgatggtattggcgcgactagaagatgc
gccagcaggttccaaaggcttaacgttgtttgcagttccatggcgcaaagaagatggaac
agcgaatcatctacgtattcgccgactgaaagataagctaggggttcgggctgttccctc
tggtgaggtagaatttgaaggtgcacttgcctatgttgtaggagagcaaaataaagggat
ttattacatgctagaagcactaagtctatcaagaatttgtaatgcagtcgcttcaattgg
tattatgcgccgcggcttcttagaggcaaaacattatgtaaccaatcgacatgcatttgg
caagcccttaacacaataccctatgattcaggatactttaggtaaatttgcagctaagtt
gcacgtggaggtagcgacagtttttgatcttattcagttatacgataaagtgacgagtgg
acagggaacacagcaagaccttattatgaatcgtttatatattgccattatgaaaaagga
aacggcagagcaagccgttcattatgctagtgaggcaattgaattacacggaggtaatgg
ctatatcgaagactttgtaacgccacgcttattaagagacgcgcaagtgttgacggtgtg
gga---ggggacggctaatattttggccttagaactcattcgtttggtagataagttcca
tgcccatgaattgtttgtacatgagatgaaggaacgattagacaaattagctgacagctc
attggtacaaatcgttaaagaaaaattggaggatatgtctgcgaaactacaactctttag
cgctttagacgaagcgacgaaaacttttgaagcaaaagatatggcgaaaaagatggctca
tctttatgaaagtgttgtagcggttgaatgggcacataaatttggtgggaaatatgaaaa
acttgcggacgtttatttagagcagacatggtcattaagagaaatgggtgctcaaatgaa
aacagtccaatacttttctgaaattgtataaatgtttacagataaaatattattgattac
tggaggcacgggctcttttgggaacgccgtattaaagcgatttttaaatacggatatcaa
agaaattcggattttttcaagggatgaaaaaaagcaagatgatatgcggaaacgctatca
gcatactaaaatcaaattttatatc-ggggatgtccgcgatattcaaagcattcacaatg
cgatgtataatgttgactatgtatttcatgccgccgctctcaagcaagttccctcctgcg
aattttttcccttagaagctgtgaaaaccaatattttaggaacggatcacgtcctaacag
ccgccattcaagctggcgtcaagaaaatcatttgtctttcaacagataaggcggcctacc
ctgtcaatgcgatgggcatatccaaggcaatgatggaaaaaacgtttattgcgaagtcac
gaatggttgatcctcaccaaaccctgatttgcggcactagatacggcaatgtcatggctt
cacgaggctcggtcatcccgttattcatcgagcaaataaaggctggaaaacctttaacga
ttacagaccctcatatgacacgttttatgatgagccttgaggaggcggtagaattggtat
tgtacgcattctcccatgctcaaaatggggatattatggtgcaaaaatcacctgctgcga
cgatagaaaatttagcacaggctttacttgaaatctttcaagcgaacaatgccctacaaa
ttattggaacacggcacggagaaaaaatgtatgaagtattatgtacaaaggaagaagcgg
caaaagctattgatatgggccatttctatcgaatcccagcggataatcgggatttaaatt
atggaaaataccttgatgaaggctctccaaaaattacattaacagatgaatataactcta
ataatacaaaacaattaagtgtggctgacatcaaagaaaagctattaacattgcctctta
tacaagaagagctcctacattggacaggaggaaaaccatgaatgaaaaaacgtttactag
ttttagaagatggcacagtatttacaggtacagcatttggtagcgagcgcgcttcacaag
gtgaggttgtattcacaacagggatgacgggttatcaggaaacgatttcagatccctcat
tctatggacaaattgtcactttaacttatcctttagttggtaattacggcattaaccgtg
atgactttgaatcgattacgccagccattcgtggatttgttgtgcgtgaattagctaaaa
atccttcaaatttccgctgtgatttaactttagatgattatttgacatcaaaggatatcc
caggaattgaaggaattgatacacgaaaattaacacgtattattcgtagtaaaggttccg
taaaagcgattttgacagctgctgatgaagaagtaaatgtggatgaaatagtagcacaat
tacaagcaacgccagccattacgcaccatgttcgtgaagtatcaccaaaagcggcctatc
catctccagggcgtggtaaacgagttgtcctaattgattatggaatgaagcatgggattt
tacgtgaattaaacaaacgtgattgtgatgtgctagtagtaccttataatacgtcagctg
aggaaattttagcttggcatccagatggcatcatgctgtcaaatggaccaggaaatcctg
aagatgttcaagaaggcattgaaacagtacgtaacttaattgggaaagtgccaatgttcg
gtatttgtttaggccatcaaatcttttctttagcaagtggtgcaaaagcctttaaattac
cgtttggacaccgtggtggtaaccatccagtaaaagatttacgcacaggtcgtacagatt
taacatctcagaaccatggctatgccatcgatatcgaatcattaaaagatacagcgttag
aattaacacatatcgcgttaaatgatggaacatgtgaaggtgtgcgtcataaaaaatatc
caattttcacagtgcaatatcacccagaagcatcaccaggtccagaagattcaaaccact
tatttgatgaattcatcgaaatgatggaagtagaagcagggaaggggaaacaacatgcct
aaatgcctaaacgtacagatattgaaactattttagtaatcggctcaggcccaattgtta
tcggacaagcagcagaatttgactatgcaggaacacaagcatgtctttcattaaaagaag
agggctaccgcgttattttaatcaattcaaaccctgctacaatcatgacagatacagaaa
ttgcagacaaagtctatattgagccaatttctcttgattttgtatcgcgtatattacgta
aagaacgtccagacgcgattttaccaacacttggtggtcaaacgggcctaaatatggcga
tcgaattagacaaatcaggtattctagatgagcttgggattgaaattcttggtactaaat
tagatgccatccataaagcagaggaccgtgatttattccgtaatttaatgtatgagctag
gagctccagttcctgaatctgatattattcataacttagatgaagcgaaaagatttgttg
cgaaaattggctatcctgtcattgttcgacctgcctttacacttggcggtacagggggcg
gtatttgctacaacgatcaagacttagaagaaattgtgacatcgggtttaaaatattcac
ctgtaacgcaatgtctattagagaaatcaatcgcaggctataaagaaattgaatacgaag
taatgcgtgatgcagctgacaatgccatcgttgtatgtaacatggaaaacgttgacccag
tagggattcatacaggtgactcaatcgttgttgcaccaacgcaaacattatctgatcgcg
aaaaccaaatgctacgtaatatttcactcgatattattcgcgcattaaaaattgaaggtg
gctgtaacgtacagcttgcacttgatccatatagctttaattactatgtgattgaagtaa
atccacgtgtctctcgatcatctgcattagcatcaaaagcaacaggttatccaattgcta
agctagccgctaaaattgcagtaggcttaacgttagatgaaattaaaaatcctgtaacag
gctcaacatatgcttgttttgagcctgcactggactatatcgtagcaaaaattcctcgct
ggccattcgataaattcgaatctgctaaacgtaatcttggtacgcaaatgaaagctactg
gtgaagtaatggcgttaggtcgtacttttgaggaagctatgctaaaagcggttcgttctc
ttgagacaggtcaagtacacttagagttaaaacatgctgaagaaaattcagattcttgga
ttgaaaaacgtattcgcaaggct---ggggatgagcgtctattcttcatcggtgaagctt
tacgtcgaggtgtaacaattgaacaaattcatgaatggtcagcaatcgatctattcttct
taaataaatttaaaaatattgtggatatggaacaaacgcttgcagacaataagaatgaca
aagacgtactacgaacagctaaacgtttaggctttgcagataagaaaattgctgagcttt
gggaaacaacaccagaagaactatatgcttatcgtaaagagcatggtattatgccagtct
ataaaatggtggatacatgtgcagcagaatttgaatcagaaacaccatatttctatggca
catatgaagacgaaaatgaatcgattaagtcagaaaaaccttctgttgtggtacttggtt
caggtccaatccgtatcgggcaaggggtagaatttgactatgccactgtacactcagtat
gggcgattcaagaagcgggttatgaagcaatcatcatcaactcaaatccagaaacggtgt
caacagacttctcaatttccgataagttatactttgaaccattaacaattgaggacgtta
tgcatattatcgacttagaacaaccaattggtgttgttgttcaatttggtggtcaaacgg
ctatcaaccttgctgataaattagctgctaatggcgtgaaaatcctaggtacatctcttg
aggatattgaccgagcagaaaaccgagataaatttgagcaggcgctacgtgaattagata
ttccacaacctcaaggagaaacagcggtttctacagaggaagctcttgccattggtgagc
gtctaggcttcccagtgcttgttcgcccttcatatgtacttggtggacgtgcaatggaaa
ttgtttataatcaagaagaattacagcactatatggaaaatgcggtagaggcatctccag
atcatccagttttagtagaccgttacttaacaggtcaggaaattgaagtagatgctatct
gtgacggtgagaatgtgttaattccaggaattatggagcatatcgagcgtgcaggagttc
actctggtgactcaatctctgtttacccaccgcaaaaattaacacaggcacaaaaagata
cattagttgactatacaactcgtcttgcgaa---ggggctaggcatcatcggcttaatga
acattcaatatgttatttcacaaaacgaagtatttgtcatcgaggtgaacccacgttcat
cacgtacagtaccgttcctaagtaagattacaaatattccaatggctaatattgcaacaa
aagcaatccttggcaaatccattgtagagcaaggctatccaacaggcttagcagcggagc
aaaaaggcgtatttgtaaaagtaccagtgttctcattcgctaaattacgtcgtgtagaca
ttacattgggacctgaaatgaaatctactggtgaagtaatggggaaagatgcaacattag
aaaaagctctttataaaggcttagttgcagcaggtatggaaatacgaacagaaggtacag
tattattcactgtgtctgataaagataaagaagaagcgattgcattagcaaaacgcttct
caacagtaggctatcgcattgtagcaactgaaggtacagcaaaagcatttgaagcagcag
gcgtacgaactgatgtagtaggcaagattggggcgaaaggacaaacattgattgacctta
tccaaaat-ggggaagctcagcttgttgtcaacacattaacaaaaggcaagcaaccagct
cgtgacggcttccgaattcgtcgtgagtctgtagaaaatggtgttccttgtctaacatct
ttagatacagcagaagcaatggtacgtgttatcgaatctatgacatttacagcagaacaa
atgccaaaagcggaggtagtacactaaatggaagaaaaattagcaaaaaagcttcgtcat
gaacaattacgaagtaaggttgtaacagccgaagaagcagcatcttggattaaggatggc
atggtattagggatgagtggattcacacgtgctggcgatgtaaaggttgtacctcttgca
cttgtagagaaagcgaaaaaagaggatttccaagtagatgtctttacaggtgcatcactt
ggccctgaggtagaccaatacttagcagaagca---ggggtcattcgtaaacgcggtcct
ttccaagcagatgctggcattcgtaataaaatcaatagcggtgatatcacatttgtcgat
gcccatctttcccataatgctgagcttgttcgtcaaggtattattggaccaatcgatttt
gcgatcattgaagcggctgcaattacagaagatggcttattaattcctacaacttcagtt
ggtaactctcctatttttgtgcaagaagcagaccaagtcatcattgaattaaacgtagca
cagcttgatgcattagaaggtatacatgatatttacgtgcctgcaccacaaggaaagcgt
gatccaattcctttacagaatgtttctgatcgtcttggtataattggaattccactagat
ttagataaagtaaaaggcattgtcatttcggatatattagatgcgccatcaactattgtc
cccgcggatgaagagacagatgttatggctactcacttattaaatttcctacgtgaagag
attaaagtaggtcgcttaacaacaagtttgcgaccaattcaatct---ggggtaggttca
gtagccaatgctgtattgctaggctttaaagattctgagtttgagaacttagaagtttat
tcagaagttcttcaggatgcagtgtttgaattgattgatgcagggaaagtgaattttgct
tctgcaacttctattaccctttctgagcaagtaggaaaccgtgtttatgggaattttgaa
aaatatgctgataaattagtgttgcgccctcaagaaatttcaaatcagcctgaaattatt
cgccgactcggattaatctcggtgaatacggcattggaattagatatttacggtaatgtt
aattcgactcatgtttctggtacaaagatgatgaatggtatcggtgggtctggagacttt
gcacgtaatgcacgattagggatatttgtgacaaagtcttatgctaaaggtggagatatt
tcgagtattgtcccaatggtctcgcatgtggatcatacagagcatgatgttgatgtcata
gtaactgaacagggcgtagcagatttacgaggacttgctccgaaagaacgagttgggctt
atcattgataactgtgcacatcctgattatagggaacagctgtggcagtactataatgat
gccaatgaggcaacgggcggacatcatacaccacatgacctagaaaaagcactatcatgg
cacgttaattatgcgaaaaatggtacgatgaaggaccctgctttcacgaaacaataaatg
cattttcatgaaaaacctaacacatatgtaacgaatgttgaaataaaagtgagtgattta
caccgctctttaaccttttatcaagaaattattggctttaaagtgttacaacaagattca
cataaagctacgttaactgccgatggtgaaacagctctattaactatagttcagcctaaa
accgtggaagataagcttagcatgacgacaggactttatcacttcgccctattattaccc
agtcgacgtgacttagctaatgtcatttctcattttcgcgaaaaaagtgtttatctt---
ggggcttctgatcatgctgtaagtgaagcactctatttaaatgatcctgatcataatgga
atcgagatttattcagatcgtcctgaaagtgaatgggcatggcataacaatcaggtgcat
atggtgacagaaccactcaatattcgttctattttagaagagggcgatggaaactggctt
ggtctgcctgctggcacagtaatgggtcatattcatttatcggtctccaacttggctgaa
gctgagcaattttatacaaagggattaggttatgatattgtcacacgctatgggtcccaa
gcattatttatttctacaggccgttaccatcatcatatcggtttaaatacttggcactca
gagaatgcaccaaagcttggagaaaatcaagttggcttaaaaacgttctcattacgttta
gataacgaagaacaagcggcaactatgatagataatcttcgtggtataggtgcacctgtt
acagaaatcgtcggagggttccaaacagaggatcctgc---gggaaatgttatattatta
aagttatagATGCACATACATAAGTATGAGAAATACTGGCTTGTGTTTGGAGTTACCACT
TTAGTGGCATTCCTGATCATTCTCGGTATCGGAGCATTTCATCAAGGCTCCCATCCAAAC
AATGGTAAAAAAACACTAGATTACGAGAAAGTGAAAGAGACAGCACCTTTTGATAATCCA
GGTGTCCATAAGGTAGAAGGTAAGGATTGGGATTACGAAGTGGTGGTAATTGCTTCTGCA
TTCAATTATAATCCTCCACAAATTGAGGTTCCACTTGGTGCAAAAGTGAAATTTATCGCA
ACAAGCGAGGATGTTATGCATGGTTTTGAGGTTGCAGGTACGAATATCAATATGATGCTT
GAGCCTGGCTATATTTCGGAATATGTGACAGAAGTCAATAAGGTTGGCGAGTTTTTAATC
GTATGTAATGAGTATTGTGGTACTGGACATACGATGATGCACTCTATGCTAAAGGTGGTG
GATTCAAATGAGTCACACTAAatggattttaaaacagatttcaaaccattaacggtggac
ccagataaaatttacgattacagtttctcgataattgcagaggaaatgggcgagcatgat
ttctcagaagatgaatggaaagttgtacgtcgcattatccatgcatccgctgatttcgag
ctaggccgtagtgtcatcattacaccaggtgctattgaagcgggtatcaagtctattctt
gctggacgtcatgtcattgcagatgtgcaaatgattgaaagtggctctggtaaaaagcgt
ttccaaaaacatggtggcgatttgcattgctatattgcggatgaagatgtatcaatagaa
gcg-aaaaaacaaaatacaacacgtgccatcatttcgatgcaaaaggcttcaaaattaca
tgaaggtggtatttatgccattggtaatgcaccaaccgcattactggaattgattcgttt
aattaaagaagggctagcaaaaccagatttaattatcggtatgcctgttggttttgtgtc
agcagctgagtcaaaagaagagctgcttaaactagaagggattccgtacattacaaatgt
tggtcgtaaaggcggtagtacagtgacggttgctgctttaaatgccatctcacttttagc
ggacgaacaggcgaaaaaataaatgcgtcacggttatacgacgggagcctgtgcaactgc
tgtatcaaaggctgcactgcttgcccttattactaaggaggagcaagagacaagtacgat
tcatttacctattggtcgagatgcaacctttacaattgaaaaatgcatatttgaagaaaa
tgctgtcagctgtgaaacgattaaagatgctggtgatgatcctgatgcgacccatcaggc
actcatcgttggcacagtgagctgggcagatacacctgggattcatttagatggaggtat
tggcgtcgggcgtgtcacaaagcctggcctgccagtgcctgtcggagaggcagccattaa
tcctgtaccccgtaaaatgatttatagcacggtccaaggtgtgttggacgaatttcacat
tactcgaggcgtgaatgtggtgatttctgtacctaagggtgaggagattgctaaaaaaac
gttaaatggacgactcggtatacttgggggcatctcaatcttaggcactaggggaaccgt
cgtgcctttttcgagttctgcttatatggctagtattgtccaagccatcagtgtagcgaa
agaggctggctgtgagcatttagtggtgacaacaggtggacgaagtgagaagtttgcgat
gaaacaatacccacatctagcagaagaagcatttattgaaatgggtgactttgtaggttt
tacattaaagcattgtaagcgtctaggcatcaagcaagtttcactcgttgggatgatggg
gaaattttctaaagtcgcacaaggagtcatgatggtgcattccaaaagtgcaccgatcga
ttttaattttttagcacaattggcagaggatataggggcagatgaagaaacgatagcaca
agttctggaggcaaatacagcttcacaagtaggtgagatgatgatggagaagggctatga
tgcgttcttccatcgtttatgtgaggcctgctgctattcctctatccatcatattaaggg
cggtttaacgctttccacatcgatctattcgatgcagggacaattattaggaagggctga
tgacattgcatcgatcgatgaagttgattgggatcggggataaatgacattgcatcgatc
gatgaagttgattgggatcggggataacggattagcaagcttattaccccaataccttca
gtggattgaggactgtgaggtacttgttggtggtgagcgagtacttgattttttcccaga
ctttagaggtgaaaaaatcctgataaaaggaggtctttcaacacttgttgaaagattgtc
tgaagaaacaagaaataccgtgattcttgcatctggagatccattattttatggcatcgg
aggctatttagcaaaaaagctacaaatagaggtttatccatatatgagctctgtccagct
tgcctttgcgaaaatgggagagagctggcaggatgcttacgtaacgagtattcatggacg
accaatgaagggcctggcacagcgaattgatggcaaaaagaaagtagcacttttaacaga
tgcagagaatagtccgaatgctctcgctcaatatttaaagcattttggtatgacggaata
tcgtgcgtttgtagccgaaaatttacagggcgaaaacgaaaaaagtggctggtactcgct
cgatgaaatggaagttactcatttttctcctttaaatgtcgtgattttaaaacaaacaat
agcaccgaaacgctacacactcgggattgatgatgaagaattttcacaacgaaagccaga
taaaggacttattacaaagaaagaaattcgagttttaagtttgcaagccatgcagctaca
acaggatagcattatttgggatattggcacatgtacgggatccatggccattgaggcagg
taagcttgcgccagaaggacaagtatttgctgtagaaaaaaatgcaccagatttagaaaa
ctgtctccagaatcaacaaaaattccgagttgatatgacagctattcatagtaaagcacc
agagggcttagacagctttccagaccctgatgccattttcatcggtggcactggtggtga
aatggttgagttactgcaattatgctgtcagcgtttaaagcaaaatgggcgcattgtctt
aaatgcagcgactattgaaaatttatataaagccgttgaggcatttaaagcttgtggttt
tgctgttgatattttgcaggcacagcttgcacgtagcaagcctattttagacatgacacg
ctttgtgccattaaatccaatatacattatttccgcttatcgaaaggaagaaaattatga
gtaaatgaagaaaatctatattgtcggcgctggtcctggtgatcccgatttaattacagt
caaaggtttacatatgttacaaacagcggacgttgtcatgtatacagattcattagtgag
tgaggatctcattgcgaaagctagacctgatgcggaggtcattcgtacagcaggtatgca
tttagaggaaatggttgccgtgatggtggaccgagtcaatgctgggaaaacagtggcacg
tatgcatacaggtgacccagcgatgtatggtgccattatggagcaagttgcgctatt-aa
aaaaggaaggcattgggtatgaagtcattccaggagttagctctgtatttgcatcggccg
ctgcaatcggagctgagctaacaattcctgatctaacacaaacccttattttaacgcgtg
ctgaggggcgcacacctgtaccagaatttgaaaagctacgtgatttagcgagccatcatt
gtacaattgccttatttcttagtgcaacgctgacgaagaaaattgtcaaagagctacaga
gtgctggttgggctgatgacacgcctgtagcagttattcaacgtgcttcatggcccgatc
aaaaaatcgtacgaacaactttaatcgaattagatgaagcgatgcgtgtgaatggtattc
gtaagcatgcgatgattttagcgggatgggcattagacccgaacattcatgataaagatc
aatatcgttcgaagttatatgatgcaagctttacacatggctttagaaaaggtgtgaaga
caagtgattgagtgattgagttacaagagggtgtgttaccagaggttgatcaacgtaatc
cttatgccgttgtagccattacgaagcatggtgtccaaataggacgtcgtctgcagcaaa
cctttgcagcaagtgatttatattatatgagtaaatttgaacaaggcgatgaagcagaaa
agcatattcaactatttacaggcacagtgcgcctgctattgccaacactctttaagcaat
ataaagggttgattttaattatttcacta---ggggcagtcgtacgaatgattgcgccga
ttttaaaagataaaaagacagacccaggtgttgtggtgattgatgatcga---ggggaaa
atgttattagcgtattatcagggcatttaggtggtgccaatgagctaacacacgaggtgg
cagctgcacttggtgcaaatccgattattacaacggcttctgatgtacaaaagacgattc
ccgttgatttatttggagcccgctttggctgggtatgggatagtgcggataaattgacac
ctgttagtgcatctgtcgtaaatgaagaacatgtagccattgtacaggagacaggtgaac
gtgactggtggatgcgtgatacaccgatgccagagcaaattaaaatctatccatccacac
aggcagctatccaagctgct---ccccatgccacattattaataacagatcgaatcattg
aacctgaagaagaggttcttctagaaaacggtgttatttatcgcccaaaatccattgtgc
taggaatgggctgtaaccgtggtacatcgttagaggaaattgaacaagtaatcgatgaaa
ccttggcagagctaaagctttcg-aaaaaaagtgtgaaagccttatgcacgattgattta
aagaaagatgagccatgtttcctagagattacgaagaaatatgattgggagttcgttacg
tatacaccggatgaattaaatgaaatcgaatttccatcaccctctgaaacagtctttaaa
tatacaggcgcatacggagtgagtgaaccagcagctatgcgctatgcacaggtcccatca
ctcctattagagaagaaaaaatcaggtaatgctacgatttcagttgctagatacctattt
taaatgattttcatgttagcagggacaagtgatgcaagagatctagccctagcattacaa
cgtgcaggtcatgcggtaaccgctacggtcgtcactgaatcggcagcctctagtcttgct
gacgttggtctgccacatttaatcggtcgactgacagctgaggaaatggcgaccatcatg
acagagcagggctatcaattggtggtagatgcctctcatccatttgcggaagaggcctct
aaaaatgcgatggcagcggcagagcaggcacagattccatatattcgctatgagcgagct
catgaacattatgcccatcctttaattactgttgtaaaggattatgaggaggcagctcag
ctagctgcagaaaaacgtggcgtcattatgctaacgactggaagtaaaacactcgctaca
tttacgaaggttttacacggcttagaaaatacgagagtaattgctcgtatgcttccacga
ctggacaatatggaaaaatgtgaggcgctcggcgtggcacagcgagatattgtggccatt
caaggtccgttttcaaaggaattaaatgaagctctatttcgtcaatacggagtgacgttg
atgattaccaaagaaagcggtaaagttggctcagttgatgagaagctagaggcagccctt
gcatgccagatcgaaacgattcttattgcacgaccaaatattcaatacggccaacaatat
tcaacatttgaagaagtattacaggctgttgaacatacaatttagttgaaattatcatgg
tggaaacttagttattttttactggcctttttaatcgtgccaaaacgtgcctttgccatg
catatcatggaaggttttttaccaatcgaatgggctattttttggtgggtcatctctatt
ccttttatcattttaggattgcgttctattcgaaaaaccattgaagaaaatcctgaaaca
aaaatgcttttgggactttcaggtgcctttgcctttgtgctatccgccttaaaaatccct
tctgttacaggtagctgctctcatccaaccggtgtaggtcttggaacagttctctttggc
cctctagctatgagtgtaattggaacaatcgttttattattccaatctttattattagca
catggtggaatcacaactttaggggctaacgccttttctatggctattgtaggtcctttt
attgcttactttgtctttaaaggagcacaaaaagtaggcttgtcattttcactagccgtt
ttctttgcagccatgcttggtgatttaggtacatatgttgtgacttctgtacaactagca
ctagccttcccttctgaggttggaggctttatggcatcctttacaaagtttgcaggtatt
tttgccttaactcaaattcctttagccgtgagtgaaggcattttaaccgtcattgtgatg
aatttcttgaaaaaatacaatattagcgaattaaaaactttacgtgttttctcaacaaag
gaggcacattaaatgaaaaaaaatttattgctgttagccattgtagtgttgttagccatt
attcccttgttcatacaaaaaggtgctgaatttggtggtgctgatggtgaggcagaagca
gctattggtgaaatcaatgcggaatatgagccatggtttgagagtctatgggagccacct
agtggtgaaatcgaaagcttattattcgtgctacaggcagctataggagctggctttatt
ggctacttcatcggctatatgcgtggcaaacacaaagaaggttaaatgttactcattgat
aagtatgcctatctgaataagctagcgtccgttcatccgctagaaaaaatgatattttca
cttggactacttctcataacgctcattatgagagatgaacgactttcactcattacattt
tttgtaatgagtgcttttatcattgtaggtgcaaaaattccgcttacatactatttcaaa
ttattattgctacctggctttttcttattaacaagcctcgtttctattttactttccttt
acatcatcaacgaatgcactccctgcccatatttggtcgtttacctggagcaattggact
gtctttatcgggaacgcaagtatgttagcagcacaacagctgttctttatagtccttggc
agtattagttgtttatactttttaattctaaccacttctgtacaaggcatatgttatgtg
ctacgacaatggcgact---cccctctttattggttgagctcgtcgaactaacctatcgt
tttatttttatgtttttagcaagtatgcaaaatatacatctcgcgcagcaagcacgtctc
ggctatcattcaccgatacaatggttacgctctgtctccatgctcattgcggcattattt
gtggaaatgtttcaacatagtcgggagctcaacaatgccatgcaatcacgaggtggcgag
gccgtctattggcaagagatgggctcctatagcaagaaaaattggctaggcatggcagct
atattactagtcctcatcgtatacggagggtatttcacatgaatgaaagctattttattt
gtcggccatgggagccgtttagcagcaggaaatgatgaggttcgtacatttatcgaacaa
atgacaccgcgtattgatgaacaatttttagtggaaacttgtttccttgaatttgcttca
cctaacatcgaagaaggtattacaaactgtgtgaaaaagggagctacagaggtacatgta
attccaatcattttactgcatgcaggccattcaaagctgcatattccagcggaaatcgag
catgcacgtgagcattatccaacgattaccttcacatatggtcaaacaattggtatccat
gatgaaatctttgccattttacaagatcgcctagctgaaattggctttaattcagaacaa
gagcaggaagacacagcgattttattgattgcacgaggtggcagtgatccatctgctaat
ggtgatttttataaaattacgcgactcttatgggaaaaactacccgtaaaatacgtagaa
agtgcttttatgggtgtcacagatccacgagttgaagaaggaattgaacgttgtgtcaaa
ctaggtgc-aaaaaaaatcatcatgttaccatactttttattcacaggcattttgatgga
acgcatgcatggcatgtgtgagaagtttaatgaactttatccagagtgtgatattcaaat
tgctaactattttggttaccatgaacgtttacaaaatgttttattagagcgtattgaaca
ggcgatcaacggtacatctacaggtatgcaagatttagaagactatcgtgcctatgcggc
aatacatggacatgcgcatcatcatcaccatcatgagcacgatcatgggcatgaccatca
ccaccac---catg----------------------------------------------
------------------------------------------------------------
-----atcacgac------catgaccatcatcatgaagaggagccggtaaaatgaatgca
aaacaataaagaatggcaagcagcctattcagtcattgaacaattagaacaggcgggatt
tgaagcagttattgttggtggagctgtaagagatgctttactcgatcgtcctgcccatga
tgtagatgtggctactaatgccttgcctgaagaagtaaaaactgtgtttcaaaagactgt
agatattgggattcagcatgggacggtacttgttatcgtacccgctggacctgtggaagt
gactacctatcggacagatggggaatatacagatcatcgaagaccacagaatgtccattt
cgttcgatctctaaaagaggacttacaacgccgagattttacgatgaatgccattgccat
gcgtcgtgatggctcttttgtagattattatggtggacgtcaagatattgaaaagcgcgt
gatccgtgcggtaggagaggcagaaaaacggtttgcagaagatgctctacggatgcttcg
agcgattcgcttctctgcacagcttgattttacgattgaggcgaatacattagcagccat
acagcaaagggctgctgatttgacctttattgcaaaagaacgcattaaagcagagcttga
taagctttgggtaggacaaaccgtttttgggggtatacaaaaactagaggacagcggatt
agcggcctatttaacaggtgattttcaagctgcgcaatggcgtaatttccaaacacagga
tgctcttcttggttgggcatactttgccttactacaaggaacggcatggcgtgaggtagt
gcgcgattatcgattatctaataaggaaatggcgtttattaaatccgttttaaccgcttt
tgaggctttaaaagatggttggacaaatcgtcattattttatctatacagaggaagaact
agtggctgcgcaatattttgcacgacttctccaattagatgcttcaatccctcaacaatc
tattcgagaattacaggcaaagctaccgattcaacataagcaagaattagtggtgaat--
-ggggctgatttactgaaatggtctggcaaaaaaggtggaccgtgggtaaaagccacatt
ggaggatctgctgacagccattcttcatcatgagcttcaaaatgaccgacaacagattaa
aagctggcttgagcagcaggatcttacttaaatgaaaaaagcaatgttaacattagtgtt
cggatcagcaatcttcttagctgcatgtggtggcggagataaaactgcatctaataaggg
taatgaaagtgctgcagagccaaatggcgaagcaattgcgatgaaatcttgtgttacttg
tcatggtggcgagctacaaggtgcaaatggtccagcattaaataatgtaggttcacgttt
gtctgaatcagaaattttagatattataaataatggtaaaaacggcatgcctgcaggatt
agtaaaaggtgcagatgctgaggcagttgctaagtggttagcaactcaaaaataaatgac
tgttacaatttatgatgttgcaagagaagcaaatgtttctatggcaacggtctctcgtgt
agtcaatggtaatcaaaacgtaaaaccagcaacacgaaaaaaagtactagaagtaattga
acgattagaataccgtccaaacgctgtagcgcgtggattagcaagtaagaaaacaacaac
agttggcgtgattatcccagatattgcaaacaatgtttatgcagagctggctcgtggtgt
agaggatattgccacaatgtatcgttacaatattattttagccaactcagatcaacatga
agataaagagttacagctactggatacaatgcttggaaaacaggttgatggtattgtgat
gatgagtgatgaagtaacagaaaagatgcagcaaacgatggatcattcgccagtaccaat
tgtgcttgcaggctctgtggatgaatcccaaacaattgcaactgtcaatatcgattattt
ccaggcggcttatgaagcgatatctttactaattcaaaatggacatacacgcattggttt
cgtaacgggtccactttcgtatacaattaacggaaaattcaagctagcagcctataagaa
agcattgcaggatgctggtttaccaatagatgaagcattaattgctgcagaagagtccag
ctatgatatgggcttagaggcatgggaaattttatctgctcttgaacagccaccaacagc
ttattttgcaggaagtgacgaactggccatcggtttaattcatggcgcacaagatgcggg
caaaaatgttccagaagatattgaagttatcagctttgagaactcaaagttagcacgaat
ggttcgcccacagttaacaagtgtcgcgctaccgctttacgatattggagctgttgcaat
gcgtctgctgacaaaattaatgagcaaggaaactgttgaggacgaatcggttattttacc
acaccgtattgagcatcgacaatctgtcaaaagtaaataagtgagtccaatcgaactcaa
taaacgtcaggaagacatattacaaattgtgaaagaaaatggcccaattact---gggga
acatattgctgaacgtctcaatctgacaagagccactctaagaccagatttagcaatcct
aacaatggcaggatttctggatgcaagaccaagggttggttatttttattcaggtaagaa
ggcatctgttacattaatagatagtattcacaatttaaaagtgaaggattttcattctgg
cccagtagttgtccctgaaacaatgacggtttatgatgcaatttgctttatgttttcaga
agatgttggtacactctttgtcgtagataagaatgagtttttgacaggcgtactatctcg
caaagatttactgcgtacaagtattggcacgcaggatttaaataaaattccagtacatat
tattatgacgcgtatgccaaatatttcgtactgtgaaagatcagattctttaattgttgc
agcgaacaaacttattgaacgtgaagttgattcactgccagtagttgaaccacaggaggg
tggtttaacgattgttggtcgtcttacaaaaacaacgattacacgggctttcttatctct
tgcacaaaatgtctaaatgagtttgattgacataagtggaaacttactatttgtagcatt
tattgcttatctagtagcgacattattatttggtggttcaattaagcaagcgaatgctac
tggtaaaaatactgataaatggggcaagcttgccattgtggttaccattattggtttcct
atcacagcttagctattttattacgcgttggatctatacaggacatgcgccagtaagtaa
catgttcgaatttacaactgcctttggtatgttcattgtcggcgcgtttatcttaattta
ttttatttatcgtttgactgcacttggattagtggcattgccagttgcgcttttgatcat
cgcttatgcagcaatgttcccaaaagaagtaagcccgttagtgccttctttacaaagtca
ttggttaacaattcacgttattacagctgcattaggacaatctattttagcgataagtgc
tgtggcaggacttatttacttattaaaagtagttgatttaacaaagccttctaaacaacg
tttttggttagaggccgttatgtactgtcttgtagtagttgttgggtttgttgcagttac
atctacatttagtgcgatggattatgagtctagctataattatgtggataaagaaggaac
tactcgtaaaattatttacaatttacctccagtattcggtatgaatgaatatgaagtgat
agaagaacatggcatgtcgccattagtagaaatgccagcattaattaatgcgaaaaaatt
aacaactgttgtttggtcattaatggtaggatctgtgttgtatttattaattcgtttaat
tgctcgccgtcgaattagtgccattttccaaccacttgttaaacgtgtcaatttacaatt
acttgatgaaattggttatcgttcagtgctgattggtttccctgtattctcccttggtgc
tttaatctttgcgatgatttgggcacaaattgcttggagtcgtttctggggttgggatcc
aaaagaagtatgggctcttattacatggttattctatgcagcattcctgcatttacgtct
atcaaaaggctgggaaggtcgaaaatctgcttggttagcattaattggtttcgggattat
tttattcaacctaattgctgttaacttaattctagcaggtttacactcctacgcgtaagt
gcaaattatcgaacatttcacggatttaacgcctgtgaatattgttattaacttcattga
tgtactgctcgtttggtacgttgtttataaagtcttaaccctcattaaaggtacgaaggc
tgtccaattacttaagggaatattcgtcattattattgcacgaattgcaacagacctttt
agggttacaaacacttggctggatgctacaacaagttattgagtttggtttcctagcgat
tattattattttccaacctgaaatcagacgaggtttagaacaaattggacgaggaaagct
attccaacgctcatctagtcaagaggaagaagaacaaacaagacttattgaggcaatgaa
gaagtctgtaagttatatggctaaacgtcgaataggtgcgttaatttctattgaaaaaga
aacaggtcttaatgaatatattgaaacaggtatagggctaaatgctgaaatttcatcaga
attactgattaatatctttataccaaataccccgctacatgat---ggggctgttattat
gcaaaaagataaagttacagcagcggcttgttatttacctttatctgaaagcccatttat
ttcaaaagagttagggacacgccaccgtgctgctcttggtttaagtgaagttacagatgc
tattacaattgttgtttccgaggaaacaggtgcaattagtttaacattaaatggtaatct
ccatcgaaatctttctctagaggagttcgaaacattattaagaaaaatgtggttcggatc
agtacaagaatcaaatgcatcctctaagttgacttgga--gggggaaaaagaatggataa
------------------------------------------------------------
------------------------------------------------------------
------------------------------------------------------------
------------------------------------------------------------
------------------------------------------------------------
------------------------------------------------------------
------------------------------------------------------------
------------------------------------------------------------
------------------------------------------------------------
------------------------------------------------------------
------------------------------------------------------------
------------------------------------------------------------
------------------------------------------------------------
------------------------------------------------------------
------------------------------------------------------------
------------------------------------------------------------
------------------------------------------------------------
-------------------------------------------------atgttgacaaa
aaagttagcagaagatatcgtccatcaaacgatgttgcgcttgcgtcacaatattaatgt
tatcagcccaagtggggtcattttagcttccggagataaaatgagggtggaaaatattca
tgaaggggcactatatgtagcacagacaaaagagactttaattataaatgaggaaaatat
agcactttatccaaacacaaaaccaggcatcaatatgccgattatgtatcaagatgaggt
tgtaggtgttataggtattacaggaaattcagaggatatgcttgaaattgctaatcttgt
gcaactcacaacagagattatggctcatcaagcaattgttgaatctaaaagcgaatggca
acgaaagaataacgattacatattcgaagcactcgttcatgggagtaagctagatggagc
cttaaatgaacgaattcagaaattaccatttactctttcgagcccttttcaggtgatttt
agtaagcttaaatgaagcatcttacgcagaaaatacaatacccttcttttttgaggatct
attttacaaacagcctattcttgctggtcatagccaattacaggaatactatatcctact
aacaaattgtggggagcaaaatagccgtcccattataaaagcacttcgcaagcagaaaca
gaaactaccatcccttcaaattggtgtagggcccgtggtacagcatttatctcagcttcc
ctatagctatcaaggtgccagaacagctctaaaatttgctgtaatttataatgaattgac
tttttttgaagatgtcgagttattttctctttttaaacctcgtgattccgaggaagtaca
agcattttaccgtcgtatactcaaaaacttggacgctaaacaattggaaacattacaatc
gttttttgactgtaatttacagctaaagcattgtgctcagcaattgaatattcatcgaca
tacacttacgtatcgtttgaataaaataagggaattaacaggctatgatccacaatactt
tgaggatgctgttctgctaaaaatggcctgtacattacgaacactacaaacaatgaaggc
aatctga-----------------------------------------------------
----------------------gtgaatccaacaaattgtgatttttcaccaatgaaaga
aacattaaaagatgagcttctccaagtgatcctgtccttacagcacagtgtgcaggaaat
ggatacagatgcaaattgtctcctcggtaattttgaaaaaattaaagagaagtttatgac
aattgaaatgaaagctgcaacgttctatttaaattgttatctttccccgtttactgaaaa
gtatccagagctatcacacagtgtgcaaaatatgtctttgagaagacatggtggtttaat
tgtcatccaacgacaggatactttagagaatctgattcagcctggtattcatatt---gg
ggcagatttaacccattctttattagagtcaattttcttccctggtaatccacttcacga
tggcgcagtacttgtcaatcaaaatcaaattgagtcagcagcaaatgtactgccattatc
agagcgttataca---ggggaaaagaaattaggtacaagacatcgtgctgcgctgggatt
gagtgaagtaagtgatgcactgataatggttgtatcagaagaaacgggtagaatatcttt
tgctcttaaagggaatttatatcctgttacaacacctggcattatatagatgttatacta
taaattactagaaaatggagaaatggggggcaacggaatggaagtattcattggcagaca
gcctatatttaatcttcatgagcaagttgttgcatatgaattgttatatcgtagcaaaaa
cgtaaatgcctttccaatggtcgattcagatgcagcaacgattgatgtacttgtgaactc
atttctttcaattggttttgaagaggtaacgaaaggtaaacctggttttgtaaattttac
tgaaaacttattgatgagctctatatatgaatttttaaatccctcacaggtagtgattga
gatattagaggatgttccacttaccaatcaattagtggaacgtgtaattgagctaaaaaa
aca---ggggttccaaattgctttggatgattttatgatggatgatcaagtggaagttta
tgatgaattattcgaacaaattgattatattaaggtggattttttagcttcttccattgt
aaaaagaatggaaatcgaaaataaggttaaggagaagtttccacatattcaattgcttgc
tgaaaaagtagagacgcgtcatcaatttgaagtcgctaaatcctctggctatgtgttatt
tcaaggttatttttttgaacaaccgcaaataatacgagcaacagacattccagcaaatgc
gattcaatacattcacactatctccttactaaaagaggaagaaccgaatattcaattgtt
agcagaaaatattgaacgtgatatttcattaacatacaaattattgcaaatgattaataa
ctcatctaaacgttctaaatcgaaagtgcgctccatcaaacaagcgattgtgttattggg
tgtatcaaatctacgtaaatggatttatttattggccatgcgtgaaattgatattgatgc
cgattccgatctttttaaagaagtgatgtgtacgtctttattccgagctaaggtttgtga
aaaactagctaagctagcttataaaaagaatttctcagagtattttttagtcggcatgtt
ttctctaattgatacattacttcaaagaccgatgaatgttattttacagcagctaccatt
ctcagaggatattacgaataccattctaggctttgaaacggaaatgactccttatttgga
gtttagtgttgcgttaagtaaactagattggccgcgcttagaagagctagctgtacagtt
gaatattcagttagttgacattgatcttttatattatgaagccattgaatgggcagaaaa
atcattttaattgagtaaaaaatttttagtagtcggtggcgttgcaggtggtgcatccac
agcggcacgtcttcgtcgtctcgatgaaaaggcagaaattattatgtttgaaaaagggcc
gaatgtttcattctctaattgttctctccccttccatttaagcgggattgttgaagatag
cgacaaattaattttaatgacacctcaaggctttcaaacaaaatacaatatagaggctcg
tgttctgcaagaagttgtacgtattaacagagagcaaaaaaccatcaccattaaggattt
aaaaacgaatagagattatgaggaaagttacgatacgttaattctat---ccccaggagc
aagtcctatcgtacctgacttagagggcatccattctaagcacgtctttaccattagaaa
cgtggctgatattgaccgtttgaatcgacatctacaaacagataatgtacaggatattgc
agtggtcggcggaggctttattggcgtagaggtagcggaaaatttgaagctagcaggcta
taatgtatctctagttgaattcggccaacaaattatgg---ccccttttgattatgatat
ggctcaaatcttacacaaggaaatgttcgataaaggggttcaagtcattgtcaatgacgg
tctagcaaaagttacactagataatgtgacgttaaattctggcaaacaattaaaagcaca
agcagtagtattagcgattggcgttcg---ccccgaaatccgcttagctaaagaggccgg
gctaacaatcggtgaactcggaggtattcaagttgatgcaaattacgtgacgtccgatcc
ttccatatacgccgtgggagatgcaattgaagtattccatcagcttacccataaacagac
gcgccttgctttagccggacccgctcaacgacaagcacgtgctgcagctaatcatatgta
taacatccctcatcacaacaagggagtcattggatcttcaagtgtacaaattttcgacct
cgcatgtgcgacaacaggcttaaacgaaaaaacagccctggcaaatggctttcaagcgaa
aagtgtttatttgatagctcccgacaaagtaggactaatgccaaatagtaatccacttca
ctttaagctcgtttatgaaacacccacgggtaaaatacta---ggggctcaagcaatagg
taaaggtaatgcagataagaggattgatgttatagctaccctcatcacaatgggcggtac
tttagaagatttaaaggagctagagttatcttattctccaatgtttagcactgcccgtga
tattgtcaatttggcagctcttgtagctcaaaatctattacacggacactttaagcaggt
acaagttgatgaagtgaggaaactcattgaaaatcaagcctatttcttagacgttcgtga
aaaaaatgaatttgaatctggtcatctcatcaatgcacacaatattcctctaagtgaact
tcgggaaagaatgaatgaaatcccaaaggatcaagcagtatatgtacattgccgatccgg
tcaacgtagctataatgctgttatggcccttcaaaatagcggtttttctaacatctttaa
tgtaagtgggtcattccttgggattagcttatatgaatattttaccgatatcacaacaaa
cagagataaaatcgtaactgcgtataattttaaataattgaaacaacgaattatcacggc
aataattgcagcagcactttttattccgttcgttatttatggcaaagtaccgtttaccat
acttgtgctcgcaatggctattgtcggtttttatgaaatacttaagatgaaaggtatttc
catcttttctgtgcctggcttcttagggctagtcactttaatattactggttatcccgaa
ggactggagtgaaaaggttgtagaattaataggctattcatctaatctaatggtagtcta
tggtctaatgatgctacttcttatttacgtagtattagtaaaaaataaaataacctttga
tgaagttggctttattttattaggcgcattttatgtgggcttaggattccattatttaat
tgaaactagaaatgttggattagagtatgttgtctattgcttattagttgtttggacaac
agattctggtgcttattttgtaggtagaaaattagggaaaaataagttatggccagaaat
ttcacctaagaaaacgatcgaaggctttataggtggaatcgtcattgctgttatttttgc
agttggtatgcaactcatttacccattcgcaaatggttatatatcacttgttttagtaac
gatttttgcctcaatcattggtcaaatgggggatttggtagagtccgctattaaacgcca
ctttgatgtaaaagattcaggcaatattttaccagggcat---gggggaattttagatcg
ctttgatagtctattatttgtcgtgcctctactccattttttacatttatttagtaatta
aatgaaaaacatcatgttagtgtgtgtagcgggtatgagtactagtttattagtgtcaaa
gatgcaaaaagcagctcaagagcaaaatattgaagccgatattttcgccattgctgaggg
agaggttgaaaagatcctagcgacaaagaaggctgatgttcttttattaggcccacaggt
tcgttatttaaaaggatcctttgaaacaaaatataaggataagggctttccaatcgatgt
gatcaatatggcggattatggcatgatgaacggtgaaaatgtcctgaaacaggcactact
actaattggatgaatgttcaacaaggtattaattgcaaatcgtggggaaattgctagacg
tgtgatcagaacatgcaagcgcctaaatattcatacggttgctatctattcagaggcaga
tgctgaaagcttacatgtgaaagatgcagatgaggctttctgtgtagggaagccacctgt
tgcacagagctatttaaacatcgaccgcattctagaaattgcactagaaagtggcgcaga
ggctgttcatcctggctatggtttactatcagagaatgcaaattttgcaaaacggtgtac
agaggcaggtttagtgtttatcggtccaagtgctgatgtgatcgcttcaatgggcagtaa
attagaggctcgtaagacaatgaaagctgctggtgtaccgattgtagagggtgtagaagc
gcctgtgaaggatgtagaagaagccactgacatagcggagcgtttaggctatccaattat
gttaaaggcatcggcaggcggtggcggtatcggtatgcagctagttgaaaatgctgagga
actagccaaagcttttgagggcaatcaaaagcgtgcacaatcattctttggtgatggcac
gatgtatatggagcgcttcattgctaaccctcaccatgttgaagtgcaaattattgctga
tcatcaaggcaatgtcgttccattatttgaacgagaatgctctattcaacgaagaaatca
aaaagtagtagaagaagcaccatcaccgtttatctcacaagagacaagagaaaaaatgct
agaagcgtcagttaaggcggcgaagcatattggttatgtcaatgctggaacaatcgaata
cttggttgatgaaaatcaaaacttttatttcttagaaatgaatacaagactacaggtaga
gcatcccgtaacagaggaaattacgaagcttgatttggtagaagagcaattgaaaattgc
ggcaaaacaacctcttgcatttacaagagaaagtattactaaagaagggcatgcgattga
agtgcgcatatatgctgaaaatccttcgacatttttcccgtctccaggtactattacgac
tcttgaattaccgacaggtgaaggcattcgacatgagtgtggtgtagagtctggttcagt
ggtaacaccattctatgatccaatgattagtaaattggtggtgtggggggaaacaagaga
aattgcctgtgaaagattagcacaagcgctaaaggcgtacaaagtggaggggattcaaac
gaatatcccaatgctgttaaaaaccgtcacacatgagcaatttttaaaaggctatacgac
gacaaaatttgttgagcaatattatttaccgcaattagcagaaacaaaata---------
---------------------------------------aatgttaactgttccagaggc
acagcaaaggctacttcctgaaatgtatccgcttctgcaagcaagatatcgaattttgca
agccgttcaacttatgcaaccaatcgggcgacgtacgctagccgattcactgaaaatgac
agaaagagaaatacgcaaagaaactgatattttacgtgaacaagggttattagatgcgca
aaagtcgggtatggtatgtacagatgatggtgatatagtcattgaaaaattaagagccat
cgtttatgaatgggctggtttaacccaacttgcaaaagtgcttgaaagccactttggcat
ccaacgtgtagtcgtagttcctggtgattacaatgaggatcagacaatcctaaccatgct
tggcaaagaagcagcattgcaatttatgtcgactgcttttgatgagcaagttgtagctgt
cactggtggaaaatctgttgcctctcttgcgcagtttttacatcctttagacggacaaaa
gcatatcacctttgtagctgcacgcggggggattggacatgaaatgcaaatgcaggccaa
tacacttgttgcaacatttgccatgcaaatggaaactcagtaccgtactttatttttacc
agagcatttaagtgagcaagcttatcaagcgatgttaacagagccgatggtaacagaaat
gatggccttctatgatcaagcagattgcgtcattcatgggattggctccgcagaggaaat
ggctattcgtcgtaactcatctcctgaggatttgcgaattcttgaggacaaaggcgctgt
aagtgaggctttcggttattatttcaatgccgatggagaaatagtacatcgtatacgcac
aattggtatccagcttgagcaggtacaaaacagtgagcaggtcattgcagttgcagcagg
caaacagaaggtcaatgcaatgctttcttatttcaaagtagcacctaagcaaaccatatt
tgtaacagatgaagcagcggccaaagcaattgctgctaaaatatcttctatagaaaataa
gcatcttgaatgaatgaccattcttctagtagatgacaatcaagtcaatttatttgtcat
tgagaaaatactaaaaaatgcaggttatgataactgtgtttctctttcatctgcttatga
gctatttgattatttacaattagatgcacccaatccgacaggaaattcagtagatttaat
tttgttagatattatgatgccggaagtagatggtattgaggcctgcaaacgcattaagca
aaatgagagattaaaagatattcaaatcatttttgttacagcactcgaggataaaaacaa
actggcagaagccctagacattggtggtgtagattatattactaaaccaattaataaaac
agagttgcttgccagaatgcgtgttgccttacgtttaaaggcagaattagactggcacac
acagcatgaaaagaaaatacaatatgaactagatttagcaacccatgtacaaaggagtct
tcttagcccaccgttaaatgagaaggacatccgtattgaagtttcttatttaccatcctc
taatttggcaggagatatgtattattggtacaaaatagacgatcatcgttatgccattat
attattggatatgatgggtcacggtatatcggcagcgttggtttgtatgttcatctcctc
tgttctaagagaggcggttaagcaattggtggaacctgagcttgtcatccaagaactgaa
tcgttatatgacgctattacaagatgggaaagagaataatctttattattttacagcgat
ttatttaatcattgatacagagc-aaaaaacagtcgagtacataaatgctggccatcctc
ctggatatgcactaattgatgaaaaaacatgtattccattagatcagggtagctgtgcag
tcggtttcttcgatgaaataaaagtgaaaaagcaatatattcaatatgagcatgacattc
aaatcgtgttatttacagacggtgtattagaggcaatgggaccctgtgaattagaatcag
aaaagcatttgcaaacgctaacatccttcaagtgggattattcacaatgcctaatcgata
accttttgcctaaggataaacaagagaatcagcctgatgacatgtgtgttttaatgattc
aagctagcactaatactatataaatgacatttaatcaaaaaattacatcactacatttag
atgtattaaaggaaattggaaacattggtgctgcgcatgccgcgacagcactttccaatt
tacttgggaaaaaaattgatatgcgcgttccaaaggtagaaatggtatcctttaacgata
tgatggagttggctggtggatcagaaaacgttgttgttggcattttccttcgtattgaag
gtgatgctgaaggaagtatgttctttattttacctatcgaacaagcaaaccactttatac
gtcgactcattttcgacgattcttttgactttgaaaaacgacctgtttcagagttaggtt
tatcagctatgcaagaaatggggaatattttatcgggctcttatttatctgccttatcgg
attttactaatttaaaaatttatccgactgtgccaggtctaagtgttgatatgtttggag
ctataataagcattggtttaatagaattatctcatgtcagtgataatgttattgttataa
atacatccatttttgaagaaggtgtggaagaccatgaaacggtgaggggccatttcttcc
tactaccagatcctgactcatttgatgcgatttttaaagcattaggggtttcgtga----
--atgttaaccaatagtagtggacaagtgattaaagtgggaattgcacaaatggatgtag
taaagctacctaacacgattcgaacttctggtcttggttcatgtgttggtgttattttgt
atgatgagtc-aaaaaaaattgctggtttaatccatgtgatgttaccagattccagttta
ggaagagctgagtcaatcaatgtcgcgaaatttgcagattcagggattgctgcaatgatt
gatttattaaagttagagggcgttcaaaaatttaagctcaaggcaaaaattgca---ggg
ggtgcgcagatgttccaatttacttctgacaaagatacaatgcgtattggtccccgcaat
gtagaagctgtcaaaaatgaattaaagagacagggcatccctttagtggcagaggatact
ggtggaaatagtggtagaacgattgaatttaatcctgcaacgtcgatattacatatccga
acagttaaccagggagtgagtgaaatctaaatggaacaacaatttcagcctttggagcaa
aatatacaattaaataagcatacaaatttagaaattgatttgttactagaagctatttat
cgtttatcgggttatgattttcggcaatataatcgttcatccatttcacgcagaatctac
aataggatggggataaataacatcccaacgatttcacgtgtacaagaaaaggtcattcat
gataaagaatttttagagcagatattaaatgatttttcgataaatgtaacggagatgttc
cgcaaccctagcttttttaaggcctttcgtgaaacggtcatccctgttttacgagaatat
cctgaaatccgtatttggcatgcagggtgtgcaacaggtgaagaagtatattctatggct
atcttgcttcaagaaga---ggggctaatagagagatctgtaatttatgcaacagatatg
aacgagcaagtattagaaaaagctaagaagggggcctttccaattcataaaatgcaggca
tatacaaaaaactatatgcttgctggaggtgcccatgctttttcagaatactatcaaaca
gattatcaatatgcttactttcatccaacattattgaaaaatattatttttgctcaacat
aatttagtaacagatcattcatttaatgaatttcatgttgttctgtgcagaaatgttctt
atttatttttcacctaagcttcagagccaggtacatcaattattttatgaaagtctaagt
gacaaaggttttttatgcttaggggataaagaaacattgcgatttgaagaggttatttca
aagtataaggagatttctggaaacgaaagaatttatcaaaaaatgtattaattggaagat
aaaggaatattattagaaagtggcacaaatgagctagagatcgttgaatttgaagtagca
aacaataaattcggcatcaatgttattaaagtaaaagaaattattcaaccgatcccagta
acatttatcccacacgcgcacccgcatgtagaaggaatcattcaattacgaggtgaggta
ttacctgttgtagatatgctacgagtattagggattcaaggtgctgagcgtaatccacaa
caaaaatatattgtagcagagtttaataaacaacgtgtggttttccatgtagataatgtc
acacagattcatcgtatttcttggaatcaaattgaaaagccttcagatatgtatcaagga
ggtacatcacaagtaattggtgtcattaaacagaatgagcaaatgattctattactagat
ttcgaaagaattatggtggatattaatcctgcatcaggaattagtgtggaatctgttaaa
aagctcggcaaacgtgagcgatctggtaagcgaattttaattgcggaagattcaccgtta
ttacgtaaattactattcgatacaatgagtgaagctggttatgacaatgttgaattcttt
gaaaatggccgcgatgcttatgaatacttagagggaattgtgaagagtggtagtgatata
gcagagcatattcaattggtagtaacggatattgaaatgccacaaatggatggccatcat
ttgacacgaaaaatcaaagagcatcccgatcttcaaaagcttcctgttatcattttctca
agtctcattacagatgacctacgtcataaaggtgatcaagta---ggggctgaggatcaa
ataagtaagccagaaattgcagagctcattttacgtgttgaccaactaattctgtaaatg
acaaatgcagtggagcaagaaagtattaaagtaatagtttttcagttagcagataaagaa
tatgcaattcctgtgtcccatgttcaaggtatcgagaaattaatgcatatcacacgtgta
ccgaaaacagcgaaatacgtaaaaggtgtaatcaatctacgaggtgttgtcacaccgatt
gtggatttacgtgaacgttttgaattacctatttctgaacatgaggaaacaacacgcatt
atcattatttcattagaagatatggaagtaggctttgtagtggattccgctaacgacgtt
atcgatattcctgcaagtgctattgaaccgcaacctgaagtcgttggctcacttgaagaa
gaatttatttcaggcgttgctaaagtagagaagcgattattaatcttattacatttagaa
aaagtattaaatccactaaagtagttgattgaagtaactgttgtccttagtaccatcatc
atgtttattttatttacaaagctctatcaacgtttt---ccccatcctatcatgattccc
ttggtcactactacgattgtcagtgcagtgattttacttgtgtttgatattccgtattca
acttatatggaaggtggggaatggcttcagaaaatgctagggccagctgtggtggcactt
gcatatcctctctataatcaacgagcaattattatgaaatataagtactctattttatca
ggactcctaatcggcatgataacaggcttagtgacaatttttgtgttactaaaatggatt
ggtgtagaacctagctggatgctcacagcattacctaaatcgttaacaacgcctgttgga
atgcaggtgagcgaaacgattggtggcattcctcctttaaccgctgttttcgtcatgatt
gcagggtttgta---ggggccattatcggaccattagtcattaagtatggcaaaatcgac
tctgctgtgagtagaggagtggcagtaggaagtgcttcacac---ggggtaggtcttgtg
aaattaagagaatat---ggggaacaggaattatcagttggttccttatcaatgggttta
acggctgttatcggagcattcttctgccctttatttgtttatttatttttatagatgaat
gctgaaattcttgcggttggctcagaactattattaggtcaaattacgaatacaaatgcg
agatttatctcaagccagctatccgagcttggcatcaacgttttttatcataccgtagtg
ggcgataatgcaaagcgtttagaacaagctatcgaagtggcagagtctcgtgcagatctc
attattttttcgggaggactgggtccaacaaaagatgatttaacgaaggaaacgattgca
cgtcatcttggtgtttctcttgagtttgatgaagtagcattgacgtatattgagcaattt
tttgctaaacgaggacgtccaatgacggaaaataatcgtaaacaggcattaattttagca
gggagtgaagtattagctaatcaccatggaatggctccaggtatgatcttcacaaaaaat
gatcgcacttatattttattaccaggacctccaaaagagttagaaccaatgtttcaattt
gaggctaaacctaaacttgctgcgatgcttaatgatggagggatcattgcatcacatgtt
atgcgattttatggaattggtgaggccgagcttgaagtacaagttcaaaatattttagat
gcacaaaccaatccaacagttgctccacttgcttctgatggtgaggtaacgttacgcgta
acagctaaagccgcaacagagcagcaagctagggagcttattaaggcaaaggttgcggaa
atacaagcacttgttggtgattatcaatatggtgtagatgatgattcccttgcctcaaaa
acggtagaaatgctattggataataagctaacaatcgcggctgcagaaagtttaactgct
gggttatttcaatctgagcttgcggaaattcca---ggggtaggcaatgctcttatagga
ggcgttgttacctatgcagcagatgcgaaagtaaaacagctaggcatttcacaagaatta
attgatacacatggtgttgtgagtgctgagtgtgcggcggcaatggcaagtgctgttcgt
gagaaatttgctacaaatattgggattggccttacaggagaagcaggtcccactgcgcat
gatcatcagccagtaggtactgtttggattggtattgccataaatgatgaggagccgctt
acatatttacttcatttatcaggcatgcggaatacgaatcgactccgtgcggtgaaattt
acatgccactatttaatgcagctgttagaagaacgtggctacacaaaacgttattaagtg
gcacagatcaaggtattattaattgaggatgatccaatggtacgagaggtaaatcgtcaa
tttattgaaaaggtagagcattttcaagtgattggacaggcacctaatggcttagaaggc
attacgcaaattcgccaccttaagcccgatttagtttttatggatatttttatgcctgag
caagatggtattacaagcttacgcaaaatacgtgagctcgatctcccagtagatgttatt
accgtgacggctgcaaatgatatggaaacagtgaaacagatactgcatctaggtgttttt
gattatattatgaagcccttttcttttgaacgtgttaaagggacgcttgacaattattta
cgctttaaaaagcaaactcaaacagaacgtgagctcacacagggagaattagatcagtta
tttcattatcgtgatggacaaaccatgttggatcaatctgttccattgaaatccgaaaaa
aatctcccaaaaggttttaatcggacaacactggaaaaggttgtgcactttttacaatcg
gtggatggtgcctcagcagaagaagtagccagtggaattggcattgcccgcgtaacagct
agaagatatttagattacctcgaaaaacaagaggaaattacaatggatgtccattatggt
ggcattggtcgtcccataaactattactttagtaaataaatgatgtttaatcgttttaca
caacgcgcgcaaaaagtattacagcttgctcaggaagaggctattcgttggaagcacgaa
tctatcggtacagagcatattctattagggcttatacgtgaaggcggcggtattgctgcg
aaagcgttagaagccattgatattagtcctcaaatgattgaagctggcattgaagaatta
gttggtaagggcaaagaagatgtcggtccaatcgttcattatacgccaagagctaagaaa
gtaattgaattatctgttgatgagtcacgtaaattaggtcactcctatattggcacagag
catttattactggcgcttatacgtgagggtgagggcgtggcagctcgcgttttaaacaat
gcgggagttggtttaaataaggctcgccagcaagtattattgctattaggtaataatgat
aatgcccaatctggccaacaagcagctcaagctgccaatacaccaacattagatagtcta
gcacgtgatttaacacaaattgcacgtgaaggtacattagaccctgttattggccgaagc
aaggaaattacacgagttattgaagttttatcgcgtcgtacgaaaaataaccctgtattg
attggtgagccaggtgttggtaaaacagcgattgctgaaggattggcacagcaaattatt
aataacgaagtgccagaaatccttcgtgacaaacgtgtaatgacactagatatggggaca
gttgttgcaggtacaaaatatcgtggagaatttgaagatcgtttgaaaaaagtgatggat
gaaattcgccaagcaggcaacatcattttatttattgacgaattgcatacattaatcggt
gcgggtggtgctgaaggtgcgattgatgcatcaaatatcttaaaaccatctttagcacgt
ggtgagctgcaatgtattggtgccacaacacttgatgagtaccgtaagtacattgaaaag
gatgcagctttagagcgccgtttccaaccaatccaagtggatgagccgacagtggaagag
gctattctaattattcaaggcttacgtgatcgttatgaagcgcatcaccgtgtaaaaatt
acagatgaagcgattgaagcagccgcaaaaatgagtgatagatatatttctgaccgcttc
ttaccagataaagcgattgacttaatcgatgaagcaggttctaaagtacgcttacgctca
ttcgcagtgccaccaaacttaaaggcgctcgaggataagcttgaaaatgttcgttctgaa
aaaaatgcagccgtatcaggtcaagaatttgaaaaggcagcagcgctaagagatacggag
caaaagctgaaggatgaaattgaagccactcgaaaaaattggaaagaagagcaaggtaaa
gccgaatctaaggtgactgtggatgatgtagcagcagttgtatcaatgtggacaggaatc
ccagttgctaaaattgcttccgaagaatcttcgaagttactgcagcttgaagaagaatta
cacaaacgtgtagtagggcaaggtgaagcggtagaagcgatttctcgtgcaatacgtcgt
gcaagagcaggcttaaaagatccaaaacgaccaattggttcatttatcttcttaggacct
acaggtgttggtaaaacagagcttgcaagagcactggctgaagtaatgtttggcgatgag
gatgcgatgattcgtgttgatatgtccgagtatatggagaaacattcgacttctcgttta
gtaggttcacctccaggctatgtaggcttcgatgatggtggccaactgacagagaaagtt
cgccgtaagccatattcagtcgttttattagatgaaattgaaaaggcacatcctgatgta
ttcaatattctattgcaagtgcttgaagatggtcgtttaacagactctaagggacgtgta
gtagacttccgcaatacagtggtcattatgacttcaaacgttggtgcggatgcattaaaa
taccaaaagagccttggtttcaatgtaggtggtgcagagtctaagcataaagacatgaag
ggtacgatgttagaagaattgaaaaaagcattccgtccggaattcttaaaccgtatcgat
gaaatgattgtcttccacgcattagaaaaagagcacttaaaagaaatcattgcgatgatg
ggcaatgctttaacaaaacgcttgaaagagcaagacatttcgttagagctgactgatgcg
gcacttgaaaaaattgctgaagaaggctatgaccctcaatatggtgctcgtccactacgt
cgtgcattacaaaaacaagtagaggatcgattatcggaagaattactaaaaggtaatgta
gaaaagggtaatcaggttgtcattgattatgtaaacgatgagtttgttgtaaagaaaaaa
gagggagtatccatctctaaataaatgaatttaattcctacagttattgaacaaactagt
cgtggtgagcgtgcatatgacatttattcacgtctacttaaagaccgtattatcctttta
ggaagtgccattgatgacaatgttgccaactccattgtcgctcagcttcttttcctacaa
gcagaagatccagataaagatatctctctttacattaattcacctggcggatccattacg
gctggtatggcaatctatgacacaatgcaaattattaaaccacaggtacaaacaatttgt
attggtatggctgcatcaatgggtgctttcctacttgcagctggagaacctggtaaacgt
tttgccttaccaaatgctgaagttatgattcaccaaccactaggtggtgcgcaagggcaa
gcgacagaaattgaaattgctgctaaacgtattttattcttacgtgaaaaattaaatggc
attttatctgaacgcactggtcaaccacttgaagtcattgcaagagacacagatcgtgat
aacttcatgactgctgaacgtgcaaaagaatatggcttaattgaccacattatgcatcgt
agcgataataaataattgttcaaatttaatgatgaaaaaggcaatttaaaatgctcattt
tgtggaaaaccacaagaacaagtgcgtaaattagttgcaggtccaggtgtttatatttgt
gatgaatgtatcgagctttgttcagagatcgttgtagaggaactaggtgtagaggaggaa
attgaattccaagatattccgaaaccgaaagaaatcttaacgattttagatgagtatgta
attggacaagagcgtgctaaaaaagcattggcagttgcagtttacaatcactataaacgt
atcaatacgaatagtaaaattgatgatattgaattagcaaaatcgaacattgtgttaatc
ggcccaactggtagcggtaaaactttattagctcaaacgttagcacgtattttaaatgtt
ccgttcgcaatcgcggatgctacctccttaactgaagcaggttatgttggtgaggacgtt
gaaaatattttattaaagttaatccaatcagctgattatgatatcgaacgcgctgaaaaa
gggattatctatattgatgaaattgacaaagttgcacgtaagtcagagaatccatcaatt
acacgcgatgtttctggcgaaggtgttcagcaggcactcctaaaaattcttgaaggaaca
gttgcaagcgttccaccacaaggaggacgaaaacatcctcatcaagaattcttacagatc
gatacaaccaatattcttttcatagtgggcggtgcatttgatggtattgaaaccatcatt
aaacgacgtcagggtgaaaaagtaataggattcggttcagatccgaataaagttgatgta
gatgaaggttctatcatgtccaagctgattcctgaggatttattgaagtttggtttaata
ccagagttcattggtcgattacctgtacttgcaagtctggagcaattaaacgaagctgca
ctagtacaaattttaacagagccgaaaaatgcactagccaagcaatatcaaaaaatgctt
gaattagatggcgttgagcttgaatttgatgaagatgctcttgtggcaattgctaaggaa
gcaattgaacgtaaaacaggtgcgcgtggtcttcgttcaattattgagtcaacaatgctt
gatgtaatgtacgaattaccttcacgtgaagacgtaaaaaaatgtatcattacagcaaaa
acaattacggataaagaaaaaccgaaattgcttcttgaagatggcactgaactcgatgaa
ggtagcgacactaaaacttcagcataaatgacacaaaaaaatttaacgccaagacaaatt
actgagcatttagatcgttacattgttgggcagaatgaagctaagcgagctgtagctatt
gcgttacgaaaccgctatcgtcgttcgttgttaaatgatgatatgaaggctgaagttatt
ccgaaaaatattttgatgattgggccaactggtgttggtaaaacagaaatagccagacgg
attgcaaagcttacaaatgctccttttgtaaaagttgaagcgacaaagtttaccgaagta
ggttatgtgggtagagatgttgaatcaatggtacgtgacttggtagaagcttctcatcgt
cttgttaaagaagaaatgatggagtctgtcaaagaacaagcagaagaattagcaaatgaa
gcaatcgtgaaacttttggtgccttctttacgtaaaaaacaggcgatgcaaaatccgttt
gaaatgctattcggtgggaaagaacaaccaacaaatgatgattcatcagcagatgatgga
gaagttcgctcgaagcgtgctcaaattgcgattgatttacgcagtggtaagttagaaaat
gagtgggttactgtagaggtaacagaacaaaatccatccatttttgatgcgttacaagga
actgggatggatatgtctgcgaatagtggtatgcaggatatgctatctagtttaatgcct
aaaaaacagaaaaagcgccgtgtgcaagtaaaagacgcacgtcgtattttaacaatagaa
gaagcaaataagctgatagatgcagatgaagtagcacaggaagccattaatagggctgag
caatcgggtatcatttttattgacgaaatcgataaaattgctagtaaagaaggaaatacc
tcggcgaatgtctcccgtgaa---ggggttcaacgtgacattttaccaattgtagaaggt
tctactgtgactaccaagtatggtgcagtgaaaacggattatatgttgtttgttgctgct
ggggcatttcatatgtcaaaaccatcggacctaattcccgagttgcaaggccgtttccca
attcgagtagagctagaaaaattaacaaaacaggattttgtgcgtattttacaagaacct
gatcaatcattaattttgcaatataaagcacttttagagacagaaggcgtagcaattcat
ttcacgtcagatgctattgaacgaattgctgagatagcaactgaagtgaatcaggaaaca
gataatatcggagcccgtcgtttacacacgattttagaacgtttactggaagaactatcg
tttgaggcatctgaaattgcaccagcaagtatcccgataaatgcggcgtatgtggatcaa
aaacttgcgggtatagtaaaaaacaaagatttgtcacagtttatactgtaaatgaagaaa
aacattcaaattgcgatagacgggccagctggtgcaggcaaaagtacaatcgcgaaaatt
gttgctgaagcacttggatttacttacattgacacaggtgcaatgtatcgagcagttacg
tataaagcgatgcaacaaaacatacatttagatgatgaagcaaaattagcagagatgctt
gaagtaagcacaattgaattaaaaccatccccacaaggacagcttgtctatttagatggt
cacaacgtctcagcggaaatacgctctaatgaggtcacttcatcagtctcacaagtagcc
gcccatgcgaaggttcgtgagctattagttgcccaacagcaaaagcttgcagctaatggt
ggtgttgtcatggatggccgcgatattgctacacatgtcttgaaggatgcagagctaaag
attttcatgtctgcaactgtagaggagcgtgctagacgacgcttgattgataatcaaaaa
agaggaattgactcctctcttgaaaaacttcaggaagaaattgcactacgtgataaaaag
gatagtgagcgtgaagcatcgccactgattcaagctgaagatgctatatttttagataca
acagcattgtccattgatgatgcagcacaagctattttaaaattagcagaag-aaaaaat
gctataa--------------------------atgctcagcattcaaaacatcgctaaa
tccttcgatacactgcaagttctcaatcatctatcgtttgacgtcaaggatggcgagttt
gtggccatcgttggtccttcgggcagtgggaagagcacactttttcaattaattggtggt
gtttcgccaattgatcaaggagccattttattaaatggagaggatatccaaca-aaaaaa
aggaacgattggctatatgccacagcagccatgtctattaccctggcgtacaatagtaga
aaacgtcacgcttgtagaagaattacaccataaaccgaatgttgaacgtgctaaggaatg
gttggaaaaagttggtcttgcctcctttatccatgcctacccgaacgaactgtctggagg
tatgcagcagcgtgtgtcctttattcgtgcaatgatcagtgataaaccgattttatgctt
agacgaaccattttctgcattggatgagtttactcgactggaaatgcaggcatggctttt
atccatctgggaagagtaccgtaaatccattctatttgttacacatagcattgaggaagc
tctctttttagccgatcgcatacttgttttaaccaagcgtccagcaaccgttaaaaagga
aatcatcgtgccatttgagagacctcggaaagaggagattcgacattctgcagcattcac
agcgttaaagcaacaattatttatgtatttacaggaggagaagggtgatatgtatgttga
ttgaatgaatttacatgctctacgtttatttacaaaggtggctgaactcaatagtgtttc
caaagcggcacagacgcttatgattagtcagcctgctgtaaccattcaaattcgaaattt
agagaaagaactaggtttgacattgctagaagccaaaggta---ggggcatttcgctaac
acaaaacggtacttttttatacaaacaggcacagcgcttatttgatctagaaactgatat
tgaaaataaagttgaacagcttaaaaatacgggcaatgaagaattgcaaattgcctccac
acatgttccctctcattttttactacctaaatggttagctcaatttaaacaagtttatcc
agcaacacatattcatttaaagaccgccaattcccagcaagtaattgaggatttactcca
ttataaagctgatttagcttttatcgtcaaagaagatggacatcatgctgatattaatta
tcaatttctaatgaatttggattattggtttattgtgccgtacaatcatcatctggcagg
tcaaacagtatcccttgcagaacttatgcagcagcccttcgtcacaagggaggatggtag
ttccacaaaagaatacttaaatgccctatgtaaagtgcataaaattcctccaccgaaagt
aggtttacaactagatgggattaatgaatccatacatgccattgcagcaggttttggtac
aatgctagcaccatccatagcagcttctagctttattctacagcagcaagttgcccgcgt
ttttattaaggacattgatattcaacgtccgatctacctttgtacaagaaaaaatgaatt
gcatcactccacatcctttaataattttcttcacatcatcaatgaatcgatcatgtag--
-------------------atgagcttagttaaatatgagattttaacaaaggtggcaga
ggtggcaagctttacaaaagcagcggatgcactagggttaacacagtctgctgtgagtca
tgccgtatcaagtttagaaaaagagtttggctttgctctcattcatcgaagtcgggtagg
tgtaacattaacgagtgagggacaaacaatgctaagggcaatgcgtcaggttttggatgc
tcaggaattattgcaacaggaagcagctcatattctt---ggcgtaacacgcggtaaggt
tcgaattggtgtaatatcgagtatttcctcgaattggatgccagaaattgttcagatcat
ggataatcaatttccagggatacaggtggagttacgagagggagattactatgaaattga
acaatggcttttaagcggtgaagtggaagtaggatttttgaatggtcaaaagtcagagca
atatcagttcactgagctccaacaggacccattgttatgtattgtttcggataaaagtcc
tttatttaataagacagaaattgatatcgtagatctagaggatatgccatttattatgac
ttcctataaagggacaaatgatgtcaaggtgctattagagcaatatcatgtcaagccgaa
tatccgctttgagctttctgaggaggtagggattctttccatgatttctcatcatttagg
gatcagtattttacctcagttggttattcaaaatttaccgccaacattgaaagcgattcc
attaaaacaaggtggctaccgaacgattggtattgccatgaaacatcatgcttcgcccgt
cacaaagaaatttgcagagatattaagtgcttggctaaaagagcaaaacaactccctaaa
atagatggggacattacagggcaaaaccgtactgattacaagtgggggaacacttgaaaa
atgggatcgtgtacgaggtcacacgaatttatcaaaaggcacaatggggtgttatttagc
agaggcggcgctggctgctggcgctaatgtagtatacatgcatggttactttgcacagct
cccagaaaaccaaaatgttatgacattgatacaatttgaaggtatagaggatttagggca
aaaggtgcgtcatgcagttcaacaacaacatatcgatattgtcattatggcggctgcggg
ctctgattgggtcattgacaaagtgtatgatcaatcaggtaatttaatggaggaaacggg
gaaaatgccttctgacgaaccacctattattcattttaaaaaagcgccaaaagtattagg
tcaaattaagggctggcaaccgaatgtaacattagtaggctttaagctcgaagccacgaa
tgatgaggaattcttgttagctcgcgcaagactgcgtatggaaacagccaatgctcaatt
tatggtagcaaatagctctcagtctttatatgggggggatgaacctcattggattgtacc
tgctgatggacagcctcttaaagtaatgggtaagcaaaaaacagcagaagctttaatgat
gcatttacaaaatcaataattgtctgaaaaaattgctgtagttcctggaagttttgaccc
tgtaacattcggccatttagatataattaaacgtgcggcggatgtgtttgatatcgtata
tgtagcagtattaaacaattcagcaaagaatcctttgttttctgtagaggaacgtatggc
tttgatggctgaagtgacaaacaccttacctaatgttcgtatagagagttcttcaggctt
attgattgattatgctaaggaaaaaaaggcg-aaggcaattgttcgtggcttacgagcag
tgtcagattttgaatatgagatgcaaattacatcgatgaaccgtttcctggatgaaacaa
tcgaaacatttttcatcatgacgaaaaatcaatattcattcctaagttctagtatagtaa
aagaggttgcgaaatacggtagtgatgttaacgagcttgtccctacatgtgtcgtaaagg
ctttaaaagaaaaatatggttttgcacaataa----------------------------
-----------------------------atgattatcggacttacaggaagtattgcaa
gtggaaaaagtacagtagctaaaatgatgagcgaactgggtttaccgattgttgatgcag
atgttgtagcacgagatgtcgtagaacctggaacagagacattagcattgattgctgaaa
gcttcggacaagctattttgcttgaggatggcaatttgaaccgaacaatgctgggagata
tcatattccatgagcctgccaaacgcaaaacgttaaatgatatcatgcatccagcaatca
gaaaagaaatgttacgtcagcgtgatgcctatttagaagcaggacatgagcatgttgtga
tggacatcccgttgttattcgaaagtaagcttcaacattttgtggaacgtatcattgtgg
tatcggtcagtgaagaagttcagcttcgacgtttaatggaacgaaataatttatctaaag
aagatgcattggcacgtatgcactctcaactgccgatgtctgtcaaagaaaaaggagcac
atgcggtcatttataataatgaaaatatagaaagtacagaagaacaattaaaaaaaatcc
tacattattgggatgttatttaa---atggggattgcgaaagttacaatgacgatatggg
aggtgtcatttttgattttagttttagatgcagggaattcaaatattgtattaggtgtct
atgatgacaacgatcaattagccttccattggcgtatggtgacggatcttcataaaacag
aagatgaatatgccatgcaagttctttccttttttaatcatgcaggcatttcatttgaac
aaataacaggcattattatatcctcagttgtgccaccaattatgttttccctagaggcga
tgtgccagaagtattttcgaaaaaagcctttggtagtaggaccaggtgtaaaaacgggtt
taaatattaaatacgaaaatccacgtgaggttgggtctgatcgcatagtgaatgccatag
cagctctagatttatataaggccccttgtatcatagttgattttgggacagcaacaacct
attgttatttgaacgaaaagggcgattacatggggggagctattgcgccaggcatcacta
tttctacagaggctctttatacacaggctgcaagattgccgcgtattgaaatcgttcgac
ctacacatatcgtggggaaaacgaccgtttctgccatgcaggcggggattttttatggct
ttgtcgggcaagttgagggcattgttaatcgtataaaagcacaaagtaaagaggagccat
tagttattgctacaggtggattagcaaatctaatcgca---ggggagacacaaattatag
atgttgtagatccatttttaacgttaaagggtttatataagctctataaacgtaaccaat
agatggcaatagaacgtttacgtgagtggttactatcctcaaataatacagtgattctaa
caggagcaggcatgtcaacggaaagtggggttcctgatttccgttcagcatctggttggt
ggaaacaaatggatccaagaactgtcgcgacaacggaagcattaacagatcattactcat
tatttcatgaattttataaaacacgtatcgaaaacctagaaaaggtggctccccatgagg
gacatcatatattagctgattgggaacgaagaggtctagtgtctctaatcgctactcaaa
atgtggatggttttcaccaattggcaggaagtcaatccgtcgaggagttacatggttcga
tccggtctattcgttgtcatcgttgccagcaggcggctgtcatggcaagcttcttgaata
aggctagttgcgcccattgcggtgggaaacttcgtccaaatgttgtgctcttcggagaaa
gcctaccacaagcaagttggcaccgttcaatggaggcaatcaaaacagctgaacttgtcc
ttgtcattggaacgagccttgaggtatatcccgtcaaccaactacctatgatgacaacag
gaaaaaccgtttatattaatttagatatttcacagcagaccaccccatttgatctgacag
tgaagggaaaaataaaagaagtgttgcaacaactacaaatataaatgcggttacctaatc
acggagcaaatccgcaaaatgtttatcagcaattaggcttaacgatgcctgaggtggtgt
atgatttcagcgaaaatgtcaatgcggcaggaccaccagcctttgtggaggcacgttggc
gtactttttatccactaattcagcgctatccagatccagatggggagccttttttaacga
aggttgctgcttttcatcaagtagcaaagaatacgattttactaggcaatggggcttcag
agctttttagtgtactagcaagacgctatgccaataagcgtgtcatcattgtgcatccaa
ctttttcagagtatgagcgaacattgcgtgctgcaggtgctacgatcgttcctattgtcg
tgacagattttatcaattacacattgccattagagcagctacagcaggaaatgatgacgg
cagatgctgtatatctttgtacacctaataatccgactggcgtattgccaaataaggaag
atttactcgccttaatcgctcacggagcaatcgttaactgtgagcttgttatcgatgagg
catttatggattgggtagatgaggcgcattcgctgattcagtttagtgcacaaaacccac
atgttattgtcgttcgttcgatgactaaaatgtatgcgattccaggtttacgacttgggt
atttggttgggcatgctacaattgtgagcgccttaaaagaaatgctaccgcattggaatt
taaatgcctttgcgcttgtaattggggcaagctgtttagacgagcagcactattgtcagc
aggcaattacctatgcctcagcgcaaagggaatggctgcatcgttacttacaggacaatg
gctgccaagtaacgaatagtgtgacgaattatgtgtgcttctccttaccgaaaacacagc
aagcggacgcctttttcacctattgtcttgcacagggtgttgtgctgcgtcacacaaaaa
actttcaaggtatgcagggtgagtggttccgtattggcataaaagacattgcagccatga
catctttacataattgtctacaaacgtggtttaacctaaataa---ggggagagaaaagt
gaatgccgcttatttttattacaggtggtgtacgtagtggtaaatcccattttgcagagc
aagcagcgcttcagcattatgaggcgcagtcaagtacagcgaaacgtttactctatttgg
catctggtattgccttagatcatgaaatggaaaaaagaatcttacggcatcaggcagatc
gccaggcacagcctattcaatggctgacggtggaggctccctatgcgatttctgaggtat
ttgagacacttcgggatggagatgtggtgctgtgggattgcgtgactacttggctgacga
atgctttttacgaaggctatgacaaggggacaccctgtttacaacagcctggttgtttag
ctaacaagctacaggtcgtcaagcaggctatccagttactgttgaagaaggatgtgac-t
ttttttgttgtatccaatgaactgtttgatgaacctccttatgctagtgatgaagtagaa
ttataccgacgaacgctcggacaattccatcaatggttcgtttctatggcacaggaggcc
tatgaaatgaactatggcattgtaaagagatggaaataaatgaatttattagaaaaaaca
cgtaaaattaactcgatgcttcaagcttctgctggtaagccggtaaactttaaggaaatg
gccgatacattaggcgatattatcgatagtaatgtctatattttaagtcgtaaaggtaaa
ttattgggtatttcaattcaccaacaaattgaaaatgagcgtatgaaaaaaatgttcgaa
gagagacaattcccagaagaatacacacatagcttatttacgatctctgaaacatcctca
aatttagacattaataatgaacatactgctttcccagtagaaaataaagatttattccaa
aacgctttaacaacaattgtaccaatcgttggtggt---ggtgaacgtttaggcacatta
atccttgctcgtttatcttcacaatttgaagatgatgatctaattttagctgaatatggt
gcaacagtagttggtatggaaattttacgtgaaaagtctgaagaaattgaagaagaagct
cgtagcaaagctgtcgtgcaaatggctattaattcactttcatacagtgagttagaagca
attgaacacattttcgaagaacttgatggtaatgaaggtttactagttgcttctaagatt
gctgaccgagtgggtattacacgttcagtgatcgtaaacgcattacgtaaacttgaatca
gcaggtgtcattgaatctcgctctttaggtatgaaaggtacttatattaaagtactaaac
gataaattcttaaatgctttagcagaaattaaaatgaaataaatgatgaacatacttatt
atagatgaccatcctgtcgttttagatggtacgaaaacattgttgcaggatttagccaat
gttcacatcgaaacggagcaggatagcgcggccgttttatcaagaatggatacagatacc
tttcagttatttctcattgatatcaatatgaagccaatcaacggcattcaactatcagag
atgattaag-aaaaaacaaccagatgcactgatcattctttatacaggctacgaactttc
cgattattatgagctattgattgagaaaaaaattgacggcctattatcgaagctagcgac
aaaggagcaagtgatccaaaccattcaagcagccataagaggtgagattttacttgcagc
cgatttcttagactttgttcagcaacgcactaatctgccgaatgtgcaacaggaggttct
tctgagcgacaaggaacaggaaattctacagctcgttgcccaaggctgtacaaataaagc
catcgcctctgcaata---ggtgtcacccagcgtacggtggagaactatttatccaagct
attcgtcaagctgaatgtagaatcgcgggcagaggctgtcatcgttgctaaggaaaaagc
atggattaattaattgattacgatgctcatagtggatgatcaccctatagtgttagaggg
aactaaaaatttatttcaagagaatgaagatattatcatcgatacggaaagtgatgcaac
ttgtgtcattcaaaggataaagaataaaccgtacgatatctatctaatagatatcaatat
gccattagaaaatggaattaacctagcccgtaatatcaaagctattcagtcaaatgcttc
tgttattctttacacaggcgatgatattacggattattatccactcattttagaaagaaa
aatagaaggcattttagctaaaacagcttcgaaagagcaaatattaagaacagtaagggc
aattgcaaacggcgaaattgttttacctaaaaatttcttagattttctggatgataaatt
taaactgcaaggtgctaaaaacattcacttaaatgaaaaggaaaagaaaattttaagact
cattgcagagggccatacaaataaagcaatcgctattgaattaaatattcctcaacgaac
aacggagagatatttaactcaactcttttctttgttaaatgtagactcacgaacagaagc
tgtaaatcttgctgagagaatgaatttactctaa--------gtgctacaatctttatgg
caaaagtac-aaaaaaagtatgttatt---ccccagcatactagtcgtcagtggactttg
ttacttctatttttcgagttctgactcttcacct---ccccaagaagagctcatcgaaac
aatccaacctattgaagaaaaaaatttgagtgaatctgctgaggaagcggttatgcagca
ggtatttgtggaaataaagggtgctgtaatgtatccaggcgtttatgagcttcagcaaga
ccaacgtataaaagatgttgtacagctcgctggtggctatacagagaatgctgacacaca
atttatcaatcatgcccaaaaggtacaggatgaaatggtgatctatattcctatcaaagg
cgaacagctagaggaaggagccccttctctgttaacgctacctactgaaagtaataataa
agagcaaaagattaatatcaataaagctgatgaagcaatgttagcaacattgccaggaat
cggtccttccaaagctcaaagtatcctgacgtatcgagaggaaaatgggcagtttcaaac
catagaagacttaaaaaatgttagtggtattggtgataaaacatttgagaagctaaagga
tgcgattaccgtaaagtaaatgcagagttttgaaacagttgtcgaacaaaaatgtgagca
acttttactaaaggcctatcattttggagcatccgatttattgctggttccaggaaacat
aaagtatcggatctattttcggaaatatgataaacttctccacgcgggtgagctacaaaa
tgaacttgcagaaagaatgatctcttattataaatttcttgctcaattagatattagtga
gcgtcgtaaacctcaaagcggcgcgtttcaaaaagcaatggagcaaaattcatattcgtt
tcgagtatccacactgccttctgcatttttaaaagaaagcttaattattcgtttacttct
ccaaaatcatgcatttccactaacttccctaagcttttccaaaagcgctgctcaccaact
catggagctagtacaaaacagacaaggtcttctattttttacgggagcaacaggctctgg
caagtctacttcactttattccctaatccactactgttccacagaattgaatcgacatgt
gatttctttagaagatcctgtagaaaacagccaagcgaatttacttcaaattcaagtaaa
cgagcgagcgggcgttacatatgctacaggactaaaagccattttacgtcattcacctga
tgtcattatgattggtgaaattcgcgataaagaaacagcgaatattgccatccaagcctc
cctaacagggcacttagtagtctccactattcatgcaaaagactccattaattgtctcta
tcgtttaatggatttaggtgtgtcgatagatgagcttcgtcaaacggttatcggcatagt
tgcccaaatgcttgttcagacttcaggtctacatgaagaacgtcgagctgtctatgaaat
attacatgatgatcatctatcaagagccatcaccgccattcaggataagggaaattacaa
acttccttatgacttaacattaagggggcaaaaagatttagtggagagcctatatgcagt
tacaaacatacatcgataaatgaaacgtatcaaccaacaagctggttttactttaataga
gatgcttatagttttgctaattatatctatcctcattttaattacaatcccaaatgttac
aaaacatttcgccacaatagataagaaaggctgtacggcttatatatccatggtgcaagg
tcaagtagaggcttatcgtgtagataatatggcctatcctaccttagatgatttagtggc
aaaaggctatttaaaggaaaatgaaacaacctgccccaataaagaagaaatagtgattac
taatgagggagaggtacgtccagccaatgtcaacttggaaacaggtacggatagctaaat
gacaactaactttgtaaacggctacttaatttcattcaatacttatttgctgcaacctat
tcagcatgactccaaagtcttcacgcatgtgattgataagcataatgagctgattgttac
acgcaaaccgatgcatgtccttcgaaaatcctgcctctcattaggatcaacctatgaagc
cgcaaaacaatcggctaaacgtttttttggcaatcaacacaagctaccaatcgtcgtggc
ctttgattacggttatccctgtatttttctgcccactttttcacccagctccattcacaa
tatatggatagggcttcatgcaattattaatattactcctagtgaaat---ggggtgtat
tgtaacattaaaaaataataaacaaattgaattgcctatccgatatgcatccattagtaa
acagtttcttaacgcttctatgctgtataaatattacatgagtgaacgaaaacagcttag
ccaagatgcaccctatcatccacccttttaaatgcataaaaaagatattatgaatagtga
aacaatgatgtatatgcctgtgtatgattcctttggaaatttatgtacgcaggtgtatga
gaaaaataatgagtatatttctaagctaccaccaacgaaattattggactttaatctgcg
ttattttggttctagtttaagaggagcgttcgatggttcgaaaatgatcctaggcaagct
taataaaaatcctattgtcgtgcatgagcgttgtaatattttatggttccctagtaggtc
tcctctacatcctgactgtatctggttcgctgtccatcatatagatgactatgtcgctgt
ggataaaaagaggacaaaggttacctttatgaatggcatggaatttattgtggatgtcag
tgtcaatgcgttagagtctcggattcaaagagcttttttattaaaatatagactagagaa
acgaacaaaatatttacttgttcagtatgatcgtgtgaaagtatttcaacgtcttgccaa
gaatatgtttgaggacgagacgcaggatagttaaatgagtatgcaatatgagcaactatt
tgaaaagattcgtccggcaattgatagtaagatagcagagttccatcattatcaatacaa
tgctattacagcagaagaactctggcgctactgtattg-aaaaaaaatggcgtaaaaaga
aaattgaacaactacgtttacatgaagtcatttctactattttttccgtatcaccatctg
atatcgtctcatttaatcaagtagagtttttacaaagtaataattggtttggagaagtca
atacagaagagttacaattactgcttggtccagtcagaacgtaaatgcaaaacgtaacat
taaacgtacaaggaatgtcatgtggtcattgtgtaaacgcggttgaaaaaaacgttggtg
ctttagctggtgttgaacaagtaaaagtaaatttagcagaaggtttagttgatgttgcat
ttgacgatgcacaagtatcacttgatcaaattaaagagacaattgatgatcaaggctatg
aagtaaaataaatgattaaaatccactattataatagcggcagcaagacagtccaacatg
atttcaatatgatggatttccaacttcctattcataacggagacttattatgggtagatt
tatatgcgtatagttataatgaattgaataatatagcagatgtatttggctttcatccac
tagctgtggaggattgcttacatgagggctcacgtccgaaaatggatagttatggtgatt
ataaattttttgtgcttcatgcaccaatctataatgaaaaaagtaacaatgaaattacaa
ccgttgaattaaatatttttatgggtccaaactatattgtgactgtgcataaacaaaagt
tgcaatggctaggcaacatggagaatgtttgtatcaatagtccaaaatatttggaaaagg
gtactgattttttattgcataccattattgatggaattacagacgaatactt---ccccg
tattagaacgaattcgagcacgtatagatgaactggaagaagagatttatgattatcaac
caaaagtggtgactgaggaatttcttgcactgaagcggacaattattttaattcgtcagg
ccataatgccacaaagaagaattttttcaacaaccaatggccagtggaaatttgatattc
aagaagaaaatattccattctataaagatttgaatgaccatctagaacggattgtcgact
ctacagagacttaccgcgatttagtgaacagcacgcttgatacgtatttttcaataatca
gtggtaaatctattgaaaagctgaatttattaacggtcatttcgacaattatgttgccgc
tatctgtaattactagcttttttggtatgaatgtacctttaccttatcaggattcaccct
atacaactattgctatcagcgcctttttagttatatttacgt---ggggtatgtgggcat
atttcaaaaaaatgatt------------------------------gcttaggtgataa
gcaccattggcattacaaaacaacaacatctgttaaaagattttccattagaggagatcc
atcagcaagaatttgaatggtattgggttgattttaattgtcctacagccgaggaagaat
cattgttggatacattttttcattttcaccctcttgctattgaagattgcttaatgagat
tacagcgtccgaagctagacttttatgatgactttcatttctttgtcattcatcgagtga
atgaagagacgttagctgcggaggaggttaatatatttgcctccaataaatttatcgtaa
ccttccataaaaatcctgtccctgaaatagataaggtgcagaagatgctggaaaaccaac
cgaagaattgggagcgcggtactgtatacttaacgtatcaaaccattgataaaatcgttg
atagttattttccactcgtttacaaaattgaagatcatctaaatgctttagaaggtgaac
ttacataccaaagcaatgtaaatgccatgaaaattgtcttcgagttccgtagtgacttac
ttgatttaagacgtactattttaccaatgcgtgatcttttatatcgcgttcttaattctt
accgtttctcattaaagaaatcagaaagagcttattttggagatatctacgaccatctac
ttaagctaacagagatggttgaatccaatcgagagcttaccgcggatatgcgagatagtt
atatggctatgagttcgagtcgcatgaatggcattatgatgactctaacaattgtctcaa
caatctttatcccacttaccttcattgctggtgtatatggaatgaatttcgataatatgc
cggagcttcatggacaatatagctattttattgtacttggaattatgataattatcgtta
tctttatgctggccatctttaaacataagggatggtttaaactatttaaaccataagtga
gtatgcaaattaacccttctgttccagcaacgattccaaaatttgtagatgaacttccaa
aaccaatgatcgccaaaccaaaatacagcagagggcaacagaagaatgattattacgaat
tggtcatgatggaaggccagcatcgttttcataagcattttccaaacacattaattt---
ggggctacaatgggctttacccaggaccaaccatcgaagcttctaaagataaaacgattt
atgtgaaatataaaaaccagctgcccttacagcactttttgccagtagattttacacttc
atgctgccaacgattcacaagaagtaagaacagttactcacttacatggtgccaatgtgg
attggcagagtgatggacatcctgaagcatggtacacaagagactatcggcatactggtc
caaaatttaataaggaaatacatgaatatacgaaccatcagccaggcactaccatgtggt
atcatgaccatgccatggctttaacacgtttaaatgtatatgcaggattagcaggctttt
atttactcagggatgcccttgaggaacgctctaacttaccatgtggcgactatgaatatc
cgattttaatacaagataaatcatttaatgaggatggctcattgttttatcctgatgaac
ccccctttcccgtgcccgttcacccctctatcacaccaggctttgttggcaatacgatag
tggttaacggaaaactatggccttatttagatgtagagccacgtaaatatagatttcgtt
ttctaaatggctctaatcgacgtggctatgtcatcagtctgtcaaatgatcagccaatgt
ttcaaattggtacagatggtggtttcttaccag---ctccacaacttattcaatctgtcg
agttgctaccagctgaacgtacggatgtcattatcgatttttcaagctgtgctggacagg
aaattaccttacttaatactgataccgattttagtgatgaacataccaacgtgattatgc
agtttcgagtaactgtgcctttgaaatgtgaagatacaagtgaaattccagaaagacttg
ccgtttctatggatctacatccacaccatgcacatattgaaagacaactaccattgacgg
cgactaccgatgagtttgggcgacctatgttgctattaaatgatcgtatgtaccatgatc
cggcaacggaaaaaccttctttagatagtgtggaaatttggaactttattaatgcgacac
cctttatccatcctattcacctgcatctcattcaatttaaaattctggaacgaaggccgt
ttgatttagagatctatcaaaatgaaggcatcgttcaatttacagggccgcctgaagaac
caagagactatgagcgaggttggaaggatacggtgaaggctgacgctggaaaggtgacga
aaattattatgcattggaaagatcatatcgggaattatatgtggcattgtcatttcctag
agcatgaggatcatgatatgatgcgacccattctcgttatgaaagacgtccatgctgtcc
agcagccgcatgtagcagtagaacatccagcaacacatcaagaagcaacagctcccacaa
atcctacgagcacgacaagtactacccatcatagcgaatcttcagcaccactattaaatg
cggtagaacactcatcacatgaggaagaaagggtagactcacctactgaagaggaatcca
ttacttttcatataggagataatacacaacatatgccaacactactgtttccagcccttc
cttccaatactaataccagcagaaataggcctcagcgtagaacccgaagattttagATGG
GTTGTGGTAAGCCAACAAATCCTATTGGACCAATCCATTCAGCAGGCTGCGTTTGTGACG
TAGTTCGCGCTATTTTAGATATTCAAAATCAAGCGGTGCGAGATGAGTGTTCTCCATGTA
CAGCAAACTGTTTCTTAGAACCACTAGGCGGGATTGTTAGTCCTGCACGCTCACAAGCAG
ATACACGTGTCTTCATGTTAATTACAAAAGATGGTACTCCTTTCAAAGCATTCTTTAACT
CTCCAACAGCAGATCCTTGTATTTGTACATCCGTATTCTTCCGTGTAGAAGATATGTTTG
ATGAATGCTGTGCTACTTTACGTGTTTTAGAGCCATTATGTACATTTGACTCTAGTGAAA
GTACAGTAGACTTACTAAGCAAAGATGGTTGTTGTATCAACATGAAGAAAATCTGTAAAG
TAGATGACTGGAGCTCAACAGATAGCTGTATTACTGTGGATTTATCTTGCTTCTGCGCTG
TACAATGTATCGCTGATGTTGACTTAGGGATTTGTGACTAAatgggtcgtttaaatggga
aagtagcaattattacaggagcagcaatgggaatgggcgcttctgaggcaaaactatttg
cacaagaaggagcaaaagtcattgcaacagatgtacaaatcgagccattgaataatttag
taaaagaaattaaagaaaatggtggagacattattggccttcaacataatgttacttctg
aggatgagtggaaagcggtgattgcagaggctgtaaaggcatatgacaaagtggatatcc
tcgtcaacaatgcaggcgtttcatcacctaaaacaattgccaacatggaaatggctgaat
ggaataaaataatggatattaacctgaatggctgtatcattggcatgaaatatgtgattc
ctgaaatgcaaaaagctggcggtgggtccattatcaatatttcttcgatcggtgggatcg
tgggaatggctggtacaagcccatatacagcagcaaaaggcgcgcttcgtgtgctttcta
aatcggctgcgattgaatatggtaaagataaaattcgtgtgaattctgttcacccaggca
ttatcgtgacaccaatgacagcacctacgatggaagagggcggtgcattgccatactatc
aagcttacacacaattaccatacttcggtgaacctgaagatgtagcttttggcgtagtgt
tcctagcatcagacgaatcccgcttcatgacaggagcagagctcgtaatcgatggcggct
ggacagccatttaaatgggacgtttagataacaaaattgcgatgattactggtggcgcat
ctggtatgggtgcagctatggcgaaattgtttgcccaagagggtgctacggtaattgcag
ctgatattaatgaagataacctagctaagatctctgagctagacaatgtagagggtatga
aattagatgtttcctctgatgaaaactgggcagaagtgacaaaggccattgtggagaaat
atggtcgcattgatattttaattaacaatgctggtatttcctccgaaaaaggaccagatc
aaattacacaagcggactggtcaatcatgcataatatcaatgcctttggacctttcctgg
gcattaaacatgcctctaactatatgaaagaagctgggaaaggctctatcgttaatacat
cctcttacacagcaattattggcgctggctttaatgcctatacagcctctaaaggatctt
tacgtgcgattgctcgtgcagcggcatccgagcttggtgctttcaatgttcgtgtcaata
cagtattccctggtgtcattgaaacaccaatgactgctaaattatcagaagcaaaagaag
caatggatatgttagtaagagcaacaccaatgggtcgccttggccaaccagaggaagtag
cgaatgctattttatttttagcatctgatgaagcttcttacattacaggtgccgagcttg
tcattgatggtggctattcagcacgctaaatgatgttagtcggaattggtggtttttttg
gcgctctttctagattttatttaggaaaattacttgtacatccctatccatgggccactt
ttattattaattgtacaggctcctttgcgcttggtttcttatttgccctacatcttagtg
attggttatggcaattaattggcataggttttttaggagcctacacaactttttctactt
ttggatttgaatgtctacagcttatagaacaacaaaaatggagacaagccattagctata
ttgccagtaccttgctaattggcatactttgtgcagctattggttatctagtcgtataa-
--------------------gtgggaattggtggaattcttggtgccatctgtcgatata
gccttagtctcgccgttccaaatacagaagtatttccattcacaacactgtttataaatt
tactaggctgcttttgcctagcatggctttttacttcttttataaaacgcacacctatta
tactaggaataggtacagggttttgtggagcttttactaccttttcgacattttccttag
agacactattactcctagaaaatagccagtggctacaggctgtactctatgttacagtaa
gtgttttaggtggattagcctgcacatggctgggaatacgatttgcta---gggggcgta
ttgcatga-----------------------------------------atgattgagag
aagagtccaggttaaattaaaattaggactacaagctagacaagcagcactatttgtgca
ggaagcaaatcgttttagtgctgatatctttctagaaaaagacgagaaaaaagtaaatgc
caaatccattatgggtgtcatgagcttagcagttgctaaaggtactgaagtgactttaag
cagcgaaggtaacgatgctgagcaagcggttacagcgttggcaacaattattgaaaatga
agattaaatgacacaactcgttcgttttgaattactagaaggtagtattggacttattac
tctttcaagaccagaagctgctaacgctatgtcggttcaattacttcatgagctatctga
cacgcttgatcaaatcaatggagatccagcagtgcgcgtagtccttctaacaggtgcagg
cgaaaaggcattttgtgcaggtgctgatttaaaggaacgtaaaggcatgtctgatcgaca
agtgaagcagattgtgcagctgattggtgccactgtggcaaaagttgaaacgcttgcaca
gcctgtcattgctgtcctaaatggcgtagcctttggcggaggcttggagttggcactagc
ttgtgatttacgaattgcggctacacatgtaaagctgggcttaaccgaaacatcgctcgg
tattattccaggagct---gggggaacacaacgacttccacgtctaattggtcttggtaa
agcaaaggaattaatttatacagcgcgtaggctgaatgctgaagaagctaaaaattatgg
cattatcgagtatgtttatgaaggacatgaggtattaaataaagcacaacagcttgcact
ggaaatggcaaaaaatgcaccactttctttagtgcaagccaaagttgcgatcaatcaagg
tgttgaggtagatttagctaccggattaaaaattgaatcacttgcatatagtgcactgat
cccaacagaagaccgattagagggcttacttgccttccaagagaagcgagcgccacaata
ttcagggaaataaatggacgtttttgggaaaatgatgttagcattattcataccagctat
attggtattattattcaccagaattacctataatcgctatgttgcattgttattagccat
tgcacttattgctgcctcagtatatgcaggctatacat---ccccacctattattttcgt
tattgatgcattttcattaacagtaggcttttggctagcaagtaaaatgaataaataaAT
GACAATGTTACAAGATATTCTAGAATTTAACAAAGAGTTTGTACAAGAAAAAAAATATGA
GCCATTCATCACTACGAAATATCCTGATAAACGTATTGTTGTTTTATCTTGTATGGATAC
TCGTCTTGTAGAGCTTTTACCAAAAGCGATGAATTTGCGTAATGGCGATGTAAAAATAGT
GAAAAGTGCTGGTGCGTTAGTGAGCCATCCTTTCGGTGCAGTTATGCGTAGTTTATTAGT
TGCTGTCTATGGCCTACAAGCTGATGAAGTGTATGTTGTTGGTCATTATGACTGTGGTAT
GAGTGCGGTTGATCCTGATGCCATGCTTAGCGAAATGGTACAACGAGGCATCGATCCAGA
AACAATTAAAATGTTGGAATATTCTGGTTTTGATTTAAAGGAATTTTTACGAGGTTTCGG
TGATGTAGCAACAAGTGTTAAGAAAAGTGTCGATACAATTCGTAATCACCCATTAATGGT
AAAAGACGTACCTGTTCATGGTTTAATAATTGATCCAAATACAGGTCATCTAGATTTAAT
TGAAGATGGAAATAAACAATAAatgatgtcaaaatatactgattataattttcagccatt
tttgcaggacgccattgcaaatctaggctttacagaaccgacaccaattcaaaaagaaat
tattccgcttttattaaaaggaaaaagtgctattggacaggcacatacaggaacagggaa
aacacatagttttttaattccgattgttcaacgtattgatgtagaaaaacaggaagtaca
ggctgttattacttctcctactcgagagttagcacaacaaatttttgatgcattaaatca
attaatagaaggaactgcgattcaagcaaaactatttattgggggtacggacaaacaacg
ctccattgataaattaaaaacacagccacaaattgttgttggaacaccaggacgtattcg
tgaccttgtttcagcacaagcgttatttgtgcatacagcaccaatcttagttgttgatga
agcggatctagcttttgatatgggcttcattgaagagattgatggatttgcttcacagat
gccagaaaagcttgaaatgtatgttttttctgcaacaattccagaaaaacttcagccatt
tttaaagaaatatatggaagcgccagtgcacgtccatatgaatgataaacgaccagtggc
agaaggcatcgattttgtgcttgtaccagtgcgctcaaaatcgcgtaataaacgtttatt
agaagtcattgagggcattaatccctttttagctgttatctttaccaacacacgtaaaac
agcagaacacgttgctggctacttaaatgagcatggtatccgttgtggtcaaattcatgg
tgacttaagtccacgtgatcgtaaaaaaatgatgaagcaaatccgtgagcttgactacca
atacattgtagcaactgacttagctgctcgtggtattgatatccaaggcatttctcatgt
tattaactacgagattccagaagacttagaattctttattcaccgtgttggtcgaacagc
gcgtgcaggcaataaagggacagccattacattatttgagccatcagacgaggatgcagt
agttcgcgtagaaaaaatgggcattccttttgtgcaaaaagatgtaaaagatggcgaatg
gtcagagttaaaagagcggcatgcacgtaaaaatcgtgtaaagcaagagaatgaaattga
tgtgaaagcaaaagcgttggtacgtaagcctaaaaaggtaaaacctggatacaaacgtaa
tatgaagtgggaaatggaaaaaattaaaaaacgtgaacgtcgcttaaaagcacgaggtaa
aaaataaatggaatattcagatcaagtaaaaaatcgtgtgaaacggatggaaggacagct
acgtggcattttgaaaatgatggaggaggaaaaagactgtaaggcagtcattacacaatt
atcagcagtacgctctgctgtagaccgtacagttggggttattgttagtacaaacctatt
ggaatgtgttcagaatgctgaaggggatggcgaaaaaatgaatgaagccattcaggaagc
agttaatttagttgtgaaaagtagataaatggaggagacagtaaaagaggatgcttgtca
tacagaggaagctacgtcttgccgaaaaagtcatcaccctgagcgtgtgaaaaaggattt
aacaactcgcttaaatcgaattgaaggtcagattcgtggtattaagggaatgattgataa
agacgtttactgtgatgatattattacgcaactatctgctacacaatctgcattaaatag
tgtggcaaaaatattattagaaggtcatttaaagggctgtgttgtggatcgtctatcaga
gggcgatgaagcagtattagatgagttagtaataacgattcaaaagttaatgaaaaaata
gatgagtacagcattaggaatggtagaaacaaaaggtttagtaggagcaattgaagcagc
agacgcaatggtaaaggcagcaagcgttaatttagtaggaaaagttcatgttggtggcgg
aatcgtaacagttcttgtacgtggtgatgtaggtgcagtaaaagcagcaacagatgcagg
ggcagcagcagcacaacgtgtaggagagctattatctgtccatgtaattccacgtccaca
ccacgaattagaaatgattctaccaaaagcagaagcataaATGAAACAAGGTACAGTAAA
ATGGTTTAACTCAGAAAAAGGTTTTGGATTTATCGAAGTTGAAGGTGAAAACGACGTATT
CGTACACTTCTCAGCTATCCAAGGCGAAGGTTTCAAAACTCTTGACGAAGGTCAAAAAGT
GGAATTCGAAGTTGTAGATGGCAACCGCGGACCACAAGCTGCTAACGTAACTAAACTTTA
AATGACACAAGGTACAGTAAAATGGTTTAACGCAGAAAAAGGTTTTGGCTTCATCGCAGT
TGAAGGTGGCAATGATGTATTCGTACATTTCTCAGCTATCCAATCTGATGGCTTCAAAAC
TTTAGAAGAGGGCCAAAAAGTTGAATTCGGCGTAGAAGAAGGCAGCCGCGGACCTCAAGC
AACGAATGTAGTGAAACTATAAat---gcaacaggggatcgtaaagtggttcaataatga
aaaaggttatggctttattgaatgtgatgatggcgaagatgtatttgttcattttacggg
catccaggaggaaggcttccgtacacttgaagaaggtcaaaaggtttcatttgatgttgt
ggaaggcaatcgtggaccccaagcatcaaatgttgtaaaactataaATGACACAAGGTAC
AGTAAAATGGTTTAACGCAGAAAAAGGTTTCGGTTTCATCGAAGTAGAAGGCGGACAAGA
CGTATTCGCTCACTTCTCAGCTATCCAAGGTGAAGGTTTCAAATCACTTGAAGAAGGTCA
AAAAGTTGAATTCACAGTTGAAGAAGGTCAACGCGGACCACAAGCTGCTAACATCGTAAA
ACTTTAAatgaatgcgattacaatagtgatagggtctatttgtattttgatgatcagcta
tcgtttgtatggcattttctttacaaagaaggtacttaaaataaaagatgatacgccca-
--ccccagcccacgctttggaagatggtaaagactatgttccgacgaataaatgggtaac
ctttgggcatcattttgcagcgattgcagcagcaggacccttagtgggaccaatcctagc
tgcacagtttgggtatttacctggacttctatggctattaatcggagcagtaattggtgg
ggcagttcatgatgctgttgttttatttgcatccatgcgtcatggtggtaaatccctatc
ggaagtgatgaaggaggagttaggccctatcgcaggtttctgtacaggccttgcgatgct
attcattattacgattacaatggcaggtctctcgatggtggtgttaggtgctttagagcg
caatccatggggaacgtttgcggtaggcattacgataccaatcgccatgcttgtgggtat
tgcctatcgtaaaacaggcaatttaattgttacatctacgataggctttattttattaat
gatt---ggggtatttatcggaccgcttattcaaggcacagcattcggtgattttttaac
atttgatcgggatacattagctatcatcttaccgatctatgcctttttcgccgctgcatt
acctgtgtggcttttattagcacctcgtgattatttaagtagtttcatgaagatt---gg
ggtatttattgcactaattattggcgttttctttgttaatcctgctattcaattcccgcc
attgacagagtttattcatggtggtggaccagtaattgccggtcctgtgtggccgtttgt
ttctattacaattgcctgtggtgccatttctggcttccatgcttttgtaggttcaggaac
aacgcctaagatgattgatcgttgggaggacatccgtattgtaggctttggtgctatgct
agtagagtcactagtaggtgtgatggctttaatcgcagctactgctcttcatccagccga
ctattttgcgattaactcagcaccagctgtgtttgctacattaggaatggagcccgttca
tctacaagcattgtctcaaagtattggcatggatttggaaggacgaacaggaggtgctgt
aacgctagcagttggcatgacagatatctttacaggtattccttggtttgcagagctatc
ttcgtacttctatcaatttgtcattatgtttgaggcggttttcattcttacagccattga
tgctggaacaagggtagctcgttatttaatacaagactttggtggcaatgtttataaacc
attgaagcgtaccaattgggtaccaggtacaatttttgctagtgcacttgcctgctttat
gt-ggggctatttattgtattcaggggatataagctctatctgggtattatttggtgtat
ccaatcagctaatggcagccattggtctagtatgtggagtgacgatggtattgaaggtcg
cagataaacgcatctatgcattgacatgctttattccattggcttatttatacattacgg
tcaacgttgcaggctattggatgattaaaaatgtatactggaatccagccgctgcaggct
ttaatatgttaaatgggattttatctgttatcatgctaatgcttggcttcttaattgtgc
tgacagccttt-aaaaaatgggcacagctttggaaatcaccaaagtttttagtagctcaa
tcaacttcataa---------------------------------------atgcaacac
aacaggtatttgaagtggtttgctgttgccgctacagtagggatgctccttatattacta
ggt--ggggctctcgttaccaaaacagatagtggcctaggctgtggtcgaaactggcctg
attgcaatggatctcttattccaaaggagattacaccagaagtccttattgaattctcac
atcgtctcgtaacaggagttgtatctatttcaattcttgtgttaaccgtttggacatggc
gtaagctcggacatattcgtgaagtaaagctattaggtttcttagcaatgtttttcttaa
tcgcgcaagctcttattggagcagctcaagtattatgggggcaaggtgatttcatcttag
cactacattttgggatatctcttatttcctttgccgcggttcttcttctctctatgattg
tatttgaagtcgatcggaaatttgatgctgataacgtatttatcggtaaaaagttacgtt
ggcatacaattgctgtcacaatttattcttatttagtcgtttatact---ggggcgctag
ttcgtcatacagattcgagcttaatttgtcctgattggccattttgctataatgaaacac
ctttcgcaccgccgaataatatgtatgaatgggtgcaaatgggacatcgattagcagttc
ttattattttcatttggattgcatacataacttggcatgctgtaaaggaatataaacatc
aacgtgttatatactatggatggataattgcctttacaatagtagttttacaagttattg
caggtatgttagtagtccttactaaactgaatttaacggtagctttactgcattcattat
ttatttcccttttattcggtttattatgctatatgatcatgctagtcgctcgaagtaatt
ataatgagaaaaagaaatagatggaacaaaatctgaaaacggagcataaaccactagcct
ccgaaaaaacaagagggaagtcatcacgttcttctattttagcgcaaaccgtcaaaacag
ggattatcaaatccaatttaatacctatgtgggctggtttaacgctaggcatgtacaaaa
ataaaatgacgtttgtagacaatatacctgaaatcattttttcaacaatcggttccgccc
ttgtcattggagctgcaggggcctttaataatgtctatgatcgtgatattgatgcgatta
tgcctcgtacacaaagccgaccaactgtaacaggtgaaatgtcagcgaaatcgactttat
cattagctgtcgtaatgttaattattggagtagctgtgttggcacttgcgtcacctttag
cagcggcatttggtttattaggtgtattcctatatgtagtcccatatacaatgtggacaa
agcgtcgtacgatttataatacagaaatcggtagtataagtggtgcggtaccaccattaa
tcggttggtctgctgtatctacagatattacacacccagcgatacttggattattttttg
tgatggtcatttggcaaatgccacatttctatgcgattgctattcgcaaacgtgtagact
atgaagcagccagtgtgcctatgctaccagttatcaaagggatgcgtagaacgtattatc
aaaccaacttctatttaatactattgattctatcaagcttcttatttggctcgttaagtg
tagggatcatgcttgtggcattaatcttaagcgttgcttggctggtgatgagtatttatg
gctatcatagtaatacagatcaagtaaaatgggctaccaaaatgtttgttttttcactat
tccatatgacgatactattctcaacagtcattgtgtactctctcgtaggagttatcttta
agctttattaaatgatgaaagggcttaaaaaatggcgtcttttttcacttctagcagtga
tgatggttttcctttcaggttgtggtgaagattatctttctacactaaaaccatctggag
aagtaggtaaacaacaattgaatttattactgttaactactgtaattatgacgctagtag
tagtaatagtatccgttatctatttacttgcattcctaaaataccgtcgtgcacgcgtgg
gtgaaaatgttatccctaagcaagtagagggtagtcatactttagaagtgatttggacag
ttattccgattattttattattaattatcgctgtaccagttgttacaactacttataaat
ttgcagatgttgctgcaatggatgaggtagatgaagaagggaacaaaacagccctaacaa
tcaatgtaacggcaaaattatactggtgggaattcgaatatcctaaccaaggtatcgtaa
cggctcaagagctagtggtaccaacaggtgaaaaagtttactttaatttaaaagctgccg
atgttaagcactcattctggattcctgctgtaggcggtaaaatggatacaaacgtggaaa
acttaaacaaattctacttagtattcgataaagaatcaaaagatcttaaagatggcgtat
tttatggaaaatgtgctgaattatgtggaccttcacatgctttaatggactttaaagtaa
aaacattaagcccagatgcatttgatgcatgggttgatgcaatgaaagcaactgaaggac
aaactgctgacaaagcttcaactgatcttggtgaagcaacttttgctaatagctgcttag
gctgtcatgctatctctggttcaggagcaggcggtacaccaggtccaaacttaactacgt
ttggtgaccgtaaccgtgttgctggtttcttagagcataatgaagaaagcttaaaagctt
ggattaaaaaccctgaggaatttaaaccaggtaacttaatgatgaattctgatggcactg
cgcctatttacggtaatttatctgatgaagaaattgaagctcttgcaacttacatcatgg
gcttatcagtagaaaaataaatggatttcaatactaaatttactcctcatacttggccag
atcatcctgaacaagctacgatggaaggtaaaaataaagtcgttggtttctggattttcc
ttgcctgtgaagttgtacttttcgcaagtttattcgctacttatttagcgcttaagaaca
aagggccagctggcatggagttcacaactcaaggtttatttgaattaccattagcatttg
ctatgacgatgttattattaacatcatcattaacatctgtttatgcaatttaccatatgc
gtaactttaactttaaaggtatgcaaacttggttagcgattacattagctttaggtcttg
gattcttagcacttgaaatctatgagttcaaccactatgtgcaccttggttttacattta
accaatctgcattcgcaacagctttctattctttagttggtacacacggtttccacgtaa
ctttaggtcttgtatggattggtactttaatgatccgtaatgctaaacgtggattaaacc
tgtacaatgcacctaaattcttcgtagctgctttatattggcactttatcgacgtagttt
gggtatttatcttcacagtagtttacttgatgggagtgatcggataattgcgcaaattaa
cagccggtgtcggagtcctacttagtagtttggtggtgggcagtggtatttactttgatt
ggtttaatattggcgataaaaaggagcctgttacggaggttgatactattggtgaggcta
tgacaatcattgaagaaaaatcagtatacagtacaaaaaaggatgaattagtggaagggg
ctcttcgtgggatggctgatgccattaaagatccttatagtacgtattactccaaggaag
aggctgagcaacatcggcaaatgctagctgaggaacgagtaggcattggtattgaactaa
ccgaaaataaagggaagtttattgttgtgtcacctgttcgctcat---caccagcagaga
aagcaggcatgcgttcactcgatgaaattgtacaagttgatggggtacggattgatggga
aaacgatgagtgaattaatgcatttaattcaaggtgaaaagggaacgaaagtaaccattg
ttgtctatcgtccaagtgaagataagcatattaagatgacgatggagcgtgcagcaattt
ccaataaaacggtaactagtgaggtagtgaaggtagaagatacagctattggctatgtag
tgatctcattattcggtgaaaaaaccgccaatgaatgggtggcagaaacgagtaaattac
ttcgtaaagatgtggaaggaattgtgatcgatgtacgggataatccaggtggttatttac
atagcgtcgcagcgctactgagcacagtattggacaatggcaaagtatttgcatatatgc
aaaatgcggaaggtgctatggaaccattaaaaacgcaaacaaaaggctttgatgaaaaat
atatagaaacgatgaataaaattccaattgttgttttgcaaaatcaaggtagtgcatctg
ctagtgaagtattgagcggagctttaaaaggctggggacgcgcttcacttgttggggtta
agagctttggaaaagggactgtacaagaatcttgggagctttccaatggc---ggcgagc
ttaaattatcaaccaacaaatggcttacaccaaaacgtgaatggattcatgggcagggca
ttgaagctagtttaatgattgagcaaaatgaattatttgcttttcaacttcatccactaa
caggtaagtttaaagtgggtgatatgagtgaagagatttcctattcacaaaacgccttgc
agaaactaggctatcaaatcgatcgtttagatggctatatggatgaaacgaccgcagagg
ccgttaatctttatcgtaaacagaaaaaattaaaactagcagaagatgaattttatatgg
acacgactttctttaatagtttaaacgaaacgttaaaggattttaaagccgatcgtcaaa
atgaccaacaattccaaatggccactagttttttactgcatacgattgaccaataaatgc
gtaatatatcagacatcatagagggttacttaaagcaagtacttgaattaggtggagaag
ggcatattgaaattaaacgtagtgaaatcgctgataaatttcaatgtgtaccatcacaaa
taaattatgtcattaatacaagatttactgccgagcggggttaccttgttgagagcaaac
gtggtggtggtggatacattcgaattttacgtgtccgcgcgaattcacagattgatttaa
tcgacgatgttctccggcaaattgaaggtggagcatctcaaacgatggcggaagatttgg
tttatcgactcattgatgagcaggtaatttccaagcgagaagcgaaattaatgttagcag
caattgatcgctccacgatcgacctgcatctcccattaagagatgtcattcgatcaaaaa
tattgcgagcaatgctgacaacaattaaatatgaacaacaaaaatagatgtatacaattg
gtcaagttgcaaaatttttaggagtttctagagataccttaaaattttacgaagaaaagg
gattagtaaat---ccccagcaaaaaagtgagaatggctatagaatatacaatcattttg
atatatacgatattacaacaatcaatttttatagagaaattgatgttgaaatcaaaaaga
ttcaggaattgagaaaaggcaagcgtatagatgacatccaatcaatgttagtagaaaagg
aacaagaagtattagaggaaatagcttat-aaaaagctccaattaaaaaagctccagctt
gtaaaagaggattgtcaaaaaattagccaatttttaggaacgtatactataaaggaaatg
aaaccattagaaataatgggcgaaatagatcattatacagcctatgatgaatatgactcg
ttaaaagaaaatgcagacagtataaagaaagcggtaattctcacatctttaagaagagtt
attcggttcaatgatagcggaatgctagaaaataaatttatggttgtcaggaaagtagaa
aatagcgatcatccaattaaaggtgaagttttagcgcatcccaaatgtctttatacagtt
attgaagatgggcgttggtctactggtggcaaaaatacagacgacaaagtagaggctagt
ataagaaaagaagctacggaaaagggctatgagcttttaggtcttgtttatgttaactta
ttgctcactacgtatgaagaggggcttgaacgtatttttttagaaatgtatgtgccaata
aagtaaatgaacgcattaaaatcaggtgaagtcgttacattaacggtattagagcaacaa
gcatcgaaatggattttaacaaatggagttgaagaactacctttaaatgcttcagaggta
acagagccactaacagtaggtgaccgccttgaagtatttttatttgcagaccgtcgtgga
gatttggctgctacaacagcaattccagcttttacacaaggtgagtacggctgggcacgc
gtcttgaaagtagtggaacatgaaggtgcttttgtggatattggtacatctcgcgaagta
ttagtaaaagcagaagatttacctgcattaaaagaagtatggccagaaccaggcgatcat
ttatttatgacactacgcacagatcgtaatggtgatttatttggtcgtttagccacagag
gaaaaaatctcagaactatatgaaggtgcatttgaagatatgcacaataaaaatattcaa
gcacgcccatatcgtttgttaccgatcgggacattcttactaggtgtagaagttccttac
cgtattttcgtgcatgaatctgagcgaagtacagagcctcgattaggacaagatgtagtt
gtacgtattatcgatgtgaaagacgatggttccatgaatggctctcttttaccgagaaaa
catgagcgtctttcaaatgatgcgcaacaaatattgaattatatacaggatgtgggcggt
aaaatgccatttggtgataaatcgtctcctgaggagattcaagaaatgtttaatatgagt
aaaggggcatttaaacgtgccttaggaacattaatgaaagcaggtaaagtaaaacaacag
gatggttggactgaagaagtttaagtgaagcgctggcttgcactaggagtaattatgctt
atgagtatagtggtcgtggcatatgaaacaaatgcttcggaccgtaacttcttcttaccg
gacccacttggtggcataaaaattgtcattgatgcagggcatggtggtgaggatggagga
gcttcaaagggcgaagtgattgaaaaggatattacacttgcaattgctcagcatgtagag
aagcaatt-aaagaaaaaaggcgcaacggttataatgacacgaacaaaaaat---gggga
tgtaatagatgagcatgcgccatcagaaaaatatggaacaatgagagaacggaaaaagca
agatattttcttaagaaaggatatcgtggaaaaggaaaagcctgatgtatttataactat
tcatgcaaatgccatacctgaaacaaaatggcgtggcgcacaggtattttaccataagga
aggacatgctgatggagagattcttgccaagagtattcaacaatccattcgcactaattt
aaaaaatacagaccgtgaagcattgtcaattaagcaaatctatttattgaagaaagcgga
agtacctgcagctttagtagagactggttttattagtaatgatgaggaacgagcattatt
agttgataaaaagtatcaagaaaaaatggcagatgccatagttgaaggtatagaagacta
tttattagctaaaattgagtagATGAAAATCGCTGTTATTAAGACGAATGATGCACAGAC
AGCCCTACTCGCAAGACTAATGCGTGCCGAAGCAGAAGGTGAAGGAGAATTAGGCATGCT
GATGGTTGGGAATGTTGGCGTTAATCGTGTAAGAGGTGATTGTTTAGATTTTGGTGATAT
TCGAACAATTGAACAAATGGTTTATCAGCGTCCGGGAGGCTTTGAGGCAACACAAAAGGG
TTATTTTTATCAACGAGCACGTGATCAAGATATTCGGTTAGCTAAAAGGGTGATTCAGGG
TGAAAGATTTCATCCAGCTACCCGCTCTTTGTGGTTTTTCATGCCAGCAGGTGATTGTCC
TGCCCAATGGTATGGCCAATGGAATACTGGCAGATTCAAATCCCATTGTTTTTTCTCGCC
AACTGAACAAGATTGTCCTCAAATTTAAgtggaacagcaacaattaaaacgagatttaaa
aaatcgccatgtgcagcttattgccattggtggaacaattgggactggtttatttttagg
ctctgggaaagccattgccttagcagggccttcgatcattctagcctacttaattgtagg
gaccgcgctattttttgtgatgcgtgccttaggtgaattgttactatccaatgcaggcta
cacttcatttacggattttgcatctgaatacatagggccttgggcgggttatgtaacagg
atggacctattggttctgttggattatgacggcgatggcggacattattgcggt---ggg
ggtttatgcacaattttggtttgatat---cccacaatgggtgccagccattggttgcct
cgtcttgttattactactaaatctattaaccgttaaactttttggtgagttagaattttg
gttcgctattattaaagttattacgattgtagcacttattattattggtcttattatgtt
aataactggctttcaaactagctcaggaacagtatcggttgaaaatctgtgggcacat--
-gggggcatgttcccaaatggtatatacggctttttaatggcgttccaaatggttgtctt
tgcatttgttggtgtggaattagt---gggggtttcagcagctgaaacagcagatcctca
aaaaaatattccttctgccataaataaaattccatttcgcattttgcttttctatgta--
-ggggcattatttgtcattttatgtattaacccatggtatgaaatgtctgcgtcaagcag
tccctttgtccaagtgtttacattagcaggtatcccgattgctgctggtattataaattt
tgttgtgcttacttcagcggcttcagcaggtaacagtgggttattctccacaagtcggat
gctctataatcttggtaacaataaacaggcatctccagcattcgcaaagctcaacaaaaa
cagtgtgccaagtaatgcactcgttatttctgctattgttgtatcagttggtgcgctgct
aagtaagttgatgccagagaacgcctttagtattgtgacgacaatcagtgcgatttgttt
tatatgggtgtggagcattatcatcatttcccacattatctacaaacgaaaaaaccgtgc
cttacatgaagcttcaatcttcaaagcaccgctgacaccttttatcaactatgtcatact
tgtatttttcgcctttttattaattgtgatgtttatttctgaggctacgcgaacagcact
actattaacgccgatttggtttatcgctttatttattatttataaaatgaaaaaaag---
---------------------------------atgaatgaaaatttcaacaaagggccg
ttacgggcttacaattatgattgaactagcaaagcattatggagaaggaccaattccttt
gcgtaaaattgctgcggaaaaggagctttcagaagcatatttagagcaattagtatctcc
gcttcgtaattcaggcctagtaaaaagtgtacgtggtgcttatggtggttacatgctagc
taatccacctagcgaaatttcagcggcccatgttattagtgtgctagaaggacctattca
accagtagagggcattgaaaatgaagaagcacctcaacgtgagttatggctacgtattcg
cgatgcagtaaaaaatgtgttagatacaacgaccattgaagatttagcacaatatacaga
agaaaatgtagtggaaggctacatgttctatatttaaatgagtatacaaattcaaaacgt
atccaaaaaatatggttcgtttcaggcactagaggatatttccgtacatattcagtct--
-ggggagctagtagcgttgctcggcccttctggatcaggaaaaacctctttattacgtgt
tatcgctgggcttgaaacaacagatgtcggtaacatcttatttgatggtcaatccatcac
agatcgccatccaaaagaacgcaatgtaggctttgtctttcagcattatgccctttttcg
tcatatgacggtctttgacaatgtagcctatgggctgaaggtgcgccctcgcaaaagcag
accttcaaaacagaaaatcaaagaaaaagtgatggagttattgcgactcgtgaagcttga
aaatttctctgaccgatatccaacacagctttcaggtgggcagcggcaacgtgtcgcact
ggcaagagcgcttgccgtggagcccaaggtactgttactagatgaaccatttggagctct
cgatgcaaaagtacgcaaggagttacgtcgctggctccgaaagctgcacgatgagtttca
tattacaagtatttttgtgacacatgaccaggaggaagctttggatgttgcagatcgcat
tgtagtcatgaacaatggcaaaatcgagcaaattggcagcccagacgaggtctatacaaa
tcccaaaagtccatttgtctatgacttcttgggcaatgtcaatctatttaaagggcgctt
acaaaatggtaagctcatgcagggtgaagttgcacttgatgtacctgatgccctgaccca
ttcagatgacaatgcgataggctatgtacgtcctcatgatattcagattgagaaaacaag
tatttcaggtacagttcctgttaaaatcagccacattcatttgctagggcctatcgttca
aattgaactacgccgtgaggatcttgatgaatttttagaagcggagttatcaaaggaaca
atttcatcttcttcaactgaaagtgggcgaccaagtatttgtaaagccgaaacaattaaa
ggtgtttattcctgaggattattctatataa-----------------------------
-------------------atggcaacagaggcagaaattttaaagatcttagctgaaga
acgcaatatgcgaaaagcagcagaacgtctatttttatcccaaccagccctttcacaacg
attgcaaacaattgagaaagactggggtgcacaattatttattcgctcacagaaaggtct
aactgcaacacctgctggcgaacaggtgatagcctatgcaaaggaaatgctgactaaaaa
ggaagaaatttttgaaaccattcaatccttaacgacaaaggtaaacgggacattgaaaat
tgcttgtgcatccattgttggtcagaactggctaccaaaaatcctgaaggagtttgtgtc
aaaatatccagaagctaaaatatcactgatgacaggctggagttctgaaattgtgaaagc
tctttacgagggcgaggcccatgtaggcattgtacgaggccaagttgactggaaaggaga
aaagatccaccttttcagagatactctttatttagtggacaaggaggttaaaacaattga
agatgtgttaaagacagaccgtccatttattcaatataaaagtgattccaactattatca
agaaattcagcaatggtggcagcagcattttgcctcgaatccaagaaaacaaattttagt
ggatcaaattgaaatttgtaaacaaatggcattaaatggtatcggttatgcgatcttacc
ttctattacgttaaatgaccacgatgccattcacaaaatccctctgacaaataacgaaaa
ggaatttgggcttacacgcgatacttggctaattggttatgaatcttcctttgaattaag
gcaggtagaggcgtttgttgaagtggtgcaggatcatgcgcggtgtttgtttgactatac
taaatagatgagttcaaacattgtttggcatgaagcctccattacaaaagaggaacgtcg
ttcaaaaaataaacatcaaagctttattttatggtttacgggtttatctgcttcagggaa
atcatccgtggccaatgcttttgcccgtcgattatttgaaaggagcaatcaagccttcgt
attagatggtgataatgtgcgccatggcttaaatagtgacttaggattcgatgaggcagg
gcgcaaggaaaatattcgtcgaataggtgaagtctcaaagttatttatagagagcggtca
aattgtgctaacggcttttatttcaccttatcgagaagatcgccaggtagttcgggcact
tgtagaggatggtgaatttttagaggtctatgtaaagtgttcagtagaaacatgtgaaaa
aagagatccgaaaggtttgtataaaaaagcaaggaatgctgaaattgctaattttacagg
gattagcgctccatatgaagaaccaattaacccagaagttattttggatacagaacagca
ttccatagaagaatgtgtggagcaactgacaaatattttaactgccaaaggatatattta
aatgactaattattttcctattcatatcaatctagaatataaaacagttgtgattgtagg
cgggggtcacgtggcaacgcagaaggtagcatccctgttaccagcaaaggcaaacatcgt
gattgtcagtccaaccttacataacacattacagtcacttgcagagtcagggcaaattac
ttggaagcaaaaggaatttgaacctcgtgatttagatgacgccattctcattatcgctgc
aacgaatgtgacagcagttaacgaagccgttcaagaagcagcacagcattggcaattaat
caaccgaacagataaacaaagtgaaagtgattttattacgcctgctactgttcgccgtgg
tccgttggtggtaactgtttcgacatcgggagcaagcccaagtctagcgcgcaagattaa
agcagacttagaagagcaattcgatgatgcttatgatgactatgtttgctttttacagca
agctcgattaatgattgctgctaagtatgataaaggt---ccccaaagacgtgcagcatt
acaagcattgctagagccaaacatccttgaatggacacgtcatggtgagatcgatcgacg
agaagcatatttacaacaactattgatgggagcaacgcaatgattgaaattacaagtaat
aaacagtccatttaatgaagagcaggtgaagttattaaacgagcttctccctaaattaac
aattgaacaaaaattttggctaaacggttacttaagtgctccacaagcaacgcttgaagc
aattgttgaacaggcaccaactgcctcccaacctgttacaaaaacaataacaattttata
tggttcccaaacaggcaatagtcaaggattagctgaaaaatatgcagcagcattaaaaga
acagcaggtagatgtaactgtctcatcgttaggaaaatttaaagcaagtaattt-aaaaa
agatcactaatctattacttattgtgagtacacatggagagggagatccaccagatcaag
cgatacaattctatgaatttttgcatagcaagcgggcgccaaaactagaacatctacagt
attcggtccttgctttaggggatagctcctatgaatttttctgtaagacaggtaaggact
tcgatgagcaatttgcaaaattaggtgcaacaagaatggttcctcgaatcgattgcgatg
tagattatgatgatgcagctgcacagtggttcgctgcggttcaacaagaatttcttcagc
aaacatcttcagcaacgtctacttcagcacacaacgaaggcgcgcaagtacttgaagaat
ctacatattcaagaaaaaatccattttacgctgaagtacttgaaaatttgaatctaaatg
gtcgtggctccaataaagagacgcgtcatcttgaattatccattgagggagctaacttcc
attttgaacctggcgatagtattggcattttgccagagaacgacgaacaattagtgaatg
cattgctgacggcacttcaatttgattcagagacggaagtgactgtttttgatgaaacaa
tatcaataaaagatgcactacagaaaaaattagaaattacagtgttatctaaaccgttac
tcgaaaaaatcgctgcttatacagagcataaagaattttctaagctattggaagaaccac
aagcatggaaggactatgcaaaaggaagagacttgctcgacctagtagaggaatttacac
cgtttacttggagtgcacagcagtttgtagcgttactgcgtaaaattccagctcgacttt
attctattgctagtagccaaaaggccaatagcgaagaggttcatttaacgattggcaagg
taagctatgaaacagcaggtagacaacgccttggtgtttgctctggaagtgtggcagaac
gaatacaaataggtgataccttaccaatctatgttcataaaaacccgaatttcagattgc
cagagaataatgaaacgccaattattatgattggtgcaggcacaggtgttgcaccatatc
gagcttttttagaggagcgagaagagttagggattgttgggaaagcatggctcatctttg
gtgatcagcattttgttacggattttctctatcaaacggattggcaacgttggctagctg
ctggcacattaagtcacatgcatgtagccttttcacgtgatacggacaaaaaagtctatg
ttcaacataaattgctagaaaatgcagcaagtttttatgagtggctggagcagggggcca
tcatttatgtatgtggtgacgaaaaatcaatggcatcggatgtcgatgcaaccattcatc
aaatcattgagcagcaaggacagaaaacaccagaggaagcaaaagcctatgtgaatgaat
taaaacagcaaaaacgctaccaacgtgatgtttattaaatgagtagattagcaaactcgg
tagctgaattagttggtaaaacaccaattgtaaaattaaatcatgcaacaagtgaaaatg
aaggaactgtgtatgtaaaattagagtattttaatccaggaagctcggtgaaagaccgtt
tagctttagcgatgatcgaagctgcagaaaaagacgggacattaaaacctggtggtacga
ttattgagccgacatctggtaatacaggtattggtcttgcaatgattgcagctgctaaag
gttataaagccattttagttatgccagaaacaatgagcttagagcgtcgtaatttattgc
gagcatatggtgcagagcttgtattaacgcctggtccagcaggtatgaagggtgcaattg
ctaaagcagaagaactgtctgcagaacatggctacttcctaccacaacaatttacaaatc
ctgcgaacgcggtaattcaccgtctaacaacaggaccagaaattgtagaagcatttgatg
gcctaacacttgatgcttttgttgctggcgtaggtacaggtggtacaattactggtgcgg
gtgctgttttaaaagaaaagtatccaaacattgaaatcattgctgtagaaccaaaagatt
caccagttctttctggtgggcaaccaggaccacataaaattcaaggaattggcgctggat
ttgtaccagcagttttagatacggaagtctattcttcagtattccctgttgaaaatgagg
ttgcttttgaagtagcacgtaaagtagcgcgtgaagaaggaattctatgtggtatttcat
ctggtgctgcaatctatgctgcaattgaagcggcaaaacgtttaggtaagggttcgaatg
tccttgctattgtgccttctaatggtgagcgttacctatcaacatctttatatcaatttg
aagactaaatgcaattggatgctttaaaaacatttatcacactggttgaagtcaataatt
ttacgaagacctctgaaaaacttcatatttcacaaccaagtgttagcttacacattaaga
atctagagcaagaattacaaacaaccttatttattcgctccccaaaatcggtgcaaatta
caccaactggtgaaattctttataaacgagcaaagcaaatcatggcgatagctgaagctg
caaaagaagatatcgctgcctatcatcaagaggtacaaggtacgctagtcattggggcaa
gttttacaattggcgaatatatattgcctccaatcattgcaagcttacagcaacgattcc
cacaacttgaacttcaaattattattggcaatacaaaggaaatcattcaatatacaaaat
tactgcaagtcgatattggtctaattgaaggtcaggctcatgataatgaactagtcatta
agccatttatgcaggatgagttatttattgttagcgacagtaatcatcctcttacaaagc
aacaacctctgactgctgataaactccagcagcaaagctgggttgcgcgtgaagaaggct
ctggaacacgttattatctggatcatttattcagagcaaatggtttgcagattcattcgc
ttttgactattagcagtaatcagggcgtgaaggagagtgtaatgcagggacttggtcttt
ctttattgtctgcctgtgtcatagagcgtgaattaaaaaat---ggagatatgactattc
tgcgccttgaaggacagcactttatgcgaacattttcttatctttgctcacctaccatga
aaaataaacgcaatgtcgacatattgattgatagcttaataaaaaaagcatag-------
------------------------------------------atgggtattcaaattttt
aactcattaacacgacaaaaggaaacctttgtaccgctagaagaaggcaaggtaaaaatg
tatgtctgcggtcctacagtttataactatatccatattgggaattcacgtcctgtaatt
gtttatgatacagtacgtcgttattttcagtataaaggctatgatgtaaagtttgtttcc
aattttacggatgtagacgataaaattataaaagcggcaaatgagctaggcgaagaagtg
catgaattaacagagcgctttattgcagcttattttgaggatgttatggcactaggatgc
aaaaaagcagatgttcatccacgtgtgacagagcatatggacgatatcattcaatttatt
caagtgttaatggaaaagggctacgcttatgagtctgctggagatgtgtattaccgtact
cgtaaatttgatggctacggtaaattatcacaccaatccgttgacgatttaaaaatcggt
gctcgtattgaagcaggcgagaaaaaagatgatgcgctagatttcgctttatggaaagca
gctaagccaggtgagattttctgggaaagcccatggggagatggccgtccagggtggcat
attgagtgttctgtaatggctcgtgaacatttaggagatactattgatattcatgctggt
gggcaggatttaactttccctcaccacgaaaatgaaattgctcaatcagaggcacacaat
gataaaacatttgcgcgttattggatgcataacgggtatattaatattgataatgaaaag
atgtccaaatcacttgggaatttcattcttgtgaatgatatccgtaaacaaattgacccg
cagatactacgtttcttcatgttatctgtccactatcgtcatccaattaactttgcgaag
gacctagtagaagctgctgcatcaggtttagagcgtatacgtacagcttacaacaatgtg
aagcatcgccttactactacagtaagcttaggtgatcattctgaagaatggctgaacaaa
attgcggaacaaaaagcgcattttgaagaggcgatggatgatgattttaatacagccaac
gctatttctgtgttatttgaaatagctcgcattgctaatatttacttaaatgaaaccaat
acttgcaagaaggtattagaaacctttattgaaacctttgaagtactaggtgacgtctta
ggtattgaatttgcaaaagaagaagaactattagacgaagaaattgaagcattactacaa
gagcgcgtcgaggcacgtaaaaatcgtgattttgctcgttctgatgagatccgtgaccat
ttgcaagcccaaggtatcattttagaagatacacgacaaggaactagatggaaacgaggg
taaatgagtagtttaatcattcctaaaaaatcgcggcgaattattccaggctttcattta
tctcttggatatacaatgctatacgtaagtttactagtgttactaccactttcaatgatt
ttcattcataccatgtccttaagctggtcagcattcatcgatatcattacagatcctcgt
gctgttgcttcctacaaagtgagcttcagcactgcgctgatcgcaggcttactaaatgtg
attttcggtacgattattgcatgggttctcgtccgctatcaatttccctttaaacgaatc
attgatgggcttgtagacttaccctttgcattacctactgctgttgctggtattgcttta
acatctctctatgcaccaaacggttggatcggtcaattttttaattttaaaattgccttt
acacctcttggcatcattattgctttaacctttatcgggctaccctttgttgtacgtaca
gtccaacccgtcttacaaaatattagtgctgaggtggaggaagcttcggcaagccttgga
gccaaccgtttacaaaccttccgtaaagttatcttaccagagctagtacctgctatttta
actggcttttccttagcctttgcgcgcgctttaggtgaatatggctcggttgtttttatt
gcaggaaatatgccgatgaaaacggaaattacaccgttaattattatgacaaagcttgag
caatatgattatgctggggcaactgccatagctgttgttatgcttgtgacgtcctttatt
ttgttgttcaccattaacttgatacaatggctagccaatcgtcggtttgtacattag---
--------------------------------------atggaacaatcaacttttattc
agcaggctagtac-aaaaaaaaataaagcagccacacagtctgctgccttacaggagcct
agtattattcgctatacgttaacatgtattgctttagcttttttagctttctttatcgta
ctacctttagtatctatttttattacagcttttcaaaaaggagtcgacgtttactttgct
gcgattacacatccagatgcattagctgctattaagcttactttaatcgtcgtagctatt
actgtacctctcaatgcgatctttggcgtaatggctgcatgggcactcacaaaatttaat
tttaaagggaaaaatctattacttactatggtagatttaccttttgctgtttcacctgtt
atcgcaggtttagtgtttattttattatttggctcacagggactatttggtgattggttg
tttgcacatgatattaaaattgtttttgcacttcctggcattgtccttgccacaattttc
gtcacattgccctttgttgcacgtgaattaataccactgatgcaaacccaaggcacatct
gaggaggaagcgtctatttcattgggggtaagtggctttaaaaccttttggtatgtcacg
ttacctaatattaaatgggggttgttctatggtgtgattttatgtaatgcacgagccatc
---ggggaatttggggctgtctctgttgtatccggccatatccgtggtatgaccaatacg
atgccgcttcatatcgaaattctctataatgaatatcaatttgcagcagcctttgcagtt
gcttccctaatgagcgttatggccatctttacattaattgtgaaagacattattgcttgg
aaatcaaaatctagttaaATGGATGAAAAATTAAACAGTTCAGAAATGCAAAAAAATATT
GATCAGCATTTAGATGAAGAGACATTATTTGTAGTATCTCAGACTTTTAAAGCATTGAGT
GATCCAACACGAATTCGTATTTTAAACTTACTTTGTTCTGATGAACATTCTGTAAATGAT
ATTGCAGAAATTTTAGATTTAGGCCAATCAACCGTTTCCCACCAATTACGCTTTCTTAAA
AATTTAAGATTGGTGAAATTTAGAAGAGAGGGAACAACCTTATATTATTCTAAGGACGAT
GATCACATTATGAATTTATTGAAGCAGGCTATTGAGCATGCAGCTCATAACTAAgtgaaa
aagaaaatgaacaccgtattacgcttactcctaattcctgttttattatttagtattttt
gcaggtattcctgcaaaggcaaatgcggaaacagatttaggattaacagtggatgctgcg
attttaattgatgcagattcaggaaaaattttatttgaacaaaatgcagatacttcacta
ggtattgcaagtatgacaaagatgatgactgaatacctgttattggacgcgattgatgca
gggaaagttaaatgggatcaagaatatcacgtaacagattatacgtatcgtatgtctcaa
aatcgtgcattaagtaatgtacctttacgtagagatggctcttatacgattcgtgagtta
tatgaggcaatggcaatctattcagcaaatgcagcaaccgtagctattgctgaaacgatc
gcaggttctgaaactgaatttttaaagttaatgaataaaaaggcagaagaacttggttta
gagggctataaatttgtcaacgctactggtctgaataatgctgatttatttggtatgcat
ccatcgggcacaggcccagaagatgagaatgtgatgcctgcaaaatctgtagcaaaatta
gcatatcatttattaaaagatcacccaaaggtattagaaacatctaaaattgcaaaaaag
acattccgtgaagggacagaagatgcaattaaaatggaaaactggaactttatgttgcca
ggattagtgtatgaatatcaaggtgtagatggattaaaaacaggtacaacaaactttgca
ggtcactgctttacaggtactgcagagcgcaatgggactcgcttgattgcagttgtcatg
aaggctgtagatgcaaatggtcaaggatcatataaagctcgttttgatgccacagcaaaa
ttatttaactacggtttttcacaattctcaaagcaagaaattttaccagggaactatact
ttcaaagatcaaaaaacagttaaagtcacaaaaggtaaagaagacaaagtatcgattgca
gtaaaagaaccaatttcctttatgattaagtctgctgataaagacttatataaacctaca
ttggttttagataaaaagagtttagaggcagatgttaaaaaagacactgttgtaggaaag
gtcgttattgagcgcacagaaggcacagattacggctttattgatggcaaggatatttca
tccgatgttgtcacaacagaggctgtagagcgcgctagcggtatctcattgttcttccaa
ggtgtaggtagcttcttcggtaatttat---ggggaggcattacagactttgtt-ggggg
attgttctaa--------------------------------------------------
------------------------------------------------------------
---------------------------------ttgcttcggttatttcgtttaacactg
tttatgatcattgtgttaatggtaatgcttcctcagactagctttgcaagaggaggaagc
ggctatgctgtcttggatggcgatacaggtcgacttttaattggatccaatagcgatgaa
cgattacctattgctagcctcacaaaaatttggacagcacttgtggcaattgaaaatagt
gacttgcaggatgaagtcgttatatcccctaaggctgctatggctgaggggagctctatt
tacctacaggctggtgaaacggtgacagttgaaacgttattgtatggcttaatgctacgt
tccggcaatgatgctgcaacagccttagccgaacatgtaggagggtctgtagagggtttt
gtcaaattaatgaatgaaagagctgttattgcaggtcttaccaataccgtctttatgaat
ccttctggtcttcatcatgatgagcatttatcatctgcaagagatactgctgagatgtta
agacttgcgttgcaaaataaaacatttgagaaaattgcttcaacggtactttatcgggca
aatacagtaaacggaatgttatgggaaaataaacaccgtctattaagagaaggttcagga
atggcagcagatatagatgatgagacagaacagcctgttagttccttaaagtcagccact
ggtactgctttcgctggaaaaacgggctttactaaggttgctggacgaacacttgcaacg
gcctttcaaaaggacgggcaaatctgcgttgtcgtcacattaaatgaatcagatgattgg
aatgtacatcgaggcttatccaataaagtatggcaagattatagtcttgaaacagtagtg
aaaaagggtaaatacaatgtcaataaaaagttggctattcgtttacaagagcccgttcga
ctacagttaaataaagaggaaaaagaacaggtgaggcaagtattacatgtttcaaggaaa
cgccaagaagcagtcttgtctatctttataggagaagaacggatttatgcaacgccagta
aaagttgaatcagcggatcgttaaatgaaaaaatggatgttattcggctgtatttgtatc
atggttttcttattttattttacaagcaaaacatatgaattcacgcatctagaactgcca
tcattacatagtcaaaatgctttgttactcaatgaacagggcgatgcattatacg-aaaa
aaatgcggatgctattatttatcctgcatccttaacaaagatcatgacagccatcgttgc
catagagatgacagataatttacaaacacaaaccattgtagag---ccccaaacgatcgc
gaactatacggcacaaaatgcttcgatggcaggctttcaagcaggagattttgtcacgat
ggaggatttattgtacggcacactccttgcctcaggtgccgatgcaacaggaacacttgc
agatgctgtcgctggcagtgaggacaaatttgtcacgttgatgaataacaaggcgcaaga
actaggcatgcatgacacacattttgttaataccagtggtctacatgatgaggctcatgt
atccagcgtgcgggatattagcaagcttctgcaatatgcattagaaaatcctatctttta
tcaaatatttacctcaaaaagctacacaacctatgttcccaatcaattaatcatcacaaa
ctcattatttacaaaattaccgggtctagacagtccgataataggtggaaaaacagggta
taccccagaagcaggactgtgtctagcgtccataatcgagaaagaagggaaatcattttt
attcattacaaccaatgctcctagctatctatggaaccca---cccccacatattgaaga
tgccctaactgccttcgaagctttatagatgaatttaggtcgaattggaacggcaatgat
tacgccgttcaaaaatgatggcacgattaattatccagaactagaacgtattattaatca
tttaatagacaatggtactgattgtattgttgcttgtggtacgacttctgaaaacccaac
tatgtctacagaagaaaaaattgaagttgtacgctttacagtagagaaagtagcaggtcg
cgtaccagttattgcaggtactggggataatgaaacagcttactctatcgcaatgacaca
taaggcagaagaaaatggagcagacggcattatgcttgtagctccctactataataagcc
aaatcaacgtgggatttatgctcactttgaaaccattgctaaacaaacgagtctccctgt
tatgctttataatgttccagggcgtactggggtcaatgttgcctatgaaacttctgttgc
attaagcaagattcctaatattgcttggattaaggaagcgagcggtaacttagatcagat
gggtgatgttattgagaatgttgatccagctgatgatttcttggtgtatagtggggacga
tggtttaacacttccactaatggccattggcggagcaggtgttatttctgtagctgccca
tgtggtaggcaatgatatgcaattaatgattaaagcgtttgaagaaggaaatcataagct
agcagcccaaattcacagagccttattacctttagtacgtgcgctgttcgctcagcccaa
cccttcaccgattaaatatgcgatgacaaaattaggatttgatacactcaatgttcgttt
gccgatgatggaaatgacagatgaagagaaagctaattttgaccgaatttgggatacgta
tcaagaaaaagcgaaaagttttagataaatgatgtcgattcgtgtagctattgcgggagc
aagaggaaaaatgggagctgaggctgtacatacggtcatgaaacatgacaaaatggaatt
agtagctgtactagattataaggaagtaggaaaaactttagctgatttagatatgtttcc
aacaagctatacagtgcctatatttacagaaatgcatgatcttgtagaagcaactgcacc
ggatgtactagtggatttaactaatccacatgcagtctacagacatacgaaggaagcact
gaatttaaatgtacgacctgtaattggtacaacaggatttacagatgcacaactagagga
attatcagccatggccaaagaaaaagagttaggttgcattattgcaccaaactttgcgat
tggtgctatcctaatgatgaagtttgcaaaagaagcggccaaatacttaccagatgtaga
gattatagaaatgcaccatgatcagaagcttgatgcaccatctggaacggcggtgaaaac
ggcacagttaatacaagaagtccgtacgtcaaaggcacaaggacatccagaagagaaaga
aaccattgaaggtgcaagaggtggagactttgacggtatgcgcattcactccgtacgttt
acctggattagtggcacaccagcaagtattatttgga---ggggatgggcagctactaac
gattcgccacgattcattaaaccgtaattcttttatgtctggtgttgctttttgcataga
agaggttatgaaaatggatcagcttgtttatggtttagaaaacatcatctaaatgaatga
tttacaagcacttaaagctcaattagtagatgcagttgaaaatcatcaagaggaattgtt
agcgttttgttcaaagctcattcaaattccaagtgtcaatcctcctggggatacgactga
aataacagcttttatcgaaaactatttaaatgatgtaggcattacttatcaaaaatatga
agctgcagataaaatgtttaatttagtagcatccattggaaatggggaaggaaaagaact
cgtttattgtggtcataccgatgttgtacctgttggtgatctatcgaaatgggattttga
tccattttcaggagaagtgaaggatggctggatgcttggccgtggggcaagtgatatgaa
agccggtttagcgggtattatttttgcaacaaagctattaaagaaactggacatcgaact
accaggaaaattaaccttggcaatcgtaccagatgaagaaacaggcggcgaatttggtgt
tccttggctgttagagagaggctatgtgcagggagatggttgtttaatcgctgagccctc
ttcacctttaaatccaacaattggacaaaagggctcttactggtttgaattagaagtgcg
t---ggggaacctggacatggaagcctatcaccattggctggacgaaatgccattgtcga
tgcaattcgagctattcaagagattcgtacactatgggatgtagaaattacgattcctga
agaggtacagccacttatcgaggtatcaaaaaaatacatgcgtgaagtggaaaaagatcg
cttgaaatatcaagaagttttagagaaaattactgtaaatattggtacaattgagggagg
tacgaagtcaaacgtaatcccagattactgtaaggttcaggtcgattgtcgtttaccatt
tggcattacacaagaggaagtaacagaaatcttgacaaataaactagatggtttggctat
cgattattcaatccaacgttttggcttcaaaagtgtagccaattatacacctgctgaaaa
tcctatatgccaatcgatagtggaaaatatttcttatgttac---ggggcaagaggcata
tggtgtcatgcagtgggcaagcagtgatgctcgtcatttcagacagtatgatattcctgt
attgcaatacggcccagcttatttaccaagtattcatggttataatgaaaaagtgcgtgt
tgaggatatcgtacgctgtgcaaaagtttatataactgctgctgttgatttcctatatca
aaagtaaatgactaatttacagcaaatagatgcttattttacagaacatcgtgaggcaca
tttaaatgaactgaatgaatttttacgaattccaagtatcagttctttatccgaacataa
agaagatattcaacatgcagctcaatggctagccagtgcattcgaaaaactaaatcttga
aaatatctctattacacaaacagctggacaccctgttgtttatgcagattggctacatgc
tgaaggtaaaccaactattttattttatggtcattatgatgttcaacctgtggatccttt
aaatttatgggatagcgagccttttaatcctacgattcgagacaataaattatttgctcg
tggcgctagtgatgataaagggcaagtatttatgcacttaaaaatgatcgaggcattgtt
tgctacaacagggacattaccagtcaatgttaaattcatttatgaaggtgaagaagaaat
cggtagccctcatctccctgcctatgttgaacaatataaagaaaaactagcagccgattt
aattttaatttccgatacggggctttatggtcctggtaagcctgctgtgtgctatggact
acgtggcttaacaggcattcaaattgatgttcgtggagctaagggagatttacactcggg
tctttatggtggtggcgtacaaaatgccattcatgcattggctgaaattttagcatcttt
ccgtgatgagcatggtacgattcaagttgaaggtttctatgacaaagtgttgccattaac
tgaagaggaacgtgaagcctatcttgcacttggctttgatgaagaatctgttaaacagga
agttggcgtaaaagaattattcggtgaacaaggctattcttacttagaacgaacttgggc
gcgcccaacactagaggttaacggtgtatttggtggtttctca---ggtgaaggcatcaa
aacagtgctaccagctgaagctggcgctaaaatcacatgccgtcttgtaccaaatcaaga
gcccgatgaaatcgtggcacttttaaaagcacatgttgaaaagcacaaacctgctggtgt
agagatcaacatttctgaattcgataaaggccgtccatttctaacgcctttcgatcatcc
atttattcaggctgctggacgctcctatgaaaaagtgtataatgtaccaacagcatacac
acgtggcggtggatccatccctatcgtcgctgcgtttgatgaaattttagaattacctgt
ggtgttaatgggcttcggtctatcaagtgaaaacttccatgcaccaaatgaacacttcca
tttagaaaactttgataaaggcttacgtgttcttagtgattatttatatgaggtttcagc
attacaaaaataattgaaaatcgtaccatctaaaaaaatgtcattatttacaccagcaat
tttcggagatttgaaaaattttgctcgagaacagcaagcaaagggcatgaccttaattga
cctaagcttaggcagccctgatcttcctccacatgccaaaatacgtgagcatctttccta
tcgtgcaggtttagctgaatcttacggctatacactgactggcacacagcgtttttatga
cgcagtaagtcgctactataagcgtcgtagtaatgttgatttagatcccgcaacagaaat
tattcaaaccattggatcacaagaaggcttagtccatttgccaatcgccttttgtgatcc
aggagacatcgtcttatccacaaacccagcttatgtagcatatgacgcagggattcactt
agctggcgcaacaccttattacatgcctcaaacagccgacaacgattatttacctgattt
agacgctgtaccagaagaaattgcacagaaagcaaagctattgattttaaacttaccagg
aaatcctgtaccagcgatgccgtcattagcatactttgaaaaagtcatcgcctttgctaa
aaagtataatatcatcgtcctccatgatgcggcctattcagagttctattttacaggaga
tggccctattagtttcctagctgcaccaggagcaaaagaggtcggtatggagattaactc
cctctctaaaagctttagtcttgctggtacacgtattgcctatatcgcaggaaatgcaga
aatgatcgctgttattaagcaattaaaatcaaatttagatttcggtattttcgagcctat
tcaggatgcggctgtcgtcgcactggataacgctgaggaaattacggaaagcttacgtgc
cactttctctgagcgccataaaacgctaatgaatggcttacaagctttaggctgggaagc
agcaccctctgatggtggaatgttcgtatgggctaaatatccctatgctatcgattgcac
agaattagcctttcaattgattgaacaagtaggcgttgtcacagttccaggaaccgtatt
tggtacagctggacaaggctatttacgtttagcattagtccaaccaaaggaacttctgca
agaagcagtggatcgcttagcaaaagtacagttattagcaaagcaataaatgagtgcaat
tcgagtaggtattgtaggatatggaaatttaggacgtggtgtggagtatgccatttcaca
aaatccagatatggaattagtagcggtgttcacacgacgtgatccttcgacagtaaacgt
agcaagcaatgcgagcgtatatttagtagatgacgctgaaaaattccaaaacgacattga
tgttatgattttatgtggtggttctgcaacagatttaccagagcaaggtccacattttgc
acaatggtttaatacaattgatagcttcgatacacatgcgaaaattcctgaatttttcga
tgctgtagatgcagcggcacaaaaatctggtaaagtatctgttatctcagttggttggga
tccaggtctattctctttaaatcgtctattaggagaatcagtattaccagttggtacaac
atatacattct---ggggcgatggcttaagtcaaggacactcagatgctgtccgtcgtat
cgaaggtgttaaaaatgctgttcaatacacattaccgattaaagaagcggtggagcgagt
tcgtaacggtgaaaaccctgaattaacaacacgtgaaaaacatgcacgtgaatgttgggt
tgtgctagaagaaggtgcagatgcaacaaaggttgaacaagaaattgtcacaatgcctaa
ctatttcgatgaatataacacaacagtgaactttatttcggaagatgaatttaaagcaaa
tcatacgggtatgccacatggtggttttgtcattcgcagtggtgacagtggtgcaaacga
taaacaaattctcgaattctcattaaaactggaaagtaatccaaactttacatctagcgt
attagtggcttatgcacgtgcagcacaccgtttaagtcaagcgggtgataaa-ggggcga
aaacagtatttgatatcccattcagcctactttcgccaaaatcagctgctgaattacgta
aagaattattataaatgaagttagtcgtagctgtagtgcaagatcaggatagcagccgct
tatcaaatgctttaacgaaaaatcagtttcgcgcaactaaattagcgagcacaggaggat
ttttacgttcaggaaatacgacatttcttataggaactgaagactctctcatacccaaac
ttttagatattattcgggataattgtcgggcaagagagcaaatggttgcacccgtttctc
cgttaggaggaaatgctgattcctatataccttaccctgtggaggtagaggtgggaggag
ctaccgtatttgttttaccgattgaacaattccatcatttttaaatggcatattcattat
ggaatgatcaaattgttgaagaaggatccattgcagtatcaccagaagatcgaggctatc
aatttggtgacggcatttatgaagtaatcaaagtgtataacggaaatatgtttacagcac
aagagcatattgatcgtttctatgcaagcgccgaaaaaattcgtcttgttattccttata
caaaagacgttttacacaaattattacatgagctgattgaaaaaaataatcttggtacag
ggcatgtttatttccaaattacacgtggtgccaattcacgtaatcacgttttcccagatg
caagtgtcccagctgtattaacaggtaatgtgaaagctggtgaacgtgcatatgaaaact
ttgaaaaaggggttaaggctacgtttgtagaggatattcgttggttgcgctgtgatatca
aatctttaaacttacttggtgcagtattagcaaaacaagaggcagctgaaaagggctgct
acgaagcaattttacatcga---ggggatatcgtaacagaatgttcatcagcaaatgttt
atgggattaaagacggtaagctttatacacacccagctaataacttcattttaaacggta
ttactcgtcaggtcattttaaaatgtgcagaggaaattagtttacctgtcgttgaagaac
caatgacaaaagctgatttattaacaatggatgaaatcattgtatcctctgtatcttcag
aagttactcctgttgttgatgtggatggcaaccaaatcggtactggagtgccaggtgaat
ggacgcgtaaattgcaacaagcttttgaggcgaaattaccactttctttgaatacaaaat
aa---------------------------------atgaagtcactgtttacaggacgct
ttgaagggtattcagttcatcatgtaaaaaaggatttattgtcagggattattgtcggaa
tcgttgctattccacttgccatgtcctttgccatcgcatcaggtgtgaaacctgaatatg
ggatttatacggcttgcattgcaggtattcttatttctctttttggaggttctaaatatc
aaataggtgggcctac---gggggcgtttgtgccaattctatt---ggggattgttctta
cctatggctatgaagatttattacttgcgggtttaatggcaggggtattgctttgtatca
tgggcttttttaagctagggactttaattaagtttattccacgacctgtaacagttggct
ttacagcagggatagcagtgattatttttacaggtcaaatcgctaactttctagggctga
caaatgttaaaaggcatgaatattttatcgccaacatacaggaaatcattaagcagctag
gtacgacaaatacgtatagtattcttactgctgtcgtatgcttggtgacaatagtgataa
caccaaagttttttccaaaggttcctggagcattagcgggtattgttgtctctacactta
tggcaactttcctcttttcaggacaagttgctaccattgcaacggcttatggtcaaattc
ctaatacattacctcatttcgccttaccgaatatcacgctcgaacgattacaacaactta
ttggtccagcgtttgttattgcaatgctaggtggtattgagtctctattatcggcagtgg
tggcggatgggatgacaaatagtaagcataacagtaatcgtgagctaattgggca---gg
ggattgctaatattgtgacgcctttattcggtggtattccagcaacaggcgccattgcac
gcacagcgaccaatatcaaaacaggcgcagtatcccctatgtcgggtatcattcatggtg
tgtttgttctaatcacattattgttattagctccatatgcatctcatattccgttagcaa
gcatggctccggtactgatggtcgtagcttggaatatgagtgaacgacatcatttttcac
atatcgtaaaattaaaatcaggcgactcactggtattattgattacctttttattaacgg
tattcactagtcttacattagcagttgaggtagggcttgtgctggctgtgctattatttg
cgaaacgtatgagtgaaaagcttgttgttacaaaagtacttccggatcattcaaataaaa
gtgagaaggtacagccacatgtagtgcatcagcagcatgattgcccgcaaattagtatgt
acacaattgaagggccgttg-ttttttggtgctgcacaaatgtttgaacaaacgattgaa
agtactttgcatcagcaaccaagagttttgatattacggatggggaaagtgccctttatg
gattctactggagaagcatattttaacaatatcatagaaaattataaagcacagggcggt
actatcttggtaacaggtgtgcaaggtgatttacaggatgctcttgaacacaatggtctt
tacgataaaataggcgcgcaacatttttttcagcatacaggagaagcgattacaaaagct
ttccattatttgaacgccaatcaatgtattggttgtcagcattttgcttttcatgaatgt
aaggatttatcaaagtctaagggagaaaaggatttaattgttcagtaaatgaatttaaga
gagaagtacgatattccaccacaaacggttattacgattgctggtactgtc---ggggta
ggaaaatcgacgatgacaaaggctttagcagaggcactgaactttcgtacctcgttcgag
aaagtagacacaaatccataccttgataaattttatgaggactttgaaaaatggagcttt
catttacaggtctactttttagcagagcgctttaaagaacagaagcgtatttttgaatat
ggtggaggatttgtacaagatcgttctatttatgaggatactggcatttttgctaagatg
cattatgataaaggaacaatgagcccaacagattatgagacgtatacaaatttgtttgat
gcaatggtgatgacaccttatttcccacatccagatttgcttgtctatcttgaaggacct
attgatgcagttattggacgtattcaagagcgtggacgtacaatggagcaacaaacaccc
aatgattattggatagaaatgcatgaacgctatgaaaattggataaataattttaattct
tgtccagttctacgtttagatattaatgattatgatttattaaaaaatcctgatgccatt
gaatcaattgtgagccgtatcagtcatatgctaaaacaaacaagccatttacgaaaataa
atgcggataaattttaaaaacttgacagtacaagttttgatcgccattgtactagggatt
atcgtgggagcaaccttcccagaattcggggcaaagctcaaaatcttggcagatatattt
attaaacttattaaaatgttaatagcaccaattatcttcttaacagtcgtaatcggcatt
ggtagtatgggggatgtcaaaaaggttgggaaaattggtggaaaagctttaatttatttt
gaaattgtttcaacttttgcccttgcaattggcttaatcgttgtcaatattgttcaaccc
ggtaaaggttttaatacagatgctgcaagcggtgccgatgtttctcaatatacagaagcg
gcagctgcagaacatggtttaggtgcatttattatgcaaattattcctgaaaatgtagta
ggtgctttagcaaatggtgaattattaccagtcttattctcagctgttttatttggacta
gctgctgcggcaattggagaaccagctaaacctgttattaaatttttcgagcaagtggcc
gatattttctttaaaatcgttaacatggtaatgaaaatttcgcctattggtgcgtttggc
gccatgagctatacaatcggaaactttggacttaaatcgctaggaaacttaggattttta
atgctatctgtctacattacaatgtttatttttattgttgtaattattggattgattacc
cattacttcggctttagtatttttaaatttatcaagtacattaaagatgaaatctttatc
gttatcggaacatcctcatctgaatctgcattaccttccatgatgcgtaagctcgaaaac
tatggctgttcgaagcaagtggtagggttagttattcccacaggctactcatttaactta
gatggaacatccatttacttatcaatggctgccatctttattgcacaagcctatggtgtg
gatttagatgtttggcatcaaattacgttattagccatcttaatgctgacttctaaaggg
gcagctggtgtaacaggctctggctttattacactagcagcgacattagcagcattcccg
atgattcctgttgaggggattgcccttttaatcggcgtagaccgcttcatgtcagaagca
cgtgctgttacaaatctaattggtaatggtgttgcaacagtggtcgtgtcaaaaatggaa
aaagaatttgatacagagcaggaaaagcgtgctctgtccggtcatacccaaatgtcataa
atgaagttactgaaaaatttgactgttcaggttatagcggctatcatacttgggattatt
gtcggagccatttt---ccccgagttcggtgccagcttaaaaatcttagcagatctattc
attaaattaattaaaatgttaattg---cccctattattttcctaacagtcgttattgga
atcggcagtatgggagatatgaaaaaggtcgggaaaatcggaggtaaggcattactttac
ttcgaaatagtttccacaattgcattagcaatcggaattgctgttgctttaatcgtaagt
cctggtacaggcttggatacatcaggtgcatctgatgctgatatttcgaaatatacaact
gctgccgctgaatctgagcagggcttaggtgccttcatttctagtattattccagagaat
gtagttggtgcattggcaactggtcaattattaccagtcctattctctgctgttttattt
ggcttagcagctgcctcaatcggagcacctgcaaaaccagttatcacattctttgagcaa
gtagcagagatcttcttcaagattgtcagtatggtcatgaaaatatcaccaatcggagcc
tttggtgcaatggcctatacaattgggaattttggtttaaaatctttaggtaatttaggt
ctattaatggctgccgtatatattacaatgtttttatttgttgtctttattttaggtgcc
attgcaaagttctttggatttagcatctttaaatttatcgcttatattaaagatgagatt
ttcttagtaattgggacttcctcttctgaatcagctctgccatctatgatgcgaaagctt
gagaattatggctgctcgaagcaggttgtaggtttagtcgttcctactgggtactccttc
aatctagatgggacttccatctacctgtccatggctgcattgtttatcgcacaagcatat
ggaatggaactaacttggattcaaatcattacactgctcggaattttaatgattacttct
aaaggtgcagcaggtgtaacaggctcaggatttattacattagccgcaactttggcggca
ttcccaatgataccagtggaaggaatagcgctgttaatcggggtagatcgctttatgtct
gaggctcgtgctgtaacaaatttaattggtaatggtgtagcttgtgtggtcgtttcaaaa
tctgaaaaagagtttgatatagctatggaggaacgtgcacttcaaggaaagaccactatt
tcttcctaaatgaaaaaatttattattggaacgattataactgtgtttgtgttaatcctc
actattagtattcaacaaggattactattcgccaagccactgccctatgatgatgaacaa
aagggtttagacacacagataacgattcatttaagtcatgtcgtcgctgaaaata---cc
cctaaagggcaagctgccaacaaatttgctgagctagtagaagaaaaaacaaacgggaag
gtcaaagtacatgtctactccaactcctctttatttaatgatgaaaatgaatttcaggct
ttgcaaaagggagaagtggaaatgatcatccctactttttcgaaaatgacagcttatgtt
cctaattggcaggtgcttgatttaccctatctatttaatacaaatgaggaagtaaaggaa
gtcctaacgggttccattggtgaacaattagtcaatgagctagagcaaatccatattaaa
ggacttggcttttggtacaatgggtttaagcatctaacctctgttgagcagcctattcat
acatttgaagatttacagggcttacgagtgcgtacgatgccaagtaaaacattagaaaag
caatttgaagttgtcaaagcaacacctatccctatttcttttagtgaggttttctcggat
ttagagaagcatgcgatcgatgcacaagaaaataccgcttctaatatttactcaaagggt
ttttacaaagtacaaaagcatatgaccatcacccagcatgggattttaggctatgctgtg
ctaatgaatgaaaccttttggaattctctacctgtcaaaattcagcatcagttattggat
gctatgaaggaaacaaccgattggcaatttgagcaggctgcacttatgaatgaacaagat
atggaaaagctaaaacagctagatgattttgatgtgtatacaatgagcccccaagaaaga
cagcgctttaaggaacaactcacacctgtctatgatttttatagggcccatattcaaaac
gatcaaatcttagcagagattgaaaaaatcgttgcgccctaattgaaatttcagaagtta
tccatgcagagaaaaattatgtctctgactttttttattctgatgctttcctttagtatt
ggcggtactttcttgctaggttttgtcatgaatgagcaaaagaccaaactaagtgatcaa
gcactccttgtagcaaaaaccgtctcacagcttcctgagataaaaacatacattgccagt
aaaaatcactatgaggccatacagcatattaatcctgtcgtagaagaaatccgtgatatc
aat---ggggcaaaatatattgttgttcttgatatgcaacgacgaaaatattctcatcct
aatagccaagaacttggtcgactatcacaatctggagatttaaacgctgctttttcagag
cattactatacgtcgattgcacgtggggaacatggtaatatggttcgtgcgtttgttccg
attatgaatcatgaaggacgacaaatcggtgttacagtagtagggtacagtgtgcttaca
gtagtggagttactgcaaacaatgcaaaccgaactaatgattactgttctattatcgtta
ctatttagtgcatggggagcacgaacattggggctccatatgaaaaagcaaatgtttggg
ttagagccgcatgaaattgccaaaatgtatgtagaacggacagaaacgtttaatgccatg
cacgagggcatcattgctatcgataatgatttgaccattacgatttttaatgaaaaggcc
tgtgatatctta---ggggtatctgaaaagccctctacattgataggacagaaaatcttt
catgtcctgccagatacacgacttcctgaaattttagagctggatcagccgttatttaat
cgtgagctgtatattaataatcatagtattatgagtaatcgaattccgatacaggttaat
ggcgaaactgtt-ggggcagtggccatgtttaaagaccgtacggaagtgaaaaagcttgc
cgaagaattaacaggcgttagagcatttgtccaagcccttcgtgtacaaacacatgaaca
taaaaataaactgcatacgatagcgggtcttttacagctaggtcatcatgaacaggcact
ttcttacttaacacaagtgaaggaagagcatgatgaaatcactaactttttaaacgaacg
aataaaaaatgaaaatatttctgggctattgctcagtaaaatttcctatgcgaaggaaca
aggaattcgattggaaattgaccgtgaaagccgatttacatcatttccagctaatttgga
tcatcatgatttcgtcattctctttggtaatttgatagaaaatgcgtttgatgcattaaa
ggatgtacaggtcgaggagaaggtgattcatgtttctgtggatgaagatgatgacgtatt
agccatattagtaaccgataatggtgtaggcatgacggaagaggtgaagcagcacatttt
tgacaatggttattctacaaaagagaaaaactaccgtggaatagggttatttttaataaa
ggaaatcgtcgaaaaaggacagggtgacattgaagtcatcagtgagcctaacaaaggaac
aagttttttaatcaccttttattatgcataaatgatgaaaatgcctgtgaacggcaaaat
actgttagtgacatttttaatcattgcactctcctttttactaggtggtatttttttact
cggtaacctattatctgaacaggaaaaagattttggacagcgggcaatgcttgtggcaag
aactgtatccaatgtaccagagcttagtgtacatttggaaaatgacaatataaaagaatc
tgcaaaaaatattaataaaattgtagatggcattagggtgattcataaggccgagtatat
tgttgtaatgaatatggaacgtattaaactatcacacccagtaagtaaggaaataggaaa
acgcagtgagtcgcaggatttaaacgccgcatttagtgaacattattatgtatcaaaggc
acgtggagaatcgggtgttatgatacgggctttcgtgccaattattaatgataaaaggga
acaagtgggcattgtagtagttggctattcattacccacactgctagaaatgcttcaaag
ctatgagcgagaaattatgataactattgttatatcactgattttcagtattttcggtgc
atatacacttggacgacatataaaaaaacaaatgtttgggcttgaacctcatgaaattgc
aaaaatgtatgtggaaagaacagaaacctttaatgccatgcatgagggaataatagcggt
tgataaggaaatgaatatcaccatttttaatgaaaaagcggccgatattttaggcgttac
taggaaaatagaggactgtattggacaaaagatttatgatgttttgcctgatacccgtct
gcctgaaattgttgaaacagcaacacctgtttatgatcaggagctttacattaatcatca
tagtatcttaagtaatcgtgtacctattattgtgaatggagagctagttggtgcagtggc
tatgtttaaagatttaacagctgtgaaaaagcttgcggaggaagtaacaggtgtaaaggc
ctttgttcaagcattgcgtgtgcaaacccatgagcataaaaataagattcatacgattgc
aggactactgcaattgggacatacaaagcaagcacttgaatatgttactgtcactactga
aaatgaagcctcattgacgaagtttctaaatgaacgctttcataatgaaaatatttcagg
tttgttattaagtaaagtaagctatggaaaagaactgggtatcgaggttgagattgatcg
gaaaagtcattttaaacgctttccccctttattagatcatcatgattttgttgtgttgtt
tggcaatttaattgaaaatgcttttgaggctttaaatgtcctttcgaaggaagataaata
tgtagccatctctgtagacgagcatgatggcgtcttagcgattgcagttaccgataatgg
gattggtatgaccaaagaggtgcaggatcgtatgtttgaaaatggattttcgtcaaaggc
tagtgaaaatcgaggcattggcttgcatttagtctatgaaattgtaagaaaaggcaatgg
agatattgaagtcataagtgaatttatgaaaggaacaagtttcttaattttatttgagtt
aggagaagtatagatgaaaaaaagaatcggtttattatacggcggaaagtcagcggagca
cgaagtctcattatcgacagcacgtgcagtcactggagctttgaatttcgaggagtatga
agtatatccgatttacattacatctgac---ggggaatggcgccgtggagagcgtttaga
aaaacctgtaagtgcaatagaagagctacaatttggtgataatactacaattttagaaaa
taatattactgattttttaattgataaaaatggcgacgaggtaaagtttgatgttatttt
cccattgttacatgggacgaatggtgaggatggaacggtgcaaggtttacttgaggttct
gaatttaccgtatgtaggaaatggtgtattagcatcctctgctggaatggataaagtggt
aatgaagcaattatttgaaattgcaggattacctcaagtgccctatacgtattttattcg
tagtgagtggaagaatgagcaacaggcaatcattgagcgctgtgaaaataacttaaattg
gccaatgtttgtaaagcctgcaaacttaggatcaagtgttggaattagcaaggcaacaaa
tcgcgaggaattagaaaaagctattgaggttgctttgcaatatgatcgtaaaatcgttgt
tgagcaaggaattgtagctcgtgaagttgaattagcagtgttaggtaatgactatccaga
agtttcagtaccaggagaaattaaaccagttactgatttctatgattatgattctaaata
taaggacggttctacagcacttattattccagctgagcttccagtagaaacagtggcaag
cttaaaagaactggcaaagcgtgcatttaaggctattgatggtagcggattagttcgtgc
ggacttttttgtaacagctgaaaataacgtgtacattaatgaagtaaacacaatgccagg
cttcacgcctgtaagtatgtatccattattatggcagcatacagatgtgagttatccaga
gctgatcgaccgtttaattaccctagcaatagagcgctatgaagaaaaacaacagcttca
ctataaaaaagactgaatggaggatataaaaaataaaggattagataatgtggatctgct
aatcttagcgattttacagcgagaggttcagattagcaatgcggaattagctagacgggt
gaatttgtccccaccagcaacccatacaagggtgaaacgcctagaaaatgaaggctatat
tgatcaacaagtggcaattttaaatcaggaaaagctaggttttgatttattgtgctatat
ttttatgagcacaaatattcatcaggaaaaggaaatagaggagttagaaaacagtttgaa
aacaatgaccgaaattttggaatgtcattgcttaacgggtgcctatgattatttgttaaa
ggtcgtaatccgagaccgcaaaggcttagatcaattcatccgaaaattaaataagcttgg
catttctagaattcaaacgaatttatccttacgggaaattaaatattctacggtattacc
tatcgaag-aaagcagcaag--------------------cctgag-tgaatgttagaac
tcattaaggagttaataagttttattgtgcatattgatgtgcatttagaagaaattattc
gtgattttggcaattggagttatcttattttatttgcgattgtttttgtagaaacaggcg
ttgttattttcccattcttacctggcgattccttgttatttgcaagtggaacattagcag
cagcaatgggcgcgttcgatatgtggattttaatccctgtatttttagcagcagctattt
tgggagatacggtgaattatcatattggacataaggtagggacatctattccgccaaaga
gcctcctcggtagagttgttaaaaaggaacgtatggaagcagctgaaaaattctttaata
cacatggtgggaaaacgatcgtgatcgctcgtttcatgccatttattcgtacatttatcc
cgtttgtggcgggtgcaagtaaaatgaaatatagttatttcttattttataatatttttg
gtgccattttatgggtattcagttgcacattattaggttacttctttgggaatattccaa
ttattaaagataacttctcagttgtattgattttgattatctttatatcggttgtgcctg
cagtgatcggagcaataaaatccaaagtcggtaaataaatggcaataaaaaaagtaattg
aaaaccctgcaaacgtactatcaacaccgtgtgctgaagtgacagaaatcaatgatgaaa
ttattacattacttgatgatttatatgacacaatggtggaatatgatggcgttggaattg
cggcaccacaaatagacgtagggttacgcgtagcaattgttgaactaggtgaagaacgtg
atattttagaaatgattaatccaactgtcgttgaaacggatggagcagaagtagatattg
aaggatgcttgagctttccaggattatatggagaagtggaacgtcctagttatgtcaaaa
ttgaagcatgtgatcgtgaaggacgtgtttatgaattagaggcaggtggctttgatgctc
gtgcgatcttacatgaaattgatcatttagatggcgtgcttttcgattcaaaaatcaagc
gtattgttactgcagaagagctagaagaaatgtacgcagaagaggaggaataaatgattt
taatggatgatattatccgcgaaggtcatccgactttacgcacaaaagcagaggaagtta
aattccctttaactgatgaaacaagaaagcttgctgaggatatgcttcaatatttaatca
acagccaagaccctgaagtggcagaaaaatacaatttacgtagtggaattggtttggctg
ctaatcaggtaaatagcttacagcgtatgtttgcccttcatttaaaagatgaggctggtg
aacaattaagctttgtagccattaatccaaagatcgttagccactctgttgaaaacacat
acctatcagcaggagaaggatgtctttctgttgatcgtaatattcctgggtatgtacctc
gccatgcacgcatcacagtaaaatttaaaacaattgatggtgaagagaaaaaaatgcgcc
ttaagggcttgccagctattgcctttcagcatgaattagatcatctaaacggcgttatgt
tttatgaccgcatcaatgaaaagaatccgtttgcggaaataccagattcaatcccatatg
agcgcgactaaatgttttcaaatgataccttcgatttaaagtcgcttgatgacattttca
atcgaatgttagatacaatcatgagctcaaaggatgatatctttattataagtgaacaaa
gccgcagaagctttgaagatatgcaaaaagagctagaaattgttcgaaaacaaatatcaa
tcgtaattgatgatggcgatgcattggaaaaaagtacgcagcttgctaaacaacgacttg
tattagtaagtaaagcttttgataattataccgaagaacaagttagagaagcatatgaaa
ctgcacatgattttcaagtaaagctctccgttattagaacacaagaaaaacagctacggg
ataaaagagatgatctagagagaagattaagaggattactcgatacgattgaacgtgctg
atcatattgtcaatcaggtaaatgtcgttttgaattacttaacttcagatttaagaaatg
ttggtttagcccttgaacaagcaaaaatgaagcaggattttgggatacgtattattgcag
ctcaagaagaagagcgtaagcgtttatcgcgagagatccatgatggacctgcccaaatgc
ttgcaaatgtactcatgcgcactgatttaatagatagaacgtatcgtgaaaaaggtattg
aaaaggctttggctgaaattgccgatttaaagaaaacggtacgtaatgctttatctgaag
tgcgacgtattatttatgatctacgaccaatggcacttgatgatttgggaattattccga
cattaaagaagtatttatcgacagtaactgaatataatccaggtgttgaaattcatttcc
aatcgagaagtacagaaaaacgtataccttcaaattatgaagtatccattttccgtttag
tgcaagaatgtgtaacaaatgccatgaagcatggaaagtgtaaagacatttgggtgaagc
ttgaatggttaaaagatgccgttaacattgttgtaaaagatgatggcataggctttgacc
cacaagtagtgaaagaccattcctttgggattttaggaatgaaagaacggattgaaatat
taaatggtaccattaccattaatagtgagatcaatcgaggtacgacggtgttatttaaaa
taccgttagaagctgaatgaatgacaaagattattattgtagacgatcaccagctattcc
gcgaaggagtaaaacgcattttagattttgaagatacgtttgatgtagtagcagaaggtg
acgatggtacagatgtggttacgttatacgctgaaaacgaaccagatgtagtgcttatgg
atattaacatgccaggcaaaaatggagtagaagcaacggcagagttaattactgaatttc
cagatgcaaaagtgattatgctatctatacatgatgatgaaacatatgttacacatgcat
taaaatcaggtgctcttggctatatgttaaaagagatggatgcagatgaaatcgttgagg
cgattaaagttgttgccaacggtggctcttatttacatccaaaagtaacgaaaaacctag
tagcagaatttaaaagactttcagaacatgaaaataaagggaatttccatcaaacggaaa
ttcgtcgtccattccatttgctaactaagcgtgaatgtgaagtattgcaattattaacgg
atggccaatcaaaccgtacaatcggtgagacactgtttatttctgaaaaaacggttaaaa
accacgtatcaagtattctacaaaaaatgaatgttaatgaccgtacacaagcagttgtaa
cagctatcaaaaatggctgggttgaagtacgctaaatgaggacggcaatcgtaacagata
gtactgcatatattacagctgaggaacgtgcacgcttaaacattcacatgatacctttaa
gtgtcaatatctcaggtcaattatttgcagaagaggtagatattacagcatctgaatttt
atgataaggtgcgtggtgccaaagaatttcccaaaacaacacagcctccaatcggagaat
ttgtcgctctttttgatgagctagcaaaggattacgatgaggtaatttctatccatttat
cgagcggtattagtggaacataccaaggtgcagtacaggctggtgaaatggtggaaggca
ttaatgtttataccttcgacagtgaaatatcctgtgctgttcaaggcttttacgttttaa
aagcggctgaaatggcgaaagagggctattcagcgaaagacatacttgcagcattagcgg
acatgcagcagtatatccgagcttacttcatcgtagacgacttagcacatttacagcgtg
gtgggcgtttatcttctgccgcagcattaattggtggtttattgcaagtaaagcctgttt
tacatttcgtggacaaggtaattgtacctttcgaaaaaatccgaacacgtagaaaggcat
taaagcgtgctgaagaattgctagcagaggatgccaaaaagtatgaagcgatggacgctg
ttgtcattcacggcaattgccctgctgaagcgcaagaatggctagagcaattagccgcaa
cgtacccgaacgtgaactttaaattgagctattttggccctgttatcggtactcatttag
gtgaagggtcgatgggcttaggatggacaaaaaaataaatgaagatttttacggatagtg
gatgtgatctaccaaagtcttactatgaagaaaatgatgtcgtgctactccctttacgag
tgcaattgaacaacaaagaatatgaagatgtgatttcaattgattccaaagagatctatg
atgcgatacgtcaaggtgctcagccaaaaacatcacaagtgtcacctgagctctttttaa
agcattttgaggagctagccaaaaacgatgaagaaggcatttatatcgcgttttcatcgg
aattatcaggcacatatagtactgctcaaatgattcgcaatcaggtacttgagcagtatc
cttccttaaaactagtcattatcgactctaaatgcgcttcactaggacatggcctcgtcg
tggaagaagctgttcgacttcgaaatataggagtatccttagaagatatggcctctaaaa
taaatacccttgctcctcaggtcgagcatttatttacagtagaagacttagactaccttg
caaaaggtggtcgtgtatccaaagccagtgcctttttaggaggtcttcttagtattaagc
ctattttaaatgtagaggatggcaaacttgtaccgattgaaaagtcgcgcggtcg-aaaa
aaagcacttaatcgtatgttagatttaatgcaggagcgtggtggcagctttacaaataaa
atcgtaggtattagccatagtgatgatgctgcctttgcaaatgaagcaaaagcctctatc
caagagcgtttttcacctcaagctgtgcaaattaccatgattggttccgcgatcggctca
catgtaggacctgggactattgcgattttcttcacaaacaaaagctttgaaggctaaatg
aataaaccatttaacaaaatccatgttgttgtcatggattccgtaggtattggtgaagcg
ccagacgctgctaaatttggggatgttggcgcacatacactaggacatatcgctgaaaaa
atgaatgggcttacaatgccagtaatggagtcatttggtttagcaaatattgaaccattg
catggaatgcatgcaactactgaccctaaagcatactacggtaaaatgcaagaagcatca
gttggtaaagatacgatgactggccattgggaaatcatggggttaaatattgataaacca
tttaaagtgtatccagatgggtttccagcagagctaattgatgagctagagaaacgtaca
ggtcggaaagtgctatgcaatcagccagcaagtggtacacaagtaattgaagatttcggg
aaggagcatatggaaacaggtgcgattattgtctatacatcagccgatcctgttttacaa
attgctgctcatgaagaaatcattccactagaagagttatataaaatttgcgaaattgct
cgtgaattaacattacagcctgaatatttagtaggtcgcgtcatcgcacgaccatttgtg
ggtacgcctggaaactttactcgtacatccaatcgtcatgattatgcgttaaagccattt
ggtcgtacaacaatgaatgttttgaaggacgcgggattagatgtgattgcaattggaaaa
atctcagatattttcaatggtgaaggtgtgacagatgctgtacgtacaaaaaataatatg
gatggtatggatcaatttgcagaagttgtacgtcgtgacttccgtggtctaagcttctta
aatttagtcgactttgatgccaatttcggccatcgacgtgatcctctaggctatggacag
gcattacaagaatttgatgcacgtctaccagaaattctagaggcaatgtcagaagacgat
ttattaattattacagcagatcatggcaatgatccaaccttcccagggacagatcataca
cgcgaatatgtaccactcattgtctattcaccacgttttaaaggt---ggtgcggaactt
gcgcttcgtgaaacctttgcagatattgcagcaacagttgcagaaaactttcatgtagaa
gcaccgccattcggtaaaagtttcttacatgatttgaaataaatggaaaagaattttgca
cgtatgattgatcatacattattaaaggctgaggcaacgaaagaacaaattgaaaaatta
tgtgcagaagctaaacaatttaactttgcttctgtttgtgtaaatcctacttgggtaaag
cgtagtagtgaattattacagggtacagacgttttagtttgtacggtgattgggttccca
cttggtgccaatacgccagcagtcaaagcatttgaagcaaaagatgctattgctaacggt
gcaaaagaagtagatatggttattaatatcggtgcgttaaaagataaagactatgaactt
gtacaagcagatatagccgcagtagtagaagcagctaaagatagcgcacttgtaaaagtc
attattgaatcatgcttactaacagacgaagaaaaagtgaaagcatgtgagttagctgta
gcagcgggtgcagactatgtgaaaacatctacaggtttttctactggtggagcaacagca
gaggatatcgcgcttatgcgtaaaactgtaggtccagaacttggtgtaaaagcatcaggt
ggtgttcgtagcttagaggacatgaaaaaaatggtagaagctggtgcgactcgtattggg
gctagctctggtgtagctattatgaatggtttaattgccgactccaactattaaatgagt
attcatattaatgcaaaaaaaggtgaaatcgctgacacaattttacttccaggagatcca
ttacgtgcaaaatacattgcggaaacatttttagaagatgtaacttgctataacgaagta
cgtaatatgttcggatatacgggtacgtataaaggaaaacgcatttctgtacaaggaact
ggtatgggtgtgccatctatttcaatctacgcaacagaattaatgcaagaatatgatgtt
caaaaattaatccgtgtaggtacttgtggtgcaattcaaaaagatgtaaaagtgcgtgac
gtgattttagcgcaaggagcaacatctgatacacgtatgaaccaaatcattt---ggggt
ggtgctatcgattttgcaccaatcgctgactttgatcttttattaaaagcatataatgca
ggtaaagatgcaggtcttaacttacaagttgggaatatcttcacagcagatttattctac
tcagatgagcaccaaaacgaaaaattagctcaatacggtgtactagctgtagaaatggaa
tcagcagctctttacacattagcagcaaaattcggccgtaaagcacttgctgttctaaca
gtaagtgaccacatcattacaggtgaagtaacaacagctgaagaacgtcaaacaacgttc
aatgacatgattgtggtagcattagacgcagcgattcaagactaaatggcaactattaaa
gaaaaaacaaaaaagttacgccaagatgtagcgccatttgccaaatcagatacgcgtaaa
agtgtttttcagattataaatacaatggtaccgttaattgcattatgggtggctggttac
ttgttagtggatgtatcaccttggctaacagttggcttaagtgccatttcagcaggtttt
gtcgtacgaacttttattatttttcatgattgtacacacgggtcatttttcaaaagtaaa
aaggcaaacgactgggttggattttttact---ggggtgctaacatcatt---cccttat
gaaaaatggaaacgtgagcatacaattcaccatgcaacaagctcaaacttagacaagcgt
ggtatcggtgatattgatatgatgacagttgaagaatatatgcaagcctcaaaagggcaa
cgtctatggtaccgcttctatcgtaatccatttgtgatgtttggattaggcccactttat
atggttcttgtcttaaatcgttttaatcgtaaggatgcgaagaagaaggaacgtctcaat
acaattttaacgaatattaccattgtgggaatttgtgccgctttaattttcttcatgggc
tggcaagcgtttttattagtgcaaggcgttactttatttattgcaggttctttaggaatt
tggttattttacatccagcatacgtatgaagattcttattttgaacacgattcagagtgg
gattatgtgaaagctgcagttgaaggaagctcgtattataaattgccaaaacttttacaa
tgggtaacagggaatattggtttccatcatgttcatcacttagctcctcgtgtacctaat
tataatcttgaaaaggcacacaatgagacaccgccattacacatggcaacaacgattact
ttacgtacgagtttagaatcactacgttacaagttatatgatgaagatcaaggtaaattt
gtaacgtttaaagaagtaaatgaaattataaaacgtaaagaaagaggcagtattgccgct
tagatggtgctagtaataaaaatatatccaagagaacaaattaagcattatttaatcatt
gatgccgcttctgtcattttcttattcgcgctagtactcgggtctcattcccttccctta
gctatgaaaataacagtgctccttttatatctaatagccttctacatcgctttatggcat
cgagattggaggctacttgtcgcctctctagtagcctttgttcttattgccttacttagc
atttttgtcgatccttttatgcttatttttggctttacctttgccgatttactaggacgg
gcgaaatcaaaatggcatattgcctgtggaatcgtagccatcgctgccatgtttttgacg
gttttgtccatgacaacagattcccttttaccaaaggaatcacaggtgctagtaccgatt
atgatgtttcagctagtgctcccggtactcatttattttgtggaaaagtcgaaaaatctg
caagctgagctagcagacgttaatacacagcttgttcagcaagaggaacgacaacggatc
gctagagaccttcatgatacaattggccatacgctcacaatgattaaagtaaaaaccgaa
cttacgaccaaactgattgaccgagatccttcaagcgtgaagcctgagctacatgacata
ttagccactacccgtaccgccttaaaacaggtacgtgagttagtgtctgatatgaatttt
atttcgttgcaaacagagcttgtccattgccaacagcttttacaaagcgcgaatattacc
acaacccttgacaatcaatgtcctcaaatcgtactttctagtgtggaggaaacgatgctt
gctctatgtgtacgagagacgactacgaatattctcaagcatagtcaggcaaaaaaatgt
catttcaccattcaatgctgtgctggacactatacacttgtgatgaaagacgatggcatc
ggtttacagtcacagggacgtgggaatggcatccactccattaaagaaagaatgcatatg
ctgcaaggctatgccctgattgaaagtgacacacctatcggcaccagcgtcacacttact
ctaccaattcaagatggaaaggagcctctaacatgaatgaagaacctgcgtattaaatta
ttactatctttaatagcatttgcactcatacttgttgctgttatttcatatgtgaaccga
caaatactggtaacagagatagaaaaacaagtgagcatgaataaaatattaattgaaaat
catattttgacagatatgcaaactgttgataatgcccatttttattttgataatactatt
tcagacaaaatggaacaagagcttagacagttaaaaaactattaccatgaaaaccctaat
gtagctacttgggatttgcagcaaatgaaaaagaaacatggtatggatatttacatagta
gatcaatccaatacagtggtttacacgacttttgccaaagatattggcttggatttctcg
ctttgttgtcaacgtttttctgctttattggatgaacggcgcgctagtggcgaatttttt
acagatggcattgatatttcaacatcaacaggagaatatcgaaaatttggctatctggca
acacatgataagaaatatttgcttgagttaggtatagacctactaaatgatcctgtcttc
caaacctttaattttgagaaaactgcacagtacttaattggtaaatatattgatttagtg
gatgtgcaagctattaatgcaggtggcgttttctttaatgattcgagatcgaagaaaatc
actgtacaggagcaatctaagaaatttcaagaatacttcgagctagcaaagaaaacaatg
gagccagttgagtatgaaaaggctttagacaatggttatatagaaacacatcgttttctg
ccctatgaagcagagacagtgaga---ggggagtcatccaaaagaattgtctatgtgaaa
tttattaatttcactaaaatggaagcactccaaaaaaattcaaaacaattttggagctta
ctgttcatcgccttactaacatcgtttattatgttgctagtcattaataaaattctatct
aaaacaatacagctagctaccttcgatccgttaactggggtctataatcgtgctacatat
atcagaaaaattgataatttattaagaaaaagaaaaataaatgtgccgggtttattgtta
attgatttggataactttaaacaagtgaatgatcaatttgggcatgtagaaggagatcat
atcctcgttgaaacagcgagaattttaaagcgtgttgtgaaacaaagtggctttgtcgta
cgcttcggt---ggggatgaatttgccattgttttatacgatacaacagaggaaaagatg
cagcacatggcagaggccattttgactcaaataaggtccgttaagtatgatgaccatgct
agcgagaaatggtctgtattatctgtaagcatgggtggagccatttataaacatgctgaa
gatacagaaatgagcttatttgaacgggccgataaagcgctgtatcaatcgaaaaatgct
ggtaaggatcaatactctagttatgcagaggtcgctgctgacgaaggctataatagttaa
gtgacggttccatttgttacggtagaaggtccgattggtgttggcaaaacctctttatcg
aaagagatagcagcgacattaaattaccatctattaaaagaaattgtagacgaaaaccct
tttttaaataagttttatgaaaacattgaggaatggagtttccaaacggaaatgttcttc
ctttgtaatcgctataagcaactaaccgatataaaaaaatttcatttagcacatgccaaa
cctgttgtagcagactatcatatttttaaaaatttaatatttgcgaagcgtacattggca
ccaactgaatacgagaagtatgaggagatctatagaattttaacgaaagacatgcctgtt
ccgaatgtagtggtttatttacatgccagcgttgagacattaatgaagcgtatcgctatg
cgagggcgagagtttgaaaagatgatttcacgtgattacatggagcagcttgtggccgac
tatcattcttttatcgagcattttgagagcatgcatcccgaaattccagttattcaattt
aatggagatcagcttgattttgtaaaaaatccaaatgatttaaatcatgttttaaaaata
attaaagatacgttacaacaaaggagtttgcaataaatggatttgcgcaaatacttgcga
tcttttggctatgcgtttgaaggcatcataactgcaagtaaagaacaaaatttaaaatca
catatagtaagtgcaatcattgtgatactggctggttatttgacaggtttatctcgtatg
gaatggtatattgtgctactattaatagcactaatgtttgcgctggaaatgatgaataca
gctatcgagcgggtagtcgatttagctt---ccccagagatacatccacttgctaagcag
gcaaaagatattgcagcaggtgcagtgcttgtatttgcgctattcagtgctataatcgga
ttactcatctttctgccaaaatggttttaaatggcgcataaagggcgcgttattttgcat
gtggatatgaacagtttctatgcttcagtggagcaagcacatgatccaagtttaaagggg
aagcctctcgcgattgcaggaaacccaaaggagcggcgtggcattttagtaacatgttca
tatgaagcaagggcgctaggcatttatacaacgatgactgttcatgaagcgaagcgtaaa
tgtcctgagctattgttattacctccagattttcaaaagtatcgtcaagcatctaaagag
atgttcaccattcttcgcagctatacaccattagtagagcctgtttcgattgatgagggc
tacttggatgtgactgagctaagcaaggaacgacatgccttaagtattgcccaggaaata
caagcgcgcattttaacagagctggatttaccttgttccatcggtattgcaccgaataaa
tttttagcaaaaacagcctctgatatgaagaaaccaatggggattactgtactacgaaaa
cgggatattgaacagcagttatggcatcgtgaggttgtcaacatgcatgggattggcgca
agtacagctaaaaaattaaatgcacaaggcatttttacaatcggtgatttagctaagaca
gaagaatttaaaatgaagcaaattttagggaagaat---ggggtacggcttcgagcaaga
gccaatggggtggatcagcgcatggtcgatcctgaggcaatctttgatacgaaaagcgtt
gggaattcaacaacattaccagaagatgtaacagatgttcgtacacttcataaaacaatc
gaaggtctatgtaagaaagtgggggagcgacttgatgccaagcgcttagcaggttccact
gtgagcattcaaattcgtgatgctgattggcataatcatacgcgttcaaaaacaatgtcc
aatgtcctgtatcggtatgaagacatttacgacattgcatgtactttatttgataagcat
tgggatgaatctcctgtaagattacttggtgtaacggtttccaatgtggtggatcgaaaa
gattattcacagcaattatcgatatttgattttcaggagcatgcgaaagatgaaccgatt
ctcaagcttgtcgatgaaattgagggacggtttggcaa---ggggattatcaaacgtggt
gtagatttagggaaacgttcctcctatcaatcacaaacaagctttagtaaagatttttta
gatgaccatgaatgaATGACGAGACGTCATTCATCAAATGATGAATCACAAAATTTCACT
AAGCTTGATAATGACTATGTCCGTAACACGGATAGAGCTATAAATCGCAAACAACAGGCT
CGAAAACGTAAGATGCGTCGTATTGTCTTTTTTGCGATTGTACCAGTCATTATTATTGCT
CTTCTCTTAAATGTGCTGCTACAACAGAATGAAACATTAGCAGCAAAAGAGAAATCCAAA
GAAGAAGCGAATCGGCATCTCACTGAATTGAAAGAAGAACAAGATACATTAAATCTTAAA
ATCAAACAATTACAGGATGATGAATATATCGCAAAGCTATTAAGAAAAGAGTACTACTTA
TCGGAAAAAGGTGAGATTATTTTCATCATTCCAGATAAGGAAGATAAAAAAGACGACTGA
atgccattatcacctattgatatacataataaggagtttacaaaagccttcagaggttat
gctgaagatgaagtaaatgaatttttagatcagattattaaagactatgaaattctgctt
cgtgaaaaaaaggaagttgataagcaattagagatggctttagaacaagcgagacatttt
aactccttagaagaaactttgcagaagtctattgtcgttgcacaagaagcggctgatgaa
gtgcgaagaaattctcaaaaagaggcaaagctcattgtaaaagaagctgaaaaaaatgct
gatcgaattgtcaatgaagctttgacgaaggctcgtaaggtgacaattgaaattgatgag
ctgaaaaagcaatctaaggtattccgtaatcgtttcaagatgcttgtagaagcacagtta
gatttactaaatgcagatgattgggatcatttgctgcaatatgatattgatttaacagaa
attcaagcatctgttgatgaagcacaggatgctgaagatatttaagtgaatcaacaagta
atgcaacaattaaaaagacaactagagcaagaattacaagaaatagaacaacgaatagag
caatcagagcgaccacaagcgacagaactatcaaattatgataatcatccagcagacaat
gctagtgatttaacggatcagcttacagaaatggctatagatgagcatcgtggtgataat
gctgaagaaataaaagaagctcttcaggcaatggcagacggtacatatggcaagtgtgca
gtctgtggtaaagaaattccgattggtcgcttagaggcaatgccacaagctctgacatgt
gtggagcatgcagaaaagaaagaagacaatttacgcccagtggaagaagatgttctttct
tcaacaccaaaatcagatgattttattgagctggaggaattcggctcttctgatacacca
caggataaaatttaggtgactattctaaatgagaagaagatatcaaagttgaaaaatatg
ttaattgagcaaaaacactcgcttcaacgaagaatggatacagatgatgaatatttagaa
cgaggtagtttacgggattctgttgatgaattatcaacaatcgataatcatccagcagat
ctaggtaccgaattatatgaacgtgaaaaagatatggcgttaaaagtccatgacagtgat
gagttagcaaaagtaaatactgccttacaaaagattgaggatggtacctatggtgtatgt
gaagtttgtcaacaagatattccatatgatcgcttggtggcactgccttatacctctttt
tgtattgaacatactgcaaaagacgttccaacagatcgaccggttgaagagcaagtgatg
cttcctccagttgacaattcttttgctggccgagatgacaaggatgatattcatgattat
gaagatgtgtttcaggttgtagcgaaatatggaacttccgaaacaccttccgattttgaa
---ggggattttgaagattatgatgaattatatgaagacccagaagaaattgccgttaat
gacgaatgggattcataccatatctccgaaacagatgaactaacacgccaagtttccatt
caggaagtagaacacgcgagaaaatttgattatttagaggattaaatggatcaacaacaa
gttttagaaatgctagtcgagttatgtgaagatgaaattattgtagaaaatccagatatt
gatttatttgaagaaggtttactagattcatttgggacaattaatttattagttgaaatt
gaaaaccgttttaatatttctgtccctattactgatttcaatcgtgaagaatggaatacg
cctaatcgaatagcagggaaattagctgaaagacaatgaatgagtgaaccgatgatggac
cgcgttccaccgcataaccgggaggcggagcaatcggttatcggtgctatcttccttgag
ccacaggcattaataacagcatcagaaattttattggcagatgatttttatttaaatgcc
cataagaaaattttcgagacgatgttgcgcttgagtgatcaaggaaaagcgatagatgtt
gtaacagttacagaagaattatcagctaaaaaagagattgaggacgttggcgggctttct
tatttactagagctcgccaatgctgtccctacagctgccaatgtcgcccattatgccaaa
atcgttgaggaaaaggcccttttacgtcgattgattcgagtggctacgaaaatcgtcgag
gacggctatacaagagaagacgaagtagaggcattattaggtgaggcagagaagaaaatg
atggaggttgccaatcgaaagaatgcaggcgactttaagcatgttaaagatgtgctagtg
gaaactttcgataatattgagcaactacaatcacaaaa---gggggaagtaacgggtatc
ccgactggcttccgtgatttagataacattacagctggctttcaacgcaacgacttaatc
attgtcgctgcccgtccatctgtagggaaaacggcctttgcattgaatgttgcacaaagt
gttgccgtacaagcccgcgaaaatgttgcaatcttttctttagagatgggtgcagagcaa
ctggtcatgcgtatgctttgtgcagaaggaaatatagatgcacaagttttacgtacaggt
gctttaactacagaagatt---ggggtaaactaactatggcaatgggtagtttatcgaat
tcaggaatttttattgatgatactccaggtgtacgtatcaatgaaatccgcgcaaaatgc
cgtcgtttagcccaggagaatggactaggaatgatcttaatcgattatttacagttgatt
ca---ggggagtggcaagccaggagaaaaccgtcaacaagaggtgtcagagatttcacga
tccttaaagggactagcccgtgaattaaaggtacctgttatcgcgttatcacagttatct
cgtggtgttgagcaacgacaagataaacggcccatgatgagtgacttacgtgaatcggga
agtattgagcaagatgctgatattgttgcgtttttataccgtgatgattattacgataaa
gaatcggagaataaaaatatgatcgaaattatcattgcgaaacaacgtaatggtccaaca
ggaaccgttacattggcctttaaaaaggaattcaataaattcattaatgtggattggtca
caaatgccaccaccaccgccacgtgattagatgaacgtaaataatcatcgactccgtaca
tggactgagcagagaatgattcccattcctcagcttttttttcagttttataaggagtta
aatatggaggatgaagaggcactaattgtcatgcacttattagcctttcatatggaggag
aatgacttcccaacacctaatgatctaaagaaccgtctcacaatgtctgacaatgacatt
acatcacgtttgcagcgattaatgcagaagggttttcttgaaattacacgagatgttgat
gcgggtgggaagctttatgaaaagtattccgtatacccgctatgggagcgcattttgcag
atgatcgatatgaaagagcagcaacaaacggcagtgacacttcaacaagaagaa---ggg
gagatattccgtctttttgaagaggaaatggggcgacttttatctcctttagaacttgaa
aaaattggatgctggcttgatgaggacaagcatagtccagcactcatcaaagaggcgctc
aaggaggctgtctttgctgggaaactgagtattcgctatattgatcgcattttattagaa
tggaaaaagaaaaatattacaacaccacaagcagcacaaaagcaaagtgaacagttccgt
gagaaacagaccattaacagagcaccagctcgaacagttcaacaagaaactcaatcaacg
ggtagagttcctttttacaattggttggaagaaagagaatagttgacacatgtatataca
aagatgcatacgagcgcggatttattgaaaagcacaattcggcttgagcaattgattcct
tttttacaagaacaaaagacacaagcctgtgcaatcgttaatacgaaattgtacgggctt
ttgcctttttgtaaagcattgcagcaagcaaatatccatgcggtcattgggctttcggtt
aacgttcaatggcgtgacaaaaccctt---cccctcgtcctgtatgcgcagacacaggaa
ggctatcaacatttattaaagattagtagtgcgatttcaattagacaagatgatgtgctg
ccttggaagtggcttga---ggggtattcagcaggctgtatagctctactttcttcagac
gatatagcaggtctagatgactggcaggcaatggtttctgctttggtccagctatttaac
catcatttctatat---ggggattgctagacctggagggataaaggctgaacaggaagat
gatatcgttttctggtgtgaagaacaggccattacacttgtagcctctcaaagctgttat
tttttgcgtccagaagatcattttgcttatgaagtagcaagagcaattgatacaggagaa
aaacttggtactactatgcaaacagctgatgtacagggctattttg---ccccaacagca
tacgaatggcaacattggtttgctgatcgtccagattggcttgatgccagtacgaaaatg
ctcgcttgctgtagagctgatataccaaaaatgcctgttcaaatgcctaaatttcctgta
cctgaaggggaaacggctgaacgcttgcttgctaaagaagcatttactggattagaagag
cgatttaagcaactggcaatacctgttgcttatcatgaacgactacaatatgagcttgaa
attatttgctctatgggctttgcggactattttttagttgtggcggatttcatgcgttat
gctaaagaaaatcgaattttgacgggaccaggacgtggttcctcagcaggttcccttgtg
gcatatagtctttcgattacacaagtagatccacttgcctatggtttattattcgaacgc
tttttaaatcctgaaagaatcaccttacctgatattgatatcgattttgttgatagtaaa
agacatcaagtcatacagtatgttgcccaaaaatatggtaaagcaaatgtcgcacaaatt
attacatttggaacattgtctgcaaaagcagtagccagagatgttgcgcgggtatttggc
tttgatgcggagatgctagaaaaaatttcgaagatgattccaaataagccaggaattaca
ttacaaagagctgtagctgagtcacaggtctttcaaggctggctagcggagaatgataag
catatgcgttggtacgaggtggcgttaaaattgga---ggggctaccaagaaattcgtct
acacatgcagctggtattgtcatcgctccatcgcctttagtgaatactgtaccgattgaa
gaagggcatgatggtatttatagtacgcaatggccaatgggagatattgaagcgtgtggt
cttgtcaaaatggattttttaggcttgcgcaatctcactattttagagcaaatacgttgg
tcaatttataaagccggtggtccttggatagaatttgaacgaatccctatgcatgatgac
aagacgtttcagctattacaaaga---ggggatacgtt---ggggatctttcaattagaa
tcagacggtatgaagcaagccttacgtgatatcggtcctacgagctttttagatattgtt
gctgtaaatgcgctttatcgtccaggtccaatggattttattcctgtctatgcaaaacgg
aaagctggcagagaaatggtatcgatgccacatccagtgctagagcctattttacaagag
acctttggtgtgatcgtttatcaagaacaaattataaaaattgcatcagtactggctggc
tttactatgggacaggcagatttacttcgccgtgcagtgagt-aaaaaaaatcgacaagt
tttagaggagcaacgtactgcatttgttca---gggggcgctacgtcaaggctttgacca
gcgtgtagctgaagaggtctacgaattgatcgtacgctttgcggattatggtttccctaa
aagtcatgctgtggcctatagtgttatttcctatcaaatggcttatttaaaggcgcattt
ccctcaaagtttttatgcagcattattatcgaatgcaacgggaaatatagaaaagattca
acaacttgtccatgaggcaaaagataagggcatcccattttatccaccttctttaaaaaa
cagtacgaagtattttactgtagaaaatgaaggcattcgctacagcttatcaggaattaa
gggtgtgcctcatacatttatagaaaaaatgcatggactccgtcaaacaaatccagaagt
attaaataacctatttgatctggctgttgccttaagtgcgcagcattttaagccaaaagt
gttggaatcattgatatatgctggggcgcttgattatctagaaaaggatagagcagtcct
catcatgacagtagatgcagctttgaaacacgcagaacttttaaggcctactgaagatat
cgatttggcatcagcaatggcatttagttttgggaagccaaaatatatgcaggcagaagc
aatgtccgagaaggaaaaattgatgcatgaaaaagagagcttgggcttttatatttctac
ccatccagtcgcgcaggaaagactatactgggcggatatcaattgtacttgccgagagtt
aaagcagaagcgtgatggctcctccataaaaatgcttggtctgattgaagaagtgaagaa
aatccgtacaaaaaaaggtgagcaaatggccttcgttcagctacaggatgagtttggtac
ggtttctattacattttttccacaaacttttcaattggtccaagacctgctgttagagga
ggaaatgctgttgattgatggtgttttagaaagacgttttggcaagccacaaatcaaagt
aaaacatgcgcaaacgacgaaaaagatataa-----------------------------
-------------------------------------atggtgatggatttggcagggaa
gattccagaagaagtaattgagcagattcgcacacaatcagatatcgttgatgttattag
tgaatacatgcagcttactaagcgtgggcgaaattggtttggtctctgtccatttcatgg
agagcaaacaccgtctttttctgtatctacagacaagcaaatttttcattgctttggttg
tggtgcagggggcaatgccattacttttgtaatggatattgaaggcatttcttttcctga
tgcagttgtgaaacttggggaacgtgttggcatacacttagatgttgagccaagtttccc
tggaggaacgaaaaagatatctaaagcggaagaaaggatgaaagaagcacacgcttttgc
agcaga-tttttttcatcatttactgttaaatacagaagatggtgaagaacctttaaatt
atttgctagaaagaggatttacaagggaacttatcgaatctaataacattggttggtctc
tcccaagctttgatgcattaacaatattgcttgaaagaaaaggttataacttacaagaaa
ttgccgaaagcggcttaatcatccaaagagagggcgaagaacgttattttgatcgtttta
gaggacgtatcatgtttcctattcgagatgagaacggtaaaattattgccttctcaggac
gtatcctttcatccaatggtgaggaagcaaaatatctaaatagtccagaatcaccaattt
tccaaaaaagtgaagtgctgtataacctagataaagcacgaacttctatcagaaaaaatc
gtcaagtagtattgatggaaggatttatggacgttttagcagccaactctgtaggtgtca
tgaatgttgttgcgacaatgggtacttcgctaacgaatcagcatatcacaaagctaaagc
gcttagtagagcaaattacgatttgctatgatggtgataatgctggatttgatgcagcga
aacgagcggcgcaactactgcatacagagcgaatgaaagtcaatattgccgtgttgccag
aaaaattagatcctgatgaatacattcacactttaggtggacaagcatttaaggaacaaa
ttttggaaaaacctcatgcgtatattgcttttatgatgatgcatgctagacggaataaga
actttcaatttgaaaatgatacgcttcaatatattcaagaagttcttgagcagctagtgg
gaagatcctcaccagttgaacgagatttgtatatacggcagctatcaaatgaaacaaata
tttcggaagaagccatttatgcccaattccgaaaactggaggctaatcaggtacgttctg
ctaaagtagaaatgcctacacagataccttcaatgccagtcacgcaacaacaaaagccta
tggacgcagccgaacgtgccgaacgtttattactggctcatatgcttcataatatagatg
tagtggacagggtattacgtagtgagcaaaaagagccatttgtacgagatgcctatatgg
cagtttttgttcgcttagttggattttatgaggagtatggtcatcctgattatcaacgtt
ttgtggaaattttggatgacgctgaattacggaaaattgtcatggaagcggctttagttg
agcgagatcctgatcaagcagaggcagaggttatggactccatccgtcagcttcaaaaat
atagaattgagcaagaaatttatcaaaagatgcatgagtcaaaggaagcggagaagatgc
atgagtatgcacgtgcacttgaaatcgcccaacagattattcatttaagaaaatcgttat
cggcgatttaaatggagaaacgcgattattacgaggtgcttggtttaacaaaatcggcta
caaaagacgagattaaaaaagcataccgtaaattatcaaaacaatatcaccctgatctta
ataaagagccgggtgcagatgaaaaattcaaagaaatcgctgaagcatatgaagtattaa
gtgacgaccagaaaaaagcacgctacgaccaatttggtcatgaggatccgaatgctggtt
ttggtggtggctttggaggaggcggctttggcggcttcgaggatattttcagttcattct
ttggcggtggtggtcgccgtcaagacccaaatgctccacgtaaaggggatgatctgcaat
atcgtatgaacatccaatttgaggaagctatttttgggaaagaaacagaaatagaaatcc
caaaagatgaaacgtgtgaaacatgtcacggttcaggagcaaagccaggcacgcaacctg
aaacatgttcaacatgtaaaggtgctggacaaatcaatcaagcagtggatacaccatttg
gtcgtatgatgaatcgtcgtacatgctcaacatgtcatggaacaggtaaaatcattaaag
aaaaatgtacgacttgtcgtggagaaggaaaagtccaaaaacgtaagaaaattaaagtga
cgattccagcaggtgtggatgatggacaacaaattcgtgtatctggtcaaggtgagccag
gtataaacggtgggcctgca---ggggatttatatattatgttccgcgttcaaggtcaca
aggatttcgaacgagatggagacgatatttacttcgagctgaaattaacattccctcaag
ctgcactt---ggagatgaaattgaagtaccaacagtccatgggaaagtaaaattacgta
ttccagctggaacacagtctggtgctcaattccgtctaaaagataaaggtgtgaaaaatg
ttcatggttatggtatgggtaatcagtatgtgacagtaaaagttatgacaccagaaaaat
taacggaaagacaaaaacaattactacgagaatttgcagaaattagtggcgatatccctg
aagaacaaggtagttcactattcgataaaattaagaaaaaattccaaggtgaataaatga
gcaaaattattggtattgacttaggaacaacaaactcttgcgtttctgtacttgaaggtg
gagaaccaaaagtaattccaaacccagaaggaaaccgtacaacaccatctgttgttgcct
ttaaaaatggtgaacgtcaagttggtgaagtggcgaaacgtcaatcagtaacaaatccta
acacaatcatttctattaaatcaaaaatgggtacggctgaaaaagtaacaatagaagata
aagactacacaccacaagaagtatctgcgatgattcttcaatacttaaaaggctatgctg
aagactacctaggagaaaaagtgacaaaagcagttattacagttcctgcttactttaacg
atgcacagcgtcaagcaacaaaagatgctggtaaaatcgcaggtctagaagtagagcgta
tcatcaacgaaccaactgctgcagctcttgcttatggattagataaacaagatcaagatc
aaaaagtattagtatttgaccttggaggcggtacgtttgacgtgtcgatccttgagttag
gtgacggtgtctttgaagtactagctacagctggtgataacaaactaggtggagatgatt
tcgatgacgcagttatcgaatatcttgtagctgaattcaaaaaagaaaatggcattgact
tatcaaaagataaaatggcaatgcaacgtttaaaagatgcagctgaaaaagcgaaaaaag
atttatctggtgtaacatcaactcaaatctctttaccatttattacagctggcgaagcag
gaccattgcacttagaaatttctttaactcgtgcgaaatttgacgaaattactttaccat
tagtaaatcgtacagtaggtccagtacgtcaagcattatctgatgcaggtctttctactt
ctgaaattgaccaagttattttagttggtggttcaacacgtattccagcggtacaagaag
cggtacgtaaagaaacggggaaagagcctcaccgtggtgtaaaccctgacgaagttgttg
caatgggtgcagcagtacaaggtggcgtattaacaggtgatgtgaaagatgttgtattac
ttgacgtaacacctctttcacttggtattgaaacaatgggtggcgtgttcacaaaattaa
tcgaccgtaacacgactattcctacttcaaaatctcaagttttctctacagcagctgata
accaaccagcagtagatattcatgttctacaaggtgagcgttcaatggcagctgacaata
aaacattaggtcgcttccaattagcggatattccaccagcaccacgtggtgtacctcaaa
tcgaagtaacattcgatattgataaaaacggtatcgtatctgtaaaagcaaaagatcttg
gtacgaacaaagagcaaacaattgtgattcaatctgattctggtttatcagaggaagaaa
ttgaacgcatggtaaaagacgctgaagctaatgctgaagcagatgctaaacgtaaagaag
aagcagatcttcgtaacgaagcagaccaattagtattccaagtggataaaacaattgctg
accttggtgagcaaattactgaagacgagaaaaaatctgtggaagatgctcgtgatgaat
tgaaaaaagcgcttgaagctggtgaattagaaggtattaaagcagctaaagaaaaactag
agggcgtattacagccactagtgatgaaagtttacgaacaagcggcagcagctgctcaag
cagctcaaggtggcgatgcaggtgcagacactggcgctggtaaaaaagatgacggtgttg
tagacgctgaatttgaagaagtaaaagatgataaataaatgaaatttgatattttacgtg
accgtttattagagggtttaaatgatgtcatgaaagcagtaagttcaaaaacaactattc
cgattttaacagggattaaaattgacgtaacagaagaaggtatccgcttaacaggtagtg
atgctgatataacaattcaaacatttattccagtagaagaagatggacaacaaattattc
acattacagaaacaggttcaattgttgtacaagcacgtatgtttaatgaaatcgtacgta
aattaccaacaaacgatgttgaaatccaagtaacacctggtttccaaacacatattcgtt
caggaaaatcagaattccatttaattggctcagatgcagcagaatatcctttattaccag
agcttacagaagatcaaaaatttactattccggctgatcttttaaaaacaattattcgtg
aaacagtattcgctgttgctacttcagaaagtagacccgtgttgacaggtgtaaactggc
agatcaaaaatgaaacattaatctgtgttgcaacagatagtcatcgtttagctagacgta
aagtgcaactggaaaatttaccagaagttgaacatagtgtagttattccagggaaaagtt
taaatgaattaaataaagtattagaggattctacaaaccttgtacaaatcgttattacaa
gtcagcaagtattatttaaaacgggtgatgtattattcttctctcgcttactggaaggaa
attatcctgacacaactcgtttaattcctgaagaatatcaaacaaatgtaacgattaacg
gaaaatctttattacaagctattgaccgtgcctcacttgttgcaagaggagatcgaaata
atgttgtacgttttgaaattttagataaccaggcagttgaagtttcttctaattctcctg
aaatcggtaaggtacaagaagaaattcctgtggaagcattagaa---ggggaaggtttga
aaatctcattcagtgcaaaatatatgatggaagcattaaaagcaattgatggacaagatg
tagttattcaatttact---ggggcaatgagaccgtttattttacgttccgttcatgatg
atgctattttacaattaattttacctgtacgaacttactaattgttaacggggaaacgaa
ttggcttaggtattactgcttctcattgtacctatgaagatgtagtacctaaaatccaaa
attttattgatgtcggagcaacagttattccaatcattacccattccgttttacatgcag
ctacacgctttggtacaggtgaagagtggattgccaaaatagaagctttgacaggagaaa
aagttatttcttctataaaagaggcggagccatttggcccatccaatccattagacgcaa
tggtcatcgcccccatgacaggcaatagcattagtaaatttgctaatgcagcaacagata
gccctgtattaatggcagcgaaggcaactttgcgtaatggttcgcctgtagttttaggta
tttccacaaatgatgcactaggcttaaatggcataaatattatgaaattgttaaatgcca
aaaatatatattttattccatttggtcaggatgcccctcactccaaaccaaattctttaa
ttgctgattttgagcaaatggtggatactgttcatgcagcaattacgcagaaaaagcaat
tacaaccgctgttgatacaatatttcaaataaatgaaagtttatattagtgcggatattg
aagggattacaggtacaacttcgtggagtgagaccgagttaaacgcgcctgactatcagc
ttttccaaaaacaaatgacacgtgaagtagaagctgccattgcaggagcgatagcgggag
gcgcaaccgaaattttattaaaggacgcacatgattcagcccgcaatctagacatttcta
atttaccaatcaattgtaaagtcatccgtggctggacatacgatccgatgtgtatggtag
caggtcttgatgaaagcttcgatcgcgccatttttatcggctatcacagcaagggtggca
gcgagcgtaacccactagcccacacgctttgcacatacgcggatgtcaaaatcaatggcg
aatatgcgagtgagtttctgatcaatacgtatgcagcagccttacacggtgttcctgtgt
cctttgtgagtggggatgtggggttgacagaagagattcaggccgtaaacgaacacattg
tcacatttgctactaaggaaggcatcggtaatgcgacgattagtgttagtccacaactaa
ccataatggaaaccaagcgactggtagagtcttctatgaaggttcctcgtaccgcattac
aggtaacgttgccagaacactttagggtagagcttatttatcgtgaccatacacgagcct
atcgcaattcattttatccaaatgccaaattcaaaccacataatactgtagagttcatga
ccaatgatttttatgaggtgctgcgtgtccttcaatttttaacatgaatgggctcattta
ttttaaaaaggttagttaacctcatccccacactgctagtagtagggattatcgtcttta
ttattacgcgaatgattcctggtgacccggcttcagtcatgcttggaccacaggcgagtg
tagaagatgtagagaatttaagagaagagctaggattaaataaatccatgccttcgcaat
ttatttcatatgtaggagatctagcacagttaaatttaggatattcctattcttatagtg
agtctgtcatcggacttattctcgaaaggttccctaatacagtgatattggcattggcag
cgctgttaatagcagtcgtgattggcatcccagcaggaatatttgcagcgagaaagcaaa
ataccatcattgattatgttgtaatgcttgtgtcattagttggtgtatctatgccaattt
tctggttgggcatcatgcttgttttattctttagtgttaaccttggttggttccctgcga
ctggaatggggaatatcagcgatggcctatggacctatttgaagcatttaatattgccag
catttgctttagcaacgattccaatggcgacatttgcacggattacccgttcaagtatgt
tagaggttatttcgcaagattatattaaaactgctcgttctaaaggtattaaagaatatt
tagtaattggtaaacatgcatttaaaaatgcactgacaccgattttaaccgtgttaggaa
tgcagatttctaatttactgggcggagcggttttaacagaaacgatttttagttggcctg
gtatgggtcgattaattgtagatgccattgataaacgtgactttgtagtcgtacaaggta
ctgttattttcattgcgtttatctttgtgcttgttaacttagtggtcgatgtactttata
aagtggtcaatcctaaggtcaatttagaatcggatggagggaaaaaata-----------
------------------------------------------------------------
-aatgatgtatatcctacgtcgaatcatcctgttaataacaaccatccttctagtatcca
ttattacatttggtgtttttcaaattttacccggtgatccagttcgcacaatgctaggga
cagaggcggatcccactcaaattgaaaatttacgatctgagcttggcttggatcgtcctc
tttatgaacaatatgtggattggatgaagggcttattgacagggcaattagggaattcca
ttcgattttccatgccagtaaaagaattattatttgatcgacttcctgttaccatgtcat
tagcaggacttacccttatcattgtcttaatcatctcattacctttagggatgtttgcag
caagaagacaaaataaattaagtgatgtgtcattatcgactgtaacccagatcggtatgg
cagtgccttccttttggctagggatgatgcttattctttacattggtctacagttcagct
tctttaaaattagtggctatataccttggacacaaagtgtagcaggagcactcagtacgc
taattcttccagctttaaccattgcaatcccgcaaattgcggtgaattttcgttatgttc
gtacagccattttggagcaggtccagctcgattatgtccgcacgatacgcagtaaaggga
tgtcagaacaaaatgtaatgtataagcatgtattgaaaaattccatgattccgatattga
cggtttttgggttgattatggcggaggttgtggcaggaacgattattgtggagcaggtgt
tttcattgccagggattggtcagttattgattacggctatcagtaatcgtgattttccac
tcgtacaaggaatcgttatgtatattacagtagctgttgtcatgattaattttatcgtcg
atgttttatattctgtgttggaccctagaattcgattacgttaaatgacacaaaacttaa
acaaacaactaaataagctagtggcgacatggtctgtgctttatacaaagctacacaatt
atcattggtatgtcacaggtccagccttctttacattacatgcaaaatttgaagagctgt
ataatgaaacaacattgaatttagatgaaatagcagagcgtattttatcaaaggatggca
agccagtggcgacattaaaagagcatctagagctatcctatgtagaggaagctacaggtg
aagaaacgacagaggacatggttgcaacgacaatctcagatttccaaaagctgatgaaag
ctttaaactctacaatggagctagctgcagaagaaggagacgaccgtacagaggatttac
tcaatgccatgtaccagtctcttgaaaagcatacatggatgttaaaagcctttcttgaca
agtgagtgaaaaatgaacataaacacgaactatttgaacaatatccgcagttgagcgaac
tagcaaataaagctactgtattgtgggaaaatacaaattggacgaaaaatcctggaacaa
cgctctttacgatgcctgaagtggatgatgcggaagcaacattacaacgtttttcttctt
atttaaaagttgcttttccagagcttctagaaagcgaaggtttaattgagtcaacgatca
aggcgattcctacaatgaaaaatgctattgaacaagcatatggtgtggcgattcctggcc
aattgcttttaaaatgtgatcatgcactaccgatctctggctcaatcaaagcacgtggag
gaatttatgaggtattaaaacatgcagaaaggctagctttggcaagtggaagactcaaag
aagtggatgattatgcgattttagcaacagaagaatttcagtcgttcttccaacaatata
cgattgcagtaggctctactggaaacttaggattaagtatcggcattatgggcaagaagc
tcggctttaatgtcgttgtacatatgtcgagtgatgccaaggagtggaaaaaagccttac
tgcgagaaaagggtgctacagtgattgaatatgaagctgattacagtgtagctgttgagc
agggacgtcaaaaagctgagcaagatccaaagtgtcattttattgatgatgaaaattcaa
aggatttatttgctggctatgccgtagccgccaagcgtttaaaggggcagctagaaagga
cgaatattacagtggatgaagcacatccattgttcgtctatttaccatgtggcgtaggtg
gaggaccaggtggtgttgcctttggattaaaagagatttacggtgagcatgtgcatattt
tctttgcagaacctgtcgcttctccttgtatgacgattgggctgatgacaggcttacatg
atgcaattagtgtagaagatatcggccttgacaatcgaacagaagcggatgggttagctg
ttggacgcgcctccaaatttgtaggaaaagtgatggagacctatataagtggttgctata
cagtatcagatgaagaattatttacatctctaggattagccatggaaagtgaagatttat
ttttagagccatctgcacacgcagggatgtttggagccattcgtttattgcaacaaggtc
aatcctatcttgaaaagcatgcattagtaagccatctcccacaagccacacatctcgtat
gggccactggtggcagtatggtcccacctacaatgcgagccgcttatttagcaaaggcca
aggaatttaattaaatgttgttcattattatattaataggggtattatttgttgtcttag
ggacggctaagttgaagcttcatccatttttagctttattaatcagtgctttctttgttg
gaattgcttcaggtatgccactattgacagtagtggaaagtattaatactggatttggag
gcttgatgacaagtattggtttagttattatcgccggtactatcataggcttaatattag
aaaaatcaggtgctgcttatcgaatggcggaagtagtgttacgaattgtaggacctaaac
gtccgcaattagcgatgtctttaattggctatatcgtatccataccagtattttgtgatt
caggctttattattttatctagcttgcaaaaatcattggcaaagcgagcgaatgtcacga
ttgcatctatggcagtagctttagcaactggcttatttgcaacacatgtattagtaccac
caactccagggccgattgcagcagcaggaaatattggcgcagccgattatttaggaacag
tcattgtcattggtttactagtagcgataccagcgacatttgtaggctatctatggtcag
taaaagtggcgacaaaaattcgagttcctgaagatgaggttgaggcattagattatgagg
aggtcattaaatcctttgggaaaatgccctcaacatttaaagcattcttaccaatcgttc
tgccaattgtgttaattggtctgggttctatagcagcattagttggggatacggaatcga
ctttcaataccatctttaaatttttaggttctccaacagtggcactatttttaggtgtag
cagctgcctttttattattacctgaaatcaatgaaacgacattaacaggttggattggcg
aaagtctaaaagaagcagcacctattttacttataacaggtgctggtggttcgtttggaa
ctgttataaaaaatgctggtgttggagaaatgcttcaggaaatggatttaggtatgtttg
cctcaggtacattattccttctagtgccatttatagtagcagcagcattgaaaacagccc
aaggttcttccacaacagctcttgtgattacgtctactttagtag---ccccgatgcttg
tgacactgggaattgagggagcggtaccattagcattagtggtgatggcaataggtgcag
gggcaatgaccgttagccatgtgaatgatagcttcttctgggtaattacacagtatagtg
gcatggaagtgacacaagcctataaagcgcaaacggtggccacgttgttacagggtcttg
tgacgattattattacgatgattttatggtggatttttgtttaaatgtcgaacaaagtag
caattattgcaagtaacggtggtttatttgatgcgtataaggtgtttaatatcgcaactg
cagcagcagcttctgagaaagaggtagcgatcttctttacatttgaaggtttgaatttaa
ttcataagcaaggtatgcatgcattaccaatgccagctggagcagaacattatgctgaag
gttttacaaaagcaaatgtgccagctatccctcaactagtagagatggcacaagaattag
gtgtgaaatttattgcttgccagatgacaatggatgtaatgagtttaactactgaagatt
tcattgagggtattgaagtgggaggagccgtaacgttcctagaattcgcgaaagacgcag
caccgtcacttacattctagatgtctagtaaagatgaagttgtaaaatctgtccctcaaa
atggctttgttggacaccctaaagggctctttactttgtttttcacagaattttgggaac
gtttctcgtactatggtatgcgagcaattctcatcttctttatgtattacgaattacatg
agggtggcttaggtctagaccgcggaactgcgaactctattatggccatctacggctcac
ttgtttatatgtctggtattataggtggatggattgccgaccgagttttaggaacacgaa
aaaccattttttatggtggcgtgttaataatgattggtcacttactgctagcattgcctg
gtggtgtgagcatgttatttgcttcgatggcatttatcgttatgggtactggtttattaa
agccaaacgtttcaagtattgttggggacatttatgctgaaacagatagccgccgtgatg
caggtttttctattttctatatgggtattaatatgggagcattcattgcaccatttattg
tcggaacaattggacaaaaatatagcttccaccttggctttggtttagctggtctgggta
tgtttattggtttaattgtttataaattaacagagaaaaaatatttaggcttagcgggct
tacaagtaaataacccactaaagcctgaagaacgtaaaaaagtctttacacaattcggag
ttgcagctttactgattatcatcttaggtgctattggtattaaaactggtacattaacaa
tgaatgtatttagttttatcatcacagctcttggtgtattaattccaactgcattcttta
tttatatgtatcgcagtaaaaaaacaacaaaagatgaaaagtctcgtttacttgcttata
ttcctttatttttatcagcggtaatgttctgggctattcaagaacagggcgcaacaattt
tagcgacttatgcagatgagcgtacacagctaagtattggtggtattcagcttcaatctt
cttggttccagtcgttaaacccattatttgttattacaatggcaccattatttgcgatgc
tatggcttaaatggggagacaagcagccaacaacaccacgtaagttctcatatgcattgt
tctttgcaggtctctcatttttagtgatgatgattccagcacacctatctggtggaaata
cattagtgagtcctttatggttagtattgtcattcttcttagtagttgttggtgagttat
tattatcaccagttggtctatctgctacaacgaaattagcaccacaggccttcgcagcac
aaacgatgtctttatggtttttaacaagtgcagcagcacaagcaattaatgcacaattag
ttaaggtctatgaagttgtaagcgaattcacatactttggtttcttaggtaccttatcta
ttgtagtcggaattattatattaattctttcaccgattatttcaaaagcgatgaagggta
ttaattaattgggtcagtcaacagaaaagccatttcaaattggcgatattgtcatggaca
atcgggtagtattagcgccaatggctgggatttgcaactctgcttttcgattaacggtta
aggagtttggggcaggtctcgtatacgctgaaatgattagtgataagggcattgtccaaa
aaaatgaaaaaacattaggtatgctttatatcgatgaacgagaaaat---cccctgtcac
tgcaaatttttggtggagataaagcaaccttagtagaagcagcaaaatatgtggatgaaa
atacgactgctgacattattgatatcaacatgggatgtcctgtcaataaaatcataaaat
gtgaagcgggagcacgcttattactagatcccaataaagtatatgagatggtagcagctg
ttgtggatgctgttaaaaagcctgttagcgtaaaaatgcgtattggttgggatgaagaac
atatctttgcaattgaaaacgctcaagctgttgagcgtgcaggtgcagctgcagtagcag
ttcatggtcgtacacgtgtacaaatgtatgaaggtaaagcgaactgggattacattcgcc
aagtgaaggaaaatgtcaacattcctgtacttggtaatggggatgtggaaacaccacaag
acgctaaacgtatgctggaaactacaggtgtagatgcagtaatgattggacgtgcagctt
taggtaatccatggatgatttatcgtaccgttcaatacctagcaacaggtgaattaaaag
aagagccaagtgtacgtgaaaaaatggacgtatgtttactacactttgaacgacttcttc
aattaaaaggagaaggaattgcagtacgggaaatgcgtaagcatgcatcatggtatttaa
aaggaatccgaggcaatggtaaggcacggaatgctattaaccaaacagaaactgcggcag
aacttcgtgcattattaaatggtcttgtacaggaatatgaagagagcgaatcaaaattga
ttgtaccggaagccaaagaattaataatataggtgaaaaaaattagtttattaggtgcaa
ctggttcaattggttggcaaacctacgacatcttaaaagaacaacgtgatgcttttcaat
tagtagctttttcatcaggaaagaacttagagaaaacgcgagaaatgattgaaacattaa
agcccgaattagtttcagtacaattagaagaagatgcacttacgcttgctaatgagtttc
caaatatccaatttacattt---ggggcaaaaggacttgtagaggtcgcaacacatccag
attcgactgttcttgtcaatgctgtgcttggaagtgtagggcttgaatcaacattagcag
ccattcgtatgggcaaaacgattgctattgctaataaagaaacgcttgtaactgctggtc
atttagtgatggcagaggccaaaaaatacaaagcaaccatcttgcctgtagatagtgagc
actctgccatcttccaatcaatgaatggtgagaatccgaaaaatattgaacgtttgatta
ttaccgcttctggtggtagcttccgtgataaaacgcgagagcaattaaaacaagtgacgg
tcgcagatgcacttaatcatccaaactggtctatgggtgcaaaaattacgatagattccg
ctacaatgatgaacaagggattagaagtcatagaagcgcatgttttatttgatatgccat
atgataaaatagatgtacttttgcatagagaaagtattattcactctctagttgagtatc
atgatactagtgttattgctcagctaggtacaccagatatgcgtgtgccaatccaatatg
ctttaagctacccagaccgtatcccattacaaaatggtcagcgactaaatttagcgcaaa
ttggtcaactacattttcaagagatggactttgagcgataccctgccttgcgtttagcgt
atgaggctggtcgtatgggtggtacgattctgacagcaatgaatgcagcaaacgaagcgg
cagtttcagcctttttacaaggaaaaatcacattccttgaaattgatgaaacgattgaac
gtgtgatgcaagcacaccaaaacattgcaataccagatttacaaaccatattacatgtgg
atagtgagacaagaaaaatagtgttagacatggtaaaataagtggatttaaataaaataa
ctagtccatcctttttaaaaaacttaaataagaaggagcttgagcagcttgcccaagaaa
ttcgtaccttcttaatcgaaaaatgttctgtcacaggtgggcatatcgggccgaatttag
gcgtagttgagttaacgatgatgctgcataaaatgtttgacagtcctaaagataagtttt
tgtgggatgttggccaccaagcttacgtgcataaaattttaacaggtcgtgcgagtcaat
ttgacacactacgtcagttcaaagggctttgtggatttccaaagcgcgtggagagtgaac
atgatgagtgggaaacaggtcatagctcgacatctttatcagcagccatgggtatggctg
cagcacgtgatataaaaaaagaaaacaactttgttatccctattattggtgatggggctt
taacaggtggtatggcacttgaggcattaaatcatattggccatgcaaaaacaaatatga
ttgtcatcctcaatgataatgaaatgtcgattgcaccaaatgttggcgcattacacaatg
ttttaggtcgtctacgtacagccaaggaatactcaaaagccaaggaagagctggaatcac
ttattaataagattccagtattaggtggaaagcttgcctctactgttgaacgcgtaaagg
atagcttaaaatatttagtagtatctggtgtgttttttgaggagctaggctttaaatacc
ttggtccaattgatggacatgattttgaagcgcttgaaatgacattatcacatgcgaaaa
aagtaaaagggccagtccttgttcatgttattacgaaaaaaggaaagggctataaaccag
ccgaggatgatacaattgggaattggcatggaacaggtccttataaaattgaaaatggtg
cctttgtgaagtctgagactactggaccagcatggagtagtttaattgctgagacagttc
gtaaaattgctcatgaaaatgagcgagtggtaacgattacacctgccatgcctgtaggtt
caaagctgcaaggtattcaaaaggacttcccaaatcgtttctttgatgtagggattgcgg
agcaacatgcggcaacgatggctgcaggattagcgacgcaaaagatgaaaccatttttag
cgatttattccactttcctgcaacgtgcatatgaccaagtattgcatgatattgctcgcc
cgaatttaaatgtctttattggtattgatcgtgctggtttagtgggagcagatggggaaa
cacatcaaggtgtatttgatattgctttccttcgtcatattccaaacatgacaatcatga
tgccaaaggatgagaatgaagggcaacatatggtaaaaacagcgattgattatgatggtg
gtccaattgcacttcgttatccacgtggtaatggaattggtgtgccattagatgatgagc
ttgtagctttaccaattggtagctgggaagttttacgtgaggggaaagacgcctctatct
tgacatttggaacaacgattccaatggcaatggctgctgcagaaatgcttgcgcaacaag
ggatcgatattgaagtagtcaatgcacgctttatcaaaccgatggatgaagatatgctcc
accgtatattatctagccaaaaaccgattttaactattgaagaagctgttctacaaggtg
gatttggtagtggtgtattagagtttgctcatgaccatggctatttaaatgcgcttattg
atcgaatgggtatcccagatcaatatattgagcatggaaacgtagatcagctactcgcag
aaattcatatgacagcggaggatacggttgcacgtatgcacgtattacttcaacaaaaac
agcaagtgggtttaaataaataaatgcctgaaattttatctttaaataatgtgacttttt
catatacaccagaaattcaaaacagtcgtaatgctgtagaaaatgttagttttgctgttg
atgaaggtgagtggattgctattgtaggacataatggttctggtaagtccactattgcca
agctgatgaacggtttattgtttcctcaaca---gggggatgtacgaatattgcgagaac
ctttaaatgaagaaaatctttgggaatctcgctccttgatgggaatggtttttcaaaacc
ctgacaatcaattcgtt---ggggcaacggtacaggatgatgtagcatttgctttggaaa
acaacggtatcccttttgaagaaatggtgaaacgtgtacatgcggcactcgaacaggtaa
aaatgagtcagtttttagaccatgagccacatcatttatctggtggacaaaaacagcgtg
tagccattgct---ggggcacttgctttaaagccgaagcttttaattttagatgaggcta
catccatgttagatcctcagggtcgtgcagaggtgttacaaacggtgcaaacattacgta
cagaaacaggattaacagttttatctattacccatgatttagaagaggcaatgttagcag
atcgtgttctttttatgaatgatggtaagaaatttgcagaaggtacacctgctgaaatct
ttgcacttggagacaagctagttgaatttggattagatttgccatttgccttgaagttat
caaagctattgcaaaaggaaggtgttccattaatgggacaacatatgacagaagaagagt
tggtgaatgatttatggacatcaaacttcaacaagtaaatggacatcaaacttcaacaag
taagttatgcctatgcacaaggaa---ccccctttgaaaaacgggcattattcgatgtag
attttgacattccatctcatacgtatcaagcgataattggccatacgggttctggaaaat
caacgattctgcagcattttaacgcgcttctaagacctacttcaggagaagtacatatag
gagatcgacttattatagctgggaaaaaagcaaaggatttaaaagctgtaagacaaaagg
tgggcattgtctttcaatttccagagcatcaactttttgaagaaacagtgttaaaggata
ttatgtttggcccaatgaactttggtatatcagaggaggaggcggaagctcgtgcaagag
aacttgtcagcttagtcggtttgcctgatagtgttttggataaatcacctttcgatttat
caggtggtcaaatgcgtcgtgtagcgattgcaggtgttttggcgatggatcctgaggtta
ttgtcttagatgaaccaacagcaggtcttgatccacgaggtcaaaaggaaattatggata
tgttttatcagctccatcaagaacgtcatcttacaaccattctagtaacccatagtatgg
aggatgcagctcggtacgcagataatattgtgatcatgcatgaaggaaagaatgtcttaa
gtggaacaccacgaattatttttaaagatgttgaaacattaaagaaattccgtctagagc
ctccacgtattgtccgctttcagcaaaagattgaacacatgatgggtcattccttgtcta
aggtttgcttaacagaggaagagcttgctgctgaaattgctcaagcacttagagaggagc
gtgcagagtcatgaatgcaagtaaaaacgactcgactggaagcagaagatgcgaaaatta
tttatcaagaaacagctggactagcgataattacgattcatcgaccacaagcaaaaaatg
cattaaccgcaaacatgtgggatcaattagccaagattgccatacaagtattagataatc
cgaaaaataaagtactaattttacggggctctggccaaaactttacagcaggctctgata
ttaaagagttcaatgccatttctcttgaacaagctgaagaagcctttgtacatatggaaa
aaaccatttctaccattgagcgtctcccgattccaacgattggcgtcatcaatgggcctg
cgatgggtgctggcttggaattagccttggcctgcgatatccgcattggctcggacaagg
ccaagctcggtattcctgtcggtaaattaggaatcaccttaaacaacaaatttgcacagc
gtttagtccagctcgttggccctgccacaaccaaggatttagtctttacaggacgaatgt
ttaaagcagaggaagccttcaagcttggaatgcttaactacctagtagctgaaaaagatt
taaataaatacatgattcgtatgggtaagcttgttgcaggaatgtcgcctgaatccttac
ttgccgtgaagcaatctgttcaagaatgtctcgatagtgtgccgaccttatggcaaggct
cttcgccatttgtaggcagtgatttcgcagagggttgtcgtgcctttgtggaaaaacgcc
agccacggttcacccgccaaccaaagtaa-------------------------------
------------------------------------------------------------
---------atgtcagtattagaggtacagcatgtaacaggtggttatacaagaaaacct
gttattagagatctatcttttacgattggaaaaggtgaattagttggcttaatcggctta
aatggagcgggtaaaagtacaacgattaaacatattataggaacaatgttgccaaaggaa
ggggacatacgtctaaatggtgtaacattaaaggaagatacggacaagtatcgtacagcc
ttttcctatattcctgaaa---cccctgtattatacgatgagctaacattaagagagcat
ttagaattaactgcaatggcttacggtattgacaaagcaacactcgatgctcgttctgat
gtactgttaaaagaatttcgaatggagaaaagattaaattggttcccttcacatttttca
aagggaatgcgtcaaaaagttatgattatgtgtgcctttttagtgaatccaagtctatat
attattgatgaaccttttgtgggattggacccattaggtattcaatcgttattagaccaa
atggatgaaaagaaaaaagaaggtgcttctatattaatgtctacacatattctatcgaca
gctgagaagcattgtgatcgcattattttattgcatgaaggaagagtacgagcacaagga
acaatggctgatttacgtcaatcatttgctatgccgtatgcaacattagatgacctttat
attgctatgacaaaggagagggaccatgaagaacttgcgtgaatgaataacaaagcattt
ttgtcggtattagtagcaggaggcattttaatggctggctgtggcaatacagaagaagta
aaaaaagaagataagccagcaactgaacaggcggagcaagcaacaaaagaggtggattta
tctgctgaactatcggcctatcaacaatttgcgttagagcaaatggaccaatttttacta
gacacagagaaatttgtgaacctattcaaagcgggtgatattgaa---ggagcgaaggca
gcgtatgcgccagcacgtatgtattttgaacgctctgagccaatcgcggaaagctttggt
gatcttgaccctcgcattgatggacgtttagcagatatccaagaagaaggtaaaggtgag
gaggaatggtcaggctaccataagcttgagtatgcactttgggaagaaaatacaacaaaa
ggttatgaggctgtagcagatcagcttcttgcagatacgaaggaattgcatgcacttgta
caaacagtggaagtgacacctgacttaatgattacaggtgcagtagatttattaaatgaa
gtatcaacatctaaaattacaggtgaggaagaaatttactctcacacagacctgtatgat
tttaaagcaaatattgaaggcgcagaaaaaatctttgagattttacgctcaaaattagaa
gcgaaagattcctcattagtggcaacacttgatgaaaaattcaaagcagtggacgattta
ttagcacagcatgcaacggctaatggtggctatgtatcctatgaggaattaacggaggaa
aatacgaaagcacttgcagcagcagtgaatcagcttggagaaccattaagtcaaatggga
atcattttggagtgaatgacaacgtcaaacgaggaaaaatttattaataaaaaaatttct
agacgtgatatgttaaagctaacaggtatcggggtggcaggtgttgccatcggtgcctct
ggcttgggtggtgtcatgaaagcaatgggctatgatatctttgagccagtagcagatagc
acgacggctagcaataaggtcaatttctatggcaagcatcagtcaggtattgtgacacct
gtacagacgaatatttattttgcttctttagatgtattagtgacatcaaagaaggaacta
caagcgttgttccagcaatggacaccccttattgtgcgtttaatgaatggtgaagccatg
gtcgatgtatcgacaaattcaagagtgccaactggagatacaggagaggcagagggctta
gatgcatcaaatctatccattaccattggtgttgggccatcattattcgataaactgggc
atgcagcatttaaaaccagcggagctaaaggatttaccacattttcctaaagatcagcta
cagaaagaatatacaggtggtgatttgtgtattcaggcctgtgcagatgatccgcaggtg
gccttccatgctgttcgtaatctagtacgagctgcttcaggtaaagtagaaattaaatgg
tcgcaggcgggctttaactcgtttccagctggtggaggaacaccacggaacctcttcgcc
ttcaaggatggtacggtaaatccagcgattaccgatgaaaaagacttaaatgaggtcgtg
tgggtggataaaggctggttaaagggcggctcttatttaatcgcgcgtaaagttcaaatg
catcttgaaacgtgggatcgtacatcattgaaagatcaagaggcaacatttggccgttac
cgtgacagtggcgcaccatttggcaaaacaaaggaattcgatgattttgatgttgaggca
aaggatgagaagggcaattatattatgcctgatacatcacatgtccatttagcacggaaa
tccggtgcgcgtattttgcgacgctcttattcctatgcatctggcgtgatgtcgaataca
gggacccatgatgcggggctaatctttatctcttttcaaaaagacccagcccaatttaca
acaatccaaaatagcttagggcgtatggataaaatgaatgagtacattacccatcgaggc
agtgccgtgtttgcttgcttccctggtgtacaaaa---ggggagttatttaggtgaagca
ctttttaacgcgctgtagATGATCTCAGTAAACGATTTCCGTACAGGTCTAACAATTATT
GTTGATGGCCAATTATACCGCGTGTTAGATTTCCAACACGTGAAACCAGGTAAAGGTGCT
GCATTCGTACGTTCTAAATTACGTAACCTACGAAACGGCTCAGTGAATGAAAAAACATTC
CGCGCTGGTGAAAAAGTTGAAAAGGCACAAATCGATAATCGTAAAATGCAATATTTATAT
GCACAAGGTGACGAGCATGTATTTATGGACTTGGAATCATATGAGCAAACTGAACTAGCT
TCATCTGCTATTGAGTATGAATTAAAATTCCTAAAAGAAAACATGGAAGTGCATATTCAA
TCTTACCAAGGTGAAATGTTAGGTGTTGAATTACCAAACACTGTTCAATTAGAAGTAACA
GAAACAGAACCAGGAATCAAAGGTGATACAGCTTCTGGCGGTACAAAACCTGCTACTCTT
GAAACAGGTCTAATCGTACAAGTACCATTCTTCGTTAACCAAGGTGACGTTTTAATCATT
AACACAGATGAAGGTTCTTACGTTTCTCGTGCATAAatgaatcaacgaaaaggcttaatc
atgcgagaaattcgattagatgaaatggcacagtccattgatttactgaattatgtcttt
caaatgtcaatgtccattcacaaggatcgtcgctttgtgaatgcgaagagtaggcaattt
aatgaagggcatgctatcgggtggtttgatggttcacagcttgtatcgcaaattttaagt
ttgccatttgaggtgaatgtgcatggcaagatttatgaaatgggtggcatcacagcagtt
gggacataccctgaatattcagggcatggcttaatggagagcttgatcattgaaagtctg
caaagtatgcgaaatgaaggacagtatatatcctatttatttccatattctattccttat
taccgcaaaaagggatgggaaattatgagtgatattgtggagtttcaagtgaaggataca
cagcttcctcattatgctgggctaaatgggaaaattcgcagagttgatccgaagcatgag
gatgtggtggctatctacgcacgctatgcgcagaagacgcatggggtaatggtgcgcaat
agtattgcctggaacgagaaatttcaggaggatttctgggaggagaaatttatagatagt
gatgtgaaccttcaggcagcggtctactatgatgaagaagatgtggcacagggctacatg
ttctatcgtattatggaggaaaattattacattgatgaaatcgtctatttgcaggaagag
gctcgtaaaggtttatggaatttcgtttcggctcacagctcgatggtctacaatgtctac
gggaaaacaactggtaatgaagcggtagcctttctattagaggacagcgaaatcattcaa
aaggtatcaccttatttcatggcaagaatcgtcgatgtcaaagaatttttactgcgctat
ccatttgtcggtcagaatttcgagcttcagctagctgtcagtgatcgcactgtggcatgg
aataatggtacctacatcatcaaaatgaaagatggaaaccttgctgtgcagaaggtaagt
gagacgttgaacgcgaatgctgtgcatttaacagtgcaaacactggctaccatgctgtta
ggctacaaacgtccaacctatttagaaaaaattgaacgattacagggacgtgcagaggaa
attgcattgcttgaggcggttttaccagtgggtatcccaacatttattgattatttttaa
atgaaagtccataatgtcgaaatggtcattagtgcggtacgaccagaccaatatccagaa
gatggactgccagaatttgcattagcaggtcgttcgaatgtaggaaagtcttccttcatt
aatcgaatgatcggacgtaaagctttagcacgtatttcatctaagcctggtaaaacacaa
acccttaatttttataagattgaagagcagctattttttgtagatgttccagggtatggt
tatgcaaaggtttctaaaacagagcgtgaggcat-ggggaaaaatgatcgagcgctattt
tacaggacgccaggagttaaaagcagtcgtacaaattatagatttgcgacatcctccaac
agctgatgatcgtatgatgtatgattttttaaagcattacaatattccttgcattgtcat
tgcaaccaaggcagataaaattccaaaaggtaaatgggataaacataagaaaattgtcaa
agagacgctggagatggaaaaaagtgatcctcttattgtcttctcttcagaaacaggtct
tggctttgaggaagcttggaaaacaatcgaaaacaaaatgtaaatggagaaagtagacca
tattgggattgcagtgcgcgatcttgatgaacgcattacatattatacagaaactttagg
cttaaagttgatgaaagtggaagaagtagaatctcaacaggttcgtgtggcatttatcga
tgcagggaacgtgaaaattgagctattagaaccaatgagtgataaaagtgccatccatgg
ttttattgaaaaacgtggagaaggaattcaccatgttgcgtttggtgtgacgggaattcg
tgaacgaatggcagagcttcgtgaaaaaggtgtacgtctcttatccgaagagccagggcc
aggtgctgga---ggggcagaggttgcgtttatgcatcctaaatcctcattt---ggggt
gttatatgaactatgtgataaaagtggaaaaggggataa---gtgattgcacgttcagac
agctcagaatctcacattctatggtcagtacggcaaaagaatatttgatattattggggc
attatttttgctttttataacgattcctctaatgctagctgtattcctcattttactcat
cacgacaggtcgccccatattttttaaacaaatccgaactggcctcgatcatcaccgctt
tgtgatttggaagctacgaacaatgtgtattcaggccgttccagttaatatgccaactat
ttgtgctgatggtatccctgatgattattattttaaaacagagcaagatacacgcatcac
aaaagtaggcgctatcctacgaaagctcagtatagatgaaatcccacaacttttaaatgt
gttaaagggtgatatgagcattgtaggtccacgtcctgaggtaccaacgattacgaatgc
atataattccttacaggctcgacgtttggaggtaaagccaggattaacaggcctagctca
aattaacggtaggtcgaatatttcacatggacaaaaaatatcatatgacattgaatacgt
tgatcattattccttatggttggatgtccaaattttgtttaagacaatttatgttgtcgt
tgcacgcacaggtgcttattaaatgcaggaaactaaaaatggctataaatcaggctttat
ctccattattggtcgtccaaacgttggcaaatcgacatttttaaatcgtgtcattggcca
aaaaattgcgatcatgagtgataagccgcaaacaacacgaaataaagtacagggcgtact
gacaacagatgatagccaaatgatttttattgatacaccagggattcacaagccaaaaca
taaactaggcgatttcatgctgaaggtttctaaaaacacattgcgtgaagtggacgttat
tatgtttatggtcaatgctgagcaaaaactcggtaaaggtgatgaatttattctagaaat
gctggcaggaaatccaacacctgtctttttagtcatcaataaaattgatgccattcatcc
agatgaactaataggcattattgagagctataaagagcgctatgattttgctgagatagt
accaatttcggctctacaaggtaataatgtagaaaatttattagtgacattagaaaagta
cttaccagaaggaccacagtattacccagcagatcaagtgacagaccatcctgaacgatt
tattatatcagaacttattcgtgaaaaagtcctgcatttaacacgtgaggaaattcctca
ttcgatcgcagtggtaattgataaaattcgtcgtgatgaagaaaatgaggataaaatcca
tgtagcggcaaccattattgtagagcgtgattctcaaaaagggattgttattgggaaacg
tggagccttactaaaggaagtagggacacgtgcgcgaaaggatatcgaaatgctattagg
ttctaaagtctatttagagctatgggtaaaggtacaaaaggattggcgcaataaatcaac
acatttacgtgatttcggattccgtgatgatgaatattaaATGACAAGTACAAAACAAAT
TATTGAAGTGACACAGGCTGCTGGCTTTCATATTAATGAAATGATGGAGCATAATGAAGA
ACAAGGTTCTTTTTTACGTGTAGTGGTGAATGGTGGCGGCTGTAGCGGGCTATCCTATGG
CATGCATTTTGATAAAGAGAAAAAAGATGATGATTTTGAAGATGTACAGCATGGTTTAAC
AATTCTTGTTTCCCGTGAAGATGCGCCGATTTTGATGGGAACAAAAATTGACTATAAACA
ATCGCTAATGGGCGGTGGCTTCACAATCGATAATCCAAATGCCATTGCATCATGTGGCTG
CGGTACGTCTTTCAGAACAGCAAAGCGTGAAGGTACGCCTGAGATTTGTGAATAAatgaa
tacaccatttacttttaaccatacacaaccaacaaatatggaccctacgaagaaataccc
cgctatttttttgcttcatggcatgggcagtaatgaggatgatttaccacaattagtgca
ggattttcaagagcaatgtcatatatttagtttacgagggccaattacgcaacatcccgg
ctatgctttttttacaattcaagacgtagggcaaccagatcgtgctatcttcgataaagt
gttggtagcattgcaacgatttatattagaggccatcgatgaatatcaaattgatcctca
taaagtatttgttttaggctttagccaaggcgcggttttagcacaatcacttgcctttgt
catggggaatttagtgacagggattgttgcattaagtgggtatatgccaaagtttgtgac
agaggaatatgctattcgctctgtagaacatttacatgcttttatatcgcacggcgatta
tgattatgtaataccttctcaatggggtatggaaagtaaagagatctttgaacaatttgg
tgctacggtgacctttaagcaatacccagatggacatggtgtaacacctgacaatcttcg
tgatctagtggcatttttagcacagcaactacaggaagaaattcaataaatgaagttaac
aaagccacaacctctaacaattgagggaggc-aaaaaagccgtactattactgcatggtt
tcacaggtagcacaaaagatgtgaaaaagctaggagaatttttatctcaacgaggttata
ctgtgcatgcaccaatttatagtgggcatggcgtagaaccagaagcattattagaaacaa
aaccagaagattggtggaacgatgtagtagaaggttataacttcctacaaaagaaaggct
atgaagaaatcgctgttgttgggatttcacttggaggcgtcttttcattaaaggtggcag
agacattcccagtgaaagcgtgtgtagcgatgtgtgcaccgattacacgtgataattcaa
aaggcttatttacacgtttgtaccactatgctcgtttatataaacactttgaaaataaat
caaaagatcaaattatttcagaattacatgaattacgtatttcaccgaaggattcattgg
acggcgtaacacgtttaacagcagaaacgcgtgaagaattatcaacgatcaaagcaccaa
cacttgtgttacaaggctcactagatgatgacctatatcaagaaagcgcaccttttattt
taaatactgtggaaacagacgacaaagaaatcatttggtatgaaaactctggccacatta
ttacattggataaagaacgcgataaagtgtatgaagatgtttataaatttttagatcata
ttgaatggtcagttgcaaactaagtgaacaaatcattatcacagccatttttctttcagg
caggaccacgtgctgttttattattacacggcttcacaggaagctctgcagacgtacgaa
tgcttggtagatttttagagaaaaaagggtatactacattagcacctcactataaaggtc
acggtgtggaaccagaagaactaatcacaacaggtccagcagactggtggcaggatgttg
ttgccgcctacaaacagttacaggatgctggctatcaggaaatagccgttgctggccttt
cattaggcggtgttatggcattaaacgttgcattaaataatcctgttaaaggaattgtga
caatgtgtgcccctatgacaatgcgtacaaccgacgttatgtttgagggtgtcttgaaat
atgcaagggactataaaaagttccaagggaaacaggaagagcaaattgaagctgaagttg
caagtattgctgacaaaggcatgccatctctacagcaactacgagaatttatagcccgca
ctcgtcaagaaattgacatgatttatgcgcctatttttgtcgtacaagctacaaatgatg
aagtaatagagacagaatctgccaacattatatataatcaaactgagtcacttgaaaagc
acatcaagtggtatgaaaactcaaaacatgttattacattagatcaagaaaaagatcaat
tacatgaggacatttatcgctttttagaaagcctaaattgggcacattaaatgtcaaaaa
aagtattagtattaagtgaagttcgtgaaggaagcttacgtaatgtttctttcgaagcaa
ttgcagctgcaaaacaaatcgctgatggtggcgaagttgttggggtactgttaggggatg
ctgtagcaggtttaacaggtccattatttgaatatggtgctgatcgagtagtaacagtgg
aacacccgcatttaaaacaatatacatctgatggctatagtcaagcactattagctgtta
tcgagcaagaacaaccagcaggtattgtctttggtcatacagcaaatgggaaagatttat
cgccaaaaattgcaagcaaattgcaagcaggtctagtatctgatgtcactgctattgaag
gtgcaggcgatgatgtggtattcatccgaccaatttactctggtaaagcttttgaaaaag
taaaagtgaaagatggcattgttttagcttctattcgtccaaataacattacacctttag
agaaagcagaaggtaaaacaggtgatgtgtctgcagtcgctgtagagattacaaacctgc
gcacaattattaaagaagttgttcgtaagtcttcagaaggtgtagatctttcagaagcaa
aagtagttgttgctggtggtcgtggcgtgaagtcagaagaaggcttcgagccattaaaag
agctagcagatttactaggcggtgcagttggtgcatcacgcggtgcatgtgacgctgaat
attgtgattactcgcttcaaatcggacaaacaggtaaggttgtaacaccagatctttata
ttgcagcaggtatttcaggcgcaattcaacatttagctggaatgtccaattcaaaagtca
ttgttgccattaataaagatccagaagcaaatattttcaaagtagcagattatggtatcg
ttggagatttatttgaagttattccgcttctaattgaagaatttaaagcattaaaagtga
acgcataaatgagcagtcttttttgtgttgtaaagatgttttcgcacgtttcattggagg
aaaaaacgatgcaaatgaaagctgaacaaattcaaaaaattatgggtggcaatatattat
tcgagaacctacagctagaggtaaatagtggtgaacatgtggcgattgttggtgtaaatg
gcagtggtaaaacgactttattacaactgcttgcaggggtagagataccagacaagggac
gaattattaaaagtaaagaagcgacgattggctatttacaccaaattccacattatccac
tacatgctgtgaaagaagtgctggaggaagcatttgcggatatttatgcaataaaggcaa
aaatgacggtacttgagcaagagatgcagtcgacggtcacggataaaatattactgcaat
atgggcaattgcaggagcgatttatgctattagggggctatgaagtagatgcgcagctgg
caatgattgcaaatggactgggtatttcagatatgctagagcagccatttagtagtttaa
gtggtggggaaaaaacaaaggttatgcttggacaaattttattgaaaaagccctctattt
tgttattggatgaaccaacgaaccatctggatatgcaagccattgagtggcttgaacatt
atgtgcgaaactttgaggggattgtcattgtcgtatcccatgatcgtcaattcatgaatc
aagtagcccagaagattatagaaatcgaggat---ggggaggcttttacgtataacggcc
attatgatgcttatatagcacaaaaagaagcaaaaattgagcaacagtttgcaaattatg
aagagcagcaaaagaaaattaaaaagatgcaagaaacaattaaacgattaaagcagtggg
caaatgaggcgaatccaccaaacgcatcgatgcatcgacgtgctaagagtatggaaaaag
cattagcacgtatcgagcgagtaaagaagcccctcactaaaaagaaaatgaatttagcgt
taacgatggctgaacgcagtggtaaagaggttgtgctcttgcaagccattgatcatggct
ttgaaaagcctttattgaaggacagcaatctagctgtttattttggcgaaagattagcaa
ttgttgggagcaatggtagtggaaaatcaacattattaaaaatgatgtta---ggggaaa
tcattcctaatcagggagtgtgtcagattggaagcaatgtgaaatttggctacctttccc
agcaatttgaacatcaaaatcctgctatacgattaattgatgccttccgtgaaagtgtcg
ccgtatcagaggcggaagctcgccatatactcgcacgatttttgttctatggctatgatg
tctttaaaaaagtgaaggacctaagtggtggagaaaaaatgcgtcttcgtttagcacaat
taatgcatgaggatatcaatgttttaattttagatgagccaacgaaccatttagatattg
aagcaagagaagtattggaagagacactagaatcctttgaaggcacgattatt---gggg
tgtcacatgaccgctatttcttacagaaaatttttacgaaaacggcgtggattgaaaacc
agactattcaggtttttgagggagattacgagtgggctagaggaaaacgacaggaacttg
caatgaaaacgattgaaaaacaaccagtaaataaaacgcagccacctaaaaaagaattac
cgattgaacaacaaattgaaaaattagagacaaaactacaacaaccatcgcttgctaaag
aacaacggcagaagcttgaactgcaattagaacatttatatgaaagatggttagaa--gg
gggtacagagcatgtttaa-----------------------------------------
------------------------------------------------------------
------------------------------------------------------------
------------------------------------------------------------
------------------------------------------------------------
------------------------------------------------------------
------------------------------------------------------------
------------------------------------------------------------
------------------------------------------------------------
--------------------------------gtgaacttatcggtgatatttggtggag
aaaaatataattttaaatcattaaaagatgttatggctaaggccaatgaagaaaaatcag
gcgatcagctagcaggtattgccgctgagacggttcaacaacgaatcgcagcaaaggcag
tattaagtgagcttttagttaaagatatccgcgaaaatccattagtgccacaagaaaatg
atgaggtttcacgcattattgagggcgatattaatgagcaaatatatggagaaatcaaaa
actggagcatcgagcagctacgtgaatacattttatcaaatgacacgggtgatcgtgaat
taaagcgtttaagtaaagggatgaattccgagattattgctgctgttacaaaactaatgt
ccaatttagatcttgttcacgcagccaataaagttgaaatactttcaacgtgtaatatta
cgattggtcaaaaagggacgctgtcatctcgtctacagccaaatcatccgacagataata
ttgatggcatcatcgcctctctaaaagaaggactgtcctatggtattggggatgctgtta
tcggcattaatcctgtagatgattcagttgaaagtgtcaaaaaagtgcttacggctacaa
aggaattcatcaatgattggtctattcctacgcaaaactgtgtattggctcatattacaa
cacagatgaaggcaattaaacaaggcgccccagcagatatgattttccaaagtatcgcag
ggacagaaattgctaaccgttcgttcggtatttctgctgatttaataagagaagcagagg
agctcattaaaaaacaaggaacaggtactggcccaaatttattctactttgaaacaggtc
aaggctcagaactatcggcagaggcacatatgggcattgaccaagtaacactggaatcgc
gcaattatggatttgcaagacattttaatccttatattgtgaacacagtagttggtttta
ttggcccagagtatttatacaacaataaacaagtaattcgagcaggtcttgaagatcatt
tcatgggcaaaatgcatggtattcctatgggggtagatatttgctataccaaccatatta
aggcagaccaaaatgatgtggaagatttaagtgtattgctgacagctgctggcgttaact
ttattattgctgcgccaatgggcgatgatgtgatgctcaactatcaatcgatgagcttcc
atgatgtggctacattactccaaacatttggtaaaaaaccagcaccagagtatttagcat
ggttagagaaaatgggcatttatgaaaatggtcgactgtcagcaagagctggcgatttat
ccatttttgaaaggtaggtgaatgatcaattagtttcaatgattacacagcttgtcatgg
agaagatggagaaaagtactggtagtcaagcacctgaaatagctgctacttctacagaac
aaccacttattaagttttatgataaagtggaaaatcgttcttcaggaacaacagaagcta
cagcaacatcacaggagccattaattcagctgtatcagcatggagctccccaggaagtaa
caacgtttgcttctactactttcaaccaaccagtaaatgacgctgtgccaatcaagccct
ttcagtttgaggaagaatcgttaactgaaagtgtacaggctgctaagaaacatacacctg
ctcgtattggtgtagggagagcagggacaagaccgaaaacgaaaacctggttaaaattcc
gactcgatcatgctgctgcggtagatgctgtgtatggcgaagtgtcagaagatcttttac
aaaagcttgatgtctttcaggtcacaacgaaagtcacagataaagaggaatacattacaa
gacctgacttagggcgtcgtttatcagaagaatcaaaggcattgattcagcaaaaatgta
aaccacagccgaaggtacaaattattatctcgaatggcttgagtgcaagtgcgattgaag
agaatgttcaagatgtttacttagcccttcagcaaagccttagcaatttaaatattgaca
taggtactacgttctatattgacaaagggcgtgttgctttaatggatgagattggtgagc
tgctacaggcagaggttattgtttacctaattggtgagcgtccagggctcgtatcggcag
aatcaatgagtgcatatttatgctacaagccaagaattgggacagtggaagcggaacgta
tggtaatttcaaatatccataagggtggtatcccaccattagaagcgggcgcttatcttg
gtacagtcgtagaaaaaatcctgcattatcaggcaagtggcgtagagcttgtcgcaaaag
aaggttaggtgagtgaagagaaaaaacgatttattcaggagtttgtgccgggtaaacagc
taacattgagtcaccttattgccaatcctgatccagaaatgtttcaaaagctaggtatcc
aagaagcaggtgcacttggcattatgacttgtacgccaagtgaaacggtaattattgcag
gggacttagcaacaaaggctgccaatgtcaaacttgggtttttagatcgttttacaggta
gtctcgttattgttggtagtgtgtcagaggtagaaatggcgatgttagaaatcaatcgtt
ttttatccgaggtattaggctatacaccatcaaaaataacaaaatcatagatgaaattta
tatcatggaatgtcaatggaatacgagcatgtctaggtaaaggttttttagagttctttc
atcaaatagatgctgatttcttttgtatccaagaaacaaaatgtcaagctggacaagtag
agctctctatcgaaggttatgagcagtattggaattacgcccagaaaaaagggtattctg
gaacagcaatcttcacgaagcacacaccattatctgttaagtatggagtgggcgaggatg
attctcaggatgaaggcagaatcataaccttagaatatgagaatttctatttagtaaatg
tttatacaccaaatgcacagcgcgatttagcgagattaccactacgtttacaatgggagg
atcgcttagctagctatttacaagaactaaatagccagaagcctgtggtttattgtggtg
atctaaatgttgcacacacggaaattgacttgaaaaatgcaaaatctaatattggaaatt
cgggttttacatatgaagagagggcaaaattcacagcgttattggaaagcggttttgtag
attcttttagatacaagcatcccgaggaaaccgaccactacacatggtggtcctatatga
ataaagtgcgtgaacgtaatattggttggcgtattgattattttgtcgtatcaaatcaat
tgaaggatcaaattgaatgcgctacaattcacccacacattatgggcagtgatcattgtc
caattgaattgcaattacaatgctagatggagtatatcatcattccgattatcctactat
taattttagccatagtaggatttatgatgcgaagaaaacatgttgcaattattgcaaaac
ttgaaaatgaaaaattacaaatacaacataatcctataaatgaagaaatttcaaaagtaa
aatctttaaacatgaacggtgaaacggaagaaatgtttgaacgatggcgcaatacttggg
atgaagtcatcgacgtacatatgacgaaaatagattctcttctatttgatgctgaggatc
aaattaatcgacttcgttttaaaagggcaactttaatagaacgtgaaattgaagattaca
ttgaaaaatgcgaccaagataaaaataaaattttagaagaactgaatgaattaattggca
gcgaagaaaaaaatcgaattgaaatcgaacaattaaaagaatactatcgctctgcgagaa
aaacattgctggctcatcagcattcattcggtgtagcattacctgcattagagaagaagc
tagagacatttgttcaaaaatttgaagagttcgatgtactgacaaatgaaggtaattatt
tgcaagcacgagaaatagtcattagcttaaatcaagaatcccagcagacattcgaatata
ttaatgatgttccaagtattttaacggaaattcaagtaaagctaccaggtgcggttcaag
aattgcgtaatggtcagcgtgaaatggaagaccaatcgtactatttacagcatttagaat
tgacagaggcacttaataaatatgaaaaagaatttgatgcattaaaacaggaacttgcag
agctgaatttaaaagttgtgaaacctcgtgtgacagaaataaatgaagaaatcgatcatt
tttatgatttacttgaaaaagaagttattgctaaaaattatgtagatcaaaattgtgatc
gtttattaagttctatcaccaatgtcatttcttcaacaaaattagtgaatgacgaggcaa
cttatgtacagcaaagttatcatttaaatgaaaaggatgcagaaattccaaaagctgctt
taaaacaattggaagcactgcaacgtcgctatgatctattagctatgcgagttagggaag
aaaaatcggcttattctagcttacaggaagagttaatcgaaattagtgaagagcttgaac
gaattcatgaggatcaaggtcatctatcaaatacaatgaagaaacttcgaatagatgaaa
ataaggcacgcgctcaagtcgaaaacttaaagaaaatattacaggatactgatcgtttat
taaacaaggcaaatattcctggaattcctgaggagatggatgcacgtcttgatgaggcag
cagagcacatctatgttgtcatgcaaagcttgcaagaagtaccgcttaatatgggtactg
ttcataataatctaaatgcagcaacactttgtgtagaggatgttaaagcaaaggcacatg
agttaatagaaaatgtgatgctcattgagcgtattattcagtacggtaatcgccaccgtg
cgtcaaacccaaaattgaacggacgtttaagagaagcagaagatgctttccaccaattcc
gttatgcaaaggctttagaagaagcaggtactgcagtggaagaaatggagccaggtgcct
taaagcgtattcaagaaatggttgccgaagaattcacagcaaaataaatgacgaaaatag
catttatttttccaggacagggatcgcaggtagttggaatgggtcgagagtttgttgaaa
atgctgtagaaagtaaagcgttttatgatcgtgcagatcaagctcttcagtttgaattat
ctaaattaatgttagagggtccagcagaagagctaacactgacatatcatgcacagccag
cgcttcttactactggtgtaatggtggctgaaaagttacgcgcagcaggtattcaaccac
actacgcagcaggtcattcacttggagaatatggtgcattggtgttagcaggcgttatgt
catttgatgatgccgtgtcgattgtgcataaacgaggtctttatatgaatgaagctgtgc
cggcaggacaaggtgcaatggcagcaattttaggaatggaacttgaggcattgaacgagg
taacagagcaggtgtcggcatcgggtgactctgttcaggtggcaaatgtgaattgtccag
gacaaattgttatttcgggtacgaaagaaggtgtagataaagcaagcattgctgctaaag
aagctggtgcaaaacgagcaatacctttagttgtaagtggtcccttccactctgatttga
tgcgaccatcttcagagaaactgcaagcagcattggcagaaattcctttttccgcacctg
aaatacctgtgattggcaatgtgatggcgaaggaattaaaagatgtagcagcaatacaac
aagagctagttgaacaagtatatagtgctgtacaatgggaagcttctatgcgcgaaatgc
ttgcgcaaggtgttgacgtctttatcgaatgtggaccaggtaaagtattaagcggtctct
tgaaaaaaattgatcgctctgttgcagcctattgtgtttatgatgaagcttcgttagaag
cagttttagaagcgtcgaaggagtggtcaatcaatgcgtaaatgagtaaaagacgagtag
taattacaggaattggcgcagttacaccactaggaaatagcatcgaagaaacatgggcaa
acattaaagctggtaaatctggcattggtgagctgacacgtttaaataaagacctttttg
cagcaaaaattgctgcagaagtgaaggactttgatattgaaaaatacattgatcgtaaag
aagcgcgtaaaatggatcgtttcacacagtacgcattagctgcttcgattatggcaatgg
aagacgcacagctaacaattgatgaagagctagctccacgtgcaggtgtatggattggtt
ctggtatcggtggaatggaaacatatgaacaacaatttttaacattccaagagcgtggcg
ctagacgtgttagcccattctttatcccaatgatgattcctgatatggcatcgggccaag
tctctattcactttggggcaaagggaattaactcttgttctgtaacggcatgtgcttcag
gtacaaactctatt---ggggatgcctttaaagtaattgaacgtggagatgctgatgtca
tgatttcaggtggtgctgaatcaccaatcgtaacaatggctgtggcaggcttctgtgcca
atacagcattatcattaaatcaagatccacaagcagcatgccgcccattcgataaaaacc
gtgatggctttattatcggagaaggagcgggtatcgtcattttagaagagtatgaacatg
caaaagctcgtggtgccaaaatctatgctgaagttttaggttatggtgcaacaggcgatg
cacatcatattacggctccagctccagagggtgaaggcgcagcgcgtgcgatgacgcaag
cattaacagatggtggtgtagcgccatcacaagttgattatattaatgcacatggtacga
gtacgccatacaatgatttattcgaaacacaagctgttaaaactgcattcggtgatcatg
cgtataaccttgctatgagctctacaaaatctatgacaggtcacttattaggcgcagctg
gtggtgtggaagctattttcacagcattagctcttaaagaagggatcttaccacctacaa
tcaatttaaaagatcctgatcctgaatgtgatttagattatgttccaaacgaagcaagag
aagcaaatattcaatatgcaatgagtaattctcttggttttggtggtcacaatgcaagtc
ttctattcaaaaaatatgaagcataagtgaaaaaatttgcccttgttttaggtgcatcag
gtgatatcggtcacgccatttgtcaaagcttagctgaggacggctggtccatctatgtac
attattcaaacaatcaaaatgcggcacagagattatgtgaaatgctttccgaaaatttcc
ctgcacaagaatttatgcttgtaca---gggggatttttcaatcgttaatggagcagaat
tagtagccgcgcaaattttcaatgtgcaggcaattgtttttgccaatggacaagcccatt
attcattgctcgaagatacgacagtggaggatatggatgctttatggcgtgttcatgttc
aaaatcctatgagattaacagctttactttctggaaaacttcgcaagcatgaagtaagct
atgtactatttataggttccattt---ggggagaggctggctcagc---aggggaggcac
tttatgcaactgttaagggtgcgcaacatgcttttgttaaatcctatgcaaaagaagcgg
cattatctcggattagagtgaatgctattgctcctggctttataaatacctcaatgaaca
gccatctaagtcaagaagagcttcaatacattttggacgatatcccactaggttccattg
gacaaacaagggatgtggctgaaatggtacgtttttatttgtctggtaaagctgattatg
tgacaggacaaatcgtacgattaaatggaggctggtacatataaatgcgtaaattagaag
gaaaagtagccgttgtaacgggagcttcaagaggaatcggacgcgctattgctttaaagc
ttgcagaagaaggtgctaaggttgttgtgaactatagtggctcacaggcaaaagcagaag
aagtagtggcgatgattcaagaaaacggtggcgaagcaattgctgtgcaagctagtgttt
caaagaccgaagaagttacagctttaatggatgctgcagtgaaaacatacggttcccttg
atattttagttaataatgctggtattacaagagataacttgatcatgcgtatgaaagaag
acgaatgggacgatgtattaaataccaaccttaaaggtgttttcctttgtacgaaagcgg
tcacacgtcaaatgatgaagcaacgtgcagggcgcatcattaatatttcttctatcgttg
gtgtagcgggtaatgctggtcaagccaactatgttgcggcgaaagcaggtgttattggat
taacaaaaacgacggcaaaggaattagcttctcgtaatattttagttaatgctattgcac
caggttttatcgaaacagaaatgacagaacaattgccagaggatatcaaacaaggtatgc
taacacaaattcctcttgcgaaacttggtcagccagaggatatcgcaaaagcagtagctt
tcctagcatcggatgacgctaattatatgactgggcaaacacttcatattgatggcggta
tggtcatgtaaatgagtaaaacgcaacaaaaaatagcaatcattacaggtgcaagccacc
cacaagatattggaacagctatttgtagaagattagctggggatggtgtcaatatatttt
ttacacactggcatgctgatcttaattggataggagaattcaaacaggagattttgagca
tgggtgtttcttgtgaagaaatgtcgattga-ttatcgcaatcccaatccccaaaaacga
tactccaaacggttggcgaaaaactag---------------------------------
------------------------------------------------------------
------------------------------------------------------------
------------------------------------------------------------
------------------------------------------------------------
------------------------------------------------------------
------------------------------------------------------------
------------------------------------------------------------
-------------------------------------------------atgcgtttgaa
caataaagtggctatcattacaggcgctgcaaatggtattggctatgcggctgctgagcg
ttttattgagga---gggggcatcggtgtttatcgccgattttgatgacaaagcaggcaa
tcttgcagcacaacaactaggtgaaaatgctgtatttatacaagtagatgttgcaagtag
agagagcgttaaacagctggtgaaggcagtgatcgaacaggcaggacgcattgatatttt
agtgaataatgc---ggggattacacgagacgccatgctgacaaaaatgacggaggatca
atttcagcaggtgctagatgtcaatttgacaggagtctttcattgtacacaggaggtcat
tccctatatggtagcggctggtgaagggaaaattataaatacatcctcagttagt---gg
ggtatatggcaatgttggtcaaaccaattatgcagcgacaaaagcagcgattgttggtat
gacaaaaacatgggcgaaggagttagggcgtaagggcattaatgttaatgcagtggcacc
tggctttacagaaacagatatggtc-aaaaaaatgcctgaaaatattttggctcaaatgc
gatcaatcgt---ccccctacaacgcttagggacaccacgagatattgccaatgcctatt
tatttttagcatctgaggaagcctcctacgttcatgggcatactctgcatgtggatggcg
cgattatgatgtgaatgaacgctggtattataggaataggcaaatatgttcctgagaagg
tcgttacaaattttgatttggaaaaaatcatggatacttcggatgaatggattcgtactc
gaacaggcattgaagaacgtcattttgcggcagatgatcaggaaacttcagatttggcag
tagctgctgcaaaagaagctattgcaaatgcgggtattacgcctgaggaaattggtttaa
ttcttgtagcaactgtcacacaggatcaaacttttccaagtgtagcttgtatggttcagg
aacaactcggagcagtaaatgctgcagcaatggatcaagcagcagcatgtgcaggattta
tatatagcttagtgacagcaaagcactttgttgaggcaaatgcttataaatatgtcttag
tagtaggtgttgaaaagctgtcgaaagtcgttgattgggaagatcgcaatacagctgtat
tatttggcgatggtgccagtgcagctatcgttgggcaagtctctgaaggtagaggtattt
tatcatttgagcttggtgctgacggaacaggcggaaagaatctttatttaacgaagcaag
acacaatagcgatgaatggtcgtgaggtgtttaaatttgctgtacgtcaaatgggtgaat
cggctgttaatgtattagaaaaagcaggattaacaaaagaagacgttgatttcttagtgc
cacatcaggcaaatatacgaattatggaatctgctcgtgagcgtttagagctaccaccag
aaaaaatgtcaaaaacgattcataaatacggaaatacttcagcagcatctattggtattt
ccttggtagatgagctcgaagcaggtaagattaaagaggatgatttattagtccttgtag
gttttggtggcggcttaacatggggtgccgtagccatgagatggggaaaataaatgatgg
ataatttattacaattaaaagataagaacattgttgtcatgggcgtagcaaatgatcgca
gtattgcttggggcattgcaaaacgtttatttgacgttggggcaaatgtcatcttcacgt
atcgtcaagaacgctcattaaagaaattacaaaaacaattagaaaatatcggacaatctg
attctcttgttgttcaatgtgatgtgaatagtgatgacagcacaaaagcagcttttgatg
aaatcggctcaaaggttggcgttattcatggaattgtccattcagtggcttttgcacatg
cagaagatttacacaaccgcttccttgaaacaactcgagaaggctatgcatttgcacaag
atacaagcgcctattcacttatttcgacggcaaaagcagctcatccatacatgacagagg
gtggctctatcgttacgatgagttacttaggtgcagaacgagtacttgatggctacaatg
tgatgggcgtagcaaaagctgctttagaggcttctatgcgctatcttgctgctgatatcg
gccaagataatattcgcgtcaatgctatttcagctggtgctattcgtacactagctgcaa
aaggtgtcccttcctttaacacaattttacacaaaatcgaagaaacagctcctttaaaac
gtaatgttcaacaagacgaagtagcagatatgacgattgtcatgctatctcacctatccc
gtggtgtcactggtgaaacaatctacatcgacgctggctacaatattatgggttaaatgt
taacagcagaacaaattcaagcaattttaccacaccgctatccttttctatttgttgatc
gcatcattgaattagaagaagggaaacgtgcagtaggattaaaaaacgtttcaatcaacg
aagatttttttaatgggcacttcccaggttatccagttatgccaggtgtgttaattgtgg
aagctttagctcaagtaggtggagtggctttattaaatgcagaagaatttaagggccgtt
tagcatttttaacgggtgttgataattgtcgtttcaagcgtcaagtcgtaccaggcgacc
aacttaaattggaagtggagtttgtaaaacttcgtggcgcaatgggtaaaggtcatggtg
tagcaactgtagatggagaacttgtatgtgaggccgatattctatttgcaattgggcctg
aacagcctaaacaagcttaaatgttaacaagtcaacaattacaagctattttgccacacc
gatatccatttcttttggtagaccgtattgtggagttagaagagggcaagcgcgcagtgg
ggttgaaaaatgtaacgattaatgaagagttttttaaaggtcattttccacagtatcctg
tgatgccaggtgtgctaattgttgaagcattagcacaggttagtgcagtgattatgctga
caaaggctgggaatgagggaagattaggtttattggcaggaatcgatcattgtcgcttta
aaaagcaagtaaagcctggtgatcagctatatctagaggtagagattacgcgtgagaagg
gcgctgttgggaaaggcagagggattgcaatggtagatggagaaatagtttgcgagacgg
atcttgttttcgcttttggatcttag------atgagagaagtggtgattgtagcagctg
tgagaactgctgtaggtagaagtaagggcgcgttaagtcaagttcgagcagatgatttag
cagcggatgtattacaggaggttgtaaagcgtgcaggcattggtaaggaacaagtagacg
atgttattttgggatgtgtgacgcaaacagctgaacaaggggcaaatattgcgcgtacct
ctttattaatggctggattcccagatagtgtgccaggagtaaccattgatcgtcagtgtg
gttcaagccaacaagccgtgcatttcgcggcacaggccattttagcgggagatatggaca
ttgtcattgctggtggcgtagaaagtatgtcaagagtacaaatgggctcaaacatgcaac
acgcacatgctggtaaacgcttacaggaaaattatgatattattcatcaaggattatcag
cagagaaaattgcttcccaatggtctttatcgaaagatcagctaaatagctatgcttatc
aaagccatcaacgggcaatttccgccattgaagcgggtcatttccaagctgaaatactac
ctattcaatttccacaagaggatggcacagtgacaacagttgctgttgatgagggtcctc
gagcagaaactaccgttgacattttaaatggattaaaaaccgtttttcaggagaatggtg
tgattactgcgggcaatgcgagccaaatgagtgatggggcctcagctgtagtcgtgatgg
cattggataaagcaagagaactgggcattcaaccactcgctaaaattgtaacaagagtgg
tcgtgggctctgatccgacattaatgctgacagggccaatcgaggctactagaaaagcat
tagaacggtcaggtctcaagatagaggatattgacacatatgaggtaaatgaggcctttg
cacctgtgccgctcgtatggctgcatgaaataggaggagacccagaaaagctcaatcctg
atggtggtgcaattgcact-gggacatccatta---ggggcaactggtacgaaattgtta
acgactatgctatatcgcatggagcgagagaattatcgttacggcttgttggctatttgt
gagggaatgggaatggccaatgccacaatcattgaaaaaatgtaaatggaatttctaagt
tggaaagtagaagatggagtagcgattattacaattgcacgtccaccagcaaatgcatta
tctcgcggtattattgcagaagttaacgctgtactagatgctgtagaacacgatgatgct
gtaagagtccttgtacttcatggtgaaggccgtttcttctctgca-ggggcagatattaa
agaatttattggggtagaatctggagaggaatttacaaagctagctagcaacgggcaaca
ggtttttgagcgtgttgaatcgttttctaagcctgtcattgcagctatccatggtgcggc
attaggcggaggcctagagttagcgatgagctgtcatatgcgatatgtcactgaatctgc
aaaacttggtttacctgaattacaattagggcttattcctggttttggtggtacacagcg
tttaccacgctatgttggtgtagcaaaggctgctgaaatgatgtttacaagtgaaccaat
ctctggtaccgaagctgttcagt---ggggcttagcgaaccgtgcattctcagatgaagc
actgctagaagaaacgttaaaaatcgctaagggcattgctaagaaaagtccaatcgcttt
aaaagcggctattcaaacattgcaatatgcaaaacatgcatcattctatgaaggcattga
agcagaggcgaaatcgtttggaacagtatttgttacagaagatgccaaagagggaattca
agcattcattgaaaagcgtgagcctgtgtttactggcaaataaatggcagaacttgtgta
tcaaacaattggtcaattgctagatgaacaatcaaaaaagtacccgcagaatgaagcatt
ggtctatgctgacagaaatttacgcatgacttatgagcagctaaaccgtcaagcacgtta
cgtagcgagaggtttaatggctcttggaattgaaaagggagaccatatcgcagtatggac
gacgaatgttcctgagtgggtacagcttcaatttggtacagggaagatgggtgctccaat
tgtaacggtaaatacgaattaccgtgcgagtgagttggagtatttattgaagcaatctga
tgctaaaacgatttttctaattgaaaattatcgagaccattcttttatcaatacactgca
agagttatgtccagagcttgtacattgtgaaccaggtaatttgcaatcaaagagactacc
tttattaaaaaatgttattttaatcggtgaaaataaataccctggtgtacttaattggtc
agatgttttaactgctgccgagcaagtaaccgaggaacagttagatcagagagagcaatc
tctccattatgatgatgtcattaatattcaatatacatctggtacgacaggctttcctaa
gggagtaatgctaacgcattttaacttagtcaacaatgctgttaacattgcagaatgtat
gcgtttaacggcagaggatcgtctatgtatcccagttccattcttccattgctttggttg
tgtcataggaacattagctattacaacgagtggtggaacgatggtaccagtgcaggaatt
ctcacctgaagaggtactaaaaaccgttcaacaagagaaatgtactgcattacatggcgt
gccaacaatgttcattagtgaactgaatttatcgaattttgcatctttcgatctttcaac
tttacggacaggagtcatggcaggatcaaactgtccaattgaagttatgaaagcggtcat
tgagaagatgggcatgaaagatataacaatatgctacggtcaaacagaatcatcacctgt
tattacgcagacaagaacggatgacccgttagtgttaaaggtggagacagttggccgcgc
attaccaaacctagaagtaaagattgttgttcctggaactaccgaggaagctccgacgaa
tgaacagggagagctgtgtacaaggggctatcatgtgatgaagggctactataaaaacca
agaggaaacagatctggcgattgacgaggatggttggttgcatacaggtgatttagcaac
aatggatgaagccggttatgtccgtgtaacaggtcgcttgaaggatatgattatccgtgg
gggtgaaaacctataccctcgtgaaattgaggagttcctttatacacatccgaaaatttc
agatgttcaggttgcaggtgttcctgatcctgtttatggtgaggaagcggcggcttggat
tgttttaaaagaaggagagcaggcaacagcggaagaaatccgagattattgtcgggataa
aatttcaagacataaaattccacgacatattttctttattgataactatccaatgactgc
atctggaaaagttcaaaaatataaattacgagaagatttcgttatgaccgtaaagtaaat
gacagcaaaaccatggctagcaaattatcctgaagaagtaccatcgtctttaacgtttga
ggaaattccagtgcaagagtttttgacacgtgcctataaaaagaatccatccaaagtagc
gattcattttatgggaaaggatttgacgtacaccgagctatatgagtcagctttaaggtt
cgcaaactatttacaaacactaggtgtggaaaagggagatcgagtagccattatgctgcc
aaacacgccacaaagtgtaatcgcttactatggtgccatgtatgcaggtgctgttgtagt
acaaacaaatccactttatactgaacgtgagcttcaatatcaaatggctgattcaggagc
aaaggttattctcgtaatggatattttatatccaagagtcatgaaaattatgaaagagac
agcacttgaaaatgtcattgtgacagctattaaagattatttaccattcccaaaaaattt
agtctatccatttattcaaaaaaagcagtatggctttagtgtcaaggttgaacatagcgg
tcaaaatcatttgttttcagaaataatgcgctcagcaccgattaagctaattgacaatat
tccatttgattttgaagaagacctagcactccttcaatatacgggtgggacaacaggttt
cccaaaaggcgttatgctgacacataaaaatttaattgccaatacaacaatgtgtgatgc
ttggatgtataaatgtgttcatggtgaagaaaccattatgggcattctaccattcttcca
cgtttatggaatgactactgttatgcttttatctgtattcactcaaaatagaatggtgct
tttaccgaagtttgatgcagagacggctttaaaaacgattgataaacagaaaccaacact
gtt---ccccggcgcaccaaccttatacattggccttttaaatcacccagacattgcgaa
ttatgatttatcatctattaaggcatgcctaagtggctctgcttcattaccgattgaagt
gcaagagaagttcgaggccgttactggtggaaagctagtagaaggatatggattaactga
aacctctcctgtaacacatgctacgccaatttggggtaagcgggtgattggctcgattgg
tttaccatggccaaatacagaagcagttattttacgtacaggggatacagaagagctacc
tattggtgaggtgggtgaaattgctgttaaaggaccacaagtaatgaagggctactggaa
ccgtccagaggatacagctgcaacatttgctgacggttggtttttaacaggtgatcttgg
ttatatggatgagcaaggcttcttctatgtagtagatcgtaaaaaggatttaataatagc
tggtggctttaatatttatcctcgtgaagtggaagaagtgttgtatgaacgtgaagagat
ccaagagtgcgtagtggcaggcatacctgatccgtatcgtggtgaaacagtaaaagctta
tattgtgttaaaagaaggatattcgattactgaggacgaattaaataaatattgtcgtca
gcatctagcggcttttaaagttccgcgttattatgaatttagagaagagctgccaaaaac
agctgtaggaaaaattttgcgtcgtacgttagttgaagaagaaaaaacaaaattagcgaa
taaagaagcgaaataaatgagtccattattaattgctaacattgtcttaacagtcgtggt
tgtgctttatgcagtaggattgttcttctacctgttgaaaacacgctataagtatgtgca
attggggaaaaaggttgagtttgatgaaagtgttaaagaacgacttcgttatattatggt
caatgtatttggtcaaaataagctattaaaggatccaaagagtggtttaatccacgttat
gtttttctatggatttttgatggtacagttaggggccattgatttaatttggaaaggact
agcaccagaatcacatctgccattaggcattttctatggtgtctttacattcttccaaga
gcttgtagttttaatgattttaatcgcggtagtgtgggcattttaccgccgctatgttga
aaagctggtgcggttaaaacgaggatggaaaaatggtcttgtattaattttcattggggg
attaatggtatctacattattcgctaatggtatgggattaatttggcatggtgagggatt
aacttatacggagccagttgcttcaagtattgctgctatttttggcttcctacctacatc
agttgccgctggcgtgttttatgtaatgtggtgggcacaccttttaattctattaacgtt
ccttgtgtacgtaccgcagtctaaacatttccacttaattgtcagtccacttaatgttta
catgaatcgtttagatcgtacgggcacattaacaccaattgattttgaggccttagaaga
agcaggagaaaatgctgaaagcgaagaggatatgccttctattggggtaggacgcataca
ggacttcacgcaaaagcaaatgctcgatctatactcttgtgtagaatgtggacgttgtac
aaacatgtgtccagcaacaggaacaggaaaaatgctgtctcctatggatttaatcgtgaa
attgcgtgatcatttaacatttacgggcgctgttgtaacaaaacaaaaaccatgggtgcc
ttatcaattctttgccaatacaaagggtaatcaacttgcaatggcagctggtgctgaagg
tgctgtaattgaggatatttacagtccatctttaattggcgatgtcattacagaagagga
aatttgggcttgtacgacatgtcgtaactgtgaagatcaatgcccagtaatgaatgagca
tgttgataaaatcattgatctacgtcgttatctaacaatgactgaaggaaaagtaaatcc
tgatgctcaacgtgcaatgacgaatatcgaacgacaaggtaatccttggggcttaaaccg
taaggaaaaagaaaattggcgtgatctagatccaacaatccaaatcccaactgtaaaaga
gctaaaaaaatctggtgaggaaatggaatatttattctgggttggttcgatgggagcttt
cgataaccgctctcaaaaaattgctttagctttctgtcgcctattaaacgaagctggtgt
gaagtttgcaatcttaggtaataaagagaaaaactct---ggggatacacctcgccgttt
agggaatgaattcttattccaagagctggctacagcgaatattgatgagtttgagaaaaa
tgacgtgaagaaaattgtaacaatcgatcctcatgcttacaatatctttaaaaatgaata
tcaagactttggctggaaaggcgaagtgtatcatcatactgagttattaaatcagctaat
tgaggaaaatcgtctagcgctaaactatgaggttcatgaaacgattgttttccatgattc
ctgttatttaggccgctacaatgatgtgtacgatgccccacgtgaaattcttcgaggtat
ccctggcgtgaagcttgttgaaatggaacgtaatcgcgaaacagcgatgtgctgtggtgc
tggtggtggcttaatgtggatggaagagcatgtaggaaatcgcattaacgtagcgcgaac
tgagcaggctcttgcaacaaatgcatcagttatttcatcgggctgtccttactgcctaac
aatgctagaggatggtacaaaggctaaagaggttgaagactctattggaacatttgatgt
tgcagaattattagagcgttccgtgttcggtgaaaaagtaaaggtagttaatccttctt-
--------cagaagaaacagaagaaacttacgaagaagtggtagcgtctatagaaaatgc
tcaacaagacgagaatacggaagcgaacgcagaaaaatgaatgttattacgcgatttttt
catccacttatctgagaaccaactattaaatagtgctgcaaagaaatatggcctaaaatt
aggagcacaaagtgtagtagctggtacaaatatcgaagaaacaattgcaagtatcaaaga
actaaatgcacataatatttcttgtacagtagataacctaggtgaatttgtttcaagtaa
agaagaagcgactgctgctaaagaaaaaatccttactgtgatcgaagctattcacgaaaa
cggtgtagctgcacatatttcattaaagccatctcaattaggcttagatattgatgttga
tttttgttatgacaatctgtatgagattgtagaaaaagccgcttcatatgatatctttgt
taactttgatatggaagactatggacgcctacaaacttccttcgatatggtggaagaatt
atcgaaaacatttaataatgttggtactgtcatccaatcatacttttaccgtgcaaaaga
tgatattgaaaaatttaaggactaccgtttacgtatcgtaaaaggtgcttataaagagcc
agttgaagtagcctatcaagacaaattagatattgatttaaactttattgagttgattga
atatcacctactaaacggtaaatttacatcaatcgcaactcatgatcacaatatcattgc
gcacgtaaaacgctttgtagctgatcataatattccgcttgataaatttgaattccaaat
gctgtatggtttccgtacagatatgcaaaaagagcttgcaaaagagggctataacttctg
tgtatacgttccattcggcgaagattggtacgggtatttcatgcgccgtttagctgagcg
tcctcaaaaccttaatcttgtcacaaaacaagtatttacgaaaaaaacgaatactgttct
tgcagtagcagcaggtgcattcgttcttggtcgtttaactaaacgcaataagtaaGTGAA
ACGAGATAAGCCAAAATATAAACAAATTATTGATGCAGCTGTCATCGTTATTGCGGAGAA
TGGGTATCACCAAGCGCAAGTATCGAAAATCGCCAAACAGGCAGGGGTGGCCGATGGAAC
AATCTATTTATATTTTAAAAATAAAGAAGATATATTAATTTCTGTCTTTAATGAAAAAAT
GGCTGTTTTTGTAGAGTCATTACAAGATATAATAGAAAATGGGAGTACGTCTAAAGACAA
ACTTTCACGAATGATAGAAAATCATTTTAATGTTCTAGCGACAGATCGATACCTAGCAAC
TGTCACACAATTAGAGCTTCGCCAGTCAAACAAAGACTTACGATTAAAAATTAATTCAGT
ATTGCGTGAGTATTTACAGCTACTTGATCAAATTTTAATCGAGGGTATGCTTACAGGTGA
GTTCAATCAGACGATGGATGTACGCTTGGCACGACAAATGGTTTTTGGAACAATTGATGA
AACTATTACGTCGTGGGTTATGAATGACTATCGATATGATTTGATGGAACAGGTTCCAAA
GGTTCAGGCGTTAATCCTGAACGGCATTAAAGCTTAAatggaagcactcacaagcagaca
gaaaaaggcattagaaacacgtgaaaaattattgaaaacttctttagacttatttaacaa
acatggttatgaacatgtttctgttgaacaaattacgaaggcatgcaatgtttcgaaggg
taccttttatacacatttcccatctaaatacgatgttattttagaaaaatttaaggaact
tgataatttttatagtacagttgaaaaaaatattgatgccacattaccagcaagtg-aaa
aaatactattagtgtttcaagagcaaatgaactatttaacaaaaattgtaggaaaggatt
tattgcgtacagtatatacggctgctatgacaaaccaagtagaacaggatcattatttaa
tcaatccacaacgaaagatttttcagataatgaatacctatatcgcggaaggtattcaac
aaggggaatttagacaggatctatctgctactaccatacaaacacttattcagcgctgta
tgcgtgcgaatgtctatgattggttaatacatagtgaagattttgacctaacctccgaga
tgtcccaatttacagcaattgttttaaaaggtcttaaaaacgacaaattaaaaagtagca
cttcatctattttatgattgagacgaacgaaaaaagagcgacagcgactactatctgaaa
cgatagctgaaaatccattcgtcacagatgaacagctagcaacacagtttcaggtaagtg
tccaaacaattcgtttagaccgtatggaattatcaataccagaattacgcgagcgaatta
aagatgttgcttcaaaaagctatgaaaatgaagtaaaatctctcccgattgatgaggtca
ttggtgagattgtagatattgaattagatcatcgagcactctcgatttttgatgtacaag
aagagcatgtgtttcagcgtaatggcatcgcacgtggtcatcatttgtttgcgcaagcaa
attcattagcggttgcagtaattgatgacgaactagcattaaccgtacattccaatatta
cgtttgtgaaacctgtacgagctggaaatcgtgttattacaaaagcgattgttatcggac
gagatgaacaaaaacatcgtacaaaagtcgaggtaacatctactgttaatggtgaaaccg
tttttgttggtgaatttgatatgtaccgcacgaaaggtaaaggtgagtaaatgagcgaac
aaattttatctgttagagatgcaattattcagcgtcgttccattaaaaagtttaatggtc
agcctgtagagcgtgaggatttaatggctattattgacgatgcggtatgggctccaaacc
atggtaatcgtgagccgtggcgattagttgttgcctgtggaaaggaattagcaaaccttc
atcagctattacgtgacctgacaattccgaaatggcaggagctttcaagtgaagatttgg
cgaagcagatgttgaaatttacattaccaggtggctatgcctttgtgatcgtgccagagg
atgtgcgtcaaaaagaacgtttagaagattatgcagcagcaagtacatttattcaaaata
tccaattacttgcatgggatagaggcataggctcttgctggaaaacgccaggcttcctag
ataatcctaaattccgtgaagcattaaaggtgcagccaggtgagcgtgtcattgctatgc
tacaagttggttattttgatgaagtgccaaaaggcaaagaacgcaaacaagcagctgata
tcgttacgatttttggtgagtaaatgacattagaagcgaaacaagtatcattctccattt
acgatcagcgtatactacatgatgtaagcattcaaataaaagaaaagcaatttgttggat
taattggtcctaatgggagcggaaaatcaacattgttaaaaaatatgtatcgtctcctaa
aacctgaaagcggaacggtagtattaaatgagcaagatatattaaagcaatcaagtaaat
caattgcgaaaaatttggctgttgtaagccaagagacacccgtattatttgatttcactg
tgcatgatttagtcagtatgggaagaacaccacataaaaagctgttagagcttgatcaag
agaaagattttcaaattgttaaagaggctcttaggcaaacgggcatatcacatttagaga
aacgaagctttagttcgctttctggtggcgagaaaaagcgtgtcatggttgcaagggcac
tcgctcaacaagcacaggtattaatattggatgagccgacgaatcatttagatattcatc
atcaacttcaacttatggatttaattcagaccttgcatttaaccgtagtagcagctttac
atgatttgaatatcgctgctatgtattgcgatcaaatttacgttttacagcaagggcgaa
tagtttgccatggtacaccagaggaagtacttaccccaacagtgctacaagatgtattcg
gtgtttttgcggatattcaaatacatccactgacagggaagccgtatcttacatatgttc
ctgaacagttcacgaagaggtttagccaaatatagatggaattagtagcaaaggaaatag
aagtaaaaatcggcaaaaaggaaattgtaaaaaacatatccattcatgtgaataagcaac
aatttgtgggcttaatcggaccaaacggatgcggaaaatcaactttactgaaaagcattt
ataaaagcctagtacctcaaaaagggatggtcttcttagatgatttagatgttttaaaaa
gccccgaaaaaaagatttctcagcacttaggtgtagttggacaattcaatgaaatgcact
ttgatttaaccgttcaacaaatggtgatgttaggaagaacacctcataaaaaaatgctag
agtcagataaccaaaaggattttgacatcgtagaagaggcactgacaagaacaaacttac
aatcttatagagagcgcagttttctttcactatctgggggcgaaaagcaacgggttattt
tagcaagaacgatcgcccagcagcctaaatttatgattttggatgaaccaacaaatcatt
tagatattcgttatcaaattgaaatactatcctgtgtaagaagtttaaacatcggtgttt
tagcagctcttcatgatctagaaatggcagcacattactgtgattatctttatgcagtaa
aagatggtgaaatctatgcacatggtacaccccaagaagttttaacaccagaaacaatcg
aagctttatatcatataaaatgtcaaacatttactaatccagtgacgaatggattaggct
ttgcatatggactgtagatgacgtttacatccttatcactgacattaatttttgtttgta
ttcctttattcctatccaaaatattaaagttagaccttgaaaaagatacacttattgcaa
cattacgctccatcattcaattgcttgctgtcggctatatattaaaatttgtgtttgatg
caaatagttatagctatattttcctgatggtagcactaatgattgtcgtggccacgttaa
acgcacgaaaaaaaggagtaggtattaaaggaatcacctggaagatagcactgactcttg
tcatggtagaaataattacacaaggtgttttgctaggctttcatattgttccagcaactg
ctcagtatatcattcccattagcgggatgctaattggtaattccatggtgctatccattt
tgttcttaaatcgttttacagctgaaattactaaccataaggatcaaatggaactaatac
tatccctgggtggcacaccaaaacaggctattcatcgccaattaattaatgccataaaag
ctagtatgattcctacgattgagagtcaaaaaacaatcggactagtacagctaccaagta
tgatgagtggtcaaattattgggggagccgaccctcttcaggcagtccaatttcaacttt
taattatctttgctctcttaacaactgcaacattatccagcgttatgattggctttttaa
gttatcctgcactatttaatgaacgtatgcaaatacttgatatgaaataaatgaataaat
attttaaaatgtgtgcaccagcactattagcattatcactggccgcatgtggaacagaca
aagcagaggaatcaacatcaacagctaatacagcagagacaagtgcaacagaatcacaga
cagagcaagctaaatcaacgcagaccatcacgtacttaggcgagcaatatgagctaccag
ccgaagtaaagaacattgtcgctgccagtcttgaatcaatggaagatgcggcaatgcttg
gtattaagccagtaggtgttctagaagtaggtggaaaagttcctgcctatctagcaacag
attttgaaggagctacacttgtaggaaataaaatggagccaaatgcagaagccattctta
atctggatcctgatgtaattgtgggtacttcgaaattccctgaagaaacggctgaaaagc
tcaacaaaattcaaacaatgattccatactcacatatttcaacaaattggaaagaaaatt
taacattgcttgcacaattagctgggaaggaagatgatgcaaagaaaatcatctctgact
atgaagccaaagttgctgatgcccaagtaaaatccaaggagcaattagcagataagcaag
tattaatcatccgtgttcgtggtggagtgatgtacatctatccagcaggcgtttatttaa
accctgttctatatgaagatttaggagcacctgtaccagaaattgttacaacagctaagg
cgcaagcggaactatcacttgaaacattagcacaagtaaatccagatgtgattttcctgc
aattcgaggattcagagaataaggatacgccaaaagctttagaggagctacaaaagaatc
caattttcactagcttaaaggcaacacaaaataatcaagtttttgtcaacacaattgagc
cattagcacaaggtggtactgcttggtctaaggtgaaattcttagatgctgcggctgaaa
aattatttaaatagatgaaaaagaagtttttatttattagtttcatagcaatatttatgc
tcattctcgccgcatgtggagagaagaaggcagtagaagaggaatcttccactgatacac
caa---aagaagaagtgacacaaacaaaagaagaatcgacaaatgaaaatggcacgagaa
cgattgaatatcttggtgaaagctatgaagtgccagaaaaagtggaaagaattgttgtaa
caggagctatggaagcaatggaggatatggtggtgctggatgttcacccagtt---ggag
ctattgctattggtggcaagttccctgagctctatgcttctgtaacagacaaagcagaat
ctattggtgagaagattaaaccaaactttgaaaaaatattagaattaaatccagatgtca
ttttagggtccacaaagttcccagaagaggtacaaagtaaattagagaaaattgcaccta
caattttagtttcacatatttcgacgaactgggaatctaatttgaatttactagcagaac
taactggtaagcaagcagatgctgagaagatcttatctacatataaagctgatattgaag
ctgctaagtccacgttaactgaaaaacttcaagatcaaaaagtagcggctattcgtattc
gtgggggacaagcgtatgtttatccaaaagaagtatttttaaatgcagtgctttatggag
agcttggtttagcagtacctaatgaagttgctaaagcaaaatctcaagaggccatttctg
tggagcagcttgcagatatgaatcctgattatttatttgtgcagttttcaacagatgaaa
atgcggacgagccgaatgctttagaaggctttaaaaagaatccaatcatccaaaatatta
ctgcatttaaaaatgaccaagtatttgttaatgtactagatccattaatggaaggtggcc
ctgcatacagccgtattaagtttttagaggctattcagcaaaatcttgtgaaataa----
------------------------------------------------------------
------------------------------------------------------------
------------------------------------------------------------
------------------------------------------------------------
------------------------------------------------------------
------------------------------------------------------------
------------------------------------------------------------
------------------------------------------------------------
------------------------------------------------------------
------------------------------------------------------------
------------------------------------------------------------
------------------------------------------------------------
------------------------------------------------------------
--------------------------------------------atgactacgtcgacag
gagtaggagagctcaacgatttagaagagctacaaaagcgatctcatccgatacgtggag
tagtggctttaatcgtaggagtaattggattaataattgccattggtttatcaatttctt
ttggtgctgcagatatttcattgggtactgtttggacagcagttacccatttttcgccag
aattaacaacacatcaaattattcatgatattcgcttaccacgggtactaggagcagcat
tagtcggtgcaagctttgcggtagcgggtgcaattatgcaggggatgacacgtaaccctt
tagcagactccggattattagggttgaactcaggagctgcctttatgttggctgtgtgtt
ttgcctttttccctggtctgccttatatgtatttaattttatggtcctttgtaggtgcag
gtcttggtgttgccatcgtgtatggtattggctcactttctaaaggtggcttaacaccta
tgcgactagttttagctggtgctgctgttagtgcattacttggagcgctaggagaagggg
ttgctctttattttcgtattggacaagacctcgcattttggtatgcgggcggagtttcgg
gcacaaaatggagtcatctacaaattttatctccatggatacttgttgcgatgataggag
cgcttgtcctatcgcgttccatcacggtgctgagcttaggtgaagaaattgcagtcggtc
tt-gggcaacgtacggctgtagtgaaaatttggggaatgatcattgttttagttttagca
ggtgcagcagtatctgttgtcggtgcagttggttttgtagggttaattatccctcattta
acgagatacatagttggtcatgattatcgctggatcatcgcttgttccttggtatatgga
gcattgcttgttgtgttagcagatttagtagcacgtgttatcaatccaccttatgaaaca
ccaattggtgcgctcatagcctttatcggtgtcccattcttcctttatttagctcgtaaa
ggaggaaaagaactatgaatgaataacagctatttaacaccaagtcaactgaaggcgaaa
aggaaaaatttctccatccttgcgacgctcattgtgttaatcgtcattacctttgttata
agtatgaatacaggggttattaaactgacaccaatggaagttcttcggaccctttttggt
caaggtgacgcacaacagcagcttatcttatatgaattcagacttccaagaatagtgatt
gctgtattagtaggtatggggttagctatttcaggcgctattttacagggcatttccaaa
aatgctttagcagacccaggaatcttagggattaatgctggagcaggtcttgctgtcatg
ctctatgtgtcgtttttcccaactacgaaagcagcacctgtttatttactgccgatactg
gcttttgtgggggcaggtttgacagctgtactgatttattcactttcttaccgacgtcat
gagggtattacaccaatgcgtttaattttaacaggggtagctgtggcagcagggattagc
tcggctatgattgtgctaacactacgtctatcaccagagaattatcaatttgtagcaaca
tggctagcaggcagcatttggggctcaaattggagatttgttctgtcgttaataccatgg
ttagtgatcttattgccattcgtctattcaaaatcacgtgtattaaacgtattgaattta
ggtgaattaacagcagtaggactaggtgcctcgattgaaaaagagagacgctggttgttg
gctgctgctgttggtttggctggagctagtgtttctgtaagtggtggtattggtttcgta
ggacttgttgcgccacacttagcgcgacagcttgttggggccaaacaccagtttttattg
ccaactgcagcattattaggaggttttttagtgttaatggctgatacaatcggtcgttcc
attttagaaccttcagaaattccagcagggattgttgtagcagttttaggagcaccttat
ttcttatatttactagcacgattaaaagaataagtgcgtaaaaaaacctcaagtgtattc
tttttaaccatgctgatgcttgttttaatgattttagttgcgagctatttacatattaca
aatggtgtttttgatatgtctgtaatggatgttatcaaaacattgctacggatcgagtca
aattcaaagtttgatcttgttatatttgagttccgtttacctcggattgtcattgctgga
cttgtcggtattggcttaggtatggcaggagttgtattacaggggattacacgcaatgga
ctagcagatccaggaatattagggattaatgctggagctggtgcagcagtcgtactattc
atgtacttctttcaagtaaagctagtgagtgcagatatgaacagctggatgtcaatttta
atgatgccactattcggttttatcggtggaacaattgcagctatcctgattttttcattt
gctttaaaaaatggtcatctggatatgcagcgattaatcttaactggaatagctatcaat
agtggatttggagctttgtccttgttcctatccttaaaaatgagtgcacaagattttgaa
tcagcggctatttggatggcaggttcaatttataatgcgaattggatctttgcgcttacg
atgctaccttggcttttgattttaggaatatatgtgcatagaaaatcatatttactcgat
tattttcagcttgaagaggatagcatcacaagtttaggaatagcagttgaaaaggagaaa
atgaagctgttattagccagtgtaggtcttgtcagcgcttgtgtatctgtatcagggagt
attggattcataggtttaatgg---ctccccatattgccaagcagcttgttggtattcag
caccgttatgttatgccagtaagtgcgttaattggtgcaggtctgttaatcttagctgat
tttattggtaaaaccgtttttgcaccatcggaactggctgtaggtattgtcgtttcaatt
attgggattccatatttcttgtatttactggtgaaatctaaggcatagatgagattaagt
attttagatcaaatgccgattccaaaaggtcattctgcagaagaggccttccaacgtaca
gaacagctggcattgctaggtgaagagcttggctatcaccgtatgtggcttgctgaacac
cataatagccagtcattggcgagttcagctcctgaagtaactgctgcttttttagctgct
aaaacacagcggcttcgcattggtacgggtggtgtcatgatgatgcattattcaccctat
aagctagcagaggtctttaaaacattatc---ggggctggcacccaatcgtattgatttt
ggtgtggggagagctcctggtggtgatcatgccgctatctatgccttggcagagggaaga
cgacaacgcttcacagaacagtatgacaagctagaaatcatattaaaactaatgaataat
caaaaaacaggtgaacatgtctatgatcaagtcgttgcagctcctgctcatatttcatta
ccagaggcttggttactaggttctagtggtcagagcgcaatgcaggctggccagctggga
gtaggctattcgtatgcacaatttttcacgggcaatatgtcaaaggatatctttgatgcc
tataaagcctattttacgccttcttattatatggataaaccacaaatcattgtgacatat
gcagcaacagttgccccaaccctagaagaagcggaatatttagctaaaccgattgatatt
tctcgtcttcaattaatgaa---agggcaaatcattcaaacaatgtcacccgaagaagcg
aaagattatccattaactgaaatggataaattgacgattgacaataatcgcaaggcgaat
cttgtcgggacaccccaagacattgctgcttttttaagcgctgagcaagaacgctatggc
tttgatgaagtgatgctaaattgcaatcaatatgaattagaaagtcgtttaaatacctat
agattccttgcaaaggaattaattcgataaatgacaacgaaaaatcaaccattatcagat
ttagaaatcgctagtcaagcagtgatcaaacctattacggaaattgccaatgctgcgggt
attccagaggatgctcttgagcagtatggacgcttcaaagcaaagattgacccattaaaa
attactgcgcagggcgaggatgcaaaggtagtattagtatcagctattagtccaa---cc
ccagctggtgaaggaaagtcgactgtgactgttggactagcagatgcccttcatcaatta
gataagaaggtgatggtcgcattacgtgaaccatcattaggtccagtcatgggcgtaaaa
ggtggcgcaactggtgggggttacgcacaagttataccaatggaggatattaatttacat
ttcactggtgaccttcatgcgattacaactgctaacaatgccttatccgcatttattgat
aatcatatccaccaaggaaatgcacttaacattgatcctcgacgcataatttggaaacgt
gtcatggacttaaatgatcgtgcccttcgtaaggtagtggtgggattaggtggtcctgtt
caaggtatgccgcgtgaggatggctttgatattacggttgcctcagaaattatggcggta
ttctgtttagccacaagcattgaggatttacgcgagcgcatcgcaagtatcgtgattggc
tatactttcgagcgtgagcctgtctttgtgcgtgatttacaggtggagggtgccttaaca
ctattattaaaagatgcctttaagccaaacctagttcaaacattagagggaacacctgct
attatccatggtggtccatttgcgaatattgcccacggctgcaattccattatggcgaca
caaaccgctcgtaagctagctgatattgtggtgacagaagcgggcttcggctctgattta
ggtgctgaaaaattcatgaacattaaagctcgtaagggaggctttaaaccaagcgcagtt
gtcattgtagcgacaattcgtgcattaaaaatgcatggaggtgtaccgaaaacagcgctt
gtaggcgaaaatgtggaagcactcctacaaggaattgaaaacttagctaaacatgtagat
acagttcgtacatttggcgttgaaccaattattgccttaaatcgttttatcacggataca
gaggctgagctagaagccgttctgaactggtgtcaagaaaatcatgttcgtattgcccgt
acgaatgtctgggaagagggcggtaaaggtggtctagccttagctgagcaagtactagct
gtgctagaggaagaaaacaacttctctcctttatatgatgtaacagagtcgattgaagaa
aaggtacgtacgattgtgcaaaaggtatatggcgggaaagatgtacaatttacagaccaa
gcc-aaaaaacaaattgcccaaatcgaaaaattcggctgggactctcttccaatttgtat
ggcgaaaacgcagtattctttatcagatcaaccaagtttactcggtcgtccagaaggctt
caccatcacaattcgtgaagttattcctaagcttggtgcgggcttcctagtttgtctaac
gggcgatattatgacaatgccaggacttccaaaagcaccagctgctctacgcatgaatgt
cgataatgaaggacatgcggtaggattgttttaaatgacaatgaagaagtggttattacc
aatgtttatgatgctcgtactagtacttgcagcgtgcggcaataaagaagagaaaacaga
aaaggctgatgaaggctcgaaagaagcaacttcagcacaaacaattacttatcaatctga
agcaggtccaattgaagtaccagcaaaccctaaacgtgtagttgtattatcttcttttgt
a---ggggatttattacagctggatgttgatgttgtcggtgtagacgcatgggcagcaaa
aaatccaaactttgaagatgcaattaaagacgctgtcgttgttgaaaataccgatattga
aaaaattcttgagctagagccagatttaattattggcttaaatggtatagaaaatgctga
taaattagcagaaatcgcgccaactgtattatttacgtatggtaaagtagactatttaca
gcaatttattgaaatcggtaaagttgtgaataaagaaaaagaagcaactgcttgggtagc
agattttaaaacacgtgcagcagaagctggtaaaaaaattaaagaaaaaatcggtgaaga
tgcgactgtaacagtagcagagaactttaataaacagttctatatttatggcgataact-
--ggggtcgtggaacagagattttatatcaagaaatgggcttgaaaatgcctgagaaagt
aaaagaaactgcgttagagcctggctactatgccatttctcaagaagtttta---gggga
atatgcaggtgactacgtgatcttcagtatgttccaagatcaagataattcctttacaga
tgcagcatggtttaaagatttagaagcagtgaaaaatggtcatttatttgaagtgaatgc
gaatgccttttacttcaatgatccgatcacattagaacatcaattgaagttctttgaaga
gaaatttttacaataaatgaacatttttgcattaattaaacgtacgtttgatacagaaga
aaaaatcgttgtgtcgggtggtaaaatccaagaggacggcgcagaattcattatcaaccc
ttacgatgaatatgccattgaagaggcgatccaagttcgcgatgctgctggtgggaaagt
aacagtagtgacaattggtggcgaggatgcagagaagcaattacgtacagcacttgctat
gggagcagacgaagcagtgcttattaatacagaagatgatttagatgagctggaccaaaa
tgcagcagcttatctactagcagaatacttaaaagataaagatgcagatttaattttaac
aggaaatgttgcgattgatggtggttcagggcaagttggtccacgtgttgctgatttatt
ggatataaattatgtaacaacgattacgaaacttgaaattgacggaacaactgcgaaaat
tgttcgtgatattgaaggagattcagaggtaattgaaacttctttaccgttattagtaac
tgctcagcaaggtttaaatgagcctcgttacccatctctaccaggtattatgaaagcaaa
aaagaaaccgcttgcagagcttgagttagatgatttagatatcgatgaagatgatgtaga
agtgaagattgaaacagttgacatcttcttaccagctcaaaaagcagcaggtcgtatttt
agagggtgacctttctgcacaagcaaaagaactggtaaatctacttcacacagaagcaaa
agttgtttaattgaatatatttggaggaactattagtagcctggaaaaaggactttccta
tgccactttaaatcataaaacaatcgcaaataatatcgccaatgtcgatacacctaatta
taaggcgaaaaatgtaagttttaaggatatgctgcaagagcagaagagcatagctatttc
tgcatatcgtactgataatagacattatgatttcacgtttcgacaatctacaccaggtgt
taatattgtggagaacttgcgatatagaaacaatgggaatgctgtagatatggatgccga
gcaagcaaaattagcagagaatcaaatttattataatgcgctaatcgatcgtgttaatgg
gaaattaaacacattgaataccgttattaaaggaggtaagtaaatgtctatatttcatgg
gatgaataccactgcctccgctttaacagcgcaacgtttacgtatggatgttatttcttc
taatatggctaacatggatacaactcgcgctcgtcaagtgaat---ggggaatgggaacc
atatcgacgtaagtcagtgacgctagcagcacaagaaggacaattctcaaattttttgaa
tatagcactaggtaaaaatgcaaaaagtggtgttggtaatggtgtaaaagttactcgaat
ttcagatgatcaagaaacacctttcaaacttgtatatgacccaactcatccagatgcaaa
tgcagatggttatgtaaatatgcccaatgtcgatccgttgaaagaaatggttgatttaat
gtcggctactcgttcttatgaggctaatataactgtatttaatgcaaataaatccatgct
tacgaaggctctagagattggtaaataaatgctacgtacaatgattacagctacaaacac
aatgggtcaattacaaaataaacttgatacaatcagtaacaacattgctaacagtaatac
aacgggctataaaacaaaggaagcatcctttaatgaattactgtatcagcaatttaataa
tgataagcaggatcgtgcggaacgtcaaacacctgttggtattcgttatggaactggtgc
aatgattgggcaaattaaatccaatgaaaagcaaggttcattacaaacaactaatcgtga
tttagacttagcttttacaaaagcgaaacaatatttcaatattttgatgccaaatggtga
aaatggaacggaaacagtgtatactcgacaaggtgacttttatttatctccattgaataa
tggaacagttatgcttgtaacagcagagggctaccctgtagcaaacgctgcaggacaagc
cattacattaccagacacggttcaaaagtttgccgttcgagatggtggtgtattagaagc
atcctatccaaatggaaatgtcattcgtacggatttagctgtaacggaattccaaaagcc
gcaattaatggagcatgttgctggttcttatatgggattacctaataatttagctgaact
tggctatacgcaggcggaagttctaacagagcttgttggagcgaaccgtcagcaaattgg
catgcaaaatggtacactagaaatgtccaatgttaacctctcgaaggaaatgacagaact
tattcaaacacagcgttcttatcaattcaacgcaagagcggtaacattagcagatcaaat
gcttggactaattaatggcattcgatagatgaaaatgaaaaaatattatgcatcatccat
accagaggcgatgaagcaggtgcgagcagaattaggtgaggacgcagtcattttaaattc
aaaagtcgtcattacaaagaaattttttgggatgataaaaaagaagagttttgaagtggt
tgcaggtgttgatgcaatggagccacgtcaagtggcttcagtaccaacacctgctgttct
gcctgtagcaaaaaaagaaaatgcaaggttacaagagattacaaatgctattcaagcaaa
aatacatcaggaacca---ccccaggatgt---agcagtacatgaggacgctagcatttc
agaagaattgagaaaagaaattgctgatttaaaatcattaatgcaatcaatgcataaaaa
gactacccaagctcaatatcccgatgaactcttacccttcattgaatacttaagacagca
agagctaagtgaagagctcatcacaacgataggtgatgagctttttatgcatttcaaaga
agcatctgaaataaatttttcgcaatgtaaattgataacaaaaaatttactacgtaagaa
gctagaagtacttccagtcggaggattgtcctacgaaagaaaatatataaatattttagg
gccaacaggtgttgggaagactacaactattgccaaaatggctgctagagctgtgttaga
aaaaaagaaaaagattggctttattacgacagatacttatcggattgcggcaatagagca
gcttaaaacatatgctggtcttttacaagctcctgttgagattgcttacaatgcaacaga
ttttgaacaagcgatccagagattatcacatttagatttggtatttattgatacagctgg
tcgcaattataaagaagtcaaatacgttgatgatctccaacgtctcataaaattcgatga
tcaagcagaatcttatttagtccttgcaatgacaacgaaagaaagagatatggagaatat
tgtagatcaatttaagcaattaccaattgaaaaattcatttttacaaaaattgatgaaac
aaattctattggcacaatgatcaatttaatgattaaatataataaaggacttgcttacta
tacgaatggtcaagaagtaccagaagatattgaagaagctgatttagaagcagtacttaa
tttgttttttcaaggtgaagaaaaatgaATGGCCATTTCGTCCATTTCGCTAATGACACC
CACTCAGGTTGTAAATAACACGAATAAACTTAATGCAACACCTTATGAAGCGCAACAAAG
CTTCGCGAACTCGCTAAAAGAAGCAATTGCAAAAGTAAATGATCAACAAATAACTTCTGA
TAAGTTTACTCAGAAGCTAATTAAAGGTGAAGATGTGGAGTTGCATGAAGTGATGATTGC
TTCGCAAAAGGCAAGCATTACCCTAAACGCAACAATTGAAGTTCGCAATAAGGTGATTGA
AGCTTACCAAGAAATAATGCGCATGAGTGTTTAAgtgtccaagaaagataaagaattaac
cggaaaacaaaaggccgctctcttgttaatttcattagggcctgaggtttcagcttctgt
ctataaacacttaacagaggaagaaattgaacgtttaacattagaaatttcaagtgttaa
aaaagtagaatcaaatgtaaaagaagagatcattgaagaatttcacaatattgcactcgc
gcaggactatatcacacaaggtggtattggctatgcaaaaacagtattagaaaaagcact
tggtgtagaacaagcacaaacgatcattaatagactaacatcttctttacaagtgcgtcc
gtttgattttgctagaagagctgatccagcgcaaatatttaactttatccaaaatgagca
tcctcaaacaattgccctgatactctcttatttagaggcagggcaagca---ggggttat
tttatcttctttaccacaggaagtacaagctgacattgctaaacgtatagcggtcatgga
atcgacttctccagaagtgatcagcgaaattgaatctgtgttagagcgtaaattatcatc
aactgttacgcaggattatacagaaacgggcggtattgatgcagtcgttgaagttttaaa
tggagtagatcgacaaacagaaaaaacaatactcgatgcactggaaatacaagacccaga
acttgcagaggaaatcaaaaaacgtatgtttgtgttcgaggatattgttacactcgacaa
tcgttccattcagcgtgttattcgtgattgtgaaaacgaagacttactgctttcaatgaa
ggtatcaagtgaagaggtaaaagatattatattccgcaacatgtcacaacgtatggctga
aacatttaaagaagaaatggaaatcatgggacctgtacgcttacgtgacgtagaggaggc
acaatctcgaattgttgctgttattcgtcgtctagaggatgctggagagataattatagc
tcgtggtggaggagatgacgtcattgtctagatgaatgatttaatcaatattttttccaa
cagcgatccaacgaacgtctcgacatctgtaaagctcttacttttactaacagttttatc
acttgcaccaagtattttaattttaatgacatcctttgctcgtatagtcattgtcttatc
ctttgtgcgtacagcattggcaacacagcaaatgccaccaaatcaagtaatcgttgggct
ggcactatttttaacgttttttatcatggcaccaacctttcaagaggttaataaagaggc
attacagccattgtttgctgaagaaattggtatagaagaagcctatgatcgtgctagtgt
gccatttaaagagtttatgagtaagcatactaggcaaaaagatctagatttatttttaac
atataatcaagcagaaaaaccagcatcagtggaggaaatcccactgactatgcttgtacc
tgcctttgctttaagtgaaattaaaactgcatttcaaattggatttatgatttttattcc
attcctagtgatcgatatgattgtcgcgagtacattaatgtcgat---ggggatgatgat
gttaccgccagtaatgatttcattgccatttaaaatattattatttgtactggttgatgg
ctggtatctcgttatgaaatcgttactacaaagtttttagatgaatgaattaattccgca
tttaacggttttcttattagtacttgtgcgcatctcagccttttttgttacagttccttt
tttttcatatagaaccattccaccacaagtcaaaattactctcgcactggttttagcttg
gatgatgtactatacaattgatgttgagccatttgcattcaatgatgattacatattatt
agtgatgaaagaagcactagttggactattactcggtctaatgggctatatcatcatgtc
cgcaattcaaattgcaggaagctttatcgattttcaaatgggttttgctattgccaatat
aattgacccgcaaacaggtgctcaaagtccattaattggtcagttttttaatatgctagc
actgcttttattgttagcaattgatggccatcatatgattcttaatggaatctactacag
ctatcaatttttcccgatggatcaattcccaaattttatgagcgaaaactttcctcaagt
tattatcaaaactttcacagcagtttttgccatagcattccagatggctgctcctgttgt
agcgaccttatttttggtagatttagctttagggatcactgcaaaaacagtaccacaatt
aaatatatttgttgtcggttttcctattaaaattggtgttagttttttagtgttatttac
aatgatggccgttatgattcaagttattcaaaagcttattacgataatgatttatgggat
gcgtgatttaatggccattttaggtggtggataaatgttgttgagtaaaaagtttttatt
ggtctttagtacaatcgtagcctgctttttgtctggttgtggagagaagcagaagcttga
agatggatctgaactgataaataaaaatcaatttgtttttgctacttctggtgaatttaa
gccatttagttatataaatgacgatcttacaatgtcgggctttgatattgaggttggtga
agcgattgcaaaggaaatgggccttgagccggttcagaaacgaatcaagttcaaggggat
tgttgaaggggtgaaaacgggaagagcggatgcagccgttgcaagtcacacgattaaccc
gcagcggagtaaacatgtttctttctcta---ctccctattattattcaggaccgaaaat
tttcaccagaccggatagtaaaattaagactgtcgaagatttaaagggaaaggaagtagc
cgttgcaaaaggatcaacatatgccgatacagcttccaagtatacagacaacatcaaaac
atatgacagcgatattacggcattaaaggcattaagtagtgggcgtcatgatgcagtaat
tacagattttgttacaggaaaaactgctgaaaaggaaggttttaagattaaaggacagca
attaattaatcgcagtgaacaagcgattgtgttg---ccccaggataatccaaatctatt
gaagcgagtaaatgaatctttggaacaacttcgggaaaatgggacactgactcaaatcag
tatcaaatattttggtgaggatattaccacaaaaccagaataaatgaaacgtgtattgac
tttatttatgatgctgacagctgtcatcgttttagcagcatgcggtacttcaaaagaaaa
gacagcagaaaaagacgaaacagcagcagatcaagaaaaaattattattggaattgacga
taaatttgcaccaatgggcttccgcgatgataaaaatgacatcgttggattcgatattga
tttagctcgtgctgcagcagagcatatgggtgttgaagcggaattccagccaatcgattg
gaaaacaaaagaggctgaattattaagtggacgcattgatttaatttggaacggttatac
cattacagatgagcgtaaggaaaaggttttatttacaaagccttatcttgaaaactctca
agttgtaataacaaaggcagattcaaagattacaaagctaagtgatttagcaggacaaga
agtaggtattcaatccctttcatctgcggcagatgcattaaacggtaacccaattcacaa
agaagtgaaaaaaattacagaatttgcggataatgttttagcattatcagacttaaaaac
aggccgtgttgatgctgtggtaattgatgctgtagttgcagaatattacatgacacaaga
gcctgacacattcaaattattagaggaatcactcgcacctgagcaatacggtattggtgt
gaaaccaggaaatgaagccttattagaaaaactacaagctgcgttagacaaaatgaatga
agacggtactgcggctgatatttcaacaaaatggttcggagaagacaaagtattaaaata
aatgaagaaaaatgttaaacttcaatcgtttattacgattggcatgctgagcagtatttc
gtttttattaatgctttttaatttcccaattccaccattcccagcatttttggaagtcga
ctttagtgatatgcctgcattaatagcagccatcactatggggcctgtggctggtatttt
agtagaattatttaaaaatgtattggattggattttctcgggaacgccaacaggtgtgcc
agtaggtcatattgccaactttgcaacaggtattttatttattttaccagtaagccttat
ttttaatcgctttaaaacaattgctggtcttgttggaggtttagcgactggaacagttgt
aatggcagtaggcatgagtattttaaactacgcagtatttttaccgatgtacacatactt
cttaggtatggagcctgttgtaggtgattcgctttataaaatgatcatcgctgggatttt
accatttaacattgtaaaaggtattttattaacggctattatggcgtttttatttacaac
aatgcgcaaatggatcgaccgccagcgttctatctatataacaaaataaatgacatctat
catttttatggggacacctgacttctccgcacctattttgcgtatgctacatgatgaagg
atatgctattaaggcagttgtaacacaaccagatcgtccagttgggcgtaagcgtgtact
aacaccgcctcctgtaaaggcaacggcattggaacttggcataccgattatacagcccga
aaaattgcgtggctctgaggaattacagcaaattcttgctttacagcccgatttagtaat
aactgctgcgtttggtcaaatattaccaaaagagctattggatgcaccatctcttggttg
tattaatgtccatgcctcactattaccaaaatatcgtggaggtgctccaattcaccaagc
cgtcatggatggtgaaaaagaaact---ggggtaacaatcatgtatatggcagaaaagct
tgatgcgggagatattatctctcaaaaagcaatccctattgaggaagatgatcatactgg
tggcctttttgataagctaagtaaggttgggtgtgaattacttaaggaaacacttccttc
tattataaatggtacaaataaccgtacagttcaagatgaagcacaagttacctttgcaag
taatatttcaagggagcaggaacgcatcgattggacaaacgatgctactactctgtacaa
tcaagtgcgcggtcttcatccgtggcctgttgcttatacgacttttgaggatgggaattt
taaagtatggtgggcaacgattggcaaaagtaaacatgaggctaatccaggtacagtggt
tgccattgacaaagatcattttgaggtagcagctggcaacggaacaactttagcattata
tgatgtgcaaccagctggtaaaaagcgcatgaccgcagaggaatatttacgtgggacagg
ttctaaattacagattggggaccaatttaaatgaatggataatatgtttgaaaaaattaa
ggagctttttcaaaagcacggtgtttttatcaaagtgagtaaaggaaataaaatttttct
agagggtgaacgggcaaaagaaatttattacatccaatcaggtgttatttcgattagcca
agaatctgagaccggcaaggaattaaccattcgtatttgtggccctgacagcataatagg
agaaggttcattattttgtaatcttgtctataattcgatgactgccaaagttttagaacc
ctctacgttgtatgttttgagtcgtaaatctttggagcatttactagaagagcagcctac
ggtcatggtggaatacatgaagtggttgcaaacagaaaacttaaagcatcagagtcgttt
gcgcgatttagtgttaaacggtaaaaaaggtgctctattttcaacgctcattcgactttc
taatacgtatggtaaacctgtagaaaatgactcgatttttattgattttcagctaacaaa
tacagaaattgcaaatttgtgtgcgacaagtcgggaaatgattaatcgtatgctgaatga
tttaaaaaaacatgagattatcacttttgataaaggatttattaccattcatgatttaca
atttttaaaaaatgaaattgcctgtgaaaattgtccattacaaatatgccgtatcgatta
gatggattatattcatttaaaggacatgcagttttatggttatcatggtgtattagcagc
agaaactactctaggccaacgctttcgagcaaatgtttcgcttgctgtagacatgacaaa
agctggcgaaacggatgatctttcttataccgttaattatgcagaggtgtatgcgttatg
ccgtgatattgtagagggcgaaccgtttaagcttattgaggctcttgttgtgaaaatagc
aaatgcgattttagcaacctatcctgaaaaagtaaagggagtgcgtgtagagctcattaa
gccagacccacccattcatggctattataaagaagtctctgctgaggttacga---gggg
tgatttctaaatgtcaagtgcaattattaatggtaaagagattggtcaagaaattcgtaa
tgctgtagcagagcgtgtcattcgtttaaaagagcgaggattgacacctggtttagcggt
tgtgttagttggagacaaccaggcatcagctacatatgtgagaaataaacaaaaatcttg
tgaagcgattggtatgttttcagaactcattaaattaccagaagaaacaacacaagagga
attactagcacaaattgagcttttaaatcagcgtgaggatattcatggtattttagttca
attaccactcccaaaacatattgatgaggatacagtcattgcaacgattgctgtcgagaa
ggatgtcgatggattctcacctgtaagcgttgggaaaatgatgcttggccaagaaacatt
tttaccttgtacaccgtttggcgtgatgaagcttcttgagtattcaggaattgaaattgc
aggaaagcatgctgtaatcgttgggcgtagtcatatcgttggtaaaccaatgggacaact
acttttacaaaaagatgcaacagtgacctatacacactctaaaacaccagatttaccttc
attcacaagacaagcagatattttaattgctgctgttggacgtgcaaattttattacgaa
agagcacgtgaaagaaggggctgttgtcattgatgtaggtattaatcgcgatgacaacaa
taaattatgcggcgacgtaaactttgcagaagtggatggaattgcgtctcatattacgcc
tgtaccaggtggcgtaggaccaatgaccatcacgatgttactattcaacacagtgcaagc
agctgaaaatacgcttgtacaataaatgtcgaatattgatttattgaaaatagaagaagc
ggtaaaaatgattttagaagcagtaggtgaagatgtaaatcgtgaaggtttattggatac
gccgaaacgtgtagcaaaaatgtatgctgaaatgttcagcggcttacatgaggatgctaa
ggattattttaaaacggtgtttcatgaggatcatgaagaattagtgcttgtcaaagatat
tccattttattcgatgtgtgagcatcatctagttcctttctatggcaaagcacatgttgc
atacataccaaatgacggtgttgttgctgggctgagtaaattaggacgtgcagtggagac
gattgcccgcagaccacaactacaagagcgtattacctcttcagtagcggacacgattat
ggagatgcttgcgccaaagggtgtttatgttgtgatcgaggctgagcatatgtgtatgac
aatgcgtggattgaaaaaacctggttccaaaacggtgacctctgttgcacgcggtattta
tgaggaagatgaagtgaaacgtagagaagtgctgtcatttattcaaatgtcttaaatgct
agaaaaatatacgaaaccattaacgattaatgggattacactagactatacacaagaaac
atttattat-ggggattctaaatgttacacctgactccttctcagatggaggaaagtata
acaatgtggaggctgctgttacccaagcg-aaaaaaatggtggctgaaggagcaaaaatt
attgatgtaggtggagaatctacacgcccagggtatgaacgaatttcagatgaagatgaa
attgcacgtatcgtgcctgttattcaagcgttagcaaaggaagtaaaggtcattatttcc
gttgatacgtataaagcaagggtagcccgtgccgcaattgaagcgggcgcacatatcatc
aatgatatttggggagcgaaggcagaaccagaaatagctcaggttgctgcagacttagat
gttccgatcattttaatgcataatcgcgaaaatatggattatggtgttgatttttggccg
actgcaaaggcagatttagaagaaagtattactattgcacagcaagcgggagttcccgat
catcatatcatcttagatccaggtatcggctttgctaaaaacactgcgcaaaatattgcg
atgatgcaacacttatcagatttagtggctatgggctatcctgtattgctagcaacatct
cgtaaatcaatgattggaaatgtcttaaagctacctgttgaggagcgtcttgaagggaca
agtgcaacagtggtttatggaattgaaaagggctgtcatatgataagagttcacgatgta
aaggaaatggcgagggcaacgtatatggcggatgtattagtgggcaaacgtttgttcaag
gaggaagcataa------------------------------------------------
------------atgacaattcaaaacataaatcatctactgttttcagtttctaattta
gacgaatccatcacattttatgaaaaagtattcgatgccaagctgctagtaaa---gggg
aacagcacagcctattttgatgtaaatgggctgtggcttgctcttaatgtagaaaaggat
ataccacgtaatgacatccatcagtcctatacacatattgccttcacaatcgctgaggat
gactttgatatgatgtatgacaaattggtgcaactaaaggtcaatattttagcaggtcgg
caaagagatgagaaggacaagaaatcgatttactttacggatcctgatggtcataaattt
gagtttcatacaggaactttgcaagatcgtttggattattataagcgagaaaagccacat
atgacgttttttggtaactaaatggcgaaaagcaaaataattgttgtcggcggtggtctt
gccggtctgatggcaacgattaaagcagctgaagttggtactgaagttgatttattctca
ttagttcctgtaaaacgctcacactctgtttgtgcgcaaggcggaattaatggtgcggta
aatactaaaggtgaa---ggggattctccatggatccactttgatgatacagtatatggt
---ggggacttcctagcgaaccaaccaccagtaaaaggtatgtgtgatgcagcacctggc
attattcacttaatggaccgtatgggtgttatgttcaaccgtacaccagaaggactttta
gatttccgtcgttttggtggtactttaatgcaccgtacagctttctctggtgcaacaact
ggtcaacaattactatatgcgctagatgagcaagttcgttctcatgaagtagctggttta
gtaaataaatatgaacactgggaattccttggtgttattatcgatgaagacggcgtttgt
cgtggtatcgtagcgcaagatatgcgtacagaagaaattaaatcattccgtgcagacgct
gttattatggcgactggtggccctggtattatcttcggtaaaacaacaaactctgttatt
aacacaggttctgctgcttctatcgtttatcaacaaggtgcttcatatgcgaatggtgaa
ttcattcaaattcacccaacagcgattcctggagatgacaaaaaccgtctaatgtcagaa
tcagctcgtggtgaaggcggtcgtatttggacttataaagacggtaaaccttggtacttc
ttagaagagaaatacccagcttatggtaacttagtaccacgtgatattgcaacacgtgaa
attttcgacgtttgtgtaaaccaaaaacttggtatcaatggcgaaaacatggtataccta
gatctttctcataaagatccacatgaattggacgttaaacttggtggtatcatcgagatt
tacgaaaaattcgtaggtgatgacccacgtaaattaccaatgaaaattttcccagcagtt
cactattcaatgggtggattatgggttgactacaatcaaatgactgaaattcctggtcta
tttgcagcaggtgaatgtgattactctcaacatggtgcaaaccgtcttggtgcaaactca
ctattatctgctatctacggtggtatggttgcaggaccaaacgcagtagattatgtaaaa
catcttaaaaagcatgctgaagatcttccacaagagatttacgatgcacgtgtaaaagag
gaacaagcgaaatgggatgctatcatgaaaatggaaggcacagaaaacgcttacttactg
cataaagagcttggtgaaatgatgactgctacaatgactgtagtacgttacaatgatcag
cttgaagatacattgaaaaaacttgatgagcttactgagcgttggaataatatcaacatc
aatgatacgcaaaaatggagcaaccaaggcgcacactttacacgtcagcttaaaaatatg
ttagtgcttgcaaaagtaatgacaaaaggtgcactattacgtaatgaatctcgtggtgca
cactataaacctgatttccctaaccgtgatgatgagaacttcttaaaaacaacaatggcg
aagtttgacccagctactggtaatccaatcatcacgtaccaagaagtcgacgtttcatta
atcccaccacgtaaacgcgactactctgcgaaaggagactaaATGCAAATCGCAGCTAAT
ACTGGAAGAATGGTCAAAGTGGAAATCTTACGTCAAGATACACAAGGCGGCAATAGCTAC
TGGCAAAAATTCCAAGTGCCTTACCGTCATGGTATGAACGTAATTTCAATTTTAATGGAA
ATTCAAAAAAATCCTGTTACTGAAGATGGTGTAAACACATCACCAGTATCATGGGATATG
AACTGTTTAGAAGAAGTTTGTGGTGCATGTTCAATGGTAATCAATGGCCGTCCACGTCAA
TCATGTTCTACACTAGTAGACCAATTGACAGAGCCGATTAAATTGGAGCCAATGAAAACA
TTCCCTGTTATTCGTGACCTACAAGTTGACCGTGAACGTATGTTCAACGCTCTTAAAAAA
GTTAAAGCATGGGTACCAATCGATGGTACGTATGATTTAGGTGAAGGTCCACGTATGCCA
GAAGGTAAACGTCAATGGGCTTATGAATTATCTAAATGTATGACTTGTGGTGTATGTATG
GAAGCATGTCCAAACGTGTCTGAAAAAGCTTCATTCATCGGACCAGCTCCATTATCACAA
GTACGTCTTTTCAACACTCACCCAACTGGTGCAATGATTAAAGATGAACGTTTAAATGCG
ATTATGGGTGATGGCGGCCTTGCAAACTGTGGTAACTCTCAAAACTGTGTTGCTGCATGT
CCAAAAGGTATTCCTTTAACAACATCTATCGCTTCATTAAACCGTGCAACTACTGTGCAA
ATGTTCCGTAACTTCTTCGGTTCTGACCACTATGTAGACTAAatggctaaacaagtatta
gaacaagcaaaagaaaaaatgaacaaaacaatcgcagctttctcacgcgaactagcatct
attcgtgcgggtcgtgcgaatgcatctctattagatcgtatttcggttgattactatgga
gcgccaacaccaattaaccaacttgcgggtgtttctatacctgaagctcgtttattagta
atcacaccttacgataaatcaattttaggtgatattgaaaaagcaattatgaaatcagat
attggtatcacaccaacaaatgatggttctgtcatccgtcttatgattcccgctttaaca
gaagagcgtcgtaaggatctagtaaaacaagtgaaaaaagaagcggaagacgcaaaaatt
gctgtccgtaatgttcgtcgtgatgcaaatgatgatttgaaaaaacttgaaaaagctggc
gaaatcacagaagacgatctacgtggctatggtgaagatattcaaaaattaacagatgaa
ttcattgtaaaagtagatcaagtagcgaaagataaagaaaaagaaattttagaggtgtaa
atgttatctgaaaaactacacacagctcttaatgaacaaatgaattttgaattctactct
gcgcatgcctatatggcaatggcagcctattgcacagatcaagattatgatggcttcgct
aacttctttttagtacaagcagaagaagaacgcttccatgccatgaaattttataatttc
ttaagtgatatgggctaccgcgcaacaattcaaggttttgaaagcccaggcaatcatttc
gaatccattttagatgcctttaaaacggctctatcacacgaaaaagaagtaacacgccgt
atttacaatttatcagacattgctttagatgaacgtgagcatgcgacaatggccttctta
aaatggtttatcgacgagcaagtagaagaagaatctacatttgatacattaattcgtaaa
atcgagcgtatcgaaactgactcaaacgcaatctttatgctagatgcagaattggctaca
cgtacatttacaccagatacagaagcataaatgtcacgcatttttaatttagcgcttcaa
ctcgctaaattattttcaagtatgacgcgaaaggaagcgattacattgagttctaaatta
ttcgcacttgatattggcacacgctcagtggtcgggattattctccaagaagaaaatgac
cattttcatgtggaagatattttagtaaaagagcataaagaacgtgccatggtagatgga
caaatacataatgtcatgtatgtggcagatttaattaatgaaataaaacgtgaacttgaa
gagaaacacgggccgctcacaaaggtaagtgttgctgcagcaggtcgatctttgaaaact
gaacaagcgagtgtgaccatcaatatacgtaatcgacctatttttactgaagaagatatt
agtcgcttggaacttcaggctgttcaacaagcacagcagcaacttttgcaacagaaagag
gatgcaaaaattagccattattattgtgtaggctattcagtcctgtattatcgcttggat
ggcgaggaaattggaagcctgttggatcaacaaggtgatgaagcccaaatcgaagtgatt
gcaacgtttctgcctcgggtagtggtggaatcactgattgccgctcttaaacgagctgat
ttagagatggaagcattgacgttagaaccaatcgctgccattaatgtgttgattcctcca
acgatgcgtcgcttaaatgtggcacttgttgatataggagcaggaacatcggatattgcc
attacggataaaagtacagttgtggcttacggcatggtaccaacagctggcgatgaaata
acagaagctttaagcgactactatttgctagacttccctgtagccgaagaggctaaacgt
caactacaaacctctgaagagatattgattcaagatattctaggctttgatcagttctat
cctaaggaagaagtttttttagcaattgaacctgcagtaaaacagttggcgaagtctatc
ggagaagaaattttacgactcaataaccgagtagcacccaaagccgttatgctggttggt
ggaggtagcttaacacccaacctaactacagaactaggtcaagttctagatttaccagct
aatcgtattgctgttcgaggtattgatgctattcaaaacttaacaaaagaagaacacatt
aaagcctcacctgaattagtcacgcctattggcattgccattgctgctaaaaagatgccg
attcaatatatgagtttaacagtcaataatcaagtggttcgcctttttgaactaaaagaa
atgactgtggctgatgccttcctagctgcaaatattcgcgcaaagcaattatatggaaaa
ccagggcatgggctatcgatcagtgttaacggacaggacatttttataccaggtgggcat
ggccagcctgctgaaatattggtaaatgggcaacaggcatcaacaaaaagcctgattaaa
actggagatgccattcagttaatagaaggccaagatgggcagcaggcgacggctacagta
agagatcttatcgatgatgcagcaataaagacagtgacaatccaaaacaccaaatatgtg
attgagccaaaaattacagtcaatagctcttctgcatcactcgatacagttttaaatgat
cgtgataccgtcgtttttgatatagccgaaaccattgaggatgtatttaaaatcactaat
aattggcatttattaaagcaatttgaatcctatacgattcaagttgatggacaaccttta
tatttaccagaattttctccacagctaatgattaatggaaaggtagccaaattgagctat
gctgtaaaaaat---ggggacgtgataagcttccaccaaccatctctaccaaccgtacaa
catatcgcggaccacatgaatcttttgctagaggataaaatcatcattcatttccaacag
gaagttttagaattaaagaagactgcaaatgaagcgattgttaataaaatggttgtgtca
ccacagtccactgtacacaatggagcgactttagtatttaaagaaaaggatcgcagtcgt
tggatctatcaagatgttttccgcttctctaattggcagctaccgagtgcctttaa---g
gggaattttacgattttaagaaatggtcagccagcgagctttgatacagaaatatttggt
ggagatcaattagaaataatattagaagctacacctatcatttaattgaatcagcaagat
ttatacatttcccttgatattgggtcctcctctgtcaaggtattaataggtgaaatgagt
gacgggcaattacatgtaattggcgtcggaaatgtaaagtcgaatggagttcgaaaaggt
gcaattgttgatattgatgcaacagtacaatctattcgaaaagcaatagaacaggccgaa
cgaatgacgggttatcaaatccatgaagtcgttttaggcgttccagctaaccagacgatg
ttacagctagttaaaggtgttgtcgctgtaaatagtgaaaatagagaaattacagatgat
gatttagacagagtggtagaatctgcacaagtcatgtcaatacctcctgaacgtgaatta
gttaacatcattccaagacagtttattgtggacaaccttgatgaaattaaagatcctcgt
ggtatgattggcattcgtcttgaaatggatgcaacaatgataacgacatccaaaacgctt
ttacacaatgttcttcgctgtgttgagcgagcgggtttaagtatacgagaaatatatttg
cagccattagcatcgggctattttgctttaacagaagatgaaaaaaaccaaggaactgcc
tttattgacttaggtggcggatctacaacaatcgcagtatttgaagagggtttattaaca
catactggtgtcataccagttggtggtgatcatataacgaaggatatttcaatcgtttta
aaaacaccaacagaacaagcagaacaaattaaacaccagtttggacatgccttttatgat
gacgcatcagatgacgaactctttgaagtgcccgtcgtaggtacagattctactgatcag
tacagtcaacgttatatatcggagattatcggtgctagattagaagaattactagagcta
gttatagatgaattagcgcgtttaggtgttagagatttaccaggcggtgtggttttaact
ggtggtgttgcaaagcttga---ggggattgcccaattagcacgtcaaattctacaaaca
cgtgttagaatctatacacccgattatatc---ggggttagagagccttcatttgcgacg
gcagttggacttattcgttacgcctatttagaagatgatttttacggtaaaagtacgaat
acgcagcctgttgaatatgcagttgtaggggctcaaccagctataagcaaaaagcaagag
tattctgcaccttcagaaccaaaagaaagcgtaattgggagagc-aaaaaaattatttga
taagttctttgattaaatgatagaaatgaaaaatgtgacaaagaaatacccaaacggtgt
tgttgcgacaaatggtatttcggttaatataaagcaaggcgaatttgtgtatgtagttgg
tccaagtggggcaggtaagtctacatttattaaattgatgtaccgtgaagaaaaggcaac
atcaggacaaattattgtgaatggtattgatttagcaactttaaagaataagaaggtccc
ttttttgcgccgtcaacttggtgtagttttccaggacttcaaattattacctcgtttgaa
cgtttatgagaatgtagcgtttgcgcttgaagtaattgaagaaaagccagatgaaattcg
acgtagagttatggaagtgttagaactagttggattgaagcataaagcaagaatgtttcc
aaatgagctttcaggcggagagcagcaacgggtatcgattgctcgttcgatcgtcaatgt
tccaaaagtggtgattgcagacgaacctacagggaaccttgatcctgaaacatcatggga
aatcatgaatttgtttgaggaaattaatgcacgtgggacaacgattgtaatggcgaccca
taaccgtgaaattgtaaatacgattcgtcgtcgtgttattgcaattgaaggcggcttaat
tgtccgtgatgaacacggaggtgaatacggctatgaaatttagatgaatcgaatatttcg
atataccatattctatctactgattttcctagtgattatcggtatttttggtactttcaa
tggtggaaattcaccaacgaaagaattaacttatcatgagtttcaagaagctctagataa
gaaagaaataacaagtgctacaattcaacctgataaatcagtttacgtcgttgaaggaac
actgaaggggtatgaaaaaggggaaagttttactttaaacatccctcgtgaaaaccaatc
tttaatggaccgcatcgatgaggctgctaaggataaaaatagtaatattagttttttagc
agcaccagaaacaagtggatggattcaattcttcacaggaattattcctttcattatcat
cattttcttattcttcttcctaatgagtcaatctcaaggtggcggtaataaagtgatgag
ctttggtaaaagtaaagctaaactgtatgatgatcaaaag-aaaaaagtacgttttacag
atgtagcaggtgctgatgaagagaaagcagaacttgtcgaagtggtagaatttttaaaag
accaccgcaaattcactgaaattggtgcccgtattccaaagggtatcttacttgtaggtc
ctccaggtacaggtaaaacattacttgcacgagcagtagcaggtgaagcaggcgtcccat
tcttctctatctcaggttctgacttcgtagaaatgtttgtcggtgtaggtgcttcacgtg
ttcgagatctatttgaaaatgctaagaaaaatgctccatgtatcatctttatcgatgaga
ttgatgcagtaggtcgtcaacgtggtgctggtctcggtggaggccatgatgagcgtgaac
aaacattaaaccagttattagttgaaatggatggtttcggtgccaatgaagggattatta
tcattgccgcaacaaaccgcccagatattttagataaagcgttattacgtccaggccgtt
ttgaccgtcaaattacagtaggacaccctgatgtaaaaggtcgtgaggcaattcttaaag
tacatgcacgtaataagcctttagcagatacagttgatttagcagctgttgctcaacgta
cgccaggtttctcaggtgcggatttagaaaatctactaaacgaagcagcgcttgtagcgg
ctcgaaaaagtaagcgcactataaatatggcagatattgatgaagcatcagaccgagtaa
tcgctggtcctgcaaaagccagtcgcgtatattctgcgaaagagaagaaactggtatcct
tccatgaagccggccacgtagtcgttggtcttgagctagatgaggctgatacagtacaca
aagtaacaattgttcctcgtgggcaagcgggtggatatgcgattatgttaccgaaggaag
agcgcttctttacgacaaagcaagagcttttagatcgtattgcaggtcttctgggtggtc
gtgtagctgaagaaattgttcttggtgaagtttctactggagcacataacgatttccaaa
aggtaacaagcattgcccgtgctatggttactgaatacggaatgagtgagaatcttggcg
caatgcaatttggttcaagtcaaggtggtaatgtattccttggccgcgactttaattctg
accagaactattctgattcaatcgcctatgaaattgataaagaaatgcaaaaaattattg
atacacaatatgagcgtactaagcgtatccttacggaaaagcgtcacctgcttgatttaa
ttgccaatacactaatggaaaaagaaacattaaatgcacaggaaattgagcatttacgtg
atcatggtgtattaccagaaccagaggctgtagaaaaaattgaggagaacactccaaaaa
ttgaatcaaagcccacattagatactattggtgaacctgttgttgaaaaagagctattaa
gtaaagagccaaatccaacaactttggatctagcaaaagaacgtaaagaaccaaatgatg
cacctaagggtatcgatgaaaaacgtgattaaatgagacaatacttaaaacgttatgcac
aaaattttgattaccccttattttttacggtcctattattaagtttatttggattaatta
tgatttacagttcaagtatgatggttgctattgttcaaaaaggtcaagcacctgattatt
tttatcaaaagcaagtgaccaatttaatggtggcgtttcttggctttatccttacagcat
ttttcccatataagcattatgcgaataagaatattatgttattgctaactgttgtgttag
ttgtgttatttacatgggtaaaagtagcaggtaatggggcagaggaagtaggttctcaaa
gttggattgctattccaggtttagggaattttcaaccttcagagtatgcgaaactattta
taattttatattttgcagctgctttttatcgaaaagcgcaaaaatatacgtttgaaaagc
tacaacctactgaaattttttacccaatttttctatggattttagtggttgctggggtag
cctttgaaacagacttaggagcagtgattattctatgtggtattgctgtgtcagttgtag
cttcaagtggtattccatttaaaacattttggaagttttttggtgtattaggtgcatttg
gtacagccattcttggtattctatggatatttaagggagagctactaacagggaatcgaa
aaggacggatattgtcttacttaaatccgtttgagtatgaggatggtagtggtcaccaag
tggtgaatagttattatgccattggcggaggcggcttagaagggcgtggtcttggtcaat
ccattcaaaaattaggatacttgcctgaaccacaaacagattttattatggcaatcataa
tggaagaactagggattt-ggggcgttttaattgtcttaggtggtttgggatttattgta
tataaaggtttttctattgcattacgaacaaaagatccattggcacgcatgattgcggct
ggcattgcgagctggataggctggcaatcgtttattaatcttgggggtgtaaccgggtta
atcccgttaaccggtgtaacgttaccttttataagctatggcggtacatctataatcatt
ctatctttagcgatgggaatattaatcaatgtttctatgtttgaaaaggtagagaggaaa
aaaacacaatcataattgtccgtgatgaacacggaggtgaatacggctatgaaatttagt
acagtaaagcgccacttccgggaaagtatcaaatcacttggtcgaaatagttggatgacc
attgcctctgtcagtgccgtaaccgttacgctcattctagtaggtgtttttgcgcttatt
atgatgaatttaaataaagtagcaacggatttagaaaatgatgtcgaaattaaagtgtta
attgatgagacagcagatgaagctgcggaaaaagttctcatcgaaaaagtcaaaaaattg
cctggtgtctccgagatgacttattccactaaggaagatgagttaaccaagctagtaaaa
gacttcggtgatgattttaaactctttgaacaaagtaacccattacgtaatgttatttat
gtaaaagctgctgatccacagcaaacagcaaaagttgcgaaagctattgataaatatgag
tatacatatgacgtgatgtatggcgaaggaaaagtagaaaaactatttaacttcttaaat
attagtcgtaatgtaggaatcgtacttattttagggttattatttacagcaattttctta
atttcaaatacaattcgtataacgattatagctcgtcgtgatgaaatagaaattatgaaa
cttgtaggggctacgaattcatttgtgcgtatcccattcctattagaaggcatgtggctt
gggattttaggttctattattccgattgcggttgtcacaaccctttaccacaatatatat
aaaattattgctccacgtttacaaggagagcttgttcaattactagactttt---cccca
cttgtgtatcaggtaagcggtcttctgttactcattggtgttctgatcggtattt---gg
ggaagcttcatgtcagtacgtaagtttttaaaaatttagatgagtttttttaagcgttta
aaagataaattaatgggtaatccagaagaggaagagaaactagacacagctgacaaagaa
caggaatctgaccattcggagccggagcttgaggaattaaacaagcctgctgccattgag
cctgctgatctaaaagtacctgaacaaggtgaagaagcatcagaaatgacgattgtgaaa
gaaattgaagtgcaagcaga-cccctcagctgaaatagaagaaggacagccggatgttca
ggagctagcagtagtagaggccgaaccactggaagagaaaaagccttctgcgtggtcaat
aacacaaaaattcaaggctggccttgaaaaaacacgtaattcctttacttcaaaagtgaa
tgaccttgttgcacgttatcgtaaagtggatgaagatttctttgaagaattagaggactt
actattacaggctgatgttggatttgaaacagtcatggaactcatggataaactacgtta
tgaagtgcaacgtaaaaatattaaagatacaaatggcatccaagcagtgatttctgaaaa
gcttgtagaaatttatgagcaaggtgaagaagatttaattgagctaaatatgcagccaga
tggtgaactaactgttattctatttgttggcgtaaatggtgttgggaaaacaacgacgat
aggtaagctagcgcaccgtttaaaatctcaagggaaatcagttgtattagctgcgggtga
tacgttccgtgctggtgctattgatcaattacaagtatggggagatcgtgtcggctgtga
ggttattaaacaatcagagggctctgacccagcagcagtgatgtacgatgcgattcgtgc
agcaaaaaatagaaaagcagatgtgttgatttgtgatacagctggacgcttgcagaacaa
agtgaacctaatgaatgagcttgaaaaagttcatcgtgtgatttcacgtgaaattccaaa
tgctccacatgaagtattattagcattagatgcaacaactggccaaaatgcgcttgttca
agcacaaacatttaaagaagcaacgaatgtaacagggattgttttaacaaaacttgatgg
tacagctaaaggtggtatagtccttgctattcgaaacaagttacacattcctgtaaaatt
tgtgggtcttggtgagaaaatggatgatttacagccatttgatgcagaacgatatgttta
tggactttttgccgatggtttggataaggaactagaaaataatgaagagta------aat
gttagaatttgatacaagtgttgatgaacttgcagtaataaaggtcataggtgttggtgg
cggcggtaacaacgctgtcaatcgaatgatagaacatggtgtgcagggtgttgattttat
cgcagttaacacggatgcacaggcattaaatttatccaaagcagaagtaaggctacaaat
t---ggggctaaattaacgcgtggattaggtgcaggtgcaaatcctgaagtagggaaaaa
agctgcagaagaaagcagagaacagctagaagaggttttacgaggagccgatatggtatt
cgtgactgctggtatgggcggcggaacgggtacgggtgcagctccagtgattgcacaaat
tgcacgtgaattgggagcccttacagtaggtgttgtcacacgtccatttacttttgaagg
tcgtaagcgtcaaacacaagcaatcggtggaattggcggtatgaaagaagcagtagatac
actgattgtgataccaaacgacaagctactacaaatagttgataaatcaacaccaatgct
agaagcatttagagaagccgataatgtattacgtcaaggtgtacaaggtatttcagattt
aattgctacaccgggtcttattaacttagactttgcagacgtgaaaacgattatgtccaa
caaaggttcagccttaatgggaattggtatcgcgacaggcgaaaacagagcttctgaggc
tgcaaagaaagctatttcaagtccattgcttgaatcgtctatcgacggtgcaaaaggtgt
tcttatgaacattacaggtggttcaaatcttagcttatttgaagtacaagaagcggcaga
tatcgtagcttctgcgtcagatgaagaggtaaatatgattttcggttctgttattaatga
aaatcttaaagatgaaatcattgttacagtcattgcgacaggcttcacagaggaagcttt
acagcaacaacgaccaacagcaaaaccgacacttaacatgaacagacaatctgctccaca
gcaacaagcacctattcgtgaacaacgacaagaaatgcatgtgcaacatgagcagccacg
tcaaaatcagcaaaattatgcacaggatgacatgcttgaggttccagcatttttacgtaa
ccgcaaaaatcgtggttaaatggattatcgtattgaaaaagacactatgggtgaaattaa
agtacctgccaataaaattt---ggggcgcgcaaacacagcgcagtaaagaaaatttcca
aattggtacggaacaaatgccaatcgagcttgtgcaagctatgacgatcttaaagaaaag
tgcagcgattgcgaataataaactaggcaaactttctgatattaaagcaaatgccatcgt
gcaggctgcagatgaaattttaaatggtcaatgggacgatcaattccctcttgtggtttg
gcaaactggtagtggtacacaatccaatatgaatgtgaacgaagtcattgctcaccgtgc
gaatcaactattagaggatgctggtgaagcggaccgtattcatccaaatgatgatgtcaa
taaatcacaaagctcaaatgatacattcccaacagcattgcatattgcggctgttttaaa
agtggaagattatttattaccaagattacgtttactaaaagcaaccttggaagataaagc
agctcaatttaaagacattattaaaattggtcgtacgcatttacaggacgcgacacctct
tacattaggtcaagaaattagtggctgggcagctatgctggcaaaatcggagcatatgat
tatccaaaatattgactatatgaaggagcttgcaattggtggaacagcggtcggtacagg
aatcaatgctcaccctgaatttggtgatcgtgtggctgaggaaattagtgagctaacagg
caaacaatttacttcggctgcaaataaattccatgccctaacgagtcatgatgaagcagt
tgtagcacacggtgcattaaaggctttagcagctgatttaatgaaaattgccaatgacgt
tcgctggctagcaagtggccctcgttctggtattggtgaaattacgatcccagaaaacga
accaggctcttccattatgccaggtaaagtaaacccaacccaaagtgaagcaatgacaat
ggttgtcacgcaagtagtagggaatgacgcaacaattgccttcgccgcttctcaaggtaa
ctttgaattaaacgtctttaaaccagtcatcatttacaacttcttacaatcaactcgcct
attagcggatacaatgaaatcatttaacgaccattgtgcggtaggtattgaaccaaacaa
agaagtactcgatcataatttacaaaattcattaatgcttgtaacggcattaaacccata
catcggctatgaaaacgcagcaaaaatcgcaaaacaggcccacaaagaaggcacgacctt
aaaggcagcagccattgcaagtggcttgcttacagaagaacagtttgacgaatatgtaga
cccagcaacaatgatttatccgaatgtaaaataaatggagagccgaattgatcgtataaa
aaaacagttgcatagtgctagttacaagctgacgccgcagcgagaagcaacagttgctgt
tttgcttgagcacgaagaggatcacttaagtgctgaagatgtttatcttttagtaaaaga
aaaagcacctgagattggtctagcgactgtttatagaacgttagaattattaactgagct
caaaattgtcgacaaaatcaactttggcgatggcgtatcgcgctatgatttacgccaaga
gggagctgcccatttccaccatcatcttgtttgtatcgaatgtggtgctgttgatgaaat
tcaagaagatttgcttgaagatgtggaagccgttgttgaaaaacgttggaactttatcat
aaaagatcaccgactaactttccacggcatatgctggcgctgtcatgataaaaacgacga
atcgaatgaagaaaattaaatgaaggaaacaaaactgtggattaatggccagtggcatga
tgcagaggaaagctatgagctagcttctccatacaacggtgaggttattgctcatgtagc
taaagcatctattcaagatgtagagaaagctatcgaaggtgcacagcaggcattccaatc
gtttaaaaagacaacagcctacgaacgtgccgaaatattatataaagttgttgataagat
gcgccaacgaaaagaagaacttgcagagattttagccttagaggctggaaaacctatagt
tgcaggtttagctgaaattgaccgtacaatcgccacctatcaatttgcagcagagggagc
taaacagtcaaaaggtgagactgtgccaatggatgcagcccctggagca---ggggatcg
aataggctggacaaaaagagaacctttaggtgtggtatcagccattacgccatttaattt
tccattcaatttagtggctcacaagttaggtccagcatttgcagtaggtaatacagttgt
attaaagccagcaacacaaacgccactaagtgctatcgttatggctgaaattttccgtga
ggcaggattaccagat---ggggcattgcaaattgtgacaggcagtggaggcgagcttag
tgatacacttgtcacacatccatacgtcaaaaaagtaacgtttacaggtagtggtaaagt
tggtttgaaaattaaagaaaaaataggtttacgtaaagttactttagagctaggttctaa
tgcagcggtaattgtcgaaccctctacgccaataaataaaattatcaatcgttgtgtaag
c---ggggcttttaactttgctggacaagtatgcatttcattacaacgtatttatgtgca
ttcttccattattgatgaatttactaaagcctttgttgcagaaacagaaaagcttatagt
aggagatccattagataaaactacggatgtcagtgccatgattaatccaaatgaagtgga
acgcatcagggaatggattgaggaggcacaggaaca--gggggctaaaattgcaactgga
ggcgtatttactgaacgtactttaacaccaacagttatgacgaatgtgacagctgatatg
aaaattgtctgtcaggaaacattcgcaccaatcgtctcaattgtttcatatgaaacatta
gacgacgcaattcgacttgtaaacgagtcggaccttggtctaaatgcaggtatttacacg
aatatactgtcagatgctttatatgcagcagatgaattacaggctggtgctgtcattatt
aatgacattccgacattccgagtagataacatgccatatggtggagtaaagatgagtggt
tacggacgtgaaggaattaagtgggctctagaggaaatgactgacatgaaatttatttcg
atgaaaaaatcgttctaaatggggcaacaaacgcatttacaaagaggattaaagaagcgg
catatgacgatgattgcgattgccggtgtaatcggtgccggactatttatggggagtggc
tcggtcattaacttagctggtccaggggcaattttatcgtatatatttgcaggaattatc
gttgtattagttatgcgtatgctaggtgagatggcggcagtcaatccaacgagtggatcg
tttgctcactatgcacatgaagccattggtccgtgggcaggttttatgattggatggtta
tattggtttttctgggtaatcgccattgctttagaggcaacagcagcagctgccattatt
caatattggtatgatgggattcctttatggctattaagtctgttcttaactgtagcgctt
acattaacaaatgttctttctgtcaaagcttttggtgagtttgagtattggttctctctt
attaaggttgcaagtatagtcgtttttctaggtctgggtgcctttattatctttggtatc
gctccaaactttactgctgttggtatgaccaacttagttgggcagggtggttttttacca
aatggttttggcgctgttctaatgggtgtcgttatcgttattttttcatttat-ggggac
agaaatcgttgcgattgctgctggtgaatcggatgaaccgttagctgctgtcacaaaagc
taccaattctattacttggcgtattttaattttctatgtgggctctattgcagttgtagt
gacgctattaccttggcattcctcagatattttaacaagtccttatgtagcggtacttga
ttatattggtattcctgcagccgcacaaattatgaattttgttgttttaactgctgtatt
atcatgtctgaattcagcactttatgctacatcacgaatggtattttctttagcggaaaa
aggagaagcgccaaaagcatttttaaaattaaacaaaaatggtgcacctgtcaatgccat
acttgccgcaacatttttctcgtatattgcggtcattatgaattacgtttcgccagataa
agtatttatgtttttattaagttcctgcagcgccattacgttgattctttatttaatcat
tgccttttcacaattaagaatgcgacggaagattgaacaagaaaatccagagctattaaa
ggtgaaaatgtggctatttccatatttaacgtatttcacaataatagcaacaacagcatt
actcattgccatgttctttatagagtcaatgcgttcacaaattttatttacatgcgttat
tgtggccattgtaatgattttctatatgcttactcaaaagaaaaaggtgattaaacaagc
cgatgaatcaagttcccttttcacaaaagacaagtttgattttgaacaataaatggacga
ttttatctttctattaacagaaaaggaggcaaaatataagcaagtgtatcagcaaattaa
agtacttattacgcaaggtacacttcaaacagatgattccctgccctccatacgaaaact
tgcagaaactttacaggtcagtcgtaatactacattaaccgcttatgaacagcttgtcgc
agaaggatacatacgtggggagggacgaaaaggctatttcgtcaatgcactagagcaggt
ttttctaaaggagcaggaacagccccctatgacacagccaaaaaagaaggttgcatccta
tcttgtagattttcgcgcaggggctgtcgatcagcaacattttcccatgaaaacatggcg
ccaaattgccaatcaagtattacaggaatcaacctgttacgaatatggagaactgtttgg
agaatcagtgctaaaggagcagcttgtgccgtatttactacaagcaagaggggtttatac
aacaagcgacaatatcattatcggtagtagcacacagcaaatgctcttgtatcttggctt
tttactaaaagattcttttccaagcattcttttggaagacccgggctatgacggtgcacg
tgaagccttccagttacatcacttcgaaatagagtcactacctgtaatggaaacaggagc
tcaacttgatatactccaaagctgtcaatcacgcttaatgtatgtca---ccccgtcaca
tcatttcccatacggagtgtccatgtctattcagcagcgacagaccttaatacaatgggc
tcaacaagtcgatggttatattctagaggatgattatgatggagagtttcgctatacgca
acagccatttcctgccctggcctccatcgactcatcaagggtaatctatctcggcacctt
ctcaaaatcgtttttaccaggtgtgcgtttaagctatatggtgctaccaaatgcacttgt
tcagccatataaagagcgttttgctcactttgaacaaaatgcttcgtccctccatcaacg
cacaatggcccaatttatggcgcagggagaatggacacgccatattaaacgaatgcgttt
gacctataaacaaaaaatgcagcaccttgtacaggagctacaacgacattttgggcagca
aatatccgtgttaggcgagcaatcaggcctctatgtattagtgaaaataaagtctccact
ttccgagcagcagctaatccaacgagcggcgacttacggtgtgaaggtttatccgacaag
ccccttttttatccatcaaacaaataaggaaccaatgctgcaattaggctttagtaaatt
agcgttggaagaaatcaagctggggattgagctgttaaaagaggcgtggcagccataaat
ggatatgcttttatttcagcttgaaagagatagtgataaaccgctttatgatcagcttta
taatggtattaaagaagctattatttctaagaaaataactgtaggagaaaaattgccttc
aaaaaggaaattagctgattttttaaacatttcccaaacaacaattgaaattgcctatgc
ccagctattagctgaaggctatattatgtccaaatcacgtattggctattttgtagaaga
gatagatgaactgccctacattcaacaggatactgtggcgtccattaatgaacatcctaa
gaaaaaatcatacaaaattgattttaaccctggttctattgatatcgatgcctttccatt
tcaaacatggagaaagtatgcgaaagagctttttgacgacacctccaaggagctattatt
aaca---ggggaaccacaaggagaactgtctctacgcacagagattgctaattatttata
tcaatcccgtggtgtggtatgccacccagaacaaattgttattggttcaggtacggagca
gcttctccctatgattctccgtctttttagtgaggacaccagctttgcattagaaaatcc
aggataccctgccgtgcatcgaatgttttcgcagcataaacgaaaagtttacccaattgc
cgttgatgaagagggcataattattcatgatcttgaaaaaacaaatgctaatgttgtgta
tattacaccctcacatcaattcccaact---ggtgctgtattatctgctacaagacgagc
acaggctttaaactgggcggcacaaagcacctctcgctatattatagaggatgactatga
ttcggaatttcgttatgctggaaaaccaattcctgcgctccacgcattagaccgaaacga
taaagttatttacatgagtacttttaccaaatctttaatgccatccttgcgagtagctta
ttttgtacttccacctaaactacttgctacttataacgatgtctttaattattattcatc
cactgtgcctcgttttgatcagcatattgtggcaaattttatgggtgatgggcattttgc
aaagcatctcaatcgtatgcgtaaaatttatcgtaaaaaacatgataagctaacttctat
tttagaaaaatattcatcatccattaacattactggtgagcaagctggtatgcatatttt
attagaggttcaacacacattctcagaaaaacaattacaacagctcgcctctcaagcaca
gatcggtatctatccattatcagcctatcgactagatcattatgaatcttcaaaagctca
atttctattaggctttggaggaattcccgtacaagcaatcgaatcatccattgagcagtt
gatggattgctggggaatacaaaaaaatgacccatctacccgtgagtagatggcattaaa
attagcgattaatggatttggacgtattggacgtttagtatttcgtgaggcaatgaagca
tgatgaatttgaagtagtagccgtaaacgacttaacagatgctggtcagcttgcgcactt
attgaaatatgattcagtacacggtatctatgatgctgaagtcaatgcagatgaagattc
tttcgtagtaaatggtcaacgtgtaaaagtatatgctgaaaaagatcctgcacaattacc
gt---ggggcgaattaggcgtagatgtagtgcttgaatgtactggtcgattccgttcaat
ggaagaagtaggcaagcatattgaagcaggggcgaaaaaagcgattctatcagcaccagc
aaaaggagcaatgcctacatttgttatgggtgtaaaccatgaggattataacccagcaac
tgatgatgtgatctccaatgcttcttgtacaacaaactgtctggcaccagtagctaaaat
acttgatgagaaatttggcatcgaacgcggtatgatgacaacaattcactcttatacaaa
tgaccaacgaattctagacttcccacactctgacccacgtcgtgcacgtgctggagcggt
gtctatgattccaactacaacaggcgcagcagtagctgtatcaaaagtattgccacaatt
aaaaggtaagctagatggcttctctatgcgtgtgccaacacctaacgtatcatgtgttga
cttagttgtagagctaaaagcagatgtatcgaaagaaacgattaatgcagcattaaaaga
agcttctgaaaatgagttaaaaggcattttagattacaatgagctaccattagtttcaat
tgattataatggtaaccatcattcttctacggtagacggcctttcaacaatggtgttaga
aaacaaaatggtgaaggttttagcttggtatgataacgaaattggttactctactcgctt
aatggacctagctttatacattgctgaacaaggcttaaaccataaataaatgacagtatc
aattgctattaatggtttcgggcgtatcggacgtatggttttccgccaggctatcgtaca
acaagatttaaacatcgttgcgattaacgcaagctatcctgcagaaacgttagcacattt
gattaagtatgacacaaatcacggaacttttgaaggtacggtagaaccagcaggcgatgc
tttagttgtaaatggtaaacgtgttcaaattattagtgaacgtgatccattaaaattacc
ttggtctacaatgggtgtagatatcgtgattgaagctacaggaaaatttaatgaacgtga
taaagcagccatgcacttagaagctggcgcgaaaaaggtaatcttaacagcaccaggtaa
aaacgaggatgtaacaattgttttaggtgtaaatgatgacaaattggatattgctaaaca
tgatgttatttcaaatgcttcttgtactacaaactgcttagcgccagtagcaaaagtatt
gaatgacacatttggtattgagaatggcttaatgacaacagttcatgcttatacaaatga
ccaaaagaacttagacaatccgcataaagatttacgacgtgcacgcggatgcgcccaatc
cattatcccaacatctacaggtgcagcaaaagcattaaaattagttttacctgaattaga
aggtaaaattcatggtatggctcttcgtgttccaacaccaaacgtatctttagttgacct
tgtagtagatttaaatacagatgtaacagttgatgctgtcaatgctgcatttgtaaaagc
agcaactgaaggtccaatgaagggtattcttaatttctctgtagaaccattagtatctgc
tgattacaatacaacaacttattcttcaacagttgatggactttctacaatggtgttagg
taatcgcaaagtaaaagtacttgcttggtatgataacgagtggggctactctgcacgtgt
tgttgaccttgtgaaaaaagtggcaaatgctttagaaacagtaaacgcataaatgaaagt
tatcattagtccagattcctacaagggtactctatcagcagttgaagtagcaaaagcaat
gcaaaaaggaatcctggatgtggatcattctattgaaacaattatattaccagtggcaga
tggtggtgaaggtacactacaatcacttattgcctctacagatggtcgatattgctcagc
aactgtgcttgatccattgggaagagctatccaggctcaatatggtgtactgggcgatca
agaaacctgtgtaatagagatggctcaagcatctggtattatgctgttacaagaaaatga
gaaaaatcctgaacttgctacatcttatggcacaggacaattaattaaagccgcacttga
tcaaggttttagaaaatttattattggcattggtggaagtgctacaaatgatgcgggtac
tggtatgttacaagcattaggtgtgcgattattaacagctgaggggttggaacttgatgc
aggtgtttctaacctaatgcaattagatgtcatagatatgagtctactagatactagatt
agccgaagcaacatttacgattgcctgtgatgtggataatccgctcattggagatcgagg
agcaacagctatttttggtccacaaaaa-ggggttcaaaaacatcaaatcgctgaatttg
atcgttgtttaaagcattttgcagatattgttgaagctcaatttactatacgattacatg
actataaaggtgc--gggggcc---gctggggga----atggggggcgcattaatcgctt
ttttaaaaggcaccttccatgcaggaattgaccttgtgctggatgctgtacagcttcagg
ctcatttagcaggagcacagttagtgatcaccggtgaaggaaaatcggatctccaaacat
tacatggtaaggcaccattaggtgtagcaaaggctgcaaagcaagcgcatgtagaggtga
tgctgttatctggaggaattgatagaaaggcaaatacagcattacaagcgtattttacag
ttgttgagtcattggtggatgaggagattgatgtgcagcaggcaatgcaagaacctgctc
actttattcgcttaaaaacaaaaagaatgatcgagcgttacttacaaaagggggatgact
a---gatgatgcagacatcgcagtacgtagtattcctggaggtgatcacattgacaactg
atttacatttaaaatctgttgaagagttggcacctttacttgcatcaaagacgctatctc
ccgtggaattaacgaaagctattttagattttgctgaggaaagtcagcctaaaattaatt
cctatatggctttttatcgggaagaagccttagcaagggcaaaagaagttgaacaggaga
ttctccaaggtcattacaagggtatgtatcatgggatacctatggccttaaaggacaact
tgtattttaaagataaaataacaacgatgtcctcaaaaattcataaggacttcgtttctg
attatgatgcgacagtagttgaaaggcttcgtgacgctggtgttattttcactggcaagt
taagcatgcatgaatatgctt---ggggaattaccaataacaaccctcattacggtcctg
tttgtaacccatgggatttagataaaattcctggtggttcaagtggcggctctggtgcag
ctgttgcagctggagcaagtgttgcttcactaggtacagatacagcaggctctattcgaa
tcccatcctctgcttgcggcattgttggtttaaaacctacacacggtcgtgtaagtaaat
atggctgctacccgcttgcatggagcttagaccatattggcccgatgacaaagaccgtta
aggatgcagcgggcttgctcgaaatcattgctggttttgatcatcgagaccctacttgca
ttgatattccaatagacaactatgagaagcagattactggcaatatcaaggatctagtaa
ttggtatcaatgaagaatatttctttaaaaatgttgatgctgatgtagagaaggctgtta
gagcgagtattcaaagcttagtggatcaaggcgctaaagtagaagtagtgcgtattccat
ccctacaatatgcagaatgggcagagcttgtgacatccctttcagaggcagcagctattc
accattcagatttacaaaagagaccacaagattttggtgacgatattcgtctgctatttg
agctaggtgaattgccttctgcaatcgattacttacaggctcagcaggtacgtcgtcaaa
tcaagcaggagtttacagagatttttaatgaggtagatgtgctcatta---cccctaccc
tacctgttgtagctagtacaata---ggggatgatttcgcagagttaaacggtcaaaaag
tagatttaattgataatattatccgctttacaggccctagtaacctaacaggcttacctg
ccctttcagttccttgtggctttaaaggaaacttaccaataggtctacaaattattggtc
cagcctttaaagaaggacgcattttaaatgttggctatgcagttgagcaagcaaatccgc
agagaactagaaagccaaatatttttgctaatatctaaatgaactttgaaacagtcattg
gtttagaagtacacgttgagttgaaaacaaactcaaaaatcttctctccagcaccagctc
actttggtgctgaaccaaatacaaatacaacagtaattgatttaggctatcct---gggg
tcctaccagtcctaaacaaaaatgtagtagatttcgctatgcgtgcagcgcttgcactca
atatggaaatcgaacaagagacaaaatttgaccgtaaaaactacttctatccagataatc
cgaaagcttatcaaatttcacaattcgataaaccaattggtaaaaatggttggattgata
ttgaagtagacggctatacaaaacgtatcggtatcacacgtcttcatatggaagaagatg
ctggtaagctttcacatgctggtgaccactcactagttgactttaatcgtcaaggtacac
cactggttgaaatcgtttctgaaccagatattcgtacaccaaacgaagcatatgcatacc
tagaaaaattaaaatcgattattcaatatactgacgtatctgattgtaaaatggaagagg
gctcattacgttgtgacgccaacatttctattcgcccttatggtcaagaagaatttggta
caaaaacagagcttaaaaacctgaactccttcaactatgttcgtcgtggtttagagcatg
aagaattacgtcaagcagatgtattgttatcaggtggcgtgattgagcaagaaacacgtc
gtttcgatgaaaaaacaggtaaaacaattttaatgcgtgttaaagagggaacagatgatt
accgttacttcccagagcctgacttagttcgtctatcaatagatgatgaatggttagagc
gtgtgaaatctgaaattcctgagcttccagatgcccgtaaaaagcgctatgttgaagaat
taggcttaacaccatatgatgctggagttcttgttatctctaaagagatctcagacttct
tcgaggcaatggtagcaaatggcgcagatgctaagctttctgctaactggttaatgggtg
atgtttctgcttatttaaacgcagagcaaaaagatcttaaagatacagcattaacaccag
aaaaccttgctgaaatggtgaaattaatcacggacggtacaatttcttctaagatcggta
aaaaagtatttgctgaattagtagaaaatggcggctctgcacaggatattgtgaaagcaa
aaggcttagttcaaatctccgatgaaggtgcattactagctatcgtaacagaagttttag
ataacaatgcccaatctatcgaggacttcaaaaatggtaaagaccgtgcgattggcttct
tagttggtcaaattatgaaggcaacaaaaggtcaagctaacccaccaatggttaataaat
tattacaacaagaaattgccaaacgataaATGGCTAAATTAACAAAAGAAGAAGTAAAGC
ACGTGGCAAATTTAGCGCGTCTTGCAATTACAGAAGAAGAAGCAGAGAAATTTGCTGAAC
AGCTTGGAAAAATTACAGACTTTGCGGAGCAGTTAAATGAACTGGATACAACAAATGTTG
AACCAACAACGCACGTTTTACCATTAGTGAATGTAATGCGTGAAGATGTAGCAGTAAAAG
GTTTAGACCGCGAAGTAATGATGTTAAACGTAAAAGAACAAGAAGATGGTCAAGTAAAAG
TACCAGCTATCATGTAAatggaaaaaattaaaatagaacacgtatcgaaagtgtttggca
aacatatt---ccccaagcactagaactcgttaagcaacaaaaaagtaagactgatatct
taaaagaaacaggtgcaactgttggagtatacgatgcaagctttactgtcaacgaaggag
aaatctttgttattatgggattgtcaggaagtggcaaatctacgcttatacggcttttaa
accgcctaattgaaccaacgagcggaaatatatatatcgatggagaaaatatttctacca
tgggaaaagaaagtctacggtctgtacgaagaaacaaaatgagcatggttttccaaaact
tcggtttattcccccatcgtacattacttcaaaataccgaatatggccttgaaattcgag
gtatttcaaaagaagaacggcaagcaaaagctgaacaggctttagaaaatgctggattac
tcgcttataaagaccagtatccaaatcagttatcaggtggtatgcagcagcgtgttggtt
tagcacgagcccttgctaatgatcctgaaatattactaatggatgaagcattttcagcac
ttgatccattgattcgcaaggaaatgcaagatgagctactcgatctacaacaaacattga
aaaaaactattttatttatcacacatgatttaaatgaagcattacgcatt---ggggatc
gcattgccattatgaaggatggctctatcattcagattggtacgggtgaagaaatattaa
ccaacccagcaaatgattatgtcaaaacattcgtggaagatgtggatcgttctaaagtat
tgacagctgaaaatgtcatggtacgtccagtttatgtcaatacagacctagatggcccta
aagtggcactaaagcgtatgcgtcaagaggctgtaagtttattaatggctgttgataaaa
atagacatttaaaaggctatatcactgcagacgatgcactagctgcagcgaagaaacaag
agcaaaccgtccattctattgtgcaatcagaagtattaactgttccacccgatatgctac
tacaggatattttagggatgatttataattctcctactcctattgccgttgtgaaagatg
gtcgcttgcttggtgtactaatta---ggggcgttgtcatccaagcactgtcaactagcg
atgaggaggccgaatcacatgaataaatgacaattacaactgttagcaatgaacaattag
caaaagaatacgtagatggcgtatttgagcaacttaaacaacagaacagtcatcaagctg
aatttttacaagcagctgaagaaattttcatctcattagtacccgtattcgcgcaacatc
ctgaatatattaaagccaatattttatctcgtattgtggagccagatcgcattatttctt
tccgtgtagcatggcaagatgataacaatcaagtacaagtaaatcgtggctatcgtgtac
aatacagcaatgtcatgggcccatataaaggcggtcttcgcttccacccttccgtaaacg
aatccatcattaagttcctaggctttgagcaaatctttaaaaatgctttaacagggcagc
caatcggtggtggtaaaggtggttcaaactttgatccgaaaggtaaatcagattcagaaa
ttatgcgtttctgccaagcattcatgactgaattataccgccatattggtccagatgtcg
atgttcctgctggtgatattggcgtaggtgctcgtgaagtaggatatttat---ggggcc
aatataagcgtttaacaaaagcaaatgaatcaggcgtattaactggtaagactcctggct
atggtggctctttagcacgtaaagaagcaactggttacggtactgtttactttgtgaacg
aaatgctaaaggatgctaatgactcattcgaaggtaaaacagtggttgtttctggttctg
gtaatgtatctacgtatgccattgaaaaagcgcaacagtatggtgccaaagtggttgctt
gctcagattcttcaggctatatctatgacccagaaggcttagatttagatgccatcaaag
aaattaaagaagtaaaaggtgaccgtatctcaacttacgttaattaccgaccaaatgcta
cttttacagaaggttgtacaggtatttggacaattccttgtgatatcgccctaccatgtg
ctacgcaaaatgaaattaacggtgagtcagctcgtacattaatttcgaatggtgtgaaag
caatcggtgaaggtgctaatatgccatcagaccttgaagcaatcaatgaattcctagagg
caggcgtattatttggtccagcaaaagcagcgaatgctggtggagttgcagtatctgctc
ttgaaatggcacaagattctagccgtgtattttggtcatttgaagaagtagatgcgaaac
ttcatcaaattatgaaaaatatttatacagacagcaaagcagcagctgaaaaatatggct
tcccaggtaaccttgtagtgggcgcaaacattgctggctttatcaaagtagcagatggaa
tgctttctgaaggcgtctattaaatgaataaacaatggatcagcgtcatgatagcggctt
gctttgaagttggctgggtcattgggttaaagcatgcaacaagtgtactagaatggattg
gtacagcaattgccatttttattagtttttatttgctcattaaagcaggtgagcatctac
cagttgggaccgtttatgcaatctttgtcggattaggaacagctggtactgtatgtgcgg
atagcttgctatttggagagccgtggaaattagcaaaaatcatatgtattgttgtgttac
ttgcaggagttgtaggcttaaagctagtaacaggagagcctaaggaacaagaggtgagta
aataaatggcatggatggcattagttgttgcagggttatgtgaaatgttgggcgtatata
tgattagtaaatataataagacaaagagtatgaaaaatttaggactgttgattggtgcat
tcaccttaagttttgcaggccttgcctatgcgatggaaacattaccaatgggtactgcct
atgcgatctggacagggattggtgcagctggaggagcgctgctaggtatgctgtttttta
atgaatctaaggactggcgacgcatcgtttgtattgtccttgtattaggagcagcaatca
tgttgaaattgctatcataaatgggttgggtacttattatcttagctgctttgtctgaaa
ttataggtgtgattggcttacgcttctatagtcagcagaaaacattacgaaacttaattt
tatatattggtggttttggtgtgtcctttgcccttttatatgcatccttcaactatttgc
agttaagtattgcctatgttgtttgggtaggaattggtactgttggagctgtactcgtaa
atatcattttcttt-ggtgaatctaaaaatctatcacgtattatcagtatcatagcaatt
atcataggtgtagcaggcttaaaagcagtatcttaa--------------atggggactt
ttagaaaacgaccaattcgctatccgctttttgttctttccatatttggaactgtgacgt
tcgtgcttctatgtatttggaatatcgggataggtatcggttatggtgtaggttttgttt
tactgatggcctacacatggaaggtagagaaaatagcttttgaggaaacagaaaagcata
ttgaatctatttccttccgcatgaaaaaagtaggagaagaggcattgcttgaaatgccaa
ttggaatacttctggttaatgagcaatatgaaatcgaatggtctaatccatatatgcagg
gcattttaaatatggaatcattagttggagaaggtattgttaatatatctgatgacatct
atgtattaatgaagaccgaggaaacaaatgaggctactattacactacgtgatcggaaat
atcgtgtttattataaaaaagaggaacgactactgtatttctttgatataactgagcaga
ttgccatagaaaagcaatactatgcagaccgtacagtaattgcgattttgtttgttgata
attacgatgaaatcacgcaagccatggacgatcaaccacgtagtttaaccaatacaatgg
ttacgtcaattgtcaatgaatgggctgcggagcatggtgtgtttgtcaaacggatttcat
ccgatcgtttcttagcagtattgaatgaatccattttaacggagctagaaaagaaaaaat
ttgcgatattagataccattcgtgaaaaaacagctcaaaagaatttatcgttaacattaa
gtat---tggggtaggagctggatcatcctcattagtggagcttggcgagttggcacaat
cgagtcttgatcttgtattaggacggggtggagaccaagtggcgataaagcaacctactg
gtaaacttaaattctatggtggaaaaacaaatccagtcgaaaaacgtacccgtgttagag
cgcgcgttatttcacatgcattacgcgatttaattcaggacagtgaccaagtgtttgtta
tgggacataaaaatcctgatatggactccattggtgcgtctgtaggtgtacggaaaatgg
cacaaatgaatgatgtaaaaggttatgtcattatcaattttgatgaattaaatggtagcg
ttacacgattaatgaatgaaatagagagtaaatcagatttctatgaaaatttccttacac
cagaggaagccgctggtaaaatgactgagaaatcattgctcgttattgttgatacacata
agccaaatttagtaattgatgcacacctattgaaattggctgaaaaggtggttgtaatcg
atcatcatcgtcgaagtgaggactttatcgaaaatcctacactcgtttatatggagccat
atgcgtcgtccactgctgagctagtgacagagttactagaatatcagccgaagcgtgcaa
aaattaatatgctagaagctactgcattactagcaggtattatcgttgataccaaaagct
ttacacttcgaacaggagcacgtacatttgaagcagcttcttatttacgaacgaatggtg
ccgatacagtattggtccaacgtctcttgaaggaggatgtggacacctatatagagcgct
ccaaaattgtccaaacagtgaagttcgtaaaaccaggagtagctgttgctgtaggtgagg
aatcaaaagtgtatgactccgtcttaattgcgcaaacagcagatattttattaacgatga
aggatgttagtgcatcctttgtcattgcacatcgagcagatggaaaaattggtataagtg
cacgatcacttggcgaggtcaatgtacagctaattatggagaggcttggcggcggtggac
atttaacgaatgctgcctgccaaatagatgctaaatccatcgatggtgtgaaaaaacatt
tagaagaggccataaatgaggtctttgaagggagttctgacgtatgaatgaacgagatac
ccgagcagattgtcgctaaattaaagcaggagattaacgaagtcgatgatgtaaaactga
aaatgatcgctacagaggaaggggatgtgacggtcatttatttctcctcacttatcgaga
aaatgaccttacaaaccatggtgacgattccattagctaataatttgaaacaaatacacc
aaatggctcaatatgttgacccgaaggatgtgcagggtgtcgttaaaaaattgaatgcgg
ggcaaacccttctttttttccacgaaaccaatgccctattaagcattgatacgtatagtg
cgcctacaagggccattacggatacggaaacagagtcaactgtaattggtccacaggatg
catttacggaatcactagaaacgaatatttcgttagtgcgaagacgtattcaaagctcta
tgctaaaaaatgaaaaccgaattgttgggtctgaagccaatattaaaatatcaattatgt
atatggataatatcgtgagccatgaaaatttagatgatctaagaaaccgtattgaccagg
tagattatccgttatttacagatatatccgtgttgaagcaattaatagaggataatccat
tatcgccctttcctcaatactatatgacagtccgtccagatagtatttgccgttatcttc
tggatgggagaatcgtcgtttttatggataatagtcaactagctattgtctgtcccacat
c-tttctttgaaatgttcgtgtcaattgaggattactacaaccgttggacaacagcatct
ttattaaggatgctgcgcttttttggttttttcttaacgatcatgattacaccaatgtat
atatcagccttaacttttcatccagaaattttgccatatgaattattactaaatcttcaa
gaatcaagaagtaaagtaccttttccaccactaattgaagtgttatttatcgagcttatt
attgaagtgttgcgagaagcgggctcccgaatgcctgccaaggtcggacaaacaattggt
atcgtaggaggtattgtaattggtactgcggccgtagaagctggattactcagtaacata
ctcattgtattagtcgctacctctgcgctactttccttcttaccgccaattttcttaatg
agtaatacgagccgatttatccgttatatttttatcttatcagcaggattattcggcttg
tttggacagatgctcgcctttgcgtggttaatccaccatttattaagtatcaaatcttta
ggaacgcattatatgacacctgccattccaagaaagccaagcgatttattggatagtgtc
atgcgatttccaactaaatatataagaagtaaaactggtatttcaaaagcacagaaaaaa
tagatggataaagtggagtatatgatgaaaagcctacaaaaagcattctaccattcctcg
gatttgaccgtcagacaaatagattggcatgaaggggacacggctattttatgcttttac
gcttctcttgttgatgcgaaggaagtacaaaaaatactggatacgatttatgcacgttta
gatacagaaaaacctttttggagtgaaaccctccttacaacactcgataattttgcgcta
ccgcaagcgattgaacgggtttgccaaggtgaaacgctcgtgattttgcctgacatggga
aaaatgctgactttagcgattaccaatgaagttcgtcgtaaccttgaggagccaaacaat
gaacatattctgcgaggctcccatgaagggcttgtggagcgggcggatactaatttaacg
ttgatccgaaagcgagtgaataatcccgctcttgtggtcaaatcttttacaattggacaa
caaacgaacacaaaggcttattatctctatatggatggggtcataaagcctgagacctta
caagagatggaaaagcggattgcggacattaaaatcgactatttttatagtattggccag
ttaagtgatgcccttgaggattctgtgttatcgccatttccacaattgttaaatacagag
catccagatcgtgtcgtagctcatttagtggagggtaaaattgtggtcatgaccaatatt
tcgccgtctgccttgattggccctgtgacatttttctctttctatcaaacacctgatgac
tataatagtcgggtagtggttggctctttttataaaatagttcgtttactgtcgtttgta
acggcggtttttttaccagcattttatattgcggtgattagctttcactttgaggtatta
ccgctagaattaagtaatcaagtgaaaaatgatgttaatgatatcccttatcgaccgcta
attgaagcactgatccttgagattattatggagctcattcgagaatcaagtattcgttta
ccacaatcagtagggcaaacgattgggatcgtagggggattagtgataggagatgccatt
gtaagtgcgggactcgtgtcgaacttaatggtcattgttgtcgccttaacggccatttca
agctatgttgtcccgtctgttgaattgaatagcacgatacgcatgctccgttttccgttt
atgctacttgcctcattatttgggtttttaggcattgtggta---ggggttgtcatccta
ttaattcatttaattagtttaacgtcattgaaacagccgtatttttcacctatcgtacct
tttcaaccgaaagctgtttataaattttttttacgctggccattcattaaaccgacagtc
caagtcacttcctttcaaccaccaaaggatgaaaagggaaaaaatgaggatacaccatga
atggcaaaattaaactggatttgcttactatgtatcctcactttactgttaagtggttgt
tggagtaagcgagaattaaatgaattggccattgtcgtagcattgggcattgacaaaata
gatgaggactatgaaattacagttcaaattgtcgatcctggtgaagtctcagtgcgacaa
gcttccactcaacgttcacctgtcgttagctatcattcgagaggcgagactatctttgag
gccattcgcaaaatgacgaccattgctgctcgaaaaccctattttgcccacctccaagtg
gttgtgctt---ggggaggaccttgccgaagaaggaattagtgatgcacttgatttaatt
gtaagggaccatgaatttcgtaaggatttcgacgttatcatgtctcacgaagcaacagcg
aaagaagtgttaaatgtacttacacccatcgaaaaggttcctgctaataaattgttaaat
tcgctcgatgtctctgaaaaagctt--ggggctccacaatagctgttaatattgatgaat
tagtcaatacgctaagcaataagcagaaaggggcgttaatttctgctattgaaattcatg
gcgataagaaattaggggtagatcaaacaaatgtacaacgtgttaaaacacctgtgctgt
tacaatatgccggattagcagtctttaaaggtgataaatatatggggctattgacagaga
gcgaaagcaaaagtattagttttcttaatgacaaaattcaaagtacgattgaaatcatcg
cctgtcctaataaaggaaccttatctactgaaatcactcaatccactacaaaagtgaaag
ggtcatttaaaaacgggaaacccaaaattgatgttcatattaatgtagagcagaatgttg
gagaggtcgaatgtgatatcgatcttaccaaaaataaatcgattgattatgttaataaaa
aaacagccaaaggtatcgatgaacgcgttgaaaaaacattagagaaaatccaacagcaat
atgaagtcgatgtttttggttttggtgatgccctacatcgtgcaaatccaaagcaatgga
aaaaaatcaaggatgagtggacttccatttttccagatttagcagtggctgttcacgtga
aggtaacaacacaaggtttgggcacgttgcaaaattcattattaagcaagccaaaggagg
agtaaatgaagcgaatacattgttgtgtacgtttacttctagttgcgacggtaaccttac
ttcttactggctgttggagtagtaaagagattgaagatttaggccttattgtaggtacat
cattggatttagaaacgggtgatgtttcctctgaagagcaacaagatgctaggtatgcaa
acaggcagttgctaactattaccaatcaatttgttacgtcagagacaacggtttctggaa
caaaagagggagcattgccagaaaaagcgtataaaaatgtttctgagacaggtgatgcgg
tgttaccaactttacgaaatatgctattaaaggttgataaacgttcctttgctgaacatt
ccaaagtaattattattggtgaggaattagctagtaatatcaatctccaacaaacgttgg
atttttttctaagagaattagaaatacggccgagtggactactctttattgctcaggatc
aggcaagtcaggcacttgaaacaaatgaaccaacgaaaattcctgcctttcaattagtag
aaatgatggagggacatgaaaggacgacaaaaattttgcctccgatgaccgtagccaaac
tagaggggaagctgtattcagactctagctttttattgcaaaatgtgagtacggaaaatg
gagaagtaaaatttgcaggcgctgctatcattgaaggaaaaaccaaaaagctacgaggat
ttttaaatgagagtgacctagaaggaattgcatggatgtctggcgatgcgaaaggtggcc
ttgtcaaaggctacgatgagaagtcaggtgcacccattgtgtatgaaatcatttcagcta
aaagtaaaattattcctcatgtaaaa---ggggaacaaatctcctttacgataaaaattc
aatcagagggaagaattgctgaacattgggttctctccgataaagcatttgacaatcaat
ttttgaaaaaagcagagaaagtatttgaaaaagagatagagcgattggtgaggaaagcat
tagataaaacgcagcatgaatttcaaacagatgtttcagggtttggcaataaactaagaa
tcgactacccgaaagtatggcaaaaaagaaaaaaagaatgggatcaaacgtttagtgagg
ttcccattacatgtgaagtgaatgtttccattaaggattatggcacgtcaggtgattaaa
tgcgaaaattcaccttattactgattctaatgctttttctttctgcctgttcacaagata
aaacctctaccatgtcctatgatgaaataaaaaaaatcatgattgactctttgcaaacag
aggatggtaaaaaggcattgcgacagcttttggaggagccaagtttccgtgagctcttga
ttttagagcatgatgaagtgaaaaaggctaccgaggaaactttactttccaaggaagcag
aagacttttggaaaaaaacctttgaagatccaaagtttaaagaaactgttgcgaaaagta
tgcaaaaacagcaacaggatattatgaagaacttaataaaagatccgactttccaaaagg
atatggaggcatttttcgggcagcccgatatgcaaaagcagttggagactatccttaaat
cttccaatatgcgcaagcaaatggaggaagtcgtaaaggaaacaatcgaaagccctttaa
tgcaatctaaatggcaggaacttattaaaaagagtggcgaaacaagttcatcaggaagtg
gcaataagaaagaagcaagtggcgatagcggtggtggatcgggtaaggaacaaaaaggta
ccgagtaaatgcctcagcaagaacaggcgctagatcttagtacgctcagaaaattatttc
aaaaatcggcagatattcaatttcaggaatatatgtttaatcagcagaaagtacacttta
ttacgtgtgatgctatgattgatcaacaaatgcttaatgaagtgattattcaacgtattc
agtatttatatgatcatttggatgaggtcccctttgaagagaatatcgcaaggcatcttc
atgttccaagtatgcaaaaagtacaagacaaggaacagctgataacttttgtctatagtg
gcttcttgttgttgtattttgacgaagacaatcttttatatgcaagcaatattgcccaaa
agccgaatcgccagcctgaagaaacgcgcatggaggttcttgttaaagggcccagagata
atttcattgaagatattcgcgtcaatatcgcactcataagaaaacgtttgccgaccaatt
cattttgtgtggaaaaagtggagcttgggaaacgatcaaaaactacggtagccattcttt
attttgatgatattgtggatatggatattttacatggcatcaaaaagcagcttgctgctg
ttgatacagatattgtttttagtggcgatttattgatggaacgggtgaataaaaattcca
agctttttccgaagtttgattatactggacgacctgattatgcggttcaggccttagcaa
gaggacgttttattatttttgtagatggcgtcgcctatgccatcatta---cccctgtca
atttgtttctcttactgaaatcagctgaggataatgaatatcctattatttccagttcac
tcgaacgtttattgaggatattcggtattttaattggattactactccctgcattctggc
ttgccctaacaacctatcatcaaaatcaatta---ccccttcaactactcgcaaccgtgg
tgcaagcgaaggtgggcttaccgctcccttcttcgcttgaaatgttgctcatgttactga
tgtttgaattgtttcgtgaagcaggcttgcgtctcccttccgttattggtgggaccatca
gtgttgtaggaggattaattatcggggatgcagccattcgagcaggtgtaacgagtcctg
aaatgatcgttgtcatcgctatttctacaattgcctcctttacattggtgaatcagtcgc
ttgtaacttctgttagcatattacgggttgcctttatttttgctagtgccttttttgggt
tatttggcttctttgtttctttatatctgacactgctttacttaagtaatattcgaattt
acggctactcttacatgaatctggcaacagatctaaattgggcaaccattaaaaaatcca
tctttcgtttatcacctaagggctatacagaacgtaacaaagcacttgctccacaggatt
atacacgaacatcaaagggg-catgaaaataaggattctcaaaataacta------gatg
agaatctattttacatttgaacctagaccagatttacgagaaccattagtagcagaattt
ccacagcttgaatttatctttgaaaagagtttatcaaatgaagagcttcaacaagcggat
gtattagttacatatggtgaagatttaacagaagagagtattcaatctgcgacaaagcta
aaatggatttttgttgcatcggcaggtgtagaaaaaatgccagctcaggctattattgaa
cgagggattctagtttcaaatgttcgtggcattcataaaacgcctatggctgaatccatg
cttgctcatattttagccattaaacgagctttgccttggatgtatgagcagcaaaagaaa
agtgaatggtcgaaaaaaacacaacaaacggaattacgtgatagtacggcacttattttg
gggccaggtgccattgggtcagaagttggacgtttattgcaagcttttggtgttacgacg
attggctgtaaccgctccggtaaagaagcggcctatatgaatacggtgattagttttaca
caattgaaagaagccctacctcatgcagatatcgttatttctgtattaccaaaaacaaca
gaaacgacccatttattgaaagaagagcattttgttgtgatgaaaaacaatgcgatcttc
atgaattttggtcgaggtaatttagttgatgaaaaggtactcattcaagcgattgaaaca
aagcaaattggacatgcagttttagatgtatttgaagaggagcctctgacatctgacaat
ccattatggacattaccaaatgtcatagtatca---cctcatgtatccagtcattcttct
cgttatgttgagcgtagcttagaaattttcaagccaagcctaacaaaatggctaaagggt
gacacggatttagaaaatgttatggatttatcaagaggctattaaatgggtaaatatttt
ggaacagatggcgtccgtggcgtcgcgaatagtgaattaacaccagaatttgcatttaaa
cttggtcgtataggcggctatgttttaacaaaagatgcaactgaccgtccaaaggtttta
attggtcgtgacacacgtatttcaggtgagatgcttgaaggtgcacttgtggctggtctt
ttatcaattggggtagaggtaatgcgtcttggtattatttcaacaccaggtgtggcatac
cttactcgaattatgagcgcagatgcaggcgtcatgatttcagcttcacataacccagtt
gcagataacggtattaaattcttcggtcctgatggctttaagctaacagatgcacaggaa
gcggaaattgaagcgttaattgatgcgcaagaggatacattaccacgtcctataggcgca
gatttaggatctgtaagcgactatttcgaaggtggtcaaaaatatattcaatacttaaag
caaacagtggatgaagaatttgatggtatccatgtagcgcttgattgtgcacatggtgca
acttcatctttggctacacatttatttgctgatttagaagctgacatttctacaatgggt
gcttctccaactggcttaaatatcaatgatggtgtaggctcaacacacccagaaggacta
gctaagtttgttactgaaaaaggtgcagatgttggtttagcttttgatggcgatggagac
cgtttaattgctgtagatgaaaacggaaaaatcgttgacggtgaccaaattatgtttatc
attggtaagcatttaaatgcggtagggcgtttgaagaagcaaacaattgtttcaacagta
atgagcaatatgggcttctataaagctgtggctgacaatggtatgcaaagtgtacaaaca
gctgtaggtgatcgttatgttgtggaagaaatgcgtgcgaatgaatacaatttaggtggc
gagcaatcagggcatatcgtctttctagattttaatacaacaggtgatggcttactgaca
ggaattcagcttgtcaacattatgaaggcgacgggtaaaaagctttcagaactagcagct
gaaatgaaaatctatcctcagcgtcttgtcaatgtgcgtgtaacagataagcatgctgtg
accgataatgcaaaagtagctacagtaattgcagaggtagaagctgaaatggctggaaat
ggtcgtgttttagtacgtccttcaggtacagagccattagtacgtgtcatggtggaagca
gcaacagaaacggattgcgagcgttttgtcgagcgtattgcagatgttgtacgtgtagaa
atgggcctaacagaataaatgagcaatgtttttgctgtcattttggctgcaggtcaaggt
acacgtatgaagtccaaattatataaagtgctccatccagtatgtgggaaacctatggta
caacatgtggtggatcatattcaaacgttagatgtgaagcgcattgtaacggtagtcgga
catggtgctgaaaaagtgcaacaacagcttggagataaaagtgagtatgtactgcaggct
gaacaattaggtacagcgcatgctgtgcaacaagcagaggctattttaggtaatgaagaa
ggtacaacattagttgtatgtggagatacaccactaattcgtcctgaaacgatgcaagct
ctattcgaacatcatcaaacaaagaatgctaaagcaactattttaacagcaattgctgaa
aatccaactggctatggccgtattctacgtggcaataacggacaggtggagcaaattgtt
gaacaaaaagatgcttcagcagagcagcaattagtaaaagaaataaacacaggcacatat
tgttttgataacaaattattatttgaaacattgaagcttgtgaaaaacgataatgctcaa
ggtgaatattatttaccagatgtcattgaaattttacaaaagcaaggtgatattgttgaa
gcatatgtcactgatgattttgaagagacgctaggtgttaatgatcgagtggctttgtcg
caagctgagacattcatgcgtacaagaattaacgagaagcatatgcgtaatggtgtaaca
attatccatcctgaaacaacgcatattagtgcagatgcagttattgggcgtgatacggtg
attcaaccaggctcaatgattgaaggtgccactgtgattggtgaagattgcattatcggg
ccaaatactcaaatcatagatagccgcgttggtgatcgcacaactatacattcttcagtt
gtccgtgaaagcgctattgcagaggatactgctattgggccatttgctcatattcgacca
ctttcagacatcggtagtcatgtgaaaattggtaactttgtagaagtgaagaaaagcaag
ctagataacgaaacaaaagtttcacatttaagttatattggcgatgccgagatcggtagt
aacgtcaatattggttgtggttccattacagtaaactatgatggaaaaaacaaattcaaa
acgattattgaagatgatgtatttgtaggatgtaatactaacttagtagcgccagtgaaa
gttggaaaaggttcatttattgcagcaggttctacaattacaaaagaagttcctgaagat
gcacttgccatagctcgtgcaagacaagaaaacaaaccgaattatgtaagcaaattaaat
tcaaaataagtgggtaaatacacaaaagaggacattaaacgtctcatcgaagaaaaaaac
gtaagctttattcgtttacaatttacagatattcttggcacaatcaaaaatgttgagatt
cctgtaagtcaattagacaaagcacttgaaaataaaatgatgtttgatggctcatctatt
gaaggcttcgttcgaatcgaagaatctgatatgtatttatatcctgatcttgatactttc
gtagttttcccttggacttctgaaaaagggaaagtagcacgttttatctgtgatgtatac
actgcgaaaggcgaaccgtttgctggtgacccacgtaacaacctaaaacgtattcttaga
aaaatggaagaaatgggcttctcaagcttcaatttagggcctgagccagaattcttctta
ttcaaattggatgcaaaaggagagccaacgttagaagtaaatgaccatggtggttatttc
gacttagcgccaacagatcttggtgaaaactgccgtcgtgatatcgtattagagctagaa
gaaatgggctttgaaattgaagcatcacaccatgaggtagctcccggacaacacgaaatc
gactttaaatatgctgatgctgttactgcgtgtgataacatccaaacattcaaattggtg
gttaaaacaatcgctcgtaaacatggcttacacgctacatttatgcctaaaccactattt
ggtgaagcaggctctggtatgcactttaacgtgtcactatttaaaggaaaagaaaatgcg
ttctatgatgaatctacagaattaggtctttctgacacagctatgcaattcatggcaggt
gttcttgcacacgtacaaggtttcacagctgtaacaaacccaacagttaactcttataaa
cgtctagtaccaggttacgaagcaccatgttatgttgcatggtctgcacaaaaccgttca
ccattaattcgtataccatctgcacgtggactttcaactcgtgttgaagtacgctctgta
gacccttctgcaaacccatatttagcgatggctgttattttagaagcaggtcttgaaggt
attcgtca---agggctaacaccacctgctgctattaaccgcaacatctatgtgatgtcg
gaagaagagcgtcaagcaaatggtattgaaaacctacctgctgcacttgatgatgcatta
acattacttgctaaagataaagtagcacaggaagcattaggtgagcatatttatgcaaac
tttaaagaagcaaaagaaatcgagttcgatatgtatcgtacaacagtacatcaatgggaa
cgcgatcaatattt-aaaaatgtattaa--------------------------atgaaa
aaaattgaagcaatcattcgtcctgaagtttttggagcagttcgggacggtcttgcacag
gaaggaattgcagggttaagcgtttcagaaatcgctggttgtggtcgtcagctaggtcga
acaggactcttccgcggcaatacgtatgaaattgaatttttacctaaattaaaattagaa
atgattgtagacgatggcaaagttgatgccattgtagagattttattgcgtgaagcagca
actggtaaagtt---ggggacgggaagattttcatttatccagtagaacaagcaattcgt
atccgaacaaaagaagtcgggtcgattgcagtagaataattgaacaccaaggaaatgatt
aaaataagtcaattaaataaatcgtttggagacttacatgtattgaaaaatatcgacatg
acagtctacgagagcgatgttgtttgtctaataggatcgagcgggtcagggaaaagcacc
ctccttcgctgtttgaactttttagaaagaaaagatagtggcaatattataattgaggga
aatgaagtcaatcctcggacagatgaccttaacaaaattagagaaaaggtagggatggta
tttcaaaatttcaacttattcccacacaaaacggttttagaaaatattattgaagcacct
gttatggtaaagggtgtgaacaaagagaaagctatcatcaaagcaaaacaattactgaaa
aaagtaggtttggaggataagtcggatgtctatcctagtaaattatcaggggggcaaaag
caac-gggtggcgattgctagagcacttgcgatggaaccagacattatgctttttgatga
gccaacatcggcactcgatcccgagcttgtgggagaggttttaacaaccatgaaagactt
ggctgaagaaggaatgacaatggttgttgtaacccacgaaatgggattcgcaaaagaggt
agctgattggattgtgtatatgcatgatggaaaaattattgaacgcggcacacctgaaca
atttttcaaccaaccgaaagaggagagaacacgagaatttttaactgcaacaatgcttaa
ataaatgataaaaattgaaaacctacacaaatactttggcaagcttgaagtattaaaagg
aatcgattatgaaattcaagaaaaacaagttgtctgtgttattgggccgtctggttcagg
aaaaagtacatttctccgttgcatcaatatgttagaagaagtaacggatggtgctattta
tattgaaaatgtaaaaattaacgaccctaaaacgaatatcaatgaaattcgcgctgaagt
aggtatggtgttccaacaatttaacttattcccgcatatgactgttattgataatgttac
aatggcacctatgcaaattcgtaaaatgagtcgtacagacgcagaggctctaggacatga
actattaaaaaaggtaggcctcgatagcaaggcatataattatcctgagcagctatcagg
tggtcagcaacagcgtgtggcaattgctcgtgccttagcaatgaagccaaaagctatttt
atttgacgaaccaacttcagcacttgaccctgaaatggtaaaagaggtgctagatgttat
gaaaaatctagcagctgaagggatgacaatggttgttgtgacacatgaaatgggctttgc
ccgtgaagtaggcgatcgagtggtctttatggat---gggggctatattgtagaagaagg
ttctccagaggaactattcggcaatccacaaagcgaccgtacgaaggcgtttttaggaaa
agtattataaatgagtcgtgaaattagacgaactatgccgttattatcgatgagtattgt
gatgcaattaacagagctttcggcaagacaaattcgttattatgaagaacaccatttaat
tgagccgcaccgaacagaaggcaatcgacgtatgttttcactaaatgatgtcgatacatt
gcttgaggttaaagactacttagaacagggtatgaatatggcgaagatt-aaaaaaatat
ttgctaaaaagaaaaatcctgttgctacaactgatgaacaagatttaagtgattcagaat
tacgccaaattatgcgcgaagaaatgcgtcaagcacagcgcatgcaaaaatcatccatcc
gacgt---ggggatttatctcgattctattaattgactagcatccaacaaatcgcaccaa
atttctactgtatcgatacacatgatttaggtcgagagcagcgaacaagctcctatctat
taatcgatgaaaagatagctcttatcgaaacttcggccagtccatccgtaccttatatta
tggaagggttacaagaattaaatattgcagtagaggatatagactatgtcatcgtgacac
atattcatttagatcatgcagggggagcaggattatttttgcaaagctgtcccaatgcta
aattagtggttcatccacgtggcgcagcccacatgattgatccaagtcgtcttatcctta
gtgctaaaggggtttatggcgctgaatttgaccgtctctttgatccaattgtgcctattg
acgctgcaaaaattattgaagttcatcacgaacagcgtttacaattaggtcaacatcatt
taacgttttatcatactgaggggcatgctaagcatcatgtttcaatgctttattccgcta
caaatggcttgtttgttggagatacgacgggtgttcgctatcctgaaatggatggggaag
caattgatttaatcattccgtccacctctccaaatcaatacgaccctgaaacaatggaac
aatccataaaattgtacgaaaagctacaagcaagtgaattatacttcggccactacggag
cttataaaaatccagcagaagcctatcgccaggtgcgctattggacaccgctctttttag
aagaaggcagaaaagcacaagcagcatcaagccagttccaggaacaagttcactacttag
atgcacgcttaaaggagcttttattcaactatctacaggaaaacggcattctttcagatc
atcctgtctatcaaaccatcccatttgatacgattgtgtccgcaatgggaatactggatt
acctagaaaaagtaaatgcacagattccactcaaatagatgatgaacgtacgaagttatt
ctcttggtcccgtccaaacgaattgctatatcgtatcgaataaagaaaaagaatgtatcg
tatttgatccaggcgaggaagcggagcgtctcattaaaacaatccgtagcaacggcttaa
aacctcttgctatctttttaacacatgcccattttgatcatata---ggggcagtggatg
[truncated: 15,005,478 more chars]
