# Supplementary material for: Whole-genome analysis of Lysinibacillus boronitolerans MSR1: A dairy-isolated multidrug-resistant and non-pathogenic strain
Source: PLoS One. 2025 Dec 12;20(12):e0333844. doi: 10.1371/journal.pone.0333844 (PMC12700380; doi:10.1371/journal.pone.0333844)
Supplement: S9 File — (ZIP) [file pone.0333844.s015.zip › roaryresult/core_gene_alignment.aln.bionj]

((7NBS:0.0075207539,((JCM_21713:0.00016000181,NBRC_103108:0.00020107538):0.003251418,PB293:0.0039289608):0.0020376965):-0.00037992559,(CTOTU47045:0.0059899925,F1182:0.0060890154):8.7860972e-06,(SRR12377473:0.011391192,p42_Compleate:0.016757444):0.03276255);
