# Supplementary material for: Whole-genome analysis of Lysinibacillus boronitolerans MSR1: A dairy-isolated multidrug-resistant and non-pathogenic strain
Source: PLoS One. 2025 Dec 12;20(12):e0333844. doi: 10.1371/journal.pone.0333844 (PMC12700380; doi:10.1371/journal.pone.0333844)
Supplement: S9 File — (ZIP) [file pone.0333844.s015.zip › roaryresult/core_gene_alignment.aln.iqtree]

IQ-TREE 2.2.5 COVID-edition built Sep 15 2023

Input file name: core_gene_alignment.aln
Type of analysis: ModelFinder + tree reconstruction
Random seed number: 510769

REFERENCES
----------

To cite IQ-TREE please use:

Bui Quang Minh, Heiko A. Schmidt, Olga Chernomor, Dominik Schrempf,
Michael D. Woodhams, Arndt von Haeseler, and Robert Lanfear (2020)
IQ-TREE 2: New models and efficient methods for phylogenetic inference
in the genomic era. Mol. Biol. Evol., in press.
https://doi.org/10.1093/molbev/msaa015

To cite ModelFinder please use: 

Subha Kalyaanamoorthy, Bui Quang Minh, Thomas KF Wong, Arndt von Haeseler,
and Lars S Jermiin (2017) ModelFinder: Fast model selection for
accurate phylogenetic estimates. Nature Methods, 14:587–589.
https://doi.org/10.1038/nmeth.4285

SEQUENCE ALIGNMENT
------------------

Input data: 8 sequences with 1894103 nucleotide sites
Number of constant sites: 1.78684e+06 (= 94.3373% of all sites)
Number of invariant (constant or ambiguous constant) sites: 1.78684e+06 (= 94.3373% of all sites)
Number of parsimony informative sites: 61918
Number of distinct site patterns: 5082

ModelFinder
-----------

Best-fit model according to BIC: GTR+F+R2

List of models sorted by BIC scores: 

Model                  LogL         AIC      w-AIC        AICc     w-AICc         BIC      w-BIC
GTR+F+R2        -3405964.428 6811974.856 +        1 6811974.857 +        1 6812261.304 +        1
GTR+F+I+R2      -3405976.503 6812001.006 -  2.1e-06 6812001.007 -  2.1e-06 6812299.908 - 4.14e-09
GTR+F+I         -3405992.134 6812028.268 - 2.52e-12 6812028.269 - 2.52e-12 6812302.262 - 1.28e-09
GTR+F+R3        -3405974.193 6811998.386 - 7.77e-06 6811998.387 - 7.77e-06 6812309.742 - 3.03e-11
GTR+F+I+R3      -3405969.466 6811990.932 - 0.000323 6811990.933 - 0.000323 6812314.743 - 2.49e-12
GTR+F+I+G4      -3405992.691 6812031.382 - 5.31e-13 6812031.383 - 5.31e-13 6812317.830 - 5.32e-13
TIM2+F+R2       -3406122.257 6812286.514 - 2.11e-68 6812286.514 - 2.11e-68 6812548.053 - 5.41e-63
TVM+F+R2        -3406464.068 6812972.136 - 2.77e-217 6812972.137 - 2.78e-217 6813246.130 - 1.41e-214
TPM2u+F+R2      -3406636.159 6813312.318 - 3.75e-291 6813312.318 - 3.75e-291 6813561.403 - 4.86e-283
TIM3+F+R2       -3407150.146 6814342.292 -        0 6814342.292 -        0 6814603.831 -        0
TIM+F+R2        -3407224.955 6814491.910 -        0 6814491.910 -        0 6814753.449 -        0
TN+F+R2         -3407257.751 6814555.502 -        0 6814555.502 -        0 6814804.587 -        0
TPM3u+F+R2      -3407626.652 6815293.304 -        0 6815293.304 -        0 6815542.389 -        0
K3Pu+F+R2       -3407714.482 6815468.964 -        0 6815468.964 -        0 6815718.049 -        0
HKY+F+R2        -3407746.595 6815531.190 -        0 6815531.190 -        0 6815767.821 -        0
GTR+F+G4        -3418180.347 6836404.694 -        0 6836404.695 -        0 6836678.688 -        0
F81+F+R2        -3439186.570 6878409.140 -        0 6878409.140 -        0 6878633.317 -        0
GTR+F           -3453852.290 6907746.580 -        0 6907746.580 -        0 6908008.119 -        0
SYM+R2          -3461984.168 6924008.336 -        0 6924008.336 -        0 6924257.421 -        0
TVMe+R2         -3462020.291 6924078.582 -        0 6924078.582 -        0 6924315.213 -        0
TIM2e+R2        -3463313.170 6926662.340 -        0 6926662.340 -        0 6926886.517 -        0
TPM2+R2         -3463341.203 6926716.406 -        0 6926716.406 -        0 6926928.128 -        0
TIM3e+R2        -3464700.881 6929437.762 -        0 6929437.762 -        0 6929661.939 -        0
TPM3+R2         -3464746.259 6929526.518 -        0 6929526.518 -        0 6929738.240 -        0
TIMe+R2         -3465824.905 6931685.810 -        0 6931685.810 -        0 6931909.987 -        0
K3P+R2          -3465861.486 6931756.972 -        0 6931756.972 -        0 6931968.694 -        0
TNe+R2          -3465970.093 6931974.186 -        0 6931974.186 -        0 6932185.908 -        0
K2P+R2          -3466006.748 6932045.496 -        0 6932045.496 -        0 6932244.764 -        0
JC+R2           -3495750.537 6991531.074 -        0 6991531.074 -        0 6991717.888 -        0

AIC, w-AIC   : Akaike information criterion scores and weights.
AICc, w-AICc : Corrected AIC scores and weights.
BIC, w-BIC   : Bayesian information criterion scores and weights.

Plus signs denote the 95% confidence sets.
Minus signs denote significant exclusion.

SUBSTITUTION PROCESS
--------------------

Model of substitution: GTR+F+R2

Rate parameter R:

  A-C: 1.4327
  A-G: 4.9178
  A-T: 1.5701
  C-G: 0.6872
  C-T: 6.4851
  G-T: 1.0000

State frequencies: (empirical counts from alignment)

  pi(A) = 0.3206
  pi(C) = 0.1716
  pi(G) = 0.2167
  pi(T) = 0.2911

Rate matrix Q:

  A   -0.9027    0.1255    0.5438    0.2333
  C    0.2344    -1.274   0.07599    0.9636
  G    0.8047    0.0602    -1.013    0.1486
  T    0.2569    0.5681    0.1106   -0.9356

Model of rate heterogeneity: FreeRate with 2 categories
Site proportion and rates:  (0.9127,0.06563) (0.08733,10.76)

 Category  Relative_rate  Proportion
  1         0.06563        0.9127
  2         10.76          0.08733

MAXIMUM LIKELIHOOD TREE
-----------------------

Log-likelihood of the tree: -3405962.8148 (s.e. 2301.1475)
Unconstrained log-likelihood (without tree): -5197390.7301
Number of free parameters (#branches + #model parameters): 23
Akaike information criterion (AIC) score: 6811971.6297
Corrected Akaike information criterion (AICc) score: 6811971.6302
Bayesian information criterion (BIC) score: 6812258.0776

Total tree length (sum of branch lengths): 0.0903
Sum of internal branch lengths: 0.0436 (48.3083% of tree length)

NOTE: Tree is UNROOTED although outgroup taxon '7NBS' is drawn at root

+--7NBS
|
|     +------CTOTU47045
+-----|
|     |  +------F1182
|     +--|
|        |     +--JCM_21713
|        |  +--|
|        |  |  +--NBRC_103108
|        +--|
|           +----PB293
|
|                                       +-------------SRR12377473
+---------------------------------------|
                                        +------------------p42_Compleate

Tree in newick format:

(7NBS:0.0025235114,(CTOTU47045:0.0057074472,(F1182:0.0056954831,((JCM_21713:0.0003621131,NBRC_103108:0.0000008361):0.0028774117,PB293:0.0044345601):0.0015337890):0.0013256947):0.0053867128,(SRR12377473:0.0120350806,p42_Compleate:0.0159401631):0.0325189843);

ALISIM COMMAND
--------------
To simulate an alignment of the same length as the original alignment, using the tree and model parameters estimated from this analysis, you can use the following command:

--alisim simulated_MSA -t core_gene_alignment.aln.treefile -m "GTR{1.43272,4.91778,1.57008,0.687159,6.48513}+F{0.320581,0.17163,0.216662,0.291126}+R2{0.91267,0.0656341,0.0873296,10.7649}" --length 1894103

To mimic the alignment used to produce this analysis, i.e. simulate an alignment of the same length as the original alignment, using the tree and model parameters estimated from this analysis *and* copying the same gap positions as the original alignment, you can use the following command:

iqtree -s core_gene_alignment.aln --alisim mimicked_MSA

To simulate any number of alignments in either of the two commandlines above, use the --num-alignments options, for example mimic 100 alignments you would use the command line:

iqtree -s core_gene_alignment.aln --alisim mimicked_MSA --num-alignments 100

For more information on using AliSim, please visit: www.iqtree.org/doc/AliSim

TIME STAMP
----------

Date and time: Thu Nov 16 13:16:45 2023
Total CPU time used: 7.609497 seconds (0h:0m:7s)
Total wall-clock time used: 7.6441856 seconds (0h:0m:7s)
