# Supplementary material for: Whole-genome analysis of Lysinibacillus boronitolerans MSR1: A dairy-isolated multidrug-resistant and non-pathogenic strain
Source: PLoS One. 2025 Dec 12;20(12):e0333844. doi: 10.1371/journal.pone.0333844 (PMC12700380; doi:10.1371/journal.pone.0333844)
Supplement: S9 File — (ZIP) [file pone.0333844.s015.zip › roaryresult/core_gene_alignment.aln.log]

IQ-TREE multicore version 2.2.5 COVID-edition for Linux 64-bit built Sep 15 2023
Developed by Bui Quang Minh, James Barbetti, Nguyen Lam Tung,
Olga Chernomor, Heiko Schmidt, Dominik Schrempf, Michael Woodhams, Ly Trong Nhan.

Host:    mahadi-MS-7817 (AVX2, FMA3, 7 GB RAM)
Command: iqtree -s core_gene_alignment.aln
Seed:    510769 (Using SPRNG - Scalable Parallel Random Number Generator)
Time:    Thu Nov 16 13:16:12 2023
Kernel:  AVX+FMA - 1 threads (4 CPU cores detected)

HINT: Use -nt option to specify number of threads because your CPU has 4 cores!
HINT: -nt AUTO will automatically determine the best number of threads to use.

Reading alignment file core_gene_alignment.aln ... Fasta format detected
Reading fasta file: done in 0.298138 secs using 93.22% CPU
Alignment most likely contains DNA/RNA sequences
Constructing alignment: done in 1.309 secs using 53.28% CPU
Alignment has 8 sequences with 1894103 columns, 5082 distinct patterns
61918 parsimony-informative, 45340 singleton sites, 1786845 constant sites
               Gap/Ambiguity  Composition  p-value
Analyzing sequences: done in 0.000153875 secs
   1  7NBS             1.33%    passed     93.75%
   2  CTOTU47045       1.37%    passed     93.37%
   3  F1182            9.84%    passed      9.90%
   4  JCM_21713       16.73%    failed      0.00%
   5  NBRC_103108      1.28%    passed     84.30%
   6  PB293            1.44%    passed     93.30%
   7  SRR12377473      2.45%    failed      0.04%
   8  p42_Compleate    1.24%    failed      0.51%
****  TOTAL            4.46%  3 sequences failed composition chi2 test (p-value<5%; df=3)
NOTE: minimal branch length is reduced to 0.000000052795 for long alignment
Checking for duplicate sequences: done in 0.000168066 secs


Create initial parsimony tree by phylogenetic likelihood library (PLL)... 0.009 seconds
Perform fast likelihood tree search using GTR+I+G model...
Estimate model parameters (epsilon = 5.000)
Perform nearest neighbor interchange...
Optimizing NNI: done in 0.0270605 secs using 99.98% CPU
Estimate model parameters (epsilon = 1.000)
1. Initial log-likelihood: -3406069.146
2. Current log-likelihood: -3406064.679
3. Current log-likelihood: -3406060.402
4. Current log-likelihood: -3406056.311
5. Current log-likelihood: -3406052.468
6. Current log-likelihood: -3406048.823
7. Current log-likelihood: -3406045.396
8. Current log-likelihood: -3406042.154
9. Current log-likelihood: -3406039.098
10. Current log-likelihood: -3406036.214
11. Current log-likelihood: -3406033.506
12. Current log-likelihood: -3406030.918
13. Current log-likelihood: -3406028.512
14. Current log-likelihood: -3406026.217
15. Current log-likelihood: -3406024.084
16. Current log-likelihood: -3406022.059
17. Current log-likelihood: -3406020.165
18. Current log-likelihood: -3406018.378
19. Current log-likelihood: -3406016.689
20. Current log-likelihood: -3406015.115
21. Current log-likelihood: -3406013.634
22. Current log-likelihood: -3406012.232
23. Current log-likelihood: -3406010.921
24. Current log-likelihood: -3406009.681
25. Current log-likelihood: -3406008.531
26. Current log-likelihood: -3406007.439
27. Current log-likelihood: -3406006.423
Optimal log-likelihood: -3406005.429
Rate parameters:  A-C: 1.42724  A-G: 4.88579  A-T: 1.56650  C-G: 0.68844  C-T: 6.41300  G-T: 1.00000
Base frequencies:  A: 0.321  C: 0.172  G: 0.217  T: 0.291
Proportion of invariable sites: 0.581
Gamma shape alpha: 0.020
Parameters optimization took 27 rounds (0.993 sec)
Time for fast ML tree search: 3.586 seconds

NOTE: ModelFinder requires 13 MB RAM!
ModelFinder will test up to 484 DNA models (sample size: 1894103) ...
 No. Model         -LnL         df  AIC          AICc         BIC
  1  GTR+F         3453852.290  21  6907746.579  6907746.580  6908008.118
  2  GTR+F+I       3405992.134  22  6812028.269  6812028.270  6812302.263
  3  GTR+F+G4      3418180.347  22  6836404.694  6836404.695  6836678.688
  4  GTR+F+I+G4    3405992.691  23  6812031.382  6812031.382  6812317.830
  5  GTR+F+R2      3405964.428  23  6811974.856  6811974.856  6812261.303
WARNING: Log-likelihood -3.40597e+06 of GTR+F+R3 worse than GTR+F+R2 -3.40596e+06
  6  GTR+F+R3      3405974.193  25  6811998.387  6811998.388  6812309.743
 14  GTR+F+I+R2    3405976.503  24  6812001.006  6812001.007  6812299.909
 15  GTR+F+I+R3    3405969.466  26  6811990.933  6811990.933  6812314.743
 27  SYM+R2        3461984.168  20  6924008.336  6924008.337  6924257.421
 49  TVM+F+R2      3406464.068  22  6812972.136  6812972.136  6813246.129
 71  TVMe+R2       3462020.291  19  6924078.581  6924078.581  6924315.212
 93  TIM3+F+R2     3407150.146  21  6814342.292  6814342.292  6814603.831
115  TIM3e+R2      3464700.881  18  6929437.761  6929437.762  6929661.938
137  TIM2+F+R2     3406122.257  21  6812286.515  6812286.515  6812548.054
159  TIM2e+R2      3463313.170  18  6926662.340  6926662.341  6926886.517
181  TIM+F+R2      3407224.955  21  6814491.910  6814491.911  6814753.450
203  TIMe+R2       3465824.905  18  6931685.809  6931685.810  6931909.986
225  TPM3u+F+R2    3407626.652  20  6815293.304  6815293.304  6815542.389
247  TPM3+R2       3464746.259  17  6929526.519  6929526.519  6929738.241
269  TPM2u+F+R2    3406636.159  20  6813312.317  6813312.318  6813561.402
291  TPM2+R2       3463341.203  17  6926716.406  6926716.406  6926928.128
313  K3Pu+F+R2     3407714.482  20  6815468.964  6815468.965  6815718.049
335  K3P+R2        3465861.486  17  6931756.971  6931756.972  6931968.694
357  TN+F+R2       3407257.751  20  6814555.502  6814555.503  6814804.587
379  TNe+R2        3465970.093  17  6931974.186  6931974.187  6932185.909
401  HKY+F+R2      3407746.595  19  6815531.190  6815531.190  6815767.821
423  K2P+R2        3466006.748  16  6932045.497  6932045.497  6932244.765
445  F81+F+R2      3439186.570  18  6878409.140  6878409.140  6878633.316
467  JC+R2         3495750.537  15  6991531.073  6991531.074  6991717.887
Akaike Information Criterion:           GTR+F+R2
Corrected Akaike Information Criterion: GTR+F+R2
Bayesian Information Criterion:         GTR+F+R2
Best-fit model: GTR+F+R2 chosen according to BIC

All model information printed to core_gene_alignment.aln.model.gz
CPU time for ModelFinder: 22.916 seconds (0h:0m:22s)
Wall-clock time for ModelFinder: 22.999 seconds (0h:0m:22s)

NOTE: 2 MB RAM (0 GB) is required!
Estimate model parameters (epsilon = 0.100)
1. Initial log-likelihood: -3405964.428
Optimal log-likelihood: -3405964.342
Rate parameters:  A-C: 1.41343  A-G: 4.85142  A-T: 1.54953  C-G: 0.67581  C-T: 6.38949  G-T: 1.00000
Base frequencies:  A: 0.321  C: 0.172  G: 0.217  T: 0.291
Site proportion and rates:  (0.912,0.063) (0.088,10.723)
Parameters optimization took 1 rounds (0.021 sec)
Wrote distance file to... 
Computing ML distances based on estimated model parameters...
Calculating distance matrix: done in 0.000731912 secs using 96.87% CPU
Computing ML distances took 0.001028 sec (of wall-clock time) 0.001001 sec (of CPU time)
Setting up auxiliary I and S matrices: done in 2.7117e-05 secs using 92.19% CPU
Constructing RapidNJ tree: done in 5.5064e-05 secs using 96.25% CPU
Computing RapidNJ tree took 0.000139 sec (of wall-clock time) 0.000135 sec (of CPU time)
Log-likelihood of RapidNJ tree: -3414370.093
--------------------------------------------------------------------
|             INITIALIZING CANDIDATE TREE SET                      |
--------------------------------------------------------------------
Generating 98 parsimony trees... 1.830 second
Computing log-likelihood of 52 initial trees ... 0.251 seconds
Current best score: -3405964.342

Do NNI search on 20 best initial trees
Optimizing NNI: done in 0.0161186 secs using 98.33% CPU
Estimate model parameters (epsilon = 0.100)
BETTER TREE FOUND at iteration 1: -3405964.256
Optimizing NNI: done in 0.0349252 secs using 99.11% CPU
Optimizing NNI: done in 0.032206 secs using 99.62% CPU
Optimizing NNI: done in 0.0314423 secs using 99.99% CPU
Optimizing NNI: done in 0.031211 secs using 99.99% CPU
Optimizing NNI: done in 0.0485376 secs using 99.99% CPU
Optimizing NNI: done in 0.0499792 secs using 99.99% CPU
Optimizing NNI: done in 0.0493174 secs using 99.99% CPU
Optimizing NNI: done in 0.0500078 secs using 99.94% CPU
Optimizing NNI: done in 0.0529692 secs using 99.97% CPU
Iteration 10 / LogL: -3405964.383 / Time: 0h:0m:2s
Optimizing NNI: done in 0.0527789 secs using 99.99% CPU
Optimizing NNI: done in 0.0495255 secs using 99.99% CPU
Optimizing NNI: done in 0.0352634 secs using 99.99% CPU
Optimizing NNI: done in 0.0350508 secs using 99.99% CPU
Optimizing NNI: done in 0.049128 secs using 99.99% CPU
Optimizing NNI: done in 0.0484029 secs using 99.99% CPU
Optimizing NNI: done in 0.0531715 secs using 99.99% CPU
Optimizing NNI: done in 0.0534901 secs using 99.99% CPU
Optimizing NNI: done in 0.0348991 secs using 88.7% CPU
Optimizing NNI: done in 0.0285089 secs using 99.93% CPU
Iteration 20 / LogL: -3405981.653 / Time: 0h:0m:3s
Finish initializing candidate tree set (1)
Current best tree score: -3405964.256 / CPU time: 2.964
Number of iterations: 20
--------------------------------------------------------------------
|               OPTIMIZING CANDIDATE TREE SET                      |
--------------------------------------------------------------------
Optimizing NNI: done in 0.0149706 secs using 99.87% CPU
Optimizing NNI: done in 0.0366841 secs using 99.95% CPU
Optimizing NNI: done in 0.0515564 secs using 99.99% CPU
Optimizing NNI: done in 0.0504516 secs using 99.97% CPU
Optimizing NNI: done in 0.015132 secs using 99.97% CPU
Optimizing NNI: done in 0.081341 secs using 99.99% CPU
Optimizing NNI: done in 0.069786 secs using 99.52% CPU
Optimizing NNI: done in 0.0861468 secs using 99.27% CPU
Optimizing NNI: done in 0.0327012 secs using 99.9% CPU
Optimizing NNI: done in 0.0143416 secs using 99.97% CPU
Iteration 30 / LogL: -3411349.867 / Time: 0h:0m:3s (0h:0m:8s left)
Optimizing NNI: done in 0.0344455 secs using 99.94% CPU
Optimizing NNI: done in 0.0340701 secs using 99.99% CPU
Optimizing NNI: done in 0.0637912 secs using 99.99% CPU
Optimizing NNI: done in 0.0514709 secs using 99.99% CPU
Optimizing NNI: done in 0.0537177 secs using 99.97% CPU
Optimizing NNI: done in 0.0541436 secs using 99.97% CPU
Optimizing NNI: done in 0.0679098 secs using 99.99% CPU
Optimizing NNI: done in 0.0346578 secs using 99.96% CPU
Optimizing NNI: done in 0.033711 secs using 99.99% CPU
Optimizing NNI: done in 0.068447 secs using 99.99% CPU
Iteration 40 / LogL: -3405965.006 / Time: 0h:0m:3s (0h:0m:6s left)
Optimizing NNI: done in 0.05113 secs using 99.97% CPU
Optimizing NNI: done in 0.0519257 secs using 99.99% CPU
Optimizing NNI: done in 0.0822192 secs using 99.99% CPU
Optimizing NNI: done in 0.0647289 secs using 99.99% CPU
Optimizing NNI: done in 0.0144497 secs using 99.97% CPU
Optimizing NNI: done in 0.0335703 secs using 99.98% CPU
Optimizing NNI: done in 0.0532671 secs using 99.99% CPU
Optimizing NNI: done in 0.0329976 secs using 99.99% CPU
Optimizing NNI: done in 0.0347759 secs using 99.96% CPU
Optimizing NNI: done in 0.0352317 secs using 99.99% CPU
Iteration 50 / LogL: -3411387.666 / Time: 0h:0m:4s (0h:0m:4s left)
Optimizing NNI: done in 0.0705771 secs using 99.97% CPU
Optimizing NNI: done in 0.0698509 secs using 99.99% CPU
Optimizing NNI: done in 0.0677965 secs using 99.98% CPU
Optimizing NNI: done in 0.0353893 secs using 99.99% CPU
Optimizing NNI: done in 0.070765 secs using 99.99% CPU
Optimizing NNI: done in 0.0665865 secs using 99.99% CPU
Optimizing NNI: done in 0.0324992 secs using 99.99% CPU
Optimizing NNI: done in 0.0522284 secs using 99.99% CPU
Optimizing NNI: done in 0.067799 secs using 99.99% CPU
Optimizing NNI: done in 0.0684652 secs using 94.16% CPU
Iteration 60 / LogL: -3405965.180 / Time: 0h:0m:5s (0h:0m:3s left)
Optimizing NNI: done in 0.034789 secs using 99.95% CPU
Optimizing NNI: done in 0.0334445 secs using 99.99% CPU
Optimizing NNI: done in 0.0858829 secs using 95.31% CPU
Optimizing NNI: done in 0.0451721 secs using 99.96% CPU
Optimizing NNI: done in 0.0151835 secs using 99.98% CPU
Optimizing NNI: done in 0.0498183 secs using 99.99% CPU
Optimizing NNI: done in 0.0341669 secs using 99.94% CPU
Optimizing NNI: done in 0.0547597 secs using 99.99% CPU
Optimizing NNI: done in 0.0345935 secs using 99.99% CPU
Optimizing NNI: done in 0.0333487 secs using 99.98% CPU
Iteration 70 / LogL: -3405975.097 / Time: 0h:0m:5s (0h:0m:2s left)
Optimizing NNI: done in 0.0476776 secs using 99.84% CPU
Optimizing NNI: done in 0.0162213 secs using 99.97% CPU
Optimizing NNI: done in 0.0488199 secs using 99.99% CPU
Optimizing NNI: done in 0.0721272 secs using 99.99% CPU
Optimizing NNI: done in 0.0718774 secs using 99.99% CPU
Optimizing NNI: done in 0.0152866 secs using 99.97% CPU
Optimizing NNI: done in 0.015431 secs using 99.97% CPU
Optimizing NNI: done in 0.0447616 secs using 99.99% CPU
Optimizing NNI: done in 0.0549235 secs using 99.97% CPU
Optimizing NNI: done in 0.0487913 secs using 99.99% CPU
Iteration 80 / LogL: -3405964.366 / Time: 0h:0m:5s (0h:0m:1s left)
Optimizing NNI: done in 0.0352645 secs using 99.99% CPU
Optimizing NNI: done in 0.0339364 secs using 99.99% CPU
Optimizing NNI: done in 0.0547196 secs using 99.96% CPU
Optimizing NNI: done in 0.0522033 secs using 99.3% CPU
Optimizing NNI: done in 0.0730427 secs using 99.28% CPU
Optimizing NNI: done in 0.0452295 secs using 99.27% CPU
Optimizing NNI: done in 0.0536044 secs using 94.27% CPU
Optimizing NNI: done in 0.0698025 secs using 99.34% CPU
Optimizing NNI: done in 0.0338301 secs using 99.44% CPU
Optimizing NNI: done in 0.0150514 secs using 99.97% CPU
Iteration 90 / LogL: -3405964.256 / Time: 0h:0m:6s (0h:0m:0s left)
Optimizing NNI: done in 0.0439994 secs using 99.96% CPU
Optimizing NNI: done in 0.0362873 secs using 99.95% CPU
Optimizing NNI: done in 0.0143894 secs using 99.97% CPU
Optimizing NNI: done in 0.0692335 secs using 99.98% CPU
Optimizing NNI: done in 0.0152858 secs using 99.98% CPU
Optimizing NNI: done in 0.0160933 secs using 99.97% CPU
Optimizing NNI: done in 0.0340664 secs using 99.99% CPU
Optimizing NNI: done in 0.0479196 secs using 91.71% CPU
Optimizing NNI: done in 0.0674324 secs using 99.99% CPU
Optimizing NNI: done in 0.0154659 secs using 99.97% CPU
Iteration 100 / LogL: -3405964.256 / Time: 0h:0m:6s (0h:0m:0s left)
Optimizing NNI: done in 0.0153538 secs using 99.94% CPU
Optimizing NNI: done in 0.0685626 secs using 99.98% CPU
TREE SEARCH COMPLETED AFTER 102 ITERATIONS / Time: 0h:0m:6s

--------------------------------------------------------------------
|                    FINALIZING TREE SEARCH                        |
--------------------------------------------------------------------
Performs final model parameters optimization
Estimate model parameters (epsilon = 0.010)
1. Initial log-likelihood: -3405964.256
2. Current log-likelihood: -3405964.175
3. Current log-likelihood: -3405964.098
4. Current log-likelihood: -3405964.031
5. Current log-likelihood: -3405963.961
6. Current log-likelihood: -3405963.895
7. Current log-likelihood: -3405963.833
8. Current log-likelihood: -3405963.779
9. Current log-likelihood: -3405963.722
10. Current log-likelihood: -3405963.668
11. Current log-likelihood: -3405963.617
12. Current log-likelihood: -3405963.574
13. Current log-likelihood: -3405963.527
14. Current log-likelihood: -3405963.483
15. Current log-likelihood: -3405963.441
16. Current log-likelihood: -3405963.406
17. Current log-likelihood: -3405963.367
18. Current log-likelihood: -3405963.330
19. Current log-likelihood: -3405963.295
20. Current log-likelihood: -3405963.267
21. Current log-likelihood: -3405963.234
22. Current log-likelihood: -3405963.203
23. Current log-likelihood: -3405963.174
24. Current log-likelihood: -3405963.151
25. Current log-likelihood: -3405963.123
26. Current log-likelihood: -3405963.102
27. Current log-likelihood: -3405963.077
28. Current log-likelihood: -3405963.053
29. Current log-likelihood: -3405963.030
30. Current log-likelihood: -3405963.013
31. Current log-likelihood: -3405962.991
32. Current log-likelihood: -3405962.970
33. Current log-likelihood: -3405962.950
34. Current log-likelihood: -3405962.935
35. Current log-likelihood: -3405962.916
36. Current log-likelihood: -3405962.904
37. Current log-likelihood: -3405962.886
38. Current log-likelihood: -3405962.869
39. Current log-likelihood: -3405962.852
40. Current log-likelihood: -3405962.841
41. Current log-likelihood: -3405962.825
Optimal log-likelihood: -3405962.815
Rate parameters:  A-C: 1.43272  A-G: 4.91778  A-T: 1.57008  C-G: 0.68716  C-T: 6.48513  G-T: 1.00000
Base frequencies:  A: 0.321  C: 0.172  G: 0.217  T: 0.291
Site proportion and rates:  (0.913,0.066) (0.087,10.765)
Parameters optimization took 41 rounds (0.745 sec)
BEST SCORE FOUND : -3405962.815
Total tree length: 0.090

Total number of iterations: 102
CPU time used for tree search: 6.815 sec (0h:0m:6s)
Wall-clock time used for tree search: 6.846 sec (0h:0m:6s)
Total CPU time used: 7.609 sec (0h:0m:7s)
Total wall-clock time used: 7.643 sec (0h:0m:7s)

Analysis results written to: 
  IQ-TREE report:                core_gene_alignment.aln.iqtree
  Maximum-likelihood tree:       core_gene_alignment.aln.treefile
  Likelihood distances:          core_gene_alignment.aln.mldist
  Screen log file:               core_gene_alignment.aln.log

Date and Time: Thu Nov 16 13:16:45 2023
