# Supplementary material for: Whole-genome analysis of Lysinibacillus boronitolerans MSR1: A dairy-isolated multidrug-resistant and non-pathogenic strain
Source: PLoS One. 2025 Dec 12;20(12):e0333844. doi: 10.1371/journal.pone.0333844 (PMC12700380; doi:10.1371/journal.pone.0333844)
Supplement: S9 File — (ZIP) [file pone.0333844.s015.zip › roaryresult/core_gene_alignment.aln.mldist]

8
7NBS          0.000000000 0.013813714 0.013687097 0.012574962 0.012767535 0.013806570 0.047807210 0.051845212 
CTOTU47045    0.013813714 0.000000000 0.012079008 0.010514489 0.010631416 0.012003131 0.048359414 0.056061579 
F1182         0.013687097 0.012079008 0.000000000 0.009888738 0.009536575 0.011012178 0.050412572 0.056707061 
JCM_21713     0.012574962 0.010514489 0.009888738 0.000000000 0.000361077 0.007337248 0.055334491 0.059356046 
NBRC_103108   0.012767535 0.010631416 0.009536575 0.000361077 0.000000000 0.007384588 0.055230941 0.059860992 
PB293         0.013806570 0.012003131 0.011012178 0.007337248 0.007384588 0.000000000 0.052451902 0.057963171 
SRR12377473   0.047807210 0.048359414 0.050412572 0.055334491 0.055230941 0.052451902 0.000000000 0.028148635 
p42_Compleate 0.051845212 0.056061579 0.056707061 0.059356046 0.059860992 0.057963171 0.028148635 0.000000000 
