# Supplementary material for: Whole-genome analysis of Lysinibacillus boronitolerans MSR1: A dairy-isolated multidrug-resistant and non-pathogenic strain
Source: PLoS One. 2025 Dec 12;20(12):e0333844. doi: 10.1371/journal.pone.0333844 (PMC12700380; doi:10.1371/journal.pone.0333844)
Supplement: S9 File — (ZIP) [file pone.0333844.s015.zip › roaryresult/core_gene_alignment.aln.treefile]

(7NBS:0.0025235114,(CTOTU47045:0.0057074472,(F1182:0.0056954831,((JCM_21713:0.0003621131,NBRC_103108:0.0000008361):0.0028774117,PB293:0.0044345601):0.0015337890):0.0013256947):0.0053867128,(SRR12377473:0.0120350806,p42_Compleate:0.0159401631):0.0325189843);
