# Supplementary material for: Whole-genome analysis of Lysinibacillus boronitolerans MSR1: A dairy-isolated multidrug-resistant and non-pathogenic strain
Source: PLoS One. 2025 Dec 12;20(12):e0333844. doi: 10.1371/journal.pone.0333844 (PMC12700380; doi:10.1371/journal.pone.0333844)
Supplement: S9 File — (ZIP) [file pone.0333844.s015.zip › roaryresult/gene_presence_absence.csv]

Gene	Non-unique Gene name	Annotation	No. isolates	No. sequences	Avg sequences per isolate	Genome Fragment	Order within Fragment	Accessory Fragment	Accessory Order with Fragment	QC	Min group size nuc	Max group size nuc	Avg group size nuc	7NBS	CTOTU47045	F1182	JCM_21713	NBRC_103108	PB293	SRR12377473	p42_Compleate
sigE		RNA polymerase sigma-E factor	8	8	1	34	7723				707	710	707	7NBS_02364	CTOTU47045_02527	F1182_01485	JCM_01309	NBRC_01048	PB293_01698	SRR12377473_03216	p42_Compleate_02810
ald		Alanine dehydrogenase	8	8	1	34	6546				1115	1118	1115	7NBS_00462	CTOTU47045_00117	F1182_04204	JCM_01466	NBRC_04047	PB293_01184	SRR12377473_01856	p42_Compleate_00308
group_10002		hypothetical protein	8	8	1	34	2186				437	437	437	7NBS_03098	CTOTU47045_01837	F1182_04317	JCM_03077	NBRC_02038	PB293_03803	SRR12377473_01991	p42_Compleate_02131
sdhB		L-serine dehydratase, beta chain	8	8	1	34	7650				662	662	662	7NBS_00334	CTOTU47045_00873	F1182_04793	JCM_04326	NBRC_02000	PB293_01638	SRR12377473_03197	p42_Compleate_02751
mrpG_2		Na(+)/H(+) antiporter subunit G	8	8	1	34	6331				368	371	368	7NBS_03639	CTOTU47045_03424	F1182_04650	JCM_03228	NBRC_03708	PB293_03028	SRR12377473_00983	p42_Compleate_00116
salA_1		Iron-sulfur cluster carrier protein	8	8	1	34	8729				1055	1058	1055	7NBS_02490	CTOTU47045_01174	F1182_03799	JCM_03545	NBRC_04391	PB293_02560	SRR12377473_03051	p42_Compleate_04012
tig		Trigger factor	8	8	1	34	249				1289	1289	1289	7NBS_03597	CTOTU47045_01482	F1182_00556	JCM_01818	NBRC_01406	PB293_02132	SRR12377473_01082	p42_Compleate_00471
actP_1		Cation/acetate symporter ActP	8	8	1	34	7710				1568	1571	1568	7NBS_02353	CTOTU47045_02516	F1182_03529	JCM_01321	NBRC_01059	PB293_01687	SRR12377473_01238	p42_Compleate_02799
group_10008		hypothetical protein	8	8	1	34	259				827	830	827	7NBS_03606	CTOTU47045_01473	F1182_00566	JCM_01805	NBRC_01415	PB293_02141	SRR12377473_01073	p42_Compleate_00480
group_10009		hypothetical protein	8	8	1	34	6277				1109	1109	1109	7NBS_03222	CTOTU47045_03461	F1182_02760	JCM_03182	NBRC_03745	PB293_03065	SRR12377473_01505	p42_Compleate_00071
mmgB_1		putative 3-hydroxybutyryl-CoA dehydrogenase	8	8	1	34	4031				851	854	851	7NBS_02924	CTOTU47045_00984	F1182_02719	JCM_05883	NBRC_04377	PB293_00703	SRR12377473_00826	p42_Compleate_03186
ansB		L-asparaginase 2	8	8	1	34	2908				968	968	968	7NBS_01189	CTOTU47045_03969	F1182_02392	JCM_00247	NBRC_01621	PB293_03554	SRR12377473_01353	p42_Compleate_02337
group_10012		Putative pyridoxal phosphate-dependent acyltransferase	8	8	1	34	4138				1199	1205	1199	7NBS_02588	CTOTU47045_00912	F1182_01027	JCM_00833	NBRC_04305	PB293_00786	SRR12377473_03451	p42_Compleate_03260
group_10013	cat1_1	Succinyl-CoA:coenzyme A transferase	8	8	1	34	1453				1520	1523	1520	7NBS_03007	CTOTU47045_03512	F1182_01738	JCM_01131	NBRC_02839	PB293_03235	SRR12377473_03589	p42_Compleate_04302
cheW		Chemotaxis protein CheW	8	8	1	34	7561				446	446	446	7NBS_00271	CTOTU47045_00808	F1182_03888	JCM_06062	NBRC_01938	PB293_01575	SRR12377473_01686	p42_Compleate_02683
ruvA		Holliday junction ATP-dependent DNA helicase RuvA	8	8	1	34	317				620	623	620	7NBS_02837	CTOTU47045_01441	F1182_00600	JCM_01765	NBRC_01447	PB293_02173	SRR12377473_03243	p42_Compleate_00518
group_10016		hypothetical protein	8	8	1	34	525				1004	1010	1004	7NBS_00929	CTOTU47045_03732	F1182_03355	JCM_02029	NBRC_02219	PB293_02075	SRR12377473_02934	p42_Compleate_00667
yjjP		Inner membrane protein YjjP	8	8	1	34	4206				752	752	752	7NBS_04244	CTOTU47045_04317	F1182_04004	JCM_00767	NBRC_04258	PB293_00833	SRR12377473_01401	p42_Compleate_03304
gdpP		Cyclic-di-AMP phosphodiesterase GdpP	8	8	1	34	8481				1970	1976	1972	7NBS_02524	CTOTU47045_02596	F1182_01151	JCM_02135	NBRC_04565	PB293_03342	SRR12377473_01783	p42_Compleate_03764
group_10019		hypothetical protein	8	8	1	34	8643				479	482	479	7NBS_02263	CTOTU47045_01252	F1182_00933	JCM_05484	NBRC_04470	PB293_02638	SRR12377473_00458	p42_Compleate_03867
menA		1,4-dihydroxy-2-naphthoate octaprenyltransferase	8	8	1	34	6385				920	920	920	7NBS_03905	CTOTU47045_00234	F1182_01462	JCM_03754	NBRC_04157	PB293_03488	SRR12377473_02688	p42_Compleate_00198
leuC		3-isopropylmalate dehydratase large subunit	8	8	1	34	7182				1409	1415	1409	7NBS_03703	CTOTU47045_03630	F1182_04040	JCM_05810	NBRC_00886	PB293_04201	SRR12377473_02829	p42_Compleate_00957
era		GTPase Era	8	8	1	34	540				917	917	917	7NBS_00920	CTOTU47045_03723	F1182_02660	JCM_02320	NBRC_02324	PB293_02066	SRR12377473_00409	p42_Compleate_00676
uvrC_1		UvrABC system protein C	8	8	1	34	5539				1790	1796	1790	7NBS_03329	CTOTU47045_00036	F1182_00103	JCM_05150	NBRC_03967	PB293_01265	SRR12377473_00371	p42_Compleate_00386
rluB		Ribosomal large subunit pseudouridine synthase B	8	8	1	34	2680				731	731	731	7NBS_00088	CTOTU47045_02162	F1182_04660	JCM_00444	NBRC_01766	PB293_03257	SRR12377473_00705	p42_Compleate_02492
tsf		Elongation factor Ts	8	8	1	34	7545				887	887	887	7NBS_00260	CTOTU47045_00797	F1182_03874	JCM_00663	NBRC_01927	PB293_01564	SRR12377473_01268	p42_Compleate_02674
group_10026		hypothetical protein	8	8	1	34	6492				614	614	614	7NBS_00423	CTOTU47045_00156	F1182_00426	JCM_01410	NBRC_04086	PB293_01145	SRR12377473_01720	p42_Compleate_00269
hprK		HPr kinase/phosphorylase	8	8	1	34	6009				935	941	935	7NBS_02204	CTOTU47045_01607	F1182_00325	JCM_03858	NBRC_03898	PB293_04238	SRR12377473_01117	p42_Compleate_04699
trmB		tRNA (guanine-N(7)-)-methyltransferase	8	8	1	34	6483				650	653	650	7NBS_00415	CTOTU47045_00164	F1182_00435	JCM_01399	NBRC_04094	PB293_03325	SRR12377473_00192	p42_Compleate_00261
group_10029		hypothetical protein	8	8	1	34	4412				521	521	521	7NBS_03524	CTOTU47045_03036	F1182_00389	JCM_04119	NBRC_03121	PB293_00514	SRR12377473_02520	p42_Compleate_03420
group_10030		hypothetical protein	8	8	1	34	7779				923	926	923	7NBS_02404	CTOTU47045_04046	F1182_01826	JCM_01250	NBRC_01008	PB293_01738	SRR12377473_02772	p42_Compleate_02851
ctpB		Carboxy-terminal processing protease CtpB	8	8	1	34	8122				1442	1448	1442	7NBS_03661	CTOTU47045_00334	F1182_00054	JCM_01666	NBRC_00569	PB293_03993	SRR12377473_03328	p42_Compleate_03043
cbaB		Cytochrome c oxidase subunit 2	8	8	1	34	2251				491	491	491	7NBS_02120	CTOTU47045_01883	F1182_00636	JCM_00008	NBRC_00660	PB293_03855	SRR12377473_03532	p42_Compleate_02180
group_10033		hypothetical protein	8	8	1	34	300				356	356	356	7NBS_02852	CTOTU47045_01451	F1182_00590	JCM_01778	NBRC_01437	PB293_02163	SRR12377473_03513	p42_Compleate_00508
rex		Redox-sensing transcriptional repressor Rex	8	8	1	34	1521				635	638	635	7NBS_03722	CTOTU47045_04095	F1182_02119	JCM_04563	NBRC_02726	PB293_01950	SRR12377473_02701	p42_Compleate_04369
group_10035		putative protein	8	8	1	34	9993				410	410	410	7NBS_00781	CTOTU47045_01337	F1182_04105	JCM_05997	NBRC_01293	PB293_02427	SRR12377473_01816	p42_Compleate_00809
ispF		2-C-methyl-D-erythritol 2,4-cyclodiphosphate synthase	8	8	1	34	8661				476	479	476	7NBS_02426	CTOTU47045_01238	F1182_00917	JCM_03615	NBRC_04456	PB293_02624	SRR12377473_00472	p42_Compleate_03883
mgsA		Methylglyoxal synthase	8	8	1	34	2973				404	404	404	7NBS_01147	CTOTU47045_01973	F1182_01587	JCM_00178	NBRC_00774	PB293_00933	SRR12377473_02165	p42_Compleate_02295
group_10038	braC	Leucine-, isoleucine-, valine-, threonine-, and alanine-binding protein	8	8	1	34	8626				1220	1223	1220	7NBS_02276	CTOTU47045_01265	F1182_00946	JCM_05465	NBRC_04483	PB293_02651	SRR12377473_00445	p42_Compleate_03854
prfA		Peptide chain release factor 1	8	8	1	34	3996				1076	1079	1076	7NBS_02798	CTOTU47045_00460	F1182_01783	JCM_04844	NBRC_02341	PB293_00681	SRR12377473_00267	p42_Compleate_03162
lgrD		Linear gramicidin synthase subunit D	8	8	1	34	1082				1496	3170	2894	7NBS_03733	CTOTU47045_04085	F1182_02342	JCM_03033	NBRC_02408	PB293_01940	SRR12377473_02228	p42_Compleate_04379
phoP_1		Alkaline phosphatase synthesis transcriptional regulatory protein PhoP	8	8	1	34	6569				716	719	716	7NBS_00480	CTOTU47045_00099	F1182_02230	JCM_01489	NBRC_04029	PB293_01202	SRR12377473_01546	p42_Compleate_00326
yjlD_1		NADH dehydrogenase-like protein YjlD	8	8	1	34	6287				1064	1070	1064	7NBS_03612	CTOTU47045_03451	F1182_02749	JCM_03192	NBRC_03735	PB293_03055	SRR12377473_01515	p42_Compleate_00081
fgd		F420-dependent glucose-6-phosphate dehydrogenase	8	8	1	34	7155				995	1001	995	7NBS_03684	CTOTU47045_03613	F1182_04014	JCM_05834	NBRC_00869	PB293_04218	SRR12377473_01403	p42_Compleate_00976
glpX		Fructose-1,6-bisphosphatase class 2	8	8	1	34	4013				1001	1001	1001	7NBS_02807	CTOTU47045_00997	F1182_01775	JCM_04830	NBRC_02332	PB293_00690	SRR12377473_00277	p42_Compleate_03173
deoD_2		Purine nucleoside phosphorylase DeoD-type	8	8	1	34	8088				707	710	707	7NBS_04473	CTOTU47045_02898	F1182_05136	JCM_06134	NBRC_03352	PB293_02999	SRR12377473_03343	p42_Compleate_01561
pstC1		Phosphate transport system permease protein PstC 1	8	8	1	34	636				947	947	947	7NBS_00855	CTOTU47045_01412	F1182_01222	JCM_02405	NBRC_02259	PB293_02001	SRR12377473_03464	p42_Compleate_00743
group_10046		putative response regulatory protein	8	8	1	34	6447				698	701	698	7NBS_00385	CTOTU47045_00194	F1182_01527	JCM_03816	NBRC_04117	PB293_03448	SRR12377473_00215	p42_Compleate_00238
ltaS2		Lipoteichoic acid synthase 2	8	8	1	34	10098				1895	1901	1895	7NBS_00842	CTOTU47045_01399	F1182_03190	JCM_02424	NBRC_02246	PB293_01988	SRR12377473_01609	p42_Compleate_00756
greA		Transcription elongation factor GreA	8	8	1	34	410				488	488	488	7NBS_02644	CTOTU47045_03314	F1182_03427	JCM_01938	NBRC_02150	PB293_02237	SRR12377473_00058	p42_Compleate_00582
group_10049		hypothetical protein	8	8	1	34	5552				539	542	539	7NBS_04403	CTOTU47045_00047	F1182_00118	JCM_05136	NBRC_03978	PB293_01254	SRR12377473_00382	p42_Compleate_00375
rplJ		50S ribosomal protein L10	8	8	1	34	8672				500	500	500	7NBS_02437	CTOTU47045_01227	F1182_02353	JCM_03602	NBRC_04445	PB293_02613	SRR12377473_00483	p42_Compleate_03894
group_10051		hypothetical protein	8	8	1	34	8628				935	941	935	7NBS_02274	CTOTU47045_01263	F1182_00944	JCM_05468	NBRC_04481	PB293_02649	SRR12377473_00447	p42_Compleate_03856
rsbW		Serine-protein kinase RsbW	8	8	1	34	1492				470	470	470	7NBS_02980	CTOTU47045_04309	F1182_02490	JCM_01165	NBRC_02812	PB293_03208	SRR12377473_03107	p42_Compleate_04329
ruvB_1		Holliday junction ATP-dependent DNA helicase RuvB	8	8	1	34	318				1004	1010	1004	7NBS_02836	CTOTU47045_01440	F1182_00601	JCM_01764	NBRC_01448	PB293_02174	SRR12377473_03244	p42_Compleate_00519
ctaB2_2		Protoheme IX farnesyltransferase 2	8	8	1	34	609				950	950	950	7NBS_00873	CTOTU47045_04026	F1182_02602	JCM_02379	NBRC_02278	PB293_02020	SRR12377473_03582	p42_Compleate_00723
mrpC_1		Na(+)/H(+) antiporter subunit C	8	8	1	34	4582				338	341	338	7NBS_03142	CTOTU47045_02051	F1182_01267	JCM_04764	NBRC_03174	PB293_01369	SRR12377473_00659	p42_Compleate_03532
rplI		50S ribosomal protein L9	8	8	1	34	8482				446	449	446	7NBS_02525	CTOTU47045_02595	F1182_01150	JCM_02134	NBRC_04564	PB293_03343	SRR12377473_01784	p42_Compleate_03765
fmnP		Riboflavin transporter FmnP	8	8	1	34	2692				587	587	587	7NBS_00080	CTOTU47045_02170	F1182_04781	JCM_00433	NBRC_01758	PB293_03265	SRR12377473_00697	p42_Compleate_02484
dedA		Protein DedA	8	8	1	34	6004				647	647	647	7NBS_02200	CTOTU47045_01603	F1182_00330	JCM_03853	NBRC_03902	PB293_04234	SRR12377473_01121	p42_Compleate_04695
rimP		Ribosome maturation factor RimP	8	8	1	34	7529				476	476	476	7NBS_00249	CTOTU47045_00786	F1182_03861	JCM_00649	NBRC_01918	PB293_01553	SRR12377473_01259	p42_Compleate_02665
group_10060		Aminopeptidase 2	8	8	1	34	9208				1229	1229	1229	7NBS_01047	CTOTU47045_01776	F1182_02584	JCM_02250	NBRC_01183	PB293_02749	SRR12377473_00169	p42_Compleate_04511
sigA		RNA polymerase sigma factor SigA	8	8	1	34	556				1127	1133	1127	7NBS_00912	CTOTU47045_03715	F1182_02646	JCM_02332	NBRC_02316	PB293_02058	SRR12377473_00417	p42_Compleate_00684
group_10062		hypothetical protein	8	8	1	34	8589				419	419	419	7NBS_02300	CTOTU47045_01289	F1182_01056	JCM_02046	NBRC_04507	PB293_02675	SRR12377473_01642	p42_Compleate_03830
group_10063		hypothetical protein	8	8	1	34	5986				572	572	572	7NBS_02191	CTOTU47045_01594	F1182_04571	JCM_03840	NBRC_03911	PB293_04225	SRR12377473_01130	p42_Compleate_04686
mntR		HTH-type transcriptional regulator MntR	8	8	1	34	1446				419	422	419	7NBS_03015	CTOTU47045_03504	F1182_01746	JCM_01122	NBRC_02847	PB293_04294	SRR12377473_00626	p42_Compleate_04295
yvcJ		Nucleotide-binding protein YvcJ	8	8	1	34	6027				887	890	887	7NBS_02218	CTOTU47045_01621	F1182_02680	JCM_03875	NBRC_03884	PB293_04252	SRR12377473_02510	p42_Compleate_04713
prfB		Peptide chain release factor 2	8	8	1	34	3740				986	989	986	7NBS_03673	CTOTU47045_00346	F1182_00071	JCM_01652	NBRC_00581	PB293_04005	SRR12377473_02972	p42_Compleate_03056
codY		GTP-sensing transcriptional pleiotropic repressor CodY	8	8	1	34	7606				779	782	779	7NBS_00301	CTOTU47045_00837	F1182_03350	JCM_04375	NBRC_01967	PB293_01605	SRR12377473_02638	p42_Compleate_02715
hslO		33 kDa chaperonin	8	8	1	34	801				881	881	881	7NBS_01926	CTOTU47045_03654	F1182_02734	JCM_04469	NBRC_02670	PB293_03640	SRR12377473_02088	p42_Compleate_03628
ahpC		Alkyl hydroperoxide reductase C	8	8	1	34	7880				635	635	635	7NBS_01755	CTOTU47045_02958	F1182_01933	JCM_05633	NBRC_02615	PB293_03150	SRR12377473_00518	p42_Compleate_02921
sleL_2		Cortical fragment-lytic enzyme	8	8	1	34	1068				911	1226	1140	7NBS_03740	CTOTU47045_03905	F1182_04172	JCM_03021	NBRC_02415	PB293_01933	SRR12377473_00078	p42_Compleate_04387
group_10070		hypothetical protein	8	8	1	34	10003				377	377	377	7NBS_00789	CTOTU47045_01345	F1182_04113	JCM_06006	NBRC_01285	PB293_02419	SRR12377473_02285	p42_Compleate_00801
hpr		HTH-type transcriptional regulator Hpr	8	8	1	34	5967				554	554	554	7NBS_02741	CTOTU47045_01578	F1182_00864	JCM_03367	NBRC_02537	PB293_00563	SRR12377473_02123	p42_Compleate_04670
resE		Sensor histidine kinase ResE	8	8	1	34	2688				1775	1775	1775	7NBS_00083	CTOTU47045_02167	F1182_04655	JCM_00436	NBRC_01761	PB293_03262	SRR12377473_00700	p42_Compleate_02487
czrA		HTH-type transcriptional repressor CzrA	8	8	1	34	8411				335	335	335	7NBS_04011	CTOTU47045_04163	F1182_04771	JCM_05384	NBRC_03221	PB293_04445	SRR12377473_03097	p42_Compleate_03697
leuE		Leucine efflux protein	8	8	1	34	8022				617	620	617	7NBS_02046	CTOTU47045_04335	F1182_03315	JCM_02616	NBRC_03393	PB293_02959	SRR12377473_01368	p42_Compleate_01516
purL		Phosphoribosylformylglycinamidine synthase subunit PurL	8	8	1	34	973				2234	2237	2234	7NBS_04292	CTOTU47045_04192	F1182_01239	JCM_05093	NBRC_01112	PB293_02942	SRR12377473_00950	p42_Compleate_04448
group_10076		hypothetical protein	8	8	1	34	9163				551	551	551	7NBS_01081	CTOTU47045_01742	F1182_04516	JCM_02205	NBRC_01217	PB293_02715	SRR12377473_00135	p42_Compleate_04546
rplGA		putative ribosomal protein YlxQ	8	8	1	34	7526				308	308	308	7NBS_00246	CTOTU47045_00783	F1182_03858	JCM_00646	NBRC_01915	PB293_01550	SRR12377473_01256	p42_Compleate_02662
moaC		Cyclic pyranopterin monophosphate synthase	8	8	1	34	7053				482	482	482	7NBS_03554	CTOTU47045_02309	F1182_00253	JCM_05736	NBRC_00831	PB293_03607	SRR12377473_01020	p42_Compleate_01041
metP_1		Methionine import system permease protein MetP	8	8	1	34	4134				671	671	671	7NBS_02592	CTOTU47045_00916	F1182_01033	JCM_00838	NBRC_04309	PB293_00782	SRR12377473_02481	p42_Compleate_03256
group_10080		putative epimerase/dehydratase	8	8	1	34	4102				953	956	953	7NBS_02615	CTOTU47045_00939	F1182_02462	JCM_00876	NBRC_04332	PB293_00759	SRR12377473_01575	p42_Compleate_03233
hpt		Hypoxanthine-guanine phosphoribosyltransferase	8	8	1	34	797				542	545	542	7NBS_01930	CTOTU47045_03658	F1182_02729	JCM_04464	NBRC_02674	PB293_03644	SRR12377473_02092	p42_Compleate_03632
group_10082		hypothetical protein	8	8	1	34	567				539	542	539	7NBS_00905	CTOTU47045_03708	F1182_02639	JCM_02339	NBRC_02309	PB293_02051	SRR12377473_00424	p42_Compleate_00691
cpnA_2		Cyclopentanol dehydrogenase	8	8	1	34	2206				734	734	734	7NBS_03115	CTOTU47045_01853	F1182_01440	JCM_03057	NBRC_02022	PB293_03819	SRR12377473_02609	p42_Compleate_02151
argR		Arginine repressor	8	8	1	34	9980				449	449	449	7NBS_00769	CTOTU47045_01326	F1182_04091	JCM_05982	NBRC_01305	PB293_02439	SRR12377473_01827	p42_Compleate_00820
butA		Diacetyl reductase [(S)-acetoin forming]	8	8	1	34	7022				755	758	755	7NBS_03575	CTOTU47045_02330	F1182_03921	JCM_05768	NBRC_00810	PB293_03782	SRR12377473_01930	p42_Compleate_01062
clpC		Negative regulator of genetic competence ClpC/MecB	8	8	1	34	8654				2444	2444	2444	7NBS_02421	CTOTU47045_01243	F1182_00924	JCM_03624	NBRC_04461	PB293_02629	SRR12377473_00467	p42_Compleate_03878
nusG		Transcription termination/antitermination protein NusG	8	8	1	34	8669				533	533	533	7NBS_02434	CTOTU47045_01230	F1182_02356	JCM_03605	NBRC_04448	PB293_02616	SRR12377473_00480	p42_Compleate_03891
dps2		DNA protection during starvation protein 2	8	8	1	34	2189				440	440	440	7NBS_03099	CTOTU47045_01838	F1182_04318	JCM_03076	NBRC_02037	PB293_03804	SRR12377473_01990	p42_Compleate_02132
glmM		Phosphoglucosamine mutase	8	8	1	34	8740				1352	1352	1352	7NBS_04123	CTOTU47045_00479	F1182_04801	JCM_05936	NBRC_03319	PB293_04348	SRR12377473_03479	p42_Compleate_04031
group_10090		DegV domain-containing protein	8	8	1	34	1723				842	845	842	7NBS_03411	CTOTU47045_02891	F1182_02365	JCM_03635	NBRC_00005	PB293_02540	SRR12377473_02822	p42_Compleate_01570
group_10091		Putative TrmH family tRNA/rRNA methyltransferase	8	8	1	34	8665				752	755	752	7NBS_02430	CTOTU47045_01234	F1182_00913	JCM_03609	NBRC_04452	PB293_02620	SRR12377473_00476	p42_Compleate_03887
cysK		Cysteine synthase	8	8	1	34	803				929	929	929	7NBS_01924	CTOTU47045_03652	F1182_02736	JCM_04471	NBRC_02668	PB293_03638	SRR12377473_03021	p42_Compleate_03626
yodC_2		Putative NAD(P)H nitroreductase YodC	8	8	1	34	2211				626	626	626	7NBS_03120	CTOTU47045_01858	F1182_01433	JCM_03048	NBRC_02017	PB293_03824	SRR12377473_02604	p42_Compleate_02156
clpX		ATP-dependent Clp protease ATP-binding subunit ClpX	8	8	1	34	250				1271	1271	1271	7NBS_03598	CTOTU47045_01481	F1182_00557	JCM_01817	NBRC_01407	PB293_02133	SRR12377473_01081	p42_Compleate_00472
bfmBAB		2-oxoisovalerate dehydrogenase subunit beta	8	8	1	34	9966				983	986	983	7NBS_00759	CTOTU47045_01316	F1182_03083	JCM_04021	NBRC_01315	PB293_02449	SRR12377473_02444	p42_Compleate_00830
ilvH		Acetolactate synthase small subunit	8	8	1	34	7187				515	518	515	7NBS_03707	CTOTU47045_03634	F1182_00612	JCM_06130	NBRC_00890	PB293_04197	SRR12377473_02833	p42_Compleate_00953
group_10097		Methylmalonyl-CoA carboxyltransferase 12S subunit	8	8	1	34	4145				1538	1541	1538	7NBS_02582	CTOTU47045_00906	F1182_01020	JCM_00827	NBRC_04299	PB293_00792	SRR12377473_02599	p42_Compleate_03266
hmp		Flavohemoprotein	8	8	1	34	1327				1166	1169	1166	7NBS_00590	CTOTU47045_00640	F1182_01987	JCM_01010	NBRC_02928	PB293_02345	SRR12377473_00287	p42_Compleate_04213
group_10099		hypothetical protein	8	8	1	34	8606				1190	1193	1190	7NBS_02287	CTOTU47045_01276	F1182_00838	JCM_05449	NBRC_04494	PB293_02662	SRR12377473_01655	p42_Compleate_03843
mltG		Endolytic murein transglycosylase	8	8	1	34	403				1127	1130	1127	7NBS_02649	CTOTU47045_03319	F1182_03433	JCM_01933	NBRC_02145	PB293_02232	SRR12377473_00053	p42_Compleate_00577
fabI		Enoyl-[acyl-carrier-protein] reductase [NADH] FabI	8	8	1	34	2893				782	782	782	7NBS_01199	CTOTU47045_03959	F1182_02378	JCM_00261	NBRC_01631	PB293_03544	SRR12377473_01343	p42_Compleate_02347
prsW		Protease PrsW	8	8	1	34	2909				674	677	674	7NBS_01188	CTOTU47045_03970	F1182_02393	JCM_00246	NBRC_01620	PB293_03555	SRR12377473_01354	p42_Compleate_02336
fadR_1		Fatty acid metabolism regulator protein	8	8	1	34	5547				581	581	581	7NBS_04398	CTOTU47045_00042	F1182_00110	JCM_05143	NBRC_03973	PB293_01259	SRR12377473_00377	p42_Compleate_00380
cinA		Putative competence-damage inducible protein	8	8	1	34	7480				1259	1262	1259	7NBS_00213	CTOTU47045_00750	F1182_01906	JCM_00602	NBRC_01882	PB293_01517	SRR12377473_00669	p42_Compleate_02629
ypmB		putative protein YpmB	8	8	1	34	3088				482	485	482	7NBS_02157	CTOTU47045_02676	F1182_03562	JCM_00057	NBRC_00698	PB293_03893	SRR12377473_01201	p42_Compleate_02231
yfmL		putative ATP-dependent RNA helicase YfmL	8	8	1	34	9209				1148	1151	1148	7NBS_01046	CTOTU47045_01777	F1182_02583	JCM_02251	NBRC_01182	PB293_02750	SRR12377473_00170	p42_Compleate_04510
fumC		Fumarate hydratase class II	8	8	1	34	5147				1391	1394	1391	7NBS_01271	CTOTU47045_02461	F1182_04609	JCM_02757	NBRC_00321	PB293_01035	SRR12377473_03546	p42_Compleate_01906
group_10108		hypothetical protein	8	8	1	34	7778				461	464	461	7NBS_02403	CTOTU47045_04047	F1182_01827	JCM_01251	NBRC_01009	PB293_01737	SRR12377473_02773	p42_Compleate_02850
ykuI		putative EAL-domain containing protein YkuI	8	8	1	34	6891				1208	1217	1209	7NBS_01609	CTOTU47045_03174	F1182_00996	JCM_04608	NBRC_01525	PB293_00858	SRR12377473_03258	p42_Compleate_01147
hemE		Uroporphyrinogen decarboxylase	8	8	1	34	5975				1049	1052	1051	7NBS_02748	CTOTU47045_01585	F1182_04300	JCM_03357	NBRC_02530	PB293_00556	SRR12377473_02116	p42_Compleate_04677
group_10111		putative protein	8	8	1	34	4214				800	806	800	7NBS_04238	CTOTU47045_02194	F1182_03771	JCM_00758	NBRC_04252	PB293_00839	SRR12377473_01538	p42_Compleate_03310
csoR_2		Copper-sensing transcriptional repressor CsoR	8	8	1	34	8409				332	332	332	7NBS_04009	CTOTU47045_04165	F1182_04769	JCM_05381	NBRC_03223	PB293_04443	SRR12377473_03095	p42_Compleate_03695
atpA		ATP synthase subunit alpha	8	8	1	34	3972				1499	1511	1507	7NBS_02780	CTOTU47045_00442	F1182_01803	JCM_04866	NBRC_02359	PB293_00663	SRR12377473_00248	p42_Compleate_03143
group_10114		hypothetical protein	8	8	1	34	7482				920	929	924	7NBS_00215	CTOTU47045_00752	F1182_01904	JCM_00604	NBRC_01884	PB293_01519	SRR12377473_00671	p42_Compleate_02631
potA_2		Spermidine/putrescine import ATP-binding protein PotA	8	8	1	34	7882				1106	1109	1106	7NBS_01757	CTOTU47045_02956	F1182_01931	JCM_05635	NBRC_02617	PB293_03152	SRR12377473_00516	p42_Compleate_02923
purD_1		Phosphoribosylamine--glycine ligase	8	8	1	34	4980				1211	1214	1211	7NBS_01638	CTOTU47045_03214	F1182_04539	JCM_04947	NBRC_00429	PB293_02884	SRR12377473_02886	p42_Compleate_02016
fabZ_1		3-hydroxyacyl-[acyl-carrier-protein] dehydratase FabZ	8	8	1	34	3957				443	443	443	7NBS_02767	CTOTU47045_00429	F1182_00478	JCM_04881	NBRC_02372	PB293_00650	SRR12377473_00235	p42_Compleate_03130
group_10118		hypothetical protein	8	8	1	34	7505				779	779	779	7NBS_00231	CTOTU47045_00768	F1182_01882	JCM_00624	NBRC_01900	PB293_01535	SRR12377473_00687	p42_Compleate_02647
group_10119		putative peptidase	8	8	1	34	6547				1088	1091	1088	7NBS_00463	CTOTU47045_00116	F1182_04205	JCM_01467	NBRC_04046	PB293_01185	SRR12377473_01857	p42_Compleate_00309
ispH		4-hydroxy-3-methylbut-2-enyl diphosphate reductase	8	8	1	34	578				968	968	968	7NBS_00892	CTOTU47045_03700	F1182_02631	JCM_02351	NBRC_02301	PB293_02043	SRR12377473_00432	p42_Compleate_00699
group_10121		hypothetical protein	8	8	1	34	3984				542	545	542	7NBS_02790	CTOTU47045_00452	F1182_01791	JCM_04855	NBRC_02349	PB293_00673	SRR12377473_00258	p42_Compleate_03153
cheV		Chemotaxis protein CheV	8	8	1	34	7918				902	905	902	7NBS_01784	CTOTU47045_00249	F1182_01358	JCM_05338	NBRC_02645	PB293_03179	SRR12377473_00489	p42_Compleate_02952
pdhB		Pyruvate dehydrogenase E1 component subunit beta	8	8	1	34	7820				977	977	977	7NBS_04205	CTOTU47045_02988	F1182_04462	JCM_01204	NBRC_00972	PB293_01774	SRR12377473_00536	p42_Compleate_02888
tyrS_1		Tyrosine--tRNA ligase	8	8	1	34	6521				1268	1271	1268	7NBS_00441	CTOTU47045_00138	F1182_00159	JCM_01441	NBRC_04068	PB293_01163	SRR12377473_01966	p42_Compleate_00287
frr		Ribosome-recycling factor	8	8	1	34	7543				557	557	557	7NBS_00258	CTOTU47045_00795	F1182_03872	JCM_00661	NBRC_01925	PB293_01562	SRR12377473_01266	p42_Compleate_02672
kdgR_2		Pectin degradation repressor protein KdgR	8	8	1	34	7661				743	743	743	7NBS_00342	CTOTU47045_04377	F1182_02694	JCM_01374	NBRC_01100	PB293_01646	SRR12377473_01711	p42_Compleate_02759
gap		Glyceraldehyde-3-phosphate dehydrogenase	8	8	1	34	6053				1016	1019	1016	7NBS_02236	CTOTU47045_01156	F1182_04146	JCM_03900	NBRC_03866	PB293_04270	SRR12377473_02057	p42_Compleate_04729
ypuA		putative protein YpuA	8	8	1	34	1448				914	914	914	7NBS_03013	CTOTU47045_03506	F1182_01744	JCM_01124	NBRC_02845	PB293_04296	SRR12377473_00628	p42_Compleate_04297
thiI		putative tRNA sulfurtransferase	8	8	1	34	6534				1208	1214	1210	7NBS_00451	CTOTU47045_00128	F1182_00146	JCM_01453	NBRC_04058	PB293_01173	SRR12377473_02437	p42_Compleate_00297
livF_1		High-affinity branched-chain amino acid transport ATP-binding protein LivF	8	8	1	34	8631				707	713	707	7NBS_02272	CTOTU47045_01261	F1182_00942	JCM_05471	NBRC_04479	PB293_02647	SRR12377473_00449	p42_Compleate_03858
nusA		Transcription termination/antitermination protein NusA	8	8	1	34	7528				1139	1139	1139	7NBS_00248	CTOTU47045_00785	F1182_03860	JCM_00648	NBRC_01917	PB293_01552	SRR12377473_01258	p42_Compleate_02664
dppB_2		Dipeptide transport system permease protein DppB	8	8	1	34	2136				938	941	940	7NBS_01719	CTOTU47045_03858	F1182_03657	JCM_03125	NBRC_02070	PB293_02805	SRR12377473_00861	p42_Compleate_02098
def1		Peptide deformylase 1	8	8	1	34	7672				494	494	494	7NBS_00352	CTOTU47045_02485	F1182_02705	JCM_01361	NBRC_01090	PB293_01656	SRR12377473_01701	p42_Compleate_02769
group_10134		hypothetical protein	8	8	1	34	611				449	449	449	7NBS_00871	CTOTU47045_04024	F1182_02600	JCM_02381	NBRC_02276	PB293_02018	SRR12377473_02208	p42_Compleate_00725
yodB_1		HTH-type transcriptional regulator YodB	8	8	1	34	7920				320	320	320	7NBS_01786	CTOTU47045_00251	F1182_01360	JCM_05340	NBRC_02647	PB293_03181	SRR12377473_00487	p42_Compleate_02954
group_10136		PhoH-like protein	8	8	1	34	531				956	959	956	7NBS_00925	CTOTU47045_03728	F1182_03351	JCM_02034	NBRC_02223	PB293_02071	SRR12377473_02930	p42_Compleate_00671
group_10137		hypothetical protein	8	8	1	34	7168				761	767	761	7NBS_03693	CTOTU47045_03622	F1182_04028	JCM_05823	NBRC_00878	PB293_04209	SRR12377473_01412	p42_Compleate_00967
group_10138		hypothetical protein	8	8	1	34	9142				1088	1094	1088	7NBS_01097	CTOTU47045_01726	F1182_03263	JCM_02181	NBRC_01233	PB293_04508	SRR12377473_01771	p42_Compleate_04562
group_10139		hypothetical protein	8	8	1	34	9185				1538	1538	1538	7NBS_01067	CTOTU47045_01756	F1182_04893	JCM_02224	NBRC_01203	PB293_02729	SRR12377473_00149	p42_Compleate_04531
group_10140		hypothetical protein	8	8	1	34	8052				479	482	479	7NBS_02022	CTOTU47045_02918	F1182_03399	JCM_02588	NBRC_03371	PB293_02980	SRR12377473_02236	p42_Compleate_01537
plsC		1-acyl-sn-glycerol-3-phosphate acyltransferase	8	8	1	34	1359				602	605	602	7NBS_00568	CTOTU47045_00662	F1182_02011	JCM_01037	NBRC_02906	PB293_02367	SRR12377473_00309	p42_Compleate_04235
prmA		Ribosomal protein L11 methyltransferase	8	8	1	34	514				941	941	941	7NBS_03983	CTOTU47045_04225	F1182_04937	JCM_02013	NBRC_02205	PB293_02287	SRR12377473_02892	p42_Compleate_00656
yecS_2		L-cystine transport system permease protein YecS	8	8	1	34	2196				656	659	656	7NBS_03105	CTOTU47045_01844	F1182_01451	JCM_03068	NBRC_02031	PB293_03810	SRR12377473_03200	p42_Compleate_02138
group_10144		hypothetical protein	8	8	1	34	7021				428	428	428	7NBS_03576	CTOTU47045_02331	F1182_03920	JCM_05769	NBRC_00809	PB293_03781	SRR12377473_01929	p42_Compleate_01063
dck		Deoxyadenosine/deoxycytidine kinase	8	8	1	34	8405				668	671	668	7NBS_04005	CTOTU47045_04264	F1182_04765	JCM_05375	NBRC_03227	PB293_04439	SRR12377473_03461	p42_Compleate_03691
degS		Signal transduction histidine-protein kinase/phosphatase DegS	8	8	1	34	3860				1148	1148	1148	7NBS_02898	CTOTU47045_00391	F1182_04389	JCM_01565	NBRC_00636	PB293_04033	SRR12377473_03101	p42_Compleate_03089
suhB		Inositol-1-monophosphatase	8	8	1	34	7802				794	797	794	7NBS_04221	CTOTU47045_04367	F1182_01955	JCM_01227	NBRC_00988	PB293_01758	SRR12377473_00520	p42_Compleate_02872
group_10148		hypothetical protein	8	8	1	34	9400				1727	1727	1727	7NBS_02079	CTOTU47045_01648	F1182_03278	JCM_02661	NBRC_03424	PB293_00353	SRR12377473_03544	p42_Compleate_01484
group_10149		hypothetical protein	8	8	1	34	1724				635	635	635	7NBS_03412	CTOTU47045_02890	F1182_02366	JCM_03636	NBRC_00006	PB293_02541	SRR12377473_02823	p42_Compleate_01571
rpe		Ribulose-phosphate 3-epimerase	8	8	1	34	7665				671	671	671	7NBS_00345	CTOTU47045_02478	F1182_02697	JCM_01370	NBRC_01097	PB293_01649	SRR12377473_01708	p42_Compleate_02762
frdA		Fumarate reductase flavoprotein subunit	8	8	1	34	5535				1754	1760	1754	7NBS_03333	CTOTU47045_00032	F1182_00099	JCM_05154	NBRC_03963	PB293_01269	SRR12377473_00367	p42_Compleate_00390
group_10152		hypothetical protein	8	8	1	34	8920				683	683	683	7NBS_00686	CTOTU47045_00543	F1182_02501	JCM_02917	NBRC_03005	PB293_00234	SRR12377473_01151	p42_Compleate_04133
aroC		Chorismate synthase	8	8	1	34	2953				1181	1184	1181	7NBS_01164	CTOTU47045_01956	F1182_03717	JCM_00198	NBRC_00791	PB293_00916	SRR12377473_02257	p42_Compleate_02312
dnaC		Replicative DNA helicase	8	8	1	34	8483				1361	1370	1362	7NBS_02526	CTOTU47045_02594	F1182_01149	JCM_02133	NBRC_04563	PB293_03344	SRR12377473_01785	p42_Compleate_03766
rsbV_2		Anti-sigma-B factor antagonist	8	8	1	34	1491				332	332	332	7NBS_02981	CTOTU47045_04308	F1182_02491	JCM_01164	NBRC_02813	PB293_03209	SRR12377473_03106	p42_Compleate_04328
group_10156	bacC_1	Dihydroanticapsin 7-dehydrogenase	8	8	1	34	7101				737	737	737	7NBS_04338	CTOTU47045_02284	F1182_00280	JCM_05243	NBRC_00853	PB293_03581	SRR12377473_02706	p42_Compleate_01004
yciC_1		Putative metal chaperone YciC	8	8	1	34	1271				1193	1199	1193	7NBS_00625	CTOTU47045_00604	F1182_02127	JCM_00988	NBRC_02944	PB293_00171	SRR12377473_01895	p42_Compleate_04199
gntR		hypothetical protein	8	8	1	34	8551				731	731	731	7NBS_02325	CTOTU47045_02562	F1182_01088	JCM_02080	NBRC_04532	PB293_02701	SRR12377473_01064	p42_Compleate_03803
group_10159		hypothetical protein	8	8	1	34	5431				308	308	308	7NBS_01410	CTOTU47045_03375	F1182_03217	JCM_06187	NBRC_00189	PB293_00075	SRR12377473_03316	p42_Compleate_01768
group_1016		hypothetical protein	8	8	1	34	9450				923	1718	1550	7NBS_03749	CTOTU47045_01683	F1182_01681	JCM_02469	NBRC_03459	PB293_00317	SRR12377473_02264	p42_Compleate_01450
mdrP_2		Na(+), Li(+), K(+)/H(+) antiporter	8	8	1	34	6426				1178	1181	1178	7NBS_00377	CTOTU47045_00202	F1182_05159	JCM_03802	NBRC_04125	PB293_03456	SRR12377473_00223	p42_Compleate_00230
glnB		Nitrogen regulatory protein P-II	8	8	1	34	1007				341	344	341	7NBS_03043	CTOTU47045_03923	F1182_04872	JCM_02959	NBRC_02454	PB293_04539	SRR12377473_00117	p42_Compleate_04426
fliG		Flagellar motor switch protein FliG	8	8	1	34	7597				1013	1016	1013	7NBS_00296	CTOTU47045_00832	F1182_03915	JCM_04381	NBRC_01962	PB293_01599	SRR12377473_02643	p42_Compleate_02707
sigB		RNA polymerase sigma-B factor	8	8	1	34	1493				785	785	785	7NBS_02979	CTOTU47045_04310	F1182_02489	JCM_01166	NBRC_02811	PB293_03207	SRR12377473_03108	p42_Compleate_04330
uppP_2		Undecaprenyl-diphosphatase	8	8	1	34	4220				836	839	836	7NBS_03373	CTOTU47045_02198	F1182_03766	JCM_00752	NBRC_04248	PB293_04091	SRR12377473_01535	p42_Compleate_03313
folE		GTP cyclohydrolase 1	8	8	1	34	2926				569	569	569	7NBS_01175	CTOTU47045_01923	F1182_03729	JCM_00225	NBRC_01607	PB293_00905	SRR12377473_03086	p42_Compleate_02323
ftsZ		Cell division protein FtsZ	8	8	1	34	7725				1157	1160	1157	7NBS_02366	CTOTU47045_02529	F1182_01488	JCM_01307	NBRC_01046	PB293_01700	SRR12377473_03218	p42_Compleate_02812
ypfD		30S ribosomal protein S1	8	8	1	34	2917				1136	1136	1136	7NBS_01183	CTOTU47045_01915	F1182_02399	JCM_00237	NBRC_01615	PB293_00897	SRR12377473_01359	p42_Compleate_02331
pth		Peptidyl-tRNA hydrolase	8	8	1	34	771				566	569	566	7NBS_04275	CTOTU47045_03675	F1182_02966	JCM_04435	NBRC_02691	PB293_03661	SRR12377473_01629	p42_Compleate_03649
group_10169		hypothetical protein	8	8	1	34	561				224	224	224	7NBS_00907	CTOTU47045_03710	F1182_02641	JCM_02338	NBRC_02311	PB293_02053	SRR12377473_00422	p42_Compleate_00689
hisG		ATP phosphoribosyltransferase	8	8	1	34	6015				635	644	636	7NBS_02209	CTOTU47045_01612	F1182_02691	JCM_03863	NBRC_03893	PB293_04243	SRR12377473_01111	p42_Compleate_04704
hfq		RNA-binding protein Hfq	8	8	1	34	2531				230	230	230	7NBS_00173	CTOTU47045_00700	F1182_00693	JCM_00545	NBRC_01842	PB293_01477	SRR12377473_01979	p42_Compleate_02579
ppaX_4		Pyrophosphatase PpaX	8	8	1	34	5946				788	794	788	7NBS_02725	CTOTU47045_01562	F1182_00882	JCM_03391	NBRC_02553	PB293_00579	SRR12377473_02016	p42_Compleate_04653
btsS		Sensor histidine kinase BtsS	8	8	1	34	6303				1751	1754	1751	7NBS_03619	CTOTU47045_03444	F1182_00042	JCM_03200	NBRC_03728	PB293_03048	SRR12377473_01521	p42_Compleate_00096
gbuA		Glycine betaine/carnitine transport ATP-binding protein GbuA	8	8	1	34	2728				1199	1208	1200	7NBS_00055	CTOTU47045_03064	F1182_00526	JCM_00402	NBRC_01736	PB293_03287	SRR12377473_02176	p42_Compleate_02462
group_10177		hypothetical protein	8	8	1	34	1079				1748	1751	1748	7NBS_03734	CTOTU47045_04084	F1182_04179	JCM_03030	NBRC_02409	PB293_01939	SRR12377473_02229	p42_Compleate_04380
IMPDH_1		Inosine-5'-monophosphate dehydrogenase	8	8	1	34	6506				647	647	647	7NBS_00432	CTOTU47045_00147	F1182_03686	JCM_01426	NBRC_04077	PB293_01154	SRR12377473_01729	p42_Compleate_00278
recQ_2		ATP-dependent DNA helicase RecQ	8	8	1	34	2898				1442	1451	1443	7NBS_01195	CTOTU47045_03963	F1182_02383	JCM_00257	NBRC_01627	PB293_03548	SRR12377473_01347	p42_Compleate_02343
fliP		Flagellar biosynthetic protein FliP	8	8	1	34	7574				665	668	665	7NBS_00281	CTOTU47045_00817	F1182_03900	JCM_04400	NBRC_01947	PB293_01584	SRR12377473_01695	p42_Compleate_02692
group_10181		hypothetical protein	8	8	1	34	7928				617	620	617	7NBS_01792	CTOTU47045_00257	F1182_01367	JCM_05349	NBRC_02653	PB293_03187	SRR12377473_03366	p42_Compleate_02960
group_10182		TelA-like protein	8	8	1	34	4907				1169	1172	1169	7NBS_01690	CTOTU47045_03266	F1182_04720	JCM_05904	NBRC_02100	PB293_02833	SRR12377473_02754	p42_Compleate_02069
bacF		Transaminase BacF	8	8	1	34	4129				1169	1172	1169	7NBS_02596	CTOTU47045_00920	F1182_01038	JCM_00844	NBRC_04313	PB293_00778	SRR12377473_02485	p42_Compleate_03252
fixA		Protein FixA	8	8	1	34	5544				773	773	773	7NBS_04396	CTOTU47045_00040	F1182_00108	JCM_05146	NBRC_03971	PB293_01261	SRR12377473_00375	p42_Compleate_00382
group_10185		hypothetical protein	8	8	1	34	4925				437	443	437	7NBS_01676	CTOTU47045_03252	F1182_00769	JCM_04884	NBRC_00467	PB293_02847	SRR12377473_01336	p42_Compleate_02055
rlmL		Ribosomal RNA large subunit methyltransferase K/L	8	8	1	34	2286				1136	1136	1136	7NBS_02143	CTOTU47045_01906	F1182_00662	JCM_00040	NBRC_00684	PB293_03879	SRR12377473_01732	p42_Compleate_02204
sspI		Small, acid-soluble spore protein I	8	8	1	34	6613				209	212	209	7NBS_00515	CTOTU47045_00065	F1182_04268	JCM_01540	NBRC_03995	PB293_01236	SRR12377473_00397	p42_Compleate_00359
nadK		NAD kinase	8	8	1	34	8172				794	797	794	7NBS_03476	CTOTU47045_00298	F1182_03619	JCM_01714	NBRC_00534	PB293_03959	SRR12377473_02562	p42_Compleate_03009
group_10189		hypothetical protein	8	8	1	34	3019				209	209	209	7NBS_01122	CTOTU47045_01999	F1182_05160	JCM_00132	NBRC_00746	PB293_00959	SRR12377473_01925	p42_Compleate_02269
bsaA_1		Glutathione peroxidase BsaA	8	8	1	34	1347				545	545	545	7NBS_00574	CTOTU47045_00656	F1182_02003	JCM_01028	NBRC_02912	PB293_02361	SRR12377473_00303	p42_Compleate_04229
group_10191		Aspartate aminotransferase	8	8	1	34	3089				1193	1193	1193	7NBS_02156	CTOTU47045_02675	F1182_03561	JCM_00056	NBRC_00697	PB293_03892	SRR12377473_01202	p42_Compleate_02230
group_10192		hypothetical protein	8	8	1	34	2249				461	467	463	7NBS_02118	CTOTU47045_01881	F1182_00634	JCM_00006	NBRC_00658	PB293_03853	SRR12377473_03530	p42_Compleate_02178
yneB		Resolvase YneB	8	8	1	34	2618				665	665	665	7NBS_00134	CTOTU47045_02116	F1182_00743	JCM_00494	NBRC_01805	PB293_01422	SRR12377473_03508	p42_Compleate_02531
group_10194		hypothetical protein	8	8	1	34	2855				1025	1028	1025	7NBS_01224	CTOTU47045_04171	F1182_04050	JCM_00297	NBRC_01656	PB293_03518	SRR12377473_00348	p42_Compleate_02374
group_10195		hypothetical protein	8	8	1	34	3968				239	239	239	7NBS_02776	CTOTU47045_00438	F1182_01808	JCM_04870	NBRC_02363	PB293_00659	SRR12377473_00244	p42_Compleate_03139
ccsA_1		Cytochrome c biogenesis protein CcsA	8	8	1	34	2686				1181	1181	1181	7NBS_00085	CTOTU47045_02165	F1182_04657	JCM_00438	NBRC_01763	PB293_03260	SRR12377473_00702	p42_Compleate_02489
resA_3		Thiol-disulfide oxidoreductase ResA	8	8	1	34	2683				539	545	539	7NBS_00087	CTOTU47045_02163	F1182_04659	JCM_00443	NBRC_01765	PB293_03258	SRR12377473_00704	p42_Compleate_02491
kipR_1		HTH-type transcriptional regulator KipR	8	8	1	34	6413				761	764	761	7NBS_03926	CTOTU47045_00213	F1182_04612	JCM_03785	NBRC_04136	PB293_03467	SRR12377473_01496	p42_Compleate_00219
yrrK		Putative pre-16S rRNA nuclease	8	8	1	34	400				416	416	416	7NBS_02652	CTOTU47045_03322	F1182_03436	JCM_01930	NBRC_02142	PB293_02229	SRR12377473_00050	p42_Compleate_00574
group_10200	mcpB_2	Methyl-accepting chemotaxis protein McpB	8	8	1	34	8590				1949	1949	1949	7NBS_02299	CTOTU47045_01288	F1182_01055	JCM_02045	NBRC_04506	PB293_02674	SRR12377473_01643	p42_Compleate_03831
sepF		Cell division protein SepF	8	8	1	34	7718				491	497	496	7NBS_02360	CTOTU47045_02523	F1182_01481	JCM_01312	NBRC_01052	PB293_01694	SRR12377473_01245	p42_Compleate_02806
group_10202		hypothetical protein	8	8	1	34	6574				1010	1013	1010	7NBS_00485	CTOTU47045_00094	F1182_02225	JCM_01498	NBRC_04024	PB293_01207	SRR12377473_01551	p42_Compleate_00331
group_10203		hypothetical protein	8	8	1	34	5923				416	416	416	7NBS_02712	CTOTU47045_01549	F1182_00896	JCM_03411	NBRC_02566	PB293_00592	SRR12377473_02003	p42_Compleate_04640
group_10204		hypothetical protein	8	8	1	34	238				857	857	857	7NBS_03589	CTOTU47045_01490	F1182_00546	JCM_01829	NBRC_01398	PB293_02124	SRR12377473_02034	p42_Compleate_00463
fapR		Transcription factor FapR	8	8	1	34	7641				572	572	572	7NBS_00330	CTOTU47045_00866	F1182_04326	JCM_04331	NBRC_01996	PB293_01634	SRR12377473_00921	p42_Compleate_02744
rpmA		50S ribosomal protein L27	8	8	1	34	301				299	299	299	7NBS_02851	CTOTU47045_01450	F1182_00591	JCM_01777	NBRC_01438	PB293_02164	SRR12377473_03512	p42_Compleate_00509
rpsO		30S ribosomal protein S15	8	8	1	34	7520				269	269	269	7NBS_00240	CTOTU47045_00777	F1182_03851	JCM_00639	NBRC_01909	PB293_01544	SRR12377473_01250	p42_Compleate_02656
group_10208		hypothetical protein	8	8	1	34	7628				233	233	233	7NBS_00319	CTOTU47045_00855	F1182_04339	JCM_04350	NBRC_01985	PB293_01623	SRR12377473_00932	p42_Compleate_02733
nspC		Carboxynorspermidine/carboxyspermidine decarboxylase	8	8	1	34	9949				1139	1145	1139	7NBS_02020	CTOTU47045_02861	F1182_03066	JCM_04040	NBRC_01329	PB293_02463	SRR12377473_02323	p42_Compleate_00844
group_10210		hypothetical protein	8	8	1	34	9189				221	221	221	7NBS_01063	CTOTU47045_01760	F1182_04888	JCM_02230	NBRC_01199	PB293_02733	SRR12377473_00153	p42_Compleate_04527
bfmBAA		2-oxoisovalerate dehydrogenase subunit alpha	8	8	1	34	9967				1016	1022	1016	7NBS_00760	CTOTU47045_01317	F1182_03084	JCM_04020	NBRC_01314	PB293_02448	SRR12377473_02445	p42_Compleate_00829
yngHB		Biotin/lipoyl attachment protein	8	8	1	34	4149				212	215	212	7NBS_02579	CTOTU47045_00903	F1182_01017	JCM_00822	NBRC_04296	PB293_00795	SRR12377473_02596	p42_Compleate_03269
yceD_2		General stress protein 16U	8	8	1	34	9151				575	581	575	7NBS_01090	CTOTU47045_01733	F1182_03256	JCM_02191	NBRC_01226	PB293_04501	SRR12377473_01778	p42_Compleate_04555
group_10214		hypothetical protein	8	8	1	34	8154				221	221	221	7NBS_03464	CTOTU47045_00310	F1182_03606	JCM_01696	NBRC_00547	PB293_03971	SRR12377473_00764	p42_Compleate_03021
group_10215		hypothetical protein	8	8	1	34	7794				500	500	500	7NBS_04431	CTOTU47045_04284	F1182_01813	JCM_01236	NBRC_00996	PB293_01750	SRR12377473_03143	p42_Compleate_02864
apc4		Acetophenone carboxylase delta subunit	8	8	1	34	2169				1679	1685	1679	7NBS_03084	CTOTU47045_01824	F1182_03635	JCM_03095	NBRC_02051	PB293_03790	SRR12377473_03191	p42_Compleate_02117
mntC		Manganese transport system membrane protein MntC	8	8	1	34	7094				872	875	872	7NBS_03534	CTOTU47045_02289	F1182_00274	JCM_05251	NBRC_00848	PB293_03586	SRR12377473_02711	p42_Compleate_01009
mhqR_1		HTH-type transcriptional regulator MhqR	8	8	1	34	7930				446	446	446	7NBS_01794	CTOTU47045_00259	F1182_01369	JCM_05351	NBRC_02655	PB293_03189	SRR12377473_03364	p42_Compleate_02962
group_10219		hypothetical protein	8	8	1	34	7524				278	278	278	7NBS_00244	CTOTU47045_00781	F1182_03855	JCM_00643	NBRC_01913	PB293_01548	SRR12377473_01254	p42_Compleate_02660
group_1022		hypothetical protein	8	8	1	34	4516				1121	1577	1514	7NBS_03814	CTOTU47045_02091	F1182_04671	JCM_03315	NBRC_02492	PB293_01332	SRR12377473_01217	p42_Compleate_03488
group_10220		hypothetical protein	8	8	1	34	2554				605	605	605	7NBS_00163	CTOTU47045_04358	F1182_00707	JCM_00528	NBRC_01832	PB293_01449	SRR12377473_01288	p42_Compleate_02567
cysC		putative adenylyl-sulfate kinase	8	8	1	34	6330				593	593	593	7NBS_03638	CTOTU47045_03425	F1182_04651	JCM_03227	NBRC_03709	PB293_03029	SRR12377473_00984	p42_Compleate_00115
yrrB		TPR repeat-containing protein YrrB	8	8	1	34	381				659	662	659	7NBS_02662	CTOTU47045_03333	F1182_00198	JCM_01914	NBRC_02132	PB293_02219	SRR12377473_00040	p42_Compleate_00564
cheC		CheY-P phosphatase CheC	8	8	1	34	7560				632	632	632	7NBS_00270	CTOTU47045_00807	F1182_03887	JCM_06063	NBRC_01937	PB293_01574	SRR12377473_01685	p42_Compleate_02682
yslB		putative protein YslB	8	8	1	34	5537				434	434	434	7NBS_03331	CTOTU47045_00034	F1182_00101	JCM_05152	NBRC_03965	PB293_01267	SRR12377473_00369	p42_Compleate_00388
oppF_2		Oligopeptide transport ATP-binding protein OppF	8	8	1	34	6449				992	992	992	7NBS_00387	CTOTU47045_00192	F1182_01529	JCM_03818	NBRC_04115	PB293_03446	SRR12377473_00213	p42_Compleate_00240
group_10226		hypothetical protein	8	8	1	34	7446				866	866	866	7NBS_00197	CTOTU47045_00734	F1182_01925	JCM_00577	NBRC_01866	PB293_01501	SRR12377473_02537	p42_Compleate_02614
yqhS		3-dehydroquinate dehydratase	8	8	1	34	10009				434	434	434	7NBS_00794	CTOTU47045_01350	F1182_04117	JCM_03537	NBRC_01280	PB293_02414	SRR12377473_02280	p42_Compleate_00796
hrcA		Heat-inducible transcription repressor HrcA	8	8	1	34	510				1028	1031	1028	7NBS_03979	CTOTU47045_04229	F1182_01390	JCM_02008	NBRC_02201	PB293_02283	SRR12377473_02896	p42_Compleate_00652
group_10229		hypothetical protein	8	8	1	34	7795				203	203	203	7NBS_04432	CTOTU47045_04283	F1182_01812	JCM_01235	NBRC_00995	PB293_01751	SRR12377473_03142	p42_Compleate_02865
sigV_2		RNA polymerase sigma factor SigV	8	8	1	34	8478				491	491	491	7NBS_02521	CTOTU47045_02599	F1182_01155	JCM_02138	NBRC_04568	PB293_03339	SRR12377473_02623	p42_Compleate_03761
amj		Lipid II flippase Amj	8	8	1	34	7079				815	815	815	7NBS_03541	CTOTU47045_02296	F1182_00268	JCM_05257	NBRC_00844	PB293_03594	SRR12377473_03079	p42_Compleate_01015
atpE		ATP synthase subunit c	8	8	1	34	3975				224	227	224	7NBS_02783	CTOTU47045_00445	F1182_01800	JCM_04863	NBRC_02356	PB293_00666	SRR12377473_00251	p42_Compleate_03146
group_10233		hypothetical protein	8	8	1	34	5148				215	215	215	7NBS_01270	CTOTU47045_02462	F1182_04610	JCM_02758	NBRC_00320	PB293_01034	SRR12377473_03547	p42_Compleate_01905
folD		Bifunctional protein FolD protein	8	8	1	34	9988				854	854	854	7NBS_00776	CTOTU47045_01333	F1182_04098	JCM_05990	NBRC_01298	PB293_02432	SRR12377473_01820	p42_Compleate_00813
group_10235		hypothetical protein	8	8	1	34	9533				431	431	431	7NBS_04068	CTOTU47045_01714	F1182_00355	JCM_02525	NBRC_03493	PB293_02313	SRR12377473_02476	p42_Compleate_01414
group_10236		Farnesyl diphosphate synthase	8	8	1	34	9984				881	884	881	7NBS_00772	CTOTU47045_01329	F1182_04094	JCM_05987	NBRC_01302	PB293_02436	SRR12377473_01824	p42_Compleate_00817
lnrL_2		Linearmycin resistance ATP-binding protein LnrL	8	8	1	34	8969				782	785	782	7NBS_00715	CTOTU47045_00513	F1182_01849	JCM_02871	NBRC_03038	PB293_00265	SRR12377473_00751	p42_Compleate_04098
znuC		High-affinity zinc uptake system ATP-binding protein ZnuC	8	8	1	34	593				746	746	746	7NBS_00886	CTOTU47045_03694	F1182_02617	JCM_02360	NBRC_02295	PB293_02037	SRR12377473_00444	p42_Compleate_00710
regX3_5		Sensory transduction protein regX3	8	8	1	34	5983				683	686	683	7NBS_02188	CTOTU47045_01591	F1182_04574	JCM_03836	NBRC_03914	PB293_04222	SRR12377473_01133	p42_Compleate_04683
gltS		Sodium/glutamate symporter	8	8	1	34	6960				1184	1190	1184	7NBS_01562	CTOTU47045_02376	F1182_02334	JCM_05044	NBRC_01568	PB293_03737	SRR12377473_03038	p42_Compleate_01106
group_10241		hypothetical protein	8	8	1	34	4973				218	218	218	7NBS_01644	CTOTU47045_03220	F1182_00807	JCM_04938	NBRC_00435	PB293_02878	SRR12377473_02645	p42_Compleate_02022
rpsT		30S ribosomal protein S20	8	8	1	34	433				248	248	248	7NBS_02624	CTOTU47045_03294	F1182_01421	JCM_01965	NBRC_02170	PB293_02257	SRR12377473_03176	p42_Compleate_00602
group_10243		hypothetical protein	8	8	1	34	6284				452	452	452	7NBS_03229	CTOTU47045_03454	F1182_02752	JCM_03189	NBRC_03738	PB293_03058	SRR12377473_01512	p42_Compleate_00078
ubiB		protein kinase UbiB	8	8	1	34	1343				1988	2015	2007	7NBS_00578	CTOTU47045_00652	F1182_01999	JCM_01023	NBRC_02916	PB293_02357	SRR12377473_00299	p42_Compleate_04225
bmr3		Multidrug resistance protein 3	8	8	1	34	382				1445	1451	1445	7NBS_02661	CTOTU47045_03332	F1182_00197	JCM_01915	NBRC_02133	PB293_02220	SRR12377473_00041	p42_Compleate_00565
group_10246		hypothetical protein	8	8	1	34	1346				554	554	554	7NBS_00575	CTOTU47045_00655	F1182_02002	JCM_01027	NBRC_02913	PB293_02360	SRR12377473_00302	p42_Compleate_04228
group_10247		hypothetical protein	8	8	1	34	4895				587	587	587	7NBS_01697	CTOTU47045_03273	F1182_04905	JCM_05896	NBRC_02093	PB293_02826	SRR12377473_02747	p42_Compleate_02076
gerAA_2		Spore germination protein A1	8	8	1	34	9375				1433	1436	1433	7NBS_02058	CTOTU47045_01627	F1182_03303	JCM_02632	NBRC_03404	PB293_00373	SRR12377473_01381	p42_Compleate_01504
cspB		Cold shock protein CspB	8	8	1	34	2172				200	203	200	7NBS_03087	CTOTU47045_01827	F1182_04307	JCM_03089	NBRC_02048	PB293_03793	SRR12377473_02002	p42_Compleate_02120
potB		Spermidine/putrescine transport system permease protein PotB	8	8	1	34	7883				809	809	809	7NBS_01758	CTOTU47045_02955	F1182_01930	JCM_05636	NBRC_02618	PB293_03153	SRR12377473_00515	p42_Compleate_02924
group_10251		hypothetical protein	8	8	1	34	9916				599	599	599	7NBS_01994	CTOTU47045_02833	F1182_03032	JCM_04078	NBRC_01355	PB293_02490	SRR12377473_01960	p42_Compleate_00869
group_10252		hypothetical protein	8	8	1	34	9169				269	269	269	7NBS_01077	CTOTU47045_01746	F1182_04903	JCM_02211	NBRC_01213	PB293_02719	SRR12377473_00139	p42_Compleate_04542
hisF		Imidazole glycerol phosphate synthase subunit HisF	8	8	1	34	6021				761	761	761	7NBS_02213	CTOTU47045_01616	F1182_02687	JCM_03869	NBRC_03889	PB293_04247	SRR12377473_02515	p42_Compleate_04708
group_10254		hypothetical protein	8	8	1	34	5105				209	209	209	7NBS_01301	CTOTU47045_02431	F1182_03944	JCM_02714	NBRC_00351	PB293_01065	SRR12377473_01171	p42_Compleate_01939
group_10255		hypothetical protein	8	8	1	34	4026				632	638	632	7NBS_02921	CTOTU47045_00987	F1182_02715	JCM_05879	NBRC_04380	PB293_00700	SRR12377473_00823	p42_Compleate_03183
group_10256		Putative esterase	8	8	1	34	6896				425	425	425	7NBS_01605	CTOTU47045_03170	F1182_01000	JCM_04612	NBRC_01529	PB293_00862	SRR12377473_03254	p42_Compleate_01140
wbgU		UDP-glucose 4-epimerase	8	8	1	34	8207				941	944	941	7NBS_01814	CTOTU47045_00275	F1182_04859	JCM_04692	NBRC_00510	PB293_03935	SRR12377473_00880	p42_Compleate_02983
eis_1		N-acetyltransferase Eis	8	8	1	34	5152				1223	1223	1223	7NBS_01265	CTOTU47045_02464	F1182_02407	JCM_02761	NBRC_00318	PB293_01032	SRR12377473_03453	p42_Compleate_01900
spoIIQ		Stage II sporulation protein Q	8	8	1	34	3965				668	677	675	7NBS_02773	CTOTU47045_00435	F1182_00471	JCM_04873	NBRC_02366	PB293_00656	SRR12377473_00241	p42_Compleate_03136
perR		Peroxide operon regulator	8	8	1	34	9138				443	443	443	7NBS_01101	CTOTU47045_01722	F1182_03269	JCM_02177	NBRC_01237	PB293_04512	SRR12377473_01767	p42_Compleate_04566
group_10261		hypothetical protein	8	8	1	34	7765				272	272	272	7NBS_02394	CTOTU47045_04056	F1182_04696	JCM_01266	NBRC_01018	PB293_01728	SRR12377473_02079	p42_Compleate_02841
cysS		Cysteine--tRNA ligase	8	8	1	34	8663				1400	1400	1400	7NBS_02428	CTOTU47045_01236	F1182_00915	JCM_03611	NBRC_04454	PB293_02622	SRR12377473_00474	p42_Compleate_03885
group_10263		hypothetical protein	8	8	1	34	2192				983	983	983	7NBS_03101	CTOTU47045_01840	F1182_04321	JCM_03073	NBRC_02035	PB293_03806	SRR12377473_01988	p42_Compleate_02134
divIC		Cell division protein DivIC	8	8	1	34	784				404	404	404	7NBS_04266	CTOTU47045_03666	F1182_02954	JCM_04451	NBRC_02682	PB293_03652	SRR12377473_02100	p42_Compleate_03640
pyrR		Bifunctional protein PyrR	8	8	1	34	7707				548	551	548	7NBS_02350	CTOTU47045_02513	F1182_03532	JCM_01324	NBRC_01062	PB293_01684	SRR12377473_01235	p42_Compleate_02796
group_10266	srrA_2	Transcriptional regulatory protein SrrA	8	8	1	34	5076				698	701	698	7NBS_01320	CTOTU47045_02412	F1182_03970	JCM_02689	NBRC_00370	PB293_01084	SRR12377473_03174	p42_Compleate_01961
queT		Queuosine precursor transporter QueT	8	8	1	34	4098				482	482	482	7NBS_02967	CTOTU47045_00942	F1182_02458	JCM_00881	NBRC_04335	PB293_00756	SRR12377473_01578	p42_Compleate_03230
nadD_1		putative nicotinate-nucleotide adenylyltransferase	8	8	1	34	422				590	593	590	7NBS_02633	CTOTU47045_03303	F1182_03413	JCM_01951	NBRC_02161	PB293_02248	SRR12377473_00069	p42_Compleate_00593
fabG_2		3-oxoacyl-[acyl-carrier-protein] reductase FabG	8	8	1	34	7638				746	746	746	7NBS_00327	CTOTU47045_00863	F1182_04329	JCM_04336	NBRC_01993	PB293_01631	SRR12377473_00924	p42_Compleate_02741
secG		putative protein-export membrane protein SecG	8	8	1	34	6069				227	227	227	7NBS_02252	CTOTU47045_01143	F1182_04193	JCM_05586	NBRC_03853	PB293_03376	SRR12377473_02466	p42_Compleate_04743
group_10271		hypothetical protein	8	8	1	34	275				644	644	644	7NBS_02863	CTOTU47045_01462	F1182_00577	JCM_01792	NBRC_01426	PB293_02152	SRR12377473_03475	p42_Compleate_00491
tlyA		Hemolysin A	8	8	1	34	9981				818	818	818	7NBS_00770	CTOTU47045_01327	F1182_04092	JCM_05983	NBRC_01304	PB293_02438	SRR12377473_01826	p42_Compleate_00819
cysT		Sulfate transport system permease protein CysT	8	8	1	34	6322				833	833	833	7NBS_03633	CTOTU47045_03430	F1182_00023	JCM_03218	NBRC_03714	PB293_03034	SRR12377473_00989	p42_Compleate_00110
yodJ		Putative carboxypeptidase YodJ	8	8	1	34	1462				779	782	779	7NBS_03002	CTOTU47045_03517	F1182_01733	JCM_01137	NBRC_02834	PB293_03230	SRR12377473_01903	p42_Compleate_04307
nth		Endonuclease III	8	8	1	34	3092				662	662	662	7NBS_02153	CTOTU47045_02672	F1182_03558	JCM_00052	NBRC_00694	PB293_03889	SRR12377473_01205	p42_Compleate_02227
group_10276	yecS_1	L-cystine transport system permease protein YecS	8	8	1	34	8518				665	665	665	7NBS_02551	CTOTU47045_02581	F1182_01115	JCM_02112	NBRC_04550	PB293_03361	SRR12377473_03596	p42_Compleate_03782
ydbD		putative manganese catalase	8	8	1	34	520				569	575	569	7NBS_03992	CTOTU47045_04385	F1182_03360	JCM_02023	NBRC_02214	PB293_02296	SRR12377473_03223	p42_Compleate_00662
bshA		N-acetyl-alpha-D-glucosaminyl L-malate synthase	8	8	1	34	2975				1145	1148	1145	7NBS_01146	CTOTU47045_01974	F1182_01586	JCM_00177	NBRC_00773	PB293_00934	SRR12377473_02164	p42_Compleate_02294
ysdC_2		Putative aminopeptidase YsdC	8	8	1	34	6598				1088	1094	1088	7NBS_00503	CTOTU47045_00076	F1182_04256	JCM_01522	NBRC_04006	PB293_01225	SRR12377473_02804	p42_Compleate_00348
ydcC		Sporulation protein YdcC	8	8	1	34	1484				1058	1061	1058	7NBS_02987	CTOTU47045_04302	F1182_04851	JCM_01156	NBRC_02819	PB293_03215	SRR12377473_02911	p42_Compleate_04322
gsiC_4		Glutathione transport system permease protein GsiC	8	8	1	34	4119				923	926	923	7NBS_02603	CTOTU47045_00927	F1182_02477	JCM_00858	NBRC_04320	PB293_00771	SRR12377473_01563	p42_Compleate_03245
fepC		Ferric enterobactin transport ATP-binding protein FepC	8	8	1	34	1085				761	761	761	7NBS_03730	CTOTU47045_04088	F1182_02339	JCM_03037	NBRC_02405	PB293_01943	SRR12377473_02225	p42_Compleate_04376
ispE		4-diphosphocytidyl-2-C-methyl-D-erythritol kinase	8	8	1	34	763				866	869	866	7NBS_04282	CTOTU47045_03682	F1182_02973	JCM_04427	NBRC_02698	PB293_03668	SRR12377473_01636	p42_Compleate_03656
trmL		tRNA (cytidine(34)-2'-O)-methyltransferase	8	8	1	34	5903				473	473	473	7NBS_02698	CTOTU47045_01535	F1182_02897	JCM_03429	NBRC_02580	PB293_00606	SRR12377473_02133	p42_Compleate_04624
azoR4		FMN-dependent NADH-azoreductase 4	8	8	1	34	1430				626	626	626	7NBS_03026	CTOTU47045_03493	F1182_01758	JCM_01107	NBRC_02858	PB293_04129	SRR12377473_00615	p42_Compleate_04284
group_10286		hypothetical protein	8	8	1	34	8480				941	944	941	7NBS_02523	CTOTU47045_02597	F1182_01152	JCM_02136	NBRC_04566	PB293_03341	SRR12377473_01782	p42_Compleate_03763
mtnN		5'-methylthioadenosine/S-adenosylhomocysteine nucleosidase	8	8	1	34	412				692	695	692	7NBS_02642	CTOTU47045_03312	F1182_03424	JCM_01940	NBRC_02152	PB293_02239	SRR12377473_00060	p42_Compleate_00584
mrnC		Mini-ribonuclease 3	8	8	1	34	8664				440	440	440	7NBS_02429	CTOTU47045_01235	F1182_00914	JCM_03610	NBRC_04453	PB293_02621	SRR12377473_00475	p42_Compleate_03886
lpd		Dihydrolipoyl dehydrogenase	8	8	1	34	9968				1427	1427	1427	7NBS_00761	CTOTU47045_01318	F1182_03085	JCM_04019	NBRC_01313	PB293_02447	SRR12377473_02446	p42_Compleate_00828
group_10290		hypothetical protein	8	8	1	34	6495				503	503	503	7NBS_00426	CTOTU47045_00153	F1182_05145	JCM_01416	NBRC_04083	PB293_01148	SRR12377473_01723	p42_Compleate_00272
purS		Phosphoribosylformylglycinamidine synthase subunit PurS	8	8	1	34	975				248	248	248	7NBS_04290	CTOTU47045_04190	F1182_01241	JCM_05090	NBRC_01110	PB293_02944	SRR12377473_00948	p42_Compleate_04446
group_10292		hypothetical protein	8	8	1	34	8586				224	224	224	7NBS_02303	CTOTU47045_01292	F1182_01059	JCM_02050	NBRC_04510	PB293_02678	SRR12377473_01798	p42_Compleate_03827
vraR_1		Response regulator protein VraR	8	8	1	34	5915				647	647	647	7NBS_02706	CTOTU47045_01543	F1182_00904	JCM_03420	NBRC_02572	PB293_00598	SRR12377473_02141	p42_Compleate_04634
cmpR_1		HTH-type transcriptional activator CmpR	8	8	1	34	2738				890	893	890	7NBS_00046	CTOTU47045_03073	F1182_02236	JCM_00391	NBRC_01727	PB293_03296	SRR12377473_01018	p42_Compleate_02453
zupT		Zinc transporter ZupT	8	8	1	34	1418				809	818	810	7NBS_04090	CTOTU47045_03483	F1182_01769	JCM_01093	NBRC_02868	PB293_04119	SRR12377473_00605	p42_Compleate_04274
group_10296		hypothetical protein	8	8	1	34	8125				326	326	326	7NBS_03656	CTOTU47045_00329	F1182_00967	JCM_01670	NBRC_00566	PB293_03990	SRR12377473_00783	p42_Compleate_03040
cbiET		Cobalamin biosynthesis bifunctional protein CbiET	8	8	1	34	9892				1220	1220	1220	7NBS_01980	CTOTU47045_02819	F1182_03010	JCM_04232	NBRC_00944	PB293_02506	SRR12377473_01097	p42_Compleate_00883
group_10298		hypothetical protein	8	8	1	34	6496				500	500	500	7NBS_00427	CTOTU47045_00152	F1182_05146	JCM_01417	NBRC_04082	PB293_01149	SRR12377473_01724	p42_Compleate_00273
group_10299		hypothetical protein	8	8	1	34	1431				2360	2360	2360	7NBS_03025	CTOTU47045_03494	F1182_01757	JCM_01108	NBRC_02857	PB293_04130	SRR12377473_00616	p42_Compleate_04285
group_10300		GTP cyclohydrolase 1 type 2	8	8	1	34	560				1121	1127	1121	7NBS_00908	CTOTU47045_03711	F1182_02642	JCM_02337	NBRC_02312	PB293_02054	SRR12377473_00421	p42_Compleate_00688
group_10301		hypothetical protein	8	8	1	34	7748				395	395	395	7NBS_02381	CTOTU47045_02544	F1182_01509	JCM_01287	NBRC_01031	PB293_01715	SRR12377473_03472	p42_Compleate_02827
grpE		Protein GrpE	8	8	1	34	511				572	572	572	7NBS_03980	CTOTU47045_04228	F1182_01389	JCM_02009	NBRC_02202	PB293_02284	SRR12377473_02895	p42_Compleate_00653
group_10303		hypothetical protein	8	8	1	34	4404				569	575	569	7NBS_03522	CTOTU47045_03034	F1182_00391	JCM_04122	NBRC_03123	PB293_00512	SRR12377473_02522	p42_Compleate_03418
group_10304		hypothetical protein	8	8	1	34	7619				302	302	302	7NBS_00311	CTOTU47045_00847	F1182_03338	JCM_04362	NBRC_01977	PB293_01615	SRR12377473_00940	p42_Compleate_02725
oppC		Oligopeptide transport system permease protein OppC	8	8	1	34	7686				920	926	920	7NBS_00362	CTOTU47045_02495	F1182_03551	JCM_01347	NBRC_01080	PB293_01666	SRR12377473_02547	p42_Compleate_02779
regX3_2		Sensory transduction protein regX3	8	8	1	34	4525				722	722	722	7NBS_03841	CTOTU47045_02085	F1182_02302	JCM_03322	NBRC_02486	PB293_01338	SRR12377473_01223	p42_Compleate_03494
group_10307		hypothetical protein	8	8	1	34	4349				620	623	622	7NBS_04158	CTOTU47045_03003	F1182_02530	JCM_06110	NBRC_03154	PB293_00481	SRR12377473_02730	p42_Compleate_03391
rsbV_1		Anti-sigma-B factor antagonist	8	8	1	34	2694				386	386	386	7NBS_00078	CTOTU47045_02172	F1182_00502	JCM_00430	NBRC_01756	PB293_03267	SRR12377473_00695	p42_Compleate_02482
queA		S-adenosylmethionine:tRNA ribosyltransferase-isomerase	8	8	1	34	320				1040	1043	1040	7NBS_02835	CTOTU47045_01439	F1182_00602	JCM_01763	NBRC_01449	PB293_02175	SRR12377473_03245	p42_Compleate_00520
group_10310		hypothetical protein	8	8	1	34	2240				320	320	320	7NBS_02112	CTOTU47045_01875	F1182_00619	JCM_05791	NBRC_00645	PB293_03840	SRR12377473_03060	p42_Compleate_02172
rimI		[Ribosomal protein S18]-alanine N-acetyltransferase	8	8	1	34	1517				452	455	453	7NBS_03719	CTOTU47045_04098	F1182_02115	JCM_04567	NBRC_02723	PB293_01953	SRR12377473_02698	p42_Compleate_04366
panD		Aspartate 1-decarboxylase	8	8	1	34	2988				383	383	383	7NBS_01138	CTOTU47045_01982	F1182_01576	JCM_00165	NBRC_00765	PB293_00942	SRR12377473_02156	p42_Compleate_02286
tcyK_2		L-cystine-binding protein TcyK	8	8	1	34	8596				863	863	863	7NBS_02294	CTOTU47045_01283	F1182_01049	JCM_02039	NBRC_04501	PB293_02669	SRR12377473_01648	p42_Compleate_03836
yndE_1		Spore germination protein YndE	8	8	1	34	219				1097	1097	1097	7NBS_03578	CTOTU47045_01501	F1182_00533	JCM_01845	NBRC_01387	PB293_02113	SRR12377473_02045	p42_Compleate_00452
rluD_1		Ribosomal large subunit pseudouridine synthase D	8	8	1	34	7708				911	914	911	7NBS_02351	CTOTU47045_02514	F1182_03531	JCM_01323	NBRC_01061	PB293_01685	SRR12377473_01236	p42_Compleate_02797
sipT		Signal peptidase I T	8	8	1	34	7013				560	563	560	7NBS_01525	CTOTU47045_02337	F1182_05091	JCM_06154	NBRC_00803	PB293_03775	SRR12377473_01671	p42_Compleate_01069
metC		Cystathionine beta-lyase MetC	8	8	1	34	7203				1160	1163	1160	7NBS_01935	CTOTU47045_04219	F1182_01962	JCM_04169	NBRC_00900	PB293_04187	SRR12377473_02409	p42_Compleate_00940
group_10318		hypothetical protein	8	8	1	34	1344				1133	1154	1144	7NBS_00577	CTOTU47045_00653	F1182_02000	JCM_01024	NBRC_02915	PB293_02358	SRR12377473_00300	p42_Compleate_04226
phoA		hypothetical protein	8	8	1	34	6066				1622	1646	1643	7NBS_02250	CTOTU47045_01145	F1182_04195	JCM_05584	NBRC_03855	PB293_03374	SRR12377473_02464	p42_Compleate_04741
ypbG_2		putative protein YpbG	8	8	1	34	4557				416	815	758	7NBS_03856	CTOTU47045_02070	F1182_02285	JCM_03346	NBRC_02471	PB293_01353	SRR12377473_02578	p42_Compleate_03509
group_10320		hypothetical protein	8	8	1	34	1337				776	782	776	7NBS_00582	CTOTU47045_00648	F1182_01994	JCM_01017	NBRC_02920	PB293_02353	SRR12377473_00295	p42_Compleate_04221
group_10321		hypothetical protein	8	8	1	34	620				344	344	344	7NBS_00863	CTOTU47045_04016	F1182_02590	JCM_02391	NBRC_02268	PB293_02010	SRR12377473_02197	p42_Compleate_00735
group_10322		hypothetical protein	8	8	1	34	5181				152	152	152	7NBS_04194	CTOTU47045_04106	F1182_02424	JCM_02782	NBRC_00303	PB293_01013	SRR12377473_03271	p42_Compleate_01881
hisB		Imidazoleglycerol-phosphate dehydratase	8	8	1	34	6017				596	599	598	7NBS_02211	CTOTU47045_01614	F1182_02689	JCM_03865	NBRC_03891	PB293_04245	SRR12377473_02517	p42_Compleate_04706
group_10324		hypothetical protein	8	8	1	34	4388				1145	1145	1145	7NBS_03510	CTOTU47045_03022	F1182_00405	JCM_04138	NBRC_03135	PB293_00500	SRR12377473_01583	p42_Compleate_03406
rimJ_1		[Ribosomal protein S5]-alanine N-acetyltransferase	8	8	1	34	9196				584	587	584	7NBS_01057	CTOTU47045_01766	F1182_04882	JCM_02236	NBRC_01193	PB293_02739	SRR12377473_00159	p42_Compleate_04521
artI_2		Putative ABC transporter arginine-binding protein 2	8	8	1	34	6032				794	797	795	7NBS_02224	CTOTU47045_01168	F1182_03128	JCM_03881	NBRC_03878	PB293_04258	SRR12377473_03565	p42_Compleate_04719
group_10327		hypothetical protein	8	8	1	34	7061				479	479	479	7NBS_03549	CTOTU47045_02304	F1182_00260	JCM_06281	NBRC_00836	PB293_03602	SRR12377473_01025	p42_Compleate_01036
yerA		Putative adenine deaminase YerA	8	8	1	34	965				1721	1724	1721	7NBS_04299	CTOTU47045_04199	F1182_01231	JCM_05102	NBRC_01119	PB293_02935	SRR12377473_00957	p42_Compleate_04455
group_10329		Putative heme-dependent peroxidase	8	8	1	34	4076				749	749	749	7NBS_02947	CTOTU47045_00962	F1182_02437	JCM_00904	NBRC_04355	PB293_00736	SRR12377473_02383	p42_Compleate_03210
sigW_6		ECF RNA polymerase sigma factor SigW	8	8	1	34	1920				518	524	518	7NBS_04389	CTOTU47045_02726	F1182_03514	JCM_05181	NBRC_03621	PB293_01804	SRR12377473_02533	p42_Compleate_01231
ldh		Leucine dehydrogenase	8	8	1	34	9969				1094	1115	1097	7NBS_00762	CTOTU47045_01319	F1182_03086	JCM_04018	NBRC_01312	PB293_02446	SRR12377473_02447	p42_Compleate_00827
group_10332	livF_2	High-affinity branched-chain amino acid transport ATP-binding protein LivF	8	8	1	34	1900				707	710	707	7NBS_04042	CTOTU47045_02745	F1182_01727	JCM_05204	NBRC_03603	PB293_01825	SRR12377473_00814	p42_Compleate_01254
yfhH		putative protein YfhH	8	8	1	34	9170				326	329	328	7NBS_01076	CTOTU47045_01747	F1182_04902	JCM_02212	NBRC_01212	PB293_02720	SRR12377473_00140	p42_Compleate_04541
ezrA		Septation ring formation regulator EzrA	8	8	1	34	6530				1700	1700	1700	7NBS_00448	CTOTU47045_00131	F1182_00149	JCM_01450	NBRC_04061	PB293_01170	SRR12377473_02434	p42_Compleate_00294
glmU		Bifunctional protein GlmU	8	8	1	34	767				1370	1370	1370	7NBS_04278	CTOTU47045_03678	F1182_02969	JCM_04431	NBRC_02694	PB293_03664	SRR12377473_01632	p42_Compleate_03652
group_10336		hypothetical protein	8	8	1	34	2176				155	155	155	7NBS_03091	CTOTU47045_01831	F1182_04311	JCM_03085	NBRC_02044	PB293_03797	SRR12377473_01998	p42_Compleate_02124
qoxA		Quinol oxidase subunit 2	8	8	1	34	245				905	905	905	7NBS_03593	CTOTU47045_01486	F1182_00550	JCM_01823	NBRC_01402	PB293_02128	SRR12377473_01086	p42_Compleate_00467
group_10338		hypothetical protein	8	8	1	34	10095				179	179	179	7NBS_00840	CTOTU47045_01397	F1182_03193	JCM_02427	NBRC_02244	PB293_01986	SRR12377473_01611	p42_Compleate_00758
group_10339		hypothetical protein	8	8	1	34	9182				185	185	185	7NBS_01069	CTOTU47045_01754	F1182_04895	JCM_02222	NBRC_01205	PB293_02727	SRR12377473_00147	p42_Compleate_04533
ymdB		2',3'-cyclic-nucleotide 2'-phosphodiesterase	8	8	1	34	7457				797	800	797	7NBS_00200	CTOTU47045_00737	F1182_01921	JCM_00581	NBRC_01869	PB293_01504	SRR12377473_02540	p42_Compleate_02617
isdG		Heme oxygenase (staphylobilin-producing)	8	8	1	34	8613				332	332	332	7NBS_02283	CTOTU47045_01272	F1182_00843	JCM_05455	NBRC_04490	PB293_02658	SRR12377473_02877	p42_Compleate_03847
comK_2		Competence transcription factor	8	8	1	34	3741				542	542	542	7NBS_03674	CTOTU47045_00347	F1182_00072	JCM_01651	NBRC_00582	PB293_04006	SRR12377473_02971	p42_Compleate_03057
group_10343		hypothetical protein	8	8	1	34	9164				176	179	177	7NBS_01080	CTOTU47045_01743	F1182_04515	JCM_02206	NBRC_01216	PB293_02716	SRR12377473_00136	p42_Compleate_04545
bioY2		Biotin transporter BioY2	8	8	1	34	5101				551	554	551	7NBS_01303	CTOTU47045_02429	F1182_03947	JCM_02711	NBRC_00353	PB293_01067	SRR12377473_01173	p42_Compleate_01941
erpA		Iron-sulfur cluster insertion protein ErpA	8	8	1	34	6291				374	374	374	7NBS_03616	CTOTU47045_03447	F1182_00047	JCM_03196	NBRC_03731	PB293_03051	SRR12377473_01519	p42_Compleate_00085
dapB		4-hydroxy-tetrahydrodipicolinate reductase	8	8	1	34	2972				800	800	800	7NBS_01148	CTOTU47045_01972	F1182_01588	JCM_00179	NBRC_00775	PB293_00932	SRR12377473_02166	p42_Compleate_02296
xerD_1		Tyrosine recombinase XerD	8	8	1	34	2654				902	902	902	7NBS_00102	CTOTU47045_02148	F1182_02090	JCM_00461	NBRC_01780	PB293_03243	SRR12377473_00719	p42_Compleate_02506
group_10350		hypothetical protein	8	8	1	34	9403				485	491	489	7NBS_02082	CTOTU47045_01651	F1182_03275	JCM_02663	NBRC_03427	PB293_00350	SRR12377473_03350	p42_Compleate_01481
msrA_2		Peptide methionine sulfoxide reductase MsrA	8	8	1	34	8082				533	533	533	7NBS_04551	CTOTU47045_02894	F1182_02360	JCM_03632	NBRC_00002	PB293_02537	SRR12377473_02819	p42_Compleate_01567
ribT		Protein RibT	8	8	1	34	2666				371	377	371	7NBS_00094	CTOTU47045_02156	F1182_02101	JCM_00451	NBRC_01772	PB293_03251	SRR12377473_00711	p42_Compleate_02498
nasF		Uroporphyrinogen-III C-methyltransferase	8	8	1	34	9885				767	773	767	7NBS_01974	CTOTU47045_02813	F1182_03001	JCM_04222	NBRC_00938	PB293_02512	SRR12377473_01103	p42_Compleate_00889
group_10354		hypothetical protein	8	8	1	34	7926				188	191	188	7NBS_01790	CTOTU47045_00255	F1182_01365	JCM_05347	NBRC_02651	PB293_03185	SRR12377473_03368	p42_Compleate_02958
tpiA		Triosephosphate isomerase	8	8	1	34	6055				761	761	761	7NBS_02238	CTOTU47045_01154	F1182_04144	JCM_03902	NBRC_03864	PB293_04272	SRR12377473_02059	p42_Compleate_04731
group_10356		hypothetical protein	8	8	1	34	5899				509	509	509	7NBS_02695	CTOTU47045_01532	F1182_02901	JCM_03433	NBRC_02583	PB293_00609	SRR12377473_02130	p42_Compleate_04619
guaC		GMP reductase	8	8	1	34	8588				983	983	983	7NBS_02301	CTOTU47045_01290	F1182_01057	JCM_02047	NBRC_04508	PB293_02676	SRR12377473_01796	p42_Compleate_03829
ytrA_3		HTH-type transcriptional repressor YtrA	8	8	1	34	7216				377	377	377	7NBS_01946	CTOTU47045_04208	F1182_01974	JCM_04181	NBRC_00911	PB293_04176	SRR12377473_02420	p42_Compleate_00929
yfdE		Acetyl-CoA:oxalate CoA-transferase	8	8	1	34	4518				1184	1187	1184	7NBS_03813	CTOTU47045_02090	F1182_04673	JCM_03316	NBRC_02491	PB293_01333	SRR12377473_01218	p42_Compleate_03489
group_10360		hypothetical protein	8	8	1	34	6282				182	185	182	7NBS_03227	CTOTU47045_03456	F1182_02754	JCM_03187	NBRC_03740	PB293_03060	SRR12377473_01510	p42_Compleate_00076
group_10361		hypothetical protein	8	8	1	34	6694				185	185	185	7NBS_03309	CTOTU47045_03819	F1182_04434	JCM_04971	NBRC_00254	PB293_00139	SRR12377473_02776	p42_Compleate_01832
flgC		Flagellar basal-body rod protein FlgC	8	8	1	34	7601				461	464	461	7NBS_00299	CTOTU47045_00835	F1182_03918	JCM_04377	NBRC_01965	PB293_01603	SRR12377473_02640	p42_Compleate_02710
group_10363		hypothetical protein	8	8	1	34	7803				197	197	197	7NBS_04220	CTOTU47045_04368	F1182_01956	JCM_01226	NBRC_00987	PB293_01759	SRR12377473_00521	p42_Compleate_02873
group_10364		hypothetical protein	8	8	1	34	7025				368	368	368	7NBS_03572	CTOTU47045_02327	F1182_03925	JCM_05763	NBRC_00813	PB293_03785	SRR12377473_01933	p42_Compleate_01059
group_10365		hypothetical protein	8	8	1	34	3993				590	596	591	7NBS_02796	CTOTU47045_00458	F1182_01785	JCM_04847	NBRC_02343	PB293_00679	SRR12377473_00265	p42_Compleate_03160
iolX		scyllo-inositol 2-dehydrogenase (NAD(+))	8	8	1	34	4112				1058	1064	1058	7NBS_02608	CTOTU47045_00932	F1182_02471	JCM_00865	NBRC_04325	PB293_00766	SRR12377473_01568	p42_Compleate_03240
group_10367		hypothetical protein	8	8	1	34	4087				548	548	548	7NBS_02958	CTOTU47045_00951	F1182_02448	JCM_00892	NBRC_04344	PB293_00747	SRR12377473_02372	p42_Compleate_03221
idi		Isopentenyl-diphosphate Delta-isomerase	8	8	1	34	1374				611	623	621	7NBS_00559	CTOTU47045_00671	F1182_02022	JCM_01052	NBRC_02897	PB293_02376	SRR12377473_00318	p42_Compleate_04244
rpmB		50S ribosomal protein L28	8	8	1	34	7662				188	191	188	7NBS_00343	CTOTU47045_04376	F1182_02695	JCM_01373	NBRC_01099	PB293_01647	SRR12377473_01710	p42_Compleate_02760
group_10370		Sulfurtransferase	8	8	1	34	2541				302	302	302	7NBS_00172	CTOTU47045_00699	F1182_00694	JCM_00544	NBRC_01841	PB293_01476	SRR12377473_01980	p42_Compleate_02578
menG		Demethylmenaquinone methyltransferase	8	8	1	34	2929				704	707	704	7NBS_01172	CTOTU47045_01926	F1182_03726	JCM_00222	NBRC_01604	PB293_00908	SRR12377473_03083	p42_Compleate_02320
purD_2		Phosphoribosylamine--glycine ligase	8	8	1	34	967				1256	1256	1256	7NBS_04297	CTOTU47045_04197	F1182_01233	JCM_05100	NBRC_01117	PB293_02937	SRR12377473_00955	p42_Compleate_04453
deoB		Phosphopentomutase	8	8	1	34	2655				1181	1184	1181	7NBS_00101	CTOTU47045_02149	F1182_02091	JCM_00460	NBRC_01779	PB293_03244	SRR12377473_00718	p42_Compleate_02505
mrpC_2		Na(+)/H(+) antiporter subunit C	8	8	1	34	6337				341	347	341	7NBS_03643	CTOTU47045_03420	F1182_04645	JCM_03235	NBRC_03704	PB293_03024	SRR12377473_00979	p42_Compleate_00120
parE		DNA topoisomerase 4 subunit B	8	8	1	34	1867				1976	1979	1976	7NBS_03278	CTOTU47045_02766	F1182_03110	JCM_03934	NBRC_03582	PB293_01846	SRR12377473_00792	p42_Compleate_01275
divIVA		Septum site-determining protein DivIVA	8	8	1	34	7715				524	524	524	7NBS_02357	CTOTU47045_02520	F1182_03525	JCM_01315	NBRC_01055	PB293_01691	SRR12377473_01242	p42_Compleate_02803
group_10377		hypothetical protein	8	8	1	34	2558				305	311	305	7NBS_00159	CTOTU47045_02093	F1182_00711	JCM_00524	NBRC_01828	PB293_01445	SRR12377473_01284	p42_Compleate_02563
group_10378		hypothetical protein	8	8	1	34	614				317	317	317	7NBS_00868	CTOTU47045_04021	F1182_02597	JCM_02384	NBRC_02273	PB293_02015	SRR12377473_02205	p42_Compleate_00728
group_10379		hypothetical protein	8	8	1	34	8933				1034	1052	1049	7NBS_00694	CTOTU47045_00535	F1182_02512	JCM_02906	NBRC_03013	PB293_00242	SRR12377473_01141	p42_Compleate_04123
group_10380		hypothetical protein	8	8	1	34	401				308	308	308	7NBS_02651	CTOTU47045_03321	F1182_03435	JCM_01931	NBRC_02143	PB293_02230	SRR12377473_00051	p42_Compleate_00575
group_10381		hypothetical protein	8	8	1	34	4111				881	893	885	7NBS_02609	CTOTU47045_00933	F1182_02470	JCM_00866	NBRC_04326	PB293_00765	SRR12377473_01569	p42_Compleate_03239
group_10382		hypothetical protein	8	8	1	34	8184				170	173	170	7NBS_03485	CTOTU47045_00289	F1182_03628	JCM_01726	NBRC_00525	PB293_03950	SRR12377473_02553	p42_Compleate_03000
group_10383		hypothetical protein	8	8	1	34	5161				167	170	167	7NBS_01259	CTOTU47045_02470	F1182_02413	JCM_02769	NBRC_00312	PB293_01026	SRR12377473_02715	p42_Compleate_01894
group_10384		hypothetical protein	8	8	1	34	4140				635	635	635	7NBS_02586	CTOTU47045_00910	F1182_01025	JCM_00831	NBRC_04303	PB293_00788	SRR12377473_03449	p42_Compleate_03262
group_10385		hypothetical protein	8	8	1	34	5433				176	179	176	7NBS_01407	CTOTU47045_03378	F1182_03220	JCM_05649	NBRC_00192	PB293_00078	SRR12377473_03555	p42_Compleate_01770
group_10386		hypothetical protein	8	8	1	34	6026				467	467	467	7NBS_02217	CTOTU47045_01620	F1182_02681	JCM_03874	NBRC_03885	PB293_04251	SRR12377473_02511	p42_Compleate_04712
group_10387		hypothetical protein	8	8	1	34	1348				557	557	557	7NBS_00573	CTOTU47045_00657	F1182_02004	JCM_01029	NBRC_02911	PB293_02362	SRR12377473_00304	p42_Compleate_04230
group_10388		hypothetical protein	8	8	1	34	3732				1187	1187	1187	7NBS_03668	CTOTU47045_00341	F1182_00064	JCM_01657	NBRC_00576	PB293_04000	SRR12377473_02570	p42_Compleate_03050
group_10389		hypothetical protein	8	8	1	34	1445				302	302	302	7NBS_03016	CTOTU47045_03503	F1182_01747	JCM_01121	NBRC_02848	PB293_04293	SRR12377473_00625	p42_Compleate_04294
group_1039		hypothetical protein	8	8	1	34	6384				371	926	856	7NBS_03904	CTOTU47045_00235	F1182_01461	JCM_03751	NBRC_04158	PB293_03489	SRR12377473_02687	p42_Compleate_00197
mraY		Phospho-N-acetylmuramoyl-pentapeptide-transferase	8	8	1	34	7738				971	980	972	7NBS_02374	CTOTU47045_02537	F1182_01498	JCM_01298	NBRC_01038	PB293_01708	SRR12377473_02873	p42_Compleate_02820
dsrE2		Sulfur carrier protein DsrE2	8	8	1	34	1335				395	395	395	7NBS_00585	CTOTU47045_00645	F1182_01992	JCM_01015	NBRC_02923	PB293_02350	SRR12377473_00292	p42_Compleate_04218
mrpE_1		Na(+)/H(+) antiporter subunit E	8	8	1	34	4580				482	482	482	7NBS_03140	CTOTU47045_02053	F1182_01264	JCM_04767	NBRC_03172	PB293_01367	SRR12377473_00661	p42_Compleate_03530
hemH		Ferrochelatase	8	8	1	34	5976				920	920	920	7NBS_02749	CTOTU47045_01586	F1182_04299	JCM_03356	NBRC_02529	PB293_00555	SRR12377473_02115	p42_Compleate_04678
group_10394		hypothetical protein	8	8	1	34	8650				305	305	305	7NBS_02417	CTOTU47045_01247	F1182_00928	JCM_03629	NBRC_04465	PB293_02633	SRR12377473_00463	p42_Compleate_03874
purN		Phosphoribosylglycinamide formyltransferase	8	8	1	34	970				569	569	569	7NBS_04295	CTOTU47045_04195	F1182_01236	JCM_05098	NBRC_01115	PB293_02939	SRR12377473_00953	p42_Compleate_04451
spo0F		Sporulation initiation phosphotransferase F	8	8	1	34	4017				359	359	359	7NBS_02915	CTOTU47045_00993	F1182_05171	JCM_05871	NBRC_04386	PB293_00694	SRR12377473_00817	p42_Compleate_03177
group_10397		hypothetical protein	8	8	1	34	3956				383	383	383	7NBS_02766	CTOTU47045_00428	F1182_00479	JCM_04882	NBRC_02373	PB293_00649	SRR12377473_00234	p42_Compleate_03129
mrpG_1		Na(+)/H(+) antiporter subunit G	8	8	1	34	4578				368	371	368	7NBS_03138	CTOTU47045_02055	F1182_01262	JCM_04769	NBRC_03170	PB293_01365	SRR12377473_00663	p42_Compleate_03528
etfA		Electron transfer flavoprotein subunit alpha	8	8	1	34	5543				977	977	977	7NBS_04395	CTOTU47045_00039	F1182_00107	JCM_05147	NBRC_03970	PB293_01262	SRR12377473_00374	p42_Compleate_00383
group_10400		hypothetical protein	8	8	1	34	985				194	194	194	7NBS_04285	CTOTU47045_04185	F1182_01247	JCM_05081	NBRC_01105	PB293_02949	SRR12377473_00943	p42_Compleate_04441
rhtB		Homoserine/homoserine lactone efflux protein	8	8	1	34	4884				623	629	623	7NBS_01706	CTOTU47045_03871	F1182_03672	JCM_03141	NBRC_02083	PB293_02818	SRR12377473_00848	p42_Compleate_02085
bsaA_2		Glutathione peroxidase BsaA	8	8	1	34	4532				476	476	476	7NBS_03846	CTOTU47045_02080	F1182_02297	JCM_03331	NBRC_02481	PB293_01343	SRR12377473_02400	p42_Compleate_03499
mtaB		Threonylcarbamoyladenosine tRNA methylthiotransferase MtaB	8	8	1	34	516				1334	1349	1347	7NBS_03988	CTOTU47045_04389	F1182_03364	JCM_02020	NBRC_02210	PB293_02292	SRR12377473_03227	p42_Compleate_00658
dxr		1-deoxy-D-xylulose 5-phosphate reductoisomerase	8	8	1	34	7539				1145	1148	1145	7NBS_00255	CTOTU47045_00792	F1182_03869	JCM_00657	NBRC_01922	PB293_01559	SRR12377473_01263	p42_Compleate_02669
pchA		Salicylate biosynthesis isochorismate synthase	8	8	1	34	6386				1385	1385	1385	7NBS_03906	CTOTU47045_00233	F1182_01463	JCM_03755	NBRC_04156	PB293_03487	SRR12377473_02689	p42_Compleate_00199
aroH		Chorismate mutase AroH	8	8	1	34	2955				368	368	368	7NBS_01162	CTOTU47045_01958	F1182_03715	JCM_00196	NBRC_00789	PB293_00918	SRR12377473_02259	p42_Compleate_02310
group_10407		hypothetical protein	8	8	1	34	2149				1127	1133	1127	7NBS_01728	CTOTU47045_03849	F1182_03647	JCM_03111	NBRC_02061	PB293_02796	SRR12377473_03022	p42_Compleate_02109
group_10408		Gluconeogenesis factor	8	8	1	34	6028				995	1004	996	7NBS_02219	CTOTU47045_01622	F1182_02679	JCM_03876	NBRC_03883	PB293_04253	SRR12377473_02509	p42_Compleate_04714
rpoE_1		ECF RNA polymerase sigma-E factor	8	8	1	34	6352				548	548	548	7NBS_04364	CTOTU47045_04248	F1182_04632	JCM_03250	NBRC_03694	PB293_03014	SRR12377473_00968	p42_Compleate_00131
frdB		Fumarate reductase iron-sulfur subunit	8	8	1	34	5534				779	779	779	7NBS_03334	CTOTU47045_00031	F1182_00098	JCM_05155	NBRC_03962	PB293_01270	SRR12377473_00366	p42_Compleate_00391
hisZ		ATP phosphoribosyltransferase regulatory subunit	8	8	1	34	6014				1172	1175	1172	7NBS_02208	CTOTU47045_01611	F1182_02692	JCM_03862	NBRC_03894	PB293_04242	SRR12377473_01112	p42_Compleate_04703
group_10412		hypothetical protein	8	8	1	34	8430				1082	1085	1082	7NBS_02494	CTOTU47045_02626	F1182_04379	JCM_02173	NBRC_04595	PB293_02913	SRR12377473_03151	p42_Compleate_03718
ribF		Bifunctional riboflavin kinase/FMN adenylyltransferase	8	8	1	34	7521				947	947	947	7NBS_00241	CTOTU47045_00778	F1182_03852	JCM_00640	NBRC_01910	PB293_01545	SRR12377473_01251	p42_Compleate_02657
trpB_2		Tryptophan synthase beta chain	8	8	1	34	4099				1163	1166	1163	7NBS_02968	CTOTU47045_00941	F1182_02459	JCM_00880	NBRC_04334	PB293_00757	SRR12377473_01577	p42_Compleate_03231
yusV_1		putative siderophore transport system ATP-binding protein YusV	8	8	1	34	8847				797	797	797	7NBS_00639	CTOTU47045_00590	F1182_02143	JCM_00967	NBRC_02958	PB293_00185	SRR12377473_00595	p42_Compleate_04185
mcp4_1		Methyl-accepting chemotaxis protein 4	8	8	1	34	1367				1721	1742	1739	7NBS_00563	CTOTU47045_00667	F1182_02016	JCM_01045	NBRC_02901	PB293_02372	SRR12377473_00314	p42_Compleate_04240
group_10417		hypothetical protein	8	8	1	34	7209				152	155	152	7NBS_01940	CTOTU47045_04214	F1182_01968	JCM_04174	NBRC_00905	PB293_04182	SRR12377473_02414	p42_Compleate_00935
group_10418		Inosine/xanthosine triphosphatase	8	8	1	34	6488				521	524	521	7NBS_00420	CTOTU47045_00159	F1182_00429	JCM_01405	NBRC_04089	PB293_01142	SRR12377473_01717	p42_Compleate_00266
group_10419		hypothetical protein	8	8	1	34	7487				1301	1301	1301	7NBS_00219	CTOTU47045_00756	F1182_01900	JCM_00608	NBRC_01888	PB293_01523	SRR12377473_00675	p42_Compleate_02635
yodB_2		HTH-type transcriptional regulator YodB	8	8	1	34	1434				305	311	305	7NBS_03022	CTOTU47045_03497	F1182_01754	JCM_01111	NBRC_02854	PB293_04133	SRR12377473_00619	p42_Compleate_04288
group_10421		hypothetical protein	8	8	1	34	7075				686	695	687	7NBS_03543	CTOTU47045_02298	F1182_00266	JCM_05262	NBRC_00842	PB293_03596	SRR12377473_01041	p42_Compleate_01020
group_10422		hypothetical protein	8	8	1	34	4171				1046	1049	1046	7NBS_02563	CTOTU47045_00891	F1182_01195	JCM_00798	NBRC_04280	PB293_00811	SRR12377473_02110	p42_Compleate_03281
group_10423	rpoE_1	DNA-directed RNA polymerase subunit delta	8	8	1	34	4021				548	551	550	7NBS_02918	CTOTU47045_00990	F1182_02712	JCM_05874	NBRC_04383	PB293_00697	SRR12377473_00820	p42_Compleate_03180
oppD_7		Oligopeptide transport ATP-binding protein OppD	8	8	1	34	4117				992	998	992	7NBS_02605	CTOTU47045_00929	F1182_02475	JCM_00861	NBRC_04322	PB293_00769	SRR12377473_01565	p42_Compleate_03243
gutB_1		Sorbitol dehydrogenase	8	8	1	34	588				1055	1055	1055	7NBS_00890	CTOTU47045_03698	F1182_02621	JCM_02353	NBRC_02299	PB293_02041	SRR12377473_00440	p42_Compleate_00706
ylxH		Flagellum site-determining protein YlxH	8	8	1	34	7566				875	878	875	7NBS_00275	CTOTU47045_00811	F1182_03892	JCM_06055	NBRC_01941	PB293_01578	SRR12377473_01689	p42_Compleate_02686
group_1062		hypothetical protein	8	8	1	34	5198				161	449	390	7NBS_04183	CTOTU47045_04117	F1182_05030	JCM_02797	NBRC_00292	PB293_01003	SRR12377473_02791	p42_Compleate_01872
yhhS_1		putative MFS-type transporter YhhS	8	8	1	34	5183				404	1187	1059	7NBS_04193	CTOTU47045_04107	F1182_02425	JCM_02783	NBRC_00302	PB293_01012	SRR12377473_03272	p42_Compleate_01880
group_1068		putative ABC transporter ATP-binding protein	8	8	1	34	4201				1163	1721	1617	7NBS_04248	CTOTU47045_04321	F1182_04009	JCM_00772	NBRC_04262	PB293_00829	SRR12377473_01397	p42_Compleate_03300
group_1073		hypothetical protein	8	8	1	34	6363				404	698	647	7NBS_04355	CTOTU47045_04239	F1182_03710	JCM_06163	NBRC_03656	PB293_03005	SRR12377473_03423	p42_Compleate_00139
speA_2		Arginine decarboxylase	8	8	1	34	743				524	1433	1201	7NBS_04383	CTOTU47045_04354	F1182_02996	JCM_04404	NBRC_02716	PB293_03686	SRR12377473_03468	p42_Compleate_03674
rcsC_4		Sensor histidine kinase RcsC	8	8	1	34	4575				761	3008	2473	7NBS_03136	CTOTU47045_02057	F1182_01260	JCM_04771	NBRC_03168	PB293_01363	SRR12377473_00665	p42_Compleate_03526
ygeX		Diaminopropionate ammonia-lyase	8	8	1	34	6380				692	1220	1126	7NBS_03901	CTOTU47045_00238	F1182_01458	JCM_03746	NBRC_04161	PB293_03492	SRR12377473_02684	p42_Compleate_00194
dgcN		hypothetical protein	8	8	1	34	6474				566	1523	1398	7NBS_00408	CTOTU47045_00171	F1182_00443	JCM_01390	NBRC_04101	PB293_03332	SRR12377473_00199	p42_Compleate_00254
garK		Glycerate 2-kinase	8	8	1	34	5940				527	1142	1062	7NBS_02721	CTOTU47045_01558	F1182_00887	JCM_03396	NBRC_02557	PB293_00583	SRR12377473_02012	p42_Compleate_04649
group_1167		hypothetical protein	8	8	1	34	6971				131	962	843	7NBS_01553	CTOTU47045_02366	F1182_02324	JCM_05054	NBRC_01577	PB293_03746	SRR12377473_01838	p42_Compleate_01097
group_1172		hypothetical protein	8	8	1	34	8043				290	1196	958	7NBS_02029	CTOTU47045_02925	F1182_03329	JCM_02597	NBRC_03378	PB293_02973	SRR12377473_03584	p42_Compleate_01533
group_1174		hypothetical protein	8	8	1	34	3882				200	1925	1553	7NBS_02884	CTOTU47045_00405	F1182_04411	JCM_04788	NBRC_02402	PB293_04047	SRR12377473_02680	p42_Compleate_03104
btuD_8		hypothetical protein	8	8	1	34	6664				419	1229	520	7NBS_03296	CTOTU47045_03832	F1182_04567	JCM_04992	NBRC_00241	PB293_00126	SRR12377473_02211	p42_Compleate_01818
walR_2		Alkaline phosphatase synthesis transcriptional regulatory protein PhoP	8	8	1	34	2778				344	701	656	7NBS_00023	CTOTU47045_03095	F1182_04244	JCM_00363	NBRC_01703	PB293_03320	SRR12377473_00994	p42_Compleate_02429
group_1199		hypothetical protein	8	8	1	34	2754				503	698	661	7NBS_00034	CTOTU47045_03084	F1182_02251	JCM_00377	NBRC_01714	PB293_03309	SRR12377473_01006	p42_Compleate_02441
sasA_6		Adaptive-response sensory-kinase SasA	8	8	1	34	2752				1439	1442	1441	7NBS_00036	CTOTU47045_03082	F1182_02249	JCM_00379	NBRC_01716	PB293_03307	SRR12377473_01008	p42_Compleate_02443
group_1201		hypothetical protein	8	8	1	34	2751				527	758	700	7NBS_00037	CTOTU47045_03081	F1182_02248	JCM_00380	NBRC_01717	PB293_03306	SRR12377473_01009	p42_Compleate_02444
group_1218		hypothetical protein	8	8	1	34	2575				371	1355	1136	7NBS_00154	CTOTU47045_02098	F1182_00717	JCM_00514	NBRC_01823	PB293_01440	SRR12377473_01275	p42_Compleate_02554
group_1220		hypothetical protein	8	8	1	34	2566				428	950	862	7NBS_00156	CTOTU47045_02096	F1182_00714	JCM_00520	NBRC_01825	PB293_01442	SRR12377473_01277	p42_Compleate_02556
group_1222		hypothetical protein	8	8	1	34	2565				446	572	556	7NBS_00157	CTOTU47045_02095	F1182_00713	JCM_00521	NBRC_01826	PB293_01443	SRR12377473_01278	p42_Compleate_02557
glpD		Aerobic glycerol-3-phosphate dehydrogenase	8	8	1	34	2528				959	1646	1552	7NBS_00176	CTOTU47045_00703	F1182_00690	JCM_00548	NBRC_01845	PB293_01480	SRR12377473_01976	p42_Compleate_02582
miaB		tRNA-2-methylthio-N(6)-dimethylallyladenosine synthase	8	8	1	34	2520				1103	1544	1459	7NBS_00182	CTOTU47045_00709	F1182_00684	JCM_00558	NBRC_01851	PB293_01486	SRR12377473_03279	p42_Compleate_02588
btuD_2		Vitamin B12 import ATP-binding protein BtuD	8	8	1	34	7509				404	842	733	7NBS_00234	CTOTU47045_00771	F1182_01879	JCM_00628	NBRC_01903	PB293_01538	SRR12377473_00690	p42_Compleate_02650
infB		Translation initiation factor IF-2	8	8	1	34	7525				506	2282	1979	7NBS_00245	CTOTU47045_00782	F1182_03857	JCM_00645	NBRC_01914	PB293_01549	SRR12377473_01255	p42_Compleate_02661
group_125		hypothetical protein	8	8	1	34	6701				242	845	616	7NBS_03313	CTOTU47045_03815	F1182_04428	JCM_04965	NBRC_00258	PB293_00143	SRR12377473_03116	p42_Compleate_01836
group_1261		hypothetical protein	8	8	1	34	7575				449	683	625	7NBS_00282	CTOTU47045_00818	F1182_03901	JCM_04398	NBRC_01948	PB293_01585	SRR12377473_01696	p42_Compleate_02693
group_1270		putative protein	8	8	1	34	7651				1277	1649	1567	7NBS_00335	CTOTU47045_00874	F1182_04795	JCM_04325	NBRC_02001	PB293_01639	SRR12377473_03196	p42_Compleate_02752
group_1273	oppD_5	Oligopeptide transport ATP-binding protein OppD	8	8	1	34	7687				575	1055	980	7NBS_00363	CTOTU47045_02496	F1182_03549	JCM_01346	NBRC_01079	PB293_01667	SRR12377473_02546	p42_Compleate_02780
ytkD		Putative 8-oxo-dGTP diphosphatase YtkD	8	8	1	34	6416				239	467	438	7NBS_00368	CTOTU47045_00211	F1182_03774	JCM_03788	NBRC_04134	PB293_03465	SRR12377473_01498	p42_Compleate_00221
group_1278		hypothetical protein	8	8	1	34	6424				323	578	543	7NBS_00375	CTOTU47045_00204	F1182_03782	JCM_03799	NBRC_04127	PB293_03458	SRR12377473_00225	p42_Compleate_00228
gsiD_1		Glutathione transport system permease protein GsiD	8	8	1	34	6454				440	902	844	7NBS_00390	CTOTU47045_00189	F1182_01532	JCM_03823	NBRC_04112	PB293_03443	SRR12377473_00210	p42_Compleate_00243
ftsA_1		Cell division protein FtsA	8	8	1	34	6497				806	2228	2050	7NBS_00428	CTOTU47045_00151	F1182_05147	JCM_01418	NBRC_04081	PB293_01150	SRR12377473_01725	p42_Compleate_00274
argB		Acetylglutamate kinase	8	8	1	34	6517				515	785	744	7NBS_00437	CTOTU47045_00142	F1182_00163	JCM_01433	NBRC_04072	PB293_01159	SRR12377473_01970	p42_Compleate_00283
argD		Acetylornithine aminotransferase	8	8	1	34	6518				365	1130	1034	7NBS_00438	CTOTU47045_00141	F1182_00162	JCM_01436	NBRC_04071	PB293_01160	SRR12377473_01969	p42_Compleate_00284
group_1296	mdh_1	Malate dehydrogenase	8	8	1	34	6567				551	992	884	7NBS_00478	CTOTU47045_00101	F1182_05020	JCM_01487	NBRC_04031	PB293_01200	SRR12377473_01544	p42_Compleate_00324
pheS		Phenylalanine--tRNA ligase alpha subunit	8	8	1	34	6631				503	1037	936	7NBS_00526	CTOTU47045_00054	F1182_04283	JCM_05129	NBRC_03984	PB293_01247	SRR12377473_00386	p42_Compleate_00370
group_1305		hypothetical protein	8	8	1	34	1370				890	1697	1560	7NBS_00561	CTOTU47045_00669	F1182_02018	JCM_01048	NBRC_02899	PB293_02374	SRR12377473_00316	p42_Compleate_04242
iphP		Tyrosine-protein phosphatase	8	8	1	34	1353				506	767	701	7NBS_00571	CTOTU47045_00659	F1182_02007	JCM_01032	NBRC_02909	PB293_02364	SRR12377473_00306	p42_Compleate_04232
fosB		Metallothiol transferase FosB	8	8	1	34	1306				239	425	401	7NBS_00601	CTOTU47045_00628	F1182_04503	JCM_00993	NBRC_02940	PB293_00167	SRR12377473_01899	p42_Compleate_04203
group_1316		Alpha-pyrone synthesis polyketide synthase-like Pks11	8	8	1	34	1273				656	1082	1028	7NBS_00623	CTOTU47045_00606	F1182_02125	JCM_00991	NBRC_02942	PB293_00169	SRR12377473_01897	p42_Compleate_04201
feuA_1		Iron-uptake system-binding protein	8	8	1	34	8852				740	983	952	7NBS_00642	CTOTU47045_00587	F1182_02146	JCM_00963	NBRC_02961	PB293_00188	SRR12377473_00592	p42_Compleate_04182
araC		HTH-type transcriptional activator RhaS	8	8	1	34	8856				749	830	819	7NBS_00643	CTOTU47045_00586	F1182_02148	JCM_00962	NBRC_02962	PB293_00189	SRR12377473_00591	p42_Compleate_04181
group_1325		hypothetical protein	8	8	1	34	8881				302	509	483	7NBS_00655	CTOTU47045_00574	F1182_02166	JCM_00945	NBRC_02975	PB293_00202	SRR12377473_00576	p42_Compleate_04166
ydhP		Inner membrane transport protein YdhP	8	8	1	34	8912				1121	1184	1168	7NBS_00678	CTOTU47045_00551	F1182_01602	JCM_02925	NBRC_02998	PB293_00227	SRR12377473_01159	p42_Compleate_04141
group_1343		hypothetical protein	8	8	1	34	9950				881	887	881	7NBS_00746	CTOTU47045_02862	F1182_03067	JCM_04039	NBRC_01328	PB293_02462	SRR12377473_02324	p42_Compleate_00843
comGA		ComG operon protein 1	8	8	1	34	10091				749	1019	985	7NBS_00836	CTOTU47045_01393	F1182_03197	JCM_02431	NBRC_02240	PB293_01982	SRR12377473_01615	p42_Compleate_00762
group_1360		hypothetical protein	8	8	1	34	648				257	449	420	7NBS_00846	CTOTU47045_01403	F1182_01212	JCM_02420	NBRC_02250	PB293_01992	SRR12377473_01605	p42_Compleate_00752
group_1363		hypothetical protein	8	8	1	34	642				857	1070	1033	7NBS_00850	CTOTU47045_01407	F1182_01216	JCM_02413	NBRC_02254	PB293_01996	SRR12377473_01601	p42_Compleate_00748
dcuS_1		Sensor histidine kinase DcuS	8	8	1	34	576				845	1601	1506	7NBS_00894	CTOTU47045_03702	F1182_02633	JCM_02347	NBRC_02303	PB293_02045	SRR12377473_00430	p42_Compleate_00697
dctP		C4-dicarboxylate-binding periplasmic protein DctP	8	8	1	34	575				779	1049	1015	7NBS_00895	CTOTU47045_03703	F1182_02634	JCM_02346	NBRC_02304	PB293_02046	SRR12377473_00429	p42_Compleate_00696
dnaG		DNA primase	8	8	1	34	555				1454	1898	1781	7NBS_00913	CTOTU47045_03716	F1182_02647	JCM_02331	NBRC_02317	PB293_02059	SRR12377473_00416	p42_Compleate_00683
group_1392	rlmCD_1	23S rRNA (uracil-C(5))-methyltransferase RlmCD	8	8	1	34	945				1001	1367	1283	7NBS_00945	CTOTU47045_03749	F1182_01040	JCM_05121	NBRC_01134	PB293_02920	SRR12377473_02924	p42_Compleate_04470
group_1398	moaA_1	GTP 3',8-cyclase	8	8	1	34	9236				650	917	852	7NBS_01029	CTOTU47045_01794	F1182_02563	JCM_02277	NBRC_01165	PB293_02767	SRR12377473_00187	p42_Compleate_04492
hemAT_3		hypothetical protein	8	8	1	34	9221				731	1751	1532	7NBS_01040	CTOTU47045_01783	F1182_02575	JCM_02263	NBRC_01176	PB293_02756	SRR12377473_00176	p42_Compleate_04504
group_1402		hypothetical protein	8	8	1	34	9219				275	593	553	7NBS_01041	CTOTU47045_01782	F1182_02577	JCM_02261	NBRC_01177	PB293_02755	SRR12377473_00175	p42_Compleate_04505
lcfB_3		Long-chain-fatty-acid--CoA ligase	8	8	1	34	9218				947	1496	1427	7NBS_01042	CTOTU47045_01781	F1182_02578	JCM_02258	NBRC_01178	PB293_02754	SRR12377473_00174	p42_Compleate_04506
group_1406		Aspartate racemase	8	8	1	34	9211				386	701	661	7NBS_01045	CTOTU47045_01778	F1182_02582	JCM_02252	NBRC_01181	PB293_02751	SRR12377473_00171	p42_Compleate_04509
ycaD_1		putative MFS-type transporter YcaD	8	8	1	34	9180				566	1184	1096	7NBS_01070	CTOTU47045_01753	F1182_04896	JCM_02220	NBRC_01206	PB293_02726	SRR12377473_00146	p42_Compleate_04534
group_1412		hypothetical protein	8	8	1	34	9136				113	353	307	7NBS_01102	CTOTU47045_01721	F1182_03271	JCM_02176	NBRC_01238	PB293_04513	SRR12377473_01766	p42_Compleate_04567
group_1415		hypothetical protein	8	8	1	34	3029				536	716	653	7NBS_01115	CTOTU47045_02006	F1182_04986	JCM_00121	NBRC_00739	PB293_00966	SRR12377473_01918	p42_Compleate_02262
gerAA_1		Spore germination protein A1	8	8	1	34	3021				677	1394	1250	7NBS_01120	CTOTU47045_02001	F1182_04993	JCM_00129	NBRC_00744	PB293_00961	SRR12377473_01923	p42_Compleate_02267
group_1434		Ferredoxin--NADP reductase	8	8	1	34	2902				869	965	953	7NBS_01192	CTOTU47045_03966	F1182_02387	JCM_00253	NBRC_01624	PB293_03551	SRR12377473_01350	p42_Compleate_02340
group_1436		hypothetical protein	8	8	1	34	2895				347	593	562	7NBS_01198	CTOTU47045_03960	F1182_02379	JCM_00260	NBRC_01630	PB293_03545	SRR12377473_01344	p42_Compleate_02346
group_1439		hypothetical protein	8	8	1	34	2878			Hypothetical protein with no hits to refseq/uniprot/clusters/cdd/tigrfams/pfam overlapping another protein with hits	290	791	728	7NBS_01208	CTOTU47045_03950	F1182_04753	JCM_00274	NBRC_01640	PB293_03535	SRR12377473_00364	p42_Compleate_02358
ettA_2		Energy-dependent translational throttle protein EttA	8	8	1	34	2877				1304	1949	1800	7NBS_01209	CTOTU47045_03949	F1182_04752	JCM_00275	NBRC_01641	PB293_03534	SRR12377473_00363	p42_Compleate_02359
sasA_4		Adaptive-response sensory-kinase SasA	8	8	1	34	2833				500	1127	991	7NBS_01240	CTOTU47045_03128	F1182_05048	JCM_00319	NBRC_01673	PB293_03502	SRR12377473_00331	p42_Compleate_02391
group_1453		hypothetical protein	8	8	1	34	5174				761	830	813	7NBS_01253	CTOTU47045_02476	F1182_02420	JCM_02778	NBRC_00306	PB293_01020	SRR12377473_02721	p42_Compleate_01888
recF_1		DNA replication and repair protein RecF	8	8	1	34	5151				470	731	693	7NBS_01266	CTOTU47045_02463	F1182_02406	JCM_02760	NBRC_00319	PB293_01033	SRR12377473_03452	p42_Compleate_01901
sttH		Streptothricin hydrolase	8	8	1	34	5128				218	533	493	7NBS_01281	CTOTU47045_02451	F1182_04597	JCM_02744	NBRC_00331	PB293_01045	SRR12377473_03415	p42_Compleate_01919
srkA		Stress response kinase A	8	8	1	34	5113				584	1019	964	7NBS_01296	CTOTU47045_02436	F1182_03936	JCM_02724	NBRC_00346	PB293_01060	SRR12377473_01166	p42_Compleate_01934
yknY_2		putative ABC transporter ATP-binding protein YknY	8	8	1	34	5097				161	755	680	7NBS_01306	CTOTU47045_02426	F1182_03950	JCM_02707	NBRC_00356	PB293_01070	SRR12377473_01176	p42_Compleate_01944
slmA		Nucleoid occlusion factor SlmA	8	8	1	34	5094				545	650	630	7NBS_01308	CTOTU47045_02424	F1182_03953	JCM_02704	NBRC_00358	PB293_01072	SRR12377473_01178	p42_Compleate_01946
group_1465		hypothetical protein	8	8	1	34	5088				1133	1190	1182	7NBS_01313	CTOTU47045_02419	F1182_03960	JCM_02698	NBRC_00363	PB293_01077	SRR12377473_01183	p42_Compleate_01951
group_1466		hypothetical protein	8	8	1	34	5055				350	710	665	7NBS_01334	CTOTU47045_02397	F1182_03986	JCM_05280	NBRC_00383	PB293_01098	SRR12377473_02619	p42_Compleate_01975
efeN		putative deferrochelatase/peroxidase EfeN	8	8	1	34	5027				866	1259	1199	7NBS_01352	CTOTU47045_02381	F1182_00818	JCM_05309	NBRC_00399	PB293_01114	SRR12377473_03154	p42_Compleate_01991
group_1475		hypothetical protein	8	8	1	34	5447				230	506	467	7NBS_01395	CTOTU47045_03389	F1182_03233	JCM_05663	NBRC_00204	PB293_00089	SRR12377473_01746	p42_Compleate_01779
group_1476		hypothetical protein	8	8	1	34	5429				710	812	786	7NBS_01412	CTOTU47045_03373	F1182_05007	JCM_06184	NBRC_00187	PB293_00073	SRR12377473_03313	p42_Compleate_01766
lytA_1		hypothetical protein	8	8	1	34	5427				509	776	742	7NBS_01414	CTOTU47045_03371	F1182_05009	JCM_06182	NBRC_00185	PB293_00071	SRR12377473_03311	p42_Compleate_01764
kipR_2		HTH-type transcriptional regulator KipR	8	8	1	34	7020				419	773	701	7NBS_01520	CTOTU47045_02332	F1182_05163	JCM_06146	NBRC_00808	PB293_03780	SRR12377473_01676	p42_Compleate_01064
ypdF_3		putative peptidase	8	8	1	34	7017				770	1091	1048	7NBS_01522	CTOTU47045_02334	F1182_05165	JCM_06149	NBRC_00806	PB293_03778	SRR12377473_01674	p42_Compleate_01066
group_1503		hypothetical protein	8	8	1	34	6989				1061	1061	1061	7NBS_01542	CTOTU47045_02354	F1182_02309	JCM_05068	NBRC_01588	PB293_03757	SRR12377473_01849	p42_Compleate_01086
group_1504		hypothetical protein	8	8	1	34	6986				506	695	671	7NBS_01544	CTOTU47045_02356	F1182_02312	JCM_05066	NBRC_01586	PB293_03755	SRR12377473_01847	p42_Compleate_01088
group_1506		hypothetical protein	8	8	1	34	6981				236	467	438	7NBS_01547	CTOTU47045_02360	F1182_02316	JCM_05062	NBRC_01583	PB293_03752	SRR12377473_01844	p42_Compleate_01091
betI_2		HTH-type transcriptional regulator BetI	8	8	1	34	6967				386	509	493	7NBS_01557	CTOTU47045_02370	F1182_02328	JCM_05049	NBRC_01573	PB293_03742	SRR12377473_01834	p42_Compleate_01101
group_1511		hypothetical protein	8	8	1	34	6870				440	953	888	7NBS_01615	CTOTU47045_03186	F1182_00980	JCM_04593	NBRC_01513	PB293_00852	SRR12377473_02942	p42_Compleate_01159
group_1518		hypothetical protein	8	8	1	34	4972				341	638	582	7NBS_01645	CTOTU47045_03221	F1182_00806	JCM_04937	NBRC_00436	PB293_02877	SRR12377473_02646	p42_Compleate_02023
group_1522	oppD_4	Oligopeptide transport ATP-binding protein OppD	8	8	1	34	4956				737	1052	1012	7NBS_01656	CTOTU47045_03232	F1182_00793	JCM_04917	NBRC_00447	PB293_02866	SRR12377473_01316	p42_Compleate_02035
dppA		D-aminopeptidase	8	8	1	34	4949				323	794	735	7NBS_01660	CTOTU47045_03236	F1182_00789	JCM_04910	NBRC_00451	PB293_02862	SRR12377473_01320	p42_Compleate_02039
group_1526		Beta-peptidyl aminopeptidase BapA	8	8	1	34	4945				812	1058	1027	7NBS_01662	CTOTU47045_03238	F1182_00786	JCM_04906	NBRC_00453	PB293_02860	SRR12377473_01322	p42_Compleate_02041
group_1528		hypothetical protein	8	8	1	34	4934				290	536	505	7NBS_01669	CTOTU47045_03245	F1182_00777	JCM_04892	NBRC_00460	PB293_02853	SRR12377473_01329	p42_Compleate_02048
group_1530		hypothetical protein	8	8	1	34	4878				389	440	395	7NBS_01712	CTOTU47045_03865	F1182_03665	JCM_03133	NBRC_02077	PB293_02812	SRR12377473_00854	p42_Compleate_02091
tsaC1		4-formylbenzenesulfonate dehydrogenase TsaC1/TsaC2	8	8	1	34	2143				590	746	726	7NBS_01725	CTOTU47045_03852	F1182_03650	JCM_03115	NBRC_02064	PB293_02799	SRR12377473_00867	p42_Compleate_02104
group_1542		hypothetical protein	8	8	1	34	7892				1826	2597	2500	7NBS_01763	CTOTU47045_02950	F1182_01330	JCM_05644	NBRC_02623	PB293_03158	SRR12377473_00510	p42_Compleate_02931
group_1555		hypothetical protein	8	8	1	34	7909				332	1316	642	7NBS_01777	CTOTU47045_02936	F1182_01348	JCM_05327	NBRC_02638	PB293_03172	SRR12377473_00496	p42_Compleate_02945
fadR_2		Fatty acid metabolism regulator protein	8	8	1	34	7913				401	638	601	7NBS_01780	CTOTU47045_00245	F1182_01353	JCM_05332	NBRC_02641	PB293_03175	SRR12377473_00493	p42_Compleate_02948
ppx		Exopolyphosphatase	8	8	1	34	7917				1502	1547	1541	7NBS_01783	CTOTU47045_00248	F1182_01357	JCM_05336	NBRC_02644	PB293_03178	SRR12377473_00490	p42_Compleate_02951
folP		Dihydropteroate synthase	8	8	1	34	807				98	854	674	7NBS_01920	CTOTU47045_03648	F1182_02740	JCM_04475	NBRC_02664	PB293_03634	SRR12377473_03017	p42_Compleate_03622
group_1570		hypothetical protein	8	8	1	34	9852				260	809	679	7NBS_01950	CTOTU47045_04204	F1182_04523	JCM_04187	NBRC_00915	PB293_02535	SRR12377473_03400	p42_Compleate_00925
group_1571		hypothetical protein	8	8	1	34	9877				470	836	790	7NBS_01970	CTOTU47045_02809	F1182_02185	JCM_04215	NBRC_00934	PB293_02516	SRR12377473_01107	p42_Compleate_00893
cbiD		Cobalt-precorrin-5B C(1)-methyltransferase	8	8	1	34	9893				557	1100	967	7NBS_01981	CTOTU47045_02820	F1182_03011	JCM_04233	NBRC_00945	PB293_02505	SRR12377473_01096	p42_Compleate_00882
group_1580		hypothetical protein	8	8	1	34	9913				293	440	421	7NBS_01992	CTOTU47045_02831	F1182_03030	JCM_04081	NBRC_01357	PB293_02492	SRR12377473_01962	p42_Compleate_00871
group_1582		hypothetical protein	8	8	1	34	9914				722	1088	1042	7NBS_01993	CTOTU47045_02832	F1182_03031	JCM_04080	NBRC_01356	PB293_02491	SRR12377473_01961	p42_Compleate_00870
group_1584		hypothetical protein	8	8	1	34	9942				971	1049	1038	7NBS_02014	CTOTU47045_02855	F1182_03059	JCM_04049	NBRC_01335	PB293_02469	SRR12377473_02741	p42_Compleate_00850
resA_2		Thiol-disulfide oxidoreductase ResA	8	8	1	34	8042				203	536	485	7NBS_02030	CTOTU47045_02926	F1182_03328	JCM_02598	NBRC_03379	PB293_02972	SRR12377473_03585	p42_Compleate_01532
decR		DNA-binding transcriptional activator DecR	8	8	1	34	8034				317	512	471	7NBS_02039	CTOTU47045_02933	F1182_03321	JCM_02610	NBRC_03386	PB293_02966	SRR12377473_01361	p42_Compleate_01527
arlS		Signal transduction histidine-protein kinase ArlS	8	8	1	34	9386				581	1385	1284	7NBS_02066	CTOTU47045_01636	F1182_03293	JCM_02644	NBRC_03412	PB293_00365	SRR12377473_02489	p42_Compleate_01496
yycB_1		putative transporter YycB	8	8	1	34	9417				1046	1181	1154	7NBS_02093	CTOTU47045_01662	F1182_01704	JCM_02680	NBRC_03438	PB293_00338	SRR12377473_01294	p42_Compleate_01470
group_1608		hypothetical protein	8	8	1	34	9429				488	815	774	7NBS_02102	CTOTU47045_01671	F1182_01695	JCM_02451	NBRC_03447	PB293_00329	SRR12377473_01303	p42_Compleate_01461
group_1617		hypothetical protein	8	8	1	34	5982				458	959	849	7NBS_02187	CTOTU47045_01590	F1182_04575	JCM_03834	NBRC_03915	PB293_04221	SRR12377473_01134	p42_Compleate_04682
group_162		hypothetical protein	8	8	1	34	2764				512	797	740	7NBS_00029	CTOTU47045_03089	F1182_02257	JCM_00371	NBRC_01709	PB293_03314	SRR12377473_01001	p42_Compleate_02436
gabD		Succinate-semialdehyde dehydrogenase [NADP(+)] GabD	8	8	1	34	8642				1085	1427	1384	7NBS_02264	CTOTU47045_01253	F1182_00934	JCM_05482	NBRC_04471	PB293_02639	SRR12377473_00457	p42_Compleate_03866
group_1626		hypothetical protein	8	8	1	34	8624				548	662	597	7NBS_02277	CTOTU47045_01266	F1182_00947	JCM_05464	NBRC_04484	PB293_02652	SRR12377473_02883	p42_Compleate_03853
srrA_3		Transcriptional regulatory protein SrrA	8	8	1	34	8616				344	686	643	7NBS_02282	CTOTU47045_01271	F1182_00844	JCM_05457	NBRC_04489	PB293_02657	SRR12377473_02878	p42_Compleate_03848
group_1629		hypothetical protein	8	8	1	34	8593				266	380	365	7NBS_02297	CTOTU47045_01286	F1182_01052	JCM_02042	NBRC_04504	PB293_02672	SRR12377473_01645	p42_Compleate_03833
sotB		sugar efflux transporter	8	8	1	34	8530				365	1190	1086	7NBS_02335	CTOTU47045_02573	F1182_01104	JCM_02096	NBRC_04542	PB293_02711	SRR12377473_01051	p42_Compleate_03790
rhaS_5		HTH-type transcriptional activator RhaS	8	8	1	34	7713				527	1205	1097	7NBS_02355	CTOTU47045_02518	F1182_03527	JCM_01319	NBRC_01057	PB293_01689	SRR12377473_01240	p42_Compleate_02801
group_1644		hypothetical protein	8	8	1	34	7724				470	833	743	7NBS_02365	CTOTU47045_02528	F1182_01487	JCM_01308	NBRC_01047	PB293_01699	SRR12377473_03217	p42_Compleate_02811
murD		UDP-N-acetylmuramoylalanine--D-glutamate ligase	8	8	1	34	7734				956	1349	1295	7NBS_02373	CTOTU47045_02536	F1182_01497	JCM_01300	NBRC_01039	PB293_01707	SRR12377473_02872	p42_Compleate_02819
pbpB		Penicillin-binding protein 2B	8	8	1	34	7740				881	2222	1920	7NBS_02376	CTOTU47045_02539	F1182_01502	JCM_01295	NBRC_01036	PB293_01710	SRR12377473_02875	p42_Compleate_02822
coaD		Phosphopantetheine adenylyltransferase	8	8	1	34	7759				293	491	444	7NBS_02390	CTOTU47045_04060	F1182_04702	JCM_01272	NBRC_01022	PB293_01724	SRR12377473_02075	p42_Compleate_02837
group_1659		Sodium-lithium/proton antiporter	8	8	1	34	7777				737	1061	983	7NBS_02402	CTOTU47045_04048	F1182_01828	JCM_01252	NBRC_01010	PB293_01736	SRR12377473_02774	p42_Compleate_02849
group_1661	betI_2	HTH-type transcriptional regulator BetI	8	8	1	34	7789				200	650	574	7NBS_02412	CTOTU47045_04038	F1182_01818	JCM_01240	NBRC_01000	PB293_01746	SRR12377473_03147	p42_Compleate_02859
ispD		2-C-methyl-D-erythritol 4-phosphate cytidylyltransferase	8	8	1	34	8659				413	695	636	7NBS_02424	CTOTU47045_01240	F1182_00919	JCM_03618	NBRC_04458	PB293_02626	SRR12377473_00470	p42_Compleate_03881
group_1672		hypothetical protein	8	8	1	34	8485				689	917	872	7NBS_02528	CTOTU47045_02592	F1182_01146	JCM_02130	NBRC_04561	PB293_03346	SRR12377473_01787	p42_Compleate_03768
walR_4		Transcriptional regulatory protein WalR	8	8	1	34	8487				245	713	632	7NBS_02530	CTOTU47045_02590	F1182_01143	JCM_02126	NBRC_04559	PB293_03348	SRR12377473_01789	p42_Compleate_03770
yycH		Two-component system WalR/WalK regulatory protein YycH	8	8	1	34	8492				359	1331	1189	7NBS_02532	CTOTU47045_02588	F1182_01141	JCM_02120	NBRC_04557	PB293_03350	SRR12377473_01791	p42_Compleate_03772
group_1680		hypothetical protein	8	8	1	34	8527				254	470	443	7NBS_02556	CTOTU47045_02576	F1182_01107	JCM_02101	NBRC_04545	PB293_03366	SRR12377473_01048	p42_Compleate_03787
cfiB		2-oxoglutarate carboxylase small subunit	8	8	1	34	4150				191	1406	1218	7NBS_02578	CTOTU47045_00902	F1182_01016	JCM_00821	NBRC_04295	PB293_00796	SRR12377473_02595	p42_Compleate_03270
ybaK		Cys-tRNA(Pro)/Cys-tRNA(Cys) deacylase YbaK	8	8	1	34	4141				329	494	467	7NBS_02585	CTOTU47045_00909	F1182_01023	JCM_00830	NBRC_04302	PB293_00789	SRR12377473_03448	p42_Compleate_03263
iolE		Inosose dehydratase	8	8	1	34	4115				512	878	825	7NBS_02607	CTOTU47045_00931	F1182_02473	JCM_00864	NBRC_04324	PB293_00767	SRR12377473_01567	p42_Compleate_03241
group_1701		hypothetical protein	8	8	1	34	423				365	572	541	7NBS_02632	CTOTU47045_03302	F1182_03412	JCM_01953	NBRC_02162	PB293_02249	SRR12377473_00070	p42_Compleate_00594
group_1706		hypothetical protein	8	8	1	34	373				200	386	341	7NBS_02669	CTOTU47045_03340	F1182_00205	JCM_01904	NBRC_02125	PB293_02212	SRR12377473_00033	p42_Compleate_00557
group_1708		hypothetical protein	8	8	1	34	5869				503	1031	965	7NBS_02686	CTOTU47045_01519	F1182_00850	JCM_03449	NBRC_02596	PB293_00622	SRR12377473_02495	p42_Compleate_04604
lolD_2		Lipoprotein-releasing system ATP-binding protein LolD	8	8	1	34	5881				176	689	615	7NBS_02687	CTOTU47045_01520	F1182_00851	JCM_03447	NBRC_02595	PB293_00621	SRR12377473_02496	p42_Compleate_04605
group_1714		hypothetical protein	8	8	1	34	5948				287	923	812	7NBS_02726	CTOTU47045_01563	F1182_00881	JCM_03389	NBRC_02552	PB293_00578	SRR12377473_02017	p42_Compleate_04654
yhaO		putative metallophosphoesterase YhaO	8	8	1	34	5958				1025	1214	1190	7NBS_02733	CTOTU47045_01570	F1182_00873	JCM_03381	NBRC_02545	PB293_00571	SRR12377473_03062	p42_Compleate_04662
group_1721		hypothetical protein	8	8	1	34	3935				1820	1913	1900	7NBS_02757	CTOTU47045_00417	F1182_00492	JCM_04811	NBRC_02384	PB293_04391	SRR12377473_02657	p42_Compleate_03119
ywle		Protein-arginine-phosphatase	8	8	1	34	3988				224	440	413	7NBS_02793	CTOTU47045_00455	F1182_01788	JCM_04851	NBRC_02346	PB293_00676	SRR12377473_00261	p42_Compleate_03156
feuB_2		Iron-uptake system permease protein FeuB	8	8	1	34	4003				878	1880	1133	7NBS_02802	CTOTU47045_00464	F1182_01779	JCM_04838	NBRC_02337	PB293_00685	SRR12377473_00272	p42_Compleate_03167
group_1733		hypothetical protein	8	8	1	34	355				209	1406	1122	7NBS_02811	CTOTU47045_01415	F1182_00221	JCM_01728	NBRC_01473	PB293_02199	SRR12377473_00020	p42_Compleate_00544
mreB		Cell shape-determining protein MreB	8	8	1	34	289				608	1019	929	7NBS_02860	CTOTU47045_01459	F1182_00581	JCM_01789	NBRC_01429	PB293_02155	SRR12377473_02811	p42_Compleate_00500
yhgF		Protein YhgF	8	8	1	34	1494				458	2156	1943	7NBS_02978	CTOTU47045_04311	F1182_02488	JCM_01167	NBRC_02810	PB293_03206	SRR12377473_03109	p42_Compleate_04331
fecE		Fe(3+) dicitrate transport ATP-binding protein FecE	8	8	1	34	1046				392	791	738	7NBS_03069	CTOTU47045_03892	F1182_02884	JCM_03000	NBRC_02428	PB293_01920	SRR12377473_00091	p42_Compleate_04400
ydhK		putative protein YdhK	8	8	1	34	1049				326	569	538	7NBS_03072	CTOTU47045_03895	F1182_02888	JCM_03004	NBRC_02425	PB293_01923	SRR12377473_00088	p42_Compleate_04397
group_1758	srrA_4	Transcriptional regulatory protein SrrA	8	8	1	34	1050				254	701	645	7NBS_03073	CTOTU47045_03896	F1182_02889	JCM_03005	NBRC_02424	PB293_01924	SRR12377473_00087	p42_Compleate_04396
arlS_2		Sensor histidine kinase RcsC	8	8	1	34	1052			Hypothetical protein with no hits to refseq/uniprot/clusters/cdd/tigrfams/pfam overlapping another protein with hits	140	1394	1224	7NBS_03074	CTOTU47045_03897	F1182_02890	JCM_03007	NBRC_02423	PB293_01925	SRR12377473_00086	p42_Compleate_04395
mrpD_1		Na(+)/H(+) antiporter subunit D	8	8	1	34	4581				281	1505	1305	7NBS_03141	CTOTU47045_02052	F1182_01265	JCM_04766	NBRC_03173	PB293_01368	SRR12377473_00660	p42_Compleate_03531
group_1774		hypothetical protein	8	8	1	34	4597				485	782	744	7NBS_03151	CTOTU47045_02042	F1182_01280	JCM_04751	NBRC_03183	PB293_01378	SRR12377473_00650	p42_Compleate_03541
group_1776		hypothetical protein	8	8	1	34	4601				338	431	419	7NBS_03154	CTOTU47045_02039	F1182_01284	JCM_04746	NBRC_03186	PB293_01381	SRR12377473_00647	p42_Compleate_03544
group_1780		hypothetical protein	8	8	1	34	6228				605	704	685	7NBS_03191	CTOTU47045_01066	F1182_01180	JCM_04306	NBRC_03777	PB293_04317	SRR12377473_00908	p42_Compleate_00037
ribX		Riboflavin transport system permease protein RibX	8	8	1	34	1862				620	773	753	7NBS_03274	CTOTU47045_02770	F1182_03105	JCM_03939	NBRC_03578	PB293_01850	SRR12377473_00788	p42_Compleate_01279
group_1805		hypothetical protein	8	8	1	34	6650				524	635	566	7NBS_03287	CTOTU47045_03841	F1182_04556	JCM_05005	NBRC_00232	PB293_00117	SRR12377473_02220	p42_Compleate_01806
group_1806		putative MFS-type transporter	8	8	1	34	6656				869	1208	1165	7NBS_03290	CTOTU47045_03838	F1182_04560	JCM_05000	NBRC_00235	PB293_00120	SRR12377473_02217	p42_Compleate_01811
cobU		Bifunctional adenosylcobalamin biosynthesis protein CobU	8	8	1	34	6685				260	575	518	7NBS_03304	CTOTU47045_03824	F1182_04439	JCM_04981	NBRC_00249	PB293_00134	SRR12377473_02781	p42_Compleate_01827
axeA1		hypothetical protein	8	8	1	34	6703				689	1100	1048	7NBS_03315	CTOTU47045_03813	F1182_04425	JCM_04960	NBRC_00261	PB293_00146	SRR12377473_03114	p42_Compleate_01838
group_1819		hypothetical protein	8	8	1	34	4262				143	143	143	7NBS_03400	CTOTU47045_02225	F1182_03733	JCM_00715	NBRC_04221	PB293_04064	SRR12377473_01462	p42_Compleate_03340
group_1834		hypothetical protein	8	8	1	34	8177				158	446	407	7NBS_03479	CTOTU47045_00295	F1182_03622	JCM_01719	NBRC_00531	PB293_03956	SRR12377473_02559	p42_Compleate_03006
spoVAD		Stage V sporulation protein AD	8	8	1	34	8182			Hypothetical protein with no hits to refseq/uniprot/clusters/cdd/tigrfams/pfam overlapping another protein with hits	221	995	880	7NBS_03483	CTOTU47045_00291	F1182_03626	JCM_01723	NBRC_00527	PB293_03952	SRR12377473_02555	p42_Compleate_03002
gsiA		Glutathione import ATP-binding protein GsiA	8	8	1	34	8200				1229	1739	1675	7NBS_03494	CTOTU47045_00280	F1182_05141	JCM_04699	NBRC_00516	PB293_03941	SRR12377473_00885	p42_Compleate_02988
msmE		Multiple sugar-binding protein	8	8	1	34	4380				1286	1313	1298	7NBS_03504	CTOTU47045_03016	F1182_00413	JCM_04148	NBRC_03141	PB293_00494	SRR12377473_01589	p42_Compleate_03400
regX3_4		Sensory transduction protein regX3	8	8	1	34	4387				347	701	656	7NBS_03509	CTOTU47045_03021	F1182_00406	JCM_04140	NBRC_03136	PB293_00499	SRR12377473_01584	p42_Compleate_03405
moaA_2		GTP 3',8-cyclase	8	8	1	34	7054				287	1016	883	7NBS_03553	CTOTU47045_02308	F1182_00255	JCM_05734	NBRC_00832	PB293_03606	SRR12377473_01021	p42_Compleate_01040
cobB		NAD-dependent protein deacetylase	8	8	1	34	7036				95	701	625	7NBS_03566	CTOTU47045_02321	F1182_03931	JCM_05751	NBRC_00819	PB293_03619	SRR12377473_01939	p42_Compleate_01053
lytR		Sensory transduction protein LytR	8	8	1	34	6304				554	743	705	7NBS_03620	CTOTU47045_03443	F1182_00041	JCM_03201	NBRC_03727	PB293_03047	SRR12377473_01522	p42_Compleate_00097
cysW		Sulfate transport system permease protein CysW	8	8	1	34	6321				224	917	798	7NBS_03632	CTOTU47045_03431	F1182_00024	JCM_03216	NBRC_03715	PB293_03035	SRR12377473_00990	p42_Compleate_00109
group_1866		hypothetical protein	8	8	1	34	8120				515	632	617	7NBS_03663	CTOTU47045_00336	F1182_00056	JCM_01664	NBRC_00571	PB293_03995	SRR12377473_03326	p42_Compleate_03045
group_1868		L-gulono-1,4-lactone dehydrogenase	8	8	1	34	7192				836	1346	1264	7NBS_03710	CTOTU47045_03637	F1182_04780	JCM_06123	NBRC_00893	PB293_04194	SRR12377473_03308	p42_Compleate_00950
group_1870		hypothetical protein	8	8	1	34	7194				947	1175	1146	7NBS_03711	CTOTU47045_03638	F1182_04779	JCM_06122	NBRC_00894	PB293_04193	SRR12377473_03309	p42_Compleate_00949
group_1873		hypothetical protein	8	8	1	34	1071				1808	5093	4394	7NBS_03738	CTOTU47045_03907	F1182_04174	JCM_03024	NBRC_02413	PB293_01935	SRR12377473_03358	p42_Compleate_04385
group_1875		hypothetical protein	8	8	1	34	9442				170	413	382	7NBS_03744	CTOTU47045_01678	F1182_01688	JCM_02462	NBRC_03454	PB293_00322	SRR12377473_01309	p42_Compleate_01455
rhaR_5		HTH-type transcriptional activator RhaR	8	8	1	34	4451				455	1454	1223	7NBS_03828	CTOTU47045_03795	F1182_02817	JCM_03274	NBRC_02518	PB293_01305	SRR12377473_01865	p42_Compleate_03465
bceB_2		Bacitracin export permease protein BceB	8	8	1	34	4530				599	1868	1671	7NBS_03844	CTOTU47045_02082	F1182_02299	JCM_03327	NBRC_02483	PB293_01341	SRR12377473_01226	p42_Compleate_03497
mcpB_2		Methyl-accepting chemotaxis protein McpB	8	8	1	34	4540				1562	1997	1942	7NBS_03851	CTOTU47045_02075	F1182_02291	JCM_03339	NBRC_02476	PB293_01348	SRR12377473_02406	p42_Compleate_03504
tatC1		Sec-independent protein translocase protein TatCd	8	8	1	34	4546				569	848	805	7NBS_03855	CTOTU47045_02071	F1182_02286	JCM_03344	NBRC_02472	PB293_01352	SRR12377473_02579	p42_Compleate_03508
yfiY_3		putative siderophore-binding lipoprotein YfiY	8	8	1	34	6378				365	980	843	7NBS_03900	CTOTU47045_00239	F1182_01456	JCM_03744	NBRC_04162	PB293_03493	SRR12377473_03396	p42_Compleate_00193
dksA_1		RNA polymerase-binding transcription factor DksA	8	8	1	34	6383				155	449	412	7NBS_03903	CTOTU47045_00236	F1182_01460	JCM_03750	NBRC_04159	PB293_03490	SRR12377473_02686	p42_Compleate_00196
znuA		High-affinity zinc uptake system binding-protein ZnuA	8	8	1	34	6393				704	1040	998	7NBS_03912	CTOTU47045_00227	F1182_01469	JCM_03764	NBRC_04150	PB293_03481	SRR12377473_01482	p42_Compleate_00205
group_1903		hypothetical protein	8	8	1	34	6398				209	671	613	7NBS_03916	CTOTU47045_00223	F1182_01473	JCM_03770	NBRC_04146	PB293_03477	SRR12377473_01486	p42_Compleate_00209
hemW		Heme chaperone HemW	8	8	1	34	509				668	1145	1085	7NBS_03978	CTOTU47045_04230	F1182_01391	JCM_02007	NBRC_02200	PB293_02282	SRR12377473_01439	p42_Compleate_00651
ruvB_2		Holliday junction ATP-dependent DNA helicase RuvB	8	8	1	34	8397				680	1784	1646	7NBS_03997	CTOTU47045_04272	F1182_01610	JCM_05363	NBRC_03235	PB293_04431	SRR12377473_03492	p42_Compleate_03683
group_1937		hypothetical protein	8	8	1	34	1883				473	782	727	7NBS_04031	CTOTU47045_02756	F1182_01711	JCM_03919	NBRC_03592	PB293_01836	SRR12377473_00802	p42_Compleate_01265
group_194		hypothetical protein	8	8	1	34	5034				251	1604	1320	7NBS_01348	CTOTU47045_02384	F1182_04002	JCM_05303	NBRC_00396	PB293_01111	SRR12377473_02765	p42_Compleate_01988
group_1940	livH_1	High-affinity branched-chain amino acid transport system permease protein LivH	8	8	1	34	1899				224	872	760	7NBS_04041	CTOTU47045_02746	F1182_01725	JCM_05206	NBRC_03602	PB293_01826	SRR12377473_00813	p42_Compleate_01255
naiP		Putative niacin/nicotinamide transporter NaiP	8	8	1	34	1423				509	1229	1094	7NBS_04086	CTOTU47045_03487	F1182_01764	JCM_01098	NBRC_02864	PB293_04123	SRR12377473_00609	p42_Compleate_04278
dtpT		Di-/tripeptide transporter	8	8	1	34	1389				290	1487	1265	7NBS_04107	CTOTU47045_00683	F1182_04916	JCM_01070	NBRC_02885	PB293_04102	SRR12377473_01430	p42_Compleate_04256
cdaA		Cyclic di-AMP synthase CdaA	8	8	1	34	8738				836	1910	1000	7NBS_04121	CTOTU47045_00477	F1182_04803	JCM_05935	NBRC_03317	PB293_04346	SRR12377473_03478	p42_Compleate_04029
rapA		RNA polymerase-associated protein RapA	8	8	1	34	4313				1115	1418	1362	7NBS_04138	CTOTU47045_02267	F1182_04785	JCM_00688	NBRC_04199	PB293_00462	SRR12377473_03046	p42_Compleate_03370
group_1964		hypothetical protein	8	8	1	34	4329				293	587	548	7NBS_04146	CTOTU47045_02274	F1182_00179	JCM_00676	NBRC_04191	PB293_00469	SRR12377473_02305	p42_Compleate_03377
group_1966		2-haloacrylate reductase	8	8	1	34	4332				539	968	914	7NBS_04149	CTOTU47045_02277	F1182_00174	JCM_00672	NBRC_04188	PB293_00472	SRR12377473_02308	p42_Compleate_03380
mshD_2		Mycothiol acetyltransferase	8	8	1	34	4199				359	866	796	7NBS_04250	CTOTU47045_04323	F1182_04011	JCM_00775	NBRC_04264	PB293_00827	SRR12377473_01395	p42_Compleate_03298
group_199		hypothetical protein	8	8	1	34	5397				179	416	298	7NBS_01432	CTOTU47045_03351	F1182_00011	JCM_05962	NBRC_00166	PB293_00051	SRR12377473_02957	p42_Compleate_01746
purC_1		Phosphoribosylaminoimidazole-succinocarboxamide synthase	8	8	1	34	976				617	710	687	7NBS_04289	CTOTU47045_04189	F1182_01242	JCM_05089	NBRC_01109	PB293_02945	SRR12377473_00947	p42_Compleate_04445
metG_2		Methionine--tRNA ligase	8	8	1	34	756				881	1976	1838	7NBS_04372	CTOTU47045_03689	F1182_02982	JCM_04418	NBRC_02705	PB293_03675	SRR12377473_03519	p42_Compleate_03663
helD_1		DNA helicase IV	8	8	1	34	4196				1190	2228	1979	7NBS_04440	CTOTU47045_04289	F1182_00747	JCM_00778	NBRC_04266	PB293_00825	SRR12377473_01393	p42_Compleate_03296
gltC_8		HTH-type transcriptional regulator GltC	8	8	1	34	4302				518	908	822	7NBS_04501	CTOTU47045_02262	F1182_00952	JCM_00696	NBRC_04204	PB293_00457	SRR12377473_03503	p42_Compleate_03363
nadB		L-aspartate oxidase	8	8	1	34	6371				1262	1586	1542	7NBS_04540	CTOTU47045_04365	F1182_05089	JCM_06226	NBRC_03668	PB293_04555	SRR12377473_03188	p42_Compleate_00169
group_2044		hypothetical protein	8	8	1	34	6201				497	500	497	7NBS_03946	CTOTU47045_01089	F1182_02913	JCM_04279	NBRC_03800	PB293_03434	SRR12377473_00892	p42_Compleate_00022
aaaT_1		hypothetical protein	8	8	1	34	5129				545	548	545	7NBS_01280	CTOTU47045_02452	F1182_04598	JCM_02745	NBRC_00330	PB293_01044	SRR12377473_03414	p42_Compleate_01918
hxpB		Phosphorylated carbohydrates phosphatase	8	8	1	34	4977				650	674	662	7NBS_01641	CTOTU47045_03217	F1182_04544	JCM_04941	NBRC_00432	PB293_02881	SRR12377473_02889	p42_Compleate_02019
feuA_2		Iron-uptake system-binding protein	8	8	1	34	6272				956	998	990	7NBS_03218	CTOTU47045_03465	F1182_02765	JCM_03176	NBRC_03749	PB293_03069	SRR12377473_01501	p42_Compleate_00067
group_2091	gabR_1	HTH-type transcriptional regulatory protein GabR	8	8	1	34	4330				1226	1370	1337	7NBS_04147	CTOTU47045_02275	F1182_00177	JCM_00674	NBRC_04190	PB293_00470	SRR12377473_02306	p42_Compleate_03378
recJ		hypothetical protein	8	8	1	34	341				1067	2330	2065	7NBS_02820	CTOTU47045_01424	F1182_00233	JCM_01741	NBRC_01464	PB293_02190	SRR12377473_00011	p42_Compleate_00535
group_2104		hypothetical protein	8	8	1	34	3946				605	2771	2485	7NBS_02762	CTOTU47045_00422	F1182_00484	JCM_04819	NBRC_02379	PB293_00644	SRR12377473_00230	p42_Compleate_03124
yhhS_2		putative MFS-type transporter YhhS	8	8	1	34	5023			Hypothetical protein with no hits to refseq/uniprot/clusters/cdd/tigrfams/pfam overlapping another protein with hits	194	1205	1041	7NBS_01354	CTOTU47045_02379	F1182_00820	JCM_05312	NBRC_00401	PB293_01116	SRR12377473_03156	p42_Compleate_01993
xylB		Xylulose kinase	8	8	1	34	8550				488	1547	1410	7NBS_02326	CTOTU47045_02563	F1182_01089	JCM_02081	NBRC_04533	PB293_02702	SRR12377473_01063	p42_Compleate_03802
hssR_2		Heme response regulator HssR	8	8	1	34	4635				197	677	612	7NBS_03175	CTOTU47045_02016	F1182_01314	JCM_04723	NBRC_03201	PB293_01396	SRR12377473_02660	p42_Compleate_03560
mta		HTH-type transcriptional activator mta	8	8	1	34	6382				668	761	745	7NBS_03902	CTOTU47045_00237	F1182_01459	JCM_03747	NBRC_04160	PB293_03491	SRR12377473_02685	p42_Compleate_00195
pgpH		Cyclic-di-AMP phosphodiesterase PgpH	8	8	1	34	534				608	2123	1821	7NBS_00924	CTOTU47045_03727	F1182_02664	JCM_02314	NBRC_02328	PB293_02070	SRR12377473_00405	p42_Compleate_00672
dnaE		DNA polymerase III subunit alpha	8	8	1	34	6553				2090	3107	2961	7NBS_00468	CTOTU47045_00111	F1182_04861	JCM_01474	NBRC_04041	PB293_01190	SRR12377473_01862	p42_Compleate_00314
menC		o-succinylbenzoate synthase	8	8	1	34	1393				395	1112	1017	7NBS_04104	CTOTU47045_00686	F1182_04919	JCM_01074	NBRC_02882	PB293_04105	SRR12377473_01427	p42_Compleate_04259
group_2145		Putative two-component membrane permease complex subunit SMU_746c	8	8	1	34	2843				224	929	838	7NBS_01235	CTOTU47045_04182	F1182_05125	JCM_00312	NBRC_01668	PB293_03507	SRR12377473_00337	p42_Compleate_02383
group_2173		hypothetical protein	8	8	1	34	2768				251	635	587	7NBS_00027	CTOTU47045_03091	F1182_02260	JCM_00367	NBRC_01707	PB293_03316	SRR12377473_00999	p42_Compleate_02434
group_2174		hypothetical protein	8	8	1	34	2760				221	596	549	7NBS_00030	CTOTU47045_03088	F1182_02255	JCM_00372	NBRC_01710	PB293_03313	SRR12377473_01002	p42_Compleate_02437
rbbA		Ribosome-associated ATPase	8	8	1	34	2759				629	737	716	7NBS_00031	CTOTU47045_03087	F1182_02254	JCM_00374	NBRC_01711	PB293_03312	SRR12377473_01003	p42_Compleate_02438
group_2179		hypothetical protein	8	8	1	34	2747				245	449	423	7NBS_00040	CTOTU47045_03079	F1182_02243	JCM_00384	NBRC_01721	PB293_03302	SRR12377473_01012	p42_Compleate_02447
group_2180	coaE_1	Dephospho-CoA kinase	8	8	1	34	2746				545	545	545	7NBS_00041	CTOTU47045_03078	F1182_02242	JCM_00385	NBRC_01722	PB293_03301	SRR12377473_01013	p42_Compleate_02448
group_2188		hypothetical protein	8	8	1	34	2667				434	506	497	7NBS_00093	CTOTU47045_02157	F1182_02102	JCM_00450	NBRC_01771	PB293_03252	SRR12377473_00710	p42_Compleate_02497
group_2190	gerAA_1	Spore germination protein A1	8	8	1	34	2664				212	1481	1297	7NBS_00096	CTOTU47045_02154	F1182_02098	JCM_00453	NBRC_01774	PB293_03249	SRR12377473_00713	p42_Compleate_02500
group_2191		hypothetical protein	8	8	1	34	2649				479	479	479	7NBS_00107	CTOTU47045_02143	F1182_02085	JCM_00467	NBRC_01785	PB293_03238	SRR12377473_00724	p42_Compleate_02511
group_2194		hypothetical protein	8	8	1	34	2626				233	278	264	7NBS_00130	CTOTU47045_02120	F1182_02066	JCM_00488	NBRC_01800	PB293_01418	SRR12377473_03564	p42_Compleate_02527
ydhR		Putative monooxygenase YdhR	8	8	1	34	2570				320	344	323	7NBS_00155	CTOTU47045_02097	F1182_00715	JCM_00518	NBRC_01824	PB293_01441	SRR12377473_01276	p42_Compleate_02555
mutL		DNA mismatch repair protein MutL	8	8	1	34	2525				1652	1862	1835	7NBS_00178	CTOTU47045_00705	F1182_00688	JCM_00551	NBRC_01847	PB293_01482	SRR12377473_01974	p42_Compleate_02584
ftsY		Signal recognition particle receptor FtsY	8	8	1	34	7633				1067	1277	1246	7NBS_00323	CTOTU47045_00859	F1182_04335	JCM_04342	NBRC_01989	PB293_01627	SRR12377473_00928	p42_Compleate_02737
recG		ATP-dependent DNA helicase RecG	8	8	1	34	7642				833	2045	1893	7NBS_00331	CTOTU47045_00867	F1182_04325	JCM_04330	NBRC_01997	PB293_01635	SRR12377473_00920	p42_Compleate_02745
rsgA_1		Small ribosomal subunit biogenesis GTPase RsgA	8	8	1	34	7666				620	884	851	7NBS_00346	CTOTU47045_02479	F1182_02698	JCM_01368	NBRC_01096	PB293_01650	SRR12377473_01707	p42_Compleate_02763
priA		Primosomal protein N'	8	8	1	34	7676				1994	2411	2358	7NBS_00353	CTOTU47045_02486	F1182_02706	JCM_01359	NBRC_01089	PB293_01657	SRR12377473_01700	p42_Compleate_02770
rqcH		Rqc2 RqcH	8	8	1	34	7682				938	1697	1602	7NBS_00358	CTOTU47045_02491	F1182_02711	JCM_01352	NBRC_01084	PB293_01662	SRR12377473_02551	p42_Compleate_02775
acp		Sodium/proton-dependent alanine carrier protein	8	8	1	34	6423				878	1508	1429	7NBS_00374	CTOTU47045_00205	F1182_03781	JCM_03797	NBRC_04128	PB293_03459	SRR12377473_00226	p42_Compleate_00227
asnB		Asparagine synthetase [glutamine-hydrolyzing] 1	8	8	1	34	6471				1277	1913	1786	7NBS_00405	CTOTU47045_00174	F1182_00448	JCM_01386	NBRC_04104	PB293_03335	SRR12377473_00202	p42_Compleate_00251
group_2250		hypothetical protein	8	8	1	34	6489				302	518	491	7NBS_00421	CTOTU47045_00158	F1182_00428	JCM_01406	NBRC_04088	PB293_01143	SRR12377473_01718	p42_Compleate_00267
group_2251		hypothetical protein	8	8	1	34	6491				614	818	792	7NBS_00422	CTOTU47045_00157	F1182_00427	JCM_01408	NBRC_04087	PB293_01144	SRR12377473_01719	p42_Compleate_00268
acuA		Acetoin utilization protein AcuA	8	8	1	34	6507				377	632	593	7NBS_00433	CTOTU47045_00146	F1182_03687	JCM_01427	NBRC_04076	PB293_01155	SRR12377473_01730	p42_Compleate_00279
group_2264		hypothetical protein	8	8	1	34	6576				308	416	402	7NBS_00486	CTOTU47045_00093	F1182_02224	JCM_01499	NBRC_04023	PB293_01208	SRR12377473_01552	p42_Compleate_00332
polA		DNA polymerase I	8	8	1	34	6582				515	2627	2355	7NBS_00489	CTOTU47045_00090	F1182_02221	JCM_01502	NBRC_04020	PB293_01211	SRR12377473_01554	p42_Compleate_00334
moxC		Putative monooxygenase MoxC	8	8	1	34	6603				551	1328	1169	7NBS_00506	CTOTU47045_00073	F1182_04259	JCM_01527	NBRC_04003	PB293_01228	SRR12377473_02799	p42_Compleate_00351
group_2274		hypothetical protein	8	8	1	34	6610				266	512	480	7NBS_00513	CTOTU47045_00067	F1182_04266	JCM_01537	NBRC_03997	PB293_01234	SRR12377473_00399	p42_Compleate_00357
rsbQ		Sigma factor SigB regulation protein RsbQ	8	8	1	34	6624				500	791	754	7NBS_00522	CTOTU47045_00058	F1182_04279	JCM_01551	NBRC_03988	PB293_01243	SRR12377473_00390	p42_Compleate_00366
pitA		hypothetical protein	8	8	1	34	1382				494	1016	950	7NBS_00554	CTOTU47045_00676	F1182_02028	JCM_01060	NBRC_02892	PB293_04095	SRR12377473_01437	p42_Compleate_04249
group_2284		Putative transport protein	8	8	1	34	1373				809	1148	1031	7NBS_00560	CTOTU47045_00670	F1182_02020	JCM_01050	NBRC_02898	PB293_02375	SRR12377473_00317	p42_Compleate_04243
group_2286		hypothetical protein	8	8	1	34	1365				1625	1754	1733	7NBS_00564	CTOTU47045_00666	F1182_02015	JCM_01044	NBRC_02902	PB293_02371	SRR12377473_00313	p42_Compleate_04239
group_2288		Sodium-lithium/proton antiporter	8	8	1	34	1345				161	1058	866	7NBS_00576	CTOTU47045_00654	F1182_02001	JCM_01025	NBRC_02914	PB293_02359	SRR12377473_00301	p42_Compleate_04227
group_2297		hypothetical protein	8	8	1	34	1272				374	542	521	7NBS_00624	CTOTU47045_00605	F1182_02126	JCM_00989	NBRC_02943	PB293_00170	SRR12377473_01896	p42_Compleate_04200
feuC_3		Iron-uptake system permease protein FeuC	8	8	1	34	8849				995	1031	1022	7NBS_00640	CTOTU47045_00589	F1182_02144	JCM_00966	NBRC_02959	PB293_00186	SRR12377473_00594	p42_Compleate_04184
group_2303		hypothetical protein	8	8	1	34	8880				566	800	770	7NBS_00654	CTOTU47045_00575	F1182_02165	JCM_00946	NBRC_02974	PB293_00201	SRR12377473_00577	p42_Compleate_04167
rcsC_1		Sensor histidine kinase RcsC	8	8	1	34	8903				770	1376	1298	7NBS_00672	CTOTU47045_00557	F1182_01609	JCM_02933	NBRC_02992	PB293_00221	SRR12377473_00557	p42_Compleate_04147
group_2316		hypothetical protein	8	8	1	34	8953				158	527	480	7NBS_00704	CTOTU47045_00525	F1182_02522	JCM_02889	NBRC_03027	PB293_00253	SRR12377473_03579	p42_Compleate_04111
group_2319		hypothetical protein	8	8	1	34	8962				629	695	686	7NBS_00712	CTOTU47045_00516	F1182_01844	JCM_02874	NBRC_03035	PB293_00262	SRR12377473_00754	p42_Compleate_04101
bacE		Putative bacilysin exporter BacE	8	8	1	34	8981				536	1211	1042	7NBS_00723	CTOTU47045_00504	F1182_01858	JCM_02861	NBRC_03046	PB293_00273	SRR12377473_00743	p42_Compleate_04090
pccB		Methylmalonyl-CoA carboxyltransferase 12S subunit	8	8	1	34	9954				1166	1547	1499	7NBS_00750	CTOTU47045_01307	F1182_03071	JCM_04033	NBRC_01324	PB293_02458	SRR12377473_02328	p42_Compleate_00839
group_2332	pdhC_2	Dihydrolipoyllysine-residue acetyltransferase component of pyruvate dehydrogenase complex	8	8	1	34	9965				104	1343	1172	7NBS_00758	CTOTU47045_01315	F1182_03082	JCM_04022	NBRC_01316	PB293_02450	SRR12377473_02443	p42_Compleate_00831
spo0A		Stage 0 sporulation protein A	8	8	1	34	9977				476	866	761	7NBS_00766	CTOTU47045_01323	F1182_03091	JCM_04011	NBRC_01308	PB293_02442	SRR12377473_03427	p42_Compleate_00823
dxs		1-deoxy-D-xylulose-5-phosphate synthase	8	8	1	34	9983				680	1901	1748	7NBS_00771	CTOTU47045_01328	F1182_04093	JCM_05985	NBRC_01303	PB293_02437	SRR12377473_01825	p42_Compleate_00818
xseA		Exodeoxyribonuclease 7 large subunit	8	8	1	34	9986				1358	1589	1386	7NBS_00774	CTOTU47045_01331	F1182_04096	JCM_05988	NBRC_01300	PB293_02434	SRR12377473_01822	p42_Compleate_00815
glsA1		Glutaminase 1	8	8	1	34	10048				911	965	958	7NBS_00815	CTOTU47045_01373	F1182_00765	JCM_03507	NBRC_01257	PB293_02391	SRR12377473_01873	p42_Compleate_00782
group_2342		hypothetical protein	8	8	1	34	10086				263	317	310	7NBS_00832	CTOTU47045_01389	F1182_03202	JCM_02436	NBRC_02236	PB293_01978	SRR12377473_01619	p42_Compleate_00766
comGC		ComG operon protein 3	8	8	1	34	10088				263	338	328	7NBS_00834	CTOTU47045_01391	F1182_03200	JCM_02434	NBRC_02238	PB293_01980	SRR12377473_01617	p42_Compleate_00764
group_2344		hypothetical protein	8	8	1	34	640				482	872	823	7NBS_00851	CTOTU47045_01408	F1182_01217	JCM_02412	NBRC_02255	PB293_01997	SRR12377473_01600	p42_Compleate_00747
group_2346		hypothetical protein	8	8	1	34	607				425	557	540	7NBS_00875	CTOTU47045_04028	F1182_02604	JCM_02377	NBRC_02280	PB293_02022	SRR12377473_03580	p42_Compleate_00721
group_2347		hypothetical protein	8	8	1	34	599				536	536	536	7NBS_00881	CTOTU47045_04036	F1182_02611	JCM_02365	NBRC_02290	PB293_02032	SRR12377473_03484	p42_Compleate_00715
trmK		tRNA (adenine(22)-N(1))-methyltransferase	8	8	1	34	559				428	692	659	7NBS_00909	CTOTU47045_03712	F1182_02643	JCM_02336	NBRC_02313	PB293_02055	SRR12377473_00420	p42_Compleate_00687
group_2356		hypothetical protein	8	8	1	34	524				887	1328	1272	7NBS_00930	CTOTU47045_03733	F1182_03356	JCM_02027	NBRC_02218	PB293_02076	SRR12377473_02935	p42_Compleate_00666
ktrA_1		Ktr system potassium uptake protein A	8	8	1	34	521				509	656	632	7NBS_00933	CTOTU47045_03736	F1182_03359	JCM_02024	NBRC_02215	PB293_02079	SRR12377473_03222	p42_Compleate_00663
map		Methionine aminopeptidase	8	8	1	34	9199				530	755	723	7NBS_01054	CTOTU47045_01769	F1182_04879	JCM_02239	NBRC_01190	PB293_02742	SRR12377473_00162	p42_Compleate_04518
zosA		Zinc-transporting ATPase	8	8	1	34	9186				1028	1904	1794	7NBS_01066	CTOTU47045_01757	F1182_04892	JCM_02226	NBRC_01202	PB293_02730	SRR12377473_00150	p42_Compleate_04530
yfhP		putative protein YfhP	8	8	1	34	9166				389	986	911	7NBS_01078	CTOTU47045_01745	F1182_04513	JCM_02208	NBRC_01214	PB293_02718	SRR12377473_00138	p42_Compleate_04543
group_2375		Putative multidrug export ATP-binding/permease protein	8	8	1	34	9161				833	1724	1612	7NBS_01082	CTOTU47045_01741	F1182_04517	JCM_02203	NBRC_01218	PB293_02714	SRR12377473_00134	p42_Compleate_04547
oppF_5		Oligopeptide transport ATP-binding protein OppF	8	8	1	34	9158				386	980	842	7NBS_01084	CTOTU47045_01739	F1182_04519	JCM_02198	NBRC_01220	PB293_04460	SRR12377473_00132	p42_Compleate_04549
stiP		Cysteine protease StiP	8	8	1	34	9148				1100	1100	1100	7NBS_01093	CTOTU47045_01730	F1182_03259	JCM_02187	NBRC_01229	PB293_04504	SRR12377473_01775	p42_Compleate_04558
ribH		6,7-dimethyl-8-ribityllumazine synthase	8	8	1	34	3041				179	482	436	7NBS_01106	CTOTU47045_02709	F1182_05065	JCM_00108	NBRC_00730	PB293_00975	SRR12377473_03002	p42_Compleate_02253
ribB		3,4-dihydroxy-2-butanone 4-phosphate synthase	8	8	1	34	3040				383	629	598	7NBS_01107	CTOTU47045_02710	F1182_05064	JCM_00109	NBRC_00731	PB293_00974	SRR12377473_03001	p42_Compleate_02254
group_2385		Polyphenol oxidase	8	8	1	34	3027				602	764	743	7NBS_01117	CTOTU47045_02004	F1182_04988	JCM_00124	NBRC_00741	PB293_00964	SRR12377473_01920	p42_Compleate_02264
tpa_2		Taurine--pyruvate aminotransferase	8	8	1	34	3007				914	1361	1305	7NBS_01129	CTOTU47045_01992	F1182_04819	JCM_00147	NBRC_00753	PB293_00952	SRR12377473_02315	p42_Compleate_02276
ada		Bifunctional transcriptional activator/DNA repair enzyme Ada	8	8	1	34	3001				557	575	561	7NBS_01134	CTOTU47045_01986	F1182_01572	JCM_00154	NBRC_00758	PB293_00946	SRR12377473_02320	p42_Compleate_02281
cca		CCA-adding enzyme	8	8	1	34	2977				545	1172	1093	7NBS_01145	CTOTU47045_01975	F1182_01585	JCM_00175	NBRC_00772	PB293_00935	SRR12377473_02163	p42_Compleate_02293
group_2398		hypothetical protein	8	8	1	34	2969				506	686	660	7NBS_01151	CTOTU47045_01969	F1182_01591	JCM_00181	NBRC_00778	PB293_00929	SRR12377473_02169	p42_Compleate_02299
tyrC		hypothetical protein	8	8	1	34	2958				668	1097	1019	7NBS_01160	CTOTU47045_01960	F1182_01600	JCM_00193	NBRC_00787	PB293_00920	SRR12377473_02261	p42_Compleate_02308
group_2404		hypothetical protein	8	8	1	34	2923				782	845	789	7NBS_01178	CTOTU47045_01920	F1182_02404	JCM_00230	NBRC_01610	PB293_00902	SRR12377473_03444	p42_Compleate_02326
ypbG_1		putative protein YpbG	8	8	1	34	2901				671	758	747	7NBS_01193	CTOTU47045_03965	F1182_02385	JCM_00254	NBRC_01625	PB293_03550	SRR12377473_01349	p42_Compleate_02341
group_2409		hypothetical protein	8	8	1	34	2900				359	737	648	7NBS_01194	CTOTU47045_03964	F1182_02384	JCM_00256	NBRC_01626	PB293_03549	SRR12377473_01348	p42_Compleate_02342
group_2411		hypothetical protein	8	8	1	34	2897				1031	1211	1053	7NBS_01196	CTOTU47045_03962	F1182_02382	JCM_00258	NBRC_01628	PB293_03547	SRR12377473_01346	p42_Compleate_02344
ulaC		Ascorbate-specific PTS system EIIA component	8	8	1	34	2849				269	461	434	7NBS_01227	CTOTU47045_04174	F1182_04046	JCM_00302	NBRC_01659	PB293_03515	SRR12377473_00345	p42_Compleate_02377
group_2415		Putative two-component membrane permease complex subunit SMU_747c	8	8	1	34	2844				542	998	941	7NBS_01234	CTOTU47045_04181	F1182_05123	JCM_00311	NBRC_01667	PB293_03508	SRR12377473_00338	p42_Compleate_02382
group_2416		hypothetical protein	8	8	1	34	2838				395	398	395	7NBS_01238	CTOTU47045_03130	F1182_05050	JCM_00316	NBRC_01671	PB293_03504	SRR12377473_00333	p42_Compleate_02389
betI_1		HTH-type transcriptional regulator BetI	8	8	1	34	2818				461	587	571	7NBS_01246	CTOTU47045_03122	F1182_04213	JCM_00329	NBRC_01679	PB293_04485	SRR12377473_00325	p42_Compleate_02397
group_2429		hypothetical protein	8	8	1	34	5165				452	509	495	7NBS_01255	CTOTU47045_02474	F1182_02418	JCM_02775	NBRC_00308	PB293_01022	SRR12377473_02719	p42_Compleate_01890
group_2430		hypothetical protein	8	8	1	34	5162				362	632	598	7NBS_01258	CTOTU47045_02471	F1182_02414	JCM_02770	NBRC_00311	PB293_01025	SRR12377473_02716	p42_Compleate_01893
gabR_1		HTH-type transcriptional regulatory protein GabR	8	8	1	34	5153				857	1382	1316	7NBS_01264	CTOTU47045_02465	F1182_02408	JCM_02762	NBRC_00317	PB293_01031	SRR12377473_03454	p42_Compleate_01899
group_2437		hypothetical protein	8	8	1	34	5100				662	665	662	7NBS_01304	CTOTU47045_02428	F1182_03948	JCM_02710	NBRC_00354	PB293_01068	SRR12377473_01174	p42_Compleate_01942
tam		Trans-aconitate 2-methyltransferase	8	8	1	34	5066				764	764	764	7NBS_01324	CTOTU47045_02407	F1182_03976	JCM_05272	NBRC_00374	PB293_01089	SRR12377473_02610	p42_Compleate_01966
nagB		Glucosamine-6-phosphate deaminase	8	8	1	34	5056				167	704	636	7NBS_01333	CTOTU47045_02398	F1182_03984	JCM_05279	NBRC_00382	PB293_01097	SRR12377473_02618	p42_Compleate_01974
group_2443		hypothetical protein	8	8	1	34	5040				1304	1550	1519	7NBS_01345	CTOTU47045_02387	F1182_03997	JCM_05298	NBRC_00393	PB293_01108	SRR12377473_02762	p42_Compleate_01985
yusV_3		putative siderophore transport system ATP-binding protein YusV	8	8	1	34	5002				596	788	764	7NBS_01363	CTOTU47045_04137	F1182_05106	JCM_06078	NBRC_00410	PB293_01125	SRR12377473_02836	p42_Compleate_01999
hemL1_2		Glutamate-1-semialdehyde 2,1-aminomutase 1	8	8	1	34	9738				230	1304	1161	7NBS_03258	CTOTU47045_04064	F1182_02557	JCM_03967	NBRC_03559	PB293_01869	SRR12377473_02030	p42_Compleate_01301
group_2452		hypothetical protein	8	8	1	34	4987				1259	1361	1345	7NBS_01374	CTOTU47045_04148	F1182_02035	JCM_06192	NBRC_00421	PB293_01136	SRR12377473_03278	p42_Compleate_02010
COQ5_3		2-methoxy-6-polyprenyl-1,4-benzoquinol methylase, mitochondrial	8	8	1	34	5454				596	596	596	7NBS_01389	CTOTU47045_03395	F1182_03240	JCM_05669	NBRC_00210	PB293_00095	SRR12377473_01752	p42_Compleate_01785
group_2456		hypothetical protein	8	8	1	34	5452				683	689	683	7NBS_01391	CTOTU47045_03393	F1182_03237	JCM_05667	NBRC_00208	PB293_00093	SRR12377473_01750	p42_Compleate_01783
group_2457		hypothetical protein	8	8	1	34	5449				200	224	203	7NBS_01393	CTOTU47045_03391	F1182_03235	JCM_05665	NBRC_00206	PB293_00091	SRR12377473_01748	p42_Compleate_01781
rhaR_3		HTH-type transcriptional activator RhaR	8	8	1	34	5435				881	1142	913	7NBS_01405	CTOTU47045_03380	F1182_03222	JCM_05651	NBRC_00194	PB293_00080	SRR12377473_03553	p42_Compleate_01772
group_2463		hypothetical protein	8	8	1	34	5432				335	341	340	7NBS_01408	CTOTU47045_03377	F1182_03219	JCM_05648	NBRC_00191	PB293_00077	SRR12377473_03556	p42_Compleate_01769
group_2464		hypothetical protein	8	8	1	34	5417				443	620	597	7NBS_01419	CTOTU47045_03364	F1182_05013	JCM_05979	NBRC_00178	PB293_00064	SRR12377473_03127	p42_Compleate_01759
group_2467		hypothetical protein	8	8	1	34	5387				398	818	690	7NBS_01449	CTOTU47045_03344	F1182_00017	JCM_05952	NBRC_00158	PB293_00043	SRR12377473_02962	p42_Compleate_01728
tagU_1		Polyisoprenyl-teichoic acid--peptidoglycan teichoic acid transferase TagU	8	8	1	34	7015				680	935	872	7NBS_01523	CTOTU47045_02335	F1182_05094	JCM_06150	NBRC_00805	PB293_03777	SRR12377473_01673	p42_Compleate_01067
group_2484		hypothetical protein	8	8	1	34	7014				110	110	110	7NBS_01524	CTOTU47045_02336	F1182_05092	JCM_06153	NBRC_00804	PB293_03776	SRR12377473_01672	p42_Compleate_01068
group_2495		hypothetical protein	8	8	1	34	6988				1661	1664	1661	7NBS_01543	CTOTU47045_02355	F1182_02310	JCM_05067	NBRC_01587	PB293_03756	SRR12377473_01848	p42_Compleate_01087
group_2496		hypothetical protein	8	8	1	34	6979				554	1034	914	7NBS_01548	CTOTU47045_02361	F1182_02317	JCM_05061	NBRC_01582	PB293_03751	SRR12377473_01843	p42_Compleate_01092
group_2499		hypothetical protein	8	8	1	34	6974				434	434	434	7NBS_01550	CTOTU47045_02363	F1182_02321	JCM_05058	NBRC_01580	PB293_03749	SRR12377473_01841	p42_Compleate_01094
group_2500		hypothetical protein	8	8	1	34	6970				431	431	431	7NBS_01554	CTOTU47045_02367	F1182_02325	JCM_05053	NBRC_01576	PB293_03745	SRR12377473_01837	p42_Compleate_01098
group_2501		hypothetical protein	8	8	1	34	6966				203	422	392	7NBS_01558	CTOTU47045_02371	F1182_02330	JCM_05048	NBRC_01572	PB293_03741	SRR12377473_01832	p42_Compleate_01102
group_2507		hypothetical protein	8	8	1	34	6871				653	1046	996	7NBS_01614	CTOTU47045_03185	F1182_00981	JCM_04594	NBRC_01514	PB293_00853	SRR12377473_02941	p42_Compleate_01158
yyaP		IS1595 family transposase ISCac2	8	8	1	34	6869				389	533	512	7NBS_01616	CTOTU47045_03187	F1182_00979	JCM_04591	NBRC_01512	PB293_00851	SRR12377473_02943	p42_Compleate_01160
ku		Non-homologous end joining protein Ku	8	8	1	34	6866				449	839	776	7NBS_01619	CTOTU47045_03190	F1182_00976	JCM_04588	NBRC_01509	PB293_00848	SRR12377473_02946	p42_Compleate_01163
mneS_2		Manganese efflux system protein MneS	8	8	1	34	6853				452	875	822	7NBS_01628	CTOTU47045_03197	F1182_05101	JCM_04577	NBRC_01502	PB293_04626	SRR12377473_02455	p42_Compleate_01170
mcpA_1		Methyl-accepting chemotaxis protein McpA	8	8	1	34	4940				464	1961	1773	7NBS_01665	CTOTU47045_03241	F1182_00781	JCM_04898	NBRC_00456	PB293_02857	SRR12377473_01325	p42_Compleate_02044
sigW_5		ECF RNA polymerase sigma factor SigW	8	8	1	34	4930				488	515	511	7NBS_01671	CTOTU47045_03247	F1182_00774	JCM_04889	NBRC_00462	PB293_02852	SRR12377473_01331	p42_Compleate_02050
group_2525		hypothetical protein	8	8	1	34	4927				185	224	219	7NBS_01674	CTOTU47045_03250	F1182_00771	JCM_04886	NBRC_00465	PB293_02849	SRR12377473_01334	p42_Compleate_02053
group_2526		hypothetical protein	8	8	1	34	4926				215	215	215	7NBS_01675	CTOTU47045_03251	F1182_00770	JCM_04885	NBRC_00466	PB293_02848	SRR12377473_01335	p42_Compleate_02054
scrK_2		Fructokinase	8	8	1	34	4879				374	962	888	7NBS_01711	CTOTU47045_03866	F1182_03666	JCM_03135	NBRC_02078	PB293_02813	SRR12377473_00853	p42_Compleate_02090
pucR_1		Purine catabolism regulatory protein	8	8	1	34	2134				1283	1637	1548	7NBS_01717	CTOTU47045_03860	F1182_03660	JCM_03128	NBRC_02072	PB293_02807	SRR12377473_00859	p42_Compleate_02096
oppF_4		Oligopeptide transport ATP-binding protein OppF	8	8	1	34	2139				653	1013	968	7NBS_01722	CTOTU47045_03855	F1182_03654	JCM_03121	NBRC_02067	PB293_02802	SRR12377473_00864	p42_Compleate_02101
hisC_2		hypothetical protein	8	8	1	34	2153				350	1466	628	7NBS_01730	CTOTU47045_03847	F1182_03645	JCM_03107	NBRC_02059	PB293_02794	SRR12377473_03024	p42_Compleate_02111
group_2547		hypothetical protein	8	8	1	34	7846				1544	1568	1563	7NBS_01740	CTOTU47045_02973	F1182_05052	JCM_01181	NBRC_00957	PB293_00894	SRR12377473_00551	p42_Compleate_02906
group_2551		hypothetical protein	8	8	1	34	7893				1520	1745	1703	7NBS_01764	CTOTU47045_02949	F1182_01331	JCM_05646	NBRC_02624	PB293_03159	SRR12377473_00509	p42_Compleate_02932
group_2558		hypothetical protein	8	8	1	34	8219				956	1277	1224	7NBS_01809	CTOTU47045_00274	F1182_02552	JCM_04659	NBRC_00479	PB293_03934	SRR12377473_00879	p42_Compleate_02980
ftsH		ATP-dependent zinc metalloprotease FtsH	8	8	1	34	798				1565	2027	1936	7NBS_01929	CTOTU47045_03657	F1182_02731	JCM_04465	NBRC_02673	PB293_03643	SRR12377473_02091	p42_Compleate_03631
group_2566		hypothetical protein	8	8	1	34	7215				1079	1079	1079	7NBS_01945	CTOTU47045_04209	F1182_01973	JCM_04180	NBRC_00910	PB293_04177	SRR12377473_02419	p42_Compleate_00930
ydfG		NADP-dependent 3-hydroxy acid dehydrogenase YdfG	8	8	1	34	9856				461	755	718	7NBS_01952	CTOTU47045_02791	F1182_04525	JCM_04190	NBRC_00917	PB293_02533	SRR12377473_02975	p42_Compleate_00918
cdaS		Diadenylate cyclase CdaS	8	8	1	34	9869				386	695	596	7NBS_01964	CTOTU47045_02803	F1182_02179	JCM_04206	NBRC_00928	PB293_02522	SRR12377473_03340	p42_Compleate_00897
group_2573		hypothetical protein	8	8	1	34	9875				1481	1994	1929	7NBS_01968	CTOTU47045_02807	F1182_02183	JCM_04213	NBRC_00932	PB293_02518	SRR12377473_01109	p42_Compleate_00895
group_2579	menH_1	2-succinyl-6-hydroxy-2,4-cyclohexadiene-1-carboxylate synthase	8	8	1	34	9920				560	752	728	7NBS_01997	CTOTU47045_02836	F1182_03035	JCM_04074	NBRC_01352	PB293_02487	SRR12377473_01957	p42_Compleate_00866
group_2584		Carboxynorspermidine synthase	8	8	1	34	9948				770	1229	1167	7NBS_02019	CTOTU47045_02860	F1182_03065	JCM_04042	NBRC_01330	PB293_02464	SRR12377473_02322	p42_Compleate_00845
group_2589		hypothetical protein	8	8	1	34	8032				332	383	376	7NBS_02041	CTOTU47045_02935	F1182_03320	JCM_02611	NBRC_03388	PB293_02964	SRR12377473_01363	p42_Compleate_01525
fabZ_2		3-hydroxyacyl-[acyl-carrier-protein] dehydratase FabZ	8	8	1	34	8021				425	425	425	7NBS_02047	CTOTU47045_04336	F1182_03314	JCM_02617	NBRC_03394	PB293_02958	SRR12377473_01369	p42_Compleate_01515
yciC_2		Putative metal chaperone YciC	8	8	1	34	9370				614	902	866	7NBS_02054	CTOTU47045_04343	F1182_03307	JCM_02625	NBRC_03400	PB293_02952	SRR12377473_01377	p42_Compleate_01508
murG		UDP-N-acetylglucosamine--N-acetylmuramyl-(pentapeptide) pyrophosphoryl-undecaprenol N-acetylglucosamine transferase	8	8	1	34	9380				494	1076	936	7NBS_02062	CTOTU47045_01632	F1182_03297	JCM_02638	NBRC_03408	PB293_00369	SRR12377473_02493	p42_Compleate_01500
odhA		2-oxoglutarate dehydrogenase E1 component	8	8	1	34	9388				1103	2825	2609	7NBS_02067	CTOTU47045_01637	F1182_03292	JCM_02646	NBRC_03413	PB293_00364	SRR12377473_02488	p42_Compleate_01495
group_2602	mltF_1	Membrane-bound lytic murein transglycosylase F	8	8	1	34	9390				464	857	762	7NBS_02069	CTOTU47045_01639	F1182_03289	JCM_02651	NBRC_03415	PB293_00362	SRR12377473_03266	p42_Compleate_01493
group_2606		hypothetical protein	8	8	1	34	9408				545	557	555	7NBS_02086	CTOTU47045_01655	F1182_02788	JCM_02667	NBRC_03431	PB293_00345	SRR12377473_03346	p42_Compleate_01477
group_2607		hypothetical protein	8	8	1	34	9418				800	1148	1104	7NBS_02094	CTOTU47045_01663	F1182_01703	JCM_02682	NBRC_03439	PB293_00337	SRR12377473_01295	p42_Compleate_01469
group_2608		hypothetical protein	8	8	1	34	9425				212	365	345	7NBS_02099	CTOTU47045_01668	F1182_01698	JCM_02447	NBRC_03444	PB293_00332	SRR12377473_01300	p42_Compleate_01464
yoaA		putative ATP-dependent DNA helicase YoaA	8	8	1	34	2285				1484	1907	1802	7NBS_02142	CTOTU47045_01905	F1182_00660	JCM_00038	NBRC_00683	PB293_03878	SRR12377473_01733	p42_Compleate_02203
pucR_2		Purine catabolism regulatory protein	8	8	1	34	3063				1073	1718	1627	7NBS_02171	CTOTU47045_02691	F1182_03580	JCM_00081	NBRC_00712	PB293_03908	SRR12377473_01187	p42_Compleate_02237
hssR_1		Heme response regulator HssR	8	8	1	34	3061				677	680	677	7NBS_02173	CTOTU47045_02693	F1182_03582	JCM_00084	NBRC_00714	PB293_03910	SRR12377473_02998	p42_Compleate_02239
group_2632		hypothetical protein	8	8	1	34	3057				620	806	782	7NBS_02177	CTOTU47045_02697	F1182_03586	JCM_00089	NBRC_00718	PB293_03914	SRR12377473_02994	p42_Compleate_02243
cdgJ		Cyclic di-GMP phosphodiesterase CdgJ	8	8	1	34	6006				1130	1277	1247	7NBS_02201	CTOTU47045_01604	F1182_00328	JCM_03854	NBRC_03901	PB293_04235	SRR12377473_01120	p42_Compleate_04696
hisD		Histidinol dehydrogenase	8	8	1	34	6016				347	1274	1150	7NBS_02210	CTOTU47045_01613	F1182_02690	JCM_03864	NBRC_03892	PB293_04244	SRR12377473_02518	p42_Compleate_04705
group_2649		hypothetical protein	8	8	1	34	6067				1247	1325	1256	7NBS_02251	CTOTU47045_01144	F1182_04194	JCM_05585	NBRC_03854	PB293_03375	SRR12377473_02465	p42_Compleate_04742
group_2650		hypothetical protein	8	8	1	34	8640				125	125	125	7NBS_02266	CTOTU47045_01255	F1182_00936	JCM_05480	NBRC_04473	PB293_02641	SRR12377473_00455	p42_Compleate_03864
cysL_1		HTH-type transcriptional regulator CysL	8	8	1	34	8609				452	881	826	7NBS_02285	CTOTU47045_01274	F1182_00840	JCM_05451	NBRC_04492	PB293_02660	SRR12377473_01657	p42_Compleate_03845
group_2656		hypothetical protein	8	8	1	34	8604				542	956	904	7NBS_02289	CTOTU47045_01278	F1182_00836	JCM_05447	NBRC_04496	PB293_02664	SRR12377473_01653	p42_Compleate_03841
group_2658		hypothetical protein	8	8	1	34	8594				659	746	735	7NBS_02296	CTOTU47045_01285	F1182_01051	JCM_02041	NBRC_04503	PB293_02671	SRR12377473_01646	p42_Compleate_03834
psiE		Protein PsiE	8	8	1	34	8584				260	452	422	7NBS_02304	CTOTU47045_01293	F1182_01060	JCM_02051	NBRC_04511	PB293_02679	SRR12377473_01799	p42_Compleate_03826
carB		Carbamoyl-phosphate synthase large chain	8	8	1	34	7702				2402	3197	3097	7NBS_02345	CTOTU47045_02508	F1182_03537	JCM_01331	NBRC_01067	PB293_01679	SRR12377473_01230	p42_Compleate_02791
group_2677		hypothetical protein	8	8	1	34	7762				710	1421	1332	7NBS_02392	CTOTU47045_04058	F1182_04699	JCM_01269	NBRC_01020	PB293_01726	SRR12377473_02077	p42_Compleate_02839
rlmG		Ribosomal RNA large subunit methyltransferase G	8	8	1	34	8674				311	626	568	7NBS_02439	CTOTU47045_01225	F1182_02351	JCM_03600	NBRC_04443	PB293_02611	SRR12377473_00485	p42_Compleate_03896
mscS		Small-conductance mechanosensitive channel	8	8	1	34	8452				722	872	853	7NBS_02513	CTOTU47045_02607	F1182_04357	JCM_02146	NBRC_04576	PB293_02894	SRR12377473_02631	p42_Compleate_03737
group_2690		hypothetical protein	8	8	1	34	8453				131	209	187	7NBS_02514	CTOTU47045_02606	F1182_04356	JCM_02145	NBRC_04575	PB293_02893	SRR12377473_02630	p42_Compleate_03738
group_2691		hypothetical protein	8	8	1	34	8479				596	755	734	7NBS_02522	CTOTU47045_02598	F1182_01153	JCM_02137	NBRC_04567	PB293_03340	SRR12377473_02622	p42_Compleate_03762
group_2693		hypothetical protein	8	8	1	34	8486				1010	1481	1421	7NBS_02529	CTOTU47045_02591	F1182_01145	JCM_02128	NBRC_04560	PB293_03347	SRR12377473_01788	p42_Compleate_03769
htrB		Serine protease Do-like HtrB	8	8	1	34	8495				1169	1295	1269	7NBS_02535	CTOTU47045_02585	F1182_01138	JCM_02116	NBRC_04554	PB293_03353	SRR12377473_01794	p42_Compleate_03775
glnQ_2		Glutamine transport ATP-binding protein GlnQ	8	8	1	34	8519				461	743	707	7NBS_02552	CTOTU47045_02580	F1182_01114	JCM_02111	NBRC_04549	PB293_03362	SRR12377473_03597	p42_Compleate_03783
queC		7-cyano-7-deazaguanine synthase	8	8	1	34	8526				536	659	643	7NBS_02555	CTOTU47045_02577	F1182_01108	JCM_02103	NBRC_04546	PB293_03365	SRR12377473_01047	p42_Compleate_03786
group_2703		hypothetical protein	8	8	1	34	4166				728	752	746	7NBS_02567	CTOTU47045_00895	F1182_01200	JCM_00804	NBRC_04284	PB293_00807	SRR12377473_02106	p42_Compleate_03277
group_2706		hypothetical protein	8	8	1	34	4144				575	653	597	7NBS_02583	CTOTU47045_00907	F1182_01021	JCM_00828	NBRC_04300	PB293_00791	SRR12377473_02600	p42_Compleate_03265
group_2707		hypothetical protein	8	8	1	34	4139				848	1076	1047	7NBS_02587	CTOTU47045_00911	F1182_01026	JCM_00832	NBRC_04304	PB293_00787	SRR12377473_03450	p42_Compleate_03261
metN_1		Methionine import ATP-binding protein MetN	8	8	1	34	4133				770	1025	961	7NBS_02593	CTOTU47045_00917	F1182_01034	JCM_00839	NBRC_04310	PB293_00781	SRR12377473_02482	p42_Compleate_03255
group_2711		hypothetical protein	8	8	1	34	4127				257	1568	1391	7NBS_02598	CTOTU47045_00922	F1182_05139	JCM_00848	NBRC_04315	PB293_00776	SRR12377473_02487	p42_Compleate_03250
nagC		N-acetylglucosamine repressor	8	8	1	34	4110				983	1151	1130	7NBS_02610	CTOTU47045_00934	F1182_02469	JCM_00868	NBRC_04327	PB293_00764	SRR12377473_01570	p42_Compleate_03238
yqeN		putative protein YqeN	8	8	1	34	432				479	1010	943	7NBS_02625	CTOTU47045_03295	F1182_01422	JCM_01964	NBRC_02169	PB293_02256	SRR12377473_03175	p42_Compleate_00601
comEA		ComE operon protein 1	8	8	1	34	427				626	644	631	7NBS_02629	CTOTU47045_03299	F1182_01429	JCM_01957	NBRC_02165	PB293_02252	SRR12377473_00073	p42_Compleate_00597
COQ3_1		Ubiquinone biosynthesis O-methyltransferase, mitochondrial	8	8	1	34	425				452	737	701	7NBS_02630	CTOTU47045_03300	F1182_03410	JCM_01955	NBRC_02164	PB293_02251	SRR12377473_00072	p42_Compleate_00596
group_2718		hypothetical protein	8	8	1	34	411				251	659	608	7NBS_02643	CTOTU47045_03313	F1182_03425	JCM_01939	NBRC_02151	PB293_02238	SRR12377473_00059	p42_Compleate_00583
group_2720		hypothetical protein	8	8	1	34	407				1190	1280	1262	7NBS_02646	CTOTU47045_03316	F1182_03429	JCM_01936	NBRC_02148	PB293_02235	SRR12377473_00056	p42_Compleate_00580
trmR_2		tRNA 5-hydroxyuridine methyltransferase	8	8	1	34	405				431	632	606	7NBS_02648	CTOTU47045_03318	F1182_03431	JCM_01934	NBRC_02146	PB293_02233	SRR12377473_00054	p42_Compleate_00578
alaS_1		Alanine--tRNA ligase	8	8	1	34	398				2105	2660	2523	7NBS_02654	CTOTU47045_03324	F1182_03438	JCM_01928	NBRC_02140	PB293_02227	SRR12377473_00048	p42_Compleate_00572
rarA		putative AAA domain-containing protein	8	8	1	34	376				815	1286	1227	7NBS_02666	CTOTU47045_03337	F1182_00202	JCM_01908	NBRC_02128	PB293_02215	SRR12377473_00036	p42_Compleate_00560
gmuC		PTS system oligo-beta-mannoside-specific EIIC component	8	8	1	34	367				875	1325	1268	7NBS_02672	CTOTU47045_04253	F1182_00209	JCM_01897	NBRC_02122	PB293_02209	SRR12377473_00030	p42_Compleate_00554
licA		Lichenan-specific phosphotransferase enzyme IIA component	8	8	1	34	366				320	353	324	7NBS_02673	CTOTU47045_04254	F1182_00210	JCM_01896	NBRC_02121	PB293_02208	SRR12377473_00029	p42_Compleate_00553
group_2732		hypothetical protein	8	8	1	34	356				1043	1586	1517	7NBS_02681	CTOTU47045_04262	F1182_00219	JCM_01886	NBRC_02113	PB293_02200	SRR12377473_00021	p42_Compleate_00545
group_2734		hypothetical protein	8	8	1	34	5900				590	689	676	7NBS_02696	CTOTU47045_01533	F1182_02900	JCM_03432	NBRC_02582	PB293_00608	SRR12377473_02131	p42_Compleate_04620
group_2737		hypothetical protein	8	8	1	34	5916				764	1121	1076	7NBS_02707	CTOTU47045_01544	F1182_00903	JCM_03418	NBRC_02571	PB293_00597	SRR12377473_02142	p42_Compleate_04635
group_2739		hypothetical protein	8	8	1	34	5919				839	926	915	7NBS_02708	CTOTU47045_01545	F1182_00902	JCM_03417	NBRC_02570	PB293_00596	SRR12377473_02143	p42_Compleate_04636
group_2740		hypothetical protein	8	8	1	34	5929				809	911	898	7NBS_02717	CTOTU47045_01554	F1182_00891	JCM_03406	NBRC_02561	PB293_00587	SRR12377473_02008	p42_Compleate_04645
dsdX		D-serine transporter DsdX	8	8	1	34	5941				758	1346	1251	7NBS_02722	CTOTU47045_01559	F1182_00886	JCM_03394	NBRC_02556	PB293_00582	SRR12377473_02013	p42_Compleate_04650
hag		Flagellin	8	8	1	34	3941				497	857	794	7NBS_02759	CTOTU47045_00419	F1182_00488	JCM_04815	NBRC_02382	PB293_00641	SRR12377473_02659	p42_Compleate_03121
group_2747		hypothetical protein	8	8	1	34	3955				425	428	425	7NBS_02765	CTOTU47045_00427	F1182_00480	JCM_04883	NBRC_02374	PB293_00648	SRR12377473_00233	p42_Compleate_03128
flgG_1		Flagellar basal-body rod protein FlgG	8	8	1	34	3960				431	839	788	7NBS_02769	CTOTU47045_00431	F1182_00476	JCM_04878	NBRC_02370	PB293_00652	SRR12377473_00237	p42_Compleate_03132
mnaA		UDP-N-acetylglucosamine 2-epimerase	8	8	1	34	3979				305	1100	927	7NBS_02786	CTOTU47045_00448	F1182_01797	JCM_04860	NBRC_02353	PB293_00669	SRR12377473_00254	p42_Compleate_03149
group_2752		hypothetical protein	8	8	1	34	3982				1928	2156	2127	7NBS_02788	CTOTU47045_00450	F1182_01794	JCM_04857	NBRC_02351	PB293_00671	SRR12377473_00256	p42_Compleate_03151
prmC		Release factor glutamine methyltransferase	8	8	1	34	3995				494	860	814	7NBS_02797	CTOTU47045_00459	F1182_01784	JCM_04845	NBRC_02342	PB293_00680	SRR12377473_00266	p42_Compleate_03161
group_2756		Putative multidrug export ATP-binding/permease protein	8	8	1	34	4005				851	1724	1605	7NBS_02804	CTOTU47045_00466	F1182_01778	JCM_04836	NBRC_02335	PB293_00687	SRR12377473_00274	p42_Compleate_03169
trpA		Tryptophan synthase alpha chain	8	8	1	34	340				692	791	778	7NBS_02821	CTOTU47045_01425	F1182_00235	JCM_01742	NBRC_01463	PB293_02189	SRR12377473_00010	p42_Compleate_00534
comN		Post-transcriptional regulator ComN	8	8	1	34	329				140	308	276	7NBS_02829	CTOTU47045_01433	F1182_00609	JCM_01755	NBRC_01455	PB293_02181	SRR12377473_00002	p42_Compleate_00526
group_2771		hypothetical protein	8	8	1	34	298				194	611	558	7NBS_02854	CTOTU47045_01453	F1182_00588	JCM_01781	NBRC_01435	PB293_02161	SRR12377473_03515	p42_Compleate_00506
minD		Septum site-determining protein MinD	8	8	1	34	296				437	797	752	7NBS_02856	CTOTU47045_01455	F1182_00586	JCM_01783	NBRC_01433	PB293_02159	SRR12377473_03517	p42_Compleate_00504
group_2779		hypothetical protein	8	8	1	34	3885				1067	1175	1081	7NBS_02882	CTOTU47045_00407	F1182_04408	JCM_04790	NBRC_02400	PB293_04049	SRR12377473_02682	p42_Compleate_03106
btuF_3		Vitamin B12-binding protein	8	8	1	34	4040				821	968	949	7NBS_02930	CTOTU47045_00978	F1182_03447	JCM_05892	NBRC_04371	PB293_00709	SRR12377473_00832	p42_Compleate_03192
misCB		Membrane protein insertase MisCB	8	8	1	34	4060				593	632	627	7NBS_02936	CTOTU47045_00972	F1182_03457	JCM_00917	NBRC_04365	PB293_00715	SRR12377473_00838	p42_Compleate_03198
group_2795		N-acetyldiaminopimelate deacetylase	8	8	1	34	4081				965	1175	1148	7NBS_02952	CTOTU47045_00957	F1182_02442	JCM_00899	NBRC_04350	PB293_00741	SRR12377473_02378	p42_Compleate_03215
rsbU		Phosphoserine phosphatase RsbU	8	8	1	34	1490				650	950	912	7NBS_02982	CTOTU47045_04307	F1182_02492	JCM_01163	NBRC_02814	PB293_03210	SRR12377473_03105	p42_Compleate_04327
acpS		Holo-[acyl-carrier-protein] synthase	8	8	1	34	1483				257	353	341	7NBS_02988	CTOTU47045_04301	F1182_04850	JCM_01155	NBRC_02820	PB293_03216	SRR12377473_02912	p42_Compleate_04321
yidC		Membrane protein insertase YidC	8	8	1	34	1457				518	761	715	7NBS_03004	CTOTU47045_03515	F1182_01735	JCM_01135	NBRC_02836	PB293_03232	SRR12377473_01901	p42_Compleate_04305
cadA		Cadmium-transporting ATPase	8	8	1	34	1444				416	2123	1909	7NBS_03017	CTOTU47045_03502	F1182_01748	JCM_01120	NBRC_02849	PB293_04292	SRR12377473_00624	p42_Compleate_04293
pbuG		Guanine/hypoxanthine permease PbuG	8	8	1	34	987				1001	1406	1276	7NBS_03029	CTOTU47045_03937	F1182_04153	JCM_02934	NBRC_02468	PB293_04553	SRR12377473_00131	p42_Compleate_04436
group_2817		hypothetical protein	8	8	1	34	1002				137	320	296	7NBS_03040	CTOTU47045_03926	F1182_04875	JCM_02954	NBRC_02457	PB293_04542	SRR12377473_00120	p42_Compleate_04429
nadE		NH(3)-dependent NAD(+) synthetase	8	8	1	34	1003				455	824	777	7NBS_03041	CTOTU47045_03925	F1182_04874	JCM_02955	NBRC_02456	PB293_04541	SRR12377473_00119	p42_Compleate_04428
fetB		putative iron export permease protein FetB	8	8	1	34	1012				248	752	689	7NBS_03047	CTOTU47045_03919	F1182_04868	JCM_02964	NBRC_02450	PB293_04535	SRR12377473_00113	p42_Compleate_04422
gdnD_2		putative guanidinium efflux system subunit GdnD	8	8	1	34	1043				314	329	315	7NBS_03067	CTOTU47045_03890	F1182_02882	JCM_02997	NBRC_02430	PB293_01918	SRR12377473_00093	p42_Compleate_04402
group_2830		hypothetical protein	8	8	1	34	2173				257	278	268	7NBS_03088	CTOTU47045_01828	F1182_04308	JCM_03088	NBRC_02047	PB293_03794	SRR12377473_02001	p42_Compleate_02121
fliY_2		L-cystine-binding protein FliY	8	8	1	34	2195				500	797	741	7NBS_03104	CTOTU47045_01843	F1182_01452	JCM_03069	NBRC_02032	PB293_03809	SRR12377473_03199	p42_Compleate_02137
group_2843		Serine-pyruvate aminotransferase	8	8	1	34	2217				1112	1169	1161	7NBS_03123	CTOTU47045_01861	F1182_01430	JCM_03044	NBRC_02014	PB293_03827	SRR12377473_02601	p42_Compleate_02159
dsdA		D-serine dehydratase	8	8	1	34	2218				1328	1328	1328	7NBS_03125	CTOTU47045_01862	F1182_04619	JCM_05770	NBRC_02012	PB293_03828	SRR12377473_02345	p42_Compleate_02160
group_2845		hypothetical protein	8	8	1	34	2219				263	473	437	7NBS_03126	CTOTU47045_01863	F1182_04621	JCM_05771	NBRC_02011	PB293_03829	SRR12377473_02344	p42_Compleate_02161
purC_2		Phosphoribosylaminoimidazole-succinocarboxamide synthase	8	8	1	34	2221				392	689	649	7NBS_03128	CTOTU47045_01865	F1182_04623	JCM_05775	NBRC_02009	PB293_03831	SRR12377473_02342	p42_Compleate_02163
argH_2		Argininosuccinate lyase	8	8	1	34	4610				1043	1514	1410	7NBS_03161	CTOTU47045_02032	F1182_01294	JCM_04737	NBRC_03193	PB293_01388	SRR12377473_00640	p42_Compleate_03551
group_2855		hypothetical protein	8	8	1	34	4633				404	407	405	7NBS_03173	CTOTU47045_02018	F1182_01311	JCM_04728	NBRC_03199	PB293_01394	SRR12377473_00633	p42_Compleate_03558
hutG_2		Formimidoylglutamase	8	8	1	34	6232				461	992	925	7NBS_03193	CTOTU47045_01064	F1182_01182	JCM_04310	NBRC_03775	PB293_04315	SRR12377473_00910	p42_Compleate_00039
group_2864		hypothetical protein	8	8	1	34	6250				308	311	310	7NBS_03205	CTOTU47045_01052	F1182_03184	JCM_03158	NBRC_03763	PB293_04303	SRR12377473_02062	p42_Compleate_00050
ypmQ_2		SCO1 protein	8	8	1	34	1851				353	596	562	7NBS_03266	CTOTU47045_02778	F1182_03097	JCM_03949	NBRC_03570	PB293_01858	SRR12377473_03181	p42_Compleate_01287
group_2883		hypothetical protein	8	8	1	34	4246				1289	1775	1642	7NBS_03389	CTOTU47045_02214	F1182_03747	JCM_00730	NBRC_04232	PB293_04075	SRR12377473_01473	p42_Compleate_03329
group_2885		hypothetical protein	8	8	1	34	4275				500	512	510	7NBS_03410	CTOTU47045_02236	F1182_00960	JCM_00703	NBRC_04211	PB293_04053	SRR12377473_03524	p42_Compleate_03356
btuF_4		Vitamin B12-binding protein	8	8	1	34	1735				257	992	836	7NBS_03418	CTOTU47045_02884	F1182_02373	JCM_03646	NBRC_00012	PB293_02547	SRR12377473_03214	p42_Compleate_01578
group_2890		hypothetical protein	8	8	1	34	1745				323	476	384	7NBS_03424	CTOTU47045_02878	F1182_01540	JCM_03654	NBRC_00018	PB293_00420	SRR12377473_03527	p42_Compleate_01583
group_2895		hypothetical protein	8	8	1	34	8145				749	764	762	7NBS_03457	CTOTU47045_00317	F1182_03599	JCM_01688	NBRC_00554	PB293_03978	SRR12377473_00771	p42_Compleate_03028
mltF_2		Membrane-bound lytic murein transglycosylase F	8	8	1	34	8167				518	758	728	7NBS_03472	CTOTU47045_00302	F1182_03615	JCM_01709	NBRC_00538	PB293_03963	SRR12377473_02566	p42_Compleate_03013
yjbK		Putative triphosphatase YjbK	8	8	1	34	8168				569	587	584	7NBS_03473	CTOTU47045_00301	F1182_03616	JCM_01710	NBRC_00537	PB293_03962	SRR12377473_02565	p42_Compleate_03012
mgtE		Magnesium transporter MgtE	8	8	1	34	8176				350	1376	1247	7NBS_03478	CTOTU47045_00296	F1182_03621	JCM_01718	NBRC_00532	PB293_03957	SRR12377473_02560	p42_Compleate_03007
group_2902		hypothetical protein	8	8	1	34	8179				212	389	366	7NBS_03481	CTOTU47045_00293	F1182_03624	JCM_01721	NBRC_00529	PB293_03954	SRR12377473_02557	p42_Compleate_03004
group_2911		hypothetical protein	8	8	1	34	4392				314	314	314	7NBS_03513	CTOTU47045_03025	F1182_00402	JCM_04135	NBRC_03132	PB293_00503	SRR12377473_01580	p42_Compleate_03409
mntD		Manganese transport system membrane protein MntD	8	8	1	34	7092				833	869	858	7NBS_03535	CTOTU47045_02290	F1182_00273	JCM_05252	NBRC_00847	PB293_03587	SRR12377473_02712	p42_Compleate_01010
group_2914		hypothetical protein	8	8	1	34	7073				830	836	830	7NBS_03545	CTOTU47045_02300	F1182_00264	JCM_05264	NBRC_00840	PB293_03598	SRR12377473_01039	p42_Compleate_01022
group_2915		hypothetical protein	8	8	1	34	7071				290	290	290	7NBS_03547	CTOTU47045_02302	F1182_00262	JCM_06279	NBRC_00838	PB293_03600	SRR12377473_01037	p42_Compleate_01024
mobA		putative molybdenum cofactor guanylyltransferase	8	8	1	34	7051				590	590	590	7NBS_03555	CTOTU47045_02310	F1182_00252	JCM_05737	NBRC_00830	PB293_03608	SRR12377473_01019	p42_Compleate_01042
modB		Molybdenum transport system permease protein ModB	8	8	1	34	7041				569	656	645	7NBS_03562	CTOTU47045_02317	F1182_03935	JCM_05746	NBRC_00823	PB293_03615	SRR12377473_01943	p42_Compleate_01049
group_2920		hypothetical protein	8	8	1	34	7037				617	752	633	7NBS_03565	CTOTU47045_02320	F1182_03932	JCM_05750	NBRC_00820	PB293_03618	SRR12377473_01940	p42_Compleate_01052
crcB_1		Putative fluoride ion transporter CrcB	8	8	1	34	7033				302	329	325	7NBS_03568	CTOTU47045_02323	F1182_03929	JCM_05754	NBRC_00817	PB293_03621	SRR12377473_01937	p42_Compleate_01055
crcB_2		Putative fluoride ion transporter CrcB	8	8	1	34	7032				344	386	352	7NBS_03569	CTOTU47045_02324	F1182_03928	JCM_05755	NBRC_00816	PB293_03622	SRR12377473_01936	p42_Compleate_01056
gerBC_1		Spore germination protein B3	8	8	1	34	221				653	1190	1122	7NBS_03579	CTOTU47045_01500	F1182_00534	JCM_01843	NBRC_01388	PB293_02114	SRR12377473_02044	p42_Compleate_00453
group_2925		hypothetical protein	8	8	1	34	234				329	416	405	7NBS_03585	CTOTU47045_01494	F1182_00542	JCM_01836	NBRC_01394	PB293_02120	SRR12377473_02038	p42_Compleate_00459
group_2928		hypothetical protein	8	8	1	34	255				989	1661	1523	7NBS_03602	CTOTU47045_01477	F1182_00561	JCM_01810	NBRC_01411	PB293_02137	SRR12377473_01077	p42_Compleate_00476
hemA		Glutamyl-tRNA reductase	8	8	1	34	258				422	1364	1174	7NBS_03605	CTOTU47045_01474	F1182_00565	JCM_01807	NBRC_01414	PB293_02140	SRR12377473_01074	p42_Compleate_00479
cstA		Peptide transporter CstA	8	8	1	34	6305				1466	1802	1753	7NBS_03621	CTOTU47045_03442	F1182_00040	JCM_03202	NBRC_03726	PB293_03046	SRR12377473_01523	p42_Compleate_00098
sat		Sulfate adenylyltransferase	8	8	1	34	6329				458	1139	1053	7NBS_03637	CTOTU47045_03426	F1182_04652	JCM_03226	NBRC_03710	PB293_03030	SRR12377473_00985	p42_Compleate_00114
mrpE_2		Na(+)/H(+) antiporter subunit E	8	8	1	34	6334				179	479	441	7NBS_03641	CTOTU47045_03422	F1182_04648	JCM_03231	NBRC_03706	PB293_03026	SRR12377473_00981	p42_Compleate_00118
group_2944		hypothetical protein	8	8	1	34	6349				1331	1433	1408	7NBS_03650	CTOTU47045_04251	F1182_04637	JCM_03247	NBRC_03697	PB293_03017	SRR12377473_00972	p42_Compleate_00127
addB		ATP-dependent helicase/deoxyribonuclease subunit B	8	8	1	34	8132				179	3509	3092	7NBS_03652	CTOTU47045_00325	F1182_00972	JCM_01675	NBRC_00562	PB293_03986	SRR12377473_00779	p42_Compleate_03036
rtcB		RNA-splicing ligase RtcB	8	8	1	34	7176				713	1220	1156	7NBS_03699	CTOTU47045_03626	F1182_04033	JCM_05816	NBRC_00882	PB293_04205	SRR12377473_01418	p42_Compleate_00961
leuB		3-isopropylmalate dehydrogenase	8	8	1	34	7183				434	1100	994	7NBS_03704	CTOTU47045_03631	F1182_04041	JCM_05809	NBRC_00887	PB293_04200	SRR12377473_02830	p42_Compleate_00956
tsaB		tRNA threonylcarbamoyladenosine biosynthesis protein TsaB	8	8	1	34	1516				707	707	707	7NBS_03718	CTOTU47045_04099	F1182_02114	JCM_04568	NBRC_02722	PB293_01954	SRR12377473_02697	p42_Compleate_04365
group_2961		hypothetical protein	8	8	1	34	1084				890	1010	995	7NBS_03731	CTOTU47045_04087	F1182_02340	JCM_03035	NBRC_02406	PB293_01942	SRR12377473_02226	p42_Compleate_04377
group_2965		hypothetical protein	8	8	1	34	9460				326	326	326	7NBS_03753	CTOTU47045_01689	F1182_01673	JCM_02478	NBRC_03465	PB293_00311	SRR12377473_02268	p42_Compleate_01445
group_2972		hypothetical protein	8	8	1	34	4521				554	584	569	7NBS_03838	CTOTU47045_02088	F1182_04676	JCM_03319	NBRC_02489	PB293_01335	SRR12377473_01220	p42_Compleate_03491
group_2973		hypothetical protein	8	8	1	34	4537				203	287	276	7NBS_03849	CTOTU47045_02077	F1182_02293	JCM_03335	NBRC_02478	PB293_01346	SRR12377473_02403	p42_Compleate_03502
alaS_2		Alanine--tRNA ligase	8	8	1	34	4538				731	1175	1119	7NBS_03850	CTOTU47045_02076	F1182_02292	JCM_03336	NBRC_02477	PB293_01347	SRR12377473_02404	p42_Compleate_03503
menD		2-succinyl-5-enolpyruvyl-6-hydroxy-3-cyclohexene-1-carboxylate synthase	8	8	1	34	6387				950	1715	1619	7NBS_03907	CTOTU47045_00232	F1182_01464	JCM_03756	NBRC_04155	PB293_03486	SRR12377473_02690	p42_Compleate_00200
menE		2-succinylbenzoate--CoA ligase	8	8	1	34	6391				713	1424	1335	7NBS_03910	CTOTU47045_00229	F1182_01467	JCM_03762	NBRC_04152	PB293_03483	SRR12377473_01480	p42_Compleate_00203
group_2985		hypothetical protein	8	8	1	34	6395				146	146	146	7NBS_03914	CTOTU47045_00225	F1182_01471	JCM_03767	NBRC_04148	PB293_03479	SRR12377473_01484	p42_Compleate_00207
puuR		hypothetical protein	8	8	1	34	6178				248	548	504	7NBS_03933	CTOTU47045_01103	F1182_04737	JCM_04259	NBRC_03816	PB293_03417	SRR12377473_03075	p42_Compleate_00007
yqeY		putative protein YqeY	8	8	1	34	496				350	428	418	7NBS_03968	CTOTU47045_03278	F1182_01400	JCM_01995	NBRC_02193	PB293_02275	SRR12377473_01448	p42_Compleate_00640
gerAC_1		Spore germination protein A3	8	8	1	34	1874				521	1199	1114	7NBS_04025	CTOTU47045_02762	F1182_03114	JCM_03929	NBRC_03586	PB293_01842	SRR12377473_00796	p42_Compleate_01271
hcaT		putative 3-phenylpropionic acid transporter	8	8	1	34	1911				818	1151	1098	7NBS_04052	CTOTU47045_02735	F1182_02803	JCM_05193	NBRC_03613	PB293_01813	SRR12377473_03538	p42_Compleate_01239
lsa(B)		ABC-F type ribosomal protection protein Lsa(B)	8	8	1	34	9539				1319	1481	1460	7NBS_04063	CTOTU47045_01719	F1182_00360	JCM_02531	NBRC_03498	PB293_02307	SRR12377473_02468	p42_Compleate_01407
paiA		Spermidine/spermine N(1)-acetyltransferase	8	8	1	34	9530				413	518	504	7NBS_04071	CTOTU47045_01711	F1182_00352	JCM_02519	NBRC_03490	PB293_02316	SRR12377473_03602	p42_Compleate_01417
mtnX		2-hydroxy-3-keto-5-methylthiopentenyl-1-phosphate phosphatase	8	8	1	34	1419				686	752	694	7NBS_04089	CTOTU47045_03484	F1182_01768	JCM_01094	NBRC_02867	PB293_04120	SRR12377473_00606	p42_Compleate_04275
group_3029	scmP_4	N-acetylcysteine deacetylase	8	8	1	34	1390				476	1145	1061	7NBS_04106	CTOTU47045_00684	F1182_04917	JCM_01072	NBRC_02884	PB293_04103	SRR12377473_01429	p42_Compleate_04257
group_3033		hypothetical protein	8	8	1	34	1386				377	1160	1062	7NBS_04110	CTOTU47045_00680	F1182_04912	JCM_01065	NBRC_02888	PB293_04099	SRR12377473_01433	p42_Compleate_04253
group_3037		hypothetical protein	8	8	1	34	4326				749	1172	1119	7NBS_04145	CTOTU47045_02273	F1182_00180	JCM_00677	NBRC_04192	PB293_00468	SRR12377473_02304	p42_Compleate_03376
group_3039		hypothetical protein	8	8	1	34	4331				467	806	753	7NBS_04148	CTOTU47045_02276	F1182_00176	JCM_00673	NBRC_04189	PB293_00471	SRR12377473_02307	p42_Compleate_03379
kipR_4		HTH-type transcriptional regulator KipR	8	8	1	34	4338				521	728	693	7NBS_04152	CTOTU47045_02280	F1182_00171	JCM_00668	NBRC_04185	PB293_00475	SRR12377473_02311	p42_Compleate_03383
group_3043		hypothetical protein	8	8	1	34	4340				833	953	938	7NBS_04154	CTOTU47045_02999	F1182_02536	JCM_06104	NBRC_03158	PB293_00477	SRR12377473_03486	p42_Compleate_03386
group_3048		hypothetical protein	8	8	1	34	5202				461	707	649	7NBS_04180	CTOTU47045_04120	F1182_05033	JCM_02800	NBRC_00289	PB293_01000	SRR12377473_02794	p42_Compleate_01869
pdhA		Pyruvate dehydrogenase E1 component subunit alpha	8	8	1	34	7823				557	1115	1040	7NBS_04204	CTOTU47045_02987	F1182_04461	JCM_01202	NBRC_00971	PB293_01775	SRR12377473_00537	p42_Compleate_02889
acdA_2		Acyl-CoA dehydrogenase	8	8	1	34	4210				410	1193	1071	7NBS_04241	CTOTU47045_02191	F1182_02043	JCM_00762	NBRC_04255	PB293_00836	SRR12377473_01541	p42_Compleate_03307
group_3061		hypothetical protein	8	8	1	34	4204				188	476	420	7NBS_04245	CTOTU47045_04318	F1182_04005	JCM_00769	NBRC_04259	PB293_00832	SRR12377473_01400	p42_Compleate_03303
purE		N5-carboxyaminoimidazole ribonucleotide mutase	8	8	1	34	983				356	488	471	7NBS_04286	CTOTU47045_04186	F1182_01246	JCM_05083	NBRC_01106	PB293_02948	SRR12377473_00944	p42_Compleate_04442
group_3071		hypothetical protein	8	8	1	34	7102				731	1028	990	7NBS_04339	CTOTU47045_02283	F1182_00281	JCM_05241	NBRC_00854	PB293_03580	SRR12377473_02705	p42_Compleate_01003
group_3081		hypothetical protein	8	8	1	34	1923				878	1490	1404	7NBS_04392	CTOTU47045_02723	F1182_03511	JCM_05178	NBRC_03624	PB293_01801	SRR12377473_02536	p42_Compleate_01228
polX		DNA polymerase/3'-5' exonuclease PolX	8	8	1	34	5551				1364	1709	1649	7NBS_04402	CTOTU47045_00046	F1182_00116	JCM_05137	NBRC_03977	PB293_01255	SRR12377473_00381	p42_Compleate_00376
scoA		putative succinyl-CoA:3-ketoacid coenzyme A transferase subunit A	8	8	1	34	4299				485	707	664	7NBS_04500	CTOTU47045_02261	F1182_00954	JCM_00697	NBRC_04205	PB293_00456	SRR12377473_03502	p42_Compleate_03362
group_3124		hypothetical protein	8	8	1	34	1722				656	929	885	7NBS_04553	CTOTU47045_02892	F1182_02364	JCM_03634	NBRC_00004	PB293_02539	SRR12377473_02821	p42_Compleate_01569
group_3126		hypothetical protein	8	8	1	34	6218				401	695	658	7NBS_04554	CTOTU47045_01075	F1182_01166	JCM_04294	NBRC_03786	PB293_04326	SRR12377473_00899	p42_Compleate_00028
lgoT		putative L-galactonate transporter	8	8	1	34	6190				1208	1292	1273	7NBS_03940	CTOTU47045_01096	F1182_04748	JCM_04269	NBRC_03809	PB293_03424	SRR12377473_03069	p42_Compleate_00017
pnoA		Nitronate monooxygenase	8	8	1	34	10005				1007	1169	1028	7NBS_00791	CTOTU47045_01347	F1182_04114	JCM_03541	NBRC_01283	PB293_02417	SRR12377473_02283	p42_Compleate_00799
trpB_1		Tryptophan synthase beta chain	8	8	1	34	338				521	1214	1125	7NBS_02822	CTOTU47045_01426	F1182_00236	JCM_01744	NBRC_01462	PB293_02188	SRR12377473_00009	p42_Compleate_00533
rlmCD_2		23S rRNA (uracil-C(5))-methyltransferase RlmCD	8	8	1	34	9178				830	1394	1312	7NBS_01072	CTOTU47045_01751	F1182_04898	JCM_02218	NBRC_01208	PB293_02724	SRR12377473_00144	p42_Compleate_04537
fadA_2		3-ketoacyl-CoA thiolase	8	8	1	34	2947				728	1154	1098	7NBS_01169	CTOTU47045_01951	F1182_03723	JCM_00203	NBRC_00796	PB293_00911	SRR12377473_02252	p42_Compleate_02317
fliY_1		L-cystine-binding protein FliY	8	8	1	34	8517				782	788	782	7NBS_02550	CTOTU47045_02582	F1182_01116	JCM_02113	NBRC_04551	PB293_03360	SRR12377473_03595	p42_Compleate_03781
argJ		Arginine biosynthesis bifunctional protein ArgJ	8	8	1	34	6514				173	1244	1101	7NBS_00436	CTOTU47045_00143	F1182_00164	JCM_01432	NBRC_04073	PB293_01158	SRR12377473_01971	p42_Compleate_00282
lplJ		Lipoate-protein ligase LplJ	8	8	1	34	5989				653	995	950	7NBS_02193	CTOTU47045_01596	F1182_00341	JCM_03842	NBRC_03909	PB293_04227	SRR12377473_01128	p42_Compleate_04688
group_3205		putative protein	8	8	1	34	3966				902	980	942	7NBS_02774	CTOTU47045_00436	F1182_00470	JCM_04872	NBRC_02365	PB293_00657	SRR12377473_00242	p42_Compleate_03137
group_3207		hypothetical protein	8	8	1	34	3938				308	1094	984	7NBS_02758	CTOTU47045_00418	F1182_00491	JCM_04812	NBRC_02383	PB293_04390	SRR12377473_02658	p42_Compleate_03120
mcpB_3		Methyl-accepting chemotaxis protein McpB	8	8	1	34	5962				380	1307	1188	7NBS_02736	CTOTU47045_01573	F1182_00869	JCM_03372	NBRC_02542	PB293_00568	SRR12377473_02128	p42_Compleate_04665
sigX_2		ECF RNA polymerase sigma factor SigX	8	8	1	34	5949				212	497	459	7NBS_02727	CTOTU47045_01564	F1182_00878	JCM_03388	NBRC_02551	PB293_00577	SRR12377473_02018	p42_Compleate_04655
group_3215		hypothetical protein	8	8	1	34	8128				377	641	576	7NBS_03653	CTOTU47045_00326	F1182_00970	JCM_01673	NBRC_00563	PB293_03987	SRR12377473_00780	p42_Compleate_03037
group_3221		hypothetical protein	8	8	1	34	4609				179	1724	1517	7NBS_03160	CTOTU47045_02033	F1182_01290	JCM_04739	NBRC_03192	PB293_01387	SRR12377473_00641	p42_Compleate_03550
group_3224		hypothetical protein	8	8	1	34	4614				662	1298	1216	7NBS_03163	CTOTU47045_02030	F1182_01297	JCM_04734	NBRC_03195	PB293_01390	SRR12377473_00638	p42_Compleate_03553
comA_2		Transcriptional regulatory protein ComA	8	8	1	34	1777				269	629	581	7NBS_03434	CTOTU47045_02868	F1182_01565	JCM_03692	NBRC_00041	PB293_00410	SRR12377473_02583	p42_Compleate_01594
fabG_9		3-oxoacyl-[acyl-carrier-protein] reductase FabG	8	8	1	34	1893			Hypothetical protein with no hits to refseq/uniprot/clusters/cdd/tigrfams/pfam overlapping another protein with hits	209	743	667	7NBS_04037	CTOTU47045_02750	F1182_01718	JCM_05212	NBRC_03598	PB293_01830	SRR12377473_00809	p42_Compleate_01259
lysN_3		2-aminoadipate transaminase	8	8	1	34	2802				269	1418	1190	7NBS_00008	CTOTU47045_03113	F1182_04225	JCM_00341	NBRC_01688	PB293_04476	SRR12377473_02245	p42_Compleate_02413
ytrF		ABC transporter permease YtrF	8	8	1	34	1385				266	1328	1188	7NBS_00551	CTOTU47045_00679	F1182_02031	JCM_01064	NBRC_02889	PB293_04098	SRR12377473_01434	p42_Compleate_04252
sasA_1		Adaptive-response sensory-kinase SasA	8	8	1	34	4988				1166	1481	1439	7NBS_01373	CTOTU47045_04147	F1182_02036	JCM_06193	NBRC_00420	PB293_01135	SRR12377473_03277	p42_Compleate_02009
walR_3		Transcriptional regulatory protein WalR	8	8	1	34	2753				470	722	688	7NBS_00035	CTOTU47045_03083	F1182_02250	JCM_00378	NBRC_01715	PB293_03308	SRR12377473_01007	p42_Compleate_02442
dacF_1		D-alanyl-D-alanine carboxypeptidase DacF	8	8	1	34	6962				680	842	817	7NBS_01560	CTOTU47045_02374	F1182_02332	JCM_05046	NBRC_01570	PB293_03739	SRR12377473_01830	p42_Compleate_01104
hsaA		Flavin-dependent monooxygenase, oxygenase subunit HsaA	8	8	1	34	8455				539	1043	977	7NBS_02516	CTOTU47045_02604	F1182_02336	JCM_02143	NBRC_04573	PB293_02891	SRR12377473_02628	p42_Compleate_03740
mhqO		Putative ring-cleaving dioxygenase MhqO	8	8	1	34	8941				938	959	954	7NBS_00697	CTOTU47045_00532	F1182_02515	JCM_02896	NBRC_03020	PB293_00245	SRR12377473_01135	p42_Compleate_04118
group_3254		Beta/alpha-amylase	8	8	1	34	8141				1073	1475	1417	7NBS_03454	CTOTU47045_00320	F1182_02543	JCM_01685	NBRC_00557	PB293_03981	SRR12377473_00774	p42_Compleate_03031
group_3256		hypothetical protein	8	8	1	34	9216				989	1082	1013	7NBS_01043	CTOTU47045_01780	F1182_02579	JCM_02257	NBRC_01179	PB293_02753	SRR12377473_00173	p42_Compleate_04507
btuD_7		Vitamin B12 import ATP-binding protein BtuD	8	8	1	34	4037				1460	1469	1461	7NBS_02928	CTOTU47045_00980	F1182_02723	JCM_05889	NBRC_04373	PB293_00707	SRR12377473_00830	p42_Compleate_03190
dusB		tRNA-dihydrouridine synthase B	8	8	1	34	811				179	1043	932	7NBS_01917	CTOTU47045_03645	F1182_02745	JCM_04480	NBRC_02661	PB293_03631	SRR12377473_03014	p42_Compleate_03619
group_3266		hypothetical protein	8	8	1	34	1031				224	467	433	7NBS_03059	CTOTU47045_03882	F1182_02873	JCM_02988	NBRC_02438	PB293_01910	SRR12377473_00101	p42_Compleate_04410
brnQ_2		Branched-chain amino acid transport system 2 carrier protein	8	8	1	34	3875				794	1322	1253	7NBS_02891	CTOTU47045_00398	F1182_02925	JCM_06170	NBRC_03665	PB293_04040	SRR12377473_03318	p42_Compleate_03096
dksA_2		RNA polymerase-binding transcription factor DksA	8	8	1	34	6917				644	689	680	7NBS_01592	CTOTU47045_03157	F1182_03483	JCM_04622	NBRC_01540	PB293_00873	SRR12377473_03535	p42_Compleate_01128
nagA		N-acetylglucosamine-6-phosphate deacetylase	8	8	1	34	5054				1160	1169	1164	7NBS_01335	CTOTU47045_02396	F1182_03987	JCM_05282	NBRC_00384	PB293_01099	SRR12377473_02620	p42_Compleate_01976
group_3296		hypothetical protein	8	8	1	34	2810				932	965	938	7NBS_00004	CTOTU47045_03117	F1182_04219	JCM_00335	NBRC_01684	PB293_04480	SRR12377473_02249	p42_Compleate_02408
group_3297		hypothetical protein	8	8	1	34	6618				290	2147	1912	7NBS_00517	CTOTU47045_00063	F1182_04271	JCM_01542	NBRC_03993	PB293_01238	SRR12377473_00395	p42_Compleate_00361
group_3302		hypothetical protein	8	8	1	34	6344				317	566	532	7NBS_03646	CTOTU47045_03417	F1182_04641	JCM_03241	NBRC_03701	PB293_03021	SRR12377473_00976	p42_Compleate_00123
hisK		Histidinol-phosphatase	8	8	1	34	6529				794	803	795	7NBS_00447	CTOTU47045_00132	F1182_00150	JCM_01449	NBRC_04062	PB293_01169	SRR12377473_02433	p42_Compleate_00293
mrpA_2		Na(+)/H(+) antiporter subunit A	8	8	1	34	6343				242	2414	2140	7NBS_03645	CTOTU47045_03418	F1182_04643	JCM_03238	NBRC_03702	PB293_03022	SRR12377473_00977	p42_Compleate_00122
fadF		putative iron-sulfur-binding oxidoreductase FadF	8	8	1	34	4034				956	2240	2071	7NBS_02926	CTOTU47045_00982	F1182_02721	JCM_05885	NBRC_04375	PB293_00705	SRR12377473_00828	p42_Compleate_03188
group_3372		hypothetical protein	8	8	1	34	2809				209	209	209	7NBS_00005	CTOTU47045_03116	F1182_04220	JCM_00336	NBRC_01685	PB293_04479	SRR12377473_02248	p42_Compleate_02409
ydjJ		putative zinc-type alcohol dehydrogenase-like protein YdjJ	8	8	1	34	2799				602	1049	993	7NBS_00010	CTOTU47045_03111	F1182_04227	JCM_00344	NBRC_01690	PB293_04474	SRR12377473_02243	p42_Compleate_02415
group_3375		hypothetical protein	8	8	1	34	2798				416	638	609	7NBS_00011	CTOTU47045_03110	F1182_04228	JCM_00346	NBRC_01691	PB293_04473	SRR12377473_02242	p42_Compleate_02416
group_3377		Multidrug efflux system ATP-binding protein	8	8	1	34	2766				782	887	873	7NBS_00028	CTOTU47045_03090	F1182_02259	JCM_00369	NBRC_01708	PB293_03315	SRR12377473_01000	p42_Compleate_02435
group_3379		hypothetical protein	8	8	1	34	2745				485	485	485	7NBS_00042	CTOTU47045_03077	F1182_02241	JCM_00386	NBRC_01723	PB293_03300	SRR12377473_01014	p42_Compleate_02449
guaD_1		Guanine deaminase	8	8	1	34	2737				1367	1367	1367	7NBS_00047	CTOTU47045_03072	F1182_02235	JCM_00392	NBRC_01728	PB293_03295	SRR12377473_02184	p42_Compleate_02454
ribD		Riboflavin biosynthesis protein RibD	8	8	1	34	2731				1112	1115	1112	7NBS_00052	CTOTU47045_03067	F1182_00529	JCM_00399	NBRC_01733	PB293_03290	SRR12377473_02179	p42_Compleate_02459
group_3387		hypothetical protein	8	8	1	34	2726				632	884	852	7NBS_00057	CTOTU47045_03062	F1182_00524	JCM_00405	NBRC_01738	PB293_03285	SRR12377473_02174	p42_Compleate_02464
scpB		Segregation and condensation protein B	8	8	1	34	2669				593	596	593	7NBS_00091	CTOTU47045_02159	F1182_02104	JCM_00447	NBRC_01769	PB293_03254	SRR12377473_00708	p42_Compleate_02495
scpA		Segregation and condensation protein A	8	8	1	34	2668				479	779	741	7NBS_00092	CTOTU47045_02158	F1182_02103	JCM_00449	NBRC_01770	PB293_03253	SRR12377473_00709	p42_Compleate_02496
group_3397		hypothetical protein	8	8	1	34	2633				482	683	657	7NBS_00117	CTOTU47045_02133	F1182_02072	JCM_00479	NBRC_01795	PB293_01413	SRR12377473_03493	p42_Compleate_02521
group_34		hypothetical protein	8	8	1	34	6934				599	1424	1231	7NBS_01580	CTOTU47045_03145	F1182_03172	JCM_04638	NBRC_01551	PB293_00883	SRR12377473_03605	p42_Compleate_01122
group_3400	vraR_1	Response regulator protein VraR	8	8	1	34	2631				539	632	620	7NBS_00119	CTOTU47045_02131	F1182_02070	JCM_00482	NBRC_01797	PB293_01415	SRR12377473_03495	p42_Compleate_02523
group_3407		hypothetical protein	8	8	1	34	2577				236	251	249	7NBS_00153	CTOTU47045_02099	F1182_00718	JCM_00513	NBRC_01822	PB293_01439	SRR12377473_01270	p42_Compleate_02549
metZ		O-succinylhomoserine sulfhydrylase	8	8	1	34	2555				1160	1253	1230	7NBS_00162	CTOTU47045_04359	F1182_00708	JCM_00527	NBRC_01831	PB293_01448	SRR12377473_01287	p42_Compleate_02566
glpK		Glycerol kinase	8	8	1	34	2527				1493	1493	1493	7NBS_00177	CTOTU47045_00704	F1182_00689	JCM_00550	NBRC_01846	PB293_01481	SRR12377473_01975	p42_Compleate_02583
group_3410		hypothetical protein	8	8	1	34	2522				527	659	641	7NBS_00180	CTOTU47045_00707	F1182_00686	JCM_00556	NBRC_01849	PB293_01484	SRR12377473_03281	p42_Compleate_02586
korA		2-oxoglutarate oxidoreductase subunit KorA	8	8	1	34	7447				1241	1739	1676	7NBS_00198	CTOTU47045_00735	F1182_01924	JCM_00578	NBRC_01867	PB293_01502	SRR12377473_02538	p42_Compleate_02615
spoVS		Stage V sporulation protein S	8	8	1	34	7449				140	266	250	7NBS_00199	CTOTU47045_00736	F1182_01922	JCM_00579	NBRC_01868	PB293_01503	SRR12377473_02539	p42_Compleate_02616
nagR_1		HTH-type transcriptional repressor NagR	8	8	1	34	7499				512	728	701	7NBS_00225	CTOTU47045_00762	F1182_01890	JCM_00615	NBRC_01894	PB293_01529	SRR12377473_00681	p42_Compleate_02641
rnj2		Ribonuclease J 2	8	8	1	34	7501				950	1667	1577	7NBS_00227	CTOTU47045_00764	F1182_01886	JCM_00619	NBRC_01896	PB293_01531	SRR12377473_00683	p42_Compleate_02643
group_3426		putative zinc protease	8	8	1	34	7515				1073	1223	1204	7NBS_00237	CTOTU47045_00774	F1182_01875	JCM_00634	NBRC_01906	PB293_01541	SRR12377473_00693	p42_Compleate_02653
truB		tRNA pseudouridine synthase B	8	8	1	34	7522				911	911	911	7NBS_00242	CTOTU47045_00779	F1182_03853	JCM_00641	NBRC_01911	PB293_01546	SRR12377473_01252	p42_Compleate_02658
rasP		Regulator of sigma-W protease RasP	8	8	1	34	7538				260	1262	1136	7NBS_00254	CTOTU47045_00791	F1182_03868	JCM_00656	NBRC_01921	PB293_01558	SRR12377473_01262	p42_Compleate_02668
group_3435		hypothetical protein	8	8	1	34	7595				797	797	797	7NBS_00295	CTOTU47045_00831	F1182_03914	JCM_04382	NBRC_01961	PB293_01598	SRR12377473_02644	p42_Compleate_02706
trmD		tRNA (guanine-N(1)-)-methyltransferase	8	8	1	34	7626				605	740	720	7NBS_00317	CTOTU47045_00853	F1182_04341	JCM_04352	NBRC_01983	PB293_01621	SRR12377473_00934	p42_Compleate_02731
rimM		Ribosome maturation factor RimM	8	8	1	34	7627				407	515	501	7NBS_00318	CTOTU47045_00854	F1182_04340	JCM_04351	NBRC_01984	PB293_01622	SRR12377473_00933	p42_Compleate_02732
arcA_2		Arginine deiminase	8	8	1	34	7660				872	872	872	7NBS_00341	CTOTU47045_04378	F1182_02693	JCM_01375	NBRC_01101	PB293_01645	SRR12377473_01712	p42_Compleate_02758
rlmN		putative dual-specificity RNA methyltransferase RlmN	8	8	1	34	7669				284	1142	1034	7NBS_00349	CTOTU47045_02482	F1182_02702	JCM_01365	NBRC_01093	PB293_01653	SRR12377473_01704	p42_Compleate_02766
group_3451		hypothetical protein	8	8	1	34	7683				1685	1685	1685	7NBS_00359	CTOTU47045_02492	F1182_03554	JCM_01351	NBRC_01083	PB293_01663	SRR12377473_02550	p42_Compleate_02776
group_3456		hypothetical protein	8	8	1	34	6418				503	776	720	7NBS_00369	CTOTU47045_00210	F1182_03776	JCM_03790	NBRC_04133	PB293_03464	SRR12377473_01499	p42_Compleate_00222
pckA		Phosphoenolpyruvate carboxykinase (ATP)	8	8	1	34	6419				1331	1586	1553	7NBS_00370	CTOTU47045_00209	F1182_03777	JCM_03791	NBRC_04132	PB293_03463	SRR12377473_01500	p42_Compleate_00223
ytpA		Phospholipase YtpA	8	8	1	34	6422				614	806	782	7NBS_00373	CTOTU47045_00206	F1182_03780	JCM_03796	NBRC_04129	PB293_03460	SRR12377473_00227	p42_Compleate_00226
bioB_1		Biotin synthase	8	8	1	34	6425				608	956	900	7NBS_00376	CTOTU47045_00203	F1182_03783	JCM_03801	NBRC_04126	PB293_03457	SRR12377473_00224	p42_Compleate_00229
oppD_2		Oligopeptide transport ATP-binding protein OppD	8	8	1	34	6452				725	1013	977	7NBS_00388	CTOTU47045_00191	F1182_01530	JCM_03819	NBRC_04114	PB293_03445	SRR12377473_00212	p42_Compleate_00241
gsiC_1		Glutathione transport system permease protein GsiC	8	8	1	34	6453				662	920	887	7NBS_00389	CTOTU47045_00190	F1182_01531	JCM_03822	NBRC_04113	PB293_03444	SRR12377473_00211	p42_Compleate_00242
gsiB_1		Glutathione-binding protein GsiB	8	8	1	34	6455				1364	1559	1534	7NBS_00391	CTOTU47045_00188	F1182_01533	JCM_03826	NBRC_04111	PB293_03442	SRR12377473_00209	p42_Compleate_00244
yhjX		putative MFS-type transporter YhjX	8	8	1	34	6466				824	1268	1212	7NBS_00402	CTOTU47045_00177	F1182_00451	JCM_01380	NBRC_04107	PB293_04627	SRR12377473_00205	p42_Compleate_00248
polC_1		DNA polymerase III PolC-type	8	8	1	34	7531				1361	4331	2502	7NBS_00250	CTOTU47045_00787	F1182_03862	JCM_00650	NBRC_01919	PB293_01554	SRR12377473_01260	p42_Compleate_02666
group_3470		putative protein	8	8	1	34	6470				728	1250	1184	7NBS_00404	CTOTU47045_00175	F1182_00449	JCM_01384	NBRC_04105	PB293_03336	SRR12377473_00203	p42_Compleate_00250
group_3472		Putative dipeptidase	8	8	1	34	6477				1193	1427	1382	7NBS_00411	CTOTU47045_00168	F1182_00439	JCM_01393	NBRC_04098	PB293_03329	SRR12377473_00196	p42_Compleate_00257
dat		D-alanine aminotransferase	8	8	1	34	6478				470	854	806	7NBS_00412	CTOTU47045_00167	F1182_00438	JCM_01395	NBRC_04097	PB293_03328	SRR12377473_00195	p42_Compleate_00258
group_3475		hypothetical protein	8	8	1	34	6481				620	1004	956	7NBS_00413	CTOTU47045_00166	F1182_00437	JCM_01396	NBRC_04096	PB293_03327	SRR12377473_00194	p42_Compleate_00259
group_3477		D-aspartate ligase	8	8	1	34	6485				752	1226	1166	7NBS_00417	CTOTU47045_00162	F1182_00433	JCM_01402	NBRC_04092	PB293_03323	SRR12377473_00190	p42_Compleate_00263
ysdC_1		Putative aminopeptidase YsdC	8	8	1	34	6487				668	1076	1025	7NBS_00419	CTOTU47045_00160	F1182_00430	JCM_01404	NBRC_04090	PB293_01141	SRR12377473_01716	p42_Compleate_00265
ccpA		Catabolite control protein A	8	8	1	34	6504				614	1004	955	7NBS_00430	CTOTU47045_00149	F1182_03683	JCM_01423	NBRC_04079	PB293_01152	SRR12377473_01727	p42_Compleate_00276
argC		N-acetyl-gamma-glutamyl-phosphate reductase	8	8	1	34	6512				1034	1034	1034	7NBS_00435	CTOTU47045_00144	F1182_03690	JCM_01431	NBRC_04074	PB293_01157	SRR12377473_01972	p42_Compleate_00281
group_3493		hypothetical protein	8	8	1	34	6544				734	929	904	7NBS_00460	CTOTU47045_00119	F1182_04202	JCM_01464	NBRC_04049	PB293_01182	SRR12377473_01854	p42_Compleate_00306
IMPDH_2		Inosine-5'-monophosphate dehydrogenase	8	8	1	34	6549				845	1307	1249	7NBS_00465	CTOTU47045_00114	F1182_04207	JCM_01469	NBRC_04044	PB293_01187	SRR12377473_01859	p42_Compleate_00311
group_3496		hypothetical protein	8	8	1	34	6550				161	305	287	7NBS_00466	CTOTU47045_00113	F1182_04208	JCM_01471	NBRC_04043	PB293_01188	SRR12377473_01860	p42_Compleate_00312
pfkA		ATP-dependent 6-phosphofructokinase	8	8	1	34	6559				455	959	890	7NBS_00472	CTOTU47045_00107	F1182_04950	JCM_01479	NBRC_04037	PB293_01194	SRR12377473_03295	p42_Compleate_00318
pyk		Pyruvate kinase	8	8	1	34	6561				1292	1760	1701	7NBS_00473	CTOTU47045_00106	F1182_04951	JCM_01480	NBRC_04036	PB293_01195	SRR12377473_03296	p42_Compleate_00319
yohK		Inner membrane protein YohK	8	8	1	34	6572				578	713	696	7NBS_00483	CTOTU47045_00096	F1182_02227	JCM_01494	NBRC_04026	PB293_01205	SRR12377473_01549	p42_Compleate_00329
hflK		Modulator of FtsH protease HflK	8	8	1	34	6573				203	971	875	7NBS_00484	CTOTU47045_00095	F1182_02226	JCM_01497	NBRC_04025	PB293_01206	SRR12377473_01550	p42_Compleate_00330
gapB		Glyceraldehyde-3-phosphate dehydrogenase 2	8	8	1	34	6585				722	1022	984	7NBS_00492	CTOTU47045_00087	F1182_02218	JCM_01507	NBRC_04017	PB293_01214	SRR12377473_01557	p42_Compleate_00337
group_3511		hypothetical protein	8	8	1	34	6595				224	263	258	7NBS_00500	CTOTU47045_00079	F1182_04253	JCM_01519	NBRC_04009	PB293_01222	SRR12377473_02807	p42_Compleate_00345
tcyM		L-cystine transport system permease protein TcyM	8	8	1	34	6609				389	713	672	7NBS_00512	CTOTU47045_00068	F1182_04265	JCM_01535	NBRC_03998	PB293_01233	SRR12377473_00400	p42_Compleate_00356
group_3515		putative FAD-linked oxidoreductase	8	8	1	34	6611				1097	1379	1343	7NBS_00514	CTOTU47045_00066	F1182_04267	JCM_01538	NBRC_03996	PB293_01235	SRR12377473_00398	p42_Compleate_00358
group_3524		hypothetical protein	8	8	1	34	1375				371	464	452	7NBS_00558	CTOTU47045_00672	F1182_02023	JCM_01053	NBRC_02896	PB293_02377	SRR12377473_00319	p42_Compleate_04245
group_3525		putative transcriptional regulatory protein	8	8	1	34	1362				491	719	690	7NBS_00566	CTOTU47045_00664	F1182_02013	JCM_01040	NBRC_02904	PB293_02369	SRR12377473_00311	p42_Compleate_04237
yeeO		putative FMN/FAD exporter YeeO	8	8	1	34	1357			Hypothetical protein with no hits to refseq/uniprot/clusters/cdd/tigrfams/pfam overlapping another protein with hits	605	1367	1271	7NBS_00570	CTOTU47045_00660	F1182_02009	JCM_01034	NBRC_02908	PB293_02365	SRR12377473_00307	p42_Compleate_04233
tsdA		hypothetical protein	8	8	1	34	1339				818	950	933	7NBS_00580	CTOTU47045_00650	F1182_01996	JCM_01020	NBRC_02918	PB293_02355	SRR12377473_00297	p42_Compleate_04223
group_3532	gloB_2	Hydroxyacylglutathione hydrolase	8	8	1	34	1336				725	1127	1076	7NBS_00584	CTOTU47045_00646	F1182_01993	JCM_01016	NBRC_02922	PB293_02351	SRR12377473_00293	p42_Compleate_04219
glpE_1		Thiosulfate sulfurtransferase GlpE	8	8	1	34	1334				476	548	539	7NBS_00586	CTOTU47045_00644	F1182_01991	JCM_01014	NBRC_02924	PB293_02349	SRR12377473_00291	p42_Compleate_04217
group_3550		hypothetical protein	8	8	1	34	8866				365	365	365	7NBS_00647	CTOTU47045_00582	F1182_02151	JCM_00955	NBRC_02967	PB293_00194	SRR12377473_00587	p42_Compleate_04177
group_3553		Peptidoglycan-N-acetylglucosamine deacetylase	8	8	1	34	8885				677	734	726	7NBS_00658	CTOTU47045_00571	F1182_02170	JCM_00941	NBRC_02978	PB293_00205	SRR12377473_00573	p42_Compleate_04163
sphR		Alkaline phosphatase synthesis transcriptional regulatory protein SphR	8	8	1	34	8905				590	668	658	7NBS_00673	CTOTU47045_00556	F1182_01607	JCM_02932	NBRC_02993	PB293_00222	SRR12377473_00556	p42_Compleate_04146
yvgN		Glyoxal reductase	8	8	1	34	8910				845	845	845	7NBS_00676	CTOTU47045_00553	F1182_01604	JCM_02928	NBRC_02996	PB293_00225	SRR12377473_00553	p42_Compleate_04143
yfiY_1		putative siderophore-binding lipoprotein YfiY	8	8	1	34	8913				950	953	950	7NBS_00679	CTOTU47045_00550	F1182_01601	JCM_02924	NBRC_02999	PB293_00228	SRR12377473_01158	p42_Compleate_04140
group_356		hypothetical protein	8	8	1	34	1514				173	338	306	7NBS_03716	CTOTU47045_04101	F1182_02112	JCM_04570	NBRC_02720	PB293_01956	SRR12377473_02695	p42_Compleate_04363
group_3560		hypothetical protein	8	8	1	34	8915				398	398	398	7NBS_00681	CTOTU47045_00548	F1182_02496	JCM_02922	NBRC_03001	PB293_00230	SRR12377473_01156	p42_Compleate_04138
putP_1		High-affinity proline transporter PutP	8	8	1	34	8960				395	1454	1251	7NBS_00710	CTOTU47045_00518	F1182_01842	JCM_02879	NBRC_03033	PB293_00260	SRR12377473_00756	p42_Compleate_04103
group_3570		hypothetical protein	8	8	1	34	9004				692	692	692	7NBS_00736	CTOTU47045_00491	F1182_00136	JCM_02837	NBRC_03059	PB293_00286	SRR12377473_00730	p42_Compleate_04088
pepT_1		Peptidase T	8	8	1	34	9952				179	1115	998	7NBS_00748	CTOTU47045_01305	F1182_03069	JCM_04036	NBRC_01326	PB293_02460	SRR12377473_02326	p42_Compleate_00841
group_3574		hypothetical protein	8	8	1	34	9958				854	1010	979	7NBS_00753	CTOTU47045_01310	F1182_03074	JCM_04029	NBRC_01321	PB293_02455	SRR12377473_02331	p42_Compleate_00836
spoIVB		SpoIVB peptidase	8	8	1	34	9978				485	947	889	7NBS_00767	CTOTU47045_01324	F1182_03092	JCM_04008	NBRC_01307	PB293_02441	SRR12377473_01829	p42_Compleate_00822
recN		DNA repair protein RecN	8	8	1	34	9979				941	1691	1511	7NBS_00768	CTOTU47045_01325	F1182_04090	JCM_04007	NBRC_01306	PB293_02440	SRR12377473_01828	p42_Compleate_00821
group_3581		hypothetical protein	8	8	1	34	10002				542	911	850	7NBS_00788	CTOTU47045_01344	F1182_04112	JCM_06005	NBRC_01286	PB293_02420	SRR12377473_02286	p42_Compleate_00802
ypdF_1		Aminopeptidase YpdF	8	8	1	34	10008				713	1061	1017	7NBS_00793	CTOTU47045_01349	F1182_04116	JCM_03538	NBRC_01281	PB293_02415	SRR12377473_02281	p42_Compleate_00797
group_3584		hypothetical protein	8	8	1	34	10010				278	428	407	7NBS_00795	CTOTU47045_01351	F1182_04118	JCM_03536	NBRC_01279	PB293_02413	SRR12377473_02279	p42_Compleate_00795
cycA		D-serine/D-alanine/glycine transporter	8	8	1	34	10047				1337	1388	1343	7NBS_00814	CTOTU47045_01372	F1182_00764	JCM_03508	NBRC_01258	PB293_02392	SRR12377473_01872	p42_Compleate_00783
group_3592		hypothetical protein	8	8	1	34	10051				962	1301	1217	7NBS_00818	CTOTU47045_01376	F1182_00768	JCM_03502	NBRC_01254	PB293_02388	SRR12377473_01876	p42_Compleate_00779
group_3596		hypothetical protein	8	8	1	34	10083				161	200	192	7NBS_00830	CTOTU47045_01387	F1182_03204	JCM_02438	NBRC_02234	PB293_01976	SRR12377473_01621	p42_Compleate_00768
group_3597		hypothetical protein	8	8	1	34	10087				266	437	415	7NBS_00833	CTOTU47045_01390	F1182_03201	JCM_02435	NBRC_02237	PB293_01979	SRR12377473_01618	p42_Compleate_00765
gloB_3		putative metallo-hydrolase	8	8	1	34	10094				368	644	609	7NBS_00839	CTOTU47045_01396	F1182_03194	JCM_02428	NBRC_02243	PB293_01985	SRR12377473_01612	p42_Compleate_00759
phoU		Phosphate-specific transport system accessory protein PhoU	8	8	1	34	639				407	659	627	7NBS_00852	CTOTU47045_01409	F1182_01218	JCM_02409	NBRC_02256	PB293_01998	SRR12377473_01599	p42_Compleate_00746
group_3601		hypothetical protein	8	8	1	34	634				191	191	191	7NBS_00857	CTOTU47045_01414	F1182_01226	JCM_02403	NBRC_02261	PB293_02003	SRR12377473_03466	p42_Compleate_00741
group_3604		hypothetical protein	8	8	1	34	616				128	131	130	7NBS_00866	CTOTU47045_04019	F1182_02595	JCM_02386	NBRC_02271	PB293_02013	SRR12377473_02203	p42_Compleate_00730
group_3605		hypothetical protein	8	8	1	34	615				494	494	494	7NBS_00867	CTOTU47045_04020	F1182_02596	JCM_02385	NBRC_02272	PB293_02014	SRR12377473_02204	p42_Compleate_00729
estB		Carboxylesterase 2	8	8	1	34	608				566	653	642	7NBS_00874	CTOTU47045_04027	F1182_02603	JCM_02378	NBRC_02279	PB293_02021	SRR12377473_03581	p42_Compleate_00722
serC		Phosphoserine aminotransferase	8	8	1	34	598				842	1088	1057	7NBS_00882	CTOTU47045_04037	F1182_02613	JCM_02364	NBRC_02291	PB293_02033	SRR12377473_03483	p42_Compleate_00714
dctA_1		C4-dicarboxylate transport protein	8	8	1	34	574				599	1259	1176	7NBS_00896	CTOTU47045_03704	F1182_02635	JCM_02343	NBRC_02305	PB293_02047	SRR12377473_00428	p42_Compleate_00695
recO		DNA repair protein RecO	8	8	1	34	542				200	785	695	7NBS_00919	CTOTU47045_03722	F1182_02659	JCM_02322	NBRC_02323	PB293_02065	SRR12377473_00410	p42_Compleate_00677
group_3617		hypothetical protein	8	8	1	34	530				818	1112	1075	7NBS_00926	CTOTU47045_03729	F1182_03352	JCM_02032	NBRC_02222	PB293_02072	SRR12377473_02931	p42_Compleate_00670
group_3619		hypothetical protein	8	8	1	34	528				248	260	249	7NBS_00927	CTOTU47045_03730	F1182_03353	JCM_02031	NBRC_02221	PB293_02073	SRR12377473_02932	p42_Compleate_00669
group_3624		hypothetical protein	8	8	1	34	9234				653	680	656	7NBS_01031	CTOTU47045_01792	F1182_02565	JCM_02273	NBRC_01167	PB293_02765	SRR12377473_00185	p42_Compleate_04494
rnjA_1		Ribonuclease J1	8	8	1	34	9233				1136	1673	1605	7NBS_01032	CTOTU47045_01791	F1182_02566	JCM_02272	NBRC_01168	PB293_02764	SRR12377473_00184	p42_Compleate_04495
group_3627		hypothetical protein	8	8	1	34	9230				293	767	707	7NBS_01033	CTOTU47045_01790	F1182_02567	JCM_02270	NBRC_01169	PB293_02763	SRR12377473_00183	p42_Compleate_04497
ykuD		Putative L,D-transpeptidase YkuD	8	8	1	34	9229				494	497	494	7NBS_01034	CTOTU47045_01789	F1182_02568	JCM_02269	NBRC_01170	PB293_02762	SRR12377473_00182	p42_Compleate_04498
group_3633		hypothetical protein	8	8	1	34	9188				215	326	306	7NBS_01064	CTOTU47045_01759	F1182_04890	JCM_02229	NBRC_01200	PB293_02732	SRR12377473_00152	p42_Compleate_04528
ywqG		putative protein YwqG	8	8	1	34	9183				800	803	800	7NBS_01068	CTOTU47045_01755	F1182_04894	JCM_02223	NBRC_01204	PB293_02728	SRR12377473_00148	p42_Compleate_04532
group_3635		hypothetical protein	8	8	1	34	9179				584	635	628	7NBS_01071	CTOTU47045_01752	F1182_04897	JCM_02219	NBRC_01207	PB293_02725	SRR12377473_00145	p42_Compleate_04535
mutY		Adenine DNA glycosylase	8	8	1	34	9165				1049	1049	1049	7NBS_01079	CTOTU47045_01744	F1182_04514	JCM_02207	NBRC_01215	PB293_02717	SRR12377473_00137	p42_Compleate_04544
group_3641		hypothetical protein	8	8	1	34	9150				1193	1193	1193	7NBS_01091	CTOTU47045_01732	F1182_03257	JCM_02190	NBRC_01227	PB293_04502	SRR12377473_01777	p42_Compleate_04556
group_3642		hypothetical protein	8	8	1	34	9146				1619	1637	1630	7NBS_01095	CTOTU47045_01728	F1182_03261	JCM_02185	NBRC_01231	PB293_04506	SRR12377473_01773	p42_Compleate_04560
ghrB_1		Glyoxylate/hydroxypyruvate reductase B	8	8	1	34	9139				944	947	944	7NBS_01100	CTOTU47045_01723	F1182_03268	JCM_02178	NBRC_01236	PB293_04511	SRR12377473_01768	p42_Compleate_04565
group_3647		hypothetical protein	8	8	1	34	3028				326	629	591	7NBS_01116	CTOTU47045_02005	F1182_04987	JCM_00122	NBRC_00740	PB293_00965	SRR12377473_01919	p42_Compleate_02263
yifK		putative transport protein YifK	8	8	1	34	3020				566	1376	1272	7NBS_01121	CTOTU47045_02000	F1182_04995	JCM_00131	NBRC_00745	PB293_00960	SRR12377473_01924	p42_Compleate_02268
group_3650		D-hydantoinase	8	8	1	34	3012				1253	1403	1373	7NBS_01126	CTOTU47045_01995	F1182_04816	JCM_00142	NBRC_00750	PB293_00955	SRR12377473_02312	p42_Compleate_02273
bauC_2		Putative 3-oxopropanoate dehydrogenase	8	8	1	34	3006				944	1520	1448	7NBS_01130	CTOTU47045_01991	F1182_04820	JCM_00149	NBRC_00754	PB293_00951	SRR12377473_02316	p42_Compleate_02277
ogt		Methylated-DNA--protein-cysteine methyltransferase	8	8	1	34	3003				485	485	485	7NBS_01132	CTOTU47045_01989	F1182_01570	JCM_00151	NBRC_00756	PB293_00949	SRR12377473_02318	p42_Compleate_02279
group_3653		hypothetical protein	8	8	1	34	2968				335	596	563	7NBS_01152	CTOTU47045_01968	F1182_01592	JCM_00182	NBRC_00779	PB293_00928	SRR12377473_02170	p42_Compleate_02300
aroB		3-dehydroquinate synthase	8	8	1	34	2954				1031	1091	1083	7NBS_01163	CTOTU47045_01957	F1182_03716	JCM_00197	NBRC_00790	PB293_00917	SRR12377473_02258	p42_Compleate_02311
hepT		Heptaprenyl diphosphate synthase component 2	8	8	1	34	2930				740	974	944	7NBS_01171	CTOTU47045_01927	F1182_03725	JCM_00221	NBRC_01603	PB293_00909	SRR12377473_03082	p42_Compleate_02319
gpsA		Glycerol-3-phosphate dehydrogenase [NAD(P)+]	8	8	1	34	2921				596	1016	963	7NBS_01180	CTOTU47045_01918	F1182_02402	JCM_00233	NBRC_01612	PB293_00900	SRR12377473_03442	p42_Compleate_02328
ypeB		Sporulation protein YpeB	8	8	1	34	2911				767	1283	1218	7NBS_01186	CTOTU47045_01912	F1182_02395	JCM_00242	NBRC_01618	PB293_03557	SRR12377473_01356	p42_Compleate_02334
group_3667		hypothetical protein	8	8	1	34	2892				728	728	728	7NBS_01200	CTOTU47045_03958	F1182_02377	JCM_00262	NBRC_01632	PB293_03543	SRR12377473_01342	p42_Compleate_02348
ynfM		Inner membrane transport protein YnfM	8	8	1	34	2891				473	1199	1108	7NBS_01201	CTOTU47045_03957	F1182_02376	JCM_00263	NBRC_01633	PB293_03542	SRR12377473_01341	p42_Compleate_02349
ydaF_1		Putative ribosomal N-acetyltransferase YdaF	8	8	1	34	2888				545	545	545	7NBS_01203	CTOTU47045_03955	F1182_02374	JCM_00266	NBRC_01635	PB293_03540	SRR12377473_01339	p42_Compleate_02351
group_3673		hypothetical protein	8	8	1	34	2868				530	755	726	7NBS_01216	CTOTU47045_03942	F1182_05038	JCM_00287	NBRC_01648	PB293_03527	SRR12377473_00356	p42_Compleate_02366
htpX		Protease HtpX	8	8	1	34	2863				995	1286	1240	7NBS_01220	CTOTU47045_03938	F1182_04054	JCM_00291	NBRC_01652	PB293_03522	SRR12377473_00352	p42_Compleate_02370
group_3676		hypothetical protein	8	8	1	34	2859				1454	1661	1635	7NBS_01223	CTOTU47045_04170	F1182_04051	JCM_00295	NBRC_01655	PB293_03519	SRR12377473_00349	p42_Compleate_02373
group_3677	potA_2	Spermidine/putrescine import ATP-binding protein PotA	8	8	1	34	2853				818	965	946	7NBS_01225	CTOTU47045_04172	F1182_04049	JCM_00298	NBRC_01657	PB293_03517	SRR12377473_00347	p42_Compleate_02375
group_3678		hypothetical protein	8	8	1	34	2848				263	269	263	7NBS_01228	CTOTU47045_04175	F1182_04045	JCM_00303	NBRC_01660	PB293_03514	SRR12377473_00344	p42_Compleate_02378
group_3679		hypothetical protein	8	8	1	34	2845				1661	1661	1661	7NBS_01231	CTOTU47045_04178	F1182_04042	JCM_00307	NBRC_01663	PB293_03511	SRR12377473_00341	p42_Compleate_02381
yhfP		Putative quinone oxidoreductase YhfP	8	8	1	34	2817				992	992	992	7NBS_01247	CTOTU47045_03121	F1182_04214	JCM_00330	NBRC_01680	PB293_04484	SRR12377473_00324	p42_Compleate_02398
group_3682		hypothetical protein	8	8	1	34	5160				185	188	185	7NBS_01260	CTOTU47045_02469	F1182_02412	JCM_02768	NBRC_00313	PB293_01027	SRR12377473_02714	p42_Compleate_01895
group_3684		hypothetical protein	8	8	1	34	5135				107	107	107	7NBS_01278	CTOTU47045_02454	F1182_04600	JCM_02748	NBRC_00328	PB293_01042	SRR12377473_03412	p42_Compleate_01915
group_369		hypothetical protein	8	8	1	34	6626				653	977	928	7NBS_00523	CTOTU47045_00057	F1182_04280	JCM_01553	NBRC_03987	PB293_01244	SRR12377473_00389	p42_Compleate_00367
group_3690		hypothetical protein	8	8	1	34	5091				548	551	548	7NBS_01311	CTOTU47045_02421	F1182_03956	JCM_02701	NBRC_00361	PB293_01075	SRR12377473_01181	p42_Compleate_01949
group_3691		hypothetical protein	8	8	1	34	5085				425	425	425	7NBS_01315	CTOTU47045_02417	F1182_03962	JCM_02696	NBRC_00365	PB293_01079	SRR12377473_01185	p42_Compleate_01953
group_3693		hypothetical protein	8	8	1	34	5052				701	941	911	7NBS_01337	CTOTU47045_02394	F1182_03989	JCM_05285	NBRC_00386	PB293_01101	SRR12377473_03540	p42_Compleate_01978
group_3706		Ferredoxin--NADP reductase	8	8	1	34	5001				1049	1094	1060	7NBS_01364	CTOTU47045_04138	F1182_05107	JCM_06080	NBRC_00411	PB293_01126	SRR12377473_02837	p42_Compleate_02000
group_3708		hypothetical protein	8	8	1	34	4986				167	167	167	7NBS_01377	CTOTU47045_04151	F1182_02032	JCM_06188	NBRC_00424	PB293_01139	SRR12377473_03594	p42_Compleate_02011
group_3715		hypothetical protein	8	8	1	34	5413				173	179	173	7NBS_01422	CTOTU47045_03361	F1182_00002	JCM_05976	NBRC_00175	PB293_00061	SRR12377473_03130	p42_Compleate_01756
group_3716		hypothetical protein	8	8	1	34	5406				551	557	551	7NBS_01425	CTOTU47045_03357	F1182_00005	JCM_05970	NBRC_00171	PB293_00057	SRR12377473_03133	p42_Compleate_01753
group_3717		hypothetical protein	8	8	1	34	5400				503	506	503	7NBS_01430	CTOTU47045_03353	F1182_00009	JCM_05965	NBRC_00168	PB293_00053	SRR12377473_02955	p42_Compleate_01748
sufS_2		Cysteine desulfurase	8	8	1	34	7018				845	1202	1156	7NBS_01521	CTOTU47045_02333	F1182_05164	JCM_06148	NBRC_00807	PB293_03779	SRR12377473_01675	p42_Compleate_01065
group_3736		hypothetical protein	8	8	1	34	6973				410	491	480	7NBS_01551	CTOTU47045_02364	F1182_02322	JCM_05057	NBRC_01579	PB293_03748	SRR12377473_01840	p42_Compleate_01095
group_374		hypothetical protein	8	8	1	34	1368				209	644	534	7NBS_00562	CTOTU47045_00668	F1182_02017	JCM_01047	NBRC_02900	PB293_02373	SRR12377473_00315	p42_Compleate_04241
gloB_1		Hydroxyacylglutathione hydrolase	8	8	1	34	6863				962	965	963	7NBS_01622	CTOTU47045_03192	F1182_00973	JCM_04586	NBRC_01507	PB293_00846	SRR12377473_02450	p42_Compleate_01165
btuF_2		Vitamin B12-binding protein	8	8	1	34	1350				632	950	899	7NBS_00572	CTOTU47045_00658	F1182_02006	JCM_01030	NBRC_02910	PB293_02363	SRR12377473_00305	p42_Compleate_04231
murF_1		UDP-N-acetylmuramoyl-tripeptide--D-alanyl-D-alanine ligase	8	8	1	34	4983				686	1388	1299	7NBS_01636	CTOTU47045_03212	F1182_04537	JCM_04950	NBRC_00427	PB293_02886	SRR12377473_02884	p42_Compleate_02014
group_3756		hypothetical protein	8	8	1	34	4966				980	1058	1048	7NBS_01649	CTOTU47045_03225	F1182_00802	JCM_04929	NBRC_00440	PB293_02873	SRR12377473_02650	p42_Compleate_02027
group_3757	oppF_4	Oligopeptide transport ATP-binding protein OppF	8	8	1	34	4957				476	947	888	7NBS_01655	CTOTU47045_03231	F1182_00794	JCM_04920	NBRC_00446	PB293_02867	SRR12377473_01315	p42_Compleate_02034
gsiC_2		Glutathione transport system permease protein GsiC	8	8	1	34	4953				851	944	932	7NBS_01658	CTOTU47045_03234	F1182_00791	JCM_04912	NBRC_00449	PB293_02864	SRR12377473_01318	p42_Compleate_02037
lutR		HTH-type transcriptional regulator LutR	8	8	1	34	4921				596	731	700	7NBS_01680	CTOTU47045_03256	F1182_04708	JCM_05918	NBRC_02109	PB293_02843	SRR12377473_02427	p42_Compleate_02060
lutA		Lactate utilization protein A	8	8	1	34	4919				716	716	716	7NBS_01681	CTOTU47045_03257	F1182_04709	JCM_05917	NBRC_02108	PB293_02842	SRR12377473_02426	p42_Compleate_02061
group_3764		hypothetical protein	8	8	1	34	4913				1253	1253	1253	7NBS_01685	CTOTU47045_03261	F1182_04714	JCM_05910	NBRC_02104	PB293_02838	SRR12377473_02422	p42_Compleate_02065
yhaP		putative protein YhaP	8	8	1	34	4905				1217	1241	1238	7NBS_01692	CTOTU47045_03268	F1182_04722	JCM_05902	NBRC_02098	PB293_02831	SRR12377473_02752	p42_Compleate_02071
group_3768		hypothetical protein	8	8	1	34	4897				155	314	294	7NBS_01696	CTOTU47045_03272	F1182_04906	JCM_05897	NBRC_02094	PB293_02827	SRR12377473_02748	p42_Compleate_02075
est_2		Carboxylesterase	8	8	1	34	4888				572	752	725	7NBS_01702	CTOTU47045_03875	F1182_03676	JCM_03146	NBRC_02087	PB293_02821	SRR12377473_00845	p42_Compleate_02081
gltC_2		HTH-type transcriptional regulator GltC	8	8	1	34	4887				572	881	842	7NBS_01703	CTOTU47045_03874	F1182_03675	JCM_03144	NBRC_02086	PB293_02820	SRR12377473_00846	p42_Compleate_02082
group_3773		hypothetical protein	8	8	1	34	4885				746	788	782	7NBS_01705	CTOTU47045_03872	F1182_03673	JCM_03142	NBRC_02084	PB293_02819	SRR12377473_00847	p42_Compleate_02084
group_3774		hypothetical protein	8	8	1	34	4880				713	884	862	7NBS_01710	CTOTU47045_03867	F1182_03667	JCM_03136	NBRC_02079	PB293_02814	SRR12377473_00852	p42_Compleate_02089
yjcF		putative N-acetyltransferase YjcF	8	8	1	34	2129				431	539	444	7NBS_01714	CTOTU47045_03863	F1182_03663	JCM_03131	NBRC_02075	PB293_02810	SRR12377473_00856	p42_Compleate_02093
gsiB_2		Glutathione-binding protein GsiB	8	8	1	34	2137				1136	1556	1503	7NBS_01720	CTOTU47045_03857	F1182_03656	JCM_03124	NBRC_02069	PB293_02804	SRR12377473_00862	p42_Compleate_02099
cdr		Coenzyme A disulfide reductase	8	8	1	34	1341				1427	1694	1646	7NBS_00579	CTOTU47045_00651	F1182_01998	JCM_01021	NBRC_02917	PB293_02356	SRR12377473_00298	p42_Compleate_04224
group_3780		putative aminopeptidase	8	8	1	34	2138				971	977	971	7NBS_01721	CTOTU47045_03856	F1182_03655	JCM_03122	NBRC_02068	PB293_02803	SRR12377473_00863	p42_Compleate_02100
oppD_5		Oligopeptide transport ATP-binding protein OppD	8	8	1	34	2141			Hypothetical protein with no hits to refseq/uniprot/clusters/cdd/tigrfams/pfam overlapping another protein with hits	236	1034	934	7NBS_01723	CTOTU47045_03854	F1182_03653	JCM_03118	NBRC_02066	PB293_02801	SRR12377473_00865	p42_Compleate_02102
group_3783	dapE_2	putative succinyl-diaminopimelate desuccinylase	8	8	1	34	2145				932	1232	1194	7NBS_01727	CTOTU47045_03850	F1182_03648	JCM_03113	NBRC_02062	PB293_02797	SRR12377473_00869	p42_Compleate_02106
dcuS_2		Sensor histidine kinase DcuS	8	8	1	34	7853				1001	1601	1526	7NBS_01744	CTOTU47045_02969	F1182_01947	JCM_05613	NBRC_02604	PB293_03139	SRR12377473_02678	p42_Compleate_02910
group_3787		hypothetical protein	8	8	1	34	7856				110	203	191	7NBS_01746	CTOTU47045_02967	F1182_01945	JCM_05617	NBRC_02606	PB293_03141	SRR12377473_02676	p42_Compleate_02912
tetA_2		Tetracycline resistance protein, class B	8	8	1	34	7887				443	1196	1043	7NBS_01761	CTOTU47045_02952	F1182_01328	JCM_05640	NBRC_02621	PB293_03156	SRR12377473_00512	p42_Compleate_02927
group_3795		hypothetical protein	8	8	1	34	7894				698	875	852	7NBS_01765	CTOTU47045_02948	F1182_01332	JCM_06283	NBRC_02625	PB293_03160	SRR12377473_00508	p42_Compleate_02933
group_3796		hypothetical protein	8	8	1	34	7896				560	995	940	7NBS_01766	CTOTU47045_02947	F1182_01333	JCM_06284	NBRC_02626	PB293_03161	SRR12377473_00507	p42_Compleate_02934
cysB		HTH-type transcriptional regulator CysB	8	8	1	34	7902				392	935	837	7NBS_01771	CTOTU47045_02942	F1182_01340	JCM_05318	NBRC_02632	PB293_03166	SRR12377473_00502	p42_Compleate_02939
ppk		Polyphosphate kinase	8	8	1	34	7916				1532	2156	2078	7NBS_01782	CTOTU47045_00247	F1182_01356	JCM_05335	NBRC_02643	PB293_03177	SRR12377473_00491	p42_Compleate_02950
murE_1		UDP-N-acetylmuramoyl-L-alanyl-D-glutamate--L-lysine ligase	8	8	1	34	8226				905	1466	1395	7NBS_01802	CTOTU47045_00267	F1182_04382	JCM_04650	NBRC_00472	PB293_03927	SRR12377473_00872	p42_Compleate_02970
aldH1		4,4'-diaponeurosporen-aldehyde dehydrogenase	8	8	1	34	8225				1250	1391	1371	7NBS_01803	CTOTU47045_00268	F1182_04383	JCM_04651	NBRC_00473	PB293_03928	SRR12377473_00873	p42_Compleate_02971
katE_1		Catalase HPII	8	8	1	34	8221				1523	2066	1998	7NBS_01807	CTOTU47045_00272	F1182_02550	JCM_04656	NBRC_00477	PB293_03932	SRR12377473_00877	p42_Compleate_02978
ilvE		Branched-chain-amino-acid aminotransferase	8	8	1	34	806				647	839	815	7NBS_01921	CTOTU47045_03649	F1182_02739	JCM_04474	NBRC_02665	PB293_03635	SRR12377473_03018	p42_Compleate_03623
pabB_2		Aminodeoxychorismate synthase component 1	8	8	1	34	804				1409	1433	1427	7NBS_01923	CTOTU47045_03651	F1182_02737	JCM_04472	NBRC_02667	PB293_03637	SRR12377473_03020	p42_Compleate_03625
coaX		Type III pantothenate kinase	8	8	1	34	800				206	812	730	7NBS_01927	CTOTU47045_03655	F1182_02733	JCM_04468	NBRC_02671	PB293_03641	SRR12377473_02089	p42_Compleate_03629
metI		Cystathionine gamma-synthase/O-acetylhomoserine (thiol)-lyase	8	8	1	34	7201				881	1223	1137	7NBS_01934	CTOTU47045_04220	F1182_01961	JCM_04168	NBRC_00899	PB293_04188	SRR12377473_02408	p42_Compleate_00941
scmP_4		N-acetylcysteine deacetylase	8	8	1	34	7210				947	1175	1146	7NBS_01941	CTOTU47045_04213	F1182_01969	JCM_04175	NBRC_00906	PB293_04181	SRR12377473_02415	p42_Compleate_00934
argH_1		Argininosuccinate lyase	8	8	1	34	7219				785	1379	1304	7NBS_01948	CTOTU47045_04206	F1182_01976	JCM_04183	NBRC_00913	PB293_04174	SRR12377473_03402	p42_Compleate_00927
argG		Argininosuccinate synthase	8	8	1	34	7220				764	1193	1139	7NBS_01949	CTOTU47045_04205	F1182_01977	JCM_04185	NBRC_00914	PB293_04173	SRR12377473_03401	p42_Compleate_00926
namA		NADPH dehydrogenase	8	8	1	34	9859				290	1082	929	7NBS_01955	CTOTU47045_02794	F1182_04528	JCM_04194	NBRC_00920	PB293_02530	SRR12377473_02978	p42_Compleate_00915
group_3829		hypothetical protein	8	8	1	34	9860				224	278	264	7NBS_01956	CTOTU47045_02795	F1182_04529	JCM_04197	NBRC_00921	PB293_02529	SRR12377473_02979	p42_Compleate_00914
group_3830		NAD(P)H-dependent FAD/FMN reductase	8	8	1	34	9865				554	566	563	7NBS_01960	CTOTU47045_02799	F1182_04532	JCM_04201	NBRC_00924	PB293_02526	SRR12377473_03336	p42_Compleate_00901
mhqA_1		Putative ring-cleaving dioxygenase MhqA	8	8	1	34	9867				845	941	929	7NBS_01962	CTOTU47045_02801	F1182_04534	JCM_04204	NBRC_00926	PB293_02524	SRR12377473_03338	p42_Compleate_00899
btuR		Corrinoid adenosyltransferase	8	8	1	34	9883				284	536	504	7NBS_01972	CTOTU47045_02811	F1182_02999	JCM_04219	NBRC_00936	PB293_02514	SRR12377473_01105	p42_Compleate_00891
cbiG		Cobalt-precorrin-5A hydrolase	8	8	1	34	9888				875	1121	1060	7NBS_01977	CTOTU47045_02816	F1182_03006	JCM_04228	NBRC_00941	PB293_02509	SRR12377473_01100	p42_Compleate_00886
cbiF		Cobalt-precorrin-4 C(11)-methyltransferase	8	8	1	34	9890				317	785	726	7NBS_01978	CTOTU47045_02817	F1182_03008	JCM_04229	NBRC_00942	PB293_02508	SRR12377473_01099	p42_Compleate_00885
cbiC		Cobalt-precorrin-8 methylmutase	8	8	1	34	9894				401	659	626	7NBS_01982	CTOTU47045_02821	F1182_03014	JCM_04235	NBRC_00946	PB293_02504	SRR12377473_01095	p42_Compleate_00881
cbiJ		Cobalt-precorrin-6A reductase	8	8	1	34	9896				515	761	730	7NBS_01983	CTOTU47045_02822	F1182_03015	JCM_04236	NBRC_00947	PB293_02503	SRR12377473_01094	p42_Compleate_00880
group_3847		Cobalt-factor III methyltransferase	8	8	1	34	9898				437	1667	1513	7NBS_01985	CTOTU47045_02824	F1182_03018	JCM_04240	NBRC_00949	PB293_02501	SRR12377473_01092	p42_Compleate_00878
capD		UDP-glucose 4-epimerase	8	8	1	34	9917				917	1028	1014	7NBS_01995	CTOTU47045_02834	F1182_03033	JCM_04077	NBRC_01354	PB293_02489	SRR12377473_01959	p42_Compleate_00868
bioB_2		Biotin synthase	8	8	1	34	9928				923	995	986	7NBS_02002	CTOTU47045_02841	F1182_03041	JCM_04069	NBRC_01347	PB293_02482	SRR12377473_01950	p42_Compleate_00859
bioY_1		Biotin transporter BioY	8	8	1	34	9929				404	593	569	7NBS_02003	CTOTU47045_02842	F1182_03042	JCM_04067	NBRC_01346	PB293_02481	SRR12377473_01949	p42_Compleate_00858
group_3857		hypothetical protein	8	8	1	34	9944				743	746	743	7NBS_02016	CTOTU47045_02857	F1182_03061	JCM_04046	NBRC_01333	PB293_02467	SRR12377473_02743	p42_Compleate_00848
phoP_2		Alkaline phosphatase synthesis transcriptional regulatory protein PhoP	8	8	1	34	8049				362	386	377	7NBS_02024	CTOTU47045_02920	F1182_03397	JCM_02592	NBRC_03373	PB293_02978	SRR12377473_02238	p42_Compleate_01535
group_3862		hypothetical protein	8	8	1	34	9371				377	695	650	7NBS_02055	CTOTU47045_04344	F1182_03306	JCM_02627	NBRC_03401	PB293_02951	SRR12377473_01378	p42_Compleate_01507
yecS_1		L-cystine transport system permease protein YecS	8	8	1	34	9391				308	725	672	7NBS_02070	CTOTU47045_01640	F1182_03288	JCM_02653	NBRC_03416	PB293_00361	SRR12377473_03265	p42_Compleate_01492
artM_1		Arginine transport ATP-binding protein ArtM	8	8	1	34	9392				470	731	698	7NBS_02071	CTOTU47045_01641	F1182_03287	JCM_02654	NBRC_03417	PB293_00360	SRR12377473_03264	p42_Compleate_01491
group_3867		hypothetical protein	8	8	1	34	9396				473	650	627	7NBS_02075	CTOTU47045_01645	F1182_03283	JCM_02658	NBRC_03421	PB293_00356	SRR12377473_03260	p42_Compleate_01488
group_3869		hypothetical protein	8	8	1	34	9397				176	212	207	7NBS_02076	CTOTU47045_01646	F1182_03281	JCM_02659	NBRC_03422	PB293_00355	SRR12377473_03259	p42_Compleate_01487
tyrS_2		Tyrosine--tRNA ligase	8	8	1	34	10096				488	1214	1080	7NBS_00841	CTOTU47045_01398	F1182_03192	JCM_02426	NBRC_02245	PB293_01987	SRR12377473_01610	p42_Compleate_00757
yccX		hypothetical protein	8	8	1	34	9399				242	326	293	7NBS_02078	CTOTU47045_01647	F1182_03279	JCM_02660	NBRC_03423	PB293_00354	SRR12377473_03545	p42_Compleate_01485
group_3872		hypothetical protein	8	8	1	34	9404				806	815	813	7NBS_02083	CTOTU47045_01652	F1182_03274	JCM_02664	NBRC_03428	PB293_00349	SRR12377473_03349	p42_Compleate_01480
msrA_1		Peptide methionine sulfoxide reductase MsrA	8	8	1	34	9420				521	614	602	7NBS_02096	CTOTU47045_01665	F1182_01701	JCM_02687	NBRC_03441	PB293_00335	SRR12377473_01297	p42_Compleate_01467
dapL		LL-diaminopimelate aminotransferase	8	8	1	34	9427				383	1175	1076	7NBS_02100	CTOTU47045_01669	F1182_01697	JCM_02449	NBRC_03445	PB293_00331	SRR12377473_01301	p42_Compleate_01463
sbcD		Nuclease SbcCD subunit D	8	8	1	34	9206				359	1157	995	7NBS_01049	CTOTU47045_01774	F1182_02586	JCM_02247	NBRC_01185	PB293_02747	SRR12377473_00167	p42_Compleate_04513
adhE_2		Aldehyde-alcohol dehydrogenase	8	8	1	34	2270				785	1490	1401	7NBS_02132	CTOTU47045_01895	F1182_00648	JCM_00024	NBRC_00673	PB293_03868	SRR12377473_01743	p42_Compleate_02193
eutC		Ethanolamine ammonia-lyase light chain	8	8	1	34	2272				812	1010	985	7NBS_02134	CTOTU47045_01897	F1182_00651	JCM_00026	NBRC_00675	PB293_03870	SRR12377473_01741	p42_Compleate_02195
eutB		Ethanolamine ammonia-lyase heavy chain	8	8	1	34	2273				164	1364	1214	7NBS_02135	CTOTU47045_01898	F1182_00652	JCM_00027	NBRC_00676	PB293_03871	SRR12377473_01740	p42_Compleate_02196
eutS		Ethanolamine utilization protein EutS	8	8	1	34	2278				230	341	327	7NBS_02138	CTOTU47045_01901	F1182_00655	JCM_00033	NBRC_00679	PB293_03874	SRR12377473_01737	p42_Compleate_02199
group_3897		hypothetical protein	8	8	1	34	2288				1031	1745	1655	7NBS_02144	CTOTU47045_01907	F1182_00663	JCM_00041	NBRC_00685	PB293_03880	SRR12377473_01731	p42_Compleate_02205
yppE		putative protein YppE	8	8	1	34	3098				185	383	358	7NBS_02148	CTOTU47045_02667	F1182_00669	JCM_00048	NBRC_00689	PB293_03884	SRR12377473_03291	p42_Compleate_02222
cotA		Spore coat protein A	8	8	1	34	3084				1844	1853	1850	7NBS_02159	CTOTU47045_02679	F1182_03566	JCM_00060	NBRC_00700	PB293_03895	SRR12377473_01199	p42_Compleate_02234
group_3914		hypothetical protein	8	8	1	34	5985				449	524	514	7NBS_02190	CTOTU47045_01593	F1182_04572	JCM_03839	NBRC_03912	PB293_04224	SRR12377473_01131	p42_Compleate_04685
ppaX_5		Pyrophosphatase PpaX	8	8	1	34	6011				623	641	638	7NBS_02206	CTOTU47045_01609	F1182_00323	JCM_03860	NBRC_03896	PB293_04240	SRR12377473_01115	p42_Compleate_04701
trxB_2		Thioredoxin reductase	8	8	1	34	6025				554	944	895	7NBS_02216	CTOTU47045_01619	F1182_02682	JCM_03873	NBRC_03886	PB293_04250	SRR12377473_02512	p42_Compleate_04711
lemA		Protein LemA	8	8	1	34	6038				581	581	581	7NBS_02228	CTOTU47045_01164	F1182_03124	JCM_03885	NBRC_03874	PB293_04262	SRR12377473_02049	p42_Compleate_04723
group_3924		hypothetical protein	8	8	1	34	6049				233	233	233	7NBS_02233	CTOTU47045_01159	F1182_04149	JCM_03896	NBRC_03869	PB293_04267	SRR12377473_02054	p42_Compleate_04726
gpmI		2,3-bisphosphoglycerate-independent phosphoglycerate mutase	8	8	1	34	6056				1334	1541	1515	7NBS_02239	CTOTU47045_01153	F1182_04143	JCM_03903	NBRC_03863	PB293_04273	SRR12377473_02060	p42_Compleate_04732
est_4		Carboxylesterase	8	8	1	34	6070				389	746	701	7NBS_02253	CTOTU47045_01142	F1182_04192	JCM_05588	NBRC_03852	PB293_03377	SRR12377473_02467	p42_Compleate_04744
group_3932		hypothetical protein	8	8	1	34	8638				221	359	341	7NBS_02267	CTOTU47045_01256	F1182_00937	JCM_05479	NBRC_04474	PB293_02642	SRR12377473_00454	p42_Compleate_03863
adh_1		Aldehyde dehydrogenase	8	8	1	34	8637				1016	1520	1457	7NBS_02268	CTOTU47045_01257	F1182_00938	JCM_05477	NBRC_04475	PB293_02643	SRR12377473_00453	p42_Compleate_03862
rluF		Dual-specificity RNA pseudouridine synthase RluF	8	8	1	34	8634				464	701	671	7NBS_02269	CTOTU47045_01258	F1182_00939	JCM_05475	NBRC_04476	PB293_02644	SRR12377473_00452	p42_Compleate_03861
group_3937		hypothetical protein	8	8	1	34	8633				719	719	719	7NBS_02270	CTOTU47045_01259	F1182_00940	JCM_05473	NBRC_04477	PB293_02645	SRR12377473_00451	p42_Compleate_03860
lptB_1		Lipopolysaccharide export system ATP-binding protein LptB	8	8	1	34	8629				554	779	750	7NBS_02273	CTOTU47045_01262	F1182_00943	JCM_05469	NBRC_04480	PB293_02648	SRR12377473_00448	p42_Compleate_03857
livH_1		High-affinity branched-chain amino acid transport system permease protein LivH	8	8	1	34	8627				155	875	785	7NBS_02275	CTOTU47045_01264	F1182_00945	JCM_05467	NBRC_04482	PB293_02650	SRR12377473_00446	p42_Compleate_03855
group_3942		hypothetical protein	8	8	1	34	8622				494	683	644	7NBS_02279	CTOTU47045_01268	F1182_00950	JCM_05460	NBRC_04486	PB293_02654	SRR12377473_02881	p42_Compleate_03851
tcyN		L-cystine import ATP-binding protein TcyN	8	8	1	34	8602				407	755	711	7NBS_02291	CTOTU47045_01280	F1182_00833	JCM_02036	NBRC_04498	PB293_02666	SRR12377473_01651	p42_Compleate_03839
group_3950		Gamma-D-glutamyl-L-diamino acid endopeptidase 1	8	8	1	34	8575				764	1190	1136	7NBS_02310	CTOTU47045_01299	F1182_01066	JCM_02058	NBRC_04517	PB293_02685	SRR12377473_01805	p42_Compleate_03820
group_3951		hypothetical protein	8	8	1	34	8573				299	407	393	7NBS_02312	CTOTU47045_01301	F1182_01068	JCM_02061	NBRC_04519	PB293_02687	SRR12377473_01807	p42_Compleate_03818
group_3953		hypothetical protein	8	8	1	34	8556				386	491	477	7NBS_02322	CTOTU47045_02559	F1182_01085	JCM_02077	NBRC_04529	PB293_02698	SRR12377473_01067	p42_Compleate_03806
group_3954		queuosine precursor transporter	8	8	1	34	8529				332	539	487	7NBS_02336	CTOTU47045_02574	F1182_01105	JCM_02098	NBRC_04543	PB293_02712	SRR12377473_01050	p42_Compleate_03789
carA		Carbamoyl-phosphate synthase small chain	8	8	1	34	7703				902	1100	1075	7NBS_02346	CTOTU47045_02509	F1182_03536	JCM_01328	NBRC_01066	PB293_01680	SRR12377473_01231	p42_Compleate_02792
pyrC		Dihydroorotase	8	8	1	34	7704				1277	2159	1387	7NBS_02347	CTOTU47045_02510	F1182_03535	JCM_01327	NBRC_01065	PB293_01681	SRR12377473_01232	p42_Compleate_02793
pyrP		Uracil permease	8	8	1	34	7706				299	1310	1183	7NBS_02349	CTOTU47045_02512	F1182_03533	JCM_01325	NBRC_01063	PB293_01683	SRR12377473_01234	p42_Compleate_02795
group_3961		hypothetical protein	8	8	1	34	7711				332	335	334	7NBS_02354	CTOTU47045_02517	F1182_03528	JCM_01320	NBRC_01058	PB293_01688	SRR12377473_01239	p42_Compleate_02800
group_3962		hypothetical protein	8	8	1	34	7716				788	788	788	7NBS_02358	CTOTU47045_02521	F1182_03524	JCM_01314	NBRC_01054	PB293_01692	SRR12377473_01243	p42_Compleate_02804
group_3963		Pyridoxal phosphate homeostasis protein	8	8	1	34	7719				632	767	746	7NBS_02361	CTOTU47045_02524	F1182_01482	JCM_01311	NBRC_01051	PB293_01695	SRR12377473_01246	p42_Compleate_02807
group_3970		hypothetical protein	8	8	1	34	7764				251	389	371	7NBS_02393	CTOTU47045_04057	F1182_04698	JCM_01267	NBRC_01019	PB293_01727	SRR12377473_02078	p42_Compleate_02840
group_3972		hypothetical protein	8	8	1	34	7770				500	500	500	7NBS_02398	CTOTU47045_04052	F1182_01832	JCM_01260	NBRC_01014	PB293_01732	SRR12377473_02083	p42_Compleate_02845
group_3979		hypothetical protein	8	8	1	34	7787				113	188	178	7NBS_02411	CTOTU47045_04039	F1182_01819	JCM_01241	NBRC_01001	PB293_01745	SRR12377473_03148	p42_Compleate_02858
hemAT_1		Heme-based aerotactic transducer HemAT	8	8	1	34	8645				1115	1310	1285	7NBS_02413	CTOTU47045_01251	F1182_00932	JCM_05485	NBRC_04469	PB293_02637	SRR12377473_00459	p42_Compleate_03870
group_3982		hypothetical protein	8	8	1	34	8646				209	227	211	7NBS_02414	CTOTU47045_01250	F1182_00931	JCM_05487	NBRC_04468	PB293_02636	SRR12377473_00460	p42_Compleate_03871
mcsB		Protein-arginine kinase	8	8	1	34	8653				773	1109	1067	7NBS_02420	CTOTU47045_01244	F1182_00925	JCM_03625	NBRC_04462	PB293_02630	SRR12377473_00466	p42_Compleate_03877
radA		DNA repair protein RadA	8	8	1	34	8655				569	1376	1275	7NBS_02422	CTOTU47045_01242	F1182_00923	JCM_03623	NBRC_04460	PB293_02628	SRR12377473_00468	p42_Compleate_03879
gyrB		DNA gyrase subunit B	8	8	1	34	8432				1559	1925	1879	7NBS_02496	CTOTU47045_02624	F1182_04376	JCM_02170	NBRC_04593	PB293_02911	SRR12377473_03149	p42_Compleate_03720
group_3995		hypothetical protein	8	8	1	34	8441				590	803	773	7NBS_02504	CTOTU47045_02616	F1182_04367	JCM_02159	NBRC_04585	PB293_02903	SRR12377473_03410	p42_Compleate_03728
group_400		Aminoglycoside N(6')-acetyltransferase type 1	8	8	1	34	5457				368	503	434	7NBS_01388	CTOTU47045_03396	F1182_03241	JCM_05670	NBRC_00211	PB293_00096	SRR12377473_01753	p42_Compleate_01786
spo0J		Stage 0 sporulation protein J	8	8	1	34	8448				704	848	819	7NBS_02510	CTOTU47045_02610	F1182_04361	JCM_02151	NBRC_04579	PB293_02897	SRR12377473_02634	p42_Compleate_03734
group_4001		hypothetical protein	8	8	1	34	8451			Hypothetical protein with no hits to refseq/uniprot/clusters/cdd/tigrfams/pfam overlapping another protein with hits	389	632	601	7NBS_02512	CTOTU47045_02608	F1182_04358	JCM_02147	NBRC_04577	PB293_02895	SRR12377473_02632	p42_Compleate_03736
walK		Sensor histidine kinase WalK	8	8	1	34	8488				1004	1865	1757	7NBS_02531	CTOTU47045_02589	F1182_01142	JCM_02124	NBRC_04558	PB293_03349	SRR12377473_01790	p42_Compleate_03771
group_4007		hypothetical protein	8	8	1	34	4165				1070	1070	1070	7NBS_02568	CTOTU47045_00896	F1182_01201	JCM_00805	NBRC_04285	PB293_00806	SRR12377473_02105	p42_Compleate_03276
ltaE		Low specificity L-threonine aldolase	8	8	1	34	5407				653	1037	989	7NBS_01424	CTOTU47045_03358	F1182_00004	JCM_05972	NBRC_00172	PB293_00058	SRR12377473_03132	p42_Compleate_01754
bcd		Acyl-CoA dehydrogenase, short-chain specific	8	8	1	34	4153				584	1142	1002	7NBS_02576	CTOTU47045_00900	F1182_01013	JCM_00816	NBRC_04293	PB293_00798	SRR12377473_02593	p42_Compleate_03272
metQ_1		D-methionine-binding lipoprotein MetQ	8	8	1	34	4132				158	830	708	7NBS_02594	CTOTU47045_00918	F1182_01036	JCM_00841	NBRC_04311	PB293_00780	SRR12377473_02483	p42_Compleate_03254
group_4014		hypothetical protein	8	8	1	34	4131				185	506	463	7NBS_02595	CTOTU47045_00919	F1182_01037	JCM_00843	NBRC_04312	PB293_00779	SRR12377473_02484	p42_Compleate_03253
bauC_3		Putative 3-oxopropanoate dehydrogenase	8	8	1	34	4122				1346	1529	1506	7NBS_02600	CTOTU47045_00924	F1182_02481	JCM_00853	NBRC_04317	PB293_00774	SRR12377473_03373	p42_Compleate_03248
group_4016		hypothetical protein	8	8	1	34	4104				1670	1670	1670	7NBS_02614	CTOTU47045_00938	F1182_02463	JCM_00875	NBRC_04331	PB293_00760	SRR12377473_01574	p42_Compleate_03234
yqeH		putative protein YqeH	8	8	1	34	418				803	1103	1065	7NBS_02636	CTOTU47045_03306	F1182_03416	JCM_01946	NBRC_02158	PB293_02245	SRR12377473_00066	p42_Compleate_00590
psd		Phosphatidylserine decarboxylase proenzyme	8	8	1	34	416				611	782	760	7NBS_02638	CTOTU47045_03308	F1182_03419	JCM_01944	NBRC_02156	PB293_02243	SRR12377473_00064	p42_Compleate_00588
corA_1		Cobalt/magnesium transport protein CorA	8	8	1	34	397				962	1001	968	7NBS_02655	CTOTU47045_03325	F1182_03440	JCM_01926	NBRC_02139	PB293_02226	SRR12377473_00047	p42_Compleate_00571
group_4021		hypothetical protein	8	8	1	34	386				113	287	265	7NBS_02659	CTOTU47045_03329	F1182_00194	JCM_01918	NBRC_02135	PB293_02222	SRR12377473_00043	p42_Compleate_00567
iscS_2		Cysteine desulfurase IscS	8	8	1	34	379				917	1148	1119	7NBS_02664	CTOTU47045_03335	F1182_00200	JCM_01912	NBRC_02130	PB293_02217	SRR12377473_00038	p42_Compleate_00562
group_4023		hypothetical protein	8	8	1	34	372				521	761	731	7NBS_02670	CTOTU47045_03341	F1182_00207	JCM_01903	NBRC_02124	PB293_02211	SRR12377473_00032	p42_Compleate_00556
nagR_2		HTH-type transcriptional repressor NagR	8	8	1	34	361				722	848	752	7NBS_02678	CTOTU47045_04259	F1182_00215	JCM_01890	NBRC_02116	PB293_02203	SRR12377473_00024	p42_Compleate_00548
group_403		hypothetical protein	8	8	1	34	5399				221	872	769	7NBS_01431	CTOTU47045_03352	F1182_00010	JCM_05964	NBRC_00167	PB293_00052	SRR12377473_02956	p42_Compleate_01747
hisS_1		Histidine--tRNA ligase	8	8	1	34	357				659	1268	1191	7NBS_02680	CTOTU47045_04261	F1182_00218	JCM_01888	NBRC_02114	PB293_02201	SRR12377473_00022	p42_Compleate_00546
ykfA_2		putative murein peptide carboxypeptidase	8	8	1	34	5891				905	911	906	7NBS_02692	CTOTU47045_01529	F1182_00862	JCM_03437	NBRC_02586	PB293_00612	SRR12377473_02505	p42_Compleate_04610
catE		Catechol-2,3-dioxygenase	8	8	1	34	5905				845	851	845	7NBS_02699	CTOTU47045_01536	F1182_02896	JCM_03428	NBRC_02579	PB293_00605	SRR12377473_02134	p42_Compleate_04625
ytbE_2		putative oxidoreductase/MSMEI_2347	8	8	1	34	5909				830	839	837	7NBS_02702	CTOTU47045_01539	F1182_00909	JCM_03425	NBRC_02576	PB293_00602	SRR12377473_02137	p42_Compleate_04630
group_4035		hypothetical protein	8	8	1	34	5927				662	662	662	7NBS_02716	CTOTU47045_01553	F1182_00892	JCM_03407	NBRC_02562	PB293_00588	SRR12377473_02007	p42_Compleate_04644
hemZ		Oxygen-independent coproporphyrinogen-III oxidase-like protein HemZ	8	8	1	34	5934				572	1505	1388	7NBS_02719	CTOTU47045_01556	F1182_00889	JCM_03403	NBRC_02559	PB293_00585	SRR12377473_02010	p42_Compleate_04647
group_404		hypothetical protein	8	8	1	34	6872				707	857	836	7NBS_01613	CTOTU47045_03184	F1182_00982	JCM_04595	NBRC_01515	PB293_00854	SRR12377473_02940	p42_Compleate_01157
prsA1		Foldase protein PrsA 1	8	8	1	34	5963				854	980	964	7NBS_02737	CTOTU47045_01574	F1182_00868	JCM_03371	NBRC_02541	PB293_00567	SRR12377473_02127	p42_Compleate_04666
group_4044		hypothetical protein	8	8	1	34	3931				1850	1910	1857	7NBS_02754	CTOTU47045_00414	F1182_00496	JCM_04807	NBRC_02387	PB293_04394	SRR12377473_02654	p42_Compleate_03116
tagA		N-acetylglucosaminyldiphosphoundecaprenol N-acetyl-beta-D-mannosaminyltransferase	8	8	1	34	3932				722	740	733	7NBS_02755	CTOTU47045_00415	F1182_00495	JCM_04808	NBRC_02386	PB293_04393	SRR12377473_02655	p42_Compleate_03117
murJ_2		Lipid II flippase MurJ	8	8	1	34	3934				1115	1556	1500	7NBS_02756	CTOTU47045_00416	F1182_00494	JCM_04810	NBRC_02385	PB293_04392	SRR12377473_02656	p42_Compleate_03118
ssbB		Single-stranded DNA-binding protein B	8	8	1	34	3947				128	398	364	7NBS_02763	CTOTU47045_00423	F1182_00483	JCM_04820	NBRC_02378	PB293_00645	SRR12377473_00231	p42_Compleate_03125
group_4049		hypothetical protein	8	8	1	34	3954				425	425	425	7NBS_02764	CTOTU47045_00424	F1182_00482	JCM_04822	NBRC_02377	PB293_00646	SRR12377473_00232	p42_Compleate_03126
group_4050		hypothetical protein	8	8	1	34	3959				269	290	287	7NBS_02768	CTOTU47045_00430	F1182_00477	JCM_04880	NBRC_02371	PB293_00651	SRR12377473_00236	p42_Compleate_03131
atpD		ATP synthase subunit beta	8	8	1	34	3970				677	1415	1322	7NBS_02778	CTOTU47045_00440	F1182_01805	JCM_04868	NBRC_02361	PB293_00661	SRR12377473_00246	p42_Compleate_03141
mntP		manganese efflux pump MntP	8	8	1	34	3989				497	497	497	7NBS_02794	CTOTU47045_00456	F1182_01787	JCM_04849	NBRC_02345	PB293_00677	SRR12377473_00262	p42_Compleate_03157
ywlC		Threonylcarbamoyl-AMP synthase	8	8	1	34	3992				767	1034	1000	7NBS_02795	CTOTU47045_00457	F1182_01786	JCM_04848	NBRC_02344	PB293_00678	SRR12377473_00263	p42_Compleate_03158
murAB		UDP-N-acetylglucosamine 1-carboxyvinyltransferase 2	8	8	1	34	4014				941	1286	1242	7NBS_02808	CTOTU47045_00996	F1182_01774	JCM_04828	NBRC_02331	PB293_00691	SRR12377473_00278	p42_Compleate_03174
group_4063		hypothetical protein	8	8	1	34	354				215	224	216	7NBS_02812	CTOTU47045_01416	F1182_00222	JCM_01729	NBRC_01472	PB293_02198	SRR12377473_00019	p42_Compleate_00543
psuK		Pseudouridine kinase	8	8	1	34	349				764	1091	1050	7NBS_02816	CTOTU47045_01420	F1182_00227	JCM_01735	NBRC_01468	PB293_02194	SRR12377473_00015	p42_Compleate_00539
rplU		50S ribosomal protein L21	8	8	1	34	299				254	308	298	7NBS_02853	CTOTU47045_01452	F1182_00589	JCM_01779	NBRC_01436	PB293_02162	SRR12377473_03514	p42_Compleate_00507
mreC		Cell shape-determining protein MreC	8	8	1	34	290				866	914	902	7NBS_02859	CTOTU47045_01458	F1182_00582	JCM_01787	NBRC_01430	PB293_02156	SRR12377473_02812	p42_Compleate_00501
group_4076		hypothetical protein	8	8	1	34	284				359	698	641	7NBS_02861	CTOTU47045_01460	F1182_00579	JCM_01790	NBRC_01428	PB293_02154	SRR12377473_03477	p42_Compleate_00493
group_4081		hypothetical protein	8	8	1	34	3884				491	911	858	7NBS_02883	CTOTU47045_00406	F1182_04409	JCM_04789	NBRC_02401	PB293_04048	SRR12377473_02681	p42_Compleate_03105
group_4083		hypothetical protein	8	8	1	34	3877				374	599	570	7NBS_02889	CTOTU47045_00400	F1182_02923	JCM_06172	NBRC_03663	PB293_04042	SRR12377473_03320	p42_Compleate_03098
degV		Protein DegV	8	8	1	34	3857				728	842	827	7NBS_02901	CTOTU47045_00388	F1182_04392	JCM_01568	NBRC_00633	PB293_04030	SRR12377473_03104	p42_Compleate_03086
acdA_1		Acyl-CoA dehydrogenase	8	8	1	34	4028				434	1136	1048	7NBS_02922	CTOTU47045_00986	F1182_02716	JCM_05880	NBRC_04379	PB293_00701	SRR12377473_00824	p42_Compleate_03184
mmgC		Acyl-CoA dehydrogenase	8	8	1	34	4030				641	1136	1074	7NBS_02923	CTOTU47045_00985	F1182_02717	JCM_05882	NBRC_04378	PB293_00702	SRR12377473_00825	p42_Compleate_03185
hmuU_1		Hemin transport system permease protein HmuU	8	8	1	34	4038				647	1001	924	7NBS_02929	CTOTU47045_00979	F1182_03446	JCM_05890	NBRC_04372	PB293_00708	SRR12377473_00831	p42_Compleate_03191
caiA		Crotonobetainyl-CoA reductase	8	8	1	34	4041				803	1667	1559	7NBS_02931	CTOTU47045_00977	F1182_03449	JCM_05893	NBRC_04370	PB293_00710	SRR12377473_00833	p42_Compleate_03193
lipL		Octanoyl-[GcvH]:protein N-octanoyltransferase	8	8	1	34	4075				833	833	833	7NBS_02946	CTOTU47045_00963	F1182_02436	JCM_00905	NBRC_04356	PB293_00735	SRR12377473_02384	p42_Compleate_03209
group_4094		hypothetical protein	8	8	1	34	4078				161	170	168	7NBS_02949	CTOTU47045_00960	F1182_02439	JCM_00902	NBRC_04353	PB293_00738	SRR12377473_02381	p42_Compleate_03212
group_4095		hypothetical protein	8	8	1	34	4082				380	380	380	7NBS_02953	CTOTU47045_00956	F1182_02443	JCM_00897	NBRC_04349	PB293_00742	SRR12377473_02377	p42_Compleate_03216
ywdI		putative protein YwdI	8	8	1	34	4083				266	266	266	7NBS_02954	CTOTU47045_00955	F1182_02444	JCM_00896	NBRC_04348	PB293_00743	SRR12377473_02376	p42_Compleate_03217
pdxK		Pyridoxine kinase	8	8	1	34	4086				773	830	822	7NBS_02957	CTOTU47045_00952	F1182_02447	JCM_00893	NBRC_04345	PB293_00746	SRR12377473_02373	p42_Compleate_03220
group_4108		hypothetical protein	8	8	1	34	1476				353	479	463	7NBS_02992	CTOTU47045_03527	F1182_04476	JCM_01150	NBRC_02824	PB293_03220	SRR12377473_02916	p42_Compleate_04317
group_4111		hypothetical protein	8	8	1	34	1432				365	413	371	7NBS_03024	CTOTU47045_03495	F1182_01756	JCM_01109	NBRC_02856	PB293_04131	SRR12377473_00617	p42_Compleate_04286
group_4112		hypothetical protein	8	8	1	34	1429				707	707	707	7NBS_03027	CTOTU47045_03492	F1182_01759	JCM_01106	NBRC_02859	PB293_04128	SRR12377473_00614	p42_Compleate_04283
petC_2		Cytochrome b6-f complex iron-sulfur subunit	8	8	1	34	1428				470	1379	1265	7NBS_03028	CTOTU47045_03491	F1182_01760	JCM_01104	NBRC_02860	PB293_04127	SRR12377473_00613	p42_Compleate_04282
guaA		GMP synthase [glutamine-hydrolyzing]	8	8	1	34	989				1439	1706	1577	7NBS_03031	CTOTU47045_03935	F1182_04155	JCM_02937	NBRC_02466	PB293_04551	SRR12377473_00129	p42_Compleate_04434
pncB2_2		Nicotinate phosphoribosyltransferase pncB2	8	8	1	34	1006				884	1460	1388	7NBS_03042	CTOTU47045_03924	F1182_04873	JCM_02958	NBRC_02455	PB293_04540	SRR12377473_00118	p42_Compleate_04427
fadM		Proline dehydrogenase 1	8	8	1	34	1014				461	974	894	7NBS_03048	CTOTU47045_03918	F1182_02860	JCM_02966	NBRC_02449	PB293_04534	SRR12377473_00112	p42_Compleate_04421
metH		Methionine synthase	8	8	1	34	1020				1832	3431	3231	7NBS_03053	CTOTU47045_03913	F1182_02865	JCM_02973	NBRC_02444	PB293_01904	SRR12377473_00107	p42_Compleate_04416
hemY_1		Protoporphyrinogen oxidase	8	8	1	34	1022				1346	1394	1388	7NBS_03055	CTOTU47045_03911	F1182_02867	JCM_02977	NBRC_02442	PB293_01906	SRR12377473_00105	p42_Compleate_04414
group_4123		hypothetical protein	8	8	1	34	1034				362	368	367	7NBS_03061	CTOTU47045_03884	F1182_02876	JCM_02990	NBRC_02436	PB293_01912	SRR12377473_00099	p42_Compleate_04408
yvdT		putative HTH-type transcriptional regulator YvdT	8	8	1	34	1039				431	578	559	7NBS_03065	CTOTU47045_03888	F1182_02880	JCM_02995	NBRC_02432	PB293_01916	SRR12377473_00095	p42_Compleate_04404
bioY_2		Biotin transporter BioY	8	8	1	34	1048				596	596	596	7NBS_03071	CTOTU47045_03894	F1182_02886	JCM_03003	NBRC_02426	PB293_01922	SRR12377473_00089	p42_Compleate_04398
group_4131	mhqR_1	HTH-type transcriptional regulator MhqR	8	8	1	34	1058				248	434	410	7NBS_03078	CTOTU47045_03901	F1182_02894	JCM_03014	NBRC_02419	PB293_01929	SRR12377473_00082	p42_Compleate_04391
group_4136		hypothetical protein	8	8	1	34	2174				788	809	806	7NBS_03089	CTOTU47045_01829	F1182_04309	JCM_03087	NBRC_02046	PB293_03795	SRR12377473_02000	p42_Compleate_02122
ntaB		FMN reductase (NADH) NtaB	8	8	1	34	2175				218	485	451	7NBS_03090	CTOTU47045_01830	F1182_04310	JCM_03086	NBRC_02045	PB293_03796	SRR12377473_01999	p42_Compleate_02123
cmpR_3		HTH-type transcriptional activator CmpR	8	8	1	34	2181				881	905	884	7NBS_03096	CTOTU47045_01835	F1182_04315	JCM_03081	NBRC_02040	PB293_03801	SRR12377473_01994	p42_Compleate_02128
gdh		NADP-specific glutamate dehydrogenase	8	8	1	34	2220				1034	1373	1330	7NBS_03127	CTOTU47045_01864	F1182_04622	JCM_05772	NBRC_02010	PB293_03830	SRR12377473_02343	p42_Compleate_02162
mrpB_1		Na(+)/H(+) antiporter subunit B	8	8	1	34	4583				395	422	418	7NBS_03143	CTOTU47045_02050	F1182_01268	JCM_04763	NBRC_03175	PB293_01370	SRR12377473_00658	p42_Compleate_03533
scrK_1		Fructokinase	8	8	1	34	4603				674	947	912	7NBS_03155	CTOTU47045_02038	F1182_01285	JCM_04745	NBRC_03187	PB293_01382	SRR12377473_00646	p42_Compleate_03545
group_4145		hypothetical protein	8	8	1	34	4606				914	914	914	7NBS_03157	CTOTU47045_02036	F1182_01287	JCM_04742	NBRC_03189	PB293_01384	SRR12377473_00644	p42_Compleate_03547
aceB		Malate synthase A	8	8	1	34	4643				1253	1598	1523	7NBS_03180	CTOTU47045_02011	F1182_01321	JCM_04717	NBRC_03207	PB293_01401	SRR12377473_02665	p42_Compleate_03565
aceA		Isocitrate lyase	8	8	1	34	3416				977	1283	1244	7NBS_03181	CTOTU47045_02010	F1182_01323	JCM_04715	NBRC_03208	PB293_01402	SRR12377473_02666	p42_Compleate_03566
tilS		tRNA(Ile)-lysidine synthase	8	8	1	34	795				788	1406	1293	7NBS_01931	CTOTU47045_03659	F1182_02728	JCM_04463	NBRC_02675	PB293_03645	SRR12377473_02093	p42_Compleate_03633
group_4151		hypothetical protein	8	8	1	34	6224				449	449	449	7NBS_03187	CTOTU47045_01070	F1182_01175	JCM_04300	NBRC_03781	PB293_04321	SRR12377473_00904	p42_Compleate_00033
epsL		putative sugar transferase EpsL	8	8	1	34	6225				419	635	608	7NBS_03188	CTOTU47045_01069	F1182_01176	JCM_04301	NBRC_03780	PB293_04320	SRR12377473_00905	p42_Compleate_00034
group_4155		hypothetical protein	8	8	1	34	6238				503	503	503	7NBS_03197	CTOTU47045_01060	F1182_01186	JCM_04315	NBRC_03771	PB293_04311	SRR12377473_00912	p42_Compleate_00041
metN_2		Methionine import ATP-binding protein MetN	8	8	1	34	6251				566	1028	936	7NBS_03206	CTOTU47045_01051	F1182_03185	JCM_03159	NBRC_03762	PB293_04302	SRR12377473_02063	p42_Compleate_00051
gltC_7		HTH-type transcriptional regulator GltC	8	8	1	34	6265				530	902	829	7NBS_03212	CTOTU47045_03471	F1182_04348	JCM_03170	NBRC_03755	PB293_03131	SRR12377473_03123	p42_Compleate_00059
group_4163		hypothetical protein	8	8	1	34	9742				434	500	491	7NBS_03255	CTOTU47045_04067	F1182_02554	JCM_03972	NBRC_03556	PB293_01872	SRR12377473_02027	p42_Compleate_01304
group_4164		hypothetical protein	8	8	1	34	9740				239	362	346	7NBS_03256	CTOTU47045_04066	F1182_02555	JCM_03971	NBRC_03557	PB293_01871	SRR12377473_02028	p42_Compleate_01303
actP_2		Cation/acetate symporter ActP	8	8	1	34	1853				1034	1553	1488	7NBS_03268	CTOTU47045_02776	F1182_03100	JCM_03946	NBRC_03572	PB293_01856	SRR12377473_03183	p42_Compleate_01285
cmpD		Bicarbonate transport ATP-binding protein CmpD	8	8	1	34	1860				569	749	726	7NBS_03273	CTOTU47045_02771	F1182_03104	JCM_03941	NBRC_03577	PB293_01851	SRR12377473_00787	p42_Compleate_01280
gltR_2		HTH-type transcriptional regulator GltR	8	8	1	34	6657				857	857	857	7NBS_03291	CTOTU47045_03837	F1182_04561	JCM_04999	NBRC_00236	PB293_00121	SRR12377473_02216	p42_Compleate_01812
lysC		Aspartokinase	8	8	1	34	5538				1226	1226	1226	7NBS_03330	CTOTU47045_00035	F1182_00102	JCM_05151	NBRC_03966	PB293_01266	SRR12377473_00370	p42_Compleate_00387
group_4176		hypothetical protein	8	8	1	34	5533				374	464	452	7NBS_03335	CTOTU47045_00030	F1182_00097	JCM_05156	NBRC_03961	PB293_01271	SRR12377473_00365	p42_Compleate_00392
group_4184		hypothetical protein	8	8	1	34	217				1004	1004	1004	7NBS_03369	CTOTU47045_01503	F1182_04581	JCM_01849	NBRC_01385	PB293_02111	SRR12377473_02047	p42_Compleate_00450
plsY_3		Glycerol-3-phosphate acyltransferase	8	8	1	34	4236				356	632	597	7NBS_03384	CTOTU47045_02209	F1182_03753	JCM_00738	NBRC_04237	PB293_04080	SRR12377473_01478	p42_Compleate_03324
nfrA1		FMN reductase (NADPH)	8	8	1	34	4242				476	731	699	7NBS_03387	CTOTU47045_02212	F1182_03749	JCM_00733	NBRC_04234	PB293_04077	SRR12377473_01475	p42_Compleate_03327
group_4194		hypothetical protein	8	8	1	34	4257				1241	1241	1241	7NBS_03397	CTOTU47045_02222	F1182_03736	JCM_00719	NBRC_04224	PB293_04067	SRR12377473_01465	p42_Compleate_03337
yocH		Cell wall-binding protein YocH	8	8	1	34	4264				743	764	759	7NBS_03402	CTOTU47045_02227	F1182_03731	JCM_00713	NBRC_04219	PB293_04062	SRR12377473_02291	p42_Compleate_03345
graS_3		Sensor histidine kinase GraS	8	8	1	34	4270				986	986	986	7NBS_03405	CTOTU47045_02230	F1182_00965	JCM_00710	NBRC_04216	PB293_04058	SRR12377473_02297	p42_Compleate_03351
yxdL_2		ABC transporter ATP-binding protein YxdL	8	8	1	34	4271				761	761	761	7NBS_03406	CTOTU47045_02231	F1182_00964	JCM_00709	NBRC_04215	PB293_04057	SRR12377473_02298	p42_Compleate_03352
aspA		Aspartate ammonia-lyase	8	8	1	34	1766				590	1418	1314	7NBS_03426	CTOTU47045_02876	F1182_01555	JCM_03680	NBRC_00033	PB293_00418	SRR12377473_02591	p42_Compleate_01586
ywnA		Putative HTH-type transcriptional regulator YwnA	8	8	1	34	1768				413	413	413	7NBS_03428	CTOTU47045_02874	F1182_01557	JCM_03682	NBRC_00035	PB293_00416	SRR12377473_02589	p42_Compleate_01588
group_4204		hypothetical protein	8	8	1	34	1769				182	230	206	7NBS_03429	CTOTU47045_02873	F1182_01558	JCM_03683	NBRC_00036	PB293_00415	SRR12377473_02588	p42_Compleate_01589
group_4205		hypothetical protein	8	8	1	34	1770				185	221	189	7NBS_03430	CTOTU47045_02872	F1182_01559	JCM_03684	NBRC_00037	PB293_00414	SRR12377473_02587	p42_Compleate_01590
group_4206		hypothetical protein	8	8	1	34	1774				791	908	887	7NBS_03432	CTOTU47045_02870	F1182_01561	JCM_03688	NBRC_00039	PB293_00412	SRR12377473_02585	p42_Compleate_01592
abgT		p-aminobenzoyl-glutamate transport protein	8	8	1	34	1782				1235	1529	1492	7NBS_03437	CTOTU47045_02865	F1182_03131	JCM_03696	NBRC_00044	PB293_00407	SRR12377473_03398	p42_Compleate_01597
group_4209		hypothetical protein	8	8	1	34	1788				488	491	488	7NBS_03442	CTOTU47045_04008	F1182_03138	JCM_03703	NBRC_00049	PB293_00402	SRR12377473_03250	p42_Compleate_01602
speG		hypothetical protein	8	8	1	34	1790				347	551	525	7NBS_03444	CTOTU47045_04006	F1182_03140	JCM_03705	NBRC_00051	PB293_00400	SRR12377473_03248	p42_Compleate_01604
degV_1		DegV domain-containing protein	8	8	1	34	8143				341	857	792	7NBS_03455	CTOTU47045_00319	F1182_02546	JCM_01686	NBRC_00556	PB293_03980	SRR12377473_00773	p42_Compleate_03030
fabHA		3-oxoacyl-[acyl-carrier-protein] synthase 3 protein 1	8	8	1	34	8151				434	938	875	7NBS_03462	CTOTU47045_00312	F1182_03604	JCM_01693	NBRC_00549	PB293_03973	SRR12377473_00766	p42_Compleate_03023
trpS		Tryptophan--tRNA ligase	8	8	1	34	8155				716	989	954	7NBS_03465	CTOTU47045_00309	F1182_03607	JCM_01697	NBRC_00546	PB293_03970	SRR12377473_00763	p42_Compleate_03020
spxA_2		Regulatory protein Spx	8	8	1	34	8157				254	491	391	7NBS_03466	CTOTU47045_00308	F1182_03608	JCM_01699	NBRC_00545	PB293_03969	SRR12377473_00762	p42_Compleate_03019
group_4224		hypothetical protein	8	8	1	34	8183				158	365	339	7NBS_03484	CTOTU47045_00290	F1182_03627	JCM_01725	NBRC_00526	PB293_03951	SRR12377473_02554	p42_Compleate_03001
group_4228		hypothetical protein	8	8	1	34	8189				377	719	676	7NBS_03489	CTOTU47045_00285	F1182_01707	JCM_04707	NBRC_00521	PB293_03946	SRR12377473_00890	p42_Compleate_02996
group_4231		hypothetical protein	8	8	1	34	8196				374	1811	1631	7NBS_03491	CTOTU47045_00283	F1182_05144	JCM_04704	NBRC_00519	PB293_03944	SRR12377473_00888	p42_Compleate_02991
group_4232		hypothetical protein	8	8	1	34	8198				986	1496	1432	7NBS_03492	CTOTU47045_00282	F1182_05143	JCM_04702	NBRC_00518	PB293_03943	SRR12377473_00887	p42_Compleate_02990
group_4234		hypothetical protein	8	8	1	34	4390				554	554	554	7NBS_03512	CTOTU47045_03024	F1182_00403	JCM_04136	NBRC_03133	PB293_00502	SRR12377473_01581	p42_Compleate_03408
tcyP		L-cystine uptake protein TcyP	8	8	1	34	4393				944	1394	1337	7NBS_03514	CTOTU47045_03026	F1182_00401	JCM_04133	NBRC_03131	PB293_00504	SRR12377473_01579	p42_Compleate_03410
group_4237		hypothetical protein	8	8	1	34	4403				875	896	893	7NBS_03521	CTOTU47045_03033	F1182_00392	JCM_04123	NBRC_03124	PB293_00511	SRR12377473_02523	p42_Compleate_03417
kimA		Potassium transporter KimA	8	8	1	34	4419				1823	1856	1827	7NBS_03527	CTOTU47045_03045	F1182_02674	JCM_04114	NBRC_03118	PB293_00517	SRR12377473_03583	p42_Compleate_03423
moaE		Molybdopterin synthase catalytic subunit	8	8	1	34	7044				353	476	460	7NBS_03560	CTOTU47045_02315	F1182_00245	JCM_05744	NBRC_00825	PB293_03613	SRR12377473_01945	p42_Compleate_01047
group_4245		hypothetical protein	8	8	1	34	7034				347	347	347	7NBS_03567	CTOTU47045_02322	F1182_03930	JCM_05753	NBRC_00818	PB293_03620	SRR12377473_01938	p42_Compleate_01054
engB		putative GTP-binding protein EngB	8	8	1	34	253				365	581	554	7NBS_03600	CTOTU47045_01479	F1182_00559	JCM_01814	NBRC_01409	PB293_02135	SRR12377473_01079	p42_Compleate_00474
cbiX		Sirohydrochlorin cobaltochelatase	8	8	1	34	9897				404	1031	833	7NBS_01984	CTOTU47045_02823	F1182_03017	JCM_04239	NBRC_00948	PB293_02502	SRR12377473_01093	p42_Compleate_00879
hemL		Glutamate-1-semialdehyde 2,1-aminomutase	8	8	1	34	266				722	1292	1220	7NBS_03610	CTOTU47045_01469	F1182_00570	JCM_01801	NBRC_01419	PB293_02145	SRR12377473_01069	p42_Compleate_00484
mnhF1		Na(+)/H(+) antiporter subunit F1	8	8	1	34	6333				236	281	275	7NBS_03640	CTOTU47045_03423	F1182_04649	JCM_03229	NBRC_03707	PB293_03027	SRR12377473_00982	p42_Compleate_00117
mrpB_2		Na(+)/H(+) antiporter subunit B	8	8	1	34	6339				272	422	403	7NBS_03644	CTOTU47045_03419	F1182_04644	JCM_03236	NBRC_03703	PB293_03023	SRR12377473_00978	p42_Compleate_00121
ftsE		Cell division ATP-binding protein FtsE	8	8	1	34	3730				545	686	668	7NBS_03667	CTOTU47045_00340	F1182_00063	JCM_01659	NBRC_00575	PB293_03999	SRR12377473_02571	p42_Compleate_03049
sigV_3		RNA polymerase sigma factor SigV	8	8	1	34	7159				371	518	499	7NBS_03687	CTOTU47045_03616	F1182_04019	JCM_05831	NBRC_00872	PB293_04215	SRR12377473_01406	p42_Compleate_00973
ftnA		Bacterial non-heme ferritin	8	8	1	34	7169				347	509	488	7NBS_03694	CTOTU47045_03623	F1182_04029	JCM_05821	NBRC_00879	PB293_04208	SRR12377473_01413	p42_Compleate_00966
leuD		3-isopropylmalate dehydratase small subunit	8	8	1	34	7181				512	590	580	7NBS_03702	CTOTU47045_03629	F1182_04039	JCM_05811	NBRC_00885	PB293_04202	SRR12377473_02828	p42_Compleate_00958
ilvB		Acetolactate synthase large subunit	8	8	1	34	7188				1313	1766	1709	7NBS_03708	CTOTU47045_03635	F1182_00611	JCM_06129	NBRC_00891	PB293_04196	SRR12377473_02834	p42_Compleate_00952
ilvD		Dihydroxy-acid dehydratase	8	8	1	34	7191				833	1670	1565	7NBS_03709	CTOTU47045_03636	F1182_00610	JCM_06126	NBRC_00892	PB293_04195	SRR12377473_03307	p42_Compleate_00951
MroQ		Membrane-embedded CAAX protease MroQ	8	8	1	34	1524				656	764	740	7NBS_03726	CTOTU47045_04092	F1182_02123	JCM_04559	NBRC_02730	PB293_01947	SRR12377473_02221	p42_Compleate_04372
groL		60 kDa chaperonin	8	8	1	34	1527				1475	1631	1611	7NBS_03728	CTOTU47045_04090	F1182_04199	JCM_04557	NBRC_02732	PB293_01945	SRR12377473_02223	p42_Compleate_04374
hmuU_3		Hemin transport system permease protein HmuU	8	8	1	34	1528				467	1079	1002	7NBS_03729	CTOTU47045_04089	F1182_02338	JCM_03038	NBRC_02404	PB293_01944	SRR12377473_02224	p42_Compleate_04375
katE_2		Catalase HPII	8	8	1	34	1059				1850	1994	1976	7NBS_03743	CTOTU47045_03902	F1182_02895	JCM_03015	NBRC_02418	PB293_01930	SRR12377473_00081	p42_Compleate_04390
group_4287		hypothetical protein	8	8	1	34	4455				2099	2099	2099	7NBS_03824	CTOTU47045_03791	F1182_02821	JCM_03280	NBRC_02514	PB293_01309	SRR12377473_01869	p42_Compleate_03469
katA_2		Catalase	8	8	1	34	4452				1055	1505	1448	7NBS_03827	CTOTU47045_03794	F1182_02818	JCM_03276	NBRC_02517	PB293_01306	SRR12377473_01866	p42_Compleate_03466
hutU		Urocanate hydratase	8	8	1	34	4448				1535	1670	1653	7NBS_03830	CTOTU47045_03797	F1182_02814	JCM_03270	NBRC_02520	PB293_01303	SRR12377473_01863	p42_Compleate_03463
pncB2_1		Nicotinate phosphoribosyltransferase pncB2	8	8	1	34	4443				845	1469	1382	7NBS_03834	CTOTU47045_03801	F1182_02810	JCM_03263	NBRC_02524	PB293_01299	SRR12377473_03447	p42_Compleate_03459
group_4294		hypothetical protein	8	8	1	34	4527				155	359	333	7NBS_03843	CTOTU47045_02083	F1182_02300	JCM_03325	NBRC_02484	PB293_01340	SRR12377473_01225	p42_Compleate_03496
npr		NADH peroxidase	8	8	1	34	4533				1277	1334	1326	7NBS_03847	CTOTU47045_02079	F1182_02296	JCM_03332	NBRC_02480	PB293_01344	SRR12377473_02401	p42_Compleate_03500
group_4298		Gluconate 2-dehydrogenase subunit 3	8	8	1	34	4542				377	749	702	7NBS_03852	CTOTU47045_02074	F1182_02290	JCM_03341	NBRC_02475	PB293_01349	SRR12377473_02407	p42_Compleate_03505
yusV_4		putative siderophore transport system ATP-binding protein YusV	8	8	1	34	6377				569	794	765	7NBS_03897	CTOTU47045_00242	F1182_01453	JCM_03739	NBRC_04165	PB293_03496	SRR12377473_03393	p42_Compleate_00192
menH_1		2-succinyl-6-hydroxy-2,4-cyclohexadiene-1-carboxylate synthase	8	8	1	34	6388				632	809	765	7NBS_03908	CTOTU47045_00231	F1182_01465	JCM_03758	NBRC_04154	PB293_03485	SRR12377473_02691	p42_Compleate_00201
hutI_1		Imidazolonepropionase	8	8	1	34	6399				1076	1142	1133	7NBS_03917	CTOTU47045_00222	F1182_01474	JCM_03771	NBRC_04145	PB293_03476	SRR12377473_01487	p42_Compleate_00210
group_4306	gsiD_5	Glutathione transport system permease protein GsiD	8	8	1	34	6406				737	866	843	7NBS_03921	CTOTU47045_00218	F1182_04617	JCM_03779	NBRC_04141	PB293_03472	SRR12377473_01491	p42_Compleate_00214
group_4307		hypothetical protein	8	8	1	34	6409				569	953	905	7NBS_03924	CTOTU47045_00215	F1182_04614	JCM_03782	NBRC_04138	PB293_03469	SRR12377473_01494	p42_Compleate_00217
sasA_8		Adaptive-response sensory-kinase SasA	8	8	1	34	8048				2156	2792	2686	7NBS_02025	CTOTU47045_02921	F1182_03396	JCM_02593	NBRC_03374	PB293_02977	SRR12377473_02239	p42_Compleate_01534
dnaJ		Chaperone protein DnaJ	8	8	1	34	513				611	1118	1054	7NBS_03982	CTOTU47045_04226	F1182_04938	JCM_02012	NBRC_02204	PB293_02286	SRR12377473_02893	p42_Compleate_00655
rsmE		Ribosomal RNA small subunit methyltransferase E	8	8	1	34	515				677	737	729	7NBS_03984	CTOTU47045_04224	F1182_04936	JCM_02014	NBRC_02206	PB293_02288	SRR12377473_02891	p42_Compleate_00657
group_4318		hypothetical protein	8	8	1	34	8392				272	272	272	7NBS_03993	CTOTU47045_04276	F1182_01614	JCM_05358	NBRC_03239	PB293_04427	SRR12377473_03488	p42_Compleate_03679
group_4319		hypothetical protein	8	8	1	34	8393				164	215	207	7NBS_03994	CTOTU47045_04275	F1182_01613	JCM_05359	NBRC_03238	PB293_04428	SRR12377473_03489	p42_Compleate_03680
recR		Recombination protein RecR	8	8	1	34	8395				368	596	567	7NBS_03995	CTOTU47045_04274	F1182_01612	JCM_05361	NBRC_03237	PB293_04429	SRR12377473_03490	p42_Compleate_03681
group_4322		Putative cytokinin riboside 5'-monophosphate phosphoribohydrolase	8	8	1	34	8404				509	584	521	7NBS_04004	CTOTU47045_04265	F1182_04764	JCM_05374	NBRC_03228	PB293_04438	SRR12377473_03460	p42_Compleate_03690
dgk		Deoxyguanosine kinase	8	8	1	34	8406				605	635	631	7NBS_04006	CTOTU47045_04263	F1182_04766	JCM_05376	NBRC_03226	PB293_04440	SRR12377473_03462	p42_Compleate_03692
copZ		Copper chaperone CopZ	8	8	1	34	8408				206	206	206	7NBS_04008	CTOTU47045_04166	F1182_04768	JCM_05380	NBRC_03224	PB293_04442	SRR12377473_03094	p42_Compleate_03694
pdxS		Pyridoxal 5'-phosphate synthase subunit PdxS	8	8	1	34	8422				722	884	863	7NBS_04018	CTOTU47045_04156	F1182_01633	JCM_05396	NBRC_03214	PB293_04452	SRR12377473_02189	p42_Compleate_03704
guaB		Inosine-5'-monophosphate dehydrogenase	8	8	1	34	8427				1238	1463	1434	7NBS_04022	CTOTU47045_04152	F1182_04578	JCM_05404	NBRC_03210	PB293_04456	SRR12377473_02193	p42_Compleate_03708
group_4346		hypothetical protein	8	8	1	34	1424				863	866	865	7NBS_04085	CTOTU47045_03488	F1182_01763	JCM_01099	NBRC_02863	PB293_04124	SRR12377473_00610	p42_Compleate_04279
thrB		Homoserine kinase	8	8	1	34	1420				914	914	914	7NBS_04088	CTOTU47045_03485	F1182_01767	JCM_01095	NBRC_02866	PB293_04121	SRR12377473_00607	p42_Compleate_04276
yclP		Petrobactin import ATP-binding protein YclP	8	8	1	34	1400				323	761	706	7NBS_04100	CTOTU47045_00690	F1182_04924	JCM_01079	NBRC_02878	PB293_04109	SRR12377473_01423	p42_Compleate_04263
group_4350		hypothetical protein	8	8	1	34	1396				821	1052	1023	7NBS_04103	CTOTU47045_00687	F1182_04921	JCM_01076	NBRC_02881	PB293_04106	SRR12377473_01426	p42_Compleate_04260
yfkM		General stress protein 18	8	8	1	34	8741				515	515	515	7NBS_04124	CTOTU47045_00480	F1182_04800	JCM_05937	NBRC_03320	PB293_04349	SRR12377473_03480	p42_Compleate_04032
group_4372		hypothetical protein	8	8	1	34	5200				509	533	512	7NBS_04181	CTOTU47045_04119	F1182_05032	JCM_02799	NBRC_00290	PB293_01001	SRR12377473_02793	p42_Compleate_01870
glpR		Glycerol-3-phosphate regulon repressor	8	8	1	34	7836				449	761	722	7NBS_04197	CTOTU47045_02980	F1182_04450	JCM_01191	NBRC_00964	PB293_01783	SRR12377473_00544	p42_Compleate_02896
def2_2		Peptide deformylase 2	8	8	1	34	7825				137	557	504	7NBS_04203	CTOTU47045_02986	F1182_04460	JCM_01200	NBRC_00970	PB293_01776	SRR12377473_00538	p42_Compleate_02890
pdhD_1		Dihydrolipoyl dehydrogenase	8	8	1	34	7818				1280	1415	1398	7NBS_04207	CTOTU47045_02990	F1182_04465	JCM_01206	NBRC_00974	PB293_01772	SRR12377473_00534	p42_Compleate_02886
group_4382		NADH:quinone reductase	8	8	1	34	7806				959	1010	965	7NBS_04217	CTOTU47045_04371	F1182_01959	JCM_01222	NBRC_00984	PB293_01762	SRR12377473_00524	p42_Compleate_02876
lysDH		Lysine 6-dehydrogenase	8	8	1	34	4211				1076	1172	1151	7NBS_04240	CTOTU47045_02192	F1182_05016	JCM_00760	NBRC_04254	PB293_00837	SRR12377473_01540	p42_Compleate_03308
yicL_3		putative inner membrane transporter YicL	8	8	1	34	4202				836	896	886	7NBS_04247	CTOTU47045_04320	F1182_04007	JCM_00771	NBRC_04261	PB293_00830	SRR12377473_01398	p42_Compleate_03301
group_4385		putative ABC transporter ATP-binding protein	8	8	1	34	4200				1832	1832	1832	7NBS_04249	CTOTU47045_04322	F1182_04010	JCM_00774	NBRC_04263	PB293_00828	SRR12377473_01396	p42_Compleate_03299
purK		N5-carboxyaminoimidazole ribonucleotide synthase	8	8	1	34	981				992	1124	1107	7NBS_04287	CTOTU47045_04187	F1182_01245	JCM_05085	NBRC_01107	PB293_02947	SRR12377473_00945	p42_Compleate_04443
purB		Adenylosuccinate lyase	8	8	1	34	979				407	1295	1184	7NBS_04288	CTOTU47045_04188	F1182_01244	JCM_05086	NBRC_01108	PB293_02946	SRR12377473_00946	p42_Compleate_04444
purQ		Phosphoribosylformylglycinamidine synthase subunit PurQ	8	8	1	34	974				575	683	669	7NBS_04291	CTOTU47045_04191	F1182_01240	JCM_05091	NBRC_01111	PB293_02943	SRR12377473_00949	p42_Compleate_04447
purF		Amidophosphoribosyltransferase	8	8	1	34	972				1028	1424	1374	7NBS_04293	CTOTU47045_04193	F1182_01238	JCM_05094	NBRC_01113	PB293_02941	SRR12377473_00951	p42_Compleate_04449
purM		Phosphoribosylformylglycinamidine cyclo-ligase	8	8	1	34	971				839	1055	1028	7NBS_04294	CTOTU47045_04194	F1182_01237	JCM_05097	NBRC_01114	PB293_02940	SRR12377473_00952	p42_Compleate_04450
purH		Bifunctional purine biosynthesis protein PurH	8	8	1	34	968				1415	1526	1512	7NBS_04296	CTOTU47045_04196	F1182_01234	JCM_05099	NBRC_01116	PB293_02938	SRR12377473_00954	p42_Compleate_04452
yerB		Putative lipoprotein YerB	8	8	1	34	964				677	1055	1007	7NBS_04300	CTOTU47045_04200	F1182_01230	JCM_05103	NBRC_01120	PB293_02934	SRR12377473_00958	p42_Compleate_04456
mntB_1		Manganese transport system ATP-binding protein MntB	8	8	1	34	7096				320	728	677	7NBS_04334	CTOTU47045_02288	F1182_00275	JCM_05248	NBRC_00849	PB293_03585	SRR12377473_02710	p42_Compleate_01008
rocR_1		Arginine utilization regulatory protein RocR	8	8	1	34	6356				893	1307	1255	7NBS_04361	CTOTU47045_04245	F1182_04629	JCM_03255	NBRC_03691	PB293_03011	SRR12377473_00965	p42_Compleate_00134
yugI		General stress protein 13	8	8	1	34	6355				254	377	339	7NBS_04362	CTOTU47045_04246	F1182_04630	JCM_03254	NBRC_03692	PB293_03012	SRR12377473_00966	p42_Compleate_00133
group_4418		hypothetical protein	8	8	1	34	758				506	1211	1112	7NBS_04370	CTOTU47045_03687	F1182_02980	JCM_04421	NBRC_02703	PB293_03673	SRR12377473_01641	p42_Compleate_03661
argO		Arginine exporter protein ArgO	8	8	1	34	1914				602	602	602	7NBS_04386	CTOTU47045_02732	F1182_03522	JCM_05186	NBRC_03616	PB293_01810	SRR12377473_02530	p42_Compleate_01236
lrpC_2		HTH-type transcriptional regulator LrpC	8	8	1	34	1921				428	443	441	7NBS_04390	CTOTU47045_02725	F1182_03513	JCM_05180	NBRC_03622	PB293_01803	SRR12377473_02534	p42_Compleate_01230
fadB_1		putative enoyl-CoA hydratase	8	8	1	34	5546				623	773	754	7NBS_04397	CTOTU47045_00041	F1182_00109	JCM_05145	NBRC_03972	PB293_01260	SRR12377473_00376	p42_Compleate_00381
fadD_1		Long-chain-fatty-acid--CoA ligase	8	8	1	34	5548				1130	1694	1623	7NBS_04399	CTOTU47045_00043	F1182_00111	JCM_05142	NBRC_03974	PB293_01258	SRR12377473_00378	p42_Compleate_00379
ftsW_2		putative peptidoglycan glycosyltransferase FtsW	8	8	1	34	7792				932	1181	1149	7NBS_04429	CTOTU47045_04286	F1182_01815	JCM_01238	NBRC_00998	PB293_01748	SRR12377473_03145	p42_Compleate_02862
ssuC		Putative aliphatic sulfonates transport permease protein SsuC	8	8	1	34	7796				416	794	746	7NBS_04433	CTOTU47045_04282	F1182_01811	JCM_01234	NBRC_00994	PB293_01752	SRR12377473_03141	p42_Compleate_02866
typA		GTP-binding protein TypA/BipA	8	8	1	34	7800				1736	1886	1835	7NBS_04437	CTOTU47045_04278	F1182_01953	JCM_01229	NBRC_00990	PB293_01756	SRR12377473_03137	p42_Compleate_02870
group_4437		hypothetical protein	8	8	1	34	4191				356	494	476	7NBS_04443	CTOTU47045_04292	F1182_00750	JCM_00783	NBRC_04269	PB293_00822	SRR12377473_01390	p42_Compleate_03293
group_4445		hypothetical protein	8	8	1	34	8087				218	218	218	7NBS_04474	CTOTU47045_02897	F1182_05137	JCM_06133	NBRC_03351	PB293_03000	SRR12377473_03344	p42_Compleate_01562
group_4459		hypothetical protein	8	8	1	34	8137				188	1166	1043	7NBS_04548	CTOTU47045_00323	F1182_02539	JCM_01682	NBRC_00560	PB293_03984	SRR12377473_00777	p42_Compleate_03034
msrB		Peptide methionine sulfoxide reductase MsrB	8	8	1	34	8084				386	428	422	7NBS_04550	CTOTU47045_02895	F1182_02359	JCM_03631	NBRC_00001	PB293_02536	SRR12377473_02818	p42_Compleate_01566
ppaC		Manganese-dependent inorganic pyrophosphatase	8	8	1	34	1426				926	926	926	7NBS_04582	CTOTU47045_03490	F1182_01761	JCM_01103	NBRC_02861	PB293_04126	SRR12377473_00612	p42_Compleate_04281
nlhH		Carboxylesterase NlhH	8	8	1	34	230				950	953	951	7NBS_03584	CTOTU47045_01495	F1182_00541	JCM_01837	NBRC_01393	PB293_02119	SRR12377473_02039	p42_Compleate_00458
yraA		Putative cysteine protease YraA	8	8	1	34	2201				554	563	555	7NBS_03110	CTOTU47045_01848	F1182_01446	JCM_03063	NBRC_02027	PB293_03814	SRR12377473_03431	p42_Compleate_02146
murF_2		UDP-N-acetylmuramoyl-tripeptide--D-alanyl-D-alanine ligase	8	8	1	34	4981				1394	1400	1394	7NBS_01637	CTOTU47045_03213	F1182_04538	JCM_04948	NBRC_00428	PB293_02885	SRR12377473_02885	p42_Compleate_02015
group_4535		hypothetical protein	8	8	1	34	6681				596	602	596	7NBS_03302	CTOTU47045_03826	F1182_04442	JCM_04984	NBRC_00247	PB293_00132	SRR12377473_02783	p42_Compleate_01825
group_4536		hypothetical protein	8	8	1	34	6655				380	386	380	7NBS_03289	CTOTU47045_03839	F1182_04559	JCM_05001	NBRC_00234	PB293_00119	SRR12377473_02218	p42_Compleate_01810
sirB		Sirohydrochlorin ferrochelatase	8	8	1	34	6311				740	743	740	7NBS_03627	CTOTU47045_03436	F1182_00034	JCM_03209	NBRC_03720	PB293_03040	SRR12377473_02900	p42_Compleate_00104
uvrB		UvrABC system protein B	8	8	1	34	3735				1595	1985	1931	7NBS_03670	CTOTU47045_00343	F1182_00067	JCM_01655	NBRC_00578	PB293_04002	SRR12377473_02568	p42_Compleate_03052
graR_2		Response regulator protein GraR	8	8	1	34	5990				200	707	641	7NBS_02194	CTOTU47045_01597	F1182_00339	JCM_03843	NBRC_03908	PB293_04228	SRR12377473_01127	p42_Compleate_04689
group_4553		hypothetical protein	8	8	1	34	4383				449	911	850	7NBS_03507	CTOTU47045_03019	F1182_00409	JCM_04144	NBRC_03138	PB293_00497	SRR12377473_01586	p42_Compleate_03403
ngcG		Diacetylchitobiose uptake system permease protein NgcG	8	8	1	34	4378				257	836	756	7NBS_03502	CTOTU47045_03014	F1182_00416	JCM_04150	NBRC_03143	PB293_00492	SRR12377473_01591	p42_Compleate_03398
pdtaR		putative transcriptional regulatory protein pdtaR	8	8	1	34	2281				242	581	536	7NBS_02140	CTOTU47045_01903	F1182_00657	JCM_00035	NBRC_00681	PB293_03876	SRR12377473_01735	p42_Compleate_02201
recU		Holliday junction resolvase RecU	8	8	1	34	3095				266	650	597	7NBS_02150	CTOTU47045_02669	F1182_00672	JCM_00049	NBRC_00691	PB293_03886	SRR12377473_03574	p42_Compleate_02224
lexA		LexA repressor	8	8	1	34	2616				236	623	570	7NBS_00136	CTOTU47045_02114	F1182_00740	JCM_00496	NBRC_01807	PB293_01424	SRR12377473_03506	p42_Compleate_02533
dapE_3		Succinyl-diaminopimelate desuccinylase	8	8	1	34	4189				1100	1385	1347	7NBS_04445	CTOTU47045_04294	F1182_00752	JCM_00785	NBRC_04271	PB293_00820	SRR12377473_01388	p42_Compleate_03291
fhuD		Iron(3+)-hydroxamate-binding protein FhuD	8	8	1	34	5003				464	941	873	7NBS_01362	CTOTU47045_04136	F1182_00830	JCM_06077	NBRC_00409	PB293_01124	SRR12377473_02835	p42_Compleate_01998
yacL		putative PIN and TRAM-domain containing protein YacL	8	8	1	34	8658				467	1085	969	7NBS_02423	CTOTU47045_01241	F1182_00922	JCM_03620	NBRC_04459	PB293_02627	SRR12377473_00469	p42_Compleate_03880
mrpA_1		Na(+)/H(+) antiporter subunit A	8	8	1	34	4586				986	2429	2235	7NBS_03144	CTOTU47045_02049	F1182_01269	JCM_04762	NBRC_03176	PB293_01371	SRR12377473_00657	p42_Compleate_03534
group_4593		hypothetical protein	8	8	1	34	1740				755	758	755	7NBS_03421	CTOTU47045_02882	F1182_01538	JCM_03650	NBRC_00014	PB293_02550	SRR12377473_03529	p42_Compleate_01581
group_4602		hypothetical protein	8	8	1	34	1415				587	902	860	7NBS_04092	CTOTU47045_03481	F1182_01771	JCM_01091	NBRC_02870	PB293_04117	SRR12377473_00602	p42_Compleate_04271
pycA		Pyruvate carboxylase	8	8	1	34	7791				2120	3437	3270	7NBS_04428	CTOTU47045_04287	F1182_01816	JCM_01239	NBRC_00999	PB293_01747	SRR12377473_03146	p42_Compleate_02861
group_4605		hypothetical protein	8	8	1	34	8970				1619	1622	1619	7NBS_00716	CTOTU47045_00512	F1182_01850	JCM_02870	NBRC_03039	PB293_00266	SRR12377473_00750	p42_Compleate_04097
group_4607		hypothetical protein	8	8	1	34	7492				677	1055	1001	7NBS_00222	CTOTU47045_00759	F1182_01894	JCM_00612	NBRC_01891	PB293_01526	SRR12377473_00678	p42_Compleate_02638
group_4609		hypothetical protein	8	8	1	34	7490				668	1274	1196	7NBS_00220	CTOTU47045_00757	F1182_01898	JCM_00609	NBRC_01889	PB293_01524	SRR12377473_00676	p42_Compleate_02636
pdp		Pyrimidine-nucleoside phosphorylase	8	8	1	34	2657				572	1256	1166	7NBS_00100	CTOTU47045_02150	F1182_02092	JCM_00459	NBRC_01778	PB293_03245	SRR12377473_00717	p42_Compleate_02504
sigF		RNA polymerase sigma-F factor	8	8	1	34	2661				530	803	759	7NBS_00097	CTOTU47045_02153	F1182_02096	JCM_00455	NBRC_01775	PB293_03248	SRR12377473_00714	p42_Compleate_02501
lysA		Diaminopimelate decarboxylase	8	8	1	34	2665				965	1322	1275	7NBS_00095	CTOTU47045_02155	F1182_02099	JCM_00452	NBRC_01773	PB293_03250	SRR12377473_00712	p42_Compleate_02499
group_4627		Gluconate 2-dehydrogenase flavoprotein	8	8	1	34	4543				788	1721	1522	7NBS_03853	CTOTU47045_02073	F1182_02288	JCM_03342	NBRC_02474	PB293_01350	SRR12377473_02581	p42_Compleate_03506
group_4628	hutG_2	Formimidoylglutamase	8	8	1	34	6959				593	971	919	7NBS_01563	CTOTU47045_02377	F1182_02335	JCM_05043	NBRC_01567	PB293_03736	SRR12377473_03037	p42_Compleate_01107
plsY_1		Glycerol-3-phosphate acyltransferase	8	8	1	34	2903				401	566	540	7NBS_01191	CTOTU47045_03967	F1182_02388	JCM_00252	NBRC_01623	PB293_03552	SRR12377473_01351	p42_Compleate_02339
group_4630		hypothetical protein	8	8	1	34	8954				401	1124	1031	7NBS_00705	CTOTU47045_00524	F1182_02523	JCM_02887	NBRC_03028	PB293_00254	SRR12377473_03303	p42_Compleate_04109
group_4634		hypothetical protein	8	8	1	34	549				272	1724	1538	7NBS_00917	CTOTU47045_03720	F1182_02655	JCM_02324	NBRC_02321	PB293_02063	SRR12377473_00412	p42_Compleate_00679
bepA_2		Beta-barrel assembly-enhancing protease	8	8	1	34	6023			Hypothetical protein with no hits to refseq/uniprot/clusters/cdd/tigrfams/pfam overlapping another protein with hits	221	1526	1360	7NBS_02215	CTOTU47045_01618	F1182_02684	JCM_03872	NBRC_03887	PB293_04249	SRR12377473_02513	p42_Compleate_04710
cbiQ		Cobalt transport protein CbiQ	8	8	1	34	9905				437	776	731	7NBS_01989	CTOTU47045_02828	F1182_03023	JCM_04246	NBRC_00953	PB293_02497	SRR12377473_01088	p42_Compleate_00874
mcm		Methylmalonyl-CoA mutase	8	8	1	34	9963				209	2159	1905	7NBS_00756	CTOTU47045_01313	F1182_03078	JCM_04024	NBRC_01318	PB293_02452	SRR12377473_02334	p42_Compleate_00833
group_465		Long-chain-fatty-acid--CoA ligase	8	8	1	34	4100				1085	1619	1486	7NBS_02616	CTOTU47045_00940	F1182_02460	JCM_00878	NBRC_04333	PB293_00758	SRR12377473_01576	p42_Compleate_03232
sigK		RNA polymerase sigma-28 factor	8	8	1	34	414				362	713	664	7NBS_02640	CTOTU47045_03310	F1182_03422	JCM_01942	NBRC_02154	PB293_02241	SRR12377473_00062	p42_Compleate_00586
fhs		Formate--tetrahydrofolate ligase	8	8	1	34	2171				215	1682	1473	7NBS_03086	CTOTU47045_01826	F1182_03631	JCM_03090	NBRC_02049	PB293_03792	SRR12377473_03193	p42_Compleate_02119
group_4666		O-acetyl-L-homoserine sulfhydrylase	8	8	1	34	4235				1049	1304	1269	7NBS_03383	CTOTU47045_02208	F1182_03754	JCM_00739	NBRC_04238	PB293_04081	SRR12377473_01479	p42_Compleate_03323
cwlD		Germination-specific N-acetylmuramoyl-L-alanine amidase	8	8	1	34	8728			Hypothetical protein with no hits to refseq/uniprot/clusters/cdd/tigrfams/pfam overlapping another protein with hits	284	716	659	7NBS_02489	CTOTU47045_01175	F1182_03797	JCM_03546	NBRC_04392	PB293_02561	SRR12377473_03050	p42_Compleate_04011
cheD		Chemoreceptor glutamine deamidase CheD	8	8	1	34	7559				386	509	489	7NBS_00269	CTOTU47045_00806	F1182_03886	JCM_06064	NBRC_01936	PB293_01573	SRR12377473_01684	p42_Compleate_02681
yheH		putative multidrug resistance ABC transporter ATP-binding/permease protein YheH	8	8	1	34	7028				890	1736	1629	7NBS_03571	CTOTU47045_02326	F1182_03926	JCM_05761	NBRC_00814	PB293_03624	SRR12377473_01934	p42_Compleate_01058
group_4679		hypothetical protein	8	8	1	34	5107				863	959	940	7NBS_01299	CTOTU47045_02433	F1182_03941	JCM_02719	NBRC_00349	PB293_01063	SRR12377473_01169	p42_Compleate_01937
spo0M		Sporulation-control protein spo0M	8	8	1	34	5060				716	770	761	7NBS_01328	CTOTU47045_02403	F1182_03980	JCM_05276	NBRC_00378	PB293_01093	SRR12377473_02614	p42_Compleate_01970
group_4681		hypothetical protein	8	8	1	34	5038				1040	1109	1095	7NBS_01346	CTOTU47045_02386	F1182_03998	JCM_05299	NBRC_00394	PB293_01109	SRR12377473_02763	p42_Compleate_01986
group_4684		hypothetical protein	8	8	1	34	7156				185	428	395	7NBS_03685	CTOTU47045_03614	F1182_04016	JCM_05833	NBRC_00870	PB293_04217	SRR12377473_01404	p42_Compleate_00975
pheT		Phenylalanine--tRNA ligase beta subunit	8	8	1	34	6632				113	2420	2129	7NBS_00527	CTOTU47045_00053	F1182_04285	JCM_05130	NBRC_03983	PB293_01248	SRR12377473_00385	p42_Compleate_00371
recF_2		DNA replication and repair protein RecF	8	8	1	34	8433				275	1121	1010	7NBS_02497	CTOTU47045_02623	F1182_04374	JCM_02168	NBRC_04592	PB293_02910	SRR12377473_03351	p42_Compleate_03721
ydaF_2		Putative ribosomal N-acetyltransferase YdaF	8	8	1	34	1480				188	578	527	7NBS_02990	CTOTU47045_03529	F1182_04473	JCM_01153	NBRC_02822	PB293_03218	SRR12377473_02914	p42_Compleate_04319
ddl_2		D-alanine--D-alanine ligase	8	8	1	34	1468				1028	1082	1073	7NBS_02996	CTOTU47045_03523	F1182_04480	JCM_01145	NBRC_02828	PB293_03224	SRR12377473_01909	p42_Compleate_04313
group_4703		hypothetical protein	8	8	1	34	4978				305	434	415	7NBS_01640	CTOTU47045_03216	F1182_04542	JCM_04942	NBRC_00431	PB293_02882	SRR12377473_02888	p42_Compleate_02018
cdaR_1		Carbohydrate diacid regulator	8	8	1	34	5938				587	1097	975	7NBS_02720	CTOTU47045_01557	F1182_00888	JCM_03400	NBRC_02558	PB293_00584	SRR12377473_02011	p42_Compleate_04648
pyrG		CTP synthase	8	8	1	34	4020				656	1595	1475	7NBS_02917	CTOTU47045_00991	F1182_05173	JCM_05873	NBRC_04384	PB293_00696	SRR12377473_00819	p42_Compleate_03179
group_4721		hypothetical protein	8	8	1	34	3093				311	317	314	7NBS_02152	CTOTU47045_02671	F1182_03557	JCM_00051	NBRC_00693	PB293_03888	SRR12377473_01206	p42_Compleate_02226
group_4722		putative oxidoreductase	8	8	1	34	2948				767	770	767	7NBS_01168	CTOTU47045_01952	F1182_03722	JCM_00202	NBRC_00795	PB293_00912	SRR12377473_02253	p42_Compleate_02316
yjbR		putative protein YjbR	8	8	1	34	2866				359	386	378	7NBS_01218	CTOTU47045_03940	F1182_05036	JCM_00289	NBRC_01650	PB293_03524	SRR12377473_00354	p42_Compleate_02368
tmpC_2		Membrane lipoprotein TmpC	8	8	1	34	2846				986	989	986	7NBS_01230	CTOTU47045_04177	F1182_04043	JCM_00306	NBRC_01662	PB293_03512	SRR12377473_00342	p42_Compleate_02380
group_4731		hypothetical protein	8	8	1	34	2826				785	800	789	7NBS_01243	CTOTU47045_03125	F1182_04209	JCM_00323	NBRC_01676	PB293_03499	SRR12377473_00328	p42_Compleate_02394
yiaA		Inner membrane protein YiaA	8	8	1	34	2801				470	473	470	7NBS_00009	CTOTU47045_03112	F1182_04226	JCM_00343	NBRC_01689	PB293_04475	SRR12377473_02244	p42_Compleate_02414
group_4733		hypothetical protein	8	8	1	34	2690				1286	1295	1287	7NBS_00081	CTOTU47045_02169	F1182_04653	JCM_00434	NBRC_01759	PB293_03264	SRR12377473_00698	p42_Compleate_02485
cdsA		Phosphatidate cytidylyltransferase	8	8	1	34	7541				800	803	800	7NBS_00256	CTOTU47045_00793	F1182_03870	JCM_00658	NBRC_01923	PB293_01560	SRR12377473_01264	p42_Compleate_02670
ung		Uracil-DNA glycosylase	8	8	1	34	4085				677	680	677	7NBS_02956	CTOTU47045_00953	F1182_02446	JCM_00894	NBRC_04346	PB293_00745	SRR12377473_02374	p42_Compleate_03219
group_4737		hypothetical protein	8	8	1	34	1391				824	830	824	7NBS_04105	CTOTU47045_00685	F1182_04918	JCM_01073	NBRC_02883	PB293_04104	SRR12377473_01428	p42_Compleate_04258
cadC		Cadmium resistance transcriptional regulatory protein CadC	8	8	1	34	1443				371	374	371	7NBS_03018	CTOTU47045_03501	F1182_01749	JCM_01118	NBRC_02850	PB293_04291	SRR12377473_00623	p42_Compleate_04292
group_4739		hypothetical protein	8	8	1	34	7805				287	290	287	7NBS_04218	CTOTU47045_04370	F1182_01958	JCM_01223	NBRC_00985	PB293_01761	SRR12377473_00523	p42_Compleate_02875
panE		2-dehydropantoate 2-reductase	8	8	1	34	7749				902	908	902	7NBS_02382	CTOTU47045_02545	F1182_01510	JCM_01286	NBRC_01030	PB293_01716	SRR12377473_03471	p42_Compleate_02828
tcyL_1		L-cystine transport system permease protein TcyL	8	8	1	34	6608				704	710	704	7NBS_00511	CTOTU47045_00069	F1182_04264	JCM_01533	NBRC_03999	PB293_01232	SRR12377473_00401	p42_Compleate_00355
rluD_2		Ribosomal large subunit pseudouridine synthase D	8	8	1	34	8174				935	941	935	7NBS_03477	CTOTU47045_00297	F1182_03620	JCM_01715	NBRC_00533	PB293_03958	SRR12377473_02561	p42_Compleate_03008
trpF		N-(5'-phosphoribosyl)anthranilate isomerase	8	8	1	34	337				614	617	614	7NBS_02823	CTOTU47045_01427	F1182_00237	JCM_01745	NBRC_01461	PB293_02187	SRR12377473_00008	p42_Compleate_00532
trpD		Anthranilate phosphoribosyltransferase	8	8	1	34	335				1028	1031	1028	7NBS_02825	CTOTU47045_01429	F1182_00240	JCM_01748	NBRC_01459	PB293_02185	SRR12377473_00006	p42_Compleate_00530
ydeA		putative protease YdeA	8	8	1	34	5164				629	632	629	7NBS_01256	CTOTU47045_02473	F1182_02417	JCM_02774	NBRC_00309	PB293_01023	SRR12377473_02718	p42_Compleate_01891
group_4784		hypothetical protein	8	8	1	34	5199				452	455	452	7NBS_04182	CTOTU47045_04118	F1182_05031	JCM_02798	NBRC_00291	PB293_01002	SRR12377473_02792	p42_Compleate_01871
group_4785		hypothetical protein	8	8	1	34	5212				395	398	395	7NBS_04173	CTOTU47045_04127	F1182_02832	JCM_02808	NBRC_00282	PB293_00993	SRR12377473_03285	p42_Compleate_01861
yqzG		putative protein YqzG	8	8	1	34	2202				326	329	326	7NBS_03111	CTOTU47045_01849	F1182_01445	JCM_03062	NBRC_02026	PB293_03815	SRR12377473_03432	p42_Compleate_02147
cysA		Sulfate/thiosulfate import ATP-binding protein CysA	8	8	1	34	6319				362	1073	981	7NBS_03631	CTOTU47045_03432	F1182_00025	JCM_03215	NBRC_03716	PB293_03036	SRR12377473_02904	p42_Compleate_00108
truA		tRNA pseudouridine synthase A	8	8	1	34	8721				740	743	740	7NBS_02483	CTOTU47045_01181	F1182_03791	JCM_03553	NBRC_04398	PB293_02567	SRR12377473_03436	p42_Compleate_03940
ecfA2		Energy-coupling factor transporter ATP-binding protein EcfA2	8	8	1	34	8718				872	875	872	7NBS_02481	CTOTU47045_01183	F1182_03789	JCM_03556	NBRC_04400	PB293_02569	SRR12377473_03438	p42_Compleate_03938
group_4804		hypothetical protein	8	8	1	34	6392				1151	1193	1180	7NBS_03911	CTOTU47045_00228	F1182_01468	JCM_03763	NBRC_04151	PB293_03482	SRR12377473_01481	p42_Compleate_00204
walR_6		Transcriptional regulatory protein WalR	8	8	1	34	4435				692	701	697	7NBS_04257	CTOTU47045_03054	F1182_03811	JCM_04090	NBRC_03335	PB293_00530	SRR12377473_02948	p42_Compleate_03432
gatA_1		Glutamyl-tRNA(Gln) amidotransferase subunit A	8	8	1	34	4401				1463	1472	1464	7NBS_03519	CTOTU47045_03031	F1182_00395	JCM_04127	NBRC_03126	PB293_00509	SRR12377473_02525	p42_Compleate_03415
rplY		50S ribosomal protein L25	8	8	1	34	770				596	605	597	7NBS_04276	CTOTU47045_03676	F1182_02967	JCM_04434	NBRC_02692	PB293_03662	SRR12377473_01630	p42_Compleate_03650
folB		Dihydroneopterin aldolase	8	8	1	34	809				365	368	365	7NBS_01919	CTOTU47045_03647	F1182_02743	JCM_04478	NBRC_02663	PB293_03633	SRR12377473_03016	p42_Compleate_03621
rhaR_4		HTH-type transcriptional activator RhaR	8	8	1	34	4011				1061	1910	1791	7NBS_02805	CTOTU47045_00467	F1182_01777	JCM_04832	NBRC_02334	PB293_00688	SRR12377473_00275	p42_Compleate_03170
group_4825		hypothetical protein	8	8	1	34	6930				161	164	161	7NBS_01581	CTOTU47045_03146	F1182_03174	JCM_04636	NBRC_01550	PB293_00882	SRR12377473_03604	p42_Compleate_01123
group_4826		hypothetical protein	8	8	1	34	8223				533	536	533	7NBS_01805	CTOTU47045_00270	F1182_02547	JCM_04653	NBRC_00475	PB293_03930	SRR12377473_00875	p42_Compleate_02973
group_4829		putative protein	8	8	1	34	4607				1106	1112	1106	7NBS_03158	CTOTU47045_02035	F1182_01288	JCM_04741	NBRC_03190	PB293_01385	SRR12377473_00643	p42_Compleate_03548
group_4830		hypothetical protein	8	8	1	34	951				563	566	563	7NBS_00940	CTOTU47045_03744	F1182_04681	JCM_05116	NBRC_01129	PB293_02925	SRR12377473_02919	p42_Compleate_04465
ptsI		Phosphoenolpyruvate-protein phosphotransferase	8	8	1	34	5058				1712	1718	1712	7NBS_01331	CTOTU47045_02400	F1182_03982	JCM_05278	NBRC_00380	PB293_01095	SRR12377473_02616	p42_Compleate_01972
modA		Molybdate-binding protein ModA	8	8	1	34	7040				779	791	785	7NBS_03563	CTOTU47045_02318	F1182_03934	JCM_05747	NBRC_00822	PB293_03616	SRR12377473_01942	p42_Compleate_01050
group_4880		hypothetical protein	8	8	1	34	2787			Hypothetical protein with no hits to refseq/uniprot/clusters/cdd/tigrfams/pfam overlapping another protein with hits	251	251	251	7NBS_00016	CTOTU47045_03102	F1182_04233	JCM_00353	NBRC_01696	PB293_04465	SRR12377473_03388	p42_Compleate_02421
group_4882		Riboflavin biosynthesis protein	8	8	1	34	2730				731	731	731	7NBS_00053	CTOTU47045_03066	F1182_00528	JCM_00400	NBRC_01734	PB293_03289	SRR12377473_02178	p42_Compleate_02460
gdnD_1		putative guanidinium efflux system subunit GdnD	8	8	1	34	2724				314	314	314	7NBS_00058	CTOTU47045_02189	F1182_00523	JCM_00407	NBRC_01739	PB293_03284	SRR12377473_02173	p42_Compleate_02465
gdnC		putative guanidinium efflux system subunit GdnC	8	8	1	34	2722				341	341	341	7NBS_00059	CTOTU47045_02188	F1182_00522	JCM_00408	NBRC_01740	PB293_03283	SRR12377473_02172	p42_Compleate_02466
group_4886		hypothetical protein	8	8	1	34	2717				1250	1253	1252	7NBS_00064	CTOTU47045_02185	F1182_00518	JCM_00412	NBRC_01743	PB293_03280	SRR12377473_03379	p42_Compleate_02469
group_4888		hypothetical protein	8	8	1	34	2701				194	194	194	7NBS_00073	CTOTU47045_02177	F1182_00508	JCM_00421	NBRC_01751	PB293_03272	SRR12377473_02368	p42_Compleate_02477
sigX_1		ECF RNA polymerase sigma factor SigX	8	8	1	34	2689				449	533	522	7NBS_00082	CTOTU47045_02168	F1182_04654	JCM_00435	NBRC_01760	PB293_03263	SRR12377473_00699	p42_Compleate_02486
dacB		D-alanyl-D-alanine carboxypeptidase DacB	8	8	1	34	2670				1070	1070	1070	7NBS_00090	CTOTU47045_02160	F1182_02105	JCM_00446	NBRC_01768	PB293_03255	SRR12377473_00707	p42_Compleate_02494
spoIIAB		Anti-sigma F factor	8	8	1	34	2660				440	440	440	7NBS_00098	CTOTU47045_02152	F1182_02095	JCM_00456	NBRC_01776	PB293_03247	SRR12377473_00715	p42_Compleate_02502
spoIIAA		Anti-sigma F factor antagonist	8	8	1	34	2659				194	353	333	7NBS_00099	CTOTU47045_02151	F1182_02094	JCM_00457	NBRC_01777	PB293_03246	SRR12377473_00716	p42_Compleate_02503
fur		Ferric uptake regulation protein	8	8	1	34	2653				431	464	459	7NBS_00103	CTOTU47045_02147	F1182_02089	JCM_00462	NBRC_01781	PB293_03242	SRR12377473_00720	p42_Compleate_02507
act		Methanol dehydrogenase activator	8	8	1	34	2651				416	557	521	7NBS_00105	CTOTU47045_02145	F1182_02087	JCM_00464	NBRC_01783	PB293_03240	SRR12377473_00722	p42_Compleate_02509
group_4895		hypothetical protein	8	8	1	34	2646				224	266	260	7NBS_00109	CTOTU47045_02141	F1182_02083	JCM_00470	NBRC_01787	PB293_01405	SRR12377473_00726	p42_Compleate_02513
group_4896		hypothetical protein	8	8	1	34	2636				356	356	356	7NBS_00115	CTOTU47045_02135	F1182_02075	JCM_00477	NBRC_01793	PB293_01411	SRR12377473_03407	p42_Compleate_02519
miaA		tRNA dimethylallyltransferase	8	8	1	34	2530				902	902	902	7NBS_00174	CTOTU47045_00701	F1182_00692	JCM_00546	NBRC_01843	PB293_01478	SRR12377473_01978	p42_Compleate_02580
group_4901		Monoacylglycerol lipase	8	8	1	34	2529				917	917	917	7NBS_00175	CTOTU47045_00702	F1182_00691	JCM_00547	NBRC_01844	PB293_01479	SRR12377473_01977	p42_Compleate_02581
ymcA		putative protein YmcA	8	8	1	34	2521				377	437	429	7NBS_00181	CTOTU47045_00708	F1182_00685	JCM_00557	NBRC_01850	PB293_01485	SRR12377473_03280	p42_Compleate_02587
rny		Ribonuclease Y	8	8	1	34	7477				1481	1559	1549	7NBS_00210	CTOTU47045_00747	F1182_01908	JCM_00599	NBRC_01879	PB293_01514	SRR12377473_00667	p42_Compleate_02627
pgsA		CDP-diacylglycerol--glycerol-3-phosphate 3-phosphatidyltransferase	8	8	1	34	7481				503	578	568	7NBS_00214	CTOTU47045_00751	F1182_01905	JCM_00603	NBRC_01883	PB293_01518	SRR12377473_00670	p42_Compleate_02630
group_4911		hypothetical protein	8	8	1	34	7483				788	803	789	7NBS_00216	CTOTU47045_00753	F1182_01903	JCM_00605	NBRC_01885	PB293_01520	SRR12377473_00672	p42_Compleate_02632
yflH		putative protein YflH	8	8	1	34	7484				218	257	252	7NBS_00217	CTOTU47045_00754	F1182_01902	JCM_00606	NBRC_01886	PB293_01521	SRR12377473_00673	p42_Compleate_02633
dapA_1		4-hydroxy-tetrahydrodipicolinate synthase	8	8	1	34	7502				308	899	825	7NBS_00228	CTOTU47045_00765	F1182_01885	JCM_00620	NBRC_01897	PB293_01532	SRR12377473_00684	p42_Compleate_02644
asd		Aspartate-semialdehyde dehydrogenase	8	8	1	34	7503				1037	1052	1038	7NBS_00229	CTOTU47045_00766	F1182_01884	JCM_00622	NBRC_01898	PB293_01533	SRR12377473_00685	p42_Compleate_02645
dpaB		Dipicolinate synthase subunit B	8	8	1	34	7504				404	590	566	7NBS_00230	CTOTU47045_00767	F1182_01883	JCM_00623	NBRC_01899	PB293_01534	SRR12377473_00686	p42_Compleate_02646
pyrH		Uridylate kinase	8	8	1	34	7544				725	731	725	7NBS_00259	CTOTU47045_00796	F1182_03873	JCM_00662	NBRC_01926	PB293_01563	SRR12377473_01267	p42_Compleate_02673
fliR		Flagellar biosynthetic protein FliR	8	8	1	34	7572				773	773	773	7NBS_00279	CTOTU47045_00815	F1182_03898	JCM_06048	NBRC_01945	PB293_01582	SRR12377473_01693	p42_Compleate_02690
pabB_1		Aminodeoxychorismate synthase component 1	8	8	1	34	334				530	1328	1137	7NBS_02826	CTOTU47045_01430	F1182_00241	JCM_01749	NBRC_01458	PB293_02184	SRR12377473_00005	p42_Compleate_00529
flgB		Flagellar basal body rod protein FlgB	8	8	1	34	7603				392	392	392	7NBS_00300	CTOTU47045_00836	F1182_03919	JCM_04376	NBRC_01966	PB293_01604	SRR12377473_02639	p42_Compleate_02711
xerC_2		Tyrosine recombinase XerC	8	8	1	34	7609				710	899	875	7NBS_00304	CTOTU47045_00840	F1182_03346	JCM_04371	NBRC_01970	PB293_01608	SRR12377473_02635	p42_Compleate_02718
group_4927		hypothetical protein	8	8	1	34	7632				257	335	325	7NBS_00322	CTOTU47045_00858	F1182_04336	JCM_04343	NBRC_01988	PB293_01626	SRR12377473_00929	p42_Compleate_02736
rnc		Ribonuclease 3	8	8	1	34	7636				731	764	759	7NBS_00325	CTOTU47045_00861	F1182_04331	JCM_04338	NBRC_01991	PB293_01629	SRR12377473_00926	p42_Compleate_02739
acpA		Acyl carrier protein	8	8	1	34	7637				227	236	234	7NBS_00326	CTOTU47045_00862	F1182_04330	JCM_04337	NBRC_01992	PB293_01630	SRR12377473_00925	p42_Compleate_02740
lcfB_1		Long-chain-fatty-acid--CoA ligase	8	8	1	34	4043				1112	1502	1434	7NBS_02932	CTOTU47045_00976	F1182_03451	JCM_00921	NBRC_04369	PB293_00711	SRR12377473_00834	p42_Compleate_03194
fabD		Malonyl CoA-acyl carrier protein transacylase	8	8	1	34	7639				953	953	953	7NBS_00328	CTOTU47045_00864	F1182_04328	JCM_04335	NBRC_01994	PB293_01632	SRR12377473_00923	p42_Compleate_02742
prpC		Protein phosphatase PrpC	8	8	1	34	7668				707	749	743	7NBS_00348	CTOTU47045_02481	F1182_02701	JCM_01366	NBRC_01094	PB293_01652	SRR12377473_01705	p42_Compleate_02765
rpoZ		DNA-directed RNA polymerase subunit omega	8	8	1	34	7678				170	227	219	7NBS_00355	CTOTU47045_02488	F1182_02708	JCM_01356	NBRC_01087	PB293_01659	SRR12377473_01698	p42_Compleate_02772
gmk		Guanylate kinase	8	8	1	34	7679				425	617	593	7NBS_00356	CTOTU47045_02489	F1182_02709	JCM_01355	NBRC_01086	PB293_01660	SRR12377473_01697	p42_Compleate_02773
metK		S-adenosylmethionine synthase	8	8	1	34	6420				1007	1196	1172	7NBS_00371	CTOTU47045_00208	F1182_03778	JCM_03792	NBRC_04131	PB293_03462	SRR12377473_00229	p42_Compleate_00224
atzC_1		N-isopropylammelide isopropyl amidohydrolase	8	8	1	34	6456				1250	1256	1250	7NBS_00392	CTOTU47045_00187	F1182_01534	JCM_03827	NBRC_04110	PB293_03441	SRR12377473_00208	p42_Compleate_00245
atzC_2		N-isopropylammelide isopropyl amidohydrolase	8	8	1	34	6457				1211	1217	1212	7NBS_00393	CTOTU47045_00186	F1182_01535	JCM_03828	NBRC_04109	PB293_03440	SRR12377473_00207	p42_Compleate_00246
group_4940		hypothetical protein	8	8	1	34	6468				620	692	683	7NBS_00403	CTOTU47045_00176	F1182_00450	JCM_01382	NBRC_04106	PB293_04628	SRR12377473_00204	p42_Compleate_00249
murJ_1		Lipid II flippase MurJ	8	8	1	34	6472				1406	1616	1589	7NBS_00406	CTOTU47045_00173	F1182_00447	JCM_01388	NBRC_04103	PB293_03334	SRR12377473_00201	p42_Compleate_00252
rsuA		Ribosomal small subunit pseudouridine synthase A	8	8	1	34	6473				713	713	713	7NBS_00407	CTOTU47045_00172	F1182_00446	JCM_01389	NBRC_04102	PB293_03333	SRR12377473_00200	p42_Compleate_00253
ytnP		putative quorum-quenching lactonase YtnP	8	8	1	34	6484				863	869	863	7NBS_00416	CTOTU47045_00163	F1182_00434	JCM_01400	NBRC_04093	PB293_03324	SRR12377473_00191	p42_Compleate_00262
msrC		Free methionine-R-sulfoxide reductase	8	8	1	34	6528				479	479	479	7NBS_00446	CTOTU47045_00133	F1182_00151	JCM_01448	NBRC_04063	PB293_01168	SRR12377473_02432	p42_Compleate_00292
group_4946		hypothetical protein	8	8	1	34	6542				626	626	626	7NBS_00458	CTOTU47045_00121	F1182_00138	JCM_01462	NBRC_04051	PB293_01180	SRR12377473_01852	p42_Compleate_00304
group_4947		hypothetical protein	8	8	1	34	6548				626	683	675	7NBS_00464	CTOTU47045_00115	F1182_04206	JCM_01468	NBRC_04045	PB293_01186	SRR12377473_01858	p42_Compleate_00310
group_4949		hypothetical protein	8	8	1	34	6564				1016	1085	1024	7NBS_00475	CTOTU47045_00104	F1182_04953	JCM_01483	NBRC_04034	PB293_01197	SRR12377473_03298	p42_Compleate_00321
group_4950		hypothetical protein	8	8	1	34	6571				368	368	368	7NBS_00482	CTOTU47045_00097	F1182_02228	JCM_01493	NBRC_04027	PB293_01204	SRR12377473_01548	p42_Compleate_00328
ysdB		Sigma-w pathway protein YsdB	8	8	1	34	6596				209	395	371	7NBS_00501	CTOTU47045_00078	F1182_04254	JCM_01520	NBRC_04008	PB293_01223	SRR12377473_02806	p42_Compleate_00346
group_4953		hypothetical protein	8	8	1	34	6597				485	485	485	7NBS_00502	CTOTU47045_00077	F1182_04255	JCM_01521	NBRC_04007	PB293_01224	SRR12377473_02805	p42_Compleate_00347
group_4954		hypothetical protein	8	8	1	34	6606				278	278	278	7NBS_00509	CTOTU47045_00071	F1182_04262	JCM_01530	NBRC_04001	PB293_01230	SRR12377473_00403	p42_Compleate_00353
sspH		Small, acid-soluble spore protein H	8	8	1	34	6619				134	191	183	7NBS_00518	CTOTU47045_00062	F1182_04273	JCM_01543	NBRC_03992	PB293_01239	SRR12377473_00394	p42_Compleate_00362
group_4956		hypothetical protein	8	8	1	34	6620				164	221	171	7NBS_00519	CTOTU47045_00061	F1182_04274	JCM_01544	NBRC_03991	PB293_01240	SRR12377473_00393	p42_Compleate_00363
aviRb		Putative TrmH family tRNA/rRNA methyltransferase	8	8	1	34	6628				764	764	764	7NBS_00525	CTOTU47045_00055	F1182_04282	JCM_01555	NBRC_03985	PB293_01246	SRR12377473_00387	p42_Compleate_00369
group_4963		hypothetical protein	8	8	1	34	1383				581	620	615	7NBS_00553	CTOTU47045_00677	F1182_02029	JCM_01061	NBRC_02891	PB293_04096	SRR12377473_01436	p42_Compleate_04250
mhqD		Putative hydrolase MhqD	8	8	1	34	1377				608	608	608	7NBS_00556	CTOTU47045_00674	F1182_02025	JCM_01055	NBRC_02894	PB293_02379	SRR12377473_00321	p42_Compleate_04247
group_4967		hypothetical protein	8	8	1	34	1329				260	260	260	7NBS_00589	CTOTU47045_00641	F1182_01988	JCM_01011	NBRC_02927	PB293_02346	SRR12377473_00288	p42_Compleate_04214
group_4968		hypothetical protein	8	8	1	34	1324				980	980	980	7NBS_00592	CTOTU47045_00638	F1182_01985	JCM_01007	NBRC_02930	PB293_00158	SRR12377473_00285	p42_Compleate_04211
rpmG2		50S ribosomal protein L33 2	8	8	1	34	1270				149	149	149	7NBS_00626	CTOTU47045_00603	F1182_02128	JCM_00987	NBRC_02945	PB293_00172	SRR12377473_01894	p42_Compleate_04198
yjdF		Inner membrane protein YjdF	8	8	1	34	8888				626	626	626	7NBS_00661	CTOTU47045_00568	F1182_02173	JCM_00938	NBRC_02981	PB293_00208	SRR12377473_00570	p42_Compleate_04160
lrpC_1		HTH-type transcriptional regulator LrpC	8	8	1	34	8947				419	419	419	7NBS_00701	CTOTU47045_00528	F1182_02519	JCM_02892	NBRC_03024	PB293_00250	SRR12377473_03576	p42_Compleate_04114
group_4987		hypothetical protein	8	8	1	34	9951				488	488	488	7NBS_00747	CTOTU47045_01304	F1182_03068	JCM_04038	NBRC_01327	PB293_02461	SRR12377473_02325	p42_Compleate_00842
epi		Ethylmalonyl-CoA/methylmalonyl-CoA epimerase	8	8	1	34	9956				413	422	414	7NBS_00751	CTOTU47045_01308	F1182_03072	JCM_04031	NBRC_01323	PB293_02457	SRR12377473_02329	p42_Compleate_00838
group_4989		hypothetical protein	8	8	1	34	9959				326	440	425	7NBS_00754	CTOTU47045_01311	F1182_03075	JCM_04028	NBRC_01320	PB293_02454	SRR12377473_02332	p42_Compleate_00835
group_4990		hypothetical protein	8	8	1	34	9970				236	275	240	7NBS_00763	CTOTU47045_01320	F1182_03087	JCM_04017	NBRC_01311	PB293_02445	SRR12377473_02448	p42_Compleate_00826
nusB		Transcription antitermination protein NusB	8	8	1	34	9989				314	383	374	7NBS_00777	CTOTU47045_01334	F1182_04099	JCM_05991	NBRC_01297	PB293_02431	SRR12377473_01819	p42_Compleate_00812
accB		Biotin carboxyl carrier protein of acetyl-CoA carboxylase	8	8	1	34	9999				221	506	469	7NBS_00785	CTOTU47045_01341	F1182_04109	JCM_06001	NBRC_01289	PB293_02423	SRR12377473_02289	p42_Compleate_00805
spoIIIAH		Stage III sporulation protein AH	8	8	1	34	10000				554	554	554	7NBS_00786	CTOTU47045_01342	F1182_04110	JCM_06002	NBRC_01288	PB293_02422	SRR12377473_02288	p42_Compleate_00804
group_4995		hypothetical protein	8	8	1	34	10035				932	980	938	7NBS_00796	CTOTU47045_01352	F1182_04120	JCM_03535	NBRC_01278	PB293_02412	SRR12377473_02278	p42_Compleate_00794
abgB		p-aminobenzoyl-glutamate hydrolase subunit B	8	8	1	34	10049				1415	1415	1415	7NBS_00816	CTOTU47045_01374	F1182_00766	JCM_03506	NBRC_01256	PB293_02390	SRR12377473_01874	p42_Compleate_00781
aroK		Shikimate kinase	8	8	1	34	10082				251	515	482	7NBS_00829	CTOTU47045_01386	F1182_03205	JCM_02439	NBRC_02233	PB293_01975	SRR12377473_01622	p42_Compleate_00769
group_5003		hypothetical protein	8	8	1	34	10092				674	710	705	7NBS_00837	CTOTU47045_01394	F1182_03196	JCM_02430	NBRC_02241	PB293_01983	SRR12377473_01614	p42_Compleate_00761
group_5004		hypothetical protein	8	8	1	34	10093				242	311	250	7NBS_00838	CTOTU47045_01395	F1182_03195	JCM_02429	NBRC_02242	PB293_01984	SRR12377473_01613	p42_Compleate_00760
group_5005		hypothetical protein	8	8	1	34	10099				170	209	204	7NBS_00843	CTOTU47045_01400	F1182_03189	JCM_02423	NBRC_02247	PB293_01989	SRR12377473_01608	p42_Compleate_00755
sodA1		Superoxide dismutase [Mn] 1	8	8	1	34	628				536	605	596	7NBS_00859	CTOTU47045_04012	F1182_04876	JCM_02398	NBRC_02264	PB293_02006	SRR12377473_03521	p42_Compleate_00739
group_5007		hypothetical protein	8	8	1	34	622				518	518	518	7NBS_00862	CTOTU47045_04015	F1182_02589	JCM_02392	NBRC_02267	PB293_02009	SRR12377473_02196	p42_Compleate_00736
group_5008		hypothetical protein	8	8	1	34	613				1274	1340	1282	7NBS_00869	CTOTU47045_04022	F1182_02598	JCM_02383	NBRC_02274	PB293_02016	SRR12377473_02206	p42_Compleate_00727
cshB		DEAD-box ATP-dependent RNA helicase CshB	8	8	1	34	589				701	1304	1228	7NBS_00889	CTOTU47045_03697	F1182_02620	JCM_02355	NBRC_02298	PB293_02040	SRR12377473_00441	p42_Compleate_00707
group_5012		hypothetical protein	8	8	1	34	587				494	515	504	7NBS_00891	CTOTU47045_03699	F1182_02630	JCM_02352	NBRC_02300	PB293_02042	SRR12377473_00433	p42_Compleate_00700
citT_3		Transcriptional regulatory protein CitT	8	8	1	34	577				701	701	701	7NBS_00893	CTOTU47045_03701	F1182_02632	JCM_02350	NBRC_02302	PB293_02044	SRR12377473_00431	p42_Compleate_00698
rpsU		30S ribosomal protein S21	8	8	1	34	523				128	173	167	7NBS_00931	CTOTU47045_03734	F1182_03357	JCM_02026	NBRC_02217	PB293_02077	SRR12377473_02936	p42_Compleate_00665
group_5016		hypothetical protein	8	8	1	34	957				1139	1139	1139	7NBS_00936	CTOTU47045_03740	F1182_04685	JCM_05111	NBRC_01125	PB293_02929	SRR12377473_00963	p42_Compleate_04461
ythB		Putative cytochrome bd menaquinol oxidase subunit II	8	8	1	34	947				881	1025	1007	7NBS_00943	CTOTU47045_03747	F1182_04677	JCM_05119	NBRC_01132	PB293_02922	SRR12377473_02922	p42_Compleate_04468
group_5019		hypothetical protein	8	8	1	34	9237				413	413	413	7NBS_01028	CTOTU47045_01795	F1182_02562	JCM_02278	NBRC_01164	PB293_02768	SRR12377473_00188	p42_Compleate_04491
group_5020		hypothetical protein	8	8	1	34	9222				443	584	565	7NBS_01039	CTOTU47045_01784	F1182_02573	JCM_02265	NBRC_01175	PB293_02757	SRR12377473_00177	p42_Compleate_04503
group_5022		hypothetical protein	8	8	1	34	9198				713	713	713	7NBS_01055	CTOTU47045_01768	F1182_04880	JCM_02238	NBRC_01191	PB293_02741	SRR12377473_00161	p42_Compleate_04519
group_5023		hypothetical protein	8	8	1	34	9197				824	830	824	7NBS_01056	CTOTU47045_01767	F1182_04881	JCM_02237	NBRC_01192	PB293_02740	SRR12377473_00160	p42_Compleate_04520
group_5024		Aminopeptidase 2	8	8	1	34	9192				1235	1235	1235	7NBS_01060	CTOTU47045_01763	F1182_04885	JCM_02233	NBRC_01196	PB293_02736	SRR12377473_00156	p42_Compleate_04524
pomA		Chemotaxis protein PomA	8	8	1	34	9191				803	848	813	7NBS_01061	CTOTU47045_01762	F1182_04886	JCM_02232	NBRC_01197	PB293_02735	SRR12377473_00155	p42_Compleate_04525
group_5026		hypothetical protein	8	8	1	34	9187				404	917	852	7NBS_01065	CTOTU47045_01758	F1182_04891	JCM_02227	NBRC_01201	PB293_02731	SRR12377473_00151	p42_Compleate_04529
yceC		Stress response protein SCP2	8	8	1	34	9153				533	617	606	7NBS_01088	CTOTU47045_01735	F1182_03254	JCM_02193	NBRC_01224	PB293_04499	SRR12377473_01780	p42_Compleate_04553
yceD_1		General stress protein 16U	8	8	1	34	9152				494	581	570	7NBS_01089	CTOTU47045_01734	F1182_03255	JCM_02192	NBRC_01225	PB293_04500	SRR12377473_01779	p42_Compleate_04554
hemL1_1		Glutamate-1-semialdehyde 2,1-aminomutase 1	8	8	1	34	9141				1157	1286	1255	7NBS_01098	CTOTU47045_01725	F1182_03264	JCM_02180	NBRC_01234	PB293_04509	SRR12377473_01770	p42_Compleate_04563
group_5032		hypothetical protein	8	8	1	34	9134				887	962	896	7NBS_01103	CTOTU47045_01720	F1182_03272	JCM_02174	NBRC_01239	PB293_04514	SRR12377473_01765	p42_Compleate_04568
group_5033		hypothetical protein	8	8	1	34	3044				1307	1307	1307	7NBS_01104	CTOTU47045_02706	F1182_05067	JCM_00103	NBRC_00727	PB293_00977	SRR12377473_03004	p42_Compleate_02251
ppaX_3		Pyrophosphatase PpaX	8	8	1	34	3034				542	617	607	7NBS_01112	CTOTU47045_02714	F1182_05058	JCM_00115	NBRC_00736	PB293_00969	SRR12377473_01915	p42_Compleate_02259
group_5039		hypothetical protein	8	8	1	34	2984				233	605	558	7NBS_01142	CTOTU47045_01978	F1182_01580	JCM_00170	NBRC_00769	PB293_00938	SRR12377473_02160	p42_Compleate_02290
group_5040		hypothetical protein	8	8	1	34	2970				869	902	873	7NBS_01150	CTOTU47045_01970	F1182_01590	JCM_00180	NBRC_00777	PB293_00930	SRR12377473_02168	p42_Compleate_02298
aroA1		3-phosphoshikimate 1-carboxyvinyltransferase 1	8	8	1	34	2959				1286	1286	1286	7NBS_01159	CTOTU47045_01961	F1182_01599	JCM_00191	NBRC_00786	PB293_00921	SRR12377473_02262	p42_Compleate_02307
group_5044		hypothetical protein	8	8	1	34	2951				230	230	230	7NBS_01166	CTOTU47045_01954	F1182_03720	JCM_00200	NBRC_00793	PB293_00914	SRR12377473_02255	p42_Compleate_02314
cmk_1		Cytidylate kinase	8	8	1	34	2914				674	701	677	7NBS_01184	CTOTU47045_01914	F1182_02398	JCM_00238	NBRC_01616	PB293_00896	SRR12377473_01358	p42_Compleate_02332
group_5047		Ferredoxin	8	8	1	34	2896				125	248	232	7NBS_01197	CTOTU47045_03961	F1182_02381	JCM_00259	NBRC_01629	PB293_03546	SRR12377473_01345	p42_Compleate_02345
yfmS_2		Putative sensory transducer protein YfmS	8	8	1	34	2890				764	824	816	7NBS_01202	CTOTU47045_03956	F1182_02375	JCM_00265	NBRC_01634	PB293_03541	SRR12377473_01340	p42_Compleate_02350
group_5050		putative HTH-type transcriptional regulator	8	8	1	34	2873				449	449	449	7NBS_01212	CTOTU47045_03946	F1182_05042	JCM_00282	NBRC_01644	PB293_03531	SRR12377473_00360	p42_Compleate_02362
group_5051		hypothetical protein	8	8	1	34	2870				872	875	874	7NBS_01215	CTOTU47045_03943	F1182_05039	JCM_00286	NBRC_01647	PB293_03528	SRR12377473_00357	p42_Compleate_02365
group_5052		hypothetical protein	8	8	1	34	2864				788	818	814	7NBS_01219	CTOTU47045_03939	F1182_05035	JCM_00290	NBRC_01651	PB293_03523	SRR12377473_00353	p42_Compleate_02369
ulaA		Ascorbate-specific PTS system EIIC component	8	8	1	34	2847				428	1268	1163	7NBS_01229	CTOTU47045_04176	F1182_04044	JCM_00304	NBRC_01661	PB293_03513	SRR12377473_00343	p42_Compleate_02379
yfcA_1		putative membrane transporter protein YfcA	8	8	1	34	5166				209	740	673	7NBS_01254	CTOTU47045_02475	F1182_02419	JCM_02777	NBRC_00307	PB293_01021	SRR12377473_02720	p42_Compleate_01889
sigW_4		ECF RNA polymerase sigma factor SigW	8	8	1	34	5099				515	518	517	7NBS_01305	CTOTU47045_02427	F1182_03949	JCM_02709	NBRC_00355	PB293_01069	SRR12377473_01175	p42_Compleate_01943
group_5063		hypothetical protein	8	8	1	34	5092				470	470	470	7NBS_01310	CTOTU47045_02422	F1182_03955	JCM_02702	NBRC_00360	PB293_01074	SRR12377473_01180	p42_Compleate_01948
group_5064		hypothetical protein	8	8	1	34	5083				221	221	221	7NBS_01317	CTOTU47045_02415	F1182_03964	JCM_02694	NBRC_00367	PB293_01081	SRR12377473_03171	p42_Compleate_01958
group_5065		hypothetical protein	8	8	1	34	5073				995	1016	1013	7NBS_01321	CTOTU47045_02411	F1182_03971	JCM_05267	NBRC_00371	PB293_01085	SRR12377473_03287	p42_Compleate_01962
group_5066		hypothetical protein	8	8	1	34	5072				560	620	611	7NBS_01322	CTOTU47045_02410	F1182_03972	JCM_05268	NBRC_00372	PB293_01086	SRR12377473_03288	p42_Compleate_01963
group_5068	ytrA_3	HTH-type transcriptional repressor YtrA	8	8	1	34	5047				176	356	333	7NBS_01340	CTOTU47045_02391	F1182_03992	JCM_05292	NBRC_00389	PB293_01104	SRR12377473_02758	p42_Compleate_01981
group_5069		hypothetical protein	8	8	1	34	5000				242	245	242	7NBS_01365	CTOTU47045_04139	F1182_05108	JCM_06081	NBRC_00412	PB293_01127	SRR12377473_02838	p42_Compleate_02001
desK_1		Sensor histidine kinase DesK	8	8	1	34	4996				1112	1112	1112	7NBS_01368	CTOTU47045_04142	F1182_05113	JCM_06085	NBRC_00415	PB293_01130	SRR12377473_02841	p42_Compleate_02004
group_5074		hypothetical protein	8	8	1	34	5448				299	299	299	7NBS_01394	CTOTU47045_03390	F1182_03234	JCM_05664	NBRC_00205	PB293_00090	SRR12377473_01747	p42_Compleate_01780
group_5082		hypothetical protein	8	8	1	34	5430				419	419	419	7NBS_01411	CTOTU47045_03374	F1182_03216	JCM_06186	NBRC_00188	PB293_00074	SRR12377473_03315	p42_Compleate_01767
group_5098		hypothetical protein	8	8	1	34	6990				548	590	557	7NBS_01541	CTOTU47045_02353	F1182_02308	JCM_05069	NBRC_01589	PB293_03758	SRR12377473_03234	p42_Compleate_01085
group_5099		hypothetical protein	8	8	1	34	6972				236	314	304	7NBS_01552	CTOTU47045_02365	F1182_02323	JCM_05056	NBRC_01578	PB293_03747	SRR12377473_01839	p42_Compleate_01096
group_5100		hypothetical protein	8	8	1	34	6968				116	119	118	7NBS_01556	CTOTU47045_02369	F1182_02327	JCM_05050	NBRC_01574	PB293_03743	SRR12377473_01835	p42_Compleate_01100
sarA		Oligopeptide-binding protein SarA	8	8	1	34	4950				1637	1823	1799	7NBS_01659	CTOTU47045_03235	F1182_00790	JCM_04911	NBRC_00450	PB293_02863	SRR12377473_01319	p42_Compleate_02038
group_5117		hypothetical protein	8	8	1	34	4936				566	632	574	7NBS_01668	CTOTU47045_03244	F1182_00778	JCM_04894	NBRC_00459	PB293_02854	SRR12377473_01328	p42_Compleate_02047
group_5118		hypothetical protein	8	8	1	34	4928				122	179	129	7NBS_01673	CTOTU47045_03249	F1182_00772	JCM_04887	NBRC_00464	PB293_02850	SRR12377473_01333	p42_Compleate_02052
rarD		Protein RarD	8	8	1	34	4909				737	908	886	7NBS_01688	CTOTU47045_03264	F1182_04718	JCM_05907	NBRC_02102	PB293_02835	SRR12377473_02756	p42_Compleate_02067
group_5121		3-beta-hydroxycholanate 3-dehydrogenase (NAD(+)) 2	8	8	1	34	4890				626	758	741	7NBS_01700	CTOTU47045_03877	F1182_03678	JCM_03148	NBRC_02089	PB293_02823	SRR12377473_00843	p42_Compleate_02079
brnQ_1		Branched-chain amino acid transport system 2 carrier protein	8	8	1	34	4889				1340	1391	1346	7NBS_01701	CTOTU47045_03876	F1182_03677	JCM_03147	NBRC_02088	PB293_02822	SRR12377473_00844	p42_Compleate_02080
group_5123		hypothetical protein	8	8	1	34	4883				380	383	382	7NBS_01707	CTOTU47045_03870	F1182_03671	JCM_03140	NBRC_02082	PB293_02817	SRR12377473_00849	p42_Compleate_02086
group_5124		hypothetical protein	8	8	1	34	2130				452	452	452	7NBS_01715	CTOTU47045_03862	F1182_03662	JCM_03130	NBRC_02074	PB293_02809	SRR12377473_00857	p42_Compleate_02094
ttuC'		putative tartrate dehydrogenase/decarboxylase TtuC'	8	8	1	34	2144				1040	1088	1082	7NBS_01726	CTOTU47045_03851	F1182_03649	JCM_03114	NBRC_02063	PB293_02798	SRR12377473_00868	p42_Compleate_02105
group_5127		Putative bifunctional phosphatase/peptidyl-prolyl cis-trans isomerase	8	8	1	34	7838				770	788	774	7NBS_01734	CTOTU47045_02979	F1182_04449	JCM_01190	NBRC_00963	PB293_00888	SRR12377473_00545	p42_Compleate_02900
ykuV		Thiol-disulfide oxidoreductase YkuV	8	8	1	34	7879				437	455	452	7NBS_01754	CTOTU47045_02959	F1182_01934	JCM_05632	NBRC_02614	PB293_03149	SRR12377473_02669	p42_Compleate_02920
group_5130		hypothetical protein	8	8	1	34	7881				239	542	504	7NBS_01756	CTOTU47045_02957	F1182_01932	JCM_05634	NBRC_02616	PB293_03151	SRR12377473_00517	p42_Compleate_02922
group_5132		hypothetical protein	8	8	1	34	7919				1322	1322	1322	7NBS_01785	CTOTU47045_00250	F1182_01359	JCM_05339	NBRC_02646	PB293_03180	SRR12377473_00488	p42_Compleate_02953
group_5133		hypothetical protein	8	8	1	34	7929				686	692	689	7NBS_01793	CTOTU47045_00258	F1182_01368	JCM_05350	NBRC_02654	PB293_03188	SRR12377473_03365	p42_Compleate_02961
sasA_9		Adaptive-response sensory-kinase SasA	8	8	1	34	7931				1418	1481	1433	7NBS_01795	CTOTU47045_00260	F1182_01370	JCM_05352	NBRC_02656	PB293_03190	SRR12377473_03363	p42_Compleate_02963
group_5137		hypothetical protein	8	8	1	34	8220				383	575	551	7NBS_01808	CTOTU47045_00273	F1182_02551	JCM_04658	NBRC_00478	PB293_03933	SRR12377473_00878	p42_Compleate_02979
pabA_2		Aminodeoxychorismate/anthranilate synthase component 2	8	8	1	34	805				581	581	581	7NBS_01922	CTOTU47045_03650	F1182_02738	JCM_04473	NBRC_02666	PB293_03636	SRR12377473_03019	p42_Compleate_03624
prsA		Foldase protein PrsA	8	8	1	34	802				971	1109	988	7NBS_01925	CTOTU47045_03653	F1182_02735	JCM_04470	NBRC_02669	PB293_03639	SRR12377473_02087	p42_Compleate_03627
group_5154		hypothetical protein	8	8	1	34	7214				1283	1283	1283	7NBS_01944	CTOTU47045_04210	F1182_01972	JCM_04179	NBRC_00909	PB293_04178	SRR12377473_02418	p42_Compleate_00931
group_5155		hypothetical protein	8	8	1	34	9857				947	989	963	7NBS_01953	CTOTU47045_02792	F1182_04526	JCM_04192	NBRC_00918	PB293_02532	SRR12377473_02976	p42_Compleate_00917
proC		Pyrroline-5-carboxylate reductase	8	8	1	34	9858				755	803	791	7NBS_01954	CTOTU47045_02793	F1182_04527	JCM_04193	NBRC_00919	PB293_02531	SRR12377473_02977	p42_Compleate_00916
ydjA		Putative NAD(P)H nitroreductase YdjA	8	8	1	34	9884				560	563	560	7NBS_01973	CTOTU47045_02812	F1182_03000	JCM_04221	NBRC_00937	PB293_02513	SRR12377473_01104	p42_Compleate_00890
cysG		Siroheme synthase	8	8	1	34	9886				638	641	638	7NBS_01975	CTOTU47045_02814	F1182_03002	JCM_04223	NBRC_00939	PB293_02511	SRR12377473_01102	p42_Compleate_00888
group_5160		hypothetical protein	8	8	1	34	9899				371	380	372	7NBS_01986	CTOTU47045_02825	F1182_03019	JCM_04243	NBRC_00950	PB293_02500	SRR12377473_01091	p42_Compleate_00877
cbiM		Cobalt transport protein CbiM	8	8	1	34	9900				746	746	746	7NBS_01987	CTOTU47045_02826	F1182_03020	JCM_04244	NBRC_00951	PB293_02499	SRR12377473_01090	p42_Compleate_00876
cbiN		Cobalt transport protein CbiN	8	8	1	34	9901				257	272	270	7NBS_01988	CTOTU47045_02827	F1182_03021	JCM_04245	NBRC_00952	PB293_02498	SRR12377473_01089	p42_Compleate_00875
yicL_1		putative inner membrane transporter YicL	8	8	1	34	9941				701	917	890	7NBS_02013	CTOTU47045_02854	F1182_03058	JCM_04051	NBRC_01336	PB293_02470	SRR12377473_02740	p42_Compleate_00851
mcpB_4		hypothetical protein	8	8	1	34	9946				1121	1712	1564	7NBS_02017	CTOTU47045_02858	F1182_03062	JCM_04045	NBRC_01332	PB293_02466	SRR12377473_02744	p42_Compleate_00847
group_5165		hypothetical protein	8	8	1	34	9947				206	206	206	7NBS_02018	CTOTU47045_02859	F1182_03064	JCM_04043	NBRC_01331	PB293_02465	SRR12377473_02745	p42_Compleate_00846
group_5174		hypothetical protein	8	8	1	34	9394				197	197	197	7NBS_02073	CTOTU47045_01643	F1182_03285	JCM_02656	NBRC_03419	PB293_00358	SRR12377473_03262	p42_Compleate_01490
group_5175		hypothetical protein	8	8	1	34	9395				1037	1067	1063	7NBS_02074	CTOTU47045_01644	F1182_03284	JCM_02657	NBRC_03420	PB293_00357	SRR12377473_03261	p42_Compleate_01489
msrR		Regulatory protein MsrR	8	8	1	34	9421				875	950	940	7NBS_02097	CTOTU47045_01666	F1182_01700	JCM_02688	NBRC_03442	PB293_00334	SRR12377473_01298	p42_Compleate_01466
group_5177		hypothetical protein	8	8	1	34	9422				998	1217	1187	7NBS_02098	CTOTU47045_01667	F1182_01699	JCM_02445	NBRC_03443	PB293_00333	SRR12377473_01299	p42_Compleate_01465
echA8		putative enoyl-CoA hydratase echA8	8	8	1	34	9430				794	893	806	7NBS_02103	CTOTU47045_01672	F1182_01694	JCM_02453	NBRC_03448	PB293_00328	SRR12377473_01304	p42_Compleate_01460
group_5179		hypothetical protein	8	8	1	34	2250				122	170	128	7NBS_02119	CTOTU47045_01882	F1182_00635	JCM_00007	NBRC_00659	PB293_03854	SRR12377473_03531	p42_Compleate_02179
pduL_2		Phosphate propanoyltransferase	8	8	1	34	2267				590	590	590	7NBS_02130	CTOTU47045_01893	F1182_00646	JCM_00021	NBRC_00671	PB293_03866	SRR12377473_01745	p42_Compleate_02191
pduV		hypothetical protein	8	8	1	34	2277				341	500	480	7NBS_02137	CTOTU47045_01900	F1182_00654	JCM_00031	NBRC_00678	PB293_03873	SRR12377473_01738	p42_Compleate_02198
dnaD		DNA replication protein DnaD	8	8	1	34	3091				638	728	716	7NBS_02154	CTOTU47045_02673	F1182_03559	JCM_00053	NBRC_00695	PB293_03890	SRR12377473_01204	p42_Compleate_02228
cccA_2		Cytochrome c-551	8	8	1	34	6008				323	323	323	7NBS_02203	CTOTU47045_01606	F1182_00326	JCM_03857	NBRC_03899	PB293_04237	SRR12377473_01118	p42_Compleate_04698
lgt		Phosphatidylglycerol--prolipoprotein diacylglyceryl transferase	8	8	1	34	6010				821	821	821	7NBS_02205	CTOTU47045_01608	F1182_00324	JCM_03859	NBRC_03897	PB293_04239	SRR12377473_01116	p42_Compleate_04700
whiA		putative cell division protein WhiA	8	8	1	34	6029				947	992	952	7NBS_02220	CTOTU47045_01623	F1182_02678	JCM_03877	NBRC_03882	PB293_04254	SRR12377473_02508	p42_Compleate_04715
group_5191		hypothetical protein	8	8	1	34	6051				122	122	122	7NBS_02234	CTOTU47045_01158	F1182_04148	JCM_03897	NBRC_03868	PB293_04268	SRR12377473_02055	p42_Compleate_04727
cggR		Central glycolytic genes regulator	8	8	1	34	6052				470	1052	979	7NBS_02235	CTOTU47045_01157	F1182_04147	JCM_03899	NBRC_03867	PB293_04269	SRR12377473_02056	p42_Compleate_04728
pgk		Phosphoglycerate kinase	8	8	1	34	6054				1184	1238	1197	7NBS_02237	CTOTU47045_01155	F1182_04145	JCM_03901	NBRC_03865	PB293_04271	SRR12377473_02058	p42_Compleate_04730
patA_2		hypothetical protein	8	8	1	34	6063				935	1163	1134	7NBS_02247	CTOTU47045_01148	F1182_04136	JCM_03912	NBRC_03858	PB293_03371	SRR12377473_02461	p42_Compleate_04738
group_5195		hypothetical protein	8	8	1	34	6065				137	137	137	7NBS_02249	CTOTU47045_01146	F1182_04196	JCM_03915	NBRC_03856	PB293_03373	SRR12377473_02463	p42_Compleate_04740
hdfR_2		HTH-type transcriptional regulator HdfR	8	8	1	34	8607				830	917	906	7NBS_02286	CTOTU47045_01275	F1182_00839	JCM_05450	NBRC_04493	PB293_02661	SRR12377473_01656	p42_Compleate_03844
group_5200		hypothetical protein	8	8	1	34	8605				560	638	628	7NBS_02288	CTOTU47045_01277	F1182_00837	JCM_05448	NBRC_04495	PB293_02663	SRR12377473_01654	p42_Compleate_03842
tcyL_2		L-cystine transport system permease protein TcyL	8	8	1	34	8598				467	701	671	7NBS_02292	CTOTU47045_01281	F1182_00831	JCM_02037	NBRC_04499	PB293_02667	SRR12377473_01650	p42_Compleate_03838
ydbM		Putative acyl-CoA dehydrogenase YdbM	8	8	1	34	8595				1163	1199	1177	7NBS_02295	CTOTU47045_01284	F1182_01050	JCM_02040	NBRC_04502	PB293_02670	SRR12377473_01647	p42_Compleate_03835
cheB_1		Protein-glutamate methylesterase/protein-glutamine glutaminase	8	8	1	34	8581				848	1148	1110	7NBS_02307	CTOTU47045_01296	F1182_01063	JCM_02055	NBRC_04514	PB293_02682	SRR12377473_01802	p42_Compleate_03823
cheR_2		Chemotaxis protein methyltransferase	8	8	1	34	8577				776	857	845	7NBS_02308	CTOTU47045_01297	F1182_01064	JCM_02056	NBRC_04515	PB293_02683	SRR12377473_01803	p42_Compleate_03822
group_5206		hypothetical protein	8	8	1	34	8570				407	407	407	7NBS_02314	CTOTU47045_01303	F1182_01070	JCM_02063	NBRC_04521	PB293_02689	SRR12377473_01810	p42_Compleate_03815
group_5207		hypothetical protein	8	8	1	34	8554				272	275	273	7NBS_02323	CTOTU47045_02560	F1182_01086	JCM_02078	NBRC_04530	PB293_02699	SRR12377473_01066	p42_Compleate_03805
gntZ		6-phosphogluconate dehydrogenase, NAD(+)-dependent, decarboxylating	8	8	1	34	8547				1400	1400	1400	7NBS_02328	CTOTU47045_02565	F1182_01093	JCM_02084	NBRC_04535	PB293_02704	SRR12377473_01061	p42_Compleate_03800
pyrD		Dihydroorotate dehydrogenase B (NAD(+)), catalytic subunit	8	8	1	34	7699				911	911	911	7NBS_02343	CTOTU47045_02506	F1182_03539	JCM_01334	NBRC_01069	PB293_01677	SRR12377473_01228	p42_Compleate_02789
lspA		Lipoprotein signal peptidase	8	8	1	34	7709				308	479	457	7NBS_02352	CTOTU47045_02515	F1182_03530	JCM_01322	NBRC_01060	PB293_01686	SRR12377473_01237	p42_Compleate_02798
group_5212		hypothetical protein	8	8	1	34	7717				224	281	273	7NBS_02359	CTOTU47045_02522	F1182_01480	JCM_01313	NBRC_01053	PB293_01693	SRR12377473_01244	p42_Compleate_02805
ftsA_2		Cell division protein FtsA	8	8	1	34	7726				1124	1283	1261	7NBS_02367	CTOTU47045_02530	F1182_01489	JCM_01306	NBRC_01045	PB293_01701	SRR12377473_03219	p42_Compleate_02813
group_5214		hypothetical protein	8	8	1	34	7728				707	803	728	7NBS_02369	CTOTU47045_02532	F1182_01491	JCM_01304	NBRC_01043	PB293_01703	SRR12377473_03221	p42_Compleate_02815
group_5217		hypothetical protein	8	8	1	34	7769				257	446	422	7NBS_02397	CTOTU47045_04053	F1182_01833	JCM_01261	NBRC_01015	PB293_01731	SRR12377473_02082	p42_Compleate_02844
group_5218		hypothetical protein	8	8	1	34	7776				311	401	389	7NBS_02401	CTOTU47045_04049	F1182_01829	JCM_01254	NBRC_01011	PB293_01735	SRR12377473_02086	p42_Compleate_02848
caaD		Cytochrome c oxidase subunit 4B	8	8	1	34	7780				344	491	362	7NBS_02405	CTOTU47045_04045	F1182_01825	JCM_01249	NBRC_01007	PB293_01739	SRR12377473_02771	p42_Compleate_02852
ctaE		Cytochrome c oxidase subunit 3	8	8	1	34	7782				599	626	622	7NBS_02406	CTOTU47045_04044	F1182_01824	JCM_01248	NBRC_01006	PB293_01740	SRR12377473_02770	p42_Compleate_02853
ctaC		Cytochrome c oxidase subunit 2	8	8	1	34	7784				1076	1088	1086	7NBS_02408	CTOTU47045_04042	F1182_01822	JCM_01245	NBRC_01004	PB293_01742	SRR12377473_02768	p42_Compleate_02855
ctaA		Heme A synthase	8	8	1	34	7786				923	959	927	7NBS_02410	CTOTU47045_04040	F1182_01820	JCM_01242	NBRC_01002	PB293_01744	SRR12377473_02766	p42_Compleate_02857
corA_2		Cobalt/magnesium transport protein CorA	8	8	1	34	8648				833	962	945	7NBS_02415	CTOTU47045_01249	F1182_00930	JCM_05488	NBRC_04467	PB293_02635	SRR12377473_00461	p42_Compleate_03872
mcsA		Protein-arginine kinase activator protein	8	8	1	34	8652				494	542	536	7NBS_02419	CTOTU47045_01245	F1182_00926	JCM_03627	NBRC_04463	PB293_02631	SRR12377473_00465	p42_Compleate_03876
group_5225		hypothetical protein	8	8	1	34	8660				608	941	899	7NBS_02425	CTOTU47045_01239	F1182_00918	JCM_03616	NBRC_04457	PB293_02625	SRR12377473_00471	p42_Compleate_03882
sigH_2		RNA polymerase sigma-H factor	8	8	1	34	8667				452	647	622	7NBS_02432	CTOTU47045_01232	F1182_02358	JCM_03607	NBRC_04450	PB293_02618	SRR12377473_00478	p42_Compleate_03889
rplQ		50S ribosomal protein L17	8	8	1	34	8716				242	380	362	7NBS_02479	CTOTU47045_01185	F1182_03787	JCM_03558	NBRC_04402	PB293_02571	SRR12377473_03440	p42_Compleate_03936
gerD		Spore germination protein GerD	8	8	1	34	8730				608	608	608	7NBS_02491	CTOTU47045_01173	F1182_03800	JCM_03544	NBRC_04390	PB293_02559	SRR12377473_03052	p42_Compleate_04013
group_5237		hypothetical protein	8	8	1	34	8434				224	224	224	7NBS_02498	CTOTU47045_02622	F1182_04373	JCM_02167	NBRC_04591	PB293_02909	SRR12377473_03352	p42_Compleate_03722
ssbA		Single-stranded DNA-binding protein A	8	8	1	34	8460				284	569	533	7NBS_02519	CTOTU47045_02601	F1182_01157	JCM_02140	NBRC_04570	PB293_03337	SRR12377473_02625	p42_Compleate_03743
yycI		Two-component system WalR/WalK regulatory protein YycI	8	8	1	34	8493				764	824	816	7NBS_02533	CTOTU47045_02587	F1182_01140	JCM_02119	NBRC_04556	PB293_03351	SRR12377473_01792	p42_Compleate_03773
group_5241		hypothetical protein	8	8	1	34	8496				164	164	164	7NBS_02536	CTOTU47045_02584	F1182_01137	JCM_02115	NBRC_04553	PB293_03354	SRR12377473_01795	p42_Compleate_03776
group_5242		hypothetical protein	8	8	1	34	4172				185	185	185	7NBS_02562	CTOTU47045_00890	F1182_01194	JCM_00797	NBRC_04279	PB293_00812	SRR12377473_02111	p42_Compleate_03282
group_5243		hypothetical protein	8	8	1	34	4170				830	830	830	7NBS_02564	CTOTU47045_00892	F1182_01196	JCM_00799	NBRC_04281	PB293_00810	SRR12377473_02109	p42_Compleate_03280
group_5244		NAD(P)H-dependent FAD/FMN reductase	8	8	1	34	4169				350	557	530	7NBS_02565	CTOTU47045_00893	F1182_01197	JCM_00800	NBRC_04282	PB293_00809	SRR12377473_02108	p42_Compleate_03279
group_5248		hypothetical protein	8	8	1	34	475				134	134	134	7NBS_02617	CTOTU47045_03287	F1182_01412	JCM_01982	NBRC_02184	PB293_02266	SRR12377473_01457	p42_Compleate_00629
tadA_1		tRNA-specific adenosine deaminase	8	8	1	34	428				461	569	555	7NBS_02628	CTOTU47045_03298	F1182_01428	JCM_01958	NBRC_02166	PB293_02253	SRR12377473_00074	p42_Compleate_00598
rsfS		Ribosomal silencing factor RsfS	8	8	1	34	424				233	344	316	7NBS_02631	CTOTU47045_03301	F1182_03411	JCM_01954	NBRC_02163	PB293_02250	SRR12377473_00071	p42_Compleate_00595
yhbY		RNA-binding protein YhbY	8	8	1	34	421				302	302	302	7NBS_02634	CTOTU47045_03304	F1182_03414	JCM_01950	NBRC_02160	PB293_02247	SRR12377473_00068	p42_Compleate_00592
group_5253		hypothetical protein	8	8	1	34	417				461	521	513	7NBS_02637	CTOTU47045_03307	F1182_03418	JCM_01945	NBRC_02157	PB293_02244	SRR12377473_00065	p42_Compleate_00589
group_5254		hypothetical protein	8	8	1	34	415				542	674	558	7NBS_02639	CTOTU47045_03309	F1182_03420	JCM_01943	NBRC_02155	PB293_02242	SRR12377473_00063	p42_Compleate_00587
rlhA		23S rRNA 5-hydroxycytidine synthase	8	8	1	34	406				815	932	917	7NBS_02647	CTOTU47045_03317	F1182_03430	JCM_01935	NBRC_02147	PB293_02234	SRR12377473_00055	p42_Compleate_00579
group_5256		hypothetical protein	8	8	1	34	402				527	527	527	7NBS_02650	CTOTU47045_03320	F1182_03434	JCM_01932	NBRC_02144	PB293_02231	SRR12377473_00052	p42_Compleate_00576
group_5257		hypothetical protein	8	8	1	34	374				518	518	518	7NBS_02668	CTOTU47045_03339	F1182_00204	JCM_01905	NBRC_02126	PB293_02213	SRR12377473_00034	p42_Compleate_00558
celA		PTS system cellobiose-specific EIIB component	8	8	1	34	365				311	311	311	7NBS_02674	CTOTU47045_04255	F1182_00211	JCM_01895	NBRC_02120	PB293_02207	SRR12377473_00028	p42_Compleate_00552
bdbC		disulfide formation protein	8	8	1	34	5913				443	446	443	7NBS_02704	CTOTU47045_01541	F1182_00907	JCM_03422	NBRC_02574	PB293_00600	SRR12377473_02139	p42_Compleate_04632
group_5262		hypothetical protein	8	8	1	34	5924				203	206	203	7NBS_02713	CTOTU47045_01550	F1182_00895	JCM_03410	NBRC_02565	PB293_00591	SRR12377473_02004	p42_Compleate_04641
group_5263		hypothetical protein	8	8	1	34	5925				1142	1142	1142	7NBS_02714	CTOTU47045_01551	F1182_00894	JCM_03409	NBRC_02564	PB293_00590	SRR12377473_02005	p42_Compleate_04642
group_5265		hypothetical protein	8	8	1	34	5966				545	545	545	7NBS_02740	CTOTU47045_01577	F1182_00865	JCM_03368	NBRC_02538	PB293_00564	SRR12377473_02124	p42_Compleate_04669
group_5266		hypothetical protein	8	8	1	34	5969				395	395	395	7NBS_02742	CTOTU47045_01579	F1182_04306	JCM_03366	NBRC_02536	PB293_00562	SRR12377473_02122	p42_Compleate_04671
trpP		putative tryptophan transport protein	8	8	1	34	5970				236	536	498	7NBS_02743	CTOTU47045_01580	F1182_04305	JCM_03364	NBRC_02535	PB293_00561	SRR12377473_02121	p42_Compleate_04672
hit		Protein hit	8	8	1	34	5971				413	413	413	7NBS_02744	CTOTU47045_01581	F1182_04304	JCM_03363	NBRC_02534	PB293_00560	SRR12377473_02120	p42_Compleate_04673
murAA		UDP-N-acetylglucosamine 1-carboxyvinyltransferase 1	8	8	1	34	3967				839	1310	1251	7NBS_02775	CTOTU47045_00437	F1182_00469	JCM_04871	NBRC_02364	PB293_00658	SRR12377473_00243	p42_Compleate_03138
atpH		ATP synthase subunit delta	8	8	1	34	3973				494	536	530	7NBS_02781	CTOTU47045_00443	F1182_01802	JCM_04865	NBRC_02358	PB293_00664	SRR12377473_00249	p42_Compleate_03144
glyA		Serine hydroxymethyltransferase	8	8	1	34	3983				1199	1241	1235	7NBS_02789	CTOTU47045_00451	F1182_01792	JCM_04856	NBRC_02350	PB293_00672	SRR12377473_00257	p42_Compleate_03152
ywlF		Putative sugar phosphate isomerase YwlF	8	8	1	34	3985				437	437	437	7NBS_02791	CTOTU47045_00453	F1182_01790	JCM_04854	NBRC_02348	PB293_00674	SRR12377473_00259	p42_Compleate_03154
tdk		Thymidine kinase	8	8	1	34	3997				572	572	572	7NBS_02799	CTOTU47045_00461	F1182_01782	JCM_04843	NBRC_02340	PB293_00682	SRR12377473_00268	p42_Compleate_03163
rpmE		50S ribosomal protein L31	8	8	1	34	3999				203	257	209	7NBS_02800	CTOTU47045_00462	F1182_01781	JCM_04842	NBRC_02339	PB293_00683	SRR12377473_00269	p42_Compleate_03164
feuC_2		Iron-uptake system permease protein FeuC	8	8	1	34	4000				116	1034	919	7NBS_02801	CTOTU47045_00463	F1182_01780	JCM_04841	NBRC_02338	PB293_00684	SRR12377473_00271	p42_Compleate_03166
rho		Transcription termination factor Rho	8	8	1	34	4012				1073	1283	1256	7NBS_02806	CTOTU47045_00998	F1182_01776	JCM_04831	NBRC_02333	PB293_00689	SRR12377473_00276	p42_Compleate_03172
relA		GTP pyrophosphokinase	8	8	1	34	352				2138	2195	2187	7NBS_02814	CTOTU47045_01418	F1182_00225	JCM_01732	NBRC_01470	PB293_02196	SRR12377473_00017	p42_Compleate_00541
apt		Adenine phosphoribosyltransferase	8	8	1	34	344				383	512	495	7NBS_02819	CTOTU47045_01423	F1182_00232	JCM_01739	NBRC_01465	PB293_02191	SRR12377473_00012	p42_Compleate_00536
group_5281		hypothetical protein	8	8	1	34	333				1688	1688	1688	7NBS_02827	CTOTU47045_01431	F1182_00243	JCM_01751	NBRC_01457	PB293_02183	SRR12377473_00004	p42_Compleate_00528
minC		Septum site-determining protein MinC	8	8	1	34	292				656	668	666	7NBS_02857	CTOTU47045_01456	F1182_00585	JCM_01785	NBRC_01432	PB293_02158	SRR12377473_02814	p42_Compleate_00503
maf		dTTP/UTP pyrophosphatase	8	8	1	34	276				593	593	593	7NBS_02862	CTOTU47045_01461	F1182_00578	JCM_01791	NBRC_01427	PB293_02153	SRR12377473_03476	p42_Compleate_00492
group_5285		hypothetical protein	8	8	1	34	271				398	398	398	7NBS_02866	CTOTU47045_01465	F1182_00574	JCM_01796	NBRC_01423	PB293_02149	SRR12377473_03119	p42_Compleate_00488
group_5288		hypothetical protein	8	8	1	34	3858				545	545	545	7NBS_02900	CTOTU47045_00389	F1182_04391	JCM_01567	NBRC_00634	PB293_04031	SRR12377473_03103	p42_Compleate_03087
group_5291		hypothetical protein	8	8	1	34	4022				140	158	153	7NBS_02919	CTOTU47045_00989	F1182_02713	JCM_05875	NBRC_04382	PB293_00698	SRR12377473_00821	p42_Compleate_03181
mmgA		Acetyl-CoA acetyltransferase	8	8	1	34	4032				1115	1205	1193	7NBS_02925	CTOTU47045_00983	F1182_02720	JCM_05884	NBRC_04376	PB293_00704	SRR12377473_00827	p42_Compleate_03187
group_5293		hypothetical protein	8	8	1	34	4073				224	263	228	7NBS_02944	CTOTU47045_00965	F1182_02434	JCM_00907	NBRC_04358	PB293_00733	SRR12377473_02386	p42_Compleate_03207
group_5294		hypothetical protein	8	8	1	34	4077				182	182	182	7NBS_02948	CTOTU47045_00961	F1182_02438	JCM_00903	NBRC_04354	PB293_00737	SRR12377473_02382	p42_Compleate_03211
group_5295		hypothetical protein	8	8	1	34	4084				176	176	176	7NBS_02955	CTOTU47045_00954	F1182_02445	JCM_00895	NBRC_04347	PB293_00744	SRR12377473_02375	p42_Compleate_03218
group_5296		hypothetical protein	8	8	1	34	1467				476	752	717	7NBS_02997	CTOTU47045_03522	F1182_04481	JCM_01144	NBRC_02829	PB293_03225	SRR12377473_01908	p42_Compleate_04312
rodA_2		Peptidoglycan glycosyltransferase RodA	8	8	1	34	1466				1118	1187	1178	7NBS_02998	CTOTU47045_03521	F1182_05169	JCM_01143	NBRC_02830	PB293_03226	SRR12377473_01907	p42_Compleate_04311
group_5299		hypothetical protein	8	8	1	34	1450				101	104	101	7NBS_03011	CTOTU47045_03508	F1182_01742	JCM_01126	NBRC_02843	PB293_04298	SRR12377473_00630	p42_Compleate_04299
group_530		hypothetical protein	8	8	1	34	4243				179	485	401	7NBS_03388	CTOTU47045_02213	F1182_03748	JCM_00731	NBRC_04233	PB293_04076	SRR12377473_01474	p42_Compleate_03328
yjdJ		putative protein YjdJ	8	8	1	34	1449				281	281	281	7NBS_03012	CTOTU47045_03507	F1182_01743	JCM_01125	NBRC_02844	PB293_04297	SRR12377473_00629	p42_Compleate_04298
cvfB		Conserved virulence factor B	8	8	1	34	1447				857	857	857	7NBS_03014	CTOTU47045_03505	F1182_01745	JCM_01123	NBRC_02846	PB293_04295	SRR12377473_00627	p42_Compleate_04296
exoA		Exodeoxyribonuclease	8	8	1	34	1437				755	755	755	7NBS_03020	CTOTU47045_03499	F1182_01752	JCM_01113	NBRC_02852	PB293_04135	SRR12377473_00621	p42_Compleate_04290
murB		UDP-N-acetylenolpyruvoylglucosamine reductase	8	8	1	34	1435				899	914	912	7NBS_03021	CTOTU47045_03498	F1182_01753	JCM_01112	NBRC_02853	PB293_04134	SRR12377473_00620	p42_Compleate_04289
yceI		Protein YceI	8	8	1	34	1433				527	527	527	7NBS_03023	CTOTU47045_03496	F1182_01755	JCM_01110	NBRC_02855	PB293_04132	SRR12377473_00618	p42_Compleate_04287
adaB_1		Methylated-DNA--protein-cysteine methyltransferase, inducible	8	8	1	34	1010				500	509	502	7NBS_03045	CTOTU47045_03921	F1182_04870	JCM_02962	NBRC_02452	PB293_04537	SRR12377473_00115	p42_Compleate_04424
des		Fatty acid desaturase	8	8	1	34	1017				1031	1037	1031	7NBS_03051	CTOTU47045_03915	F1182_02863	JCM_02971	NBRC_02446	PB293_01902	SRR12377473_00109	p42_Compleate_04418
group_5310		hypothetical protein	8	8	1	34	1033				284	290	287	7NBS_03060	CTOTU47045_03883	F1182_02875	JCM_02989	NBRC_02437	PB293_01911	SRR12377473_00100	p42_Compleate_04409
mhqN		Putative NAD(P)H nitroreductase MhqN	8	8	1	34	1055				533	617	606	7NBS_03076	CTOTU47045_03899	F1182_02892	JCM_03011	NBRC_02421	PB293_01927	SRR12377473_00084	p42_Compleate_04393
coaBC_2		Coenzyme A biosynthesis bifunctional protein CoaBC	8	8	1	34	2180				542	674	657	7NBS_03095	CTOTU47045_01834	F1182_04314	JCM_03082	NBRC_02041	PB293_03800	SRR12377473_01995	p42_Compleate_02127
group_5316		hypothetical protein	8	8	1	34	2204				194	224	220	7NBS_03113	CTOTU47045_01851	F1182_01443	JCM_03060	NBRC_02024	PB293_03817	SRR12377473_03434	p42_Compleate_02149
group_5322		hypothetical protein	8	8	1	34	4591				719	719	719	7NBS_03147	CTOTU47045_02046	F1182_01275	JCM_04757	NBRC_03179	PB293_01374	SRR12377473_00654	p42_Compleate_03537
malK		Spermidine/putrescine import ATP-binding protein PotA	8	8	1	34	4608				1070	1070	1070	7NBS_03159	CTOTU47045_02034	F1182_01289	JCM_04740	NBRC_03191	PB293_01386	SRR12377473_00642	p42_Compleate_03549
group_5326	ytrA_2	HTH-type transcriptional repressor YtrA	8	8	1	34	4638				395	395	395	7NBS_03177	CTOTU47045_02014	F1182_01317	JCM_04721	NBRC_03203	PB293_01398	SRR12377473_02662	p42_Compleate_03562
group_5328		hypothetical protein	8	8	1	34	6222				617	617	617	7NBS_03185	CTOTU47045_01072	F1182_01173	JCM_04298	NBRC_03783	PB293_04323	SRR12377473_00902	p42_Compleate_00031
metP_2		Methionine import system permease protein MetP	8	8	1	34	6252				578	668	656	7NBS_03207	CTOTU47045_01050	F1182_03186	JCM_03160	NBRC_03761	PB293_04301	SRR12377473_02064	p42_Compleate_00052
metQ_2		Methionine-binding lipoprotein MetQ	8	8	1	34	6261				851	851	851	7NBS_03208	CTOTU47045_01049	F1182_03187	JCM_03161	NBRC_03760	PB293_04300	SRR12377473_02065	p42_Compleate_00053
group_5332		hypothetical protein	8	8	1	34	6274				704	824	794	7NBS_03220	CTOTU47045_03463	F1182_02762	JCM_03180	NBRC_03747	PB293_03067	SRR12377473_01503	p42_Compleate_00069
group_5333		hypothetical protein	8	8	1	34	6275				1367	1370	1367	7NBS_03221	CTOTU47045_03462	F1182_02761	JCM_03181	NBRC_03746	PB293_03066	SRR12377473_01504	p42_Compleate_00070
lipA		Lipoyl synthase	8	8	1	34	6279				917	947	924	7NBS_03224	CTOTU47045_03459	F1182_02757	JCM_03185	NBRC_03743	PB293_03063	SRR12377473_01507	p42_Compleate_00073
gmhB		D-glycero-beta-D-manno-heptose-1,7-bisphosphate 7-phosphatase	8	8	1	34	6281				527	530	527	7NBS_03226	CTOTU47045_03457	F1182_02755	JCM_03186	NBRC_03741	PB293_03061	SRR12377473_01509	p42_Compleate_00075
group_5337		hypothetical protein	8	8	1	34	6283				137	266	233	7NBS_03228	CTOTU47045_03455	F1182_02753	JCM_03188	NBRC_03739	PB293_03059	SRR12377473_01511	p42_Compleate_00077
group_5338		hypothetical protein	8	8	1	34	9767				149	164	150	7NBS_03241	CTOTU47045_04082	F1182_02062	JCM_03992	NBRC_03542	PB293_01886	SRR12377473_02394	p42_Compleate_01324
group_5341		hypothetical protein	8	8	1	34	1849				335	335	335	7NBS_03265	CTOTU47045_02779	F1182_03096	JCM_03950	NBRC_03569	PB293_01859	SRR12377473_03180	p42_Compleate_01288
group_5342		hypothetical protein	8	8	1	34	1852				305	335	331	7NBS_03267	CTOTU47045_02777	F1182_03099	JCM_03948	NBRC_03571	PB293_01857	SRR12377473_03182	p42_Compleate_01286
group_5343	actP_2	Cation/acetate symporter ActP	8	8	1	34	1857				254	1556	1393	7NBS_03270	CTOTU47045_02774	F1182_03101	JCM_03944	NBRC_03574	PB293_01854	SRR12377473_00784	p42_Compleate_01283
group_5344		hypothetical protein	8	8	1	34	1863				290	293	290	7NBS_03275	CTOTU47045_02769	F1182_03106	JCM_03938	NBRC_03579	PB293_01849	SRR12377473_00789	p42_Compleate_01278
plsY_2		Glycerol-3-phosphate acyltransferase	8	8	1	34	1868				578	602	599	7NBS_03279	CTOTU47045_02765	F1182_03111	JCM_03933	NBRC_03583	PB293_01845	SRR12377473_00793	p42_Compleate_01274
group_5346		putative protein	8	8	1	34	1869				290	290	290	7NBS_03280	CTOTU47045_02764	F1182_03112	JCM_03932	NBRC_03584	PB293_01844	SRR12377473_00794	p42_Compleate_01273
group_5348		hypothetical protein	8	8	1	34	6658				869	887	871	7NBS_03292	CTOTU47045_03836	F1182_04562	JCM_04998	NBRC_00237	PB293_00122	SRR12377473_02215	p42_Compleate_01813
cpnA_1		Cyclopentanol dehydrogenase	8	8	1	34	6696				263	752	629	7NBS_03311	CTOTU47045_03817	F1182_04431	JCM_04968	NBRC_00256	PB293_00141	SRR12377473_03118	p42_Compleate_01834
sdhC		Succinate dehydrogenase cytochrome b558 subunit	8	8	1	34	5536				608	686	617	7NBS_03332	CTOTU47045_00033	F1182_00100	JCM_05153	NBRC_03964	PB293_01268	SRR12377473_00368	p42_Compleate_00389
group_5354		dITP/XTP pyrophosphatase	8	8	1	34	5527				563	593	589	7NBS_03340	CTOTU47045_00025	F1182_00091	JCM_05162	NBRC_03956	PB293_01276	SRR12377473_03165	p42_Compleate_00397
yfcE		Putative metallophosphoesterase MG207	8	8	1	34	5526				503	503	503	7NBS_03341	CTOTU47045_00024	F1182_00090	JCM_05163	NBRC_03955	PB293_01277	SRR12377473_03164	p42_Compleate_00398
group_5356		hypothetical protein	8	8	1	34	5524				161	161	161	7NBS_03343	CTOTU47045_00022	F1182_00088	JCM_05166	NBRC_03953	PB293_01279	SRR12377473_03162	p42_Compleate_00400
group_5358		hypothetical protein	8	8	1	34	201				194	197	194	7NBS_03364	CTOTU47045_01508	F1182_04488	JCM_01863	NBRC_01377	PB293_02103	SRR12377473_03229	p42_Compleate_00445
regX3_3		Sensory transduction protein regX3	8	8	1	34	4228				527	692	671	7NBS_03378	CTOTU47045_02203	F1182_03760	JCM_00746	NBRC_04243	PB293_04086	SRR12377473_01530	p42_Compleate_03318
cat1_2		Succinyl-CoA:coenzyme A transferase	8	8	1	34	4239				1292	1523	1494	7NBS_03386	CTOTU47045_02211	F1182_03750	JCM_00735	NBRC_04235	PB293_04078	SRR12377473_01476	p42_Compleate_03326
pepT_2		Peptidase T	8	8	1	34	4249				1196	1229	1224	7NBS_03391	CTOTU47045_02216	F1182_03744	JCM_00726	NBRC_04230	PB293_04073	SRR12377473_01471	p42_Compleate_03331
scmP_3		N-acetylcysteine deacetylase	8	8	1	34	4260				1106	1112	1109	7NBS_03399	CTOTU47045_02224	F1182_03734	JCM_00716	NBRC_04222	PB293_04065	SRR12377473_01463	p42_Compleate_03339
group_5367		hypothetical protein	8	8	1	34	4263				551	551	551	7NBS_03401	CTOTU47045_02226	F1182_03732	JCM_00714	NBRC_04220	PB293_04063	SRR12377473_02290	p42_Compleate_03344
yfbR		5'-deoxynucleotidase YfbR	8	8	1	34	4274				314	638	597	7NBS_03409	CTOTU47045_02235	F1182_00961	JCM_00704	NBRC_04212	PB293_04054	SRR12377473_03523	p42_Compleate_03355
group_5369		IS1595 family transposase ISSsu9	8	8	1	34	1727				389	476	465	7NBS_03413	CTOTU47045_02889	F1182_02367	JCM_03637	NBRC_00007	PB293_02542	SRR12377473_02824	p42_Compleate_01573
gpmA		hypothetical protein	8	8	1	34	1792				158	560	507	7NBS_03445	CTOTU47045_04005	F1182_03141	JCM_03706	NBRC_00052	PB293_00399	SRR12377473_03247	p42_Compleate_01605
group_5370		hypothetical protein	8	8	1	34	8139				368	368	368	7NBS_03453	CTOTU47045_00321	F1182_02542	JCM_01684	NBRC_00558	PB293_03982	SRR12377473_00775	p42_Compleate_03032
fnr		Anaerobic regulatory protein	8	8	1	34	8147				686	686	686	7NBS_03459	CTOTU47045_00315	F1182_03601	JCM_01690	NBRC_00552	PB293_03976	SRR12377473_00769	p42_Compleate_03026
group_5373		hypothetical protein	8	8	1	34	8170				383	473	394	7NBS_03474	CTOTU47045_00300	F1182_03617	JCM_01711	NBRC_00536	PB293_03961	SRR12377473_02564	p42_Compleate_03011
yjbM		GTP pyrophosphokinase YjbM	8	8	1	34	8171				431	671	641	7NBS_03475	CTOTU47045_00299	F1182_03618	JCM_01713	NBRC_00535	PB293_03960	SRR12377473_02563	p42_Compleate_03010
group_5375		hypothetical protein	8	8	1	34	8180				341	455	440	7NBS_03482	CTOTU47045_00292	F1182_03625	JCM_01722	NBRC_00528	PB293_03953	SRR12377473_02556	p42_Compleate_03003
ypjQ		putative protein YpjQ	8	8	1	34	8192				284	581	543	7NBS_03490	CTOTU47045_00284	F1182_01706	JCM_04706	NBRC_00520	PB293_03945	SRR12377473_00889	p42_Compleate_02995
ngcF		Diacetylchitobiose uptake system permease protein NgcF	8	8	1	34	4379				944	947	945	7NBS_03503	CTOTU47045_03015	F1182_00414	JCM_04149	NBRC_03142	PB293_00493	SRR12377473_01590	p42_Compleate_03399
ribZ_2		Riboflavin transporter RibZ	8	8	1	34	4382				887	1514	1435	7NBS_03506	CTOTU47045_03018	F1182_00411	JCM_04146	NBRC_03139	PB293_00496	SRR12377473_01587	p42_Compleate_03402
group_5380		hypothetical protein	8	8	1	34	4395				788	950	909	7NBS_03516	CTOTU47045_03028	F1182_00399	JCM_04131	NBRC_03129	PB293_00506	SRR12377473_02528	p42_Compleate_03412
yqjZ		putative protein YqjZ	8	8	1	34	7074				308	308	308	7NBS_03544	CTOTU47045_02299	F1182_00265	JCM_05263	NBRC_00841	PB293_03597	SRR12377473_01040	p42_Compleate_01021
group_5385	salA_2	Iron-sulfur cluster carrier protein	8	8	1	34	7069				956	1046	1033	7NBS_03548	CTOTU47045_02303	F1182_00261	JCM_06280	NBRC_00837	PB293_03601	SRR12377473_01026	p42_Compleate_01035
group_5386		hypothetical protein	8	8	1	34	7057				170	347	324	7NBS_03551	CTOTU47045_02306	F1182_00257	JCM_05731	NBRC_00834	PB293_03604	SRR12377473_01023	p42_Compleate_01038
rpoE_2		ECF RNA polymerase sigma-E factor	8	8	1	34	7024				503	503	503	7NBS_03573	CTOTU47045_02328	F1182_03924	JCM_05764	NBRC_00812	PB293_03784	SRR12377473_01932	p42_Compleate_01060
sasA_11		Adaptive-response sensory-kinase SasA	8	8	1	34	4386				788	1643	1441	7NBS_03508	CTOTU47045_03020	F1182_00408	JCM_04142	NBRC_03137	PB293_00498	SRR12377473_01585	p42_Compleate_03404
group_5390		Putative universal stress protein	8	8	1	34	237				419	419	419	7NBS_03588	CTOTU47045_01491	F1182_00545	JCM_01830	NBRC_01397	PB293_02123	SRR12377473_02035	p42_Compleate_00462
group_5391		hypothetical protein	8	8	1	34	247				464	464	464	7NBS_03595	CTOTU47045_01484	F1182_00553	JCM_01821	NBRC_01404	PB293_02130	SRR12377473_01084	p42_Compleate_00469
lon1		Lon protease 1	8	8	1	34	251				1397	2324	2208	7NBS_03599	CTOTU47045_01480	F1182_00558	JCM_01815	NBRC_01408	PB293_02134	SRR12377473_01080	p42_Compleate_00473
yjfB		putative protein YjfB	8	8	1	34	254				173	173	173	7NBS_03601	CTOTU47045_01478	F1182_00560	JCM_01812	NBRC_01410	PB293_02136	SRR12377473_01078	p42_Compleate_00475
group_5394		hypothetical protein	8	8	1	34	256				1424	1448	1444	7NBS_03603	CTOTU47045_01476	F1182_00562	JCM_01809	NBRC_01412	PB293_02138	SRR12377473_01076	p42_Compleate_00477
group_5395		hypothetical protein	8	8	1	34	257				2918	2918	2918	7NBS_03604	CTOTU47045_01475	F1182_00563	JCM_01808	NBRC_01413	PB293_02139	SRR12377473_01075	p42_Compleate_00478
hemC		Porphobilinogen deaminase	8	8	1	34	260				932	932	932	7NBS_03607	CTOTU47045_01472	F1182_00567	JCM_01804	NBRC_01416	PB293_02142	SRR12377473_01072	p42_Compleate_00481
group_5397		hypothetical protein	8	8	1	34	6288				335	335	335	7NBS_03613	CTOTU47045_03450	F1182_00050	JCM_03193	NBRC_03734	PB293_03054	SRR12377473_01516	p42_Compleate_00082
group_5398		hypothetical protein	8	8	1	34	6290				620	692	683	7NBS_03615	CTOTU47045_03448	F1182_00048	JCM_03195	NBRC_03732	PB293_03052	SRR12377473_01518	p42_Compleate_00084
group_5399		hypothetical protein	8	8	1	34	6309				203	215	204	7NBS_03625	CTOTU47045_03438	F1182_00036	JCM_03207	NBRC_03722	PB293_03042	SRR12377473_02898	p42_Compleate_00102
group_5400		hypothetical protein	8	8	1	34	6312				149	149	149	7NBS_03628	CTOTU47045_03435	F1182_00033	JCM_03210	NBRC_03719	PB293_03039	SRR12377473_02901	p42_Compleate_00105
sutR_1		HTH-type transcriptional regulator SutR	8	8	1	34	8127				476	551	541	7NBS_03654	CTOTU47045_00327	F1182_00969	JCM_01672	NBRC_00564	PB293_03988	SRR12377473_00781	p42_Compleate_03038
ygaZ		hypothetical protein	8	8	1	34	8126				734	743	735	7NBS_03655	CTOTU47045_00328	F1182_00968	JCM_01671	NBRC_00565	PB293_03989	SRR12377473_00782	p42_Compleate_03039
ftsX		Cell division protein FtsX	8	8	1	34	3729				884	917	908	7NBS_03666	CTOTU47045_00339	F1182_00062	JCM_01660	NBRC_00574	PB293_03998	SRR12377473_02572	p42_Compleate_03048
group_5405		hypothetical protein	8	8	1	34	3738				248	248	248	7NBS_03671	CTOTU47045_00344	F1182_00069	JCM_01654	NBRC_00579	PB293_04003	SRR12377473_02567	p42_Compleate_03054
rsiV		Anti-sigma-V factor RsiV	8	8	1	34	7160				737	890	870	7NBS_03688	CTOTU47045_03617	F1182_04021	JCM_05830	NBRC_00873	PB293_04214	SRR12377473_01407	p42_Compleate_00972
tsaD		tRNA N6-adenosine threonylcarbamoyltransferase	8	8	1	34	1518				1031	1031	1031	7NBS_03720	CTOTU47045_04097	F1182_02116	JCM_04566	NBRC_02724	PB293_01952	SRR12377473_02699	p42_Compleate_04367
group_5414		hypothetical protein	8	8	1	34	1074				731	731	731	7NBS_03737	CTOTU47045_03908	F1182_04175	JCM_03026	NBRC_02412	PB293_01936	SRR12377473_03357	p42_Compleate_04384
group_5419		hypothetical protein	8	8	1	34	4454				917	929	927	7NBS_03825	CTOTU47045_03792	F1182_02820	JCM_03279	NBRC_02515	PB293_01308	SRR12377473_01868	p42_Compleate_03468
moeA		Molybdopterin molybdenumtransferase	8	8	1	34	7047				431	1289	1101	7NBS_03558	CTOTU47045_02313	F1182_00248	JCM_05741	NBRC_00827	PB293_03611	SRR12377473_01947	p42_Compleate_01045
tatAd		Sec-independent protein translocase protein TatAd	8	8	1	34	4544				197	203	202	7NBS_03854	CTOTU47045_02072	F1182_02287	JCM_03343	NBRC_02473	PB293_01351	SRR12377473_02580	p42_Compleate_03507
group_5426		hypothetical protein	8	8	1	34	6397				317	326	318	7NBS_03915	CTOTU47045_00224	F1182_01472	JCM_03768	NBRC_04147	PB293_03478	SRR12377473_01485	p42_Compleate_00208
dppB_1		Dipeptide transport system permease protein DppB	8	8	1	34	6405				950	962	960	7NBS_03920	CTOTU47045_00219	F1182_01479	JCM_03778	NBRC_04142	PB293_03473	SRR12377473_01490	p42_Compleate_00213
group_5429		hypothetical protein	8	8	1	34	6181				368	440	431	7NBS_03935	CTOTU47045_01101	F1182_04740	JCM_04262	NBRC_03814	PB293_03419	SRR12377473_03073	p42_Compleate_00009
group_5430		hypothetical protein	8	8	1	34	6183				1196	1355	1335	7NBS_03936	CTOTU47045_01100	F1182_04741	JCM_04264	NBRC_03813	PB293_03420	SRR12377473_03072	p42_Compleate_00010
dnaK		Chaperone protein DnaK	8	8	1	34	512				134	1841	1627	7NBS_03981	CTOTU47045_04227	F1182_04939	JCM_02010	NBRC_02203	PB293_02285	SRR12377473_02894	p42_Compleate_00654
bdlA_2		Biofilm dispersion protein BdlA	8	8	1	34	8403				908	926	910	7NBS_04003	CTOTU47045_04266	F1182_04763	JCM_05373	NBRC_03229	PB293_04437	SRR12377473_03459	p42_Compleate_03689
gabR_3		HTH-type transcriptional regulatory protein GabR	8	8	1	34	8423				1412	1424	1419	7NBS_04019	CTOTU47045_04155	F1182_01634	JCM_05397	NBRC_03213	PB293_04453	SRR12377473_02190	p42_Compleate_03705
dacA		D-alanyl-D-alanine carboxypeptidase DacA	8	8	1	34	8426				1331	1478	1367	7NBS_04021	CTOTU47045_04153	F1182_04577	JCM_05402	NBRC_03211	PB293_04455	SRR12377473_02192	p42_Compleate_03707
panF		Sodium/pantothenate symporter	8	8	1	34	1885				773	1445	1361	7NBS_04033	CTOTU47045_02754	F1182_01714	JCM_03916	NBRC_03594	PB293_01834	SRR12377473_00804	p42_Compleate_01263
lip3		Lipase 3	8	8	1	34	1896				911	911	911	7NBS_04038	CTOTU47045_02749	F1182_01720	JCM_05211	NBRC_03599	PB293_01829	SRR12377473_00810	p42_Compleate_01258
braC		hypothetical protein	8	8	1	34	1902				1088	1235	1216	7NBS_04044	CTOTU47045_02743	F1182_01729	JCM_05201	NBRC_03605	PB293_01823	SRR12377473_00816	p42_Compleate_01252
dapdh		Meso-diaminopimelate D-dehydrogenase	8	8	1	34	1908				923	980	972	7NBS_04049	CTOTU47045_02738	F1182_02806	JCM_05196	NBRC_03610	PB293_01818	SRR12377473_03240	p42_Compleate_01244
thrC		Threonine synthase	8	8	1	34	1421				977	1052	1042	7NBS_04087	CTOTU47045_03486	F1182_01766	JCM_01096	NBRC_02865	PB293_04122	SRR12377473_00608	p42_Compleate_04277
comA_3		Transcriptional regulatory protein ComA	8	8	1	34	1412				389	620	591	7NBS_04093	CTOTU47045_03480	F1182_04165	JCM_01090	NBRC_02871	PB293_04116	SRR12377473_00601	p42_Compleate_04270
hmoA		Heme-degrading monooxygenase HmoA	8	8	1	34	1402				314	314	314	7NBS_04098	CTOTU47045_00692	F1182_04926	JCM_01083	NBRC_02876	PB293_04111	SRR12377473_01421	p42_Compleate_04265
group_5460		hypothetical protein	8	8	1	34	5222				698	938	908	7NBS_04167	CTOTU47045_04332	F1182_02840	JCM_02817	NBRC_00276	PB293_00987	SRR12377473_03161	p42_Compleate_01857
group_5461		hypothetical protein	8	8	1	34	5209				215	215	215	7NBS_04175	CTOTU47045_04125	F1182_02830	JCM_02806	NBRC_00284	PB293_00995	SRR12377473_03283	p42_Compleate_01864
group_5462		hypothetical protein	8	8	1	34	5203				185	185	185	7NBS_04179	CTOTU47045_04121	F1182_05034	JCM_02801	NBRC_00288	PB293_00999	SRR12377473_02796	p42_Compleate_01868
group_5463		hypothetical protein	8	8	1	34	5197				329	332	330	7NBS_04184	CTOTU47045_04116	F1182_05028	JCM_02795	NBRC_00293	PB293_01004	SRR12377473_02790	p42_Compleate_01873
lysP		Lysine-specific permease	8	8	1	34	4436				1391	1463	1454	7NBS_04258	CTOTU47045_03055	F1182_04963	JCM_04089	NBRC_03336	PB293_00531	SRR12377473_02949	p42_Compleate_03433
group_547		hypothetical protein	8	8	1	34	248				446	983	904	7NBS_03596	CTOTU47045_01483	F1182_00555	JCM_01819	NBRC_01405	PB293_02131	SRR12377473_01083	p42_Compleate_00470
pnp_2		Polyribonucleotide nucleotidyltransferase	8	8	1	34	785				428	437	429	7NBS_04265	CTOTU47045_03665	F1182_02953	JCM_04452	NBRC_02681	PB293_03651	SRR12377473_02099	p42_Compleate_03639
group_5471		hypothetical protein	8	8	1	34	783				452	491	481	7NBS_04267	CTOTU47045_03667	F1182_02955	JCM_04450	NBRC_02683	PB293_03653	SRR12377473_02101	p42_Compleate_03641
yabP		Spore protein YabP	8	8	1	34	782				221	299	289	7NBS_04268	CTOTU47045_03668	F1182_02956	JCM_04449	NBRC_02684	PB293_03654	SRR12377473_02102	p42_Compleate_03642
group_5473		hypothetical protein	8	8	1	34	781				290	290	290	7NBS_04269	CTOTU47045_03669	F1182_02957	JCM_04448	NBRC_02685	PB293_03655	SRR12377473_01623	p42_Compleate_03643
prs		Ribose-phosphate pyrophosphokinase	8	8	1	34	769				608	959	915	7NBS_04277	CTOTU47045_03677	F1182_02968	JCM_04433	NBRC_02693	PB293_03663	SRR12377473_01631	p42_Compleate_03651
spoVG		Putative septation protein SpoVG	8	8	1	34	766				230	302	293	7NBS_04279	CTOTU47045_03679	F1182_02970	JCM_04430	NBRC_02695	PB293_03665	SRR12377473_01633	p42_Compleate_03653
yabJ		2-iminobutanoate/2-iminopropanoate deaminase	8	8	1	34	765				305	374	365	7NBS_04280	CTOTU47045_03680	F1182_02971	JCM_04429	NBRC_02696	PB293_03666	SRR12377473_01634	p42_Compleate_03654
purR_2		Pur operon repressor	8	8	1	34	764				833	899	841	7NBS_04281	CTOTU47045_03681	F1182_02972	JCM_04428	NBRC_02697	PB293_03667	SRR12377473_01635	p42_Compleate_03655
group_5478		hypothetical protein	8	8	1	34	963				254	320	311	7NBS_04301	CTOTU47045_04201	F1182_01229	JCM_05104	NBRC_01121	PB293_02933	SRR12377473_00959	p42_Compleate_04457
group_5488		hypothetical protein	8	8	1	34	7099				101	161	153	7NBS_04336	CTOTU47045_02286	F1182_00278	JCM_05245	NBRC_00851	PB293_03583	SRR12377473_02708	p42_Compleate_01006
darA		Cyclic di-AMP receptor A	8	8	1	34	745				272	329	321	7NBS_04381	CTOTU47045_04352	F1182_02994	JCM_04406	NBRC_02714	PB293_03684	SRR12377473_03470	p42_Compleate_03672
tmk		Thymidylate kinase	8	8	1	34	744				629	629	629	7NBS_04382	CTOTU47045_04353	F1182_02995	JCM_04405	NBRC_02715	PB293_03685	SRR12377473_03469	p42_Compleate_03673
group_5497		hypothetical protein	8	8	1	34	1922				584	584	584	7NBS_04391	CTOTU47045_02724	F1182_03512	JCM_05179	NBRC_03623	PB293_01802	SRR12377473_02535	p42_Compleate_01229
group_5510		hypothetical protein	8	8	1	34	7799				398	416	400	7NBS_04436	CTOTU47045_04279	F1182_01952	JCM_01230	NBRC_00991	PB293_01755	SRR12377473_03138	p42_Compleate_02869
group_5511		hypothetical protein	8	8	1	34	7801				185	185	185	7NBS_04438	CTOTU47045_04277	F1182_01954	JCM_01228	NBRC_00989	PB293_01757	SRR12377473_00519	p42_Compleate_02871
group_5513		hypothetical protein	8	8	1	34	4192				1022	1022	1022	7NBS_04442	CTOTU47045_04291	F1182_00749	JCM_00781	NBRC_04268	PB293_00823	SRR12377473_01391	p42_Compleate_03294
fbiB		Bifunctional F420 biosynthesis protein FbiB	8	8	1	34	4190				572	572	572	7NBS_04444	CTOTU47045_04293	F1182_00751	JCM_00784	NBRC_04270	PB293_00821	SRR12377473_01389	p42_Compleate_03292
yoaH_2		Putative methyl-accepting chemotaxis protein YoaH	8	8	1	34	8086				1676	1847	1822	7NBS_04475	CTOTU47045_02896	F1182_05138	JCM_06132	NBRC_03350	PB293_03001	SRR12377473_03345	p42_Compleate_01563
group_5529		hypothetical protein	8	8	1	34	4292				305	338	333	7NBS_04495	CTOTU47045_02237	F1182_00959	JCM_00702	NBRC_04210	PB293_00451	SRR12377473_03525	p42_Compleate_03357
group_5530		hypothetical protein	8	8	1	34	4293				458	458	458	7NBS_04496	CTOTU47045_02257	F1182_00958	JCM_00701	NBRC_04209	PB293_00452	SRR12377473_03498	p42_Compleate_03358
scoB		putative succinyl-CoA:3-ketoacid coenzyme A transferase subunit B	8	8	1	34	4297				635	641	637	7NBS_04499	CTOTU47045_02260	F1182_00955	JCM_00698	NBRC_04206	PB293_00455	SRR12377473_03501	p42_Compleate_03361
yisK		putative protein	8	8	1	34	8138				770	902	885	7NBS_04549	CTOTU47045_00322	F1182_02541	JCM_01683	NBRC_00559	PB293_03983	SRR12377473_00776	p42_Compleate_03033
oppF_8		Oligopeptide transport ATP-binding protein OppF	8	8	1	34	6408				1007	1013	1007	7NBS_03923	CTOTU47045_00216	F1182_04615	JCM_03781	NBRC_04139	PB293_03470	SRR12377473_01493	p42_Compleate_00216
csbA		Protein CsbA	8	8	1	34	8124				221	224	221	7NBS_03659	CTOTU47045_00332	F1182_00051	JCM_01669	NBRC_00567	PB293_03991	SRR12377473_03330	p42_Compleate_03041
rsgA_2		Small ribosomal subunit biogenesis GTPase RsgA	8	8	1	34	1299				1070	1079	1071	7NBS_00602	CTOTU47045_00627	F1182_04504	JCM_00992	NBRC_02941	PB293_00168	SRR12377473_01898	p42_Compleate_04202
ytrA_2		HTH-type transcriptional repressor YtrA	8	8	1	34	7507				377	380	377	7NBS_00233	CTOTU47045_00770	F1182_01880	JCM_00627	NBRC_01902	PB293_01537	SRR12377473_00689	p42_Compleate_02649
group_5558		hypothetical protein	8	8	1	34	8632				497	500	497	7NBS_02271	CTOTU47045_01260	F1182_00941	JCM_05472	NBRC_04478	PB293_02646	SRR12377473_00450	p42_Compleate_03859
motB		Motility protein B	8	8	1	34	9190				752	764	761	7NBS_01062	CTOTU47045_01761	F1182_04887	JCM_02231	NBRC_01198	PB293_02734	SRR12377473_00154	p42_Compleate_04526
pyrK_1		Dihydroorotate dehydrogenase B (NAD(+)), electron transfer subunit	8	8	1	34	7700				773	779	773	7NBS_02344	CTOTU47045_02507	F1182_03538	JCM_01333	NBRC_01068	PB293_01678	SRR12377473_01229	p42_Compleate_02790
group_559		hypothetical protein	8	8	1	34	7161				404	1124	998	7NBS_03689	CTOTU47045_03618	F1182_04023	JCM_05827	NBRC_00874	PB293_04213	SRR12377473_01408	p42_Compleate_00971
potA_3		Spermidine/putrescine import ATP-binding protein PotA	8	8	1	34	7833				752	755	752	7NBS_04198	CTOTU47045_02981	F1182_04451	JCM_01193	NBRC_00965	PB293_01782	SRR12377473_00543	p42_Compleate_02895
gerXA_2		Spore germination protein XA	8	8	1	34	7164				1457	1481	1474	7NBS_03690	CTOTU47045_03619	F1182_04024	JCM_05826	NBRC_00875	PB293_04212	SRR12377473_01409	p42_Compleate_00970
secA_1		Protein translocase subunit SecA	8	8	1	34	3742				2414	2519	2499	7NBS_03675	CTOTU47045_00348	F1182_00073	JCM_01650	NBRC_00583	PB293_04007	SRR12377473_02970	p42_Compleate_03058
mdh_1		NAD-dependent methanol dehydrogenase	8	8	1	34	6524				1097	1208	1191	7NBS_00443	CTOTU47045_00136	F1182_00157	JCM_01443	NBRC_04066	PB293_01165	SRR12377473_01964	p42_Compleate_00289
mnmA		tRNA-specific 2-thiouridylase MnmA	8	8	1	34	380				965	1130	1104	7NBS_02663	CTOTU47045_03334	F1182_00199	JCM_01913	NBRC_02131	PB293_02218	SRR12377473_00039	p42_Compleate_00563
group_5631		hypothetical protein	8	8	1	34	5987				1469	2198	2100	7NBS_02192	CTOTU47045_01595	F1182_00343	JCM_03841	NBRC_03910	PB293_04226	SRR12377473_01129	p42_Compleate_04687
group_5635		hypothetical protein	8	8	1	34	2729				458	638	613	7NBS_00054	CTOTU47045_03065	F1182_00527	JCM_00401	NBRC_01735	PB293_03288	SRR12377473_02177	p42_Compleate_02461
group_5636		hypothetical protein	8	8	1	34	297				503	557	541	7NBS_02855	CTOTU47045_01454	F1182_00587	JCM_01782	NBRC_01434	PB293_02160	SRR12377473_03516	p42_Compleate_00505
glnR		HTH-type transcriptional regulator GlnR	8	8	1	34	2556				236	380	359	7NBS_00161	CTOTU47045_04360	F1182_00709	JCM_00526	NBRC_01830	PB293_01447	SRR12377473_01286	p42_Compleate_02565
glnA_2		Glutamine synthetase	8	8	1	34	2557				1214	1337	1319	7NBS_00160	CTOTU47045_04361	F1182_00710	JCM_00525	NBRC_01829	PB293_01446	SRR12377473_01285	p42_Compleate_02564
ydcV		Inner membrane ABC transporter permease protein YdcV	8	8	1	34	7884				356	803	742	7NBS_01759	CTOTU47045_02954	F1182_01326	JCM_05637	NBRC_02619	PB293_03154	SRR12377473_00514	p42_Compleate_02925
group_5648		hypothetical protein	8	8	1	34	436				812	863	846	7NBS_02622	CTOTU47045_03292	F1182_01418	JCM_01967	NBRC_02172	PB293_02259	SRR12377473_03178	p42_Compleate_00604
yhhS_3		putative MFS-type transporter YhhS	8	8	1	34	2198				1088	1202	1183	7NBS_03108	CTOTU47045_01846	F1182_01448	JCM_03066	NBRC_02029	PB293_03812	SRR12377473_03429	p42_Compleate_02144
group_5650		hypothetical protein	8	8	1	34	7727				371	413	376	7NBS_02368	CTOTU47045_02531	F1182_01490	JCM_01305	NBRC_01044	PB293_01702	SRR12377473_03220	p42_Compleate_02814
btsS_2		hypothetical protein	8	8	1	34	6448				596	752	725	7NBS_00386	CTOTU47045_00193	F1182_01528	JCM_03817	NBRC_04116	PB293_03447	SRR12377473_00214	p42_Compleate_00239
group_5657		hypothetical protein	8	8	1	34	1781				1076	1301	1270	7NBS_03436	CTOTU47045_02866	F1182_01569	JCM_03694	NBRC_00043	PB293_00408	SRR12377473_03399	p42_Compleate_01596
group_5658		hypothetical protein	8	8	1	34	8957				791	842	833	7NBS_00707	CTOTU47045_00521	F1182_01838	JCM_02885	NBRC_03030	PB293_00257	SRR12377473_03306	p42_Compleate_04106
mglA		Galactose/methyl galactoside import ATP-binding protein MglA	8	8	1	34	7495				1547	1550	1547	7NBS_00223	CTOTU47045_00760	F1182_01893	JCM_00613	NBRC_01892	PB293_01527	SRR12377473_00679	p42_Compleate_02639
fabG_1		3-oxoacyl-[acyl-carrier-protein] reductase FabG	8	8	1	34	7485				728	737	729	7NBS_00218	CTOTU47045_00755	F1182_01901	JCM_00607	NBRC_01887	PB293_01522	SRR12377473_00674	p42_Compleate_02634
group_5669		hypothetical protein	8	8	1	34	2652				278	515	483	7NBS_00104	CTOTU47045_02146	F1182_02088	JCM_00463	NBRC_01782	PB293_03241	SRR12377473_00721	p42_Compleate_02508
coaE_1		Dephospho-CoA kinase	8	8	1	34	6584				593	650	600	7NBS_00491	CTOTU47045_00088	F1182_02219	JCM_01506	NBRC_04018	PB293_01213	SRR12377473_01556	p42_Compleate_00336
group_5677		hypothetical protein	8	8	1	34	1720				275	590	543	7NBS_04552	CTOTU47045_02893	F1182_02361	JCM_03633	NBRC_00003	PB293_02538	SRR12377473_02820	p42_Compleate_01568
group_5680		putative membrane protein	8	8	1	34	8918				596	641	602	7NBS_00684	CTOTU47045_00545	F1182_02499	JCM_02920	NBRC_03003	PB293_00232	SRR12377473_01153	p42_Compleate_04135
group_5682		hypothetical protein	8	8	1	34	612				398	407	403	7NBS_00870	CTOTU47045_04023	F1182_02599	JCM_02382	NBRC_02275	PB293_02017	SRR12377473_02207	p42_Compleate_00726
group_5683		hypothetical protein	8	8	1	34	557				407	569	546	7NBS_00911	CTOTU47045_03714	F1182_02645	JCM_02333	NBRC_02315	PB293_02057	SRR12377473_00418	p42_Compleate_00685
yqfL		Putative pyruvate, phosphate dikinase regulatory protein	8	8	1	34	552				374	815	757	7NBS_00914	CTOTU47045_03717	F1182_02650	JCM_02329	NBRC_02318	PB293_02060	SRR12377473_00415	p42_Compleate_00682
lysN_2		2-aminoadipate transaminase	8	8	1	34	9925				1037	1166	1147	7NBS_02000	CTOTU47045_02839	F1182_03039	JCM_04071	NBRC_01349	PB293_02484	SRR12377473_01954	p42_Compleate_00863
group_5692		hypothetical protein	8	8	1	34	6035				578	617	609	7NBS_02227	CTOTU47045_01165	F1182_03125	JCM_03884	NBRC_03875	PB293_04261	SRR12377473_02048	p42_Compleate_04722
clpY		ATP-dependent protease ATPase subunit ClpY	8	8	1	34	7607				1265	1403	1383	7NBS_00302	CTOTU47045_00838	F1182_03349	JCM_04374	NBRC_01968	PB293_01606	SRR12377473_02637	p42_Compleate_02716
kipR_3		HTH-type transcriptional regulator KipR	8	8	1	34	2168				299	755	695	7NBS_03083	CTOTU47045_01823	F1182_03637	JCM_03096	NBRC_02052	PB293_03789	SRR12377473_03190	p42_Compleate_02116
gsiD_3		Glutathione transport system permease protein GsiD	8	8	1	34	2135				749	836	818	7NBS_01718	CTOTU47045_03859	F1182_03658	JCM_03126	NBRC_02071	PB293_02806	SRR12377473_00860	p42_Compleate_02097
group_57		hypothetical protein	8	8	1	34	3888				266	3995	2907	7NBS_02881	CTOTU47045_00408	F1182_04407	JCM_04791	NBRC_02399	PB293_04050	SRR12377473_02683	p42_Compleate_03107
aroA		Protein AroA(G)	8	8	1	34	6501				224	1088	977	7NBS_00429	CTOTU47045_00150	F1182_03680	JCM_01422	NBRC_04080	PB293_01151	SRR12377473_01726	p42_Compleate_00275
group_5702		hypothetical protein	8	8	1	34	4254				509	713	685	7NBS_03394	CTOTU47045_02219	F1182_03739	JCM_00723	NBRC_04227	PB293_04070	SRR12377473_01468	p42_Compleate_03334
gucD		Alpha-ketoglutaric semialdehyde dehydrogenase	8	8	1	34	4213				1235	1484	1448	7NBS_04239	CTOTU47045_02193	F1182_03773	JCM_00759	NBRC_04253	PB293_00838	SRR12377473_01539	p42_Compleate_03309
cidB		Holin-like protein CidB	8	8	1	34	7809				593	689	668	7NBS_04215	CTOTU47045_02998	F1182_03785	JCM_01219	NBRC_00982	PB293_01764	SRR12377473_00526	p42_Compleate_02878
group_5709		hypothetical protein	8	8	1	34	2783				818	866	855	7NBS_00018	CTOTU47045_03100	F1182_04236	JCM_00355	NBRC_01698	PB293_04463	SRR12377473_03390	p42_Compleate_02423
ecsA		ABC-type transporter ATP-binding protein EcsA	8	8	1	34	5972				695	752	742	7NBS_02745	CTOTU47045_01582	F1182_04303	JCM_03362	NBRC_02533	PB293_00559	SRR12377473_02119	p42_Compleate_04674
spsB		Signal peptidase IB	8	8	1	34	7623				308	572	536	7NBS_00315	CTOTU47045_00851	F1182_04344	JCM_04355	NBRC_01981	PB293_01619	SRR12377473_00936	p42_Compleate_02729
gsiD_5		Glutathione transport system permease protein GsiD	8	8	1	34	9154				773	899	880	7NBS_01087	CTOTU47045_01736	F1182_04522	JCM_02194	NBRC_01223	PB293_04457	SRR12377473_01781	p42_Compleate_04552
pduA		Propanediol utilization protein PduA	8	8	1	34	5118				203	284	271	7NBS_01291	CTOTU47045_02441	F1182_04585	JCM_02734	NBRC_00341	PB293_01055	SRR12377473_01161	p42_Compleate_01929
metN_3		Methionine import ATP-binding protein MetN	8	8	1	34	1011				731	737	731	7NBS_03046	CTOTU47045_03920	F1182_04869	JCM_02963	NBRC_02451	PB293_04536	SRR12377473_00114	p42_Compleate_04423
group_5734		hypothetical protein	8	8	1	34	2279				1139	1244	1226	7NBS_02139	CTOTU47045_01902	F1182_00656	JCM_00034	NBRC_00680	PB293_03875	SRR12377473_01736	p42_Compleate_02200
group_5735		hypothetical protein	8	8	1	34	3065				608	611	608	7NBS_02170	CTOTU47045_02690	F1182_03579	JCM_00080	NBRC_00711	PB293_03907	SRR12377473_01188	p42_Compleate_02236
bmrA		Multidrug resistance ABC transporter ATP-binding/permease protein BmrA	8	8	1	34	3062				254	1760	1569	7NBS_02172	CTOTU47045_02692	F1182_03581	JCM_00083	NBRC_00713	PB293_03909	SRR12377473_02999	p42_Compleate_02238
hyuC		N-carbamoyl-L-amino-acid hydrolase	8	8	1	34	3011				1244	1250	1244	7NBS_01127	CTOTU47045_01994	F1182_04817	JCM_00143	NBRC_00751	PB293_00954	SRR12377473_02313	p42_Compleate_02274
panB		3-methyl-2-oxobutanoate hydroxymethyltransferase	8	8	1	34	2986				836	842	836	7NBS_01140	CTOTU47045_01980	F1182_01578	JCM_00167	NBRC_00767	PB293_00940	SRR12377473_02158	p42_Compleate_02288
group_574		hypothetical protein	8	8	1	34	504				491	848	801	7NBS_03976	CTOTU47045_04232	F1182_01393	JCM_02001	NBRC_02198	PB293_02280	SRR12377473_01441	p42_Compleate_00647
group_5740		Long-chain-fatty-acid--CoA ligase	8	8	1	34	2949				1625	1631	1625	7NBS_01167	CTOTU47045_01953	F1182_03721	JCM_00201	NBRC_00794	PB293_00913	SRR12377473_02254	p42_Compleate_02315
group_5743		hypothetical protein	8	8	1	34	2928				767	770	767	7NBS_01173	CTOTU47045_01925	F1182_03727	JCM_00223	NBRC_01605	PB293_00907	SRR12377473_03084	p42_Compleate_02321
group_5745		hypothetical protein	8	8	1	34	2713				263	266	263	7NBS_00067	CTOTU47045_02182	F1182_00514	JCM_00416	NBRC_01746	PB293_03277	SRR12377473_03376	p42_Compleate_02472
luxS		S-ribosylhomocysteine lyase	8	8	1	34	2639				470	503	474	7NBS_00112	CTOTU47045_02138	F1182_02078	JCM_00474	NBRC_01790	PB293_01408	SRR12377473_03404	p42_Compleate_02516
yneA		Cell division suppressor protein YneA	8	8	1	34	2617				314	392	370	7NBS_00135	CTOTU47045_02115	F1182_00742	JCM_00495	NBRC_01806	PB293_01423	SRR12377473_03507	p42_Compleate_02532
puuD		Putative glutamine amidotransferase	8	8	1	34	2615				722	725	722	7NBS_00137	CTOTU47045_02113	F1182_00739	JCM_00497	NBRC_01808	PB293_01425	SRR12377473_03505	p42_Compleate_02534
group_5753		hypothetical protein	8	8	1	34	4203				2021	2033	2026	7NBS_04246	CTOTU47045_04319	F1182_04006	JCM_00770	NBRC_04260	PB293_00831	SRR12377473_01399	p42_Compleate_03302
glpQ_2		Glycerophosphodiester phosphodiesterase	8	8	1	34	4193				716	725	720	7NBS_04441	CTOTU47045_04290	F1182_00748	JCM_00780	NBRC_04267	PB293_00824	SRR12377473_01392	p42_Compleate_03295
bacC_1		Dihydroanticapsin 7-dehydrogenase	8	8	1	34	4188				377	746	697	7NBS_04446	CTOTU47045_00883	F1182_04083	JCM_00786	NBRC_04272	PB293_00819	SRR12377473_01387	p42_Compleate_03290
crt_1		Short-chain-enoyl-CoA hydratase	8	8	1	34	4146				782	785	782	7NBS_02581	CTOTU47045_00905	F1182_01019	JCM_00826	NBRC_04298	PB293_00793	SRR12377473_02598	p42_Compleate_03267
tpa_3		Taurine--pyruvate aminotransferase	8	8	1	34	4121				1352	1355	1352	7NBS_02601	CTOTU47045_00925	F1182_02480	JCM_00854	NBRC_04318	PB293_00773	SRR12377473_03372	p42_Compleate_03247
group_5759		26 kDa periplasmic immunogenic protein	8	8	1	34	8891				644	650	644	7NBS_00662	CTOTU47045_00567	F1182_02174	JCM_00937	NBRC_02982	PB293_00209	SRR12377473_00569	p42_Compleate_04159
group_576		hypothetical protein	8	8	1	34	1890				122	554	488	7NBS_04035	CTOTU47045_02752	F1182_01716	JCM_05217	NBRC_03596	PB293_01832	SRR12377473_00807	p42_Compleate_01261
group_5760		hypothetical protein	8	8	1	34	8883				260	263	260	7NBS_00657	CTOTU47045_00572	F1182_02169	JCM_00942	NBRC_02977	PB293_00204	SRR12377473_00574	p42_Compleate_04164
hflX		GTPase HflX	8	8	1	34	1388				1286	1289	1286	7NBS_04108	CTOTU47045_00682	F1182_04914	JCM_01068	NBRC_02886	PB293_04101	SRR12377473_01431	p42_Compleate_04255
pdhC_2		Dihydrolipoyllysine-residue acetyltransferase component of pyruvate dehydrogenase complex	8	8	1	34	7819				1349	1352	1349	7NBS_04206	CTOTU47045_02989	F1182_04463	JCM_01205	NBRC_00973	PB293_01773	SRR12377473_00535	p42_Compleate_02887
ylbL		putative protein YlbL	8	8	1	34	7756				1046	1049	1046	7NBS_02388	CTOTU47045_04062	F1182_01516	JCM_01275	NBRC_01024	PB293_01722	SRR12377473_02073	p42_Compleate_02835
group_5766		hypothetical protein	8	8	1	34	7730				728	737	731	7NBS_02370	CTOTU47045_02533	F1182_01492	JCM_01303	NBRC_01042	PB293_01704	SRR12377473_02869	p42_Compleate_02816
ileS_1		Isoleucine--tRNA ligase	8	8	1	34	7714				2768	2780	2769	7NBS_02356	CTOTU47045_02519	F1182_03526	JCM_01316	NBRC_01056	PB293_01690	SRR12377473_01241	p42_Compleate_02802
pyrF		Orotidine 5'-phosphate decarboxylase	8	8	1	34	7698				704	710	704	7NBS_02342	CTOTU47045_02505	F1182_03540	JCM_01335	NBRC_01070	PB293_01676	SRR12377473_01227	p42_Compleate_02788
fmt		Methionyl-tRNA formyltransferase	8	8	1	34	7671				941	944	941	7NBS_00351	CTOTU47045_02484	F1182_02704	JCM_01362	NBRC_01091	PB293_01655	SRR12377473_01702	p42_Compleate_02768
rsmB		Ribosomal RNA small subunit methyltransferase B	8	8	1	34	7670				1361	1364	1361	7NBS_00350	CTOTU47045_02483	F1182_02703	JCM_01363	NBRC_01092	PB293_01654	SRR12377473_01703	p42_Compleate_02767
mtgA		Biosynthetic peptidoglycan transglycosylase	8	8	1	34	6520				2975	3038	3024	7NBS_00440	CTOTU47045_00139	F1182_00160	JCM_01440	NBRC_04069	PB293_01162	SRR12377473_01967	p42_Compleate_00286
iscS_1		Cysteine desulfurase IscS	8	8	1	34	6533				1151	1163	1155	7NBS_00450	CTOTU47045_00129	F1182_00147	JCM_01452	NBRC_04059	PB293_01172	SRR12377473_02436	p42_Compleate_00296
icd		Isocitrate dehydrogenase [NADP]	8	8	1	34	6566				164	1265	1125	7NBS_00477	CTOTU47045_00102	F1182_05022	JCM_01485	NBRC_04032	PB293_01199	SRR12377473_01543	p42_Compleate_00323
hdfR_1		HTH-type transcriptional regulator HdfR	8	8	1	34	6600				896	899	896	7NBS_00505	CTOTU47045_00074	F1182_04258	JCM_01526	NBRC_04004	PB293_01227	SRR12377473_02800	p42_Compleate_00350
lcfB_2		Long-chain-fatty-acid--CoA ligase	8	8	1	34	1892				509	1475	1354	7NBS_04036	CTOTU47045_02751	F1182_01717	JCM_05213	NBRC_03597	PB293_01831	SRR12377473_00808	p42_Compleate_01260
comK_1		Competence transcription factor	8	8	1	34	3739				509	512	509	7NBS_03672	CTOTU47045_00345	F1182_00070	JCM_01653	NBRC_00580	PB293_04004	SRR12377473_02973	p42_Compleate_03055
resA_4		Thiol-disulfide oxidoreductase ResA	8	8	1	34	8121				587	590	587	7NBS_03662	CTOTU47045_00335	F1182_00055	JCM_01665	NBRC_00570	PB293_03994	SRR12377473_03327	p42_Compleate_03044
yitU		5-amino-6-(5-phospho-D-ribitylamino)uracil phosphatase YitU	8	8	1	34	8144				809	815	809	7NBS_03456	CTOTU47045_00318	F1182_03598	JCM_01687	NBRC_00555	PB293_03979	SRR12377473_00772	p42_Compleate_03029
group_5785		hypothetical protein	8	8	1	34	267				446	449	446	7NBS_02869	CTOTU47045_01468	F1182_00571	JCM_01800	NBRC_01420	PB293_02146	SRR12377473_03122	p42_Compleate_00485
qoxD		Quinol oxidase subunit 4	8	8	1	34	239				254	287	280	7NBS_03590	CTOTU47045_01489	F1182_00547	JCM_01828	NBRC_01399	PB293_02125	SRR12377473_02033	p42_Compleate_00464
group_5791		hypothetical protein	8	8	1	34	375				716	719	716	7NBS_02667	CTOTU47045_03338	F1182_00203	JCM_01906	NBRC_02127	PB293_02214	SRR12377473_00035	p42_Compleate_00559
group_5792		hypothetical protein	8	8	1	34	387				758	773	766	7NBS_02658	CTOTU47045_03328	F1182_00193	JCM_01920	NBRC_02136	PB293_02223	SRR12377473_00044	p42_Compleate_00568
rcsC_3		Sensor histidine kinase RcsC	8	8	1	34	8576				2741	2744	2741	7NBS_02309	CTOTU47045_01298	F1182_01065	JCM_02057	NBRC_04516	PB293_02684	SRR12377473_01804	p42_Compleate_03821
group_5800		hypothetical protein	8	8	1	34	9238				749	1406	1321	7NBS_01027	CTOTU47045_01796	F1182_02561	JCM_02279	NBRC_01163	PB293_02769	SRR12377473_00189	p42_Compleate_04490
ybeY		Endoribonuclease YbeY	8	8	1	34	535				473	479	473	7NBS_00923	CTOTU47045_03726	F1182_02663	JCM_02315	NBRC_02327	PB293_02069	SRR12377473_00406	p42_Compleate_00673
dgkA		Undecaprenol kinase	8	8	1	34	538				350	353	350	7NBS_00922	CTOTU47045_03725	F1182_02662	JCM_02316	NBRC_02326	PB293_02068	SRR12377473_00407	p42_Compleate_00674
group_5805		Nucleotidase	8	8	1	34	618				572	575	572	7NBS_00865	CTOTU47045_04018	F1182_02593	JCM_02387	NBRC_02270	PB293_02012	SRR12377473_02199	p42_Compleate_00733
sigV_1		RNA polymerase sigma factor SigV	8	8	1	34	5086				506	512	506	7NBS_01314	CTOTU47045_02418	F1182_03961	JCM_02697	NBRC_00364	PB293_01078	SRR12377473_01184	p42_Compleate_01952
mdh_3		Malate dehydrogenase	8	8	1	34	5127				938	947	939	7NBS_01282	CTOTU47045_02450	F1182_04595	JCM_02743	NBRC_00332	PB293_01046	SRR12377473_03416	p42_Compleate_01920
bltD		Spermine/spermidine acetyltransferase	8	8	1	34	8928				467	470	467	7NBS_00692	CTOTU47045_00537	F1182_02509	JCM_02909	NBRC_03011	PB293_00240	SRR12377473_01145	p42_Compleate_04127
group_5816		hypothetical protein	8	8	1	34	8922				353	356	353	7NBS_00687	CTOTU47045_00542	F1182_02502	JCM_02916	NBRC_03006	PB293_00235	SRR12377473_01150	p42_Compleate_04132
group_5817		Isatin hydrolase	8	8	1	34	8917				737	743	737	7NBS_00683	CTOTU47045_00546	F1182_02498	JCM_02921	NBRC_03002	PB293_00231	SRR12377473_01154	p42_Compleate_04136
artM_3		Arginine transport ATP-binding protein ArtM	8	8	1	34	2197				746	752	746	7NBS_03106	CTOTU47045_01845	F1182_01450	JCM_03067	NBRC_02030	PB293_03811	SRR12377473_03201	p42_Compleate_02139
proA		Gamma-glutamyl phosphate reductase	8	8	1	34	4881				1250	1253	1250	7NBS_01709	CTOTU47045_03868	F1182_03668	JCM_03138	NBRC_02080	PB293_02815	SRR12377473_00851	p42_Compleate_02088
group_5820		hypothetical protein	8	8	1	34	4892				581	584	581	7NBS_01699	CTOTU47045_03878	F1182_03679	JCM_03149	NBRC_02090	PB293_02824	SRR12377473_00842	p42_Compleate_02078
group_5821		hypothetical protein	8	8	1	34	6307				482	485	482	7NBS_03623	CTOTU47045_03440	F1182_00038	JCM_03205	NBRC_03724	PB293_03044	SRR12377473_01525	p42_Compleate_00100
group_5822		hypothetical protein	8	8	1	34	4522				1358	1370	1359	7NBS_03839	CTOTU47045_02087	F1182_02304	JCM_03320	NBRC_02488	PB293_01336	SRR12377473_01221	p42_Compleate_03492
group_5823		hypothetical protein	8	8	1	34	4523				614	617	614	7NBS_03840	CTOTU47045_02086	F1182_02303	JCM_03321	NBRC_02487	PB293_01337	SRR12377473_01222	p42_Compleate_03493
paaF		2,3-dehydroadipyl-CoA hydratase	8	8	1	34	5955				782	788	782	7NBS_02731	CTOTU47045_01568	F1182_00874	JCM_03383	NBRC_02547	PB293_00573	SRR12377473_03064	p42_Compleate_04660
group_5825		hypothetical protein	8	8	1	34	5954				971	974	971	7NBS_02730	CTOTU47045_01567	F1182_00875	JCM_03384	NBRC_02548	PB293_00574	SRR12377473_03065	p42_Compleate_04659
ecfA1		Energy-coupling factor transporter ATP-binding protein EcfA1	8	8	1	34	8717				845	854	846	7NBS_02480	CTOTU47045_01184	F1182_03788	JCM_03557	NBRC_04401	PB293_02570	SRR12377473_03439	p42_Compleate_03937
dapE_2		Succinyl-diaminopimelate desuccinylase	8	8	1	34	6411				1268	1274	1268	7NBS_03925	CTOTU47045_00214	F1182_04613	JCM_03784	NBRC_04137	PB293_03468	SRR12377473_01495	p42_Compleate_00218
group_5837		putative HTH-type transcriptional regulator	8	8	1	34	6427				347	353	347	7NBS_00378	CTOTU47045_00201	F1182_05116	JCM_03803	NBRC_04124	PB293_03455	SRR12377473_00222	p42_Compleate_00231
thiY		Formylaminopyrimidine-binding protein	8	8	1	34	1864				995	1001	995	7NBS_03276	CTOTU47045_02768	F1182_03107	JCM_03937	NBRC_03580	PB293_01848	SRR12377473_00790	p42_Compleate_01277
dinB_2		DNA polymerase IV	8	8	1	34	9921				1238	1244	1238	7NBS_01998	CTOTU47045_02837	F1182_03036	JCM_04073	NBRC_01351	PB293_02486	SRR12377473_01956	p42_Compleate_00865
group_5840		hypothetical protein	8	8	1	34	7211				1187	1193	1187	7NBS_01942	CTOTU47045_04212	F1182_01970	JCM_04177	NBRC_00907	PB293_04180	SRR12377473_02416	p42_Compleate_00933
group_5841		hypothetical protein	8	8	1	34	7217				377	380	377	7NBS_01947	CTOTU47045_04207	F1182_01975	JCM_04182	NBRC_00912	PB293_04175	SRR12377473_03403	p42_Compleate_00928
rnz		Ribonuclease Z	8	8	1	34	9876				932	956	935	7NBS_01969	CTOTU47045_02808	F1182_02184	JCM_04214	NBRC_00933	PB293_02517	SRR12377473_01108	p42_Compleate_00894
group_5846		hypothetical protein	8	8	1	34	6223				1607	1613	1610	7NBS_03186	CTOTU47045_01071	F1182_01174	JCM_04299	NBRC_03782	PB293_04322	SRR12377473_00903	p42_Compleate_00032
group_5847		hypothetical protein	8	8	1	34	6231				989	998	992	7NBS_03192	CTOTU47045_01065	F1182_01181	JCM_04308	NBRC_03776	PB293_04316	SRR12377473_00909	p42_Compleate_00038
ypcP		5'-3' exonuclease	8	8	1	34	6233				887	890	887	7NBS_03194	CTOTU47045_01063	F1182_01183	JCM_04311	NBRC_03774	PB293_04314	SRR12377473_00911	p42_Compleate_00040
ytbE		putative oxidoreductase YtbE	8	8	1	34	799				833	836	833	7NBS_01928	CTOTU47045_03656	F1182_02732	JCM_04466	NBRC_02672	PB293_03642	SRR12377473_02090	p42_Compleate_03630
group_5865		hypothetical protein	8	8	1	34	6892				1103	1109	1103	7NBS_01608	CTOTU47045_03173	F1182_00997	JCM_04609	NBRC_01526	PB293_00859	SRR12377473_03257	p42_Compleate_01143
group_5866		hypothetical protein	8	8	1	34	6894				1331	1340	1332	7NBS_01607	CTOTU47045_03172	F1182_00998	JCM_04610	NBRC_01527	PB293_00860	SRR12377473_03256	p42_Compleate_01142
group_5873		hypothetical protein	8	8	1	34	4626				713	716	713	7NBS_03165	CTOTU47045_02028	F1182_01300	JCM_04732	NBRC_03197	PB293_01392	SRR12377473_00635	p42_Compleate_03556
yxlE		Negative regulatory protein YxlE	8	8	1	34	4600				203	206	203	7NBS_03153	CTOTU47045_02040	F1182_01283	JCM_04747	NBRC_03185	PB293_01380	SRR12377473_00648	p42_Compleate_03543
group_5875		hypothetical protein	8	8	1	34	4592				701	713	704	7NBS_03148	CTOTU47045_02045	F1182_01276	JCM_04756	NBRC_03180	PB293_01375	SRR12377473_00653	p42_Compleate_03538
group_5877		hypothetical protein	8	8	1	34	3881				1961	1976	1968	7NBS_02885	CTOTU47045_00404	F1182_04414	JCM_04786	NBRC_02403	PB293_04046	SRR12377473_02679	p42_Compleate_03103
atpB		ATP synthase subunit a	8	8	1	34	3976				710	713	710	7NBS_02784	CTOTU47045_00446	F1182_01799	JCM_04862	NBRC_02355	PB293_00667	SRR12377473_00252	p42_Compleate_03147
atpF		ATP synthase subunit b	8	8	1	34	3974				518	527	521	7NBS_02782	CTOTU47045_00444	F1182_01801	JCM_04864	NBRC_02357	PB293_00665	SRR12377473_00250	p42_Compleate_03145
ypmQ_1		SCO1 protein	8	8	1	34	4929				608	611	608	7NBS_01672	CTOTU47045_03248	F1182_00773	JCM_04888	NBRC_00463	PB293_02851	SRR12377473_01332	p42_Compleate_02051
group_5883		Autolysin	8	8	1	34	4965				725	761	750	7NBS_01650	CTOTU47045_03226	F1182_00801	JCM_04928	NBRC_00441	PB293_02872	SRR12377473_02652	p42_Compleate_02029
sigW_1		ECF RNA polymerase sigma factor SigW	8	8	1	34	6719				350	500	479	7NBS_03321	CTOTU47045_03807	F1182_04418	JCM_04953	NBRC_00266	PB293_00152	SRR12377473_03569	p42_Compleate_01847
group_5885		hypothetical protein	8	8	1	34	6659				986	992	989	7NBS_03293	CTOTU47045_03835	F1182_04563	JCM_04997	NBRC_00238	PB293_00123	SRR12377473_02214	p42_Compleate_01814
group_5886		hypothetical protein	8	8	1	34	6961				1262	1265	1262	7NBS_01561	CTOTU47045_02375	F1182_02333	JCM_05045	NBRC_01569	PB293_03738	SRR12377473_03039	p42_Compleate_01105
group_5887		hypothetical protein	8	8	1	34	966				419	425	422	7NBS_04298	CTOTU47045_04198	F1182_01232	JCM_05101	NBRC_01118	PB293_02936	SRR12377473_00956	p42_Compleate_04454
yeiL		Regulatory protein YeiL	8	8	1	34	1910				662	668	662	7NBS_04051	CTOTU47045_02736	F1182_02804	JCM_05194	NBRC_03612	PB293_01814	SRR12377473_03539	p42_Compleate_01240
group_5891		hypothetical protein	8	8	1	34	7100				608	611	608	7NBS_04337	CTOTU47045_02285	F1182_00279	JCM_05244	NBRC_00852	PB293_03582	SRR12377473_02707	p42_Compleate_01005
efeM		putative iron uptake system component EfeM	8	8	1	34	5024				869	872	869	7NBS_01353	CTOTU47045_02380	F1182_00819	JCM_05311	NBRC_00400	PB293_01115	SRR12377473_03155	p42_Compleate_01992
lnrL_3		Linearmycin resistance ATP-binding protein LnrL	8	8	1	34	7900				935	941	935	7NBS_01769	CTOTU47045_02944	F1182_01338	JCM_05316	NBRC_02630	PB293_03164	SRR12377473_00504	p42_Compleate_02937
group_5894		hypothetical protein	8	8	1	34	7901				2393	2399	2393	7NBS_01770	CTOTU47045_02943	F1182_01339	JCM_05317	NBRC_02631	PB293_03165	SRR12377473_00503	p42_Compleate_02938
tadA_4		tRNA-specific adenosine deaminase	8	8	1	34	8413				515	518	515	7NBS_04012	CTOTU47045_04162	F1182_04772	JCM_05385	NBRC_03220	PB293_04446	SRR12377473_03098	p42_Compleate_03698
serS		Serine--tRNA ligase	8	8	1	34	8420				1280	1283	1280	7NBS_04016	CTOTU47045_04158	F1182_01631	JCM_05393	NBRC_03216	PB293_04450	SRR12377473_02187	p42_Compleate_03702
group_590		hypothetical protein	8	8	1	34	7829				509	986	884	7NBS_04200	CTOTU47045_02983	F1182_04456	JCM_01197	NBRC_00967	PB293_01779	SRR12377473_00541	p42_Compleate_02893
moaD		Molybdopterin synthase sulfur carrier subunit	8	8	1	34	7042				233	236	233	7NBS_03561	CTOTU47045_02316	F1182_00244	JCM_05745	NBRC_00824	PB293_03614	SRR12377473_01944	p42_Compleate_01048
group_5913		hypothetical protein	8	8	1	34	2224				653	656	653	7NBS_03129	CTOTU47045_01866	F1182_04624	JCM_05776	NBRC_02008	PB293_03832	SRR12377473_02341	p42_Compleate_02164
uppP_1		Undecaprenyl-diphosphatase	8	8	1	34	9987				815	821	815	7NBS_00775	CTOTU47045_01332	F1182_04097	JCM_05989	NBRC_01299	PB293_02433	SRR12377473_01821	p42_Compleate_00814
flhF		Flagellar biosynthesis protein FlhF	8	8	1	34	7569				1193	1196	1194	7NBS_00276	CTOTU47045_00812	F1182_03893	JCM_06054	NBRC_01942	PB293_01579	SRR12377473_01690	p42_Compleate_02687
zitB		Zinc transporter ZitB	8	8	1	34	6365				983	992	984	7NBS_04354	CTOTU47045_04238	F1182_03711	JCM_06164	NBRC_03655	PB293_03004	SRR12377473_03424	p42_Compleate_00140
group_5926	regX3_5	Sensory transduction protein regX3	8	8	1	34	4989				686	698	687	7NBS_01372	CTOTU47045_04146	F1182_02038	JCM_06194	NBRC_00419	PB293_01134	SRR12377473_03276	p42_Compleate_02008
nadA		Quinolinate synthase A	8	8	1	34	6369				1103	1106	1103	7NBS_04542	CTOTU47045_04363	F1182_05087	JCM_06230	NBRC_03670	PB293_04557	SRR12377473_03186	p42_Compleate_00167
pepA		cytosol aminopeptidase	8	8	1	34	6308				1508	1523	1510	7NBS_03624	CTOTU47045_03439	F1182_00037	JCM_03206	NBRC_03723	PB293_03043	SRR12377473_02897	p42_Compleate_00101
mupA		Isoleucine--tRNA ligase	8	8	1	34	1916				386	3092	1941	7NBS_04387	CTOTU47045_02730	F1182_03521	JCM_05185	NBRC_03617	PB293_01808	SRR12377473_02531	p42_Compleate_01235
group_659		hypothetical protein	8	8	1	34	7620				1436	1889	1821	7NBS_00312	CTOTU47045_00848	F1182_03337	JCM_04359	NBRC_01978	PB293_01616	SRR12377473_00939	p42_Compleate_02726
smc_2		Chromosome partition protein Smc	8	8	1	34	7635				1940	3581	3342	7NBS_00324	CTOTU47045_00860	F1182_04333	JCM_04340	NBRC_01990	PB293_01628	SRR12377473_00927	p42_Compleate_02738
group_665		hypothetical protein	8	8	1	34	7656				275	1208	1091	7NBS_00337	CTOTU47045_00876	F1182_04797	JCM_04322	NBRC_02003	PB293_01641	SRR12377473_03194	p42_Compleate_02754
dauA		C4-dicarboxylic acid transporter DauA	8	8	1	34	6430				986	1742	1636	7NBS_00379	CTOTU47045_00200	F1182_05118	JCM_03804	NBRC_04123	PB293_03454	SRR12377473_00221	p42_Compleate_00232
group_677		hypothetical protein	8	8	1	34	6461				707	905	879	7NBS_00394	CTOTU47045_00185	F1182_01536	JCM_03829	NBRC_04108	PB293_03439	SRR12377473_00206	p42_Compleate_00247
group_686		Putative bifunctional phosphatase/peptidyl-prolyl cis-trans isomerase	8	8	1	34	8919				629	773	755	7NBS_00685	CTOTU47045_00544	F1182_02500	JCM_02918	NBRC_03004	PB293_00233	SRR12377473_01152	p42_Compleate_04134
amaB		N-carbamoyl-L-amino acid hydrolase	8	8	1	34	8967				299	1253	1105	7NBS_00713	CTOTU47045_00515	F1182_01846	JCM_02873	NBRC_03036	PB293_00263	SRR12377473_00753	p42_Compleate_04100
group_700		putative GTPase	8	8	1	34	9960				149	1097	896	7NBS_00755	CTOTU47045_01312	F1182_03076	JCM_04027	NBRC_01319	PB293_02453	SRR12377473_02333	p42_Compleate_00834
group_713		hypothetical protein	8	8	1	34	10055			Hypothetical protein with no hits to refseq/uniprot/clusters/cdd/tigrfams/pfam overlapping another protein with hits	89	158	149	7NBS_00821	CTOTU47045_01379	F1182_03213	JCM_03497	NBRC_01251	PB293_02385	SRR12377473_01879	p42_Compleate_00776
trpE_2		Anthranilate synthase component 1	8	8	1	34	643				293	1385	1248	7NBS_00849	CTOTU47045_01406	F1182_01215	JCM_02415	NBRC_02253	PB293_01995	SRR12377473_01602	p42_Compleate_00749
group_722		D-aspartate ligase	8	8	1	34	9215				479	1232	1111	7NBS_01044	CTOTU47045_01779	F1182_02581	JCM_02255	NBRC_01180	PB293_02752	SRR12377473_00172	p42_Compleate_04508
recX		Regulatory protein RecX	8	8	1	34	9171				545	905	806	7NBS_01075	CTOTU47045_01748	F1182_04901	JCM_02214	NBRC_01211	PB293_02721	SRR12377473_00141	p42_Compleate_04540
[truncated: 8,427 more rows]
