# Supplementary material for: Whole-genome analysis of Lysinibacillus boronitolerans MSR1: A dairy-isolated multidrug-resistant and non-pathogenic strain
Source: PLoS One. 2025 Dec 12;20(12):e0333844. doi: 10.1371/journal.pone.0333844 (PMC12700380; doi:10.1371/journal.pone.0333844)
Supplement: S9 File — (ZIP) [file pone.0333844.s015.zip › roaryresult/gene_presence_absence.Rtab]

Gene	7NBS	CTOTU47045	F1182	JCM_21713	NBRC_103108	PB293	SRR12377473	p42_Compleate
sigE	1	1	1	1	1	1	1	1
ald	1	1	1	1	1	1	1	1
group_10002	1	1	1	1	1	1	1	1
sdhB	1	1	1	1	1	1	1	1
mrpG_2	1	1	1	1	1	1	1	1
salA_1	1	1	1	1	1	1	1	1
tig	1	1	1	1	1	1	1	1
actP_1	1	1	1	1	1	1	1	1
group_10008	1	1	1	1	1	1	1	1
group_10009	1	1	1	1	1	1	1	1
mmgB_1	1	1	1	1	1	1	1	1
ansB	1	1	1	1	1	1	1	1
group_10012	1	1	1	1	1	1	1	1
group_10013	1	1	1	1	1	1	1	1
cheW	1	1	1	1	1	1	1	1
ruvA	1	1	1	1	1	1	1	1
group_10016	1	1	1	1	1	1	1	1
yjjP	1	1	1	1	1	1	1	1
gdpP	1	1	1	1	1	1	1	1
group_10019	1	1	1	1	1	1	1	1
menA	1	1	1	1	1	1	1	1
leuC	1	1	1	1	1	1	1	1
era	1	1	1	1	1	1	1	1
uvrC_1	1	1	1	1	1	1	1	1
rluB	1	1	1	1	1	1	1	1
tsf	1	1	1	1	1	1	1	1
group_10026	1	1	1	1	1	1	1	1
hprK	1	1	1	1	1	1	1	1
trmB	1	1	1	1	1	1	1	1
group_10029	1	1	1	1	1	1	1	1
group_10030	1	1	1	1	1	1	1	1
ctpB	1	1	1	1	1	1	1	1
cbaB	1	1	1	1	1	1	1	1
group_10033	1	1	1	1	1	1	1	1
rex	1	1	1	1	1	1	1	1
group_10035	1	1	1	1	1	1	1	1
ispF	1	1	1	1	1	1	1	1
mgsA	1	1	1	1	1	1	1	1
group_10038	1	1	1	1	1	1	1	1
prfA	1	1	1	1	1	1	1	1
lgrD	1	1	1	1	1	1	1	1
phoP_1	1	1	1	1	1	1	1	1
yjlD_1	1	1	1	1	1	1	1	1
fgd	1	1	1	1	1	1	1	1
glpX	1	1	1	1	1	1	1	1
deoD_2	1	1	1	1	1	1	1	1
pstC1	1	1	1	1	1	1	1	1
group_10046	1	1	1	1	1	1	1	1
ltaS2	1	1	1	1	1	1	1	1
greA	1	1	1	1	1	1	1	1
group_10049	1	1	1	1	1	1	1	1
rplJ	1	1	1	1	1	1	1	1
group_10051	1	1	1	1	1	1	1	1
rsbW	1	1	1	1	1	1	1	1
ruvB_1	1	1	1	1	1	1	1	1
ctaB2_2	1	1	1	1	1	1	1	1
mrpC_1	1	1	1	1	1	1	1	1
rplI	1	1	1	1	1	1	1	1
fmnP	1	1	1	1	1	1	1	1
dedA	1	1	1	1	1	1	1	1
rimP	1	1	1	1	1	1	1	1
group_10060	1	1	1	1	1	1	1	1
sigA	1	1	1	1	1	1	1	1
group_10062	1	1	1	1	1	1	1	1
group_10063	1	1	1	1	1	1	1	1
mntR	1	1	1	1	1	1	1	1
yvcJ	1	1	1	1	1	1	1	1
prfB	1	1	1	1	1	1	1	1
codY	1	1	1	1	1	1	1	1
hslO	1	1	1	1	1	1	1	1
ahpC	1	1	1	1	1	1	1	1
sleL_2	1	1	1	1	1	1	1	1
group_10070	1	1	1	1	1	1	1	1
hpr	1	1	1	1	1	1	1	1
resE	1	1	1	1	1	1	1	1
czrA	1	1	1	1	1	1	1	1
leuE	1	1	1	1	1	1	1	1
purL	1	1	1	1	1	1	1	1
group_10076	1	1	1	1	1	1	1	1
rplGA	1	1	1	1	1	1	1	1
moaC	1	1	1	1	1	1	1	1
metP_1	1	1	1	1	1	1	1	1
group_10080	1	1	1	1	1	1	1	1
hpt	1	1	1	1	1	1	1	1
group_10082	1	1	1	1	1	1	1	1
cpnA_2	1	1	1	1	1	1	1	1
argR	1	1	1	1	1	1	1	1
butA	1	1	1	1	1	1	1	1
clpC	1	1	1	1	1	1	1	1
nusG	1	1	1	1	1	1	1	1
dps2	1	1	1	1	1	1	1	1
glmM	1	1	1	1	1	1	1	1
group_10090	1	1	1	1	1	1	1	1
group_10091	1	1	1	1	1	1	1	1
cysK	1	1	1	1	1	1	1	1
yodC_2	1	1	1	1	1	1	1	1
clpX	1	1	1	1	1	1	1	1
bfmBAB	1	1	1	1	1	1	1	1
ilvH	1	1	1	1	1	1	1	1
group_10097	1	1	1	1	1	1	1	1
hmp	1	1	1	1	1	1	1	1
group_10099	1	1	1	1	1	1	1	1
mltG	1	1	1	1	1	1	1	1
fabI	1	1	1	1	1	1	1	1
prsW	1	1	1	1	1	1	1	1
fadR_1	1	1	1	1	1	1	1	1
cinA	1	1	1	1	1	1	1	1
ypmB	1	1	1	1	1	1	1	1
yfmL	1	1	1	1	1	1	1	1
fumC	1	1	1	1	1	1	1	1
group_10108	1	1	1	1	1	1	1	1
ykuI	1	1	1	1	1	1	1	1
hemE	1	1	1	1	1	1	1	1
group_10111	1	1	1	1	1	1	1	1
csoR_2	1	1	1	1	1	1	1	1
atpA	1	1	1	1	1	1	1	1
group_10114	1	1	1	1	1	1	1	1
potA_2	1	1	1	1	1	1	1	1
purD_1	1	1	1	1	1	1	1	1
fabZ_1	1	1	1	1	1	1	1	1
group_10118	1	1	1	1	1	1	1	1
group_10119	1	1	1	1	1	1	1	1
ispH	1	1	1	1	1	1	1	1
group_10121	1	1	1	1	1	1	1	1
cheV	1	1	1	1	1	1	1	1
pdhB	1	1	1	1	1	1	1	1
tyrS_1	1	1	1	1	1	1	1	1
frr	1	1	1	1	1	1	1	1
kdgR_2	1	1	1	1	1	1	1	1
gap	1	1	1	1	1	1	1	1
ypuA	1	1	1	1	1	1	1	1
thiI	1	1	1	1	1	1	1	1
livF_1	1	1	1	1	1	1	1	1
nusA	1	1	1	1	1	1	1	1
dppB_2	1	1	1	1	1	1	1	1
def1	1	1	1	1	1	1	1	1
group_10134	1	1	1	1	1	1	1	1
yodB_1	1	1	1	1	1	1	1	1
group_10136	1	1	1	1	1	1	1	1
group_10137	1	1	1	1	1	1	1	1
group_10138	1	1	1	1	1	1	1	1
group_10139	1	1	1	1	1	1	1	1
group_10140	1	1	1	1	1	1	1	1
plsC	1	1	1	1	1	1	1	1
prmA	1	1	1	1	1	1	1	1
yecS_2	1	1	1	1	1	1	1	1
group_10144	1	1	1	1	1	1	1	1
dck	1	1	1	1	1	1	1	1
degS	1	1	1	1	1	1	1	1
suhB	1	1	1	1	1	1	1	1
group_10148	1	1	1	1	1	1	1	1
group_10149	1	1	1	1	1	1	1	1
rpe	1	1	1	1	1	1	1	1
frdA	1	1	1	1	1	1	1	1
group_10152	1	1	1	1	1	1	1	1
aroC	1	1	1	1	1	1	1	1
dnaC	1	1	1	1	1	1	1	1
rsbV_2	1	1	1	1	1	1	1	1
group_10156	1	1	1	1	1	1	1	1
yciC_1	1	1	1	1	1	1	1	1
gntR	1	1	1	1	1	1	1	1
group_10159	1	1	1	1	1	1	1	1
group_1016	1	1	1	1	1	1	1	1
mdrP_2	1	1	1	1	1	1	1	1
glnB	1	1	1	1	1	1	1	1
fliG	1	1	1	1	1	1	1	1
sigB	1	1	1	1	1	1	1	1
uppP_2	1	1	1	1	1	1	1	1
folE	1	1	1	1	1	1	1	1
ftsZ	1	1	1	1	1	1	1	1
ypfD	1	1	1	1	1	1	1	1
pth	1	1	1	1	1	1	1	1
group_10169	1	1	1	1	1	1	1	1
hisG	1	1	1	1	1	1	1	1
hfq	1	1	1	1	1	1	1	1
ppaX_4	1	1	1	1	1	1	1	1
btsS	1	1	1	1	1	1	1	1
gbuA	1	1	1	1	1	1	1	1
group_10177	1	1	1	1	1	1	1	1
IMPDH_1	1	1	1	1	1	1	1	1
recQ_2	1	1	1	1	1	1	1	1
fliP	1	1	1	1	1	1	1	1
group_10181	1	1	1	1	1	1	1	1
group_10182	1	1	1	1	1	1	1	1
bacF	1	1	1	1	1	1	1	1
fixA	1	1	1	1	1	1	1	1
group_10185	1	1	1	1	1	1	1	1
rlmL	1	1	1	1	1	1	1	1
sspI	1	1	1	1	1	1	1	1
nadK	1	1	1	1	1	1	1	1
group_10189	1	1	1	1	1	1	1	1
bsaA_1	1	1	1	1	1	1	1	1
group_10191	1	1	1	1	1	1	1	1
group_10192	1	1	1	1	1	1	1	1
yneB	1	1	1	1	1	1	1	1
group_10194	1	1	1	1	1	1	1	1
group_10195	1	1	1	1	1	1	1	1
ccsA_1	1	1	1	1	1	1	1	1
resA_3	1	1	1	1	1	1	1	1
kipR_1	1	1	1	1	1	1	1	1
yrrK	1	1	1	1	1	1	1	1
group_10200	1	1	1	1	1	1	1	1
sepF	1	1	1	1	1	1	1	1
group_10202	1	1	1	1	1	1	1	1
group_10203	1	1	1	1	1	1	1	1
group_10204	1	1	1	1	1	1	1	1
fapR	1	1	1	1	1	1	1	1
rpmA	1	1	1	1	1	1	1	1
rpsO	1	1	1	1	1	1	1	1
group_10208	1	1	1	1	1	1	1	1
nspC	1	1	1	1	1	1	1	1
group_10210	1	1	1	1	1	1	1	1
bfmBAA	1	1	1	1	1	1	1	1
yngHB	1	1	1	1	1	1	1	1
yceD_2	1	1	1	1	1	1	1	1
group_10214	1	1	1	1	1	1	1	1
group_10215	1	1	1	1	1	1	1	1
apc4	1	1	1	1	1	1	1	1
mntC	1	1	1	1	1	1	1	1
mhqR_1	1	1	1	1	1	1	1	1
group_10219	1	1	1	1	1	1	1	1
group_1022	1	1	1	1	1	1	1	1
group_10220	1	1	1	1	1	1	1	1
cysC	1	1	1	1	1	1	1	1
yrrB	1	1	1	1	1	1	1	1
cheC	1	1	1	1	1	1	1	1
yslB	1	1	1	1	1	1	1	1
oppF_2	1	1	1	1	1	1	1	1
group_10226	1	1	1	1	1	1	1	1
yqhS	1	1	1	1	1	1	1	1
hrcA	1	1	1	1	1	1	1	1
group_10229	1	1	1	1	1	1	1	1
sigV_2	1	1	1	1	1	1	1	1
amj	1	1	1	1	1	1	1	1
atpE	1	1	1	1	1	1	1	1
group_10233	1	1	1	1	1	1	1	1
folD	1	1	1	1	1	1	1	1
group_10235	1	1	1	1	1	1	1	1
group_10236	1	1	1	1	1	1	1	1
lnrL_2	1	1	1	1	1	1	1	1
znuC	1	1	1	1	1	1	1	1
regX3_5	1	1	1	1	1	1	1	1
gltS	1	1	1	1	1	1	1	1
group_10241	1	1	1	1	1	1	1	1
rpsT	1	1	1	1	1	1	1	1
group_10243	1	1	1	1	1	1	1	1
ubiB	1	1	1	1	1	1	1	1
bmr3	1	1	1	1	1	1	1	1
group_10246	1	1	1	1	1	1	1	1
group_10247	1	1	1	1	1	1	1	1
gerAA_2	1	1	1	1	1	1	1	1
cspB	1	1	1	1	1	1	1	1
potB	1	1	1	1	1	1	1	1
group_10251	1	1	1	1	1	1	1	1
group_10252	1	1	1	1	1	1	1	1
hisF	1	1	1	1	1	1	1	1
group_10254	1	1	1	1	1	1	1	1
group_10255	1	1	1	1	1	1	1	1
group_10256	1	1	1	1	1	1	1	1
wbgU	1	1	1	1	1	1	1	1
eis_1	1	1	1	1	1	1	1	1
spoIIQ	1	1	1	1	1	1	1	1
perR	1	1	1	1	1	1	1	1
group_10261	1	1	1	1	1	1	1	1
cysS	1	1	1	1	1	1	1	1
group_10263	1	1	1	1	1	1	1	1
divIC	1	1	1	1	1	1	1	1
pyrR	1	1	1	1	1	1	1	1
group_10266	1	1	1	1	1	1	1	1
queT	1	1	1	1	1	1	1	1
nadD_1	1	1	1	1	1	1	1	1
fabG_2	1	1	1	1	1	1	1	1
secG	1	1	1	1	1	1	1	1
group_10271	1	1	1	1	1	1	1	1
tlyA	1	1	1	1	1	1	1	1
cysT	1	1	1	1	1	1	1	1
yodJ	1	1	1	1	1	1	1	1
nth	1	1	1	1	1	1	1	1
group_10276	1	1	1	1	1	1	1	1
ydbD	1	1	1	1	1	1	1	1
bshA	1	1	1	1	1	1	1	1
ysdC_2	1	1	1	1	1	1	1	1
ydcC	1	1	1	1	1	1	1	1
gsiC_4	1	1	1	1	1	1	1	1
fepC	1	1	1	1	1	1	1	1
ispE	1	1	1	1	1	1	1	1
trmL	1	1	1	1	1	1	1	1
azoR4	1	1	1	1	1	1	1	1
group_10286	1	1	1	1	1	1	1	1
mtnN	1	1	1	1	1	1	1	1
mrnC	1	1	1	1	1	1	1	1
lpd	1	1	1	1	1	1	1	1
group_10290	1	1	1	1	1	1	1	1
purS	1	1	1	1	1	1	1	1
group_10292	1	1	1	1	1	1	1	1
vraR_1	1	1	1	1	1	1	1	1
cmpR_1	1	1	1	1	1	1	1	1
zupT	1	1	1	1	1	1	1	1
group_10296	1	1	1	1	1	1	1	1
cbiET	1	1	1	1	1	1	1	1
group_10298	1	1	1	1	1	1	1	1
group_10299	1	1	1	1	1	1	1	1
group_10300	1	1	1	1	1	1	1	1
group_10301	1	1	1	1	1	1	1	1
grpE	1	1	1	1	1	1	1	1
group_10303	1	1	1	1	1	1	1	1
group_10304	1	1	1	1	1	1	1	1
oppC	1	1	1	1	1	1	1	1
regX3_2	1	1	1	1	1	1	1	1
group_10307	1	1	1	1	1	1	1	1
rsbV_1	1	1	1	1	1	1	1	1
queA	1	1	1	1	1	1	1	1
group_10310	1	1	1	1	1	1	1	1
rimI	1	1	1	1	1	1	1	1
panD	1	1	1	1	1	1	1	1
tcyK_2	1	1	1	1	1	1	1	1
yndE_1	1	1	1	1	1	1	1	1
rluD_1	1	1	1	1	1	1	1	1
sipT	1	1	1	1	1	1	1	1
metC	1	1	1	1	1	1	1	1
group_10318	1	1	1	1	1	1	1	1
phoA	1	1	1	1	1	1	1	1
ypbG_2	1	1	1	1	1	1	1	1
group_10320	1	1	1	1	1	1	1	1
group_10321	1	1	1	1	1	1	1	1
group_10322	1	1	1	1	1	1	1	1
hisB	1	1	1	1	1	1	1	1
group_10324	1	1	1	1	1	1	1	1
rimJ_1	1	1	1	1	1	1	1	1
artI_2	1	1	1	1	1	1	1	1
group_10327	1	1	1	1	1	1	1	1
yerA	1	1	1	1	1	1	1	1
group_10329	1	1	1	1	1	1	1	1
sigW_6	1	1	1	1	1	1	1	1
ldh	1	1	1	1	1	1	1	1
group_10332	1	1	1	1	1	1	1	1
yfhH	1	1	1	1	1	1	1	1
ezrA	1	1	1	1	1	1	1	1
glmU	1	1	1	1	1	1	1	1
group_10336	1	1	1	1	1	1	1	1
qoxA	1	1	1	1	1	1	1	1
group_10338	1	1	1	1	1	1	1	1
group_10339	1	1	1	1	1	1	1	1
ymdB	1	1	1	1	1	1	1	1
isdG	1	1	1	1	1	1	1	1
comK_2	1	1	1	1	1	1	1	1
group_10343	1	1	1	1	1	1	1	1
bioY2	1	1	1	1	1	1	1	1
erpA	1	1	1	1	1	1	1	1
dapB	1	1	1	1	1	1	1	1
xerD_1	1	1	1	1	1	1	1	1
group_10350	1	1	1	1	1	1	1	1
msrA_2	1	1	1	1	1	1	1	1
ribT	1	1	1	1	1	1	1	1
nasF	1	1	1	1	1	1	1	1
group_10354	1	1	1	1	1	1	1	1
tpiA	1	1	1	1	1	1	1	1
group_10356	1	1	1	1	1	1	1	1
guaC	1	1	1	1	1	1	1	1
ytrA_3	1	1	1	1	1	1	1	1
yfdE	1	1	1	1	1	1	1	1
group_10360	1	1	1	1	1	1	1	1
group_10361	1	1	1	1	1	1	1	1
flgC	1	1	1	1	1	1	1	1
group_10363	1	1	1	1	1	1	1	1
group_10364	1	1	1	1	1	1	1	1
group_10365	1	1	1	1	1	1	1	1
iolX	1	1	1	1	1	1	1	1
group_10367	1	1	1	1	1	1	1	1
idi	1	1	1	1	1	1	1	1
rpmB	1	1	1	1	1	1	1	1
group_10370	1	1	1	1	1	1	1	1
menG	1	1	1	1	1	1	1	1
purD_2	1	1	1	1	1	1	1	1
deoB	1	1	1	1	1	1	1	1
mrpC_2	1	1	1	1	1	1	1	1
parE	1	1	1	1	1	1	1	1
divIVA	1	1	1	1	1	1	1	1
group_10377	1	1	1	1	1	1	1	1
group_10378	1	1	1	1	1	1	1	1
group_10379	1	1	1	1	1	1	1	1
group_10380	1	1	1	1	1	1	1	1
group_10381	1	1	1	1	1	1	1	1
group_10382	1	1	1	1	1	1	1	1
group_10383	1	1	1	1	1	1	1	1
group_10384	1	1	1	1	1	1	1	1
group_10385	1	1	1	1	1	1	1	1
group_10386	1	1	1	1	1	1	1	1
group_10387	1	1	1	1	1	1	1	1
group_10388	1	1	1	1	1	1	1	1
group_10389	1	1	1	1	1	1	1	1
group_1039	1	1	1	1	1	1	1	1
mraY	1	1	1	1	1	1	1	1
dsrE2	1	1	1	1	1	1	1	1
mrpE_1	1	1	1	1	1	1	1	1
hemH	1	1	1	1	1	1	1	1
group_10394	1	1	1	1	1	1	1	1
purN	1	1	1	1	1	1	1	1
spo0F	1	1	1	1	1	1	1	1
group_10397	1	1	1	1	1	1	1	1
mrpG_1	1	1	1	1	1	1	1	1
etfA	1	1	1	1	1	1	1	1
group_10400	1	1	1	1	1	1	1	1
rhtB	1	1	1	1	1	1	1	1
bsaA_2	1	1	1	1	1	1	1	1
mtaB	1	1	1	1	1	1	1	1
dxr	1	1	1	1	1	1	1	1
pchA	1	1	1	1	1	1	1	1
aroH	1	1	1	1	1	1	1	1
group_10407	1	1	1	1	1	1	1	1
group_10408	1	1	1	1	1	1	1	1
rpoE_1	1	1	1	1	1	1	1	1
frdB	1	1	1	1	1	1	1	1
hisZ	1	1	1	1	1	1	1	1
group_10412	1	1	1	1	1	1	1	1
ribF	1	1	1	1	1	1	1	1
trpB_2	1	1	1	1	1	1	1	1
yusV_1	1	1	1	1	1	1	1	1
mcp4_1	1	1	1	1	1	1	1	1
group_10417	1	1	1	1	1	1	1	1
group_10418	1	1	1	1	1	1	1	1
group_10419	1	1	1	1	1	1	1	1
yodB_2	1	1	1	1	1	1	1	1
group_10421	1	1	1	1	1	1	1	1
group_10422	1	1	1	1	1	1	1	1
group_10423	1	1	1	1	1	1	1	1
oppD_7	1	1	1	1	1	1	1	1
gutB_1	1	1	1	1	1	1	1	1
ylxH	1	1	1	1	1	1	1	1
group_1062	1	1	1	1	1	1	1	1
yhhS_1	1	1	1	1	1	1	1	1
group_1068	1	1	1	1	1	1	1	1
group_1073	1	1	1	1	1	1	1	1
speA_2	1	1	1	1	1	1	1	1
rcsC_4	1	1	1	1	1	1	1	1
ygeX	1	1	1	1	1	1	1	1
dgcN	1	1	1	1	1	1	1	1
garK	1	1	1	1	1	1	1	1
group_1167	1	1	1	1	1	1	1	1
group_1172	1	1	1	1	1	1	1	1
group_1174	1	1	1	1	1	1	1	1
btuD_8	1	1	1	1	1	1	1	1
walR_2	1	1	1	1	1	1	1	1
group_1199	1	1	1	1	1	1	1	1
sasA_6	1	1	1	1	1	1	1	1
group_1201	1	1	1	1	1	1	1	1
group_1218	1	1	1	1	1	1	1	1
group_1220	1	1	1	1	1	1	1	1
group_1222	1	1	1	1	1	1	1	1
glpD	1	1	1	1	1	1	1	1
miaB	1	1	1	1	1	1	1	1
btuD_2	1	1	1	1	1	1	1	1
infB	1	1	1	1	1	1	1	1
group_125	1	1	1	1	1	1	1	1
group_1261	1	1	1	1	1	1	1	1
group_1270	1	1	1	1	1	1	1	1
group_1273	1	1	1	1	1	1	1	1
ytkD	1	1	1	1	1	1	1	1
group_1278	1	1	1	1	1	1	1	1
gsiD_1	1	1	1	1	1	1	1	1
ftsA_1	1	1	1	1	1	1	1	1
argB	1	1	1	1	1	1	1	1
argD	1	1	1	1	1	1	1	1
group_1296	1	1	1	1	1	1	1	1
pheS	1	1	1	1	1	1	1	1
group_1305	1	1	1	1	1	1	1	1
iphP	1	1	1	1	1	1	1	1
fosB	1	1	1	1	1	1	1	1
group_1316	1	1	1	1	1	1	1	1
feuA_1	1	1	1	1	1	1	1	1
araC	1	1	1	1	1	1	1	1
group_1325	1	1	1	1	1	1	1	1
ydhP	1	1	1	1	1	1	1	1
group_1343	1	1	1	1	1	1	1	1
comGA	1	1	1	1	1	1	1	1
group_1360	1	1	1	1	1	1	1	1
group_1363	1	1	1	1	1	1	1	1
dcuS_1	1	1	1	1	1	1	1	1
dctP	1	1	1	1	1	1	1	1
dnaG	1	1	1	1	1	1	1	1
group_1392	1	1	1	1	1	1	1	1
group_1398	1	1	1	1	1	1	1	1
hemAT_3	1	1	1	1	1	1	1	1
group_1402	1	1	1	1	1	1	1	1
lcfB_3	1	1	1	1	1	1	1	1
group_1406	1	1	1	1	1	1	1	1
ycaD_1	1	1	1	1	1	1	1	1
group_1412	1	1	1	1	1	1	1	1
group_1415	1	1	1	1	1	1	1	1
gerAA_1	1	1	1	1	1	1	1	1
group_1434	1	1	1	1	1	1	1	1
group_1436	1	1	1	1	1	1	1	1
group_1439	1	1	1	1	1	1	1	1
ettA_2	1	1	1	1	1	1	1	1
sasA_4	1	1	1	1	1	1	1	1
group_1453	1	1	1	1	1	1	1	1
recF_1	1	1	1	1	1	1	1	1
sttH	1	1	1	1	1	1	1	1
srkA	1	1	1	1	1	1	1	1
yknY_2	1	1	1	1	1	1	1	1
slmA	1	1	1	1	1	1	1	1
group_1465	1	1	1	1	1	1	1	1
group_1466	1	1	1	1	1	1	1	1
efeN	1	1	1	1	1	1	1	1
group_1475	1	1	1	1	1	1	1	1
group_1476	1	1	1	1	1	1	1	1
lytA_1	1	1	1	1	1	1	1	1
kipR_2	1	1	1	1	1	1	1	1
ypdF_3	1	1	1	1	1	1	1	1
group_1503	1	1	1	1	1	1	1	1
group_1504	1	1	1	1	1	1	1	1
group_1506	1	1	1	1	1	1	1	1
betI_2	1	1	1	1	1	1	1	1
group_1511	1	1	1	1	1	1	1	1
group_1518	1	1	1	1	1	1	1	1
group_1522	1	1	1	1	1	1	1	1
dppA	1	1	1	1	1	1	1	1
group_1526	1	1	1	1	1	1	1	1
group_1528	1	1	1	1	1	1	1	1
group_1530	1	1	1	1	1	1	1	1
tsaC1	1	1	1	1	1	1	1	1
group_1542	1	1	1	1	1	1	1	1
group_1555	1	1	1	1	1	1	1	1
fadR_2	1	1	1	1	1	1	1	1
ppx	1	1	1	1	1	1	1	1
folP	1	1	1	1	1	1	1	1
group_1570	1	1	1	1	1	1	1	1
group_1571	1	1	1	1	1	1	1	1
cbiD	1	1	1	1	1	1	1	1
group_1580	1	1	1	1	1	1	1	1
group_1582	1	1	1	1	1	1	1	1
group_1584	1	1	1	1	1	1	1	1
resA_2	1	1	1	1	1	1	1	1
decR	1	1	1	1	1	1	1	1
arlS	1	1	1	1	1	1	1	1
yycB_1	1	1	1	1	1	1	1	1
group_1608	1	1	1	1	1	1	1	1
group_1617	1	1	1	1	1	1	1	1
group_162	1	1	1	1	1	1	1	1
gabD	1	1	1	1	1	1	1	1
group_1626	1	1	1	1	1	1	1	1
srrA_3	1	1	1	1	1	1	1	1
group_1629	1	1	1	1	1	1	1	1
sotB	1	1	1	1	1	1	1	1
rhaS_5	1	1	1	1	1	1	1	1
group_1644	1	1	1	1	1	1	1	1
murD	1	1	1	1	1	1	1	1
pbpB	1	1	1	1	1	1	1	1
coaD	1	1	1	1	1	1	1	1
group_1659	1	1	1	1	1	1	1	1
group_1661	1	1	1	1	1	1	1	1
ispD	1	1	1	1	1	1	1	1
group_1672	1	1	1	1	1	1	1	1
walR_4	1	1	1	1	1	1	1	1
yycH	1	1	1	1	1	1	1	1
group_1680	1	1	1	1	1	1	1	1
cfiB	1	1	1	1	1	1	1	1
ybaK	1	1	1	1	1	1	1	1
iolE	1	1	1	1	1	1	1	1
group_1701	1	1	1	1	1	1	1	1
group_1706	1	1	1	1	1	1	1	1
group_1708	1	1	1	1	1	1	1	1
lolD_2	1	1	1	1	1	1	1	1
group_1714	1	1	1	1	1	1	1	1
yhaO	1	1	1	1	1	1	1	1
group_1721	1	1	1	1	1	1	1	1
ywle	1	1	1	1	1	1	1	1
feuB_2	1	1	1	1	1	1	1	1
group_1733	1	1	1	1	1	1	1	1
mreB	1	1	1	1	1	1	1	1
yhgF	1	1	1	1	1	1	1	1
fecE	1	1	1	1	1	1	1	1
ydhK	1	1	1	1	1	1	1	1
group_1758	1	1	1	1	1	1	1	1
arlS_2	1	1	1	1	1	1	1	1
mrpD_1	1	1	1	1	1	1	1	1
group_1774	1	1	1	1	1	1	1	1
group_1776	1	1	1	1	1	1	1	1
group_1780	1	1	1	1	1	1	1	1
ribX	1	1	1	1	1	1	1	1
group_1805	1	1	1	1	1	1	1	1
group_1806	1	1	1	1	1	1	1	1
cobU	1	1	1	1	1	1	1	1
axeA1	1	1	1	1	1	1	1	1
group_1819	1	1	1	1	1	1	1	1
group_1834	1	1	1	1	1	1	1	1
spoVAD	1	1	1	1	1	1	1	1
gsiA	1	1	1	1	1	1	1	1
msmE	1	1	1	1	1	1	1	1
regX3_4	1	1	1	1	1	1	1	1
moaA_2	1	1	1	1	1	1	1	1
cobB	1	1	1	1	1	1	1	1
lytR	1	1	1	1	1	1	1	1
cysW	1	1	1	1	1	1	1	1
group_1866	1	1	1	1	1	1	1	1
group_1868	1	1	1	1	1	1	1	1
group_1870	1	1	1	1	1	1	1	1
group_1873	1	1	1	1	1	1	1	1
group_1875	1	1	1	1	1	1	1	1
rhaR_5	1	1	1	1	1	1	1	1
bceB_2	1	1	1	1	1	1	1	1
mcpB_2	1	1	1	1	1	1	1	1
tatC1	1	1	1	1	1	1	1	1
yfiY_3	1	1	1	1	1	1	1	1
dksA_1	1	1	1	1	1	1	1	1
znuA	1	1	1	1	1	1	1	1
group_1903	1	1	1	1	1	1	1	1
hemW	1	1	1	1	1	1	1	1
ruvB_2	1	1	1	1	1	1	1	1
group_1937	1	1	1	1	1	1	1	1
group_194	1	1	1	1	1	1	1	1
group_1940	1	1	1	1	1	1	1	1
naiP	1	1	1	1	1	1	1	1
dtpT	1	1	1	1	1	1	1	1
cdaA	1	1	1	1	1	1	1	1
rapA	1	1	1	1	1	1	1	1
group_1964	1	1	1	1	1	1	1	1
group_1966	1	1	1	1	1	1	1	1
mshD_2	1	1	1	1	1	1	1	1
group_199	1	1	1	1	1	1	1	1
purC_1	1	1	1	1	1	1	1	1
metG_2	1	1	1	1	1	1	1	1
helD_1	1	1	1	1	1	1	1	1
gltC_8	1	1	1	1	1	1	1	1
nadB	1	1	1	1	1	1	1	1
group_2044	1	1	1	1	1	1	1	1
aaaT_1	1	1	1	1	1	1	1	1
hxpB	1	1	1	1	1	1	1	1
feuA_2	1	1	1	1	1	1	1	1
group_2091	1	1	1	1	1	1	1	1
recJ	1	1	1	1	1	1	1	1
group_2104	1	1	1	1	1	1	1	1
yhhS_2	1	1	1	1	1	1	1	1
xylB	1	1	1	1	1	1	1	1
hssR_2	1	1	1	1	1	1	1	1
mta	1	1	1	1	1	1	1	1
pgpH	1	1	1	1	1	1	1	1
dnaE	1	1	1	1	1	1	1	1
menC	1	1	1	1	1	1	1	1
group_2145	1	1	1	1	1	1	1	1
group_2173	1	1	1	1	1	1	1	1
group_2174	1	1	1	1	1	1	1	1
rbbA	1	1	1	1	1	1	1	1
group_2179	1	1	1	1	1	1	1	1
group_2180	1	1	1	1	1	1	1	1
group_2188	1	1	1	1	1	1	1	1
group_2190	1	1	1	1	1	1	1	1
group_2191	1	1	1	1	1	1	1	1
group_2194	1	1	1	1	1	1	1	1
ydhR	1	1	1	1	1	1	1	1
mutL	1	1	1	1	1	1	1	1
ftsY	1	1	1	1	1	1	1	1
recG	1	1	1	1	1	1	1	1
rsgA_1	1	1	1	1	1	1	1	1
priA	1	1	1	1	1	1	1	1
rqcH	1	1	1	1	1	1	1	1
acp	1	1	1	1	1	1	1	1
asnB	1	1	1	1	1	1	1	1
group_2250	1	1	1	1	1	1	1	1
group_2251	1	1	1	1	1	1	1	1
acuA	1	1	1	1	1	1	1	1
group_2264	1	1	1	1	1	1	1	1
polA	1	1	1	1	1	1	1	1
moxC	1	1	1	1	1	1	1	1
group_2274	1	1	1	1	1	1	1	1
rsbQ	1	1	1	1	1	1	1	1
pitA	1	1	1	1	1	1	1	1
group_2284	1	1	1	1	1	1	1	1
group_2286	1	1	1	1	1	1	1	1
group_2288	1	1	1	1	1	1	1	1
group_2297	1	1	1	1	1	1	1	1
feuC_3	1	1	1	1	1	1	1	1
group_2303	1	1	1	1	1	1	1	1
rcsC_1	1	1	1	1	1	1	1	1
group_2316	1	1	1	1	1	1	1	1
group_2319	1	1	1	1	1	1	1	1
bacE	1	1	1	1	1	1	1	1
pccB	1	1	1	1	1	1	1	1
group_2332	1	1	1	1	1	1	1	1
spo0A	1	1	1	1	1	1	1	1
dxs	1	1	1	1	1	1	1	1
xseA	1	1	1	1	1	1	1	1
glsA1	1	1	1	1	1	1	1	1
group_2342	1	1	1	1	1	1	1	1
comGC	1	1	1	1	1	1	1	1
group_2344	1	1	1	1	1	1	1	1
group_2346	1	1	1	1	1	1	1	1
group_2347	1	1	1	1	1	1	1	1
trmK	1	1	1	1	1	1	1	1
group_2356	1	1	1	1	1	1	1	1
ktrA_1	1	1	1	1	1	1	1	1
map	1	1	1	1	1	1	1	1
zosA	1	1	1	1	1	1	1	1
yfhP	1	1	1	1	1	1	1	1
group_2375	1	1	1	1	1	1	1	1
oppF_5	1	1	1	1	1	1	1	1
stiP	1	1	1	1	1	1	1	1
ribH	1	1	1	1	1	1	1	1
ribB	1	1	1	1	1	1	1	1
group_2385	1	1	1	1	1	1	1	1
tpa_2	1	1	1	1	1	1	1	1
ada	1	1	1	1	1	1	1	1
cca	1	1	1	1	1	1	1	1
group_2398	1	1	1	1	1	1	1	1
tyrC	1	1	1	1	1	1	1	1
group_2404	1	1	1	1	1	1	1	1
ypbG_1	1	1	1	1	1	1	1	1
group_2409	1	1	1	1	1	1	1	1
group_2411	1	1	1	1	1	1	1	1
ulaC	1	1	1	1	1	1	1	1
group_2415	1	1	1	1	1	1	1	1
group_2416	1	1	1	1	1	1	1	1
betI_1	1	1	1	1	1	1	1	1
group_2429	1	1	1	1	1	1	1	1
group_2430	1	1	1	1	1	1	1	1
gabR_1	1	1	1	1	1	1	1	1
group_2437	1	1	1	1	1	1	1	1
tam	1	1	1	1	1	1	1	1
nagB	1	1	1	1	1	1	1	1
group_2443	1	1	1	1	1	1	1	1
yusV_3	1	1	1	1	1	1	1	1
hemL1_2	1	1	1	1	1	1	1	1
group_2452	1	1	1	1	1	1	1	1
COQ5_3	1	1	1	1	1	1	1	1
group_2456	1	1	1	1	1	1	1	1
group_2457	1	1	1	1	1	1	1	1
rhaR_3	1	1	1	1	1	1	1	1
group_2463	1	1	1	1	1	1	1	1
group_2464	1	1	1	1	1	1	1	1
group_2467	1	1	1	1	1	1	1	1
tagU_1	1	1	1	1	1	1	1	1
group_2484	1	1	1	1	1	1	1	1
group_2495	1	1	1	1	1	1	1	1
group_2496	1	1	1	1	1	1	1	1
group_2499	1	1	1	1	1	1	1	1
group_2500	1	1	1	1	1	1	1	1
group_2501	1	1	1	1	1	1	1	1
group_2507	1	1	1	1	1	1	1	1
yyaP	1	1	1	1	1	1	1	1
ku	1	1	1	1	1	1	1	1
mneS_2	1	1	1	1	1	1	1	1
mcpA_1	1	1	1	1	1	1	1	1
sigW_5	1	1	1	1	1	1	1	1
group_2525	1	1	1	1	1	1	1	1
group_2526	1	1	1	1	1	1	1	1
scrK_2	1	1	1	1	1	1	1	1
pucR_1	1	1	1	1	1	1	1	1
oppF_4	1	1	1	1	1	1	1	1
hisC_2	1	1	1	1	1	1	1	1
group_2547	1	1	1	1	1	1	1	1
group_2551	1	1	1	1	1	1	1	1
group_2558	1	1	1	1	1	1	1	1
ftsH	1	1	1	1	1	1	1	1
group_2566	1	1	1	1	1	1	1	1
ydfG	1	1	1	1	1	1	1	1
cdaS	1	1	1	1	1	1	1	1
group_2573	1	1	1	1	1	1	1	1
group_2579	1	1	1	1	1	1	1	1
group_2584	1	1	1	1	1	1	1	1
group_2589	1	1	1	1	1	1	1	1
fabZ_2	1	1	1	1	1	1	1	1
yciC_2	1	1	1	1	1	1	1	1
murG	1	1	1	1	1	1	1	1
odhA	1	1	1	1	1	1	1	1
group_2602	1	1	1	1	1	1	1	1
group_2606	1	1	1	1	1	1	1	1
group_2607	1	1	1	1	1	1	1	1
group_2608	1	1	1	1	1	1	1	1
yoaA	1	1	1	1	1	1	1	1
pucR_2	1	1	1	1	1	1	1	1
hssR_1	1	1	1	1	1	1	1	1
group_2632	1	1	1	1	1	1	1	1
cdgJ	1	1	1	1	1	1	1	1
hisD	1	1	1	1	1	1	1	1
group_2649	1	1	1	1	1	1	1	1
group_2650	1	1	1	1	1	1	1	1
cysL_1	1	1	1	1	1	1	1	1
group_2656	1	1	1	1	1	1	1	1
group_2658	1	1	1	1	1	1	1	1
psiE	1	1	1	1	1	1	1	1
carB	1	1	1	1	1	1	1	1
group_2677	1	1	1	1	1	1	1	1
rlmG	1	1	1	1	1	1	1	1
mscS	1	1	1	1	1	1	1	1
group_2690	1	1	1	1	1	1	1	1
group_2691	1	1	1	1	1	1	1	1
group_2693	1	1	1	1	1	1	1	1
htrB	1	1	1	1	1	1	1	1
glnQ_2	1	1	1	1	1	1	1	1
queC	1	1	1	1	1	1	1	1
group_2703	1	1	1	1	1	1	1	1
group_2706	1	1	1	1	1	1	1	1
group_2707	1	1	1	1	1	1	1	1
metN_1	1	1	1	1	1	1	1	1
group_2711	1	1	1	1	1	1	1	1
nagC	1	1	1	1	1	1	1	1
yqeN	1	1	1	1	1	1	1	1
comEA	1	1	1	1	1	1	1	1
COQ3_1	1	1	1	1	1	1	1	1
group_2718	1	1	1	1	1	1	1	1
group_2720	1	1	1	1	1	1	1	1
trmR_2	1	1	1	1	1	1	1	1
alaS_1	1	1	1	1	1	1	1	1
rarA	1	1	1	1	1	1	1	1
gmuC	1	1	1	1	1	1	1	1
licA	1	1	1	1	1	1	1	1
group_2732	1	1	1	1	1	1	1	1
group_2734	1	1	1	1	1	1	1	1
group_2737	1	1	1	1	1	1	1	1
group_2739	1	1	1	1	1	1	1	1
group_2740	1	1	1	1	1	1	1	1
dsdX	1	1	1	1	1	1	1	1
hag	1	1	1	1	1	1	1	1
group_2747	1	1	1	1	1	1	1	1
flgG_1	1	1	1	1	1	1	1	1
mnaA	1	1	1	1	1	1	1	1
group_2752	1	1	1	1	1	1	1	1
prmC	1	1	1	1	1	1	1	1
group_2756	1	1	1	1	1	1	1	1
trpA	1	1	1	1	1	1	1	1
comN	1	1	1	1	1	1	1	1
group_2771	1	1	1	1	1	1	1	1
minD	1	1	1	1	1	1	1	1
group_2779	1	1	1	1	1	1	1	1
btuF_3	1	1	1	1	1	1	1	1
misCB	1	1	1	1	1	1	1	1
group_2795	1	1	1	1	1	1	1	1
rsbU	1	1	1	1	1	1	1	1
acpS	1	1	1	1	1	1	1	1
yidC	1	1	1	1	1	1	1	1
cadA	1	1	1	1	1	1	1	1
pbuG	1	1	1	1	1	1	1	1
group_2817	1	1	1	1	1	1	1	1
nadE	1	1	1	1	1	1	1	1
fetB	1	1	1	1	1	1	1	1
gdnD_2	1	1	1	1	1	1	1	1
group_2830	1	1	1	1	1	1	1	1
fliY_2	1	1	1	1	1	1	1	1
group_2843	1	1	1	1	1	1	1	1
dsdA	1	1	1	1	1	1	1	1
group_2845	1	1	1	1	1	1	1	1
purC_2	1	1	1	1	1	1	1	1
argH_2	1	1	1	1	1	1	1	1
group_2855	1	1	1	1	1	1	1	1
hutG_2	1	1	1	1	1	1	1	1
group_2864	1	1	1	1	1	1	1	1
ypmQ_2	1	1	1	1	1	1	1	1
group_2883	1	1	1	1	1	1	1	1
group_2885	1	1	1	1	1	1	1	1
btuF_4	1	1	1	1	1	1	1	1
group_2890	1	1	1	1	1	1	1	1
group_2895	1	1	1	1	1	1	1	1
mltF_2	1	1	1	1	1	1	1	1
yjbK	1	1	1	1	1	1	1	1
mgtE	1	1	1	1	1	1	1	1
group_2902	1	1	1	1	1	1	1	1
group_2911	1	1	1	1	1	1	1	1
mntD	1	1	1	1	1	1	1	1
group_2914	1	1	1	1	1	1	1	1
group_2915	1	1	1	1	1	1	1	1
mobA	1	1	1	1	1	1	1	1
modB	1	1	1	1	1	1	1	1
group_2920	1	1	1	1	1	1	1	1
crcB_1	1	1	1	1	1	1	1	1
crcB_2	1	1	1	1	1	1	1	1
gerBC_1	1	1	1	1	1	1	1	1
group_2925	1	1	1	1	1	1	1	1
group_2928	1	1	1	1	1	1	1	1
hemA	1	1	1	1	1	1	1	1
cstA	1	1	1	1	1	1	1	1
sat	1	1	1	1	1	1	1	1
mrpE_2	1	1	1	1	1	1	1	1
group_2944	1	1	1	1	1	1	1	1
addB	1	1	1	1	1	1	1	1
rtcB	1	1	1	1	1	1	1	1
leuB	1	1	1	1	1	1	1	1
tsaB	1	1	1	1	1	1	1	1
group_2961	1	1	1	1	1	1	1	1
group_2965	1	1	1	1	1	1	1	1
group_2972	1	1	1	1	1	1	1	1
group_2973	1	1	1	1	1	1	1	1
alaS_2	1	1	1	1	1	1	1	1
menD	1	1	1	1	1	1	1	1
menE	1	1	1	1	1	1	1	1
group_2985	1	1	1	1	1	1	1	1
puuR	1	1	1	1	1	1	1	1
yqeY	1	1	1	1	1	1	1	1
gerAC_1	1	1	1	1	1	1	1	1
hcaT	1	1	1	1	1	1	1	1
lsa(B)	1	1	1	1	1	1	1	1
paiA	1	1	1	1	1	1	1	1
mtnX	1	1	1	1	1	1	1	1
group_3029	1	1	1	1	1	1	1	1
group_3033	1	1	1	1	1	1	1	1
group_3037	1	1	1	1	1	1	1	1
group_3039	1	1	1	1	1	1	1	1
kipR_4	1	1	1	1	1	1	1	1
group_3043	1	1	1	1	1	1	1	1
group_3048	1	1	1	1	1	1	1	1
pdhA	1	1	1	1	1	1	1	1
acdA_2	1	1	1	1	1	1	1	1
group_3061	1	1	1	1	1	1	1	1
purE	1	1	1	1	1	1	1	1
group_3071	1	1	1	1	1	1	1	1
group_3081	1	1	1	1	1	1	1	1
polX	1	1	1	1	1	1	1	1
scoA	1	1	1	1	1	1	1	1
group_3124	1	1	1	1	1	1	1	1
group_3126	1	1	1	1	1	1	1	1
lgoT	1	1	1	1	1	1	1	1
pnoA	1	1	1	1	1	1	1	1
trpB_1	1	1	1	1	1	1	1	1
rlmCD_2	1	1	1	1	1	1	1	1
fadA_2	1	1	1	1	1	1	1	1
fliY_1	1	1	1	1	1	1	1	1
argJ	1	1	1	1	1	1	1	1
lplJ	1	1	1	1	1	1	1	1
group_3205	1	1	1	1	1	1	1	1
group_3207	1	1	1	1	1	1	1	1
mcpB_3	1	1	1	1	1	1	1	1
sigX_2	1	1	1	1	1	1	1	1
group_3215	1	1	1	1	1	1	1	1
group_3221	1	1	1	1	1	1	1	1
group_3224	1	1	1	1	1	1	1	1
comA_2	1	1	1	1	1	1	1	1
fabG_9	1	1	1	1	1	1	1	1
lysN_3	1	1	1	1	1	1	1	1
ytrF	1	1	1	1	1	1	1	1
sasA_1	1	1	1	1	1	1	1	1
walR_3	1	1	1	1	1	1	1	1
dacF_1	1	1	1	1	1	1	1	1
hsaA	1	1	1	1	1	1	1	1
mhqO	1	1	1	1	1	1	1	1
group_3254	1	1	1	1	1	1	1	1
group_3256	1	1	1	1	1	1	1	1
btuD_7	1	1	1	1	1	1	1	1
dusB	1	1	1	1	1	1	1	1
group_3266	1	1	1	1	1	1	1	1
brnQ_2	1	1	1	1	1	1	1	1
dksA_2	1	1	1	1	1	1	1	1
nagA	1	1	1	1	1	1	1	1
group_3296	1	1	1	1	1	1	1	1
group_3297	1	1	1	1	1	1	1	1
group_3302	1	1	1	1	1	1	1	1
hisK	1	1	1	1	1	1	1	1
mrpA_2	1	1	1	1	1	1	1	1
fadF	1	1	1	1	1	1	1	1
group_3372	1	1	1	1	1	1	1	1
ydjJ	1	1	1	1	1	1	1	1
group_3375	1	1	1	1	1	1	1	1
group_3377	1	1	1	1	1	1	1	1
group_3379	1	1	1	1	1	1	1	1
guaD_1	1	1	1	1	1	1	1	1
ribD	1	1	1	1	1	1	1	1
group_3387	1	1	1	1	1	1	1	1
scpB	1	1	1	1	1	1	1	1
scpA	1	1	1	1	1	1	1	1
group_3397	1	1	1	1	1	1	1	1
group_34	1	1	1	1	1	1	1	1
group_3400	1	1	1	1	1	1	1	1
group_3407	1	1	1	1	1	1	1	1
metZ	1	1	1	1	1	1	1	1
glpK	1	1	1	1	1	1	1	1
group_3410	1	1	1	1	1	1	1	1
korA	1	1	1	1	1	1	1	1
spoVS	1	1	1	1	1	1	1	1
nagR_1	1	1	1	1	1	1	1	1
rnj2	1	1	1	1	1	1	1	1
group_3426	1	1	1	1	1	1	1	1
truB	1	1	1	1	1	1	1	1
rasP	1	1	1	1	1	1	1	1
group_3435	1	1	1	1	1	1	1	1
trmD	1	1	1	1	1	1	1	1
rimM	1	1	1	1	1	1	1	1
arcA_2	1	1	1	1	1	1	1	1
rlmN	1	1	1	1	1	1	1	1
group_3451	1	1	1	1	1	1	1	1
group_3456	1	1	1	1	1	1	1	1
pckA	1	1	1	1	1	1	1	1
ytpA	1	1	1	1	1	1	1	1
bioB_1	1	1	1	1	1	1	1	1
oppD_2	1	1	1	1	1	1	1	1
gsiC_1	1	1	1	1	1	1	1	1
gsiB_1	1	1	1	1	1	1	1	1
yhjX	1	1	1	1	1	1	1	1
polC_1	1	1	1	1	1	1	1	1
group_3470	1	1	1	1	1	1	1	1
group_3472	1	1	1	1	1	1	1	1
dat	1	1	1	1	1	1	1	1
group_3475	1	1	1	1	1	1	1	1
group_3477	1	1	1	1	1	1	1	1
ysdC_1	1	1	1	1	1	1	1	1
ccpA	1	1	1	1	1	1	1	1
argC	1	1	1	1	1	1	1	1
group_3493	1	1	1	1	1	1	1	1
IMPDH_2	1	1	1	1	1	1	1	1
group_3496	1	1	1	1	1	1	1	1
pfkA	1	1	1	1	1	1	1	1
pyk	1	1	1	1	1	1	1	1
yohK	1	1	1	1	1	1	1	1
hflK	1	1	1	1	1	1	1	1
gapB	1	1	1	1	1	1	1	1
group_3511	1	1	1	1	1	1	1	1
tcyM	1	1	1	1	1	1	1	1
group_3515	1	1	1	1	1	1	1	1
group_3524	1	1	1	1	1	1	1	1
group_3525	1	1	1	1	1	1	1	1
yeeO	1	1	1	1	1	1	1	1
tsdA	1	1	1	1	1	1	1	1
group_3532	1	1	1	1	1	1	1	1
glpE_1	1	1	1	1	1	1	1	1
group_3550	1	1	1	1	1	1	1	1
group_3553	1	1	1	1	1	1	1	1
sphR	1	1	1	1	1	1	1	1
yvgN	1	1	1	1	1	1	1	1
yfiY_1	1	1	1	1	1	1	1	1
group_356	1	1	1	1	1	1	1	1
group_3560	1	1	1	1	1	1	1	1
putP_1	1	1	1	1	1	1	1	1
group_3570	1	1	1	1	1	1	1	1
pepT_1	1	1	1	1	1	1	1	1
group_3574	1	1	1	1	1	1	1	1
spoIVB	1	1	1	1	1	1	1	1
recN	1	1	1	1	1	1	1	1
group_3581	1	1	1	1	1	1	1	1
ypdF_1	1	1	1	1	1	1	1	1
group_3584	1	1	1	1	1	1	1	1
cycA	1	1	1	1	1	1	1	1
group_3592	1	1	1	1	1	1	1	1
group_3596	1	1	1	1	1	1	1	1
group_3597	1	1	1	1	1	1	1	1
gloB_3	1	1	1	1	1	1	1	1
phoU	1	1	1	1	1	1	1	1
group_3601	1	1	1	1	1	1	1	1
group_3604	1	1	1	1	1	1	1	1
group_3605	1	1	1	1	1	1	1	1
estB	1	1	1	1	1	1	1	1
serC	1	1	1	1	1	1	1	1
dctA_1	1	1	1	1	1	1	1	1
recO	1	1	1	1	1	1	1	1
group_3617	1	1	1	1	1	1	1	1
group_3619	1	1	1	1	1	1	1	1
group_3624	1	1	1	1	1	1	1	1
rnjA_1	1	1	1	1	1	1	1	1
group_3627	1	1	1	1	1	1	1	1
ykuD	1	1	1	1	1	1	1	1
group_3633	1	1	1	1	1	1	1	1
ywqG	1	1	1	1	1	1	1	1
group_3635	1	1	1	1	1	1	1	1
mutY	1	1	1	1	1	1	1	1
group_3641	1	1	1	1	1	1	1	1
group_3642	1	1	1	1	1	1	1	1
ghrB_1	1	1	1	1	1	1	1	1
group_3647	1	1	1	1	1	1	1	1
yifK	1	1	1	1	1	1	1	1
group_3650	1	1	1	1	1	1	1	1
bauC_2	1	1	1	1	1	1	1	1
ogt	1	1	1	1	1	1	1	1
group_3653	1	1	1	1	1	1	1	1
aroB	1	1	1	1	1	1	1	1
hepT	1	1	1	1	1	1	1	1
gpsA	1	1	1	1	1	1	1	1
ypeB	1	1	1	1	1	1	1	1
group_3667	1	1	1	1	1	1	1	1
ynfM	1	1	1	1	1	1	1	1
ydaF_1	1	1	1	1	1	1	1	1
group_3673	1	1	1	1	1	1	1	1
htpX	1	1	1	1	1	1	1	1
group_3676	1	1	1	1	1	1	1	1
group_3677	1	1	1	1	1	1	1	1
group_3678	1	1	1	1	1	1	1	1
group_3679	1	1	1	1	1	1	1	1
yhfP	1	1	1	1	1	1	1	1
group_3682	1	1	1	1	1	1	1	1
group_3684	1	1	1	1	1	1	1	1
group_369	1	1	1	1	1	1	1	1
group_3690	1	1	1	1	1	1	1	1
group_3691	1	1	1	1	1	1	1	1
group_3693	1	1	1	1	1	1	1	1
group_3706	1	1	1	1	1	1	1	1
group_3708	1	1	1	1	1	1	1	1
group_3715	1	1	1	1	1	1	1	1
group_3716	1	1	1	1	1	1	1	1
group_3717	1	1	1	1	1	1	1	1
sufS_2	1	1	1	1	1	1	1	1
group_3736	1	1	1	1	1	1	1	1
group_374	1	1	1	1	1	1	1	1
gloB_1	1	1	1	1	1	1	1	1
btuF_2	1	1	1	1	1	1	1	1
murF_1	1	1	1	1	1	1	1	1
group_3756	1	1	1	1	1	1	1	1
group_3757	1	1	1	1	1	1	1	1
gsiC_2	1	1	1	1	1	1	1	1
lutR	1	1	1	1	1	1	1	1
lutA	1	1	1	1	1	1	1	1
group_3764	1	1	1	1	1	1	1	1
yhaP	1	1	1	1	1	1	1	1
group_3768	1	1	1	1	1	1	1	1
est_2	1	1	1	1	1	1	1	1
gltC_2	1	1	1	1	1	1	1	1
group_3773	1	1	1	1	1	1	1	1
group_3774	1	1	1	1	1	1	1	1
yjcF	1	1	1	1	1	1	1	1
gsiB_2	1	1	1	1	1	1	1	1
cdr	1	1	1	1	1	1	1	1
group_3780	1	1	1	1	1	1	1	1
oppD_5	1	1	1	1	1	1	1	1
group_3783	1	1	1	1	1	1	1	1
dcuS_2	1	1	1	1	1	1	1	1
group_3787	1	1	1	1	1	1	1	1
tetA_2	1	1	1	1	1	1	1	1
group_3795	1	1	1	1	1	1	1	1
group_3796	1	1	1	1	1	1	1	1
cysB	1	1	1	1	1	1	1	1
ppk	1	1	1	1	1	1	1	1
murE_1	1	1	1	1	1	1	1	1
aldH1	1	1	1	1	1	1	1	1
katE_1	1	1	1	1	1	1	1	1
ilvE	1	1	1	1	1	1	1	1
pabB_2	1	1	1	1	1	1	1	1
coaX	1	1	1	1	1	1	1	1
metI	1	1	1	1	1	1	1	1
scmP_4	1	1	1	1	1	1	1	1
argH_1	1	1	1	1	1	1	1	1
argG	1	1	1	1	1	1	1	1
namA	1	1	1	1	1	1	1	1
group_3829	1	1	1	1	1	1	1	1
group_3830	1	1	1	1	1	1	1	1
mhqA_1	1	1	1	1	1	1	1	1
btuR	1	1	1	1	1	1	1	1
cbiG	1	1	1	1	1	1	1	1
cbiF	1	1	1	1	1	1	1	1
cbiC	1	1	1	1	1	1	1	1
cbiJ	1	1	1	1	1	1	1	1
group_3847	1	1	1	1	1	1	1	1
capD	1	1	1	1	1	1	1	1
bioB_2	1	1	1	1	1	1	1	1
bioY_1	1	1	1	1	1	1	1	1
group_3857	1	1	1	1	1	1	1	1
phoP_2	1	1	1	1	1	1	1	1
group_3862	1	1	1	1	1	1	1	1
yecS_1	1	1	1	1	1	1	1	1
artM_1	1	1	1	1	1	1	1	1
group_3867	1	1	1	1	1	1	1	1
group_3869	1	1	1	1	1	1	1	1
tyrS_2	1	1	1	1	1	1	1	1
yccX	1	1	1	1	1	1	1	1
group_3872	1	1	1	1	1	1	1	1
msrA_1	1	1	1	1	1	1	1	1
dapL	1	1	1	1	1	1	1	1
sbcD	1	1	1	1	1	1	1	1
adhE_2	1	1	1	1	1	1	1	1
eutC	1	1	1	1	1	1	1	1
eutB	1	1	1	1	1	1	1	1
eutS	1	1	1	1	1	1	1	1
group_3897	1	1	1	1	1	1	1	1
yppE	1	1	1	1	1	1	1	1
cotA	1	1	1	1	1	1	1	1
group_3914	1	1	1	1	1	1	1	1
ppaX_5	1	1	1	1	1	1	1	1
trxB_2	1	1	1	1	1	1	1	1
lemA	1	1	1	1	1	1	1	1
group_3924	1	1	1	1	1	1	1	1
gpmI	1	1	1	1	1	1	1	1
est_4	1	1	1	1	1	1	1	1
group_3932	1	1	1	1	1	1	1	1
adh_1	1	1	1	1	1	1	1	1
rluF	1	1	1	1	1	1	1	1
group_3937	1	1	1	1	1	1	1	1
lptB_1	1	1	1	1	1	1	1	1
livH_1	1	1	1	1	1	1	1	1
group_3942	1	1	1	1	1	1	1	1
tcyN	1	1	1	1	1	1	1	1
group_3950	1	1	1	1	1	1	1	1
group_3951	1	1	1	1	1	1	1	1
group_3953	1	1	1	1	1	1	1	1
group_3954	1	1	1	1	1	1	1	1
carA	1	1	1	1	1	1	1	1
pyrC	1	1	1	1	1	1	1	1
pyrP	1	1	1	1	1	1	1	1
group_3961	1	1	1	1	1	1	1	1
group_3962	1	1	1	1	1	1	1	1
group_3963	1	1	1	1	1	1	1	1
group_3970	1	1	1	1	1	1	1	1
group_3972	1	1	1	1	1	1	1	1
group_3979	1	1	1	1	1	1	1	1
hemAT_1	1	1	1	1	1	1	1	1
group_3982	1	1	1	1	1	1	1	1
mcsB	1	1	1	1	1	1	1	1
radA	1	1	1	1	1	1	1	1
gyrB	1	1	1	1	1	1	1	1
group_3995	1	1	1	1	1	1	1	1
group_400	1	1	1	1	1	1	1	1
spo0J	1	1	1	1	1	1	1	1
group_4001	1	1	1	1	1	1	1	1
walK	1	1	1	1	1	1	1	1
group_4007	1	1	1	1	1	1	1	1
ltaE	1	1	1	1	1	1	1	1
bcd	1	1	1	1	1	1	1	1
metQ_1	1	1	1	1	1	1	1	1
group_4014	1	1	1	1	1	1	1	1
bauC_3	1	1	1	1	1	1	1	1
group_4016	1	1	1	1	1	1	1	1
yqeH	1	1	1	1	1	1	1	1
psd	1	1	1	1	1	1	1	1
corA_1	1	1	1	1	1	1	1	1
group_4021	1	1	1	1	1	1	1	1
iscS_2	1	1	1	1	1	1	1	1
group_4023	1	1	1	1	1	1	1	1
nagR_2	1	1	1	1	1	1	1	1
group_403	1	1	1	1	1	1	1	1
hisS_1	1	1	1	1	1	1	1	1
ykfA_2	1	1	1	1	1	1	1	1
catE	1	1	1	1	1	1	1	1
ytbE_2	1	1	1	1	1	1	1	1
group_4035	1	1	1	1	1	1	1	1
hemZ	1	1	1	1	1	1	1	1
group_404	1	1	1	1	1	1	1	1
prsA1	1	1	1	1	1	1	1	1
group_4044	1	1	1	1	1	1	1	1
tagA	1	1	1	1	1	1	1	1
murJ_2	1	1	1	1	1	1	1	1
ssbB	1	1	1	1	1	1	1	1
group_4049	1	1	1	1	1	1	1	1
group_4050	1	1	1	1	1	1	1	1
atpD	1	1	1	1	1	1	1	1
mntP	1	1	1	1	1	1	1	1
ywlC	1	1	1	1	1	1	1	1
murAB	1	1	1	1	1	1	1	1
group_4063	1	1	1	1	1	1	1	1
psuK	1	1	1	1	1	1	1	1
rplU	1	1	1	1	1	1	1	1
mreC	1	1	1	1	1	1	1	1
group_4076	1	1	1	1	1	1	1	1
group_4081	1	1	1	1	1	1	1	1
group_4083	1	1	1	1	1	1	1	1
degV	1	1	1	1	1	1	1	1
acdA_1	1	1	1	1	1	1	1	1
mmgC	1	1	1	1	1	1	1	1
hmuU_1	1	1	1	1	1	1	1	1
caiA	1	1	1	1	1	1	1	1
lipL	1	1	1	1	1	1	1	1
group_4094	1	1	1	1	1	1	1	1
group_4095	1	1	1	1	1	1	1	1
ywdI	1	1	1	1	1	1	1	1
pdxK	1	1	1	1	1	1	1	1
group_4108	1	1	1	1	1	1	1	1
group_4111	1	1	1	1	1	1	1	1
group_4112	1	1	1	1	1	1	1	1
petC_2	1	1	1	1	1	1	1	1
guaA	1	1	1	1	1	1	1	1
pncB2_2	1	1	1	1	1	1	1	1
fadM	1	1	1	1	1	1	1	1
metH	1	1	1	1	1	1	1	1
hemY_1	1	1	1	1	1	1	1	1
group_4123	1	1	1	1	1	1	1	1
yvdT	1	1	1	1	1	1	1	1
bioY_2	1	1	1	1	1	1	1	1
group_4131	1	1	1	1	1	1	1	1
group_4136	1	1	1	1	1	1	1	1
ntaB	1	1	1	1	1	1	1	1
cmpR_3	1	1	1	1	1	1	1	1
gdh	1	1	1	1	1	1	1	1
mrpB_1	1	1	1	1	1	1	1	1
scrK_1	1	1	1	1	1	1	1	1
group_4145	1	1	1	1	1	1	1	1
aceB	1	1	1	1	1	1	1	1
aceA	1	1	1	1	1	1	1	1
tilS	1	1	1	1	1	1	1	1
group_4151	1	1	1	1	1	1	1	1
epsL	1	1	1	1	1	1	1	1
group_4155	1	1	1	1	1	1	1	1
metN_2	1	1	1	1	1	1	1	1
gltC_7	1	1	1	1	1	1	1	1
group_4163	1	1	1	1	1	1	1	1
group_4164	1	1	1	1	1	1	1	1
actP_2	1	1	1	1	1	1	1	1
cmpD	1	1	1	1	1	1	1	1
gltR_2	1	1	1	1	1	1	1	1
lysC	1	1	1	1	1	1	1	1
group_4176	1	1	1	1	1	1	1	1
group_4184	1	1	1	1	1	1	1	1
plsY_3	1	1	1	1	1	1	1	1
nfrA1	1	1	1	1	1	1	1	1
group_4194	1	1	1	1	1	1	1	1
yocH	1	1	1	1	1	1	1	1
graS_3	1	1	1	1	1	1	1	1
yxdL_2	1	1	1	1	1	1	1	1
aspA	1	1	1	1	1	1	1	1
ywnA	1	1	1	1	1	1	1	1
group_4204	1	1	1	1	1	1	1	1
group_4205	1	1	1	1	1	1	1	1
group_4206	1	1	1	1	1	1	1	1
abgT	1	1	1	1	1	1	1	1
group_4209	1	1	1	1	1	1	1	1
speG	1	1	1	1	1	1	1	1
degV_1	1	1	1	1	1	1	1	1
fabHA	1	1	1	1	1	1	1	1
trpS	1	1	1	1	1	1	1	1
spxA_2	1	1	1	1	1	1	1	1
group_4224	1	1	1	1	1	1	1	1
group_4228	1	1	1	1	1	1	1	1
group_4231	1	1	1	1	1	1	1	1
group_4232	1	1	1	1	1	1	1	1
group_4234	1	1	1	1	1	1	1	1
tcyP	1	1	1	1	1	1	1	1
group_4237	1	1	1	1	1	1	1	1
kimA	1	1	1	1	1	1	1	1
moaE	1	1	1	1	1	1	1	1
group_4245	1	1	1	1	1	1	1	1
engB	1	1	1	1	1	1	1	1
cbiX	1	1	1	1	1	1	1	1
hemL	1	1	1	1	1	1	1	1
mnhF1	1	1	1	1	1	1	1	1
mrpB_2	1	1	1	1	1	1	1	1
ftsE	1	1	1	1	1	1	1	1
sigV_3	1	1	1	1	1	1	1	1
ftnA	1	1	1	1	1	1	1	1
leuD	1	1	1	1	1	1	1	1
ilvB	1	1	1	1	1	1	1	1
ilvD	1	1	1	1	1	1	1	1
MroQ	1	1	1	1	1	1	1	1
groL	1	1	1	1	1	1	1	1
hmuU_3	1	1	1	1	1	1	1	1
katE_2	1	1	1	1	1	1	1	1
group_4287	1	1	1	1	1	1	1	1
katA_2	1	1	1	1	1	1	1	1
hutU	1	1	1	1	1	1	1	1
pncB2_1	1	1	1	1	1	1	1	1
group_4294	1	1	1	1	1	1	1	1
npr	1	1	1	1	1	1	1	1
group_4298	1	1	1	1	1	1	1	1
yusV_4	1	1	1	1	1	1	1	1
menH_1	1	1	1	1	1	1	1	1
hutI_1	1	1	1	1	1	1	1	1
group_4306	1	1	1	1	1	1	1	1
group_4307	1	1	1	1	1	1	1	1
sasA_8	1	1	1	1	1	1	1	1
dnaJ	1	1	1	1	1	1	1	1
rsmE	1	1	1	1	1	1	1	1
group_4318	1	1	1	1	1	1	1	1
group_4319	1	1	1	1	1	1	1	1
recR	1	1	1	1	1	1	1	1
group_4322	1	1	1	1	1	1	1	1
dgk	1	1	1	1	1	1	1	1
copZ	1	1	1	1	1	1	1	1
pdxS	1	1	1	1	1	1	1	1
guaB	1	1	1	1	1	1	1	1
group_4346	1	1	1	1	1	1	1	1
thrB	1	1	1	1	1	1	1	1
yclP	1	1	1	1	1	1	1	1
group_4350	1	1	1	1	1	1	1	1
yfkM	1	1	1	1	1	1	1	1
group_4372	1	1	1	1	1	1	1	1
glpR	1	1	1	1	1	1	1	1
def2_2	1	1	1	1	1	1	1	1
pdhD_1	1	1	1	1	1	1	1	1
group_4382	1	1	1	1	1	1	1	1
lysDH	1	1	1	1	1	1	1	1
yicL_3	1	1	1	1	1	1	1	1
group_4385	1	1	1	1	1	1	1	1
purK	1	1	1	1	1	1	1	1
purB	1	1	1	1	1	1	1	1
purQ	1	1	1	1	1	1	1	1
purF	1	1	1	1	1	1	1	1
purM	1	1	1	1	1	1	1	1
purH	1	1	1	1	1	1	1	1
yerB	1	1	1	1	1	1	1	1
mntB_1	1	1	1	1	1	1	1	1
rocR_1	1	1	1	1	1	1	1	1
yugI	1	1	1	1	1	1	1	1
group_4418	1	1	1	1	1	1	1	1
argO	1	1	1	1	1	1	1	1
lrpC_2	1	1	1	1	1	1	1	1
fadB_1	1	1	1	1	1	1	1	1
fadD_1	1	1	1	1	1	1	1	1
ftsW_2	1	1	1	1	1	1	1	1
ssuC	1	1	1	1	1	1	1	1
typA	1	1	1	1	1	1	1	1
group_4437	1	1	1	1	1	1	1	1
group_4445	1	1	1	1	1	1	1	1
group_4459	1	1	1	1	1	1	1	1
msrB	1	1	1	1	1	1	1	1
ppaC	1	1	1	1	1	1	1	1
nlhH	1	1	1	1	1	1	1	1
yraA	1	1	1	1	1	1	1	1
murF_2	1	1	1	1	1	1	1	1
group_4535	1	1	1	1	1	1	1	1
group_4536	1	1	1	1	1	1	1	1
sirB	1	1	1	1	1	1	1	1
uvrB	1	1	1	1	1	1	1	1
graR_2	1	1	1	1	1	1	1	1
group_4553	1	1	1	1	1	1	1	1
ngcG	1	1	1	1	1	1	1	1
pdtaR	1	1	1	1	1	1	1	1
recU	1	1	1	1	1	1	1	1
lexA	1	1	1	1	1	1	1	1
dapE_3	1	1	1	1	1	1	1	1
fhuD	1	1	1	1	1	1	1	1
yacL	1	1	1	1	1	1	1	1
mrpA_1	1	1	1	1	1	1	1	1
group_4593	1	1	1	1	1	1	1	1
group_4602	1	1	1	1	1	1	1	1
pycA	1	1	1	1	1	1	1	1
group_4605	1	1	1	1	1	1	1	1
group_4607	1	1	1	1	1	1	1	1
group_4609	1	1	1	1	1	1	1	1
pdp	1	1	1	1	1	1	1	1
sigF	1	1	1	1	1	1	1	1
lysA	1	1	1	1	1	1	1	1
group_4627	1	1	1	1	1	1	1	1
group_4628	1	1	1	1	1	1	1	1
plsY_1	1	1	1	1	1	1	1	1
group_4630	1	1	1	1	1	1	1	1
group_4634	1	1	1	1	1	1	1	1
bepA_2	1	1	1	1	1	1	1	1
cbiQ	1	1	1	1	1	1	1	1
mcm	1	1	1	1	1	1	1	1
group_465	1	1	1	1	1	1	1	1
sigK	1	1	1	1	1	1	1	1
fhs	1	1	1	1	1	1	1	1
group_4666	1	1	1	1	1	1	1	1
cwlD	1	1	1	1	1	1	1	1
cheD	1	1	1	1	1	1	1	1
yheH	1	1	1	1	1	1	1	1
group_4679	1	1	1	1	1	1	1	1
spo0M	1	1	1	1	1	1	1	1
group_4681	1	1	1	1	1	1	1	1
group_4684	1	1	1	1	1	1	1	1
pheT	1	1	1	1	1	1	1	1
recF_2	1	1	1	1	1	1	1	1
ydaF_2	1	1	1	1	1	1	1	1
ddl_2	1	1	1	1	1	1	1	1
group_4703	1	1	1	1	1	1	1	1
cdaR_1	1	1	1	1	1	1	1	1
pyrG	1	1	1	1	1	1	1	1
group_4721	1	1	1	1	1	1	1	1
group_4722	1	1	1	1	1	1	1	1
yjbR	1	1	1	1	1	1	1	1
tmpC_2	1	1	1	1	1	1	1	1
group_4731	1	1	1	1	1	1	1	1
yiaA	1	1	1	1	1	1	1	1
group_4733	1	1	1	1	1	1	1	1
cdsA	1	1	1	1	1	1	1	1
ung	1	1	1	1	1	1	1	1
group_4737	1	1	1	1	1	1	1	1
cadC	1	1	1	1	1	1	1	1
group_4739	1	1	1	1	1	1	1	1
panE	1	1	1	1	1	1	1	1
tcyL_1	1	1	1	1	1	1	1	1
rluD_2	1	1	1	1	1	1	1	1
trpF	1	1	1	1	1	1	1	1
trpD	1	1	1	1	1	1	1	1
ydeA	1	1	1	1	1	1	1	1
group_4784	1	1	1	1	1	1	1	1
group_4785	1	1	1	1	1	1	1	1
yqzG	1	1	1	1	1	1	1	1
cysA	1	1	1	1	1	1	1	1
truA	1	1	1	1	1	1	1	1
ecfA2	1	1	1	1	1	1	1	1
group_4804	1	1	1	1	1	1	1	1
walR_6	1	1	1	1	1	1	1	1
gatA_1	1	1	1	1	1	1	1	1
rplY	1	1	1	1	1	1	1	1
folB	1	1	1	1	1	1	1	1
rhaR_4	1	1	1	1	1	1	1	1
group_4825	1	1	1	1	1	1	1	1
group_4826	1	1	1	1	1	1	1	1
group_4829	1	1	1	1	1	1	1	1
group_4830	1	1	1	1	1	1	1	1
ptsI	1	1	1	1	1	1	1	1
modA	1	1	1	1	1	1	1	1
group_4880	1	1	1	1	1	1	1	1
group_4882	1	1	1	1	1	1	1	1
gdnD_1	1	1	1	1	1	1	1	1
gdnC	1	1	1	1	1	1	1	1
group_4886	1	1	1	1	1	1	1	1
group_4888	1	1	1	1	1	1	1	1
sigX_1	1	1	1	1	1	1	1	1
dacB	1	1	1	1	1	1	1	1
spoIIAB	1	1	1	1	1	1	1	1
spoIIAA	1	1	1	1	1	1	1	1
fur	1	1	1	1	1	1	1	1
act	1	1	1	1	1	1	1	1
group_4895	1	1	1	1	1	1	1	1
group_4896	1	1	1	1	1	1	1	1
miaA	1	1	1	1	1	1	1	1
group_4901	1	1	1	1	1	1	1	1
ymcA	1	1	1	1	1	1	1	1
rny	1	1	1	1	1	1	1	1
pgsA	1	1	1	1	1	1	1	1
group_4911	1	1	1	1	1	1	1	1
yflH	1	1	1	1	1	1	1	1
dapA_1	1	1	1	1	1	1	1	1
asd	1	1	1	1	1	1	1	1
dpaB	1	1	1	1	1	1	1	1
pyrH	1	1	1	1	1	1	1	1
fliR	1	1	1	1	1	1	1	1
pabB_1	1	1	1	1	1	1	1	1
flgB	1	1	1	1	1	1	1	1
xerC_2	1	1	1	1	1	1	1	1
group_4927	1	1	1	1	1	1	1	1
rnc	1	1	1	1	1	1	1	1
acpA	1	1	1	1	1	1	1	1
lcfB_1	1	1	1	1	1	1	1	1
fabD	1	1	1	1	1	1	1	1
prpC	1	1	1	1	1	1	1	1
rpoZ	1	1	1	1	1	1	1	1
gmk	1	1	1	1	1	1	1	1
metK	1	1	1	1	1	1	1	1
atzC_1	1	1	1	1	1	1	1	1
atzC_2	1	1	1	1	1	1	1	1
group_4940	1	1	1	1	1	1	1	1
murJ_1	1	1	1	1	1	1	1	1
rsuA	1	1	1	1	1	1	1	1
ytnP	1	1	1	1	1	1	1	1
msrC	1	1	1	1	1	1	1	1
group_4946	1	1	1	1	1	1	1	1
group_4947	1	1	1	1	1	1	1	1
group_4949	1	1	1	1	1	1	1	1
group_4950	1	1	1	1	1	1	1	1
ysdB	1	1	1	1	1	1	1	1
group_4953	1	1	1	1	1	1	1	1
group_4954	1	1	1	1	1	1	1	1
sspH	1	1	1	1	1	1	1	1
group_4956	1	1	1	1	1	1	1	1
aviRb	1	1	1	1	1	1	1	1
group_4963	1	1	1	1	1	1	1	1
mhqD	1	1	1	1	1	1	1	1
group_4967	1	1	1	1	1	1	1	1
group_4968	1	1	1	1	1	1	1	1
rpmG2	1	1	1	1	1	1	1	1
yjdF	1	1	1	1	1	1	1	1
lrpC_1	1	1	1	1	1	1	1	1
group_4987	1	1	1	1	1	1	1	1
epi	1	1	1	1	1	1	1	1
group_4989	1	1	1	1	1	1	1	1
group_4990	1	1	1	1	1	1	1	1
nusB	1	1	1	1	1	1	1	1
accB	1	1	1	1	1	1	1	1
spoIIIAH	1	1	1	1	1	1	1	1
group_4995	1	1	1	1	1	1	1	1
abgB	1	1	1	1	1	1	1	1
aroK	1	1	1	1	1	1	1	1
group_5003	1	1	1	1	1	1	1	1
group_5004	1	1	1	1	1	1	1	1
group_5005	1	1	1	1	1	1	1	1
sodA1	1	1	1	1	1	1	1	1
group_5007	1	1	1	1	1	1	1	1
group_5008	1	1	1	1	1	1	1	1
cshB	1	1	1	1	1	1	1	1
group_5012	1	1	1	1	1	1	1	1
citT_3	1	1	1	1	1	1	1	1
rpsU	1	1	1	1	1	1	1	1
group_5016	1	1	1	1	1	1	1	1
ythB	1	1	1	1	1	1	1	1
group_5019	1	1	1	1	1	1	1	1
group_5020	1	1	1	1	1	1	1	1
group_5022	1	1	1	1	1	1	1	1
group_5023	1	1	1	1	1	1	1	1
group_5024	1	1	1	1	1	1	1	1
pomA	1	1	1	1	1	1	1	1
group_5026	1	1	1	1	1	1	1	1
yceC	1	1	1	1	1	1	1	1
yceD_1	1	1	1	1	1	1	1	1
hemL1_1	1	1	1	1	1	1	1	1
group_5032	1	1	1	1	1	1	1	1
group_5033	1	1	1	1	1	1	1	1
ppaX_3	1	1	1	1	1	1	1	1
group_5039	1	1	1	1	1	1	1	1
group_5040	1	1	1	1	1	1	1	1
aroA1	1	1	1	1	1	1	1	1
group_5044	1	1	1	1	1	1	1	1
cmk_1	1	1	1	1	1	1	1	1
group_5047	1	1	1	1	1	1	1	1
yfmS_2	1	1	1	1	1	1	1	1
group_5050	1	1	1	1	1	1	1	1
group_5051	1	1	1	1	1	1	1	1
group_5052	1	1	1	1	1	1	1	1
ulaA	1	1	1	1	1	1	1	1
yfcA_1	1	1	1	1	1	1	1	1
sigW_4	1	1	1	1	1	1	1	1
group_5063	1	1	1	1	1	1	1	1
group_5064	1	1	1	1	1	1	1	1
group_5065	1	1	1	1	1	1	1	1
group_5066	1	1	1	1	1	1	1	1
group_5068	1	1	1	1	1	1	1	1
group_5069	1	1	1	1	1	1	1	1
desK_1	1	1	1	1	1	1	1	1
group_5074	1	1	1	1	1	1	1	1
group_5082	1	1	1	1	1	1	1	1
group_5098	1	1	1	1	1	1	1	1
group_5099	1	1	1	1	1	1	1	1
group_5100	1	1	1	1	1	1	1	1
sarA	1	1	1	1	1	1	1	1
group_5117	1	1	1	1	1	1	1	1
group_5118	1	1	1	1	1	1	1	1
rarD	1	1	1	1	1	1	1	1
group_5121	1	1	1	1	1	1	1	1
brnQ_1	1	1	1	1	1	1	1	1
group_5123	1	1	1	1	1	1	1	1
group_5124	1	1	1	1	1	1	1	1
ttuC'	1	1	1	1	1	1	1	1
group_5127	1	1	1	1	1	1	1	1
ykuV	1	1	1	1	1	1	1	1
group_5130	1	1	1	1	1	1	1	1
group_5132	1	1	1	1	1	1	1	1
group_5133	1	1	1	1	1	1	1	1
sasA_9	1	1	1	1	1	1	1	1
group_5137	1	1	1	1	1	1	1	1
pabA_2	1	1	1	1	1	1	1	1
prsA	1	1	1	1	1	1	1	1
group_5154	1	1	1	1	1	1	1	1
group_5155	1	1	1	1	1	1	1	1
proC	1	1	1	1	1	1	1	1
ydjA	1	1	1	1	1	1	1	1
cysG	1	1	1	1	1	1	1	1
group_5160	1	1	1	1	1	1	1	1
cbiM	1	1	1	1	1	1	1	1
cbiN	1	1	1	1	1	1	1	1
yicL_1	1	1	1	1	1	1	1	1
mcpB_4	1	1	1	1	1	1	1	1
group_5165	1	1	1	1	1	1	1	1
group_5174	1	1	1	1	1	1	1	1
group_5175	1	1	1	1	1	1	1	1
msrR	1	1	1	1	1	1	1	1
group_5177	1	1	1	1	1	1	1	1
echA8	1	1	1	1	1	1	1	1
group_5179	1	1	1	1	1	1	1	1
pduL_2	1	1	1	1	1	1	1	1
pduV	1	1	1	1	1	1	1	1
dnaD	1	1	1	1	1	1	1	1
cccA_2	1	1	1	1	1	1	1	1
lgt	1	1	1	1	1	1	1	1
whiA	1	1	1	1	1	1	1	1
group_5191	1	1	1	1	1	1	1	1
cggR	1	1	1	1	1	1	1	1
pgk	1	1	1	1	1	1	1	1
patA_2	1	1	1	1	1	1	1	1
group_5195	1	1	1	1	1	1	1	1
hdfR_2	1	1	1	1	1	1	1	1
group_5200	1	1	1	1	1	1	1	1
tcyL_2	1	1	1	1	1	1	1	1
ydbM	1	1	1	1	1	1	1	1
cheB_1	1	1	1	1	1	1	1	1
cheR_2	1	1	1	1	1	1	1	1
group_5206	1	1	1	1	1	1	1	1
group_5207	1	1	1	1	1	1	1	1
gntZ	1	1	1	1	1	1	1	1
pyrD	1	1	1	1	1	1	1	1
lspA	1	1	1	1	1	1	1	1
group_5212	1	1	1	1	1	1	1	1
ftsA_2	1	1	1	1	1	1	1	1
group_5214	1	1	1	1	1	1	1	1
group_5217	1	1	1	1	1	1	1	1
group_5218	1	1	1	1	1	1	1	1
caaD	1	1	1	1	1	1	1	1
ctaE	1	1	1	1	1	1	1	1
ctaC	1	1	1	1	1	1	1	1
ctaA	1	1	1	1	1	1	1	1
corA_2	1	1	1	1	1	1	1	1
mcsA	1	1	1	1	1	1	1	1
group_5225	1	1	1	1	1	1	1	1
sigH_2	1	1	1	1	1	1	1	1
rplQ	1	1	1	1	1	1	1	1
gerD	1	1	1	1	1	1	1	1
group_5237	1	1	1	1	1	1	1	1
ssbA	1	1	1	1	1	1	1	1
yycI	1	1	1	1	1	1	1	1
group_5241	1	1	1	1	1	1	1	1
group_5242	1	1	1	1	1	1	1	1
group_5243	1	1	1	1	1	1	1	1
group_5244	1	1	1	1	1	1	1	1
group_5248	1	1	1	1	1	1	1	1
tadA_1	1	1	1	1	1	1	1	1
rsfS	1	1	1	1	1	1	1	1
yhbY	1	1	1	1	1	1	1	1
group_5253	1	1	1	1	1	1	1	1
group_5254	1	1	1	1	1	1	1	1
rlhA	1	1	1	1	1	1	1	1
group_5256	1	1	1	1	1	1	1	1
group_5257	1	1	1	1	1	1	1	1
celA	1	1	1	1	1	1	1	1
bdbC	1	1	1	1	1	1	1	1
group_5262	1	1	1	1	1	1	1	1
group_5263	1	1	1	1	1	1	1	1
group_5265	1	1	1	1	1	1	1	1
group_5266	1	1	1	1	1	1	1	1
trpP	1	1	1	1	1	1	1	1
hit	1	1	1	1	1	1	1	1
murAA	1	1	1	1	1	1	1	1
atpH	1	1	1	1	1	1	1	1
glyA	1	1	1	1	1	1	1	1
ywlF	1	1	1	1	1	1	1	1
tdk	1	1	1	1	1	1	1	1
rpmE	1	1	1	1	1	1	1	1
feuC_2	1	1	1	1	1	1	1	1
rho	1	1	1	1	1	1	1	1
relA	1	1	1	1	1	1	1	1
apt	1	1	1	1	1	1	1	1
group_5281	1	1	1	1	1	1	1	1
minC	1	1	1	1	1	1	1	1
maf	1	1	1	1	1	1	1	1
group_5285	1	1	1	1	1	1	1	1
group_5288	1	1	1	1	1	1	1	1
group_5291	1	1	1	1	1	1	1	1
mmgA	1	1	1	1	1	1	1	1
group_5293	1	1	1	1	1	1	1	1
group_5294	1	1	1	1	1	1	1	1
group_5295	1	1	1	1	1	1	1	1
group_5296	1	1	1	1	1	1	1	1
rodA_2	1	1	1	1	1	1	1	1
group_5299	1	1	1	1	1	1	1	1
group_530	1	1	1	1	1	1	1	1
yjdJ	1	1	1	1	1	1	1	1
cvfB	1	1	1	1	1	1	1	1
exoA	1	1	1	1	1	1	1	1
murB	1	1	1	1	1	1	1	1
yceI	1	1	1	1	1	1	1	1
adaB_1	1	1	1	1	1	1	1	1
des	1	1	1	1	1	1	1	1
group_5310	1	1	1	1	1	1	1	1
mhqN	1	1	1	1	1	1	1	1
coaBC_2	1	1	1	1	1	1	1	1
group_5316	1	1	1	1	1	1	1	1
group_5322	1	1	1	1	1	1	1	1
malK	1	1	1	1	1	1	1	1
group_5326	1	1	1	1	1	1	1	1
group_5328	1	1	1	1	1	1	1	1
metP_2	1	1	1	1	1	1	1	1
metQ_2	1	1	1	1	1	1	1	1
group_5332	1	1	1	1	1	1	1	1
group_5333	1	1	1	1	1	1	1	1
lipA	1	1	1	1	1	1	1	1
gmhB	1	1	1	1	1	1	1	1
group_5337	1	1	1	1	1	1	1	1
group_5338	1	1	1	1	1	1	1	1
group_5341	1	1	1	1	1	1	1	1
group_5342	1	1	1	1	1	1	1	1
group_5343	1	1	1	1	1	1	1	1
group_5344	1	1	1	1	1	1	1	1
plsY_2	1	1	1	1	1	1	1	1
group_5346	1	1	1	1	1	1	1	1
group_5348	1	1	1	1	1	1	1	1
cpnA_1	1	1	1	1	1	1	1	1
sdhC	1	1	1	1	1	1	1	1
group_5354	1	1	1	1	1	1	1	1
yfcE	1	1	1	1	1	1	1	1
group_5356	1	1	1	1	1	1	1	1
group_5358	1	1	1	1	1	1	1	1
regX3_3	1	1	1	1	1	1	1	1
cat1_2	1	1	1	1	1	1	1	1
pepT_2	1	1	1	1	1	1	1	1
scmP_3	1	1	1	1	1	1	1	1
group_5367	1	1	1	1	1	1	1	1
yfbR	1	1	1	1	1	1	1	1
group_5369	1	1	1	1	1	1	1	1
gpmA	1	1	1	1	1	1	1	1
group_5370	1	1	1	1	1	1	1	1
fnr	1	1	1	1	1	1	1	1
group_5373	1	1	1	1	1	1	1	1
yjbM	1	1	1	1	1	1	1	1
group_5375	1	1	1	1	1	1	1	1
ypjQ	1	1	1	1	1	1	1	1
ngcF	1	1	1	1	1	1	1	1
ribZ_2	1	1	1	1	1	1	1	1
group_5380	1	1	1	1	1	1	1	1
yqjZ	1	1	1	1	1	1	1	1
group_5385	1	1	1	1	1	1	1	1
group_5386	1	1	1	1	1	1	1	1
rpoE_2	1	1	1	1	1	1	1	1
sasA_11	1	1	1	1	1	1	1	1
group_5390	1	1	1	1	1	1	1	1
group_5391	1	1	1	1	1	1	1	1
lon1	1	1	1	1	1	1	1	1
yjfB	1	1	1	1	1	1	1	1
group_5394	1	1	1	1	1	1	1	1
group_5395	1	1	1	1	1	1	1	1
hemC	1	1	1	1	1	1	1	1
group_5397	1	1	1	1	1	1	1	1
group_5398	1	1	1	1	1	1	1	1
group_5399	1	1	1	1	1	1	1	1
group_5400	1	1	1	1	1	1	1	1
sutR_1	1	1	1	1	1	1	1	1
ygaZ	1	1	1	1	1	1	1	1
ftsX	1	1	1	1	1	1	1	1
group_5405	1	1	1	1	1	1	1	1
rsiV	1	1	1	1	1	1	1	1
tsaD	1	1	1	1	1	1	1	1
group_5414	1	1	1	1	1	1	1	1
group_5419	1	1	1	1	1	1	1	1
moeA	1	1	1	1	1	1	1	1
tatAd	1	1	1	1	1	1	1	1
group_5426	1	1	1	1	1	1	1	1
dppB_1	1	1	1	1	1	1	1	1
group_5429	1	1	1	1	1	1	1	1
group_5430	1	1	1	1	1	1	1	1
dnaK	1	1	1	1	1	1	1	1
bdlA_2	1	1	1	1	1	1	1	1
gabR_3	1	1	1	1	1	1	1	1
dacA	1	1	1	1	1	1	1	1
panF	1	1	1	1	1	1	1	1
lip3	1	1	1	1	1	1	1	1
braC	1	1	1	1	1	1	1	1
dapdh	1	1	1	1	1	1	1	1
thrC	1	1	1	1	1	1	1	1
comA_3	1	1	1	1	1	1	1	1
hmoA	1	1	1	1	1	1	1	1
group_5460	1	1	1	1	1	1	1	1
group_5461	1	1	1	1	1	1	1	1
group_5462	1	1	1	1	1	1	1	1
group_5463	1	1	1	1	1	1	1	1
lysP	1	1	1	1	1	1	1	1
group_547	1	1	1	1	1	1	1	1
pnp_2	1	1	1	1	1	1	1	1
group_5471	1	1	1	1	1	1	1	1
yabP	1	1	1	1	1	1	1	1
group_5473	1	1	1	1	1	1	1	1
prs	1	1	1	1	1	1	1	1
spoVG	1	1	1	1	1	1	1	1
yabJ	1	1	1	1	1	1	1	1
purR_2	1	1	1	1	1	1	1	1
group_5478	1	1	1	1	1	1	1	1
group_5488	1	1	1	1	1	1	1	1
darA	1	1	1	1	1	1	1	1
tmk	1	1	1	1	1	1	1	1
group_5497	1	1	1	1	1	1	1	1
group_5510	1	1	1	1	1	1	1	1
group_5511	1	1	1	1	1	1	1	1
group_5513	1	1	1	1	1	1	1	1
fbiB	1	1	1	1	1	1	1	1
yoaH_2	1	1	1	1	1	1	1	1
group_5529	1	1	1	1	1	1	1	1
group_5530	1	1	1	1	1	1	1	1
scoB	1	1	1	1	1	1	1	1
yisK	1	1	1	1	1	1	1	1
oppF_8	1	1	1	1	1	1	1	1
csbA	1	1	1	1	1	1	1	1
rsgA_2	1	1	1	1	1	1	1	1
ytrA_2	1	1	1	1	1	1	1	1
group_5558	1	1	1	1	1	1	1	1
motB	1	1	1	1	1	1	1	1
pyrK_1	1	1	1	1	1	1	1	1
group_559	1	1	1	1	1	1	1	1
potA_3	1	1	1	1	1	1	1	1
gerXA_2	1	1	1	1	1	1	1	1
secA_1	1	1	1	1	1	1	1	1
mdh_1	1	1	1	1	1	1	1	1
mnmA	1	1	1	1	1	1	1	1
group_5631	1	1	1	1	1	1	1	1
group_5635	1	1	1	1	1	1	1	1
group_5636	1	1	1	1	1	1	1	1
glnR	1	1	1	1	1	1	1	1
glnA_2	1	1	1	1	1	1	1	1
ydcV	1	1	1	1	1	1	1	1
group_5648	1	1	1	1	1	1	1	1
yhhS_3	1	1	1	1	1	1	1	1
group_5650	1	1	1	1	1	1	1	1
btsS_2	1	1	1	1	1	1	1	1
group_5657	1	1	1	1	1	1	1	1
group_5658	1	1	1	1	1	1	1	1
mglA	1	1	1	1	1	1	1	1
fabG_1	1	1	1	1	1	1	1	1
group_5669	1	1	1	1	1	1	1	1
coaE_1	1	1	1	1	1	1	1	1
group_5677	1	1	1	1	1	1	1	1
group_5680	1	1	1	1	1	1	1	1
group_5682	1	1	1	1	1	1	1	1
group_5683	1	1	1	1	1	1	1	1
yqfL	1	1	1	1	1	1	1	1
lysN_2	1	1	1	1	1	1	1	1
group_5692	1	1	1	1	1	1	1	1
clpY	1	1	1	1	1	1	1	1
kipR_3	1	1	1	1	1	1	1	1
gsiD_3	1	1	1	1	1	1	1	1
group_57	1	1	1	1	1	1	1	1
aroA	1	1	1	1	1	1	1	1
group_5702	1	1	1	1	1	1	1	1
gucD	1	1	1	1	1	1	1	1
cidB	1	1	1	1	1	1	1	1
group_5709	1	1	1	1	1	1	1	1
ecsA	1	1	1	1	1	1	1	1
spsB	1	1	1	1	1	1	1	1
gsiD_5	1	1	1	1	1	1	1	1
pduA	1	1	1	1	1	1	1	1
metN_3	1	1	1	1	1	1	1	1
group_5734	1	1	1	1	1	1	1	1
group_5735	1	1	1	1	1	1	1	1
bmrA	1	1	1	1	1	1	1	1
hyuC	1	1	1	1	1	1	1	1
panB	1	1	1	1	1	1	1	1
group_574	1	1	1	1	1	1	1	1
group_5740	1	1	1	1	1	1	1	1
group_5743	1	1	1	1	1	1	1	1
group_5745	1	1	1	1	1	1	1	1
luxS	1	1	1	1	1	1	1	1
yneA	1	1	1	1	1	1	1	1
puuD	1	1	1	1	1	1	1	1
group_5753	1	1	1	1	1	1	1	1
glpQ_2	1	1	1	1	1	1	1	1
bacC_1	1	1	1	1	1	1	1	1
crt_1	1	1	1	1	1	1	1	1
tpa_3	1	1	1	1	1	1	1	1
group_5759	1	1	1	1	1	1	1	1
group_576	1	1	1	1	1	1	1	1
group_5760	1	1	1	1	1	1	1	1
hflX	1	1	1	1	1	1	1	1
pdhC_2	1	1	1	1	1	1	1	1
ylbL	1	1	1	1	1	1	1	1
group_5766	1	1	1	1	1	1	1	1
ileS_1	1	1	1	1	1	1	1	1
pyrF	1	1	1	1	1	1	1	1
fmt	1	1	1	1	1	1	1	1
rsmB	1	1	1	1	1	1	1	1
mtgA	1	1	1	1	1	1	1	1
iscS_1	1	1	1	1	1	1	1	1
icd	1	1	1	1	1	1	1	1
hdfR_1	1	1	1	1	1	1	1	1
lcfB_2	1	1	1	1	1	1	1	1
comK_1	1	1	1	1	1	1	1	1
resA_4	1	1	1	1	1	1	1	1
yitU	1	1	1	1	1	1	1	1
group_5785	1	1	1	1	1	1	1	1
qoxD	1	1	1	1	1	1	1	1
group_5791	1	1	1	1	1	1	1	1
group_5792	1	1	1	1	1	1	1	1
rcsC_3	1	1	1	1	1	1	1	1
group_5800	1	1	1	1	1	1	1	1
ybeY	1	1	1	1	1	1	1	1
dgkA	1	1	1	1	1	1	1	1
group_5805	1	1	1	1	1	1	1	1
sigV_1	1	1	1	1	1	1	1	1
mdh_3	1	1	1	1	1	1	1	1
bltD	1	1	1	1	1	1	1	1
group_5816	1	1	1	1	1	1	1	1
group_5817	1	1	1	1	1	1	1	1
artM_3	1	1	1	1	1	1	1	1
proA	1	1	1	1	1	1	1	1
group_5820	1	1	1	1	1	1	1	1
group_5821	1	1	1	1	1	1	1	1
group_5822	1	1	1	1	1	1	1	1
group_5823	1	1	1	1	1	1	1	1
paaF	1	1	1	1	1	1	1	1
group_5825	1	1	1	1	1	1	1	1
ecfA1	1	1	1	1	1	1	1	1
dapE_2	1	1	1	1	1	1	1	1
group_5837	1	1	1	1	1	1	1	1
thiY	1	1	1	1	1	1	1	1
dinB_2	1	1	1	1	1	1	1	1
group_5840	1	1	1	1	1	1	1	1
group_5841	1	1	1	1	1	1	1	1
rnz	1	1	1	1	1	1	1	1
group_5846	1	1	1	1	1	1	1	1
group_5847	1	1	1	1	1	1	1	1
ypcP	1	1	1	1	1	1	1	1
ytbE	1	1	1	1	1	1	1	1
group_5865	1	1	1	1	1	1	1	1
group_5866	1	1	1	1	1	1	1	1
group_5873	1	1	1	1	1	1	1	1
yxlE	1	1	1	1	1	1	1	1
group_5875	1	1	1	1	1	1	1	1
group_5877	1	1	1	1	1	1	1	1
atpB	1	1	1	1	1	1	1	1
atpF	1	1	1	1	1	1	1	1
ypmQ_1	1	1	1	1	1	1	1	1
group_5883	1	1	1	1	1	1	1	1
sigW_1	1	1	1	1	1	1	1	1
group_5885	1	1	1	1	1	1	1	1
group_5886	1	1	1	1	1	1	1	1
group_5887	1	1	1	1	1	1	1	1
yeiL	1	1	1	1	1	1	1	1
group_5891	1	1	1	1	1	1	1	1
efeM	1	1	1	1	1	1	1	1
lnrL_3	1	1	1	1	1	1	1	1
group_5894	1	1	1	1	1	1	1	1
tadA_4	1	1	1	1	1	1	1	1
serS	1	1	1	1	1	1	1	1
group_590	1	1	1	1	1	1	1	1
moaD	1	1	1	1	1	1	1	1
group_5913	1	1	1	1	1	1	1	1
uppP_1	1	1	1	1	1	1	1	1
flhF	1	1	1	1	1	1	1	1
zitB	1	1	1	1	1	1	1	1
group_5926	1	1	1	1	1	1	1	1
nadA	1	1	1	1	1	1	1	1
pepA	1	1	1	1	1	1	1	1
mupA	1	1	1	1	1	1	1	1
group_659	1	1	1	1	1	1	1	1
smc_2	1	1	1	1	1	1	1	1
group_665	1	1	1	1	1	1	1	1
dauA	1	1	1	1	1	1	1	1
group_677	1	1	1	1	1	1	1	1
group_686	1	1	1	1	1	1	1	1
amaB	1	1	1	1	1	1	1	1
group_700	1	1	1	1	1	1	1	1
group_713	1	1	1	1	1	1	1	1
trpE_2	1	1	1	1	1	1	1	1
group_722	1	1	1	1	1	1	1	1
recX	1	1	1	1	1	1	1	1
[truncated: 8,427 more rows]
