# Supplementary material for: Whole-genome analysis of Lysinibacillus boronitolerans MSR1: A dairy-isolated multidrug-resistant and non-pathogenic strain
Source: PLoS One. 2025 Dec 12;20(12):e0333844. doi: 10.1371/journal.pone.0333844 (PMC12700380; doi:10.1371/journal.pone.0333844)
Supplement: S9 File — (ZIP) [file pone.0333844.s015.zip › roaryresult/number_of_conserved_genes.Rtab]

4369	3647	2936	2805	2745	2536	2519	2172
6271	3574	2540	2336	2237	2221	2214	2172
4538	2706	2564	2349	2335	2232	2214	2172
6271	3822	3160	2948	2900	2525	2519	2172
4560	3717	2992	2738	2706	2625	2519	2172
4369	2721	2440	2308	2274	2259	2179	2172
5161	3497	3268	3066	2314	2261	2176	2172
4369	3049	2845	2404	2212	2188	2176	2172
4560	3717	3562	3343	3177	2891	2519	2172
4538	3759	3407	2833	2391	2381	2332	2172
