# Supplementary material for: Whole-genome analysis of Lysinibacillus boronitolerans MSR1: A dairy-isolated multidrug-resistant and non-pathogenic strain
Source: PLoS One. 2025 Dec 12;20(12):e0333844. doi: 10.1371/journal.pone.0333844 (PMC12700380; doi:10.1371/journal.pone.0333844)
Supplement: S9 File — (ZIP) [file pone.0333844.s015.zip › roaryresult/number_of_genes_in_pan_genome.Rtab]

4369	5259	6640	8416	8926	9806	10191	10426
6271	7257	7841	8771	9639	10043	10076	10426
4538	5427	7684	8705	8742	9662	10076	10426
6271	7610	8259	8677	9091	10158	10191	10426
4560	5381	6728	7994	8386	8776	10191	10426
4369	5243	6782	7771	8248	8681	10042	10426
5161	6224	6811	8687	9189	9547	10393	10426
4369	5943	8353	8639	9579	10025	10393	10426
4560	5381	5916	6423	8215	9128	10191	10426
4538	7050	7726	8891	9172	9207	9585	10426
