# Supplementary material for: Whole-genome analysis of Lysinibacillus boronitolerans MSR1: A dairy-isolated multidrug-resistant and non-pathogenic strain
Source: PLoS One. 2025 Dec 12;20(12):e0333844. doi: 10.1371/journal.pone.0333844 (PMC12700380; doi:10.1371/journal.pone.0333844)
Supplement: S9 File — (ZIP) [file pone.0333844.s015.zip › roaryresult/number_of_new_genes.Rtab]

4369	890	1381	1776	510	880	385	235
6271	986	584	930	868	404	33	350
4538	889	2257	1021	37	920	414	350
6271	1339	649	418	414	1067	33	235
4560	821	1347	1266	392	390	1415	235
4369	874	1539	989	477	433	1361	384
5161	1063	587	1876	502	358	846	33
4369	1574	2410	286	940	446	368	33
4560	821	535	507	1792	913	1063	235
4538	2512	676	1165	281	35	378	841
