# Supplementary material for: Whole-genome analysis of Lysinibacillus boronitolerans MSR1: A dairy-isolated multidrug-resistant and non-pathogenic strain
Source: PLoS One. 2025 Dec 12;20(12):e0333844. doi: 10.1371/journal.pone.0333844 (PMC12700380; doi:10.1371/journal.pone.0333844)
Supplement: S9 File — (ZIP) [file pone.0333844.s015.zip › roaryresult/number_of_unique_genes.Rtab]

4369	1612	2687	3639	3835	4250	4513	4402
6271	3683	3796	3910	4350	4516	4182	4402
4538	2721	3528	3907	3510	4054	4182	4402
6271	3788	3686	3814	4022	4819	4513	4402
4560	1664	2727	3471	3622	3812	4513	4402
4369	2522	2879	3330	3348	3549	4125	4402
5161	2727	2631	3806	4068	4216	4699	4402
4369	2894	4288	4074	4364	4607	4699	4402
4560	1664	1759	2034	3258	3702	4513	4402
4538	3291	3490	4312	4145	3751	3954	4402
