# Supplementary material for: Whole-genome analysis of Lysinibacillus boronitolerans MSR1: A dairy-isolated multidrug-resistant and non-pathogenic strain
Source: PLoS One. 2025 Dec 12;20(12):e0333844. doi: 10.1371/journal.pone.0333844 (PMC12700380; doi:10.1371/journal.pone.0333844)
Supplement: S9 File — (ZIP) [file pone.0333844.s015.zip › roaryresult/pan_genome_reference.fa]

>7NBS_00001 group_1191
GTGACACAAATTCTCATTCCTTACCTCTTTTTTTCTATCTTTTATTATGTAGCGATGCAA
TTTTATGTGACATATGATTTAGCAGAAACTTGGCGCTCCCTATTTAGTATCGAATTTCTG
GAAAAACTATTATTAGGCAAAGCGTATACCCATCTATACTATATTTTTATTATTGTCCAA
TTCTATGTTATGTTCCCATTACTCCTATATATTTTAAAGAAAAAACCAGCCCTATCTCCT
CATTTAATTTTGATTGGCTTTGCTCTTCAATGGGTCTTTATTCTATTAAATGCGGAGTTT
TGGCAGTATCCCTATAGAGGGAGTATCGCTTTCTCTTATCTCTTTTATTTCTTAACAGGG
GCATTTTTAGGAATCTATTTTGAAAAATACAAAGGATGGCTTCAACTAAAAAAAGAAAAT
TTTCCTATCACGATACTTTTTTTGTGGTGTATATGGCTAAGTTCTACGATATATAATGTA
TATTTATATTACTATGTTTATTCATCACAAACCTATCTAGTGAACAGCACAATATTTGAG
CTAGTTTTTCAGCTACAATCTTTTACAGCCTGTATTGTCTTATTACAGCTTTCTTTCTGG
ATATATGATAAATGGAACCAAGCTATTGTAAATGGCTTAATCAATTTAGGAACAGTATCA
TTTGGCATCTATCTACTACATCCATTTTTCCTTTTCCTTTATAGACAATTAAGTACTGGC
GGTAATAGTATTATCTATCACCTTTGGAGCATTGGAGGCTTTATCTTTTCTCTCTTCGTT
CCATGGATGGTCGTACTATTGATGGGCAGATTCTTTAAGTACCATTGGATTGCCTTTGGT
CCTATCCCAAGCAAATTCCCTTACAAATAG
>7NBS_00002 group_7792
ATGACAAAACAAAACAAGGGTCGTAAATTTTTCGCAACTACAGCTACAGCAGCACTTGTA
GCATCAGCAATCGTACCAGTAGCATCAGCTGCTGAATTTCAAGATGCAGCTAGCATTTCA
TCTTGGGCAAAAGAAGCTGTACAATTTTTAACTGATAAAGGCTACATCCAAGGCGATGAA
AAAGGAAACTTCAACCCAGCTGGTACACTTACACGTGCAGAAGCTGCTGAAATTTTATCT
AAAGCATTAGATTTAAAAGCTACGGGCACAGAAGATTTTTCTGATGTAAATGAAAATGAC
TGGTTCTATAACGCAGTACTTGCAACTTCACCAGAATTATTTGATGGTACGGGCAATGGT
AAATTTGAGCCTAAAGCTCAATTAACAAGAGAACAAGCTGCTAAAGTGATCGTTCAAGGT
TACCAATTAACAGGTAAAGCAGATCTTAGCCAATTTGCAGATGCTTCTAAAGCTTCTAAA
TGGGCTGTATCTTACTTAGAAACAGCTGTAGAAAATGGTGTAATCAATGGTAAAGGGTCA
TTATTAGCACCACAGGATAAAATCAGCCGTGAAGAATTCGCTACAATGGTAAAACGTACA
ATTGATGCAACAACTAAAGAGGTAACACCAGCTGTAGATTCTGTAAAAGGACTTAATGCA
AAAGAATTGGAAGTGAAGTTCAATACAGCTGTTGATGCTAAAGATGCTGCAGTGACAGCG
AAATATGCTATTGAAGGTGTAGCTATTACGAATGCAAAAGTATCTGAAGATGGAATGACT
GTTACTTTAACAACTGATAAAGAGATTAAATTAACAAATGGCAAAGTGACTGTAAAGCCA
ATCAAAACAAAAGCAGATGCAAAAGTTCTAACAGAAGAGTTTAACAAATTGATCACATTT
GCAGACACTACTCCTGTAAGTGTAAATACTGTTGAAGCAAAAGGTACTACAGCAGTTATC
ACTTTCGATGAGCTTGTACAAAGTGAAGGAACTGTAAGCTTAAATGGTGCTGAACTTGCT
AAGGATCGCTACACTTTATCTGGTAAAACATTAACAATCAATGGTTTAACTGCTGAACAA
ACTTACAAAGTAGACATCGTTGGCGCAACTGACTTTGCTAATAATATTGCAAATCCGATT
GCTGTTAACTTCACAGTTCTTAAAGCAGACGTTGATAACTCAAAACCAACTGTTTCAACA
GCAGTGAACGGTACAGAAATCACTTTCGATTTCTCAGAAGAATTAAAGAAACAAGATTTT
GTTGTTGATAAAGATAATACAGTTAAAGGGTATGCAAAAGTAACTGTTGGATCAACTGTT
TTCTATTTAACAGATGCTGATATTAAAGATGCAGAGGATAAAACTGTATTTACAATTGAT
GCAAAAACTGCATTAGGTACTGCTACATTCATCAATACAAATGTTAAGGTAGAAGGACAA
AAAGATTTAGCTGGTAATGCTGGAGATGCATTTGAGTTCAATGCTATTCTTTCTAAAGAT
TTAACGCCTGCTTCTTTAGTAGCTGCTTCTTCTAAAATGTTAGTGGCTGATGATGTAAAT
GCTACTACAGACGTAGATGCTTTATACCTTACTTTTAGTGAACCAGTAAAAGTAGATGGT
AAATTAACAGTTAAAACTCAAAATGGTATTGCTTACACTACTGGGAAAGAAACAGCAGTA
AAAGCTGTTGCTGGTTTCGATGTAGATGGTAACGGTAAAATCGAGGGTGCAGAGAAAAAC
ACTGTAAAAGTGGACATTGATTTAGATAGCAATTCAACATACACATTTGAATTATCTGCT
AAAGCAGTTTCAGATTTAGCTGGCAATGTAACTGCTGATACTGTTACTTTCAATGTAACA
ACAGGCGTATTTGAAGCTACACCTGAAACACCAACAGATTCATTAGTATTCGGAGCTACT
CCAGTTGTTGTAACTGACAATAACGTATTCATTGTTGAATATGCTAAAGATGTGACTGCA
ACAGCAACAAATCCTGCTAACTACACAATTGGAGGAAAAGAGCTACCTGCTGGCACTCAA
CTTCAATTTGTAGATGGTACTAAAAAAGTACGATTCACTTTACCAGAAGGTTCTATCACT
GCTAATGGTAGTTATGTACTTGAAGCTAAAAATGTAGTAGATACAAAAGGTAATACACTT
AAAGGTGGAAAAGCTACAATTCTAGTAGCACTTAAAGAAAATATTGTGCCTGTAGCATCT
AAAGTAACAGTAGTAGATAGCAAAACATTTACTGTTGACTTCACTGAAAGTATTGCTGAC
CAAGTTGCACCAACAGGTTTAACAGTTAAAATTGCTGGTTCAACTGTAGAGGTTGCTTCA
GCTGCTGTAGCTAATGGTAAATTAACTGTGACAACTAAAGCGGATTACGCTTTAACGGAT
AGTATTGTAGTTGAATTCAAATCTACAAACTTAGTTGATGCTAATAACAACAAAGTAAAA
GACGGTTCAATTGCAAAATAA
>7NBS_00003 group_6114
ATGAAAATAATGAAACAAATACCAAATACAAAAATAATAAACCCTAAAATTTTATATTAT
GGATTTCCTGTAATTTTACTGAGTACGTTAAATGAGGATGGTACAGTGAATATTAGCCCT
TTATCTTCTTCTTGGGTATTAGGAGACTGTATTGTCTTAGGCATTGGACTTGGTGGAAAA
GCAATTGAAAATTTAGAGCGACATCCTGAATGTGTCATTAATATTCCTGCCCCCTCTCTA
TGGGAGAACGTGGAACAGTTAGCTCCATACACAGGAAAAAATCCAGTTCCAGAATTTAAG
AAACAGATTGGCTTTACATTCAGAAAAGAGAAACTTGATAGTAGTGGCTTAACACCTATT
GGATCTACAACGGTTATTCCTACTCGAATTATGGAGTGTCCAATTCAAATCGAAGCCCAG
GTAAAACATATTCGCATCCCAGATTATTCTCCTAATTTTGCTATTGTTGAGACCCAAACG
ATACATGTTCATGCCCATGAGGATATAATTATAGAAGAAAATCATATTGATCCAAATAAA
TGGAGTCCTCTCATTTATAATTTTCGTCATTATTTTGGTTTGGGTAGCAACCTTGGTAAC
AACTTCCGTTCTGAGATCTAA
>7NBS_00004 group_3296
ATGTATCTTTATCCCCTATTAGTAGTGATTGCAGCTAGTAGTTTTGGTATCGTTTCAACT
ATTATAAAACTGGCAATGCGTAGTGGCTTTTCTGTAGCTGAGGCAGTTACAAGTCAGTTT
TTTATCGGGTTTTGTATAGCAGTATGTATTTCCTTAGTTACAAATAGATCAAACTTTAGC
TTTAAAGGCGTTAAAATCCTTTTATTTGCAGGCTTGTTAACAGGGTTAACAAATATTTTA
TATGGTCATTCATTAAACTTTTTGCCTGCGTCCTTAGCAGTAGTATTACTGTTTCAATTT
ACATGGATCGGTATGTTGATTTCTTGTATCACAAAACGACAATTTCCAAGCAGAATTGAA
TTCATCTCTTTAATTATATTAGTAGCTGGAACCATACCAGCCGCTGGTATAATTGATGTT
GATTTGTCTCAAATACCTTTTCAAGGGTGGTTATGGGGTTTAGCAGCTGCTCTTTGTTAC
TCCTTATTTTTATATGTAAACGGAAAGACAACCGCAAGTATGACAACCTCCAACCGTTTA
GTTTTGGTTTCTTTCTTTGCATTCATGACGACGGCGGCTTTTCAGTCTCCAGAAATTATT
TGGAATGGCACCTTGTTTAACGAGGGACTGTGGATTTATGGTTTAGCATTAGGGTTATTT
GGCATGATTATACCAGTTTTCTTATTCACAATTGCAGTGCCTAAAGTGGGATTAGGTATG
TCATCCATATTGAGTGCTGTTGAATTGCCAATCGCGGTGATGGTATCCGTTATTCTCTTA
AGCGAAACGGTTACAACTTTGCAAATAGCAGGTATCGTAACAATCGTTATCGGCATCAGC
TTACCTACATTGCTTGATAAAGATGGATTGTTAAAAAACGTCAAAACGAAATACAAAAAA
TCCAGCAAAAAATTCGCCAAAGGATCTTCGATTTGA
>7NBS_00005 group_3372
ATGAATAAACGTTGGACGATTGGTGATATTCAGAAATTTGTTGAGAACAATTCAGAAAGT
AAGTTGTTAACGACAGAATATCATGGTTTTTCTCAAAAGCTACTATTTAAATGTGCATGT
GGTAGTAACTTTGAAAAAACATTTACAAAATTTAAAAATAAAAACCAACGAAAATGTGAT
GTATGCCAACCGCCAAAAGAGTCTCGCTAA
>7NBS_00006 yflN_2
ATGAAAATTTCTAATGGAGTAGAGATTCTGGAGCTTGAATTTAATGAGGCCTTCATTCAT
CCAACGCTATTATGGGATCAGGAGATGGCTGTTTTAATTGATACTGGATGTTCAGGACAA
ATAGAAGATCTACGTATAGCAATGGATAAGGTAGGCGTGTCGTTCGACCAACTAAAAGTT
GTGATATTGACACATCAGGATATCGATCATATAGGCAGTCTTCCTGAGATATTACAATAT
TGTGGAAGTCATATAAAAGTATATGCGCATGAATTAGATAAGCCCTATATTCAGGGGGAA
TTACCATTGTTGAAAGACGCGCATCTAGCAAATCCACCCAAGAGCAAAGTAGATGAGATC
TTGAAAGACGGTCAAGAACTACCATATTGTGGGGGAATACGAGTTATCCATACACCAGGA
CATACGCCTGGCCATATCAGTTTATATTTAAAGCAAAGTAAAACGCTTGTTGCAGGCGAT
TCGATGTATAGTATAAATGGTACACTGGGAGGGATTCATGTTCCAACCACTTTGGATATA
GAGGTTGCTCAACAATCTTTAAAGAAATATGCAGACCTAGACATTGAATCTGTGATTTGT
TATCACGGTGGATTATGCAAGGTGGATATTAAAGAGCAGATTCAAAAGCTTTGA
>7NBS_00007 yedA
ATGGTAATTTTTAATTATTTCTTTATGTGTTTGATTTTTGGGACAACATTTTTAGCAATT
AAAGTTGGGGTTGATGCAGGAGTTCCTCCGTTTTTATCAGCTGGTCTTCGTTTTCTCATT
GCTGGTTTACTACTATTTAGTTTTATGGTTTGGCGCAAAAAAACGACAATCCGGTTATTA
TTTCGGAAAGAAATGTTTTTTACAGGAGTGGGCTTAACCTTTGGAACGTTTGCCACATTA
TACTGGGCAGAACAGTATGTGACATCTGGAATCGCGGCTGTCTTATCTGCTACAGGTCCG
ATGATGATTATTGTGATTCAGACATTCCTATTGAAGCAAAAAGGAAATCGGAAATCATTT
ATTGGCTGTGTCGTCGGAGTCATTGGTGTTACGTTCTTAATCTTACCTAGTTTTGCAATT
GAGATTAGTCCTCTCTGGATGGTTGGTTGTTTCGCTATTATTTTAGGTGAAGTTTTTTAC
GCATCTGGAACGATTTATACAAAGCATGTTATCCAAAAATTCGCAACAACATCCCCAATT
GCTTTAAATGCAGCACAAATGATGCATGGAGGGATTTTATTAATCATTTTGTCACTTTTT
ACTGAGAACATTCAGCTTCATTATCTTTTAAGTCCAGCTTCAATTGGTTCTCTTTTTTAT
TTGATTATTTTTGGTTCAATGATCGGTCACACTATTTATTATTGGCTTGTTTCACGAACA
AATCCTGTTTTTCCGTCCACATGGCTGTATATCTCACCAGTAATTGCAGTTATATTAGGT
GTTACCTTCTATCATGAATATATTTCGTGGCTAACAGGAATAGGTACTATGACAATTATT
GTTGGAACGATTCTAGTCAATTTCGAAACGTTGAGAGAGTTACTTTGGCGGAAGGGGACT
GTTCTTCAGGATATGAAAAATTAA
>7NBS_00008 lysN_3
GTGGGCAAAGCAATTCAAAATGAAGATTATCTTTTTAAGAAAATCTATGATAATGTACTG
CACAGAATAGAGCGTAAAGAATGGAAAGAAGATGAAAAGCTTCCCTCCGTCCGGCAATTA
GCATCTGAAATGAATGTTCATCGGCTAACGGTTTTAAAGGCTTATCAATTATTGAAACAG
CATGACAAAGTTTATGTAAAAGATAAATCAGGCTATTTTGTCCAATCAACTGTATCGAAA
AATCTTGAATATCTAAATCAGGACAATCCAATTATTTCAGCATACGTAAAAAAAAATCAT
TTATCCGAAATCCATCAACCATCTTTTTCTTATCACTTTTCTCAGGCATTGATTGATCCT
AATCTTTTGCCAAATCATTATTTTTCTGATTACGTAAAGGAAGTGTTTGACCTTTATCCA
AAAGTACTGGCAACCTACTCCACTGTGCAAGGTGATTTAGAGCTGCGTGAAACACTTACC
CAATATTTTATCAACCAGTATAAAACTCATCTCAGTGCAGATGATCTGTTAATAACGTCT
GGCTCACAGCAAGCCATTCACTTAGTTGCGCAAGCTTTTATTAAGCCAAGAGACGTCGTT
TTATTGGAACGTCCAAGCTATAGTGCTGCGATTGATATTTTTAGCGCACAAGGAGCACAA
ATTGTAACCGTGGATATCCATCCTGAGGGCTACGATTTAGAACAGGTTGAATACTATATT
AAACAATACAAACCTCGCCTATTTTATCTCAACCCCACCTTCCATAATCCTACTGGTTAT
ACGGTTTCAATCGAGCAGCGCAAAAAGTTAGTAGAATTAGCTGAGCACTATCGGTTTCTA
TTAATTGAAGACGATGCCTATCACGACATTTATTTTGATGAAGCCCCACCTCCACCGATT
TACACATATGATAGTGCTGGGACAGTCATTTATATCCGAAGCTTTTGCAAATATATCTCT
CCTGGTTTGAGAATTGCGACTGTTATTTGTCCATCATCATTGATGAAATCACTATTAACA
GAAAAATCGCTAGCTGATAATGGCTCACCACTTCTCAACCAAAAAATTTTTCTCCATTAC
TTCTCCTCACTAAGATTGCAGCAGCATTTGGAGAAAATTCGGATCGCCCTGCAGATTCGG
AAGGAAATTATGGAGGAGGAGCTAGCTGTAACAGGCTGGCGTTGGATCAGCCCAAAAGGC
GGTCTGAATTTATGGGTACAGCTCCCAGATGATGTTCCAACTGAATTATTATTATCTAAA
AGTATCGAACAATCGATATCCTTTGTCCCAGGTCAAGTTTGTGATCCACTAAAACAGCTA
TCATCCTGGATACGTTTAAGCTATTCTTATGCTAATGAAAAACAGCTAAGTGAAGGAGTA
AAAAAATTGGTTACAGTGGCGCAATCGCTTTCTAAGTGA
>7NBS_00009 yiaA
TTGTCTAATCAAAATGAGTCTTCATTAGATAAGGAAAAACAGCCTGATCCGAAAGTTAAA
GTAGAAAGAAAAGAGGGAGAACCTACTGCTGCTTTCAAGGGGGCTTCCTGGGCAGCATTG
TTAGTAGGTGTGACGGCTTATTTTATAGGCTTGTTTAATGCAACGATGCAACTAAACGAA
AAAGGATATTACCTAGCTGTTTTAGTATTTGGACTCTATTCAGCAATATCCTTACAAAAA
GCTGTAAGAGATAAAGAAGAGGGAATACCAGTTACGAATATTTATTATGGTATTAGTTGG
GTTGCACTTATTGTGTCGATTTCATTAATGGGCATTGGGCTATATAATGCTGGAAGTATT
GTTTTAAGCGAAAAAGGGTTTTATGGTATGTCATTTGTTCTAAGTTTATTTGCATCCATC
ACGGTTCAAAAGAATATTAGAGACACACAGCAGGCAAGAGAAAGAGATTAA
>7NBS_00010 ydjJ
ATGAAAGCTGCAGTTTGGCATGGTGTGAAAGATATTAGAGTTGAAGAGGTTGAATTACGC
GCTTTAAGAGAAGAAGAAGTGAAAGTAAAAGTAGCGTGGGCTGGTATTTGCGGAAGTGAT
TTGCATGAATACGAAGAAGGTCCGGTTTTCGTACCAGTTGATGAAAAAGCTGATTTAACA
GGTGAAGTTGCCCCACTTACAATGGGACATGAATTTGCTGGTATCATCGAAGAAGTTGGC
TCTAAGGTTACTGACTTTAAGGCTGGGGACCGAGTTGTCATCAATCCTACATTAACATAT
AGAAATAAACATGAAGAAGTCGATCGTTATGATGGATTTAACTTCATTGGCTTACATGGA
AACGGTGGATTTGCGGAATATGTTAATGTCCCTGTAACGAATATACATCGATTAGCAGAT
AACTTAACATTACAAGATGGTGCATTGGTAGAACCAATGGCTGTTGCTGTACAAGCTGTC
AAAGATGCTGGGGTTACATTAGGTGATTCTGTTGCTGTATTTGGGGCTGGACCTATTGGA
TTATTAACTGTCATCGCTGCAAAAGCATCAGGCGCTAGTAAAGTTATTGTATTAGATTTA
TCCGATGATCGATTAGAAAAGGCAAAAGAATTAGGTGCAACCCATGCTATTAATTCAGGG
AAAGAAAATCCTGTACAAGCAGTTCGCGCGATTGTTGCAGATGGGGTTGATGTATCCTTT
GAGGTTGCGGGGGTTGCCCCAACCTTTAAACAAGCAATTGATGTAACAAAACCTCGTGGT
AACATGATGATTGTTTCGATTTTTGCAAGACCAATCGAATGGAATCCAATGCAGCTTACA
AACACAGGTGTTAATGTATTATCATCCATTGTTTATACACCGTCAATTTTCCAACGAACA
ATTGATGCAATGAGCGCTGGTCAACTAAATCCTCAAGGGATCATCACAAGTCAAATTGAA
TTAGATGAGATTGTTGAAAAAGGATTCAAAACGTTAACAAATGACAAAACGCAATCTAAA
ATTTTAGTCGAGATAAGCGGAGAAAATTAA
>7NBS_00011 group_3375
ATGGGGTTTGATGAAAATTCAATTTCAAAAAAAACAATTTCTGAGCAAATAGCTGAACGA
TTATTATTTCGTATATTTTCTGGTTACTATGAACAAGGTCAGCGCTTAATAGAGGCGGAA
ATTGCAAAGGAGTTACAAGTAAGTCATGCACCTGTCCGTGAGGCCCTTTATCTTTTACAA
AAAGATGGTGTAGTTGAAAAAGTACAACATAAAGGTGTAAGAGTGAAGATTATAACGGAT
CAGGAATTAAAGGATTATTTGGAAGCGCTTTATCATCTATTGGATATTGCACTTACCAAA
TGTGAATCTAAATGGACTGCTGATTTGCAAAATGAACTATTACATCGTTTTGAAGCGATG
AAACAAAGAAAGTCTGCTGAAAATATTTATGAATATGTTGTTTCGTTTGCCCACTTGTTA
CAATTGTTTTTTGATGTTACAGGAAATATTGCGATGCTACGATTCTTTAAAGAAACAATA
TTTGTTACAAATGTAGCTGCACAAACAAAATGGAAGATGAATCTAGTTGAATCCTATCAT
ATGTCCATCAATACTTTTATCAAGTGTATAGAAGTGTCGGATTTTGATCATGCACGAGTA
GCTATTAAGGATGTTATTTTATGGTACCAATTTAAATAA
>7NBS_00012 group_4879
ATGGGGATTGAATTCACAGCTCTCCATTGGATTTACGTGGTTTTTATTGTGCTCATCATC
GGATTTATGGTTAAACGTCGCGATACCACCCTCATTTGTGTAGTAGGCATCTTTATGCTA
GCAATTGTTGCGACAGGTGATTTTACTTCGTCTATAAGTGGTGTGTTTAACAGCTTTATT
TATGCCATAACTGAGCTGCTATCAACGATTCTTATTATTTCGATTATCGTAGCGATGAGT
CGGGTCATGATGTCTTCAGGTATTAATGAGGTTATGGTGGCCCCTTTCACAAAGATCATT
AAAACACCCGCACTCGCTTATTGGACAATTGGACTATTAATGATGCTTATTTCTTGGTTT
TTCTGGCCATCACCTGCAGTAGCGCTATTAGGAGCAGTGCTCTTACCTGTTGCGATTCGG
GCGGGCCTCCCAGCACTGGGGGTTGCCATGGCGATGAATTTATTTGGGCACGGTATTGCG
TTATCGAGTGATTTTGTCATTCAAGGGGCTCCAAAATTAACGGCTGATGCTGCGGGTATT
CCTGTTGGAGATGTTGTTTCAGCTAGTATTCCACTTGTTATCACAATGGGTGTTGTAACG
ACAATTGTTGCTTATATTTTTTTACGACGTGATATGAAACGAGGAACGCTACTTTTAAAT
ACTGGCAACAATGAGGAGATGGATGTTGAACAAGAAACTGCAGAAAACTTACTGTCAATT
GGGCAAAAACGATTCTTCGCCGTACTTATTCCTATTGCCTTTATCTTAGACGTTATCGCT
ATGTCAGTATTCGATTTAACGGGCGGCGATGCAACGGCTTTAATCGGGGGAACCTCTGTT
TTTATTTTATTGTTGCTTAGTATGGTTGCTCATAAATCAGCGGGTTTAGAAAAGACAACA
AGTTATTTGATTCAAGGATTTCAATTCGGCTTTAAAGTCTTCGGACCTGTAATTCCAATT
GCTGCTTTCTTTTATCTTGGAGATGCTGGCTTTACACAAATTCTTGGTGATCACCTCCCC
GCTACCTCACACGGTATTGTCAATGATCTTGGTGTCGGTCTTGCAGCAATAGTTCCGTTA
ACAAAGGAAATTGCTGTTGTCACGCTAGCAGTTGTTGGTGCTATTACAGGATTAGATGGT
TCTGGCTTCTCAGGCATTTCTCTTGCTGGCTCTGTCGGTAGTTTGTTCGGCAATGCCATT
GGTGGAGGAACAGCCACTTTAACTGCTTTAGGGCAAATTACAGCCATTTGGGTTGGTGGC
GGCACATTAATTCCATGGGCATTAATTCCAGCTGCTGCAATTTGTAATGTCAGCCCATTT
GAGCTAGCACGACGAAACTTGATCCCTGTAGTCATTGGACTGATTGTGACGACAATTGTG
GCGGTGTTTTTAATTTAG
>7NBS_00013 ytrA_1
ATGAATGTAACAATAAATCGAAGAAGCAAAACGCCATATTATCAGCAACTCACACAGCAG
GTGCTTTTAGCAATAGTGACTGGAAATTTAAATAAGGGAGACCATTTGCCTTCCATTCGC
AATTTAGCGGCACAAACAAATCTCAATCTGCATACGGTTCATAAAAGCTACAAAGAGCTT
CAAAAAAAGGGGATCATCACCATTAAACCTCATTCTAGAGCATTTGTTATCGTAGATCCT
AGTAAAGCAACGACTATTTCATTTCAACAAATAACTATGAATATGGAGCAACTATTAATA
GAGGCTTATATTTTAGGAATGAAAAAATCCCAACTAAAAGAAATGTTTTATGACATTTTA
AAAAAGTATTATACAGAGAGCGAAGGAGATGGTTACTAA
>7NBS_00014 yxlG
GTGAATACGTTTATAGCATTAAGTAAAAAAGAAATGAATCAAATGACAAAGGAATATAAA
GTCGTTTGGCTACCGATTGTCTATATCCTACTAGGCTTAACTCAGCCGATCATGATGTAT
TTCTTACCTACTATTTTACAATCAATGGGTGGTATTGAAGGGATTATGATTGATCCTACA
ATGGCAAAGCCAGGGGGAGAAGAAGTGCTCGCCTCAACACTGAATTCGCAATTTGATCAA
TTAGGTATAATCATACTTGCCATTGCAACGATGGGTATTATTCAGGGAGAAAAAGCCAAT
GGGATGATGGCATTCATTTTAACAAGGCCAGTATCTATCTCATCCTACTTAAATAGCAAG
CTTCTTACTCATTATGTTTTAGCTGTTCTATGTATTACGCTTGGCTATGCAATGTCCTTT
GGCTATACATCTTATTTATTTACCTCTGTACCGATAACTCGTGCATTGATAGCTTTAGCA
TTTTATTGTATTTGGCTGTTGTTTGTCATTACATTTGTTGCCATGATTAGTACATTTTTT
AATAGTGCACCATTTATTGCATTAATCAGTATTGGTGTCTTATTTATTAGTCGTTTCTGT
GCTGGCTTACATCCATTCTTAGATGTCATTAATCCTGCTAGTAATAGTTTGCATGCTACA
ACGATATTAATGACAGGTAACGTTGAAACATGGTATGGCTTCACTATTGTTATCACACTG
TTACTTGTACTATTCATGATGGCTAACATGCATCATTTTATTGCCAAAAAGAAATTTTAA
>7NBS_00015 yxlF_1
GTGCGCTTAGAAATTAACAATATTACGAAAAAATTTAATCAGAAAACGGCCGTAAGTAGT
TTTTCAATGGTTATAGATTCGAATGAATGTGTAGGGCTTATTGGACCAAACGGGGCAGGG
AAATCCACATTAATTCAGATCATTGCTGATATTCTTTATGCAGATGAAGGGGACATTGTC
CTTGATGGACAAAAAATTTCAAAGATGAAAAATCATATTGGTTATTTACCGCAGTATCCT
AATTTCTACTCATGGATGACAGCATCTCAAACCTTATCCTTTATGGGGACGCTTTCTGGT
ATTGCGAAAAACCAATTACAAAAAGATATTCCACTTCTTTTAGAAAAGGTAGGCTTAGGG
AAGGAAGCACATGCTCATGTTGGAACATTTTCAGGTGGTATGAAACAGCGTCTTGGCATC
GCACAAGCTTTATTACACAAGCCAGCTTTCATCATTATGGATGAGCCAGTATCAGCACTA
GATCCAATTGGTAGGCGTGAAGTACTGAATCTATTAAAAGACATAAAAAAAGAAACGACC
ATTTTACTTTCTACGCATATATTAGGCGATGCGGAGGAAGTTTGTGAGCGCTTTGTAGTC
ATTAAAAATGGTTACAAAATTGAAGATGCAACAAAATTAGAGTTACTTAATCGCTATCAG
GATTCAGCTATCTTTTTAATGGTTCAAAAGAAAGATGTTAAGTGGCTAACAACGATTGAA
CATTTACCTTATGTAAAGAAAATCGAAAGTTGTGGTGATGGTTTTAAAGTATATGTCAAT
CACTTGGAAGCGGATGCCCATCGATTGCTGCAGTATGGATTGGATTCAAACGTAATATTT
ACAAAGTATGATCTAGGCATGCAGGAAAGCTTAGAAGAAATATTTTTAGAATTGGTGGTG
TAA
>7NBS_00016 group_4880
ATGAAATTACACTATGGTTTTGAAGACTTAAATCAAATTGATTGGGCAAGCATACTGCCA
ATTCTTTTACCATTTGTACTCGTAGGTTTTTTACTTATCACTGTTGCACTAATTGATTTA
TATAAACATCGAGATAGCAGAGAAAACATACTAATGTGGGCAATTATTATTTTGTTCTTT
AATACAATTGGTTCTGTTCTATATTTCGTGATTGGTAGAAAGGGTGTCAATAAACGTGCG
CTTAGAAATTAA
>7NBS_00017 group_2170
ATGCGTAATAAAGCAGAGGTATTAATGCACCCTGTGAGAATGAAAATTTTACAAGCTCTG
ATGCACAATAAAGAAGAGGGTTTAAGCACATTGGAGATGATTTCTGTTATTAAGGATGTA
CCACAAGCCACTCTATATCGTCATATCCAAATTTTAGTCGATGAAAACATCATAAAAATT
GTGAAAGAGCGAAAAGTTCGTTCTGTTACAGAGAAGTTTTATGCATTAAATGAAGGAGCA
GCAAAACTTAGTAAGGAGGATTGGACTCAACTCACAACCAAGCAAAAATTAAATTATATT
TCCTACTATCAATTGGCTTTACTATCTCAATATCAAAATTATTTGCATTCACTTGATGAA
AAAGAAAGCACGACAGATTTAGCAACATTTTCTTTAATCGACCTAACGTTAACGAACGAT
CAATTCAAGAATTTTGAAAATGAATTAAACGATTTATTTACTAAATACTATAATATGACC
GACTCAAATAAAGGTTTTGAGACTAAAACAATTGCTCTAAATATTATTCCAAAACCTTAG
>7NBS_00018 group_5709
ATGAAAAAAAGAAAGTCACTAGAAAATACACGAAAATTAATTATGATCATTATTGGTGCT
GTTATTGCCGCTTACGGACTAGAGGCAGTACTAATTCCTAATGCTGTCATTGATGGCGGT
GTAACGGGTCTTAGTATTATGGGAGCACACCTCTTTGGAATCCCGTTAGGCGTACTGCTC
TTTGTATTAAACATTCCGTTCATTTATATCGGCTATAAGCAAGTTGGAAAAACGTTTGCC
TTAATGAGTAGTGCTGGTATTGCAGCTTTATCGATCTCGACCGTTCTTTTACATGACGTT
AAAACCATTTTAGGCCCAAATGACCCCCTCCTAATTGTATTATCTGGTGGTATGCTGCTT
GGTGTTGGGATTGGGATTGTCCTACGAAATGGTGGCGCTTTAGATGGCTCAGAGGTTTTA
GCAGTATTATTATCACGTAAGATCCCATTTTCAGTCGGCGATATTATATTATTTATTAAT
GCCTTTATTTTCTTAGGGGCAAGCTTTATCTTTGGCTTAGAGAGTGCTCTTTACTCAGCG
TTAACTTACTATATTGCCAAAAACGTTATTGATATTATCCAAGTTGGTTTAGAGAAATCA
AAAGAAGTTCGTGTGGTTAGTGGAAAATCTGAGGAGATTGGAGACGCTATCCAAGCTCGC
TTAGGACGTGGTGTTACCTATACACATGGACGTGGCGGTTTCTCCAATGAACCAACAGAA
ATCTTAAACTGTGTCATTAACCGTATGGAAGAAAATAAATTAGTTTCGATCATTAAGGAC
ATCGACGAGGGCGCTTTTGTTGTCATTTCTGATGTGTCAGAAGTTCGTGGTGGTAACTTT
AAGAAACGAGATATCCATTAA
>7NBS_00019 ycaD_2
ATGCACAAGCAAACCGTACGATATTTAATCGGGGGCATTTTTGCTTTAGTAATCGCTATG
GGCATCGGCCGTTTTTCGTATACGGTTATTTTACCTTATATGCAAGAAGCTCTTGAATTT
AGCCGATCAACAGCAGGTTACTTAGCAACGAGTAATTACTTAGGCTACTTGGTTGGCGCC
TGGGTGGCAGGCCGTTTACCAATAGGGAATAAACGTATTCTTTTTTTGCAAATTACACTT
GTTGCCAGCATTTTAACAACAGCCTTCATGGGCTTTACAAATGCAATCATCATTTGGTAC
ATATTACGGTTTATTTCAGGTGTTATGAGTGCTTTTATTTTTGTTGTTATAACAAGCCTT
GTATTAGACCAATTAGCCAGCAGTAGTCATATGCATCTATCAGGGCTGTTCTATAGTGGG
GTGGGAATAGGGATTGCATTAAGTGCGGTGATTGTTTCACCAATCCATGCAATTTTCCAT
TGGAATGGTACTTGGGTCGTATTAGCTCTATTTTGTATTGTAATGTTTGTCTTGGTAGTG
CTATTTATCAAACCCATTCCACAAAGTAAACAACGAGTAGAAAGCCAGAAAATTATTTCA
CAGAAAACGCTTCCTGGGTCTTGGATGAAATGGTTAATCATCGCTTATAGCTTAGAGGGG
CTTGGCTATATTGTCACAGGTACATTTATAGTATCGATTGCACAGGAGTCGACAAGCTTT
CATGGAGATGCCGCCTTTGTATGGTTTGTTGTGGGTGTTGCAGCAATTCCCTCATGTATC
GTATGGTCTAAGCTAGCACAGCGTTATGGCTATGTGAAAATTTTGCTCATCTCTATGCTA
CTGCAAGCGATAGGCATTGTTTTACCTGCGCTAGCTACAAATTCGGCGACTCTTTATGCG
AGTGCCTTTATTTTTGGGGCAACCTTTATGGGAATCACGACTGTTTGTACAACATTAGCA
AGGGAAATTGCACCAGTGAATAGTCATCAAATGATAGGCTATTTAACGGCTGGCTATGCA
CTCGGACAAATGATTGGTCCATCCATTGCGGGAACACTTGCAAATTATACAAATAGCTAT
CAGTATGCCTTAGTCGGGGCTTCCTTCGTCGTAATGCTGGGAGGATTATGTTTAATAGGT
GGCGTAAAATATGATAGAAGCGACTAA
>7NBS_00020 gltR_3
ATGAATATTAATGATTTAACGATTTTTCGAACAGTCGTCCAAACAGGTAGCTTTTCTAAA
GCTGCCACAGCACTTAATTACACGCAATCCAACATCTCGATGAAAATACAAAGTCTTGAG
GCACTCTACGAAACAACCTTTTTTTATCGTGGACATCGAGGGATACGGCTAACACCAAAA
GGAGAACAATTTTATGAATTAGTCCTAAAAATGCTTCATCTCTATGAAAAGTCTTTTGAA
GTCATGCAAGATACGGAGGAACAACGAGGCGTTTTACGAATTGGTTCGATGGAAACAACT
GCTGCATTGCATTTACCAACTCTTTTAACAACATTTCATCAAGCACATGAACAGGTGGAT
ATCACGATACTAACAGGCCCTTCTCTGCACAATATTGAACGGGTAGAAAACTATGAACTA
GATGGTGCATTTGTTACAGGACCTGTTTATAAAGAAAATATAATGATGAAAGCGTTTGTC
TGTGAAGAGCTTGTTATTCTCACTTCTAGCAAGCATAAATCTATTAAGCATCTACAGGAT
TTAGAGGGAAGCACCATGATTACATTCCGCCATGGCTGTTCCTATCGAGCCATCTTGGAA
CATTGGTTACATGAAGAAGGGGTTCGACCACAAAATCGCATGGAGCTTGGTACGCTTGAC
GGTATTATTGGCTGTGTTGCTGCTGGGTTAGGTATTACCTTGCTACCACGTGCCATTGCG
GAAAAATATATGGCAACACAAGCATTAACATTGCACAAGATAAAGAACAAGCAAGCACAT
ATTCCTACATGGTTTATTTATCGTAAGGATGAAGTACAATCTCCCATCCTAACGCATTTT
TTAGAAGCCATAGAAGCTTATGACTATCCAACGGTTTGA
>7NBS_00021 group_6115
ATGGATATTTTTATCGCCAGTAACCGCCAATTACCGATCCGCTACTATGTGCAGGAAGCA
ATTTGGATTCGACGTGGTGGCAGTATGAAGCTGCCAGATTTAACACTGCCATTTTTCGTT
GAGGTAGAGATTAAAAATCAATATAATTTACATATCATTGCAGATTATATTATGGACTTT
CAACGACAATACAAGCAGACAGAAATCCAATTATTAGTCCGAAACACAGCTACCCTAGCA
ACCCTACAAGATATGCTTTCACAACATGTACAAACACAACATGCCATTAGTATTGTTCCA
TTGTAG
>7NBS_00022 sasA_5
TTGAAAAAGATCTTTAGGCTTTTAAAGTTCCCAAGATTTCTGAAGCATATCGGTGCGAAA
ATAAAAAATAATATTCAGCGGAGCATTCGTATTCAACTATTTACAACGTTTTTATTATGT
GCGCTTGGCAGCTTTTTAGTGGCACGTGCGGTTGTGCCATTTTTTGAGAATATCAATGAA
ACAGTGATTGTGGATTATAGTGGCAGTATGAAGATGATGTATTATCATGCACAGGATACA
GCAGAATTGGCAACCCAAGAAAATAGTGTTGAAGCATTGAGAGAATTGATTGATCAAGAA
AATGGAAAAATAGAAAATGAGGACAATGCATTAAAAATTGTCGTGACAGATGAGGCAGGT
AAGATCTTATATAAAACAAAGCAGGTAAAAGAGCAACAAATCGATTTGCATGAAGAAATG
GGGCATGTCATGGGCTTTACAATGAATCAACCTTTTGAAAATGCCTATCATGTAATCGAA
ACTTCTCGGGAGGAGTTTACTACATTAGTGCCACTAACTTTACAAGATAAAAATTATTAT
TTCTTTGTTAGTGGGCTTCCACAAGGAGAAGCCATCACAAGTACGAATGAAGGGCCCATA
CCTTTTTTCATTGGGGTTATGCTATTTATCGTATCATTTTTCTCTATAACAAAACGGAAA
ATGAATCAAATTGAGGCATTAGCGGAGGGGGTTATGGAAATCGCAAAAGGAAATTTAGCC
TTTCGTATTGAGAAAAAAGGTCAGGATGAAATTGCTTTACTAACGGATAATGTTAATCAA
ATGGCAGAAGAAATTATGACAAGTATCGAGATGGAGAGAAAAATTGAGCAACAAAAAAAC
GAGCTTATTACAAATGTTTCACATGACCTTAGAACACCTCTTACCTCAATCATGGGTTAT
TTGCGTTTATTAAGAGAAGAGAAGTATGAGACGAAAGAGCAATATGACGAATATTTGAAA
ATAGCCTTCTCTAAATCCGAGCAATTAAAAAATTTAATAGACGATTTATTTGAATATACT
AAGCTCACGAATGATAAAAATACTTTAATGCGACAACAAGTTTGTGTAAATGAGCTGCTT
GAACAACTAATGGAGGAATTAGTACCATTAGCAGAAGAGAAACAACGCATTTTTATAAAA
CATTTTCCAGAGAAACGAATTTTTGCTGCACTGGATTCGGAAAAGATTGTACGAGTATTT
GATAATCTACTCATCAATGCGATCAATTATAGTACAGCTGAAGGAAAAATTATGGTTTCC
CTTGAAGGACAAGCAAACCATGTGCGAATTTGTGTAGCGAATCAAAGTGATGCCTTTACA
CCGGTGGAGCTTGCTAGTTTATTTGAGAGGTTTTATAAAAAAGATCAATCGAGAACAAAT
GTAACCGAGGGTTCAGGGCTTGGACTAGCAATAGCCAAAAGCATAGTGGAGCTTCACGGA
GGAACCATTCACGCAAAATACAAAAACGAGACACTGTACTTTATTATCACATTGCCATTA
GCGCTTCATAACTGA
>7NBS_00023 walR_2
ATGAGTAATGAAACAATTTTAATTGTAGATGATGAAAAAGAGATAAGAAATCTGATTTCC
ATTTATTTGAAAAACGAGGGTTTTCATGTGTTAGAGGCATGTGATGGAGAAGAGGGCTTA
CAGTTAGTAAAGATGCATAAAGTACATTTAATTGTATTGGATTTAATGATGCCTAAAGTA
GATGGCATTGAAATGTGTATGAAGGTAAGAGAAATAGCAGAAATGCCGATTATTATGCTG
ACTGCGAAATCTCAAGATATGGATAAGATTGTTGGTTTAACGATAGGTGCCGATGATTAT
GTAACAAAGCCCTTTAATCCGTTAGAGCTGATTGCCCGTATTAAATCACAGCTTCGTCGC
TATTTGAAAATGAGTGGTATAAATAGTACTAATAATGAGGAGAAAGAAGTGGGTGATTTA
CGTATCAATACAGCGACACATGAAGTTTTTGTTAACAATGAAAGAGTGAAGCTGACACCT
AGAGAGTTTGCTATATTGGAGTTGCTTGTTAGTAATCCAGGCATCGTCATGAGTGCAGAG
CAAATCTATGAAAAAGTTTGGAAAGAGGGAGCATTTCAATCGGAAAATACTGTAATGGTA
CATATTCGAAAAATTCGAGAGCGAATTGAGACAAATCCAAGAAATCCTCAATATATTAAA
ACCGTATGGGGAGTAGGGTATAAAGTTGAAAAAGATCTTTAG
>7NBS_00024 group_1198
ATGGAGCTACAGGATCTTTTATTATTTATTGAACAATATGGCTATTTTGCTTTGTTTTTT
AGTTTATGGCTAGGAATCATAGGCATGCCGCTACCAGATGAAATGATTGTCATGAGTGGT
GGTTTTCTATCGTCGCTAGGAAAATTGGTCATATGGAAGTCTTTCTTACTTACTTATTTA
GGCGTTGTTTCAGGGCTTTCTCTAGGGTTTATTCTTGGAAAACTATTTGGTCATCGTGTA
CTCGATAAACTTGTGAAAAAGAAAAAGGCAAAGTACTTATCCAAGTCAAAAGAATTGTTA
GATCAATATGGACACTTTGCATTAGTCCTGAGTTACTTTATTCCAATTGTTCGACATATC
CTCCCTTACTTGGTGGGAATGAATAAGATGCCTTTTAGAACATATGCTTTATTTTCCTAT
ACAACAGGCTTTGTCTGGACATTGATTTATTTTACACTAGGTTTATTATTTGGCAGTCAA
ATTGAATATTTTTCTATGATTGCAACGAAATATGGTATTTACTTTGGGTTATTCCTCGTC
ACTATTAGCTGTATTTATTATTTTTATATACGGAAAATAAAAAAATAG
>7NBS_00025 olsG
ATGCATCTTATTACCTTCCTTACTGAATTTATAAAGCATCCAAAAACAATAGGCGCCATA
TCACCTAGTTCTAAGAAATTAGCGCATAAAATGGTGCAACCTATTTGCTTTGAAACGGCT
CAATGCATTATAGAGCTTGGCCCAGGGATGGGGGCCTTTACAACGGAGCTTGTGAAAAGA
AAAAAGCCAGCTACATTGCTTGTTCTCATTGAACATAATACGATTTTTTGTGAGAAACTA
CGTAGGCAATTTGCTCATGTAGCCAATGTTGTAGTGATCCATGGCTCAGCAGAAAATTTG
AAGCAATATTTGAAGGACTTGAATATCGAAAAAATAGATTATGTTATTTCTGGACTGCCA
TTTACATCGTTGAAGGCAGAAGTATCATGTTGTGTTTTAAGAAATGTGAAGGATTGTTTG
GACAATGGAAAATTCATTACTTTCCAATATTCACTTGTGAAAAAGTCATTTTTTCATACC
TATTTTCAGGATATTTCACATGAGAAAGTATGGCTCAATATGCCACCAGCCTATGTATTG
AGCTGTAGGCTAGGAGATACGAGGGTCAGCTAA
>7NBS_00026 group_2172
GTGGGGTGTGTAAGGATGCTTAAAGTAAATGATGCAAAAGAAATGGTACTTGAAATTGTG
CAAGATGACCCATTGTTTGTGGCACTACAACATACGCCTTTAGAGGAAAACCTTTATAAT
GATGGGTATTTAGCAGAGATCGATGAATCGAAACACTATACAATTGCAGAAGTTGCGGGC
TGGTTTAATATTACAGACGCCATGCTGCGCTACTATTTAAAACCGTTTGAACAGTATATT
TTTGACAATGCTTCGCCCAATACAAATAGTAATATTCGTTTAAACCTACCTGCTATCTTG
AGATTGCGCATGATTTTATTATTGAAGGATGAGTATCGTGTGAGGGGGATTAAATTATTG
CTAGGTATTGATGATAACGGTCAGCTGCTGAAACACCAAATTACAGCAACGACCATGGAT
TCTGAGGATTTATCACATAAAATTGACTTGCTTGGAAACGTCCTACAGCAGATGATTCAA
ACAGGTCTTTTTCAAATTTTGCCGAATGAAGAGCAAGGGACATTACAAGTTAACATTAAT
CAGGACTTTCTTGACAAAAACATTCAACGTTTTTCGAACAATTCTGTCCTTCAAGTGGAA
GAAATTCAAAAAGAAACGTTGGAACTAAAGCAGGAAAATGAATATCTCCAAAAGCAAATT
ACCGAGCTACAAGAGAATAGCGTGAAGGACATTGTACAAAAGATTAGAGAGCGTCATATA
GAAAATGAAATCGTCTCCACATTACGTACAGAAGCATTACAGCAATACTCCCAACAAAAT
AAAATCGGTTTTTTCACCAAATTTTTTAAGTCCGCACAAATTGAAATGGACAAAGAGCAA
TACGTTCTCAGCTATATTTCAAAGCATCTAGAAGAACGTCTAGAAATTGCATTGAACGAT
TATTATGATAAGTAA
>7NBS_00027 group_2173
TTGTACCAAGCTTTTATGAATTTAGCAGAAGATAAACGTCAAGCAATCATTAATGCTGCC
TTAAAGGAATTTTCAATCAATCACTATGCTACCGCTTCAACAAATAGAATTGTGAGCAAT
GCCAGAATTTCAAAAGGCATTTTATATCACTATTTTGGTAGCAAAAAAAATTTGTATCTT
TTCTTATATGACTATACAACTACTATATTTTCCGAGGCACTTAATCGCCAAATTGATTTA
GCAGAGCCTGATATTTTTAAGCGTTATCAACAGATTATGAAAATTAAAGTTGATCTCATG
AAGCAATATCATGCTCTATTTGATTTTTTGAAAAAGACCTTTGCTGAAACAAGCTCTGAG
GTACGAGATGAACTAAATCATTATAATGCCACTATTCAAAAAAATGCTTATGCAACGGCG
TTTGAAGGAATTGATACTAGTTTATTCCGAGAAAATTTGGATATAAAAAAGGCAATCGAT
ACTATTCAATGGGTAACAGATGGCATCAGTCATCGTTATGAGGAAAGATTAAAAGCGCAT
GTAGATAATCAAGAGCTCTTTAACGAATTAATCGAGCAATGCATGGAAGAGGCTAGTGAA
TATTTTCTATTTTTGAAAACATTATTGTATCAATAA
>7NBS_00028 group_3377
ATGATTGAAGTAAACCATTTAACCAAAAAGTTTGGCGATTTTTATAGTATACAAAATATT
CATCTACAAATTCCAAAGGGAGAAGTGTTCGGTTTTTTAGGACCAAATGGGGCAGGAAAG
TCCACAACCATTCGCCATTTAATGGGTTTTTTACAGCCAACTGAGGGCTCTTGCTTCATT
AACGGTTTAAATTGTCGGGAAGCATCTGCAACCATTCAACAGTTTGTTGGCTATTTACCT
GGAGAAATTGCGTTTATTGATAAAATGACCGGGAAGCAATTTATTCACTTTATTGCTCAG
TTAAGAGGTATGAACGATTACACGCATGCTGAGAAATTAATGCATTTCTTTGAATTAGAT
GCTTCTAGGCTCATAAAGAAAATGTCGAAAGGTATGAAGCAGAAGGTTGGCTTAGTTTGT
GCCTTCATGCATCATCCCGAAATTGTCATTTTAGATGAACCTACTAGTGGTTTAGACCCG
CTCATGCAAACAAAATTTATTGAATTCATTTTAGCTGAAAAGGACAAAGGAACGACCATT
TTCATGTCCTCCCATATGATTGAAGAAGTAGAGAAAACTTGTGATCGTGTAGCGATTATT
AATGCAGGTAAAATCGTGGCGACTGAAACCATTACAGATTTAAAGAAACGTAAATCTAAA
AAATACATGCTTGAGTTTCAAGATGAGCAAGAGCTCACTCGCTTCCTTGATGAGGAATAT
GTACTCGAACGAATCTCTTCTACCAAAGTTATGATTACTATAACTGGAGACCTTCAAGCA
TTTCTTCATACTCTATCTAACTATAAAATTATAGACTTAGACGTTATTTCCCAATCACTA
GAAGATATTTTTATGCATTATTACGAAAATGGAGGTGCTCAATCATGA
>7NBS_00029 group_162
ATGAATTTTACCTTATTCAAGCATGAGCTATTTGCCTCTCTTAAACTATTTATCATTATT
CTAGCTGTGCTAATGCTATATATTATCAGTGTGATTTACATGTATAACCCAGAAATGACG
GACACGCTAAAAAAATTAACGGAAACAATGCCTGAGATGATGGCAGCCTTTGGTATGACC
AGCATTGGCGATACCTTGATAGAATTTCTCTCCACCTATTTATATGGATTTTTATTCATG
ATTCTACCTATGGTATTTTCTATCATGTTAGCCAATAAGCTCATCATGGGCTATATTGAT
AATGGTTCAATGGCATACTTAATCGCTACACCGAATACACGCTTTAAAATTGTCCTTACA
CAAGCACTATTTTTGATTATTAGTCTTTTTACATTACTTGCCGTTACTACGTTGGTCATG
ATTGTCTTTGCAGAAGTATTATTCCCTAATGAGCTGGACATAACGGCCCTACTGCTGCTA
AATTTCGGGCTATTTTTATTGCACTTTGCCATTAGTGGATTCTGTTTTCTTATGTCTTGC
AGCACGAAAGATTTAAGAACATCCTATGCCTATAGTGCTGGCATTCCCATTGCCTTTTAT
CTGATTGAGGCACTGAGCAATATGGGTGGTTCATTAGACAAATTACAATACTTTACAATT
TATTCATTGTTCGATTCCGTTCAATTAATCCAACAAGATAGCTCTTGCTGGTGGTTGCTA
GGTATTCTTTTACTCATTGGCTTGCTTTGCTATAGTTTAGCGATTTGTTTTTTTGTAAAA
CGTGATTTATATCTATAA
>7NBS_00030 group_2174
GTGTCTGTACATGAAAAAATGAATTTTGAAACGAAGCAAGCCATTAAAAATGCTTTTATC
CAACAAGTAGAGGAGGTAGGCTTTGAGCGTGTGACTGTAAAGAATTTAGCGTTAGTAGCT
GAAATTAATCGTGGCACGTTTTATTTACATTATTCAGATAAATATGATGTGATGGAGGAT
TTGCAGCAAGAGCTATTAAAGGAGTTAGAGCGCTATGTCAAACATGTTCAGCCGTTGGAT
GCTTTTCAAACGTTAAAAATGGGGCAACTTTATCAGCCATTTATCAAGGTGATAACGTGT
ATAAAAGAGCATGCACCAGCTTTTCGTATGTTATTAGGAGAGCAGGGGAGCCCTAGCTTT
ACACAAAAGGTGAAAATGATCTTTGGGAGTCATATTTTGGACAGATTATCGCTTATACGC
AAGGAAGCACAAGATCCAGAGTTTCAACAATACTTACAAGCCTTTATAGCATCAGCCATT
TTAGGGGTCATCCAGGAGTGGTTAGACAAGGGGAACGAGAACTTAACGGTAGAAGAAATG
GTCGCGCTACATTTTCGATTAATACGTTTTTTAGGAAATGTAGTAGGTACTATTTAA
>7NBS_00031 rbbA
ATGGGCAACCAGGCAATCTCTATTAAGTCTCTCGAAAAACGATTTCAACATAAGCAAGTT
ATTGCCCCCCTTTCTTTGGATGTTCCTAAGGGACAGTTAATGGGCTTACTCGGTCCGTCA
GGCTGTGGTAAAACAACACTAATCAAAATGATTATGGGCATGCTGAAACCTGATAGTGGT
ACTATTCAAGTATTAGATTTGAATGTTCCTCATAAACAATTATTAAATGACATTGGCTAT
ATGGCACAATCAGATGCACTTTATACAGATTTAACTGGAGAAGAAAATCTACATTTTTTT
GCAAAGCTTTATTCACTATCTAAAGCGGAACGAATAGAAAGAGTAGCCTATGCGGCAAGC
CTCGTTCGTTTAACAGATGACTTACGACTAAAAGTAGAAAATTATTCGGGGGGAATGAAA
CGTCGATTATCTCTTGCTATTGCCCTTATTCAAAATCCTAAACTACTCATTTTGGATGAA
CCAACGGTGGGGATAGATCCTGTCTTAAAAAAGGAAATTTGGCAAGAACTGATTCGTTTA
AAAGATCAAGAACAAAAAACCATTTTAGTGACGACGCATGCGATGGATGAAGCGGAAAGA
TGTGATCAATTGGCCATGCTGAGAAGTGGACATATTATTGCACAGGGTACCCCACAAGAG
TTAAAAGAACATTATCAAGCAAAAGACTTTGATGAGGTGTTTGTAAAAGCTGGAGGTGAC
GTTCAATGA
>7NBS_00032 group_3378
ATGAGAATAAGTGCTATCATCACAAGAATCATCCAACAAATGAAAAGAGATAGACGGACA
CTTGCTTTATTATTTTTAGCCCCACTTCTTGTCTTGTCCTTAATGTATTTTATTTTCAAT
AGTAATGAGGCTTCCGTCACACTTGTGGTCTCTAATGCGCCCGCCCCATTGATCGACAAA
TTAAAAGAGACTGATTTTACCATTATCGTGGACAATGATTTTTCAAAAAAACAGCTACAA
GATAAAGAGTATAATGGTTGGCTAGCAGTAGAGCAAAATGTTAGTAAGTTAACTTTATTA
AATGATGATCCTTCTCTGGCAAAGGCTTTAACGATGCAACTTGCTCAAATCTTACAGCCT
ACACAAGCCTCTATAGGCAGTATGAAAACGGACTATGTTTATGGTGAGCAGGATACGGCT
ATTTTTGATATATTTAGTCCTATGCTCATTGGCTTCTTTGTTTTTTTCTTTGTTTTTTTA
ATTACGGGCATTGCCTTATTAAAGGAGCGTACTTCTAGAACATTGGAGCGTTTACTAGCG
ACACCGATTAAACGTTCAGAAATTGTAGCAGGCTATATGGTTGGCTATGGTTTATTTGCG
TTCCTGCAAACAATTATTATCGTCCTGTTTGGTATTTATGTGCTCGATATTGTCCATGTA
GGCTCCATCTGGCTTGTCCTGCTTATTAATATGATGGTCGCTCTTGTATCATTATCCTTA
GGTGCGTTGCTATCTAGCTTTGCCGCTTCAGAATTTCAAATGATGCAATTTATTCCGCTT
GTTATTGTTCCTCAAGTGTTCTTTTCGGGTATTTTCCCGCTCGATAGTATGGCGGAATGG
CTTCAAAATATTGGGCGTATCATGCCTTTATACTATGCTGCGGACGCATTGAATGGTGTA
ATGTATAAAGGTTATTCACTTCCTGATATTATAGTGAATCTCAGCATTCTTGCTTGTTTC
GCCATTGTTTTCATTACATTAAATATGATCAGTTTAAAAAAATATCGTTCGTTGTAA
>7NBS_00033 btuD_4
ATGACAACTATTTTGGAAGTACAAAACATCTGTAAACAATATAATGGGAAAAAAATTTTA
GAGAATGTATCGTTTTCAATTGCGTCCAATCAAATCATTGCTCTAGTGGGGAAAAATGGT
TCTGGAAAAAGCACTTTACTCAAGATGATTGCATCATTCATGAAACCAGACAGTGGTTCT
ATTGTGAAGCATAAAACGTCTTTAAAAGTTGGCTATGTACCAGAAACAACTCCTTCTCAT
ATTTTATTTACCCCTCAAGAATATCTTTATCACATGGGCTGTATACGAGGTATGGCTAAA
AAGCAGCTTTTACAGAAGATAGAAGAATTACTTGAAATGTTTCAGCTAAAAGAGGAAAAA
AATACAAGGATTGTCCATTTCTCTAAAGGAATGAAGCAAAAGGTAATGATTATGCAGGCG
ATGCTAGAAGAAACTGATCTACTGATAATGGATGAACCATTGTCAGGACTTGATGCCAAG
GCACAAAATGATTTCGAACAAATCTTAACTAGAGTAAGAAGCAAAGGACTAAGTATCCTC
TTAACCTGTCATGAAACCAAATTACTCGAAAACCTTGTAGACTCCGTTTTACTTATTCAA
GAGAATGCGATCATTCAGATAAAAGAATTCGATAGTAGCCCAACTCATCGATTAATTTTT
GAGATTGCTAGCCTATCATTACTCGATGAACTCATACCTTCTATGGATATTCAACAAAAA
CAACATTTAATGAATGGACATTATGAAATAGTGACGATTGTTCCAGCAAAGGATTCAGAT
CAAATTTTACTGAAATTATTACAACAAAATGCTTCAATTAAATATTTAGCTACTGTCCAC
CACAAAAAAGAACAATTCTCTTCTCATTTTTGA
>7NBS_00034 group_1199
ATGAGCAGTTTATTGCGCTATCAATTGATAAATTATTTAAGAACCTATCACTACGTTCCA
CCTTTTACAATCTTCATTCTATGTCTTATCGTTAATTATACTTTTGTCCCTAATCCAATA
TTAGATAGCTATTCATTTACATCGCTTTTGCTCTTTTTTTTAATGGGCTGGTTTACTGTT
ACATTATTTCATGCTGAAGATGAAGGACAAAAAATGATTACTACCCTTCATACGAAAAAA
ACAATAGACTACAATTTAGGGATATTCATTATTTGTGGTCTACTCGCCTTTAGCCTAAGC
TGTGTTTCTGTCATCTACCCAATTTTAATAGAGGCATTTTTTGAGAAGCCCAAACTATTA
CATATTTTACTAGGTTTCTTGTCTCATTTCAGTTTATCGTTACTTGCCATTGCACTCACT
GCTTTATTTACTAGGGATCTCGTGAAAAATAGACGAAATACGTGGTGGGGTGTAATAGGC
ATCCTTATTATTTCTGTCGCTATCGCTACTTTAAAGGATTCTATTCTAACTGGACTACTT
TGGTTACTTCCACCTCTTCATTTTTCGTTAGAAATGATGAGTGTTGGCGATCAAATTGAC
GTTATACCCAACGTTTTTTACTGGCAATACGCATGGATTATAATTTATGCATTCCTTATC
ATTGTTTTGTTTTTTTTCCTAGTCAACCGAAGAAAATGA
>7NBS_00035 walR_3
ATGCGCAACAGGAACATCAAAGTACTAATTGTTGAAGACGAAAATGATATAGCTAATATT
ATAAAGGACTACTTAAGTGTTAATCAGTTCGATTCACATATTGTTCGAACAGGTCATGAA
GCAATCCATTATTTGCAAGAAACTAAACCTGATTTCATTATCCTTGATCTTTCTCTACCA
GATTGTGATGGCATTGAATTATGTCGTAAAATCCGTGAAAATAGCAATGTTGCCATTCTT
ATTTTAAGTGCTCGAGGAAGTGATACAGATAAAGTACTGGGATTAGGCTTTGGAGCAGAT
GATTATATGACAAAACCATTCTCTTTAAGTGAACTTGTCGCAAGAATAAACGCTCATTTA
CGAAGACAAGATAGATGGCTTCAGGATAATGGTGGTCATAGAGGCGTAGATGTAATTCAT
ATAGATAATATGGTCATAAATAAACAGGAATATATTTTTTTACGCGATAGCAAGCCAATA
CCACTATCTGCCAAAGAGTTTGAACTACTATTTTTCCTAGCTAAAAATAGAAACCAAGTT
TTCTCTAAAGGTCAGTTACTTGATGCCGTTTGGGGTTATGAGACCTATGGAGATGAAAAT
ACAATTACGGTTTATATTAGAAGACTTCGTGAAAAAATTGAAGTCAACCCTTCTCATCCA
GTTTATCTTCAAACGGTTTGGGGAGTCGGTTATAAATTCAGTACAACCAATCACTCATAG
>7NBS_00036 sasA_6
ATGTACCTAAAAAATTGGATGAATAAATGGGTATGGGCCCTAGTAATCTGTGTTGTACTA
TTGTTTATCGGTGTCCTTTCACTATTTTTTGCAACAGAGACTTCTCAAGAAGAATCACAA
GATAACTATGTTATTAATCAAATTCGTTTATCAGTAAATCCATTATTATTGTACATAGAA
GATCATTTTCCAAATTTAGCATTAGATTCAGCTATACGTAGCACGCTACAGCAAATGAGT
AATGACAGGAATATTGATATTACAGTAGTTCAACTAGATGGAACAGTAAGTTACTCTTCA
ATTAAAAATGATGTTTCAACTACTATTCATCTTAAACATGCTATACATTATGATTTATTT
ACCTCACAACAAGAGCCTGGAAAGATTAAAATAGCCTTTCCGATTATGAATGGAGAAAGC
AATGAACAGATAGGTAATGCTATTTTTTCCCTGAACAAAAACATTCTCTTTCCTTTAAAA
CAGACTAATTCCAGCTCGATTATTTTATTAGTCTTTATTGGCTTCTTGAGCCTTTTGATC
ATTTGCCTTGCCCTATTCATAGTAAGGAAAGTTCATAAAGATATTTTAAAGCCTTTACAT
GAGCTAAAGGACAACACAGAGGAAATTGTAAAAGGAAATTACGAACAAATTACCATCCAT
TCGAAAATGGATGAGATTGGTGAATTGTATGCAGTATTTGATCAAATGCGATTAGAGATT
AAACAGTTAGCCATCCAGTACATTGAACAAGAGCAAACTCAAAAGAAGCTCATATCTAAT
ATATCTCATGAAGTGAGAACTCCCTTAACCACAATCAAAGCATATTTAGACGCTATTTCT
GAGGGAGTTTGTCGAGATGAAGATTCCCTTATGGCCTATATTCAAATCATGCAGTCTAAT
ACGGATAAGATGTCGAGGCTAGTTGATGATTTATTTATTCATACCTTAAAGGAGCTTGGT
CATATCCCAATCCATTTAAAAGAACAATATAGCCAAGACGTTCTTACAAACATTCTGAAA
CCAATTCAATATTATGTCCAAACAACAAATATTCATTTTATAAGACCTACTAGTATTCCT
AATGTCCTTATTCTAGTAGATGCTGATCGACTAGAGCAGGTGATCTCCAACCTTATTACC
AATGCGTTAAAGCACTCTTCTAATGAAGATACCATCACCATTACTACTTATATCGAAAAT
CAATCACTCTATATCCAAGTAATAGATACTGGAAATGGGATGCTTCCCGAAGATATGCCT
TTTATTTTTGAACGTTACTTTAGAGGGCGGCAACCTGGAAGTGAATCAGTCATTAAAAAT
GAAGGAGCAGGACTTGGCCTATCCATTTGTCAGCATATTATGGAAGCGCACCATGGGTCC
ATTTCATTTCATAGTAAGCCCAATGAAGGCACTACCTTTACACTTATACTCCCAATCTCG
TAA
>7NBS_00037 group_1201
ATGCCCTTAACATTTGCTCATCCAGCGGCAGTCTTACCTTTTTCTCGAAAAAGTAAATAT
ATTCATTTTTCTGCATTGGTTTTAGGAAGTATGGCTCCAGATTTTGAATACTTTTTAAGA
GGAAGGCCAATAGGGGAGATTGGCCATACATTTGCAGGGTTCTTTTTATTCAATCTCCCG
CTCGTTCTATTCATCTACTTGATTTATCAAAGGTTTATTCAACAGCCAATCATGAGCCAT
TTACCAGAGTTTTTACAAGATACAGATAGCCATCAAATTGCAGGAAATAACATGTGGAAA
ATATTCGTTTTTAGCTACTCTGCATTGCTGGGCATGTTAACACATGTCATATGGGATTCA
TTTACACATCAAAACGGGCTGATGGTGACAAAACTTCGAGTTCTTACTCAAACATATACT
ATCTTTGGCTATCAAATACCGATTTATAAATTTCTACAACACGGGAGTACAATGTTTGGT
ATTATGTTAATCTTTGGCTATATATACTACAGAGCATCTTTAAGCAAAGATAAAAAAACA
CCAGCTCTATCGCCACGAAAGAAGATCATTTTTTGGAGTTTACTAGCTGTTTTAACGCTT
GGATATGTATGTCTATGGCAGCTTATTAACGGCATTCCTTTAAGAAGTTATGGAATATGG
GTTGTCCGTATTATCGATTCATGTTTTGGTAGTATACTTACACTTTCGTTCTTTTTAGCA
TATAAGAAAAGAACGTTGAAGGAAAAAAAGACTTCCTAA
>7NBS_00038 lolD_1
ATGGAAAAAGAGATACTGATTCGAGCCCAAAATTTATGTAAAACCTATTCAACTGGCAGC
GAACAATTCCATGCTATTAAGAATATGAATGTCGACATTTATAAAGGGGATTTCACCGTT
ATTATGGGGAATTCGGGTTCTGGTAAATCAACGCTTCTTTATCTTTTAAGTGGGCTTGAT
GCCCTTACAGCAGGTGAAGTTTATTTTCAAGGAGAAAAACTTGATACCTTTTCTGAACGA
AAGTTAGCTACCTTTCGTTCAGAGAAGGTTGGCTATATCTATCAAAGTAGTAATCTCATT
CCAGATATGACGCTACTAGAGAATATTGCTCTTCCTGGATACATCGCGAAAAAAAATAAA
AAGGAAGTCATACAAAAAGCGGAGCAACTACTAAGTTTAATGGGACTTGAAAAGCAAAGA
AATCGATTACCCTCTCAAACATCAGGTGGTCAGCAACAAAGAGCTGCCATTGCTAGAGCG
TTGGTCAACAATCCTGAAGTGTTATTTGCAGATGAACCTACTGGTAGTTTAAATTTTGAT
CAAGGTGTAGCAGTATTAGATACCTTAACGAATTTAAATAGAAATGGGCAATCCATTGTC
ATGATTACACATGATATGAAGGCAGCTTGTCGTGCGAATCGCCTAATCATCATTCAGGAT
GGAAAAATAGATGGGATCTTAAACTTTGAAAAATATGATCATACCAACATACAAGAACGG
GAACACATTATCTTTTCTTATGTTGCCGGGAAGGAGTAA
>7NBS_00039 group_51
ATGTACGCGATTATAACCATTTGCTCTTCCTATATAAGAAAACGGAAAATACAAAATGGA
CTGATGATTGTCCTTATTTTTCTATCAACACTTTTACTGGCGACCTCTGTCACTATACTG
ACTAATACAAACAATATTTTTGAAAAAGCCCATCATGATTCAAATGGTGCCCATCAAATT
TTAACAATGGGTAACAATATTCATAACCCATTCGCTGTAAACGATTGGTGGCAGGAGCAA
CCAGGCGTAACTACTTCTAGTCTCATACCCTATAGAAATTTATCTAGATTTACCTTCAAT
GGGAAAGAAGTATCCAATATCTATTTATTTATGATGAATACGCCAAATACACCGTTTATG
ATTGATCAATTACTATTTTCTGAGGGTGAAAAGCAACTCTCTCCCCCTGAGGGTACGATT
TGGATTCCCACATCATTGGCATCAAGCGCTACCATTTCGCTCGGTGATGCAATTGAATTT
CATACAGGTGAGAGCACGTTTAACTTAACAGTGTCAGGTATTGTGGTTGATATGCCATAC
GGAGGCCCTTTTACAACAAATGCTCGTATTTGGATGAACAATACTGACTATCAACAGCAT
TTAGCAACCATGACAGGTTCAGATCAGTACATGATGGCATTACGCTTTAATGACTATCAG
CAAAACTCCAATTATTGGGGTGATTTTGAAAAATATCTGCAGGGACCTTATCTAGAATCT
AAAATGGAATATGAAGAAATAGCTTCTTTTTATTTGATTATTAATAAAATCATTGGCTTT
ATTATGATCGCCTTTGGTATAGCTATGCTTCTGGTTTCCTTGTTTGTTATTGGTTTTAGC
ATTTCCGATGCCATTTTAACAAATTACAGAACAATAGGCGTTATAAAATCTTTGGGTCTT
TCTTCTAGAGAGATAAGTATCACTTATGTATTACAATTCGGATTGTTATCCGCTGTCGCG
ATTATACCTGGTATCATCATTAGTAAGTTCCTTTCTAGAATAATTATAGAAAGCTCCTTA
TCCTATATGAAGGCAGGAAATCATTTAACCATACATCAAGATAGTCTACTCAATATGGTG
ATTGCTCTCATCTTATTTGGCATTGTGCTACTCACTGCCTATTTCTACTCATACAAGGCG
CGAAATGTAGAGCCTGTTCAAGCCATCAAATATGGGATGTCAGAAAGTGCAAATAGCAAA
ATGAATCGGCGCAGAAACAGCTCGAATAGATTATTTCGATTAAGTAGTCTACCGATTCAA
CTTCAAATTGGTCTTAAAAGCATCACAAAAAACATAAAAAGTTCCATTCTTGTTATGGCA
CTTACTTCCATTACGTCAGCCATACTAGTCTTTAGTGTAGTCATATTAAATAGTTTTACT
TCCATCAAAGAAACATCTCCTTCATGGGGATATGATGCCTCACATGTAGTAGTAACTGTA
TCTAATAAAGAAACCTTTACAAAACAACAATTTGAAGATTTTTTAATGGCTGATGAACGG
GTTAAAGATCATGCATGGCTTGATCAATTCACAGGAGTCCTCCCTAATGACAGCCATCCC
CCTTTAAATATTAATGTCAATGTGATTGAGGGTAGTTTTGATGCCGCTGGCTATGTGACA
TTGTCTGGCCGTAATCCAAACAGTAAGAACGAAATTGCGATTGGGCTCAATGTTGCTCGC
GCTTTAAATAAAAATATAGGCGATATTGTCGAAGTTTATCTTGAGGGGAAACCGCATTTT
CTTATTGTGACCGGAATCTATCAATCGATAGCAAATATGTCGAATTCAGCAAGGATTACA
GCAGATGTTATTAAAGTGAATAACACAACCTACACTACTTCAGAAGTAAGTATGATTAAT
CTATTAGATGAAACAGTCGCTACGCCATTCGTTGAGGATGTAAATACGCACTTTAAAAGT
TCTGTATCAGCTGTCACACAACAGCTATTATTAGATGCCGTCTTTAAAGAAGTCGTGGCA
GTTTTAGTCATTCCGCTTTCAATCGTTGGTATTTTATTTATCATCGTAACCTGCATCATT
ATTTTTAGTGTATCACGAATTAATGTTAGAAAAGAAAGTAGCACGTATGGCATTTATAAA
TCGATTGGAATGACCTCTACAAATATTAGATGGTCGATTACAATAGGTATTTTCATTCTA
TCCATAATAGGTGCATTAGCAGGAATCTTTATCGGGATAAAATTAATTCCTCTTGCACTT
CAGTCAATTATTTTAGATTATGGCTTACTCGAACTACCGCTTGTTATAAACTGGCCAACA
AGTATCGGTATAAGCTTTGTAAGTGTGATAGCTGCCATTTTTGGCGGCTGGATTTCGACC
AAAATAATTGCTAAAACGTCGCCTCGCATATTAATTGTTGAATAA
>7NBS_00040 group_2179
ATGATTTTAATAAGTGCTTGCTTAGCAGGTTTAAATGTTCGTTATAATGGCACAAACAGT
CTAGATGAAAAAATACAAAAGCTTGTGTTAGAAAAAAAAGCTGTCACGGTTTGCCCAGAG
CTGATGGGAGGCTTTTCGACGCCTCGTGAACCTGCTGAAATTATAGATGGCAATGGACAA
GATGTACTTGATGGCAACGCAACAGTGGTTGAAAGTTCTGGACGAGATGTCACAGATTTA
TATCTGAAGGGAGCCTATGCAACTTTACAAAAAGCACTTGAGGTAGGGGCAACTCATGTC
ATTTTAAAGGAATATAGCCCATCCTGTGGCAGTGCAAAGATTTATAACGGTGCGTTTAAT
GGAACAAAACTAGCTGGCGAAGGAGTAACTACGGCTTTGCTGCGAAGAAACAATATTGTC
GTGCTATCTGAAGAGAATTTTTTTGAATGA
>7NBS_00041 group_2180
ATGCCTGATCCTATTTTGATTTTACCTTATACAGATGAGTGGGCTAAGGAATTTCATAGC
ATAGGCTGTCAATTACGGGAGGCCTTAGGAAACATAGCGCTGAGAATTGATCATATTGGC
TCAACCGCTGTAACAGGATTAGCAGCAAAGCCTGTAATTGATATACAAATATCCGTCACA
TCGTTTACACCATTAGCAGCATTTAAAGCTCCATTAGAATCTCTAGGTTTTAGTTATCGA
GCAGAAAATCCAGACAAGTCTAAACGCTATTTTCGAGAGGCTCCAGGAGATAGACGAGTA
CATATTCATGTTCGACAGGCTGGTAGTTGGGCAGAGCAGCTAGCCTTATTATTTCGAGAT
TTTTTGCGCTGTCATCCAGATTACTGTCGTCGCTATGAGCAGGTAAAATATGAATTGGCT
AAGAAATACCAACATAATCGTCAACTTTATACAAAATCTAAAGAATCAATCATATGGGAA
ATTTTAAAACAAGCAAATCATTGGAGTCAGCAGACTGGCTGGTCTCCTGCCAATTCAGAT
AACTAA
>7NBS_00042 group_3379
TTGGCTGAATTTACAATTTGTTTTCTGAAGAAGGGTGATTATATCCTTTTATTGAATAGA
GATAAGCCTCAGTGGATGGGCGCATGGAATGGTGTTGGTGGCAAAATTGAACAGGATGAA
ACACCATTAGCTGGTGCCTTGCGAGAAATTAAAGAAGAAACAGGCATTACGGTTGAGGAT
ATTACCTATAAAGGTAAGATTACCTGGACAGATGGCGTTGTGAACTATGGCTGTATGTAT
GCGTTTATAGCGGAACTACCTGAATCTTTTACATTTGAAACACCGATAAAGGTTGCTGAG
GGCATTCTTGATTGGAAGGAGCTTACTTGGATTTTCCACCCTGAAAATGTAGGTATTGCG
GACTTAAAATATTATTTACCTACCATGCTCAATGAAACAGCAAACTATGATTATATTTTT
ACATATCAAGATAAGAAATTAGTCAATATCTCTTCCGCACCAATTGAACAAACATCTACT
GTCTAA
>7NBS_00043 group_3380
ATGCGTTTATTTCATGTCAGTGAAGACCCTACTATTATGACTTTTCATCCTCGACTGCCT
GAGCGACCAGATTTAGATGCCAAAAAAGGGCTAGTATGGGCAATCAACGAAAGATGCCTG
CCAAACTATTTAACGCCTAGAGATTGTCCGCGTGTTTGCTTCCATGCAGGAGATCAAACA
ACAGAGCAGGACAGACAGCAATATCTACCTCAAGCTTCACATGTAGTAGTCATAGAAAAC
AAGTGGTTGGAAGTATTGAAAACTACAAGTCTTTACCTATATGAGTTTGATAGTAATGGA
TTCACTTTACAGGATGATATTGCGGGCTATTATACGAGTGAAATAACACAAATGCCCATC
CATGTCTCAGAGATCAATGATATAGCTAAAGCATTATTGGAGCGCAATGTTGAATTGCGA
ATCGTGGATAGCTTATGGGAAATACATGATGACATCCAAAATACAAGCTTAAATTGGTCA
ATGTGCAGAATGCGCTTTGCACAACCAAGATTTTAA
>7NBS_00044 COQ5_1
ATGAACACAGAACAAGCCATTCAACGCTGGAATCGATATGCGGAAAGGTATACAGCAAAC
TACGATGAGCAGGGTGACATTCATCGTGTTGTACTGTTAAATCCCACTATCTTTCCTTTG
CTAGGAGAGGTAGATGGAAAGCATCTATTAGATGCAGGATGTGGAGAAGGCTATTTAAGC
AGATTACTAGTAAATAAGGGTGCAAGAGTAACAGCCGTTGATTTTTCACAAAAAATGCTA
GACATTGCTATGGAAAGAACACAACAGCAAGAAGCTATTCAATTTTCACAAGGCAATTGT
GAAAATTTATCATTTTTAGCAGATGAACAATTTGATGGTATTGTTTCAAATATGGTTCTC
CAAGATTTAGAGGATTATCAGGCTGCTCTATGTGAGATGTATCGATTATTAAAACCTAAT
CGCACTTTTATTTTTTCGATTTTACACCCATGCTTTGTAACACCTAATAGTGGATGGATG
AGACATGAGCAGCTAGATCAACAGTATTGGAAAGTCCAACGTTATTTTTATGAAGGGGAG
TATCACCAGCTAGATGCTGACCCACCAATCGTTCTATACCATCGAACATTAACAAGCTAT
GTGCAAGCAATTAGACAAGCTGGATTTACTATTGAGACTATTGTAGAGCCCAAGCCATCA
CAAGACATGCTAAAGAAGTATCCTCAATTTGTGGAAGATTTGCATAGTGCAAATTTTATT
GTTTTTAAATTAAGGAAATAA
>7NBS_00045 group_2181
ATGAATCGACAACATATAGGAATTGTCTTAGGAGGAATTTTATTATTAGTTGTTGCAATG
GGGATTAGTCGATTTGCCTTCACACCAATTCTTCCCTTTATGCGTCATGATGTAGGATTT
TCATTGGAAGTGGCTGGTTTTTTAGCTTCAAGCAATTATATTGGTTATTTCATTGGCGCA
TTATGGGCAGGGTTCATTTATCGTCAACGTAAAAATGTTTTAATGGCAAGTGTTGTTACC
AATGTCCTATCTGTTCTATTAATGGGCTTAATAGAAGTGTATAGTGTCTGGCTAGTTCTG
CGTTTAATTGCTGGCATTACAGGGGGCCTTATTTTTGTGTTAACATCGAGTATTATTATG
GATTACTTGGCGAAGCATTCATTATCACGATGGTCTGGCTATGTATTTAGTGGAATAGGC
TTAGGGATTGCTATTTCAGGTTTATGTGTACCTGCTATAGAAGCAAGATTTGCTTGGCAG
GGTACATGGTTAGGCTTAGGGATTTTATCAGCAGTATTTTTACTTATTTCCTATTATCTG
TGGAGAGGTTTAGCAGTGCCGGACAGCACAAAAGTTACGAAATCTCTTGATACAAAAATG
ACAAAGGGTTTTATGCCATGGCTGATTTTATCCTATGGCTTAGAGGGGTTAGGCTATATT
ATTACAGGTACTTTTTTAGTCGATATTATTCATAATATTCCTTCTCTTCAAGCTTACTCC
TCCTATAGCTGGGTCATTGTGGGGCTAGCGGCTATTCCATCAGCTCCTGTTTGGACGGTC
TTATTAGAGAAGTTTTCAGCTATAAAAATTTTGTTTGTGGCGTACATACTGCAAGTGGTT
GGTATCCTATTACCTGTTTTTGCACAAACGGTATGGAGCGTTTTACTAGCATCGTTTTTA
TTCGGTCTAACCTTTGTAGGAATTGTTACGCTAACTACTTCCTATGCACGACAGCTTTTC
CCGACACAGAGTGGATTCGTTGTATCTTTATTAACAACCTTTTATGCTTTTGGACAAATT
ATCGGACCGATCGTCGCGGGAAAACTGGTTGAAGTTTATAGCAGCTATAAAGCAGCACTT
GTATTTGCTGGTGTCATTGTGTTTCTTGCATTGCTCGTTATGGTAATTGGTAGATGGCTC
ACTGTAAAAAAAGAAGCTGTTGCTGAACAGACAATTTCTATATAA
>7NBS_00046 cmpR_1
ATGAATTTACATGCTCTACGTTTATTTACAAAGGTGGCTGAACTCAATAGTGTTTCCAAA
GCGGCACAGACGCTTATGATTAGTCAGCCTGCTGTAACCATTCAAATTCGAAATTTAGAG
AAAGAACTAGGTTTGACATTGCTAGAAGCCAAAGGTAGGGGCATTTCGCTAACACAAAAC
GGTACTTTTTTATACAAACAGGCACAGCGCTTATTTGATCTAGAAACTGATATTGAAAAT
AAAGTTGAACAGCTTAAAAATACGGGCAATGAAGAATTGCAAATTGCCTCCACACATGTT
CCCTCTCATTTTTTACTACCTAAATGGTTAGCTCAATTTAAACAAGTTTATCCAGCAACA
CATATTCATTTAAAGACCGCCAATTCCCAGCAAGTAATTGAGGATTTACTCCATTATAAA
GCTGATTTAGCTTTTATCGTCAAAGAAGATGGACATCATGCTGATATTAATTATCAATTT
CTAATGAATTTGGATTATTGGTTTATTGTGCCGTACAATCATCATCTGGCAGGTCAAACA
GTATCCCTTGCAGAACTTATGCAGCAGCCCTTCGTCACAAGGGAGGATGGTAGTTCCACA
AAAGAATACTTAAATGCCCTATGTAAAGTGCATAAAATTCCTCCACCGAAAGTAGGTTTA
CAACTAGATGGGATTAATGAATCCATACATGCCATTGCAGCAGGTTTTGGTACAATGCTA
GCACCATCCATAGCAGCTTCTAGCTTTATTCTACAGCAGCAAGTTGCCCGCGTTTTTATT
AAGGACATTGATATTCAACGTCCGATCTACCTTTGTACAAGAAAAAATGAATTGCATCAC
TCCACATCCTTTAATAATTTTCTTCACATCATCAATGAATCGATCATGTAG
>7NBS_00047 guaD_1
ATGTCTGAATATACGCATATTTTCAAAGGAACAGCTTTTACTAGTAAATCTGCTACTGAC
GTTCACATTTTAAAGGATTATTTATTTTTCATTAATGCTGACGGCATGATTGTTAAAACT
GTCGCTCCTGAACAAGCTGATTACCAGCAACTATTAATTACATATCAAGATCAAAATAAC
TTCCATGCATTAGCTGAAGGGCAATATTTCCTACCAGGATTTGTTGATTTGCATGTACAT
GCACCTCAATGGGCACAATCTGGGACAGCTTTAGACATTCCTCTTTACGATTGGTTAAAT
ACATATACTTTCCCTATCGAATCAAAATTCTCCGATTTAGCATTTGCTCAAGAAGTTTAT
GAGGATTTAGTAAGCACACTTCTTGCCAATGGTACAACTACATCATTATATTTTGCGACG
GTTCATAAGGACGCCAGTGTACTTTTAGCGAAAATCTGTGCTGAAAAGGGACAGCGAGGA
CTAGTCGGAAAAGTAGTCATGGATGACCCTGAGCAGAATCCTGATTTTTATCGAGATGAA
AATACAAAAACCGCATTAGAAGATACGGAAGAATTTATTTTAGCTGTAAAAGATTTAGCC
AAAACGACTAAACAGGGTGTTTATCCTGTTGTCACGCCTCGCTTTATTCCAAGCTGTACG
GACGGTGCCTTAAAGGGCTTAGGTGAACTGGCTGCGAAATACGATACACATATTCAATCA
CATTGTAGTGAAAGCGACTGGGAGCACGGCTACGTCAAAGAACGATTCAACAAAAATGAT
GCCGTTGCCTTACATGACTTTGGTTTGTTAGGTGATAAATCTGTCATGGCTCATTGTAAT
TTCTTAAGTGATGAGGATGCCCGATTATTTGCTGAAACTGGCACTGCCATTGGCCATTGT
CCAATCTCTAATGCCTATTTTGCAAACAGCGTGATTCCAATCGCCCGCTTCCATGCAATG
GGCGTTGATATTGGATTGGGCTCAGATGTGTCAGGTGGATTTTCTCCTAGTCTTTTTGAT
AATGCAAGACAAGCTGTTATGTCATCGAGAATGTTAGAGGATGGTGTAGATACAGCTATT
GTAGCTGAAAAGCGTGGTGTGCCAAATTCACGCATTACCATTAATGAGGCCTTCTATCTC
GCGACAGCTGGTGGTGGAGAAAGCTTAAGTCTTCCAATTGGCCGTTTACAGGAAAACTAT
ACATGGGATGTACAAATTATCGATACAAAAATCTCTACTGCTAAGCTTCCGATTTTTGAT
CAAAATGAAGATTTACACGATATATTCCAAAAAATCATGTATCTTGTACGCCCAGAAAAT
ATCCGCGAGGTTTGGGTGCAAGGAAATAAAGTTCATACGAGAGACTAA
>7NBS_00048 pucK
GTGGAAACACAACATAGAAAACTAACTAATCAAACAAAACAAACACAATTAACCGTTCTA
CCAGATGAAAAAATTTCGTTCGGTCAGTCTGCTCTACTCGGTTTACAGCATGTTATGGCT
ATGGATGTTTATGTGGTGCCCTTTTTAATTGCCATGCTAATCGGTCTACAAACTGGTCAG
GCAAGCGCATTAATTCAATCAACCTTTATTGCAGCTGGGATTGCGACGATTGTGCAAACA
CATTTTTGTATGAAATTACCGATGGCACAAGGTCCATCCTATGTTCCACTTGGTGCCATT
ATTGGGATCTATGCAGCAAGTGGTAGTGGTGATCTAGGTTGGAGTACTGTGCTAGGTGCT
AGTTTAATTGGAGCCATTTTGGTTATTATTTTAGGCTATACAGGCATTTTCAATAAAATT
GTCCAAACATTTATTCCACCAATTGTTGGTGGAACAATTATCTTTGTGGTAGGGCTGTCC
TTAATGCCTGTTGGTTTAAGTGATAATATTTTTAATGGAGCAGGTGCATCTATTAATCAA
AACATCTATTTAGCGCTGATCACAGCATTCGTGTTAATTATTTGTGTCATGTTAGGCACA
GTCTTCCATCAAAAAGGACGTCTATTCCGAATAGCTTCTGTCATCATTGCCTTAATTGCT
GGTAGTATTGCAGCAAATATTATGGGTGTTTTAGATTTATCTCCTGTATCGCAAGCAAAA
TGGTTTAGTATGCCACAAATTCCATTTGCAGATTTTAGTTTTAGCTTTAATATTTCTGCT
ATTATTACAATGGTCATTATATATATTGTCTTAATGGCAGAAACAACAGGAACTTGGTTT
GCTATTAGCAATGTCATCGACCAACCTTTAACAAATAAACAAATTAATCGTGGGGTTATT
GGTGAAGGAATAGGCTGCTTTATTGCTTCTTTACTTGGTTCCACTCCTGTTACTGGTTAC
TCCACAAATGCAGGTGTTATTTCTATTACTGGAATTGCGAGCCGTCGTGTCTTTATAGCA
GCAGGTATTTGGTTTATCGTCTTCGGCTTCTCAGGTAAATTAGCAGCACTTATTTCAGCG
ATTCCTTCAGCCGTTATTGGCGGTGTATTTGTGATCGTCTGCGGCATCATTGCCATTAGT
GGCTTACAGGTCATGAAAAATGAACACATTGGTGAAAAGGAAATGTATGTTATTGCAATT
CCTGTTATTTTAACGTTAGCTTTGACATTATTGCCTGATGATTTCCTCTATTCATTACCT
ACAACCGTTCAATATTTATTTGGTTCGCCTATTGCGACCGCCGCGCTCGTAGCGATTTTC
CTTCATAAAATTCTACCAAGCTCAAAATAG
>7NBS_00049 soxA
ATGGACTATGATGTCATTATAGTTGGTGCTGGCTCCATGGGGATGGCGGCTGGTTATTAT
TTAGCAAAGGAAGGCAAAAATGTACTTATGCTAGACGCCTTTACTCCCCCACATGAAGAA
GGTAGTCATCATGGGGATACAAGAATCATTCGCTTTGCTTATGGTGAAGGAGCTAGCTAT
GTGCCTTTCGTAAAAAGAGCTGGCGAGCTTTGGCAAGAGCTAGAGTCTTTAGCAAATGAA
AGCCTATTTTTACAAACTGGTGTAGTTAATATTGGAGAGCCAACATGTGCTTTTATTCAA
AATGTAAAGGCGAGTGCTGTGCTCTATGATTTAGCGCTTGAACACTATTCAGCTGATGAA
GCGATGAACAAATGGCCAGGGCTATCCTTGCCAAAAAATTTAGTAGCTTGCTTTGAACCA
ACAGCTGGTGTCCTTCGTGTTGAAGCATGTATCCAAGCCTATAAGAAATTAGCCTTAGAG
GCGGGTGCAAGCCTTCGAACAAATGAAAAAGTATTGGCTATCCAGGCTGGTGAAATTGTA
CAGGTACAAACAGTACATAATAGCTATAAAGCAAAGCAATTAATAGTAACTGCAGGTGCA
TGGGCGACAGAGTTACTGCAAACAGTAGACGTGAGCATACCCGTCACACCAACGCGGAAA
ACCTTTGCATGGTTTGAGGCAGATGAGCAGCTGTATCGGGATGAAATTTTTCCAGCCTAT
TGCTTTGAATTTGCTGATTCAACCTACTACGGTTTTCCAAGTATTGATGGATCGGGGTTA
AAACTTGGTCGACACGATGGTGGTGATGTGGTTAATCCAAACGACCCTCTACGTCCGTTT
GATGCATCTGATGCTGTTGACTTACAAAACTTCATTGAGCAGTTTATGCCTCAGCATGGA
GCACTTAAATATGGAAAAACATGTAAGTATTCGATGACACCAGATGAAGATTTCATTATC
GACTTTTTACCTGAACATCAGAATATTGTGATTGCTGCAGGTTTTTCTGGTCATGGCTTT
AAATTTAGTAGTGCCGTTGGGGAAGCTCTTGCAGATTTAATTGTAGAAGGAAAAAGTAAA
CAAGATTTATCTACCTTTAAGCTTAGTCGATTTTAG
>7NBS_00050 group_6116
ATGAAGTTTGGCTTTGATATAGATGACACATTAATTGATTTACGCGCACATGCCTTTTCA
CTTTATAATAAAAAGCTTGGCAAAAATGTTTCCTTTGAAACCTTTCAAGCAATACAACGA
GTAGAAATTCATGAACCATTTGGATTAACAGATGAGGAAGGTTCAGCCATGTGGAATAGC
GTATTAGAAGAGATCTATTTTACGGATTGTCCTTCTTTTGAAGGTGCTTTAAAAACCCTC
CAAACTTTAGCGGAGCAGGGACATGACATTTACTATATTACATCTCGTCCAAAACAATAT
TGTGCGCAAACAAAAGCTTGGATGGAAGCACAGGGCTTTCCAATAACAGACGGTCATTTT
TTCTGTGGCATGCAAGATGCAGAAAAAGTAGCCATTATAAAAGAGCTTGCTTTAGATATT
TATGTAGATGATAAACCTGCAGTACTTGAAACGCTTCATGATGTGACAACTAAGGTAATA
TTAAAGAATCAATCTTATAACCAGCATGTAAATCTTCCACGTTTAGATGATTGGCAAGAG
TTTCAAATGATGTTAATAAAATAA
>7NBS_00051 oxyE
GTGAACTATCAAGTAGATGTCTGTATAGTAGGGGCAGGTCCTGCTGGTGCATTGTTATCC
TACCTACTTGCTAAAAAAGGGCTGTCAGTGATTTTATTAGAGCAAAATGTAGCACTTGGT
CAGGCATTTCGTGGCGAGCATTTAAATGAGGAGGGGGAGGCTGTTTTAAAAAGCCATCAT
CTTTTCGAAGCAGTCGAGGCACTCGGTATATTACGAATGGAGAAGCTTGAGTATTATGTT
GGTGGCAGAGCATTTAAAACGATTCTTCCAGATGAAGCAATAGGACATTTAGGCATTCAT
GTACCACAGGCAAATTTATTAAAAGCAATTTTACAAAAAGCACAACCGTTCCCTAACTTT
ACATGCCTGCTACATACAAAGGTTACCAAGCTGATTGTGGATGCTACAGGTCATTATAGT
GGCGTTATGGCGATAAAAAATGGAGACCCTATAAAAATCGATAGTCAGTTAATTATCGGT
GCGGATGGTCGTTATTCTACTATTCGTAAGCAAGCACAAATTGATGTTCAGAAACAGAAG
CATGGCTTTGATTTACTGTGGGCTAAAATTCCTGCACCCGCTGATTGGGAACCATCTATA
AAAATGGCACTCATCGATGATAAGCAGCTGTCATTGTTTACACAAGTTGGTGGTTATATT
CAAATAGGCTGGAATATTGAGCAAGGTAGTTTCCCTCAGCTTCGAAAACTAGCATTTACA
CCCTTTATCCAGCAGCTTGTGGAGGCATTTCCACAATTAACGAAAACAGTACAGGCACAG
ATAACATCCTGGCAGGATTTTGTTTTGCTTGATGTCTTTAGTAGCCATTGTAATAGTTGG
GGGACAAAGGGCCTTGTCTTGCTAGGAGACGCCGTTCACACAATGACACCAACAGGCGCT
TTTGGGCTAAATAGTGCACTAAAAGATGCAGATTGTCTTGCAGCATTGCTAAATAAAGAC
ACGCTAGGACAATTTAACGTACAATATTTTCAACAAATGCGTGAGCAAGCCATTGAGGAA
GTATTAGCAAAACAAATTGAAAAAGAGCAAACATTTGCTTCTAATTTTATAAACAAGGCT
TCGTGA
>7NBS_00052 ribD
ATGATGAATGTAGATGAAAAGTATATGCAACTGGCTTTGGATTTAGCAGCTAGTGCTAAA
GGAAATACGAACCCTAATCCACTTGTTGGGGCTGTAATCGTGAAGAACGGTGTGATTGTA
GGTACAGGTTTACACAGAAAAGCAGGGGAACCACATGCTGAAGTGCATGCTTTTCGAATG
GCTGGAGAGCATGCACTGGGTGCTACGTTATATGTAACGTTAGAGCCTTGTTCACATTAT
GGTAAGACACCTCCTTGTGCCAATTTAGTGAAGGAATCTGGTGTCAGTCGAGTGGTAATT
GCTATGCAAGATCCAAATCCAGCAGTAGCAGGTCGTGGCATCCAATTGCTACAAGATGCT
GGAATAATGGTGGAAGTAGGGGTTTTAGAGCAACAAGCGCGCCGTTTAAATGAGCGTTTT
ATTCACAATATGCTTACGCATCGTCCTTTTGTTATTTCAAAATTTGCTATGACTTTAGAT
GGGAAAATTGCTACGCATACAGGACATTCAAAATGGGTAACTGGAGAGGGTGCACGTGAG
GATGTTCACCATATTCGTCATGAAGTAGATGGAATTTTAGTTGGCGTGGGTACAGTCATT
GCTGATAATCCTTCTTTAACAACAAGACTAAAAGAAGGATATGGAAAAAATCCAACACGT
ATTATTATGGATAGTTCTCTACGTACACCTGACAATGCAAATGTCTTGAATACAGAGGAT
GCACCAACGATTCTTGTTTGTAGTGACGACGTAAGCCAAGAAAAAATTCATTTATTTACA
GAAAAAGGTGTTACAGTTTTACCCGTACAAAAAAATGAATATGGATTACAGATTGATGAG
ATGCTTGAAAAGCTTTATATACACGGCATAACAGATATTTTGCTAGAAGGTGGAAGTAAA
ATGAATGCTTCCTTTTTACAGCAAGGTGCAATCGATAAATATGTAGTATATATAGCACCT
AAAGTTTTGGGTGGAAATCTATCGTTAACGCCGTTTGCCGGCTATAATCCCTCTCTCATG
CATGAGGCATGGAATGTTGAGTTTGCATCATTTGATAAAATAGGCGAGGATTTGCGTATT
ATTGCCTATCCAAAGCAGGGTGAAAAAAAGTGA
>7NBS_00053 group_4882
ATGACAATTACAACTAAAGTGATGGACTTAGTAAAAGATAAAATGACGTTAGTAAAGCAT
ACAAATACAGAGAATATTTGCCTAGTTGGACCAGTGAAATTACCTGTAAAACAAGGCGAT
TTTTCTGCAACTTTTCAATGGTATAACTGGCTTAAAATTGATGCGAATTTAACTAAAGAA
GAAATCATTGATGGATTAGCCGCTGCTAATTTAGCATTTTTACAACAATCCTCTGTGCTT
GTATATGGTGATTTTACCCATTCAGAAGATGCTTTAATCCGAATGCATAGTATTTGTCAC
ACAGGCGACATATTTGGCAGCCAGCGTTGTGATTGTGGATACCAGTTGCATGAGTCTATG
AAAATGATAGTTGAGCATGGCTGTGGTGCGATATTTTATTTAGCTGATCATGAAGGTCGT
GGTATTGGACTATTCTCTAAATCTCTTGCTTATTTATTGCAAGAGGAAGGGCTCGATACA
GTTGAAGCAAACCATGCACTTGGCTTCCCAGATGATACACGTTCTTATGACGAAGCACTT
GCGGTATTAGCTACACTGCGTACCAAACCAGTAACACTTATTACAAATAATCCGAAGAAA
TTGGCTGCATTACAGGCTCGTGGCATGGCTGCGGAAGGGCATGTTCCTTTATGGGGCGGT
TTGACAGAGACGAATCGTTTTTATTTAGAAACGAAAGTTGAAAAATCTGGACATATACGT
GAAAAGCAATAG
>7NBS_00054 group_5635
ATGAACTTAGAAAAAAATGTTCAACTAAAGCAACCAAAATATCAACAAATAGCCATTGAT
CTCGCCTCCAAGATTGTTGAAAGAAAATACAGCATTGGCGATAAAATATATGCAAGATCC
TCTCTTGCCAGTCAATATAATGTTTCTGCTGAGACGGCAAGAAGAGCTATTGCCGTTTTG
CAAGACTTAGAAATTGTTGAAGCTTCAAAAGGTAGTGGCGTAATTATAAAATCGTATGAA
AAAGCGGCTCAATTCGTCAGACAGTTTCATGATGTACAATCGATTCATGAAATACAAAAT
GAGCTTTTGACAAGTATTCAAAAGCAACATCATGAATTGATTAATTTACAAGACAAGGCA
AAGCAACTAATTAGCCGCACAGAGCATTACCGGTCAGTCAATCCGTTCATCCCCTATCAA
TTAGAAATGACAGCTGATAGTCCATGCATTCATCAAACTGTACAAGCTTTAAATTTTTGG
CAAAATACTTCTAGTACTATCGTTGGTATTCGACGTGGCAATGAATTATTACTATCCCCT
GGTCCTTATGTCTCATTTGAAGAAGGGGACATTATTTATTTTGTTGGAAATGATGAAAGT
TTCGCTAGAGTTCAAAGCTTTTTATACCCAAATTAA
>7NBS_00055 gbuA
ATGGAAAAAATTAAAATAGAACACGTATCGAAAGTGTTTGGCAAACATATTCCCCAAGCA
CTAGAACTCGTTAAGCAACAAAAAAGTAAGACTGATATCTTAAAAGAAACAGGTGCAACT
GTTGGAGTATACGATGCAAGCTTTACTGTCAACGAAGGAGAAATCTTTGTTATTATGGGA
TTGTCAGGAAGTGGCAAATCTACGCTTATACGGCTTTTAAACCGCCTAATTGAACCAACG
AGCGGAAATATATATATCGATGGAGAAAATATTTCTACCATGGGAAAAGAAAGTCTACGG
TCTGTACGAAGAAACAAAATGAGCATGGTTTTCCAAAACTTCGGTTTATTCCCCCATCGT
ACATTACTTCAAAATACCGAATATGGCCTTGAAATTCGAGGTATTTCAAAAGAAGAACGG
CAAGCAAAAGCTGAACAGGCTTTAGAAAATGCTGGATTACTCGCTTATAAAGACCAGTAT
CCAAATCAGTTATCAGGTGGTATGCAGCAGCGTGTTGGTTTAGCACGAGCCCTTGCTAAT
GATCCTGAAATATTACTAATGGATGAAGCATTTTCAGCACTTGATCCATTGATTCGCAAG
GAAATGCAAGATGAGCTACTCGATCTACAACAAACATTGAAAAAAACTATTTTATTTATC
ACACATGATTTAAATGAAGCATTACGCATTGGGGATCGCATTGCCATTATGAAGGATGGC
TCTATCATTCAGATTGGTACGGGTGAAGAAATATTAACCAACCCAGCAAATGATTATGTC
AAAACATTCGTGGAAGATGTGGATCGTTCTAAAGTATTGACAGCTGAAAATGTCATGGTA
CGTCCAGTTTATGTCAATACAGACCTAGATGGCCCTAAAGTGGCACTAAAGCGTATGCGT
CAAGAGGCTGTAAGTTTATTAATGGCTGTTGATAAAAATAGACATTTAAAAGGCTATATC
ACTGCAGACGATGCACTAGCTGCAGCGAAGAAACAAGAGCAAACCGTCCATTCTATTGTG
CAATCAGAAGTATTAACTGTTCCACCCGATATGCTACTACAGGATATTTTAGGGATGATT
TATAATTCTCCTACTCCTATTGCCGTTGTGAAAGATGGTCGCTTGCTTGGTGTACTAATT
AGGGGCGTTGTCATCCAAGCACTGTCAACTAGCGATGAGGAGGCCGAATCACATGAATAA
>7NBS_00056 gbuB
ATGAATAACTTTTTAGATAATATTCCAACATTACCACTAGCTCCGTGGGTAGAATCAGCT
ATGGACTGGTTGACGAGTAATTTTTCAGCGTTCTTTAACTCTATTCAGCAATTCGGAAAA
CTACTCATGAATCAGGTCACTGATTTATTAATTAGTATCCCAGCCATTATTCTTATACTT
CTTGTCGTGATATTTGCCTTCTTCGTTTCAGGCAAAAAGTTAGGGCTTGCTGCATTCTCA
TTAATTGGCTTGTTGTTTATCTATAACCAAGGATTATGGACTCATCTTATGGAAACAACC
ACGCTTGTGATCTTTTCCAGTATTATATCCATCATCATCGGTATTCCACTAGGTATCTTA
ATGTCAAAATCAACGGTAGCTGAAAACATTATTAAACCAATACTAGATTTCATGCAAACA
ATGCCTGGCTTTGTCTATTTAATTCCAGCTGTTGCCTTTTTTGGTATTGGTATTGTACCT
GGTGTCTTTGCATCCGTTATCTTTGCTTTACCCCCAACTGTACGTATGACAAACCTCGGT
ATTCGTCAAGTACCAAAAGAATTAGTGGAAGCTGCAGACTCCTATGGTAGTACAGCTAGC
CAAAAATTATTTAAAGTAGAAATCCCCCTTGCTAAATCAACCATTATGGCAGGGATTAAC
CAAACCGTTATGCTGTCACTTTCTATGGTAGTTATTGCCTCTATGATTGGGGCTCCTGGT
CTAGGACGTGAAGTATTAACAGCCCTTCAACGTACTCAAGTTGGGAATGGCTTCGTTGCA
GGATTAGGCTTAGTTATTTTCGCGATCATTATTGACCGTTTAACACAAAGCCTCAATAAA
AAGAAAGCATTATAG
>7NBS_00057 group_3387
ATGAAACTGAAAACACTATCAAAGTTAGGAATGGCTCTAGGTCTAGGCTTCATGCTTGCT
GCATGTAGTGGAGGCGACTCAGGCTCAAGTTCTGGAAAAAACAGTGATTCTAAGGAGGTA
AACCTAGCCTATGTTGAGTGGGATACAGAAATTGCCTCAACGAATGTTGTTGGGCAGGTA
CTCGAAGATTTAGGTTATGATGTAACATTAACTCCTTTGGATAATGCGATCATGTGGGAG
GCTGTCTCGAAAGGAGAGGCTGATGGAATGGTTGCTGCTTGGCTACCACATACACATGCT
TCACAATATGAAAAATATAAAGCTGATTTAGATGAGCTAGGTGAAAACCTTGCTGGTGCA
AAAATCGGTTTAGTTGTACCAAGCTATATGGATGTCAATTCTATTGAAGATTTATCTAAT
GAAGCAGATCATACAATCACTGGTATTGAGCCAGGTGCGGGCATTACTGCTGCTACAGAA
AAAGCATTAGAAGAATATGATAATTTAGCAGATTGGAACTTTATTACTTCTTCTTCTGGT
GCGATGACAACTGCATTATCAAAAGCACTGAAAGATAAGGAAGAGATTATTGTCACAGGC
TGGTCACCACACTGGAAATTTGCGAAATATGATCTTAAATACTTAGAAGATCCAAAGGGT
GTATATGGTGGAGAAGAAACGATTAATACATTCGTACGTAAAGGCTTAAAAGAAGATTTA
CCAGATGTATATTCAGTACTCGATAACTTCCACTGGACAGCAGAAGATTTAGAAAGTGTT
ATGTTAGAAGTAATGGATGGTAAAGATCCAAAAGATGCTGCGAAAGAATGGGTTGATGCT
AATCCAGATAAAGTGGCTGAATGGACAAAAGACGTAAAAAAATAA
>7NBS_00058 gdnD_1
ATGGCATGGATGGCATTAGTTGTTGCAGGGTTATGTGAAATGTTGGGCGTATATATGATT
AGTAAATATAATAAGACAAAGAGTATGAAAAATTTAGGACTGTTGATTGGTGCATTCACC
TTAAGTTTTGCAGGCCTTGCCTATGCGATGGAAACATTACCAATGGGTACTGCCTATGCG
ATCTGGACAGGGATTGGTGCAGCTGGAGGAGCGCTGCTAGGTATGCTGTTTTTTAATGAA
TCTAAGGACTGGCGACGCATCGTTTGTATTGTCCTTGTATTAGGAGCAGCAATCATGTTG
AAATTGCTATCATAA
>7NBS_00059 gdnC
ATGAATAAACAATGGATCAGCGTCATGATAGCGGCTTGCTTTGAAGTTGGCTGGGTCATT
GGGTTAAAGCATGCAACAAGTGTACTAGAATGGATTGGTACAGCAATTGCCATTTTTATT
AGTTTTTATTTGCTCATTAAAGCAGGTGAGCATCTACCAGTTGGGACCGTTTATGCAATC
TTTGTCGGATTAGGAACAGCTGGTACTGTATGTGCGGATAGCTTGCTATTTGGAGAGCCG
TGGAAATTAGCAAAAATCATATGTATTGTTGTGTTACTTGCAGGAGTTGTAGGCTTAAAG
CTAGTAACAGGAGAGCCTAAGGAACAAGAGGTGAGTAAATAA
>7NBS_00060 group_334
ATGCTTAGATTATTACAAATAGTATCTATATTAATTGGTTTGTCCTTTGTGACATTAATA
GTGGCATTCATGATCACATTGAGTGGTGGGCTGCATTTAATTAATTTGGTCTTTACTATA
CCCATTTGTTTATTTGTCTGGATTGTATGTAGTATGTTTAAATGGACCAACACAAAAAAA
CGAAGGGGCTTGCTATTTGGTGTCATGGGAATCGCCCTGTTGATTGCAGCCATTAAACCG
ATTCAACATTATTATAAAATGAGTATTCCCACTGTTGATGCGGAAATTGATGTAACAGTC
TATCAGCCATTTGTTCCTGGCAATGAAATAGTGAAAAATAAAGCTTCCTTACAATTGACA
GAGTCATTACCACGACTAGATGGTGCAACAGCCATGTACCCTTTATATGCGGCTTTTGTG
GAGGCTACTTATCCCAAAGGGGAATATCCTCCATATAATAGTAGAGTTCAAGTAAGTCGT
ACACCAGAGGCCTATCAAAATTTAATAGCTGGAGATGTTGATTTGATCTTTGTGGCAGCC
CCGTCCACCTCACAAGAATGGCAGGCAGAAAAGGAAGGACTTACATTTGATATGACGCCA
ATTGGTCGAGAGGCATTTGTCTTTTTTGTGCATCGTAAAAATAAAATCGATAATTTAACA
CTTGAGCAGGTCAAAAAAATATATGCTGGAGAAATAACTAATTGGCGTGAAGTGGGTGGG
GAGGATGAGGCCATTCGTGCTTTCCAACGCCCAGCAGATAGTGGAAGCCAAACGACACTA
GAAAAGCTGATGGGCAATACGCCAATCATGGAGGCACCCACTGAAGATGTTGCATCAGGA
ATGGGCGGAATCATTCGTGAAGTGTCGCAATATCGAAATTATAAAAATGCCTTGGGCTTT
ACGTTTAGATATTATTCTACAGAGATGGTTGGTAACAAAAAGATCAAATTACTATCCATT
GATGGAGTAGCACCAACAAAAGAAAATATTCAAAATGGTACATATCCTTTAGTGTCTGAA
TTTTATGCCATTACAGCAGGAACGGAAAATCAAAATGTACAGAAACTGATTGATTGGATA
CTTTCTGAGGAAGGGCAGGCAATGGTAGAAAAGGTTGGCTATGTACCAGTGGAAAATCAT
TGA
>7NBS_00061 group_4885
ATGGCAATTGAAAAAGTACGTCGCCATTTAGCACAATGGCATGTTGAACACAAAATACAA
GAATTAGAAGAAAGCTCCGCAACAGTTGAGTTAGCAGCACAGGCGCTTGGCTGTGAGCCA
GAGCGCATAGCAAAATCTTTATCTTTTCTTGTAAATGATGGAGCGATCTTAATTGTGGCT
GCTGGTGACGCAAAAATCGATAATGCAAAATATAAATCCGTATTTGGTACGAAGGCAAAG
ATGTTATCCAAAGATGATGTGGAGACGATGATCGGCCATGATGTCGGAGGTGTATGCCCT
TTTGGTGTGAATGAGGGCGTAGCCATTTATTTAGATGAATCTTTAAAACGTTTTACTACA
GTATTTCCAGCGTGCGGTAGTAGTAATTCAGCCATTGAGGTAACCATTTCAGAACTTGAA
ACATATGCTCCCTATAAAGAATGGATTGATGTCTGTAAAGGCTGGAATGAATAA
>7NBS_00062 group_6117
ATGAGAGCTGTGTATGAGCTAAGGCTGGAATTTCCACTTCAAGCTCTATTAAAAGTGGCA
AAAATCAAGAAAAGTACGTATTATTATCATCTTCAAAAATGGGTAAAACCAGATAAATAT
CAGGCGATCAAAGAACGAATCCAGACACTTTTTCATCACCATAAGGGGCGTTATGGCTAT
CGTCGTATTTGTCTTGCCCTCCGAAATGAAGGGTTTTTCATCAACCATAAAACGGTCCAA
CGATTGATGCAAGAATTGGGCTTAAAAGGGACGGTACGCCCTAAAAAATACCGTTCGTAT
AAAGGGACAGTCGGCTATGTCGCAGAGAATGTCATCCAACGTGATTTTGAAGCCACTGCA
TCCAATCAGAAATGGGTAACCGATGTCACAGAGTTTAAAATAAACGGTCAAAAAATCTAT
GTATCGGCTGTATTAGATTTATTCAATCGAGAAATCGTTGGATATGAGGTATCAAAATCA
CCTAATTTTGAGTTAGTTCAACAGTCTTTTAAAAAGGCGTTTACGTATACAAAGTTATCG
AAAAAGAGTGGCTTAATCATTCATTCTGATCAAGGATGGTTATATCAAATACCCCGTTTT
AAAGCGTTATTGACAACGCATGAAATCAAGCAAAGTATGTCACGGAAAGGAAATTGTTTA
GATAATGCCGTAATAGAAAGCTTTTTTGGTATTCTGAAATCAGAATTTCTGTACACAACT
ACGTTTAAAAACTATGTAGAATTTACAAAAGCATTAGCAGATTATATTTACTATTACAAT
CATGAGCGGATTAAAAGAAAACTCAACGGAAAAAGTCCCGTTGAGTATCGAAAAGCTTCG
TAA
>7NBS_00063 group_6118
GTGATTTCTGATGAACAAAAGTTAGCCGCAGTTCTAGCTTACATTGAAGAAAAGGAAAGT
ACGTATCAGATTGCCAATAGATTACAGAGGGATCGACAGTACGTTCGATTATGGATTGAA
TTATATCGATACCATGGCATTGAAGGAATTATTCGTCCTCAAGGGTTCACGAATTACGAA
GATTCTTTTAAAATAAAAGTAATTCAACACCTGATAGAGACGGGCGATTCGCTCCTTCAG
ACTGCTGCGAAGTTTAATATTCCTTCTCGTGAAACCATTCGGAGATGGAAAAAACAGTGG
ATGTCCAAGGCTGGAAAGGTGCTCTATCAAATAGAAAAGGAGCACCAATCAATGCCAAAA
AAACAACCACCTTCGTCCGATTTAAATGAAAAAACAACGGAAGAGTTAAAAGCGGAAATT
GAGTATTTACGGATGGAAAATGCCTATTTAAAAAAGTTGAAAGCCTTAGTTCAAGAAAAG
GAAGCATTCAAACCGAAGAAAAAATGA
>7NBS_00064 group_4886
ATGATGAATCACACACAGCAACGACAAGCATTTTACTCAAAATTTCCTGACTTCTTTCCT
GACTTTGAGGATTTAGAGTATGCATTATATGATGTTTTAGAATTACCAAAGCAGCAAATT
GATCAACTTTATTATGCAACACAAATACTTTGGCGCATCTTTTTAAAAGTCGGGAAACAA
TTTAAACATTTATCAGTCGATCAGCTCTTAGCCTTAGGTATTCGACCAGAAATGATCCCA
TATATTCAGTTAGATTATTTACAGCAGCAATCCATTCTGGCACGATTTGATTTTATTTGT
ACGGAGGAGGGCTACATTAAATGTTTAGAGTTAAATGGAGAAACACCTTTTCTAGTACAA
GAAACCTTCAAGATGAATGACGCTCTATGTCAGCATTTTGGCTATAAAAATCCCAATGAT
GTATCAGCCTTACAAAAAGCATTGTCGGGCGCTCTTTTTGCTGCCATCCACTATTTACAT
GATGTCAAAAAGCCGAAGATTGTCATCACAGGTAAAACAGCGAAAGAGGACTATGAAGAG
TATTGTCAGGTACAGTTTATCAAGTCCTGTATTCCTTTTGACATTGAGTATGTGCCCATT
CAAGAACTTATTATCTTTTCTAGTGATACATCTGAGGTAGCACAAGGTCTTTATACACCC
ACAATGGAGAAAATTGATATTTTATTTAGACCTGCACACCCTGTAGAGTTTTTAATAGAT
GATGTGGCAGCAGATGGTGATCGCATTGGCTTGCATCTTTTAGAGCTTGTCAAAAAACGA
CAGCTAGCCATTATTAATCCACCTGCTGCCTATGTATTACAATCGAAAATCTTATTATGG
TTAATATGGGAGCGGAGAAATGATCCATTGCTCTTTACTTCCGAGGAACGAGCAGCTATT
TTGCAATATATGCTTCCTACATACCTTACAGCAGAACCATTTATTCGCGATGATGTACCC
TATGTCAAGAAGCCTGTTTATTCTCGTGAGGGAAATACAGTAGAAATTTACGCAGGAAGT
GGGCGGAGAGTAAATGCTTCCACATCCAAACACTATGATGATAATTTGTTTATTTACCAA
CAGTATGTGGAGATGCCTAGCAGAAAAGTGCAGTTAAAAGAAGGATATCGTGCTAAGAAG
TGGCTAATTGGCTCATTTGTTGCTGATAATCGTGCATGTGGTTTAAGCTGTCGGGTAGGC
AATCAAATTACAGAATGGGATTCACATTGGTTAGCGGTTGGTTACAAGGAATAG
>7NBS_00065 group_3389
ATGGCAAAGCAAATAAAAAAATATATGGCTGTGACAACAGCATCTTTGATGGCTGTACAG
CTAGCAGCATGTGGAAATAGTGAATCTCAAACAGTAGAAGAATACCCTTTAACTACTTCT
AATCAGGTAACCGAAGATCAAAATCAAGCCATTACAAGTGATGAAATAGAAAGTGTTTAC
AATAGTGAAATGGCTGAAGCTTGTGATGAATGGCAAGAAGGTGATGATGGTTCCTTTGAA
TGTATCGATGAAAATTCACCTTACTATGCACAGCATTTCTTTAATGGTTTGATGTATGCA
ACGGCTGGAGCCATGATAGGAAGTGCGATATATAAAAGTCGCAATTTAAAAAATGGTACA
GAGCGAGATGAGCAAAGCAATGGTGGCGGCTCAGCAGTGCCACGATCGTCATCAAGCGCT
AAGGATGAGAGTAAACCAACAAATGGTATAACAAACAGTACGCAAAATAAGGCTAGTTCA
ACTTCGAGTAGCTCAACTTCAAGTGGATCAAATTCTTATTCGAGTGGACAACGCTCCTAT
TCGACGGATAGTTCATCTAAGAGTTCCAATTCCTACTCCAATAGCTCTTCCACAAGCACA
GGAAAATCAGGCTTTGGTACTGGTGGGACATCTCGTGGCGGCTCGTCCTCTTCGTAA
>7NBS_00066 group_336
ATGAATCCATCCGTTACACAAAAAGAACGAATCATTTCCTTAGATATTATACGAGGATTA
GCGTTATTTGGTATTTTATTTATTAATGTAGGTGCCTATCAGCTCTTAATGGAGGGTGCA
CCAATGCCTGATATGAGTGGAATCAATGGGGTGATTGATTCACTTATTGATATTTTTATA
GAAAAGAAATTTTTCTCTATCTTTTCATTCCTATTTGGAGTTGGTTTTTATATTTTTGCT
TCACGTGCAGAAGCGCGTGGGGATAGACCGAGATGGCGCTTTGCAAGACGCTTATTTGCT
TTATTCGTTATTGGTATTATTCATATTTTTATTTTTTGGGGCTCTATCCTATCCATTTAC
GCAGTAATTGGTTTTTTATTGCTACCATTTTACTCTGCGAAGGTTTCAACCATTTCTAAA
TGGTTATTTACCATTATCACACTGCATATTCTGGCACTATTAGGACAAATGTATATGCCG
TCTAATGCCGTTTCGTCAGCTATTTTTGGCTTTTTAGGCAATGATGCAGTAGCTATCTTT
ATTATGTTTTTAAGTGGATTTTTAGTAGCAAAAGCTGATTGGATTGGGCATATTGGAGCG
CATAGTCAAAAAATAAAATGGTTGCTTTATAGTACTTTCCCATTCTTTATTGGATTCTCA
TTATGGATTTGGTTTGCCTCACAAGCAGATGACCAACAGCTCCAATCTATCATTGGCTTA
GGGGTTGTTCCAACAACCTATTTTTACTTAAGTGGTTTGTTTATTCTATTAGAACATAAA
ACAATAGCAAAGCTACTTCAGCCAATTGGACGTGTGGGGCAAATGGCCTTTACAAATTAT
TTGGCGCAAAGCTTTATTGGAACAGCCATCATCTCATTCATGGGGCTAGAAGTAGTTTCA
CCATCAGATATTGTAGTGATAGCGAGTATTACGTTTATCATTCAAATAATTTTTAGCGTG
ATTTGGTTTAAGTTCTTTACAATAGGACCATTTGAAAAATTATGGCGCTATATGACTTAT
GGAAAAAAAGTCGTATCAAAACAATCATAA
>7NBS_00067 group_5745
ATGAATAGAAATCGCAAGCTCGGTTTTTGTTATCCTGGCTACCGATACTGTGGCCCTGGC
TGCTCAGGACCAGGTATGCCTACAAATGCAGTGGACGCTTGCTGTAAACTGCATGATGAA
TGCTATGAACGACACGGTAGCACAAAATACTGTGATGAATTGTTTCAACAATGCCTCCGT
CCCCATATGAACGCACCAAATAAAATGGCTAGAGACGCTAGACTATTCTATCGAGTTTTT
GAATTACGCAATCGTTTCTTTTAA
>7NBS_00068 group_4501
ATGATAAAAGTCTCGGAAGAACGATATCCTATCATTAAACAATTTATTTCAAGAGCCCCG
ACATTTGTTTATAGTATACTAGATCGAATGATAGAAGGAGCTGTCTATTCCGATACAGCT
GCTTTTCAAACATTATTATTCCATACGAAATCAGGGATATACTATGTATATGGCGATGAA
GGTAAGAGTTCGATTGATTATCAGCTTACCGATTGTTTTCAACAGGCTATAGAACAACAG
AAAAGGTTTACCTTATTTTCTTATTCTGAACAGTGGAATACTAAAATCGACCAATTGTTA
AATAATCAGCTGAGAAAGCGAGAACGCTATACATTTACATTTGATGAAAATATTTATAAT
CATCGAGTGAAGCATGGGAAACGTGATTACGAAGTCAAATCTATTACTGAACCCCTGATT
AAAAATTCACTGGAATTTGATCAGACATATTATGAGGAATATTGGGATTCTACCTCTAAT
TTCTTCAAAAATGGCTTTGGCTTTTGTTTCGTACATAAAGAACAAATCATTAGTGAAGCG
GTCTCTATATTTAAGTCAAATGACTATGCAGAAATTGATATTATGACAGATCCAAACTAT
AGAGGACAAGGATTAGCAAGTAGCATTGCAGAAGCCTTTATAGATCATTGTCTAGTCAAC
CAGCTAAAGCCTTGTTGGGATTGTGATATTTCGAATACAGGCTCCATTCACCTAGGCACA
AAGCTTGGTTTTACGACTCCGCAAAAATATGCTATCTATACAAAAAAGTAG
>7NBS_00069 group_4887
TTGATTGAAAATATCGACACGGAAAGATTACGGTTACGAAAAATGGGGAAAGCTGATGCT
AAAAGTTTATTAGCCATTTGGTCTGATCCTGATGTAACCAAGTATATGAATATTAATCAG
TTTACACAAGAAGAGCAGGCTCTGGAAATGATTGAACTTCTAGAACAATTAGCTAAACAA
TACAAGGCAATCCGCTTCTCTATTTTTGAAAAGGCATCTAATCATATCATTGGCTCATGC
GGCTTTAATATGCTTGATTATGACAATGCTCTAACAGAGATTGGCTATGATTTGGGCAAG
GAATATTGGGGAAAAGGCTATGCAACAGAAGCTATAACTGCTTTAATTGATTATGCCTTT
GAGCACTTAAAAATGGAAACAATTGTGGCAGAAGTTGATGCTGCCAACATCAATTCAATC
AAGGTTTTAAAAAAATTGAATTTCATTTACCAAGAGAAGCACAATACTGAAGATACTCTA
CAACTTTACACTTTAACAAAATCGTAA
>7NBS_00070 group_3390
ATGAGAGGTACGATTCAAAACAAACGTGTGGAAATTTCACAAGAGGACGCACAGCAATAC
TTAAAGTTGGGAAAAGTGGCACATGTCGCAACAGTTGATGAGGAAGGTTTTCCTTATGTT
ATTCCGTTTGTCTATGTATATGAAGGGGAGGACAAACTATACTTGCATATTGGTAATCTT
CGAGAAAGTCACTTTTGGTCAAATATCAAACAAAATCCTAAAATTTGTATAGAAGTTTGC
AATATGGGTGATTTACATCCAGGCAAAAAATATGCTTGTCAATCCGCACTAGTTTATCAA
AGTGTTGTTTTGTTTGGACATATCGAAAGAATTGAAGAGGAATCAAAAAAAGAATGGTTC
TTTGATGCGTTACTTGAGAAGTATGGCAAGCCTGAATGGACATTTGAAAGAGAAGGCTAT
CCGATTATGCCGAAAATTGAACTATTTGAAGTAAAAATAGAAAAGCTGACAGGGAAAATA
AATCACGGCATGTATCATTAA
>7NBS_00071 rhaR_1
ATGAGTTGGATTGAGTCGATACAAAAGGCCATTAATTATATGGAGGAGCATTTATTAGAG
GATATTACGATTGAACAGATTGCGCAGGAGGTTAATTCTTCTGTCTTTCACTTTCAGCGA
ACATTTGCCATTTTGACAGATATGTCTATTGCAGATTATCTGCGACGAAGAAGATTAACA
TTAGCTGCACAAGAATTGCTGGGTACTGAACAAAAAATAATCGATCTCGCCTACAAATAC
GGCTATGAAACTCCTGAAGCCTTTACTAAAGCGTTTCGTAAACAACACCATGTAACGCCT
AGTGAAGCAAGAAAGAAGCAAGGACCATTACAATCATATAATCGCCTGGTCATACAGGTA
AGCTTGAAGGGAGCAGAACCAATGAAGTATAAAATTATTGAAAAAGACAAGTTTCAAATT
GTCGGTGTAAAAAGAACATACAACTGTCAAAATGGGGAGAACACAACGGAAATACCTCTA
TTTTGGCAAGAGGTCAACCAAAGTGGCTTTGATCATCAGCTATACCAATTAAATAATGGC
ACGGTCAATGGCGTACTAGGTGTTTGTGTACCAAATACAGAACAGGGACAAAAGGGCTTC
ATTGATTATTGGATTGCTACTGACCATGTAGGAGAAGTAGGTGAAGATCTCTTAACAATG
GAAGTACCTGCATCTAAATGGGTTATCTTTGAAGTACATGGACCTATGCCTGATGCAATG
CAAAATACATGGAAACAAATTTATTCAGAGTGGTTCCCATCCAACCCATATGAACCAGCA
GGAACAGCGGAGTTGGAGGTTTATCCTGAAGAGGATGCTTATAGCCCTGATTCGTATTCA
GAAATTTGGATTCCAATTAAATAA
>7NBS_00072 group_6119
ATGAAATGGTTAGGTGCTGCTGCTATTTGTTTGAATGAAAGTAATCAGTTATTAATGGTT
TTACAAGGAACTGTTGATGAAGAGAAAACTTGGACTGTGCCATCAGGTGGAAAAGAGGCC
ACGGAAGATTTTAAGACTTGCTGTGTACGAGAAGTTTATGAAGAAACAGGCTATACAGTA
GATATTATTAAGGAAATTTATTATAAGTACAATGAAGTAGTGGAAGTTCGCTATTTTCAA
ACCATCTTAACAGGTGGACAAATGATGATACATGATCCCGATGAATTAATATATGACATA
GCATGGAAATCTAAAGAGGAAGTAGCACTTTTACCCCTAACATTTCCAGAAGATCGGGTA
TTTCTCTTATCGTTATTTAAATAA
>7NBS_00073 group_4888
ATGACACAGATAACTCAAGTTGTGACAATTCAAAACAATGATATTGTTCAATTTGAACTT
GATATTAACCGTGCTTTAGTAGATTTAAAAGGCTTTTTCATACTTGATATCAAATACAAT
ACGCTCTTTATTGGAGAGCAGACAGTCATCCATTCTGCTTTAATTATTTATCAGCAAAAC
AATTACACTATTTAA
>7NBS_00074 group_2187
ATGAAACATTATACCAAAGAAGATATTATACGCCGAGTGAAGGAAGAAAATGTGAAATTT
ATTCGCCTACAATTTACAGATATCTTAGGGACAATCAAAAATGTGGAAGTTCCTGTCAGT
CAATTAGAAAAAGCGCTAGATAATAAAGTTATGTTTGACGGCTCTTCAATCGAAGGTTTT
GTGCGTATTGAAGAATCAGATATGTATTTAAAGCCAGATATCAATACCTTTGTGATTTTT
CCTTGGACTGCTGAAAAGGGGAAAGTAGCTCGCTTTATATGTGATATTGCAAGACCAGAT
GGTACACCGTTTGAAGGAGATCCACGCTCCAATTTAAAACGAGTATTGAAGGAAATGGAG
GAGCTGGGCTTTACGTCGTTTAATTTAGGGCCAGAGCCTGAATTTTTCCTATTCAAGTTG
GATGAAAAAGGGCATCCGACACTGGAATTAAATGATAGTGGAGGCTATTTTGATTTAGCG
CCAACTGATTTGGGAGAGAACTGTCGTCGTGATATTGTTTTAGAGCTAGAGGGGATGGGC
TTTGAAATTGAAGCGTCTCATCATGAAGTAGCACCAGGCCAGCATGAAATCGACTTTAAG
TATGCGAGTGCTATTGAGGCATGTGACAATATCCAAACATTTAAACTGGTGGTAAAAACC
ATTGCTGCACAGCATGGTCTCCACGCAACATTTATGCCAAAGCCACTATTTGGGGTCAAT
GGCTCAGGAATGCATTTTAATCTCTCTTTATTTGAAGGTGATAAAAATGCCTTCTATGAT
GAACATGCAGACTTGCAATTAAGCGCAACCGCACGTAGCTTTATGGCAGGAATTATGAAG
CATGTGCATGGCTTTACAGCTATCACGAATCCACTTGTCAATTCCTATAAACGATTAGTA
CCTGGCTATGAAGCCCCTTGCTATGTAGCATGGTCTGCTCAAAACCGTTCACCATTAATT
CGCATTCCAGCAGCACGTGGATTATCTACACGAATTGAATTGCGTTCTGTTGATCCAGCA
GCAAACCCTTATTTAGCAATGGCTGTAATTCTAGCATCTGGGCTGGATGGTATACGAAAA
GATTTAACACCACCAGCTGCGGTAGACCGTAATATTTATAAAATGACAGCAGCAGATCGG
GAGTTGAACGGGATTGATAGTTTACCATCCTCATTAGAATTTGCGCTAATTGAATTAGAG
ATGGATACCATTGTTCGTGATGCATTGGGGGACCATATTTATGATAAATTTACAGCTGCC
AAAGAAATTGAATGGAATAAATATCGCACACGTGTCCATAACTGGGAGCGTGAGGAATAT
TTAACGATGTACTAA
>7NBS_00075 rsbP_1
ATGTCAGTATTAATTATTGGCAGCGTAAGTAATGATGTGCTACGTCTGCAAAAGTATTTT
CATCGTATCAGCATCCCCAATATTTATTGCTTTTCAACAACGGAAGCAGCAATGAACTAT
TTAGTAGATTCAGCTTTGAAAGATGAGCTGGAATTAATCGTACTTGACACGAAAATGACA
CTCAGCAATTGTGAGGAAATTTGTCAGCACATTCATGTACTTAAAAATTGGATAGATGTC
CCTATCCTTCTATCTACTACCTACGAAAAAAACATAACAATCGATAGGGTTTTTGAAGCA
GGCATTTTCGACTTTATTTTAAAGCCGTTTGATTTTACTCATTTTAAGACTCGAATTCAA
GTAGCCTTAAAATATCAGAGGGAAGCCAAGCTTCGAAAGCAGCAAGAAAGTATGATTCAA
AAAGATTTATTTGTTGCAAAAAAATTCCAAAAGAATGCACTATCTCCTCCATTAAATCTT
GAGCAAATACAGGTTGATGGTCTTTACGTAACATCCAATACACTAGGAGGTGACATGTAC
TGCTGGTTTAAGATTAATGACCATTTAACCGCCATTCTTCTGTATGATGCAATGGGGCAT
GGCATAGCTGCATCACTCGTTACTATGTCCATCAGATCATTATTAAAAGGAATGATTACT
AAGTTAATTGATCCAGTAGCCGTAATCCAAGAACTTAACCGCCAAATTTACGAGCTATTT
TCTGATGAGGATATGGACCGTTTTTTAATGACAGCAATCTACATACTTCTAGATACAAAA
AACGGCACTTTGCACTATGTGAATGCGGCTCACCCTTCTGGTTTTTTATTTGGAAAATTT
GGAGAAACAGTCTTCCTCCCAGCGAATACGCCTATCCTCGGACTATTCCCTACTATTCAA
ATAAAAAAAAAACAATACCTTTATCAGGCTGGCATCGTATTATTCTTTATACGGATGGAT
TATTAA
>7NBS_00076 group_6120
ATGGAATTCACACTCAATGTAAATCCTGATACACAAGCTATAGCCTTTATTGATCAAGTA
ATGGAGAATTATACAGAGTTATATAATCTACCTTATAAACGAGAGTTAAGATTTGTTGTT
CATGAACTAGTCATCAATGCCGTAGAGGCTATGGGAAAAATTAATACACCCGCTCAAAAG
AAGATTCAAATACAAGTAACTCAATCAAACGAAGAGATAAAAATAACAGTCACTGACGAA
GCAAAAGGCATTGACGAAAAAGACTGGGACAAAGTTCTTCAATTCGATTTAGACAAATTT
GATTATGCTGATCGTGGACGCGGTTTATTTTTTGTCAAAAATATGGTCGACCATATTTGG
TTCGAAAATATTTCTGAAACAAAATTTTTAGTTGGTATTTCCAAAAAGATTCATCTATAA
>7NBS_00077 group_3391
ATGAAGTTATCTATACGAAAGAAAATGAATCTGCTTATATTTGGTTGTATTATTTTACTT
ACTTCCCTTTTAGCAGGAGTCAATTTTTTTGTTGCCAAGAACAATCTATTAGAAAGTGCT
GATACAAAGCTTTTATCAGATATACAGTTGAGCTATGAATATTTAGACGCTAAATATCCT
GGTGAATGGTCCATTAAAAACAACCAACTCTATAAGGGCGATATCAATATGGTAGAAAAC
TTTGAGGTAGCTGATAAAGTTGGAGAACTCACAAACGGGAATGCTGTATCCATCTTTCAA
AACGATACGCGTATAAGTACCAATATAGTGGATAATGGTGAACGCGCTTTAAATACAAAG
GTTTCTGACGAGGTTGCTACTGTTGTACTAGGAGAAAAAAAGCGCTTCATCGGTTCTGCC
AATGTCTTAGGAAGTTTGCATCAAGCAGCCTATGATCCGATTATAAATAGTCAAGGCGAG
GTTATCGGCGTATGGGCAACCGCTGTCCCTACCGCTCCTTATATAAGCATTGCCACAAAA
TCAGCACTGGAGAATGTAGCGATTTCCTTAGTGATCGCCATTGTAATGATCGGGGGAATT
AGTTGGTTCTTACAAAAGCAAATTGTTAATCCTATTAACATTCTAAGTACCAATGCCAAG
GAACTAGCAGAACTAAATTTAAATGTTAAACTGTTAAACCCTAAAGGCAAAGATGAAATC
GCTGAATTAGCACGCGCATTTAGTAGTATGAAAAATCATTTAACAGAGACGATAAAGATT
GTGGCTGGTAGTGCACATCAAATTGCAAAGTCATCACACACTTTGGCAGAATCATCACAT
CAAACAAGTGAAGCATCTAATCAGATCGCACTAACAATGAATGAAATCGCCGTTGGTACT
ACCACTCAATCAGATCAGGCCGAACGAATAGTTTCAATGATGCAAAAAACGCTTGAGGAA
GTATCAAAGAGCTTACAAAAGGCGGAAATCACTTTAAATAGCGCTATCGAATCCACTCAT
ATCGCACGTAAAGGAGAAGAAGCTATCAATGAAGCGATTATGCATCTAAGTGATGTTACG
AAAACAGTGTCTTATGCAACAGATTCTATCCAAAAATTAGGCAAGCGCTCTGAAGAAATT
GGTGGTATTATTACCGTTATCACTGGCATCGCAGAACAAACGAATCTGTTAGCACTCAAT
GCGGCCATCGAGGCAGCACGAGCAGGTGATCAAGGGAAAGGTTTTGCTGTCGTTGCATCA
GAGGTTCGTCAATTAGCTGAACAGTCAAGTTTAGCAGCTGGACAAATTACTAATCTTATT
AATGATATCCAAGCGGAAACATCTGTGACCGTACGAACAATGGAAAGTAATTTACTAGCT
GTCGAGGAGCAAGTAACGATCATCAATAAAGGCGGAAGTGCCTTAAAAGAAATCGTGGAG
AAAGTTGTCGAAACTGAAGAAGGTGTCGAACAAATGAAAGTGGCATTTACACATGTTAAC
GACAACTCCCTAGATGTGCAACAAGCCATTCAAGATATTTCTCGCATCATCGAGGACGCT
GCAGCAGCTACAGAAGAGATTGCCGCAACCTCAGAAGAGCAATATGCGACTGTTGCCGAA
ATTACACAAAGCTCAGATGAGTTATCATCAATTGCTGATAAATTACAAAATGAAGTGAAT
AAATTTAAGTTTGAATAA
>7NBS_00078 rsbV_1
ATGAATCAGAAGAAAATTGCAATGAATATTGACACAAAGGCTGATTATATTGTGATTGCG
TTTACAGGCGATTTAGAATACGGGATGATTGAAGAAATAAAGTCAGAGCTGCAAACACTT
AGCTTAGACACAAAACACGGATACATTATCGATATGCAAAAGGTAACAAATATTGATAGT
ACTGGATTCGGGATGATCGTTAATTTTGCTAAGAAAGTGTCTGTAAAAGATAAGAAAATC
GCCATTATTGTCGTCGATGATTTCATTCGCAACTTATTCGCTATTTCACAGGTTGATAAA
GTATTCCCTATTGCCAAAAGCGAAGAACAAGCAAGGAAGATTATTAAAGAAGATTGGCTA
GGTGAGCTATCACTTAACGATTATTAA
>7NBS_00079 group_636
ATGTTTGAGGAGTTTGAAGAGATGAGTGGAAAAAAAGGACAGTGGTCTAGTAAATTAGGT
TTTATTTTAGCATCAGCTGGTGCGGCGATCGGACTAGGGGCAATTTGGAAACTTCCCTAT
GTAACAGGACAAAGTGGTGGAGGAGCATTTTTCCTTATCTTTGTGTTATTTACCTTGTTA
ATAGGACTACCGATGTTATTGTCCGAGTATGTTTTAGGACGTGGTACACAATCCGAGGCT
GTAACAGCGTATAAAAAAATTGCTCCAACTAAGCCAGGCTGGGCTTGGATTGGTCGAATG
GGCGTGCTAGGCTGTTTTTTATTATTAACTTTTTATAGCGTAGTTGGAGGTTGGATCTTT
ATTTATAGCGGGCTAGGTGTAGCTGGCGCGGTAATTGATCCAGCAGTAGATCCAGCTGAA
CTATTTGGAAAAATTATAGGTACGCCTTGGATTACGCTAGTTGGACTAGTGTTGTTTACA
TTAGCCAACGTACTTGTGATTTCATTAGGTGTACAAAATGGAATTGAAAAGGCCAATAAA
TGGATGATGCCGTTACTCTTCATAATGTTCATTGTCCTTGTTGTGCGTGCAGTTACATTA
GATGGGGCAATGGAAGGGGTAAAATTCTTCTTATGGCCTGATTTCTCGAATATTACAGGT
AAAGCATTATTAGAAGCCCTAGGACAATCGTTCTTTGGGTTAGCAGTAGGCTTTTCTTGT
CTAGTTACATATAGCTCTTATTTAAAAAAGGATGTCAGTCTTCCGAATTCAGCGGGTTCT
GTAGTGTTGTTAACCGTGCTTGTTTCATTTTTAGCAGGTTTAGCGATTTTCCCTGTGGTG
TTCGCCTTTGATTTAGAGCCAGCAGCGGGTCCGGGTTTGCTATTTATGGTGCTGCCAACA
GCTTTTAGTCAAATGCCATTTGGTGAAGTGTTTTTAGCCATGTTTTTATTGCTATTTTTA
TTTGCTACATTAACGTCATCATTTAGTTTATATGAGATTATCGTCGCGGCATTTATGGAG
CATAGTCAGAAATCCCGACCGATGTGGACGCTTTTACTTGGTATAGTCGTATTTATTGCA
GCTATTCCAGCAGCACTTTCTTCGAGTGTATTATCGGATATAATGATTTTTGAGAAAAGT
ATCTTTGATGCAACCGATTTTTTAGTGTCGAATATCATGCTTCCATTAGGGAATTTATTC
ATTGCTATTTTTATTGCTTATGTAGTAGATAAAGAATTTGTGAAGAGAGAATTGCTAACG
GGTAGTCAAATGGGGCAAGGCTATTATTCTACATATCGTATGTTAATGTTAGTTGTTGTA
CCCATTATTATTCTCGTTGTGTTTGTTAATATGCTACTGCAGTATTAA
>7NBS_00080 fmnP
ATGAAGAAAAATGTTAAACTTCAATCGTTTATTACGATTGGCATGCTGAGCAGTATTTCG
TTTTTATTAATGCTTTTTAATTTCCCAATTCCACCATTCCCAGCATTTTTGGAAGTCGAC
TTTAGTGATATGCCTGCATTAATAGCAGCCATCACTATGGGGCCTGTGGCTGGTATTTTA
GTAGAATTATTTAAAAATGTATTGGATTGGATTTTCTCGGGAACGCCAACAGGTGTGCCA
GTAGGTCATATTGCCAACTTTGCAACAGGTATTTTATTTATTTTACCAGTAAGCCTTATT
TTTAATCGCTTTAAAACAATTGCTGGTCTTGTTGGAGGTTTAGCGACTGGAACAGTTGTA
ATGGCAGTAGGCATGAGTATTTTAAACTACGCAGTATTTTTACCGATGTACACATACTTC
TTAGGTATGGAGCCTGTTGTAGGTGATTCGCTTTATAAAATGATCATCGCTGGGATTTTA
CCATTTAACATTGTAAAAGGTATTTTATTAACGGCTATTATGGCGTTTTTATTTACAACA
ATGCGCAAATGGATCGACCGCCAGCGTTCTATCTATATAACAAAATAA
>7NBS_00081 group_4733
ATGACGCATAAGCCATTTGATGATGAACAGCTTGAACATGTATTGAACAATGCCCCTAAG
CTTTCTGACCGCCGTTCAAAAGAAGAAATATTAAATCGGTTAATGGCAGATGCTCGCTTG
CAGGATAATAGTCACCTTCAAGAAGCGATACAACAACCTATAGAGAATGAAGAAGCACAA
CAAGAAAGTAAACCTTTGATTCAAGATGAACAACCATCACGATTTAAGTTCCGAAAAATG
TCGATTTTTACGAGTATAGCAGCTGTTTTCGCGTTAACGGTGCTCGTTGGCTCCATGGTC
ATGAATAATAACGCTAGCCAAAAAGATCTAGCTAGTACACCGGAAACGGCTAATTACTCT
ACATTACAGGAAGATCGTTCTGCTAAAGAGGCCGCTACCCAGGATGAGGCACTTCAATCC
AGTATTGTAGCGGAGCATGAGCGTATGTTATCTTTACGGTCATCAGTCTATGAGGAAGAT
GTGAAAGATGCTGTCGTTTTTCGTATTGGTTTGGCAGGACGTGATGCAGAAAGTGTACCA
ATGACATATGTGATACCAAATGAGCGTGTAGCAACTGATTTTGGGACGCAAAAACCTTCT
ACTTTACAGATGTATGAGAAATATGCTCCTCAAATTGATGAAGAAGCCAAAGGGTTTACG
GATTATCATCCTTTTAAGGGTGAACTGAAGGAGAAAGATGACAAGCTTGTCCACGTTTTA
CCAAAGGACAATAACTATGATGTTGCTTCAGCTACCGTTAATGAATACAAAGGTACTTTA
GAGGATACATTCTCGGATTCTGAATATACGGAAGTTGAGATTCAAAATGAAGATGGCACA
CCTTATGAGTTTTCTCAAGAGGGTGAGCCAAGCCAAGCCATGTCATTAACAAACGCCAAA
CATTTTAATTATTATTTATACCAAGATGGTAATGGGGCAGAATATCTATCACCAGATTTC
CGTCAAACATTTGCTAATGTTACAGAGGCACTTACATTAATGAAAAACAAAAATGATGAT
GTTTATGTAACAGTTGTTCCTGAAAATGTGACATACACGGTGAAAGAGGAAGCAGAAGGT
GTAGTCGTTACATTCGATATCCCTTTAGATTTAGCATCGATGGAGCCAATTCGCGCTACC
CAACTGATTGAGGCTATGATGTTAACTGCTGCTAGCTTTGACCAACAATTACGCTTAGAT
AATGTGGTCCAAGAAAGCTGGGAAGGATTCGATTTAAAAACGTATTTGCCAAAGCCTGTG
GGGCCAAATAAACAATATATGCCTTAG
>7NBS_00082 sigX_1
TTGAATGACTCCGTGTTCCATCGACTATACGATGCATATCACCAAGACGTGTTTCAGTTT
TTAATATATTTAGTAAAAAACCGTACACTTGCCGAAGATTTAGCACATGAAGTTTATGTA
CGAGTGTTGCGCTCGTACGATCAATTTGCAGGGAATAGTAGTGAGAAAACTTGGCTATTT
GCTATTGCCAAAAATGTAGCGATTGATCATTTTAGAAAGCAAGCTGTACGCCAAAAGCAT
TCACATGATTTCTTTGACTGGGAAACGGAACAGCTCCATTCAACCACACCATCACCGGAA
GATATGCTACAGGCCAGTGATGAATTTATGCAGGTAGAATCAGCACTTGAAAACTGTACA
GGCGACCAAAAAATGGTCATTATTATGCGCTATTTTCAGGACTTATCAATTGCAGAAACA
GCGCAAATACTAGATTGGACAGAAGCTAAGGTAAAAACCACCCAGCATCGAGCCATTAAA
TTTTTAAGGCAACAGCTACAGCCGATTAGAGAACAGGAGGCGAAACGGCAATGA
>7NBS_00083 resE
ATGAATAGAATATGGAATAGTGTTGTCGGGAAGCTATGGGTAACCATATTGCTTCTCGTT
TCATTTGTATTATTTGTTTTCACGGTGTTAATGCTTGAATTTCTTCAAAATTACCATATG
CAGCAAGCAGAAATTTCATTGCGGCAAACAGCTGCAACGGTAGCAAGTATAGTAGATGAC
AATGAAACAGCCGAATCTACCTCGGAATTATTAAAAGATATTTTACCTACAGGGACCAAT
GCATTGATCGCTATCAGTCATGTTGAAGTGTCCTTTGCGATGCAAGAAGGTGTCAATAAA
AAAGAAATACAAGATACCATTTTAGCCAATAAATCTTTTCATGAAGTGTTTCAATCAGAT
GAACCGATTATTAAAGAAATGATGATGCCTTCTTCAACTGATCAAGAAAAGATGGAATCT
TATGTCGTACTTGGTTTTCCGCTAAATGTTGAAAATGCAGTACATGGAGCTGTCTTCATC
TATCAAAGCCCTGATGCGCTACATAAAACGTCTAAGGAAACAACGAAAATTGTCTTTTTA
GCAGCCTTCATAGCATTTGTGTTGACGACATTCTTCGCATTTTTCCTTTCTTCACGTATT
ACTTCGCCATTGAGAAAAATGCGTGAATTGGCTTTTGAAATCGCGAAAGGGAATTTTGAA
GCGAAAATGCCTACTACCCAAAATGACGAAATTGGTCAGCTTGCCGTTGCCTTTAACCAA
ATGGGCCGTCAATTAAAGCATAATTTAGAGGTCATCAATCAAGAAAACGAACAGCTTTCT
AATATTTTGACATCTATGACAGATGCTGTGATTACATTTAACCGTGATCGTACAATATTA
TTAAGTAATCCACCAGCAGAACGGCTAATGCAAAAGTGGTTTGTGAATAAAGGCTCACAA
AGTGCTAAACCTATCCCGCCAGAGCTTTATCATATGCTTGATCATGTGCTGATGTTTGAG
GATAAACTAGAAGAGGAAATTGAAATGGACGGCAGCTATTATACGTTTACTATTAGTCCC
CTTTATAGTGGTGAAATGATACGTGGCGCTGTGGCTGTTATTCGTGATATGACTGAACAA
CATCGCTTAGAAAAACTTAGATCCGATTTTATAGCCAATGTCTCTCATGAGCTACGGACA
CCGATTGCCATGCTTCAAGGTTACTCGGAAGCATTGATGGATGATGATTTTATTCAGGAT
CAGGAAGAGCGTAATGAGATTACCAAAATTATTTATGATGAATCGAAGCGAATGGGCCGT
CTTGTGACAGATCTATTAGATTTAGCACGCATGGAATCAGGGCATATGACGCTATATAAA
GATGAATTACCGATTAATTCTACATTCGAACGAATTACACAAAAATTTGCGCAGGTAGCA
AAAGAAAAGCACGTTCGCCTGCAATTTGACAGTGAATTTAATGACGAGGCTATGATTAAT
ATAGATGAGGATCGCATTGAACAAGTGCTTACAAATTTAGTTGACAATGCCCTTAGACAT
ACAGATGAAGGGTCTGTGACTGTAAAAGTAGAGCAGGAGCCGACATTTGCTAAAATATCT
GTTCAAGATACAGGACATGGCATTCCTCAAGAGGACTTACCCTATGTCTTTGAACGTTTT
TATAAAGCCGATAAGGCACGTACTCGTTCCAAGGGTGGAACTGGTCTCGGCTTAGCCATT
GCTAGAAATATTGTGAAGGCACACTCAGGTAATATAATGGTAGACAGTGTGCTGAAAGAG
GGTACGACCTTCACGTTTTATTTACCGTTCGATTAA
>7NBS_00084 srrA_2
GTGTCAGAAAATATTTCAGTATTAGTAGTAGATGACGAGGATCGTATTCGCCGCTTATTA
AAAATGTATCTTGAGCGTGAAGGATACCTTGTTGACGAGGCCGAAAATGGTGAACAAGCG
ATCGAGAAATCTTTAGAAAAAGAGTATCACTGTATTTTACTTGATATTATGATGCCTGAA
AAAGATGGGCTAGAAGTGTGTGCGGAAATTCGAGAGCGCGCAGCAACACCGATTATTTTA
TTAACTGCCAAAGGCGAAGAAGCGAACCGTGTACAAGGGTTTGAGCTTGGTGCAGATGAC
TATATTGTAAAACCATTTAGTCCTCGTGAGGTTGTGCTACGTGTGAAGGCTATTTTACGC
CGTTCACAGGCTTTCTCACCAACGACAAATGCGTCTTCTTCAAAAGATTTAGTGGTGTTC
CAACATTTAATGATTGATCATGATGCACACCGTGTGACTGCAGAGGGCATTGAAGTTAAT
TTAACACCGAAAGAGTATGAATTGCTATACTTTTTAGCGAAATCGCCAGACAAAGTATTT
GACCGTGAACAACTACTAAAAGAGGTATGGCATTATGACTTCTTTGGTGATTTACGTACA
GTGGACACACATGTAAAACGTTTACGTGAAAAGCTCAACCGAGTTTCTGAAAACGCTGCT
AAAATGATTGTGACGGTTTGGGGCGTTGGATACAAATTTGAGGTTGTCAATGAATAG
>7NBS_00085 ccsA_1
ATGAGTTTGATTGACATAAGTGGAAACTTACTATTTGTAGCATTTATTGCTTATCTAGTA
GCGACATTATTATTTGGTGGTTCAATTAAGCAAGCGAATGCTACTGGTAAAAATACTGAT
AAATGGGGCAAGCTTGCCATTGTGGTTACCATTATTGGTTTCCTATCACAGCTTAGCTAT
TTTATTACGCGTTGGATCTATACAGGACATGCGCCAGTAAGTAACATGTTCGAATTTACA
ACTGCCTTTGGTATGTTCATTGTCGGCGCGTTTATCTTAATTTATTTTATTTATCGTTTG
ACTGCACTTGGATTAGTGGCATTGCCAGTTGCGCTTTTGATCATCGCTTATGCAGCAATG
TTCCCAAAAGAAGTAAGCCCGTTAGTGCCTTCTTTACAAAGTCATTGGTTAACAATTCAC
GTTATTACAGCTGCATTAGGACAATCTATTTTAGCGATAAGTGCTGTGGCAGGACTTATT
TACTTATTAAAAGTAGTTGATTTAACAAAGCCTTCTAAACAACGTTTTTGGTTAGAGGCC
GTTATGTACTGTCTTGTAGTAGTTGTTGGGTTTGTTGCAGTTACATCTACATTTAGTGCG
ATGGATTATGAGTCTAGCTATAATTATGTGGATAAAGAAGGAACTACTCGTAAAATTATT
TACAATTTACCTCCAGTATTCGGTATGAATGAATATGAAGTGATAGAAGAACATGGCATG
TCGCCATTAGTAGAAATGCCAGCATTAATTAATGCGAAAAAATTAACAACTGTTGTTTGG
TCATTAATGGTAGGATCTGTGTTGTATTTATTAATTCGTTTAATTGCTCGCCGTCGAATT
AGTGCCATTTTCCAACCACTTGTTAAACGTGTCAATTTACAATTACTTGATGAAATTGGT
TATCGTTCAGTGCTGATTGGTTTCCCTGTATTCTCCCTTGGTGCTTTAATCTTTGCGATG
ATTTGGGCACAAATTGCTTGGAGTCGTTTCTGGGGTTGGGATCCAAAAGAAGTATGGGCT
CTTATTACATGGTTATTCTATGCAGCATTCCTGCATTTACGTCTATCAAAAGGCTGGGAA
GGTCGAAAATCTGCTTGGTTAGCATTAATTGGTTTCGGGATTATTTTATTCAACCTAATT
GCTGTTAACTTAATTCTAGCAGGTTTACACTCCTACGCGTAA
>7NBS_00086 ccs1
ATGGAAAAAATCATTTGTGCTTGTGGTCATAGTAATCCATACGGCACGAAGCTTTGTGAG
AAATGTGGTCGTCCTTTAACCGAGGAAGAAAAACAAAATAAGGTTGTTGATATGCGCTAT
GATGGTATGGCCATTCGCTCCAAAACATATAACAAATCATTTGTTGATAAAATATGGAAT
TTCTTCTCAAGTGTTAAAGTTGGTATATCCTTAATTATAATCACATTAATTGCTGCTTCA
GTCGGAACATTACTACCACAAGAGTTTTACGTAAAAGCTTCTGATATGGAGAAGGGGGCT
TACTACGCAGACGTATATGGTACATTCGGTAAAATCTATTATACGTTGGGGCTTTCGGAT
TTATATAGCTCATGGTGGTTCCAGATTTTGGTTGGTATGCTAGCGGTATCAATTATAGTG
GCAAGTCTTGACCGAGGCATTCCACTTTATAAATCATTAAAGAATCAACGTGTTAAAAGA
CATGAAAGCTTTATGAAGCGTCAGCGCATTGTTGCAGAAGGACAAGTGTCAGCCAGTGCG
GAGGAAACGCTTGATAAAGTGGCTCAAAAAATGACTGAGATGAAGTATTCTGTTCGTCGA
GATGGTAGCGCTCTCTTAGCTGAAAAAGGACGCTTTTCTCGTTACGGTCCGTACATAAAC
CATGTAGGTCTCATCATTTTTTTAGGTGGGGTCATGCTACGTCTAGTCCCAGGATTCTAT
GTTGATGAATCGATATGGGTGCGTGAAGGTGAAACACGAGCTATCACTGGAATGGAAGGC
TATTTCATTGAAAACCGTGATTTTATTTTAGAAACACATGATAATACACCTCAAGGCGAG
CAAGTTAAACAGGGTGTGAATGTAGTGGCTAAAAACTTCCAGACCGATATTACACTATAC
AAGCAACCTGAAGACGCATTACCAGGTGATACGGAAAATCTAGAAAAAGTAAAAGACTAT
TCCATTCGTGTAAACCATCCTTTGAAAGAAGATGGCTTTGCGCTTTACCAGATGGATTAT
CGTCTTAATGAATTAAAACAAATGAACTTTGAATTAATTAATAAGACGACAGAGAAATCA
TTAGGTAAGGTAGAGATTGATTTAACAAATCCTAAAAAGGAATATGATTTAGGGAATGGT
TCATCCGTTCAAATTCTTGTCTATACACCTGATTTTGATGGATTTGAAAATGGTGAACCT
CAGACTAAAACGTCTATTCCAAATAATCCTGCATTTTTATTTAAAATGACTACACCAGAA
ACACCTGAAGGAGAAGTAAGCTTTGTTGAAATTATGCAGCCTCCTTTAGAACCACTTGGT
GAAAATAAATATAGAATGAAATTTGCTAGTGCAGAAATGCGTGATATGTCAGGTATTACA
GTACGTAAAGATAGTACCATCCCTATTCTGTTTGTTGGTGGTGTCATCTTTATGATCGGT
GTTGCGATTGGCTCTTACTGGAATCATCGTCGTCTATGGCTTCAAGTGGAACCAGACGGC
CGTGTGTTAATGGCTGCCCATGTCAACAAAAATATGTTCAGCATGAAAAAGGATTTAGAT
GCTGTTACAACATTTGCTGCATTGCCTCCATATATAGATCAGTTAGAGAAAGATGAGGCT
AGCGAAGAGTCCACAAATGGTGGCATTAAAGAAAAGGAAGGTGACAACACCTTATGA
>7NBS_00087 resA_3
TTGGAGAAAAAGAAAAAACGTCTTGTACTGCGAACTGTCATTTTAGCTGTGTTAGCGTTG
GCAATCGGGTACACAGTATATGGAACAGCAACAAAGGAAAAAGTAGAGTTAGTAGCAGTA
GGCTCTGAGGCACCTGACTTCACGTTAGTAGATTTAAACGGTGAAAAACATAAATTGTCG
GATTATAAAGGGCAAGGGGTATTTTTAAATTTCTGGGGAACTTGGTGTAAGCCTTGCGAG
AAGGAAATGCCTGCGATGGACAATCAGTATCAAGAATTTAAAGATCACGGTGTACAAACA
TTAGCTGTCAATATTGCTCAAACAGATTTTGAAGTACAGAATTTTGTCGATCGATATGGG
TTGTCATTTCCAGTAGTTATCGACAAAACAAAAAGTGTTATGACTGCTTATAATGTAGGA
CAATTACCTGCAACAGTGTTAATTGATCCAGAAGGCAAAGTGGCCAAAATTATTACAGGT
GAAATGACGGAGAAGGATATTGCTTCGTACATGGAATTAGTGAAGCCAAATAAGGAGTAA
>7NBS_00088 rluB
ATGGAAAGATTACAAAAGGTCATTGCCTATGCAGGCGTTGCGTCAAGGCGCAAGGCAGAG
CAATTGATTTTAGAAGGTAAAGTTAAAGTAAATGGTGTAGTGGTTCGTGAGTTAGGAACA
AAGGTATCTAATTCCGATACAATTGAAGTAGAAGGTGTAAAACTAGAAAAAGAAGATAAG
GTATATTTCTTACTTTACAAACCACGTGGAACAATTTCTGCAGTTACAGATGATAAAGGA
CGCAAAACTGTCACAGATTTATTTCATCATATTCCGCAACGTATTTTCCCAGTTGGTCGT
CTTGATTATGATACATCTGGATTATTGCTATTGACAAATGATGGAGAATTTTCCTATATG
TTGACACATCCGAAATTTAAAATTGACAAAACATATATCGCTCGTGTCAAAGGTGTGCCA
ACAATTGAAGGGCTTAAAAAGCTTCAACGAGGGATCAAATTAGAGGATGGAAAGACAGCA
CCTGCTAAGGTAAGTATGACATCTTTCGATGAAAAAGCGGGCAAAGCTATTTGTGAAATC
ACGATTCATGAAGGGCGCAATCGCCAAGTTCGTCGTATGTTTGAAGCGATTGGAACACCC
GTTGTTAAATTAAAACGCGAACGCTTTGCTTTTTTAGATTTATTTGGTCTTGCTCCAGGA
GAATATCGTGAATTATCAAAGCATGAAGTAAAGCAACTACGTGTGTTAGCAGAAACAGGA
AAGCTTGATTAA
>7NBS_00089 group_1207
ATGGAAAGTAATGGTAGGCAAATTCAATTTGGGCTAATCATTATCTTATTCTTATCAAGT
TTAATTGTGCCTGTCATTCTTCTATATCCAATTCAAGAGATACTATATCGACCTAATGAA
TTTTATTATTTTGCACCTTATTTTAATGCTTATATTATCTTTATGGTCTCTTTATTTGTT
ATGGCCCTCGTACTACTAATCAATTATTTGATCATACCTAAAACGAAAAAAAGAAAGAAT
ATAAAACGTGGTCTAGTATCTACTTCCTTATTAATTGCCTTAGGTTTCATCGCATTAAGC
TTTAATACTTATAAATGGATAGATTCAAGAGGTATTCATATGAATCCATTTTTTAGTTTA
AAAGTAAATTTTGTCGAGTGGGAAGAAATAGTGAAAGTTGAGCAGGTTAATCTAGAAAAA
AGTGGTGTGACAAAGCCTGATCATCTGGTTTTTACATTTCAAGATGGTTCCACAATTGAG
GAACCTTTGGCAGGCAACATGGTACTGGCTAAAAACTATATAGCCAATGAGTTAAAGCAG
CGTGGCCTAACAATTGAAAATGTATACAAATAA
>7NBS_00090 dacB
TTGCTTCGGTTATTTCGTTTAACACTGTTTATGATCATTGTGTTAATGGTAATGCTTCCT
CAGACTAGCTTTGCAAGAGGAGGAAGCGGCTATGCTGTCTTGGATGGCGATACAGGTCGA
CTTTTAATTGGATCCAATAGCGATGAACGATTACCTATTGCTAGCCTCACAAAAATTTGG
ACAGCACTTGTGGCAATTGAAAATAGTGACTTGCAGGATGAAGTCGTTATATCCCCTAAG
GCTGCTATGGCTGAGGGGAGCTCTATTTACCTACAGGCTGGTGAAACGGTGACAGTTGAA
ACGTTATTGTATGGCTTAATGCTACGTTCCGGCAATGATGCTGCAACAGCCTTAGCCGAA
CATGTAGGAGGGTCTGTAGAGGGTTTTGTCAAATTAATGAATGAAAGAGCTGTTATTGCA
GGTCTTACCAATACCGTCTTTATGAATCCTTCTGGTCTTCATCATGATGAGCATTTATCA
TCTGCAAGAGATACTGCTGAGATGTTAAGACTTGCGTTGCAAAATAAAACATTTGAGAAA
ATTGCTTCAACGGTACTTTATCGGGCAAATACAGTAAACGGAATGTTATGGGAAAATAAA
CACCGTCTATTAAGAGAAGGTTCAGGAATGGCAGCAGATATAGATGATGAGACAGAACAG
CCTGTTAGTTCCTTAAAGTCAGCCACTGGTACTGCTTTCGCTGGAAAAACGGGCTTTACT
AAGGTTGCTGGACGAACACTTGCAACGGCCTTTCAAAAGGACGGGCAAATCTGCGTTGTC
GTCACATTAAATGAATCAGATGATTGGAATGTACATCGAGGCTTATCCAATAAAGTATGG
CAAGATTATAGTCTTGAAACAGTAGTGAAAAAGGGTAAATACAATGTCAATAAAAAGTTG
GCTATTCGTTTACAAGAGCCCGTTCGACTACAGTTAAATAAAGAGGAAAAAGAACAGGTG
AGGCAAGTATTACATGTTTCAAGGAAACGCCAAGAAGCAGTCTTGTCTATCTTTATAGGA
GAAGAACGGATTTATGCAACGCCAGTAAAAGTTGAATCAGCGGATCGTTAA
>7NBS_00091 scpB
ATGACGAAAACATTGATGTTACAGAGTAAAATTGAAGCCTTATTGTTTGTTGTGGGAGAT
GATGGCTTAACGATTAAACAACTCTCACAACTTTTAGGAGAACAGGAAGAGCTGATCCTT
CAAACAATGAATACATTGAGAGAAGCCTATGAAGAAGATTTAGCAAGAGGAATTACGGTG
AAAGAAATTGCAGGCGTCTATCAGCTCATTACAAAATCTGAGTTTGCCGATACGATTCAA
AGATTAGTAGAAAATCCAACGGCACAATCCTTATCTCAAGCCTCCCTCGAAGTGTTGGCA
ATAGTGGCATACAAACAGCCCATTACACGTGTAGCGATAGAAGATTTGCGCGGTGTCAAG
TGTGAACGCCCAATCCAGACGTTAGTTTCACGTGGATTAATTAAAGAGGTAGGTCGGTCA
GAAGGGACTGGACGTGCCATCTTATATGGAACAACAAAAGAATTTTTACATTATTTTGGC
TTAAATAGTATAGAAGAAATGCCTCCTCTACCTGAAGAGGACCTTGCTGATACAGAACAA
GAAACAGATTTATTTATGACGAAGTTCCAAGAGACTTTTAGCGGAGCAAAATAA
>7NBS_00092 scpA
ATGTCTTATGAAGTAAAATTAGAAGCCTTTTCAGGGCCTCTTGATTTATTATTGCATTTA
ATTCACAGATTGGAAATTGATATCTATGATATCCCAATGGCTGAAATTACACAACAATAT
ATCGACCATATACATGCAATGCAAGTACTGGAGTTAAATGAAGCAAGTGAATATTTAGTA
ATGGCAGCAACGTTGCTGGCAATTAAAAGCCGCATGTTATTGCCAATTCACGAAGGAGAG
ATGGAGGACGCAGAATTAGAAGTGGACGGCCCTGACCCTCGTGAAGAATTGGTGCAACGC
TTAATCGAATATAAAAAGTACAAGGAAGCAGCAAGTAATTTGCAAGAGCTTGAAACAGAC
CGAGCTCAGGTATTTACGAGGCCACCTGCTGATTTAACAGGATTAGCCTCAGAAGAACAG
ATGGCTTTATTTGATTTGAATGTGAATATCTATGATATGCTTGGAGCATTTCAAAAATTG
ATGCGTCGCAAAAAATTAAAGAAACCATTAAAAACAACTGTAGCAAGGCAGGAACGATCA
GTAAAAGATCAAATGCGTTCTGTTGTGGATTCTTTACGATTAACAGGTGGACGTGCATCG
TTTTTCGAGCTTTTTCCCTATGAAGATAAGCCAACACTTATTCTAACGTTTGTATCCCTT
CTTGAACTGATGAAGCGTCAGGTCGTCATCGTAGAGCAAGATGGTAACTTTGAAGAATTA
ATGGTTACCTTACAGAAGGAGGAATGGGAAGATGACGAAAACATTGATGTTACAGAGTAA
>7NBS_00093 group_2188
ATGCATCCACAGCATCATACTTTATTTATAGATTACTGTGCCTATTTTAATGGCAATCAA
GATTTTTTTGAATGCCATGAAGTGCTAGAGGAATATTGGAAGGAAATTGCTCCTGGTGAT
AAAACGCATCCACTTGTCGGCTATGTACAGCTGGCAACAGGCTTCTATCATTGGCGACGT
GGTAACAATACTGGTGCTAAACGAATTTTAGAAAAAGCACTTCATAATTTTCAAGTAAAT
GAAGGGCATGTTTTTTTTCAAGAAATTGATTATCCTGAACTCCTAACACAAATAGCAAAA
GCTATCACTTTGATTAAAACGGGCAAGTCCTTTCAAACTTTCCAGCTCCCTCTCTCACCT
CACTTGCTGGATTTAGCGCTAGCACGTATAAAGCTTTTGCCATCAAATAGCTCAAATTAT
CTTCTTCATAAACATATGCTTCGAGATCGCTCACATATTCTTGCAGAGCGACAAGAAAGC
AAACAAAGAAAAAGCAGACGTTGTTAA
>7NBS_00094 ribT
ATGTTAATTCGATATAAAAAAACTTTAGAGAAAATAGCAATGGGGCTACTTTCATTTATG
CCTAACGAAAAAGACGTAAAAAAGCTTACAGAAACCATCCACTCCTATGAAAATGACGAT
AATTGGGTTTTATACTTATGGAAAAAGAATGATGAATATGTTGGCATTGTAGGGCTTGTT
GTTGATGAGCATAATATAGCCACAATCCAGCACGTGTCGGTGATCCCTTCCTATAGGGGA
GAGGGAGTAGCAACTGAGATGCTTCAAGAAGTGGCAGAAATTGGCCAATATGAAAGTGTG
CGTGCTACAGATGAAACACGCAGTTTTGTTCAAAAATGTATTCATTGTATCGATGAAAAA
GCAGACGATTAA
>7NBS_00095 lysA
ATGCATTTATATGGAACACAAGCGATTTCTGAAAATGGTCATTTAACAATTGGACAGGTA
GACACACTAGAGCTAGCAAAAGAGTATGGTACACCACTTTTCGTGTATGATACTGCACTT
ATTCGTAAGCGTGCGCGTAGCTTTATCGATACGTTTAAAAAACTAGGCGTAAAAGCAGAA
GTAGCTTATGCTTCAAAAGCATTTGCATGTGTAGCGGTGTATCAATTAGCAGCAGAAGAA
AATTTATCATTGGATGTTGTATCTGGTGGAGAATTATTTACTGCATTAAAGGCAGGTTTC
CCTGCAGAGCGCATTCATTTTCATGGTAACAATAAAAGCAATGCAGAAATAGAGCTAGCT
TTTGACTCCAAGATTGGATGTATTGTTGTAGATAATTTCTATGAAATACAGCTTTTAAAA
GATATTTCGGAGCGCCGTCAGCAAAAAATGCGTATATTATTACGTGTTACACCAGGTGTT
GAAGCACATACGCATGATTTCATCACGACAGGTCAAGCAGATTCAAAATTCGGCTTTGAC
TTAAACAATGGTCAAGCAGATGAAGCATTCCAACAGACATTTAACCATGAATTCCTAGAG
CTACTTGGCTTACATTGCCATATTGGCTCACAAATTTTTGATACTGCTGGTTTTGGCTTG
GCTGGAGAAAAATTGATTGACAAAATTTCTGATTGGTACAAGACTCACGGATTTACATGT
ACTGTGTTAAACTTAGGTGGGGGCTTTGGTATTCGTTATACTGAAGAAGATGCACCGCTT
GAACCACAAGTATATGTAGAGGATATGATTACAGTTGTCAAAAATAAAGCAACTGTTCTT
GGACTGAAGATGCCAGAAATTTGGATTGAACCAGGTCGATCACTTGTAGGTGATGCAGGA
ACATCTCTTTATACAATCGGTTCACAAAAAACAGTGCCAGATGTGCGAAAATATATTGCT
GTTGATGGCGGTATGAGTGATAATATCCGTCCCGCATTATACGACGCTAAATATGAGGCA
ATCATCGCAAGTAAGGCGAACGAGCCGAAAGATGAACTCTATACAGTTGCTGGTAAATTA
TGTGAATCTGGCGATAAATTAATTATTGATGCTAAACTACAAGATGCTGCTTCAGGTGAT
GTGTTAGCCATCTTCTGTACAGGTGCGTATGGGTATTCGATGGCTAGTAACTATAATCGT
GTGCCAAGACCTGCAGTTGTATTTGTAGAGGATGGACAGCATCAACTAGCTATTCGCCGC
GAAAGTTATGAAGATATTGTGCAAAACGATCTCCCGCTAACTTTAAAAAAGGGTGAGTAA
>7NBS_00096 group_2190
ATGACAAATAAATTATTTAACAGCTTAGAAGAAGCCGAAGATTTTCTTATAGAACAATTT
GGTGACGGCGAATCGTTTGACGTTGGTATTAAACACTTATTTGTCAAGGATTTGCCGGTC
CTTTGTGCATATATTAGTGGGCTTGTAGATGGAGAAGCTTTAACACAATTACTGTCTAGC
ATGCTTCCAGATGAGGACATTGAGATTGATGTAGAGGATGAGAAGGAATATTTTGAGTCC
TATTTTAATTTCCATGGACGTTCAGAGGAAACAGAGCGTAAGGCCTATTTACTATCCATT
TTGAGTGGACAAGTCACCTTTATTACTAAAAGTGGCTATTGCTATGTTGCAGAGCTTAGA
AACTATCCAGGACGTTCTCCTGAAGAGCCAGATAATGAAAAAGTTATTCGTGGCTCAAGG
GATGGCTTTACAGAAGGAATTTCTCAAAATACGGCTTTAATACGTAGGCGAATTCGCAAT
AGTAATTTACGTTTCGAGCTACATAAAATATCCAAAATCGGTCAAACCGACGTGGCGATC
GCGTTTATGAAGGATGTTGCCAATGAAGATATGCTCGAAAGTTTACGACAGCGTCTTGGA
CAAATAAATCATGATGGCTTGACGATGGCCGATAAATCATTAGAAGAATGGCTCTTTAAA
CAAAAGTTCCACCCAGTGCCATTTGTACGTTATACGGAGAGACCTGATATTGCTGCAGCT
CATCTACTTGAAGGGCATATAGCTATATTAGTCGATACTTCTCCATCCGTTATTTTAGTA
CCTGTTACAGTGTTTCATTTATTGCAGCATGCAGAGGAATATCGTCAGGCACCTACAGTA
GGGACGTTTGTACGTTTTATGCGATATTTTGGCTCTGTAATGGGTTTACTTTTATTGCCA
TTGTGGTATGTATTTGCAACGAATGAATCCCTACTTCCAGATGCCCTCTCCTTTTTAGGT
CCGGAGGAGAAATCGCATGTACCTTTATTACTACAAATTTTGATTGCAGATATTGGCATT
GAATTTTTGAGGATGGCCGCCATTCATACTCCGTCACCATTATCCACAGCGATGGGATTG
GTTGCGGGGGTAATCATTGGTCAAATTGCAATTGATGTTGGATTATTCTCATCAGAGGTA
GTCCTCTATACAGCAGTTGCAGCCATTCTTATTTTCATTATTCCATCCTATGAGCTCAGT
ATCTCCATTAAAATTTTTAGGTTACTGTTACTTCTAATGACGGGTCTCTGGGGTGTCAAT
GGGTTATTTATTGGTTTATTTTTATTGTTTACGTATTTATGTTCATTGCGACCAATGCAA
GCACCTTATTTATGGCCGCTTGTTCCATTCTTTCCAACAGCGATGCTTCGTGTCATCATT
CGTTTCCCAATGACTTCGGACGCACTAAGACCTTATGTAGTCGCTTCCAAACAGCGAAAA
AGATCATAG
>7NBS_00097 sigF
GTGAAGCCGTTAGAACAGTCGTCCGATAAGCTATTGTCTCAGGAGGAAATGCGTGATTTA
ATTGCACGTGCACAGCAGGGCGATCATGAGGCTCGTAAACGAATGGTAGAAGGCAATACG
AGACTTGTGTGGTCCATTGTTCAACGTTTTACAACGAGAGGTGTTGAGCTTGAGGATTTA
TTCCAGATTGGCTGCATTGGGCTCATGAAATCTGTGGATAAATTCGATTTAACCTATGAT
GTGAAATTTTCAACCTATGCCGTACCGATGATCATTGGAGAAATTCAACGCTTTTTAAGG
GATGATGGCATGGTGAAGGTGAGCCGCTCTATTCGTGAGCTCAATTTTAAAATCCGCCAT
GCTACAGATGAATTTATTAAAAAGAACGAACATCCACCAACCATTCAAGAGCTTGCTCAG
GTGCTTGGTGTGACAACAGAGGAAATTGTTACCGCATCCGATGCATTGAGAGACCCAGCC
TCTCTTCATGAGCAATTGTATGAGAGTGAGGGGGATTCCATTACACTAATGGATCAAATG
AAGGATGAAAAATCGGAGCAACCCTTTGACTATATCCCGTTGAAAGAAGTACTAACGAGA
CTTGAGCCAAGAGAACAGTCTATCATATATCTTCGCTATTTTTCAGATTGCACGCAAACT
GAAATTGCAAATAGGTTAGGTATATCGCAGGTACAAGTATCCCGATTAGAGAAAAAAATC
CTTGCCCAGCTGAAAAGTTGGATGGCAACAAGCGCAACAGTGGAGCAGGAAGTAATAAAA
AAAGACATCTAA
>7NBS_00098 spoIIAB
ATGGATAACGAAATGACATTAACTTTTTTGGCAATTAGTGAAAATGAAGCTTTAGCGCGT
GTAGCTGTTACAGGCTTTATTGCTCAATTAGATCCAACTATTGATGAGCTATCAGAATTT
AAAACAGTTGTCTCAGAAGCGGTTTCCAATGCTATTATTCATGGCTATGAAGAAGATGGT
AAGGGTATTGTGACAGTTCATGCTAAACGTGAGGATGATATTGTGACAGTATCTGTCATG
GATAAAGGGATAGGAATTGAAGATGTTAGTCGAGCAATGGAGCCATTATTTACAACAAAA
GGTATGATGGAGCGTTCAGGTATGGGCTTCACGATTATGGATAGCTTTTCAGATCAGCTA
ACAGTTATATCAAAATGGCAAGAAGGAACAACTGTAACATTCACGAAGAAATTCTACACA
GTTCGCACAGCGGTAATGTGA
>7NBS_00099 spoIIAA
ATGCATTATCAATTAGAAATGGTCACAAGAGAGACAGTCGTTATACGTTTGTTTGGGGAG
CTCGATCATCATGCCGTTGAACAAATTCGAGCGAAAATTTCTGCAGCAATTTTTCAAGGC
ACTGTGACGACCATCATTTGGAACTTGGAAGGACTATCTTTCATGGATAGTTCGGGAGTT
GGATTAGTGCTTGGTCGTATGCGTGAGTTAGAGGCAGTTGCTGGGCGAACTATATTATTG
AATCCATCGCCAACAATGCGAAAAGTATTTCAATTTTCAGGTTTAGGACCGTGGATGATG
GATGCAACAGAGGAACAAGCGATTGATCGCGTAAGGGGGATTGTAAATGGATAA
>7NBS_00100 pdp
ATGAATATGGTTCAATTGTTTGAAAAGAAAAAACAAGGATTAGAGCTTTCTCAAGCCGAA
ATTCAGTATTTTGTTGAAGGCTATACGACAGGCTCTATCCCAGATTATCAAGCAAGTTCT
TTATTAATGGCGATACGTTTACTAGGCATGTCTGATGATGAGACATTTTATTTAACAAAG
GCAATGATCGAATCAGGCGATGTCATTGATTTAACATCTATTGAAGGCTTTAAAATTGAT
AAACACTCAACTGGAGGGGTTGGTGACAAGGTTACACTTGTTGTTACGCCAATTATTGCT
GCTCTAGGAATTCCTGTTGCGAAATTTAGTGGTAAAGGCTTAGGGATTACTGGGGGGACA
ATTGATAAACTTGAATCCATTCAGGGCTTTAAAACAGAGCTTTCATCACAGGAGTTCATT
GATAATGTCAATCAGCATAAAATTGCCGTTGCTGGACAAACAGGTAATCTAGTACCAGCC
GACAAAAAATTATATGCATTGCGTGATGTGACAGGTACTGTCGATTCTATTCCATTAATC
GCAGCTTCGATTATGAGTAAAAAAATTGCAAGTGGTGCCGATGGTATAGTCCTCGATGTA
AAATGTGGCTCAGGTGCGTTTATGAAGACGCAGGAAGAAGCACAGCGTTTGGCAGATACA
ATGACGGCTATTGGAGAAAAACTTGGCCGTAAAGTCATCGCACACATCAGTGATATGGAT
AATCCTTTAGGGAAAATGATTGGTAATAAGCTTGAGGTAGTGGAGGCTTATGCCCTATTA
AGTGGACGTATGGAAGAAACGCATGAAGATTTGGTTGATGAATGTGTTGTCATCTCTTCC
TTGATGTACCAAATTGCGGCAGGTGTGAATGAAGTGGAAGCGACAGCTGCTGTTAAGCGA
GTGCTAGCAGATGGCTCTGCAGCTGCAAAATTCGAGGAGTTTATTGTGGCGCAAGGAGGA
GTAGTCTCTGATATTGTTCAAAATGACACAGCTCATAAAGTAGCAGTGACAGCGGTTTCA
GAGGGCACGGTGGAGACGATTAATGCTTTATTAGTTGGAGAAGCAAGTGTTAGTCTAGGC
GCTGGACGTTTAACGAAGGAATCAAAGCTTGATTATGATGCAGGAATTCAGCTAATCGCC
AAAAAAGGTGATCATGTTAATAATGGCGATACGATTGCTTATTTGTATTCCAATCAGCCA
ATTGACGAAGAGACAATTAATAAAATTCAGCAAGCTTATACAATTGCATAA
>7NBS_00101 deoB
ATGAATAAACCATTTAACAAAATCCATGTTGTTGTCATGGATTCCGTAGGTATTGGTGAA
GCGCCAGACGCTGCTAAATTTGGGGATGTTGGCGCACATACACTAGGACATATCGCTGAA
AAAATGAATGGGCTTACAATGCCAGTAATGGAGTCATTTGGTTTAGCAAATATTGAACCA
TTGCATGGAATGCATGCAACTACTGACCCTAAAGCATACTACGGTAAAATGCAAGAAGCA
TCAGTTGGTAAAGATACGATGACTGGCCATTGGGAAATCATGGGGTTAAATATTGATAAA
CCATTTAAAGTGTATCCAGATGGGTTTCCAGCAGAGCTAATTGATGAGCTAGAGAAACGT
ACAGGTCGGAAAGTGCTATGCAATCAGCCAGCAAGTGGTACACAAGTAATTGAAGATTTC
GGGAAGGAGCATATGGAAACAGGTGCGATTATTGTCTATACATCAGCCGATCCTGTTTTA
CAAATTGCTGCTCATGAAGAAATCATTCCACTAGAAGAGTTATATAAAATTTGCGAAATT
GCTCGTGAATTAACATTACAGCCTGAATATTTAGTAGGTCGCGTCATCGCACGACCATTT
GTGGGTACGCCTGGAAACTTTACTCGTACATCCAATCGTCATGATTATGCGTTAAAGCCA
TTTGGTCGTACAACAATGAATGTTTTGAAGGACGCGGGATTAGATGTGATTGCAATTGGA
AAAATCTCAGATATTTTCAATGGTGAAGGTGTGACAGATGCTGTACGTACAAAAAATAAT
ATGGATGGTATGGATCAATTTGCAGAAGTTGTACGTCGTGACTTCCGTGGTCTAAGCTTC
TTAAATTTAGTCGACTTTGATGCCAATTTCGGCCATCGACGTGATCCTCTAGGCTATGGA
CAGGCATTACAAGAATTTGATGCACGTCTACCAGAAATTCTAGAGGCAATGTCAGAAGAC
GATTTATTAATTATTACAGCAGATCATGGCAATGATCCAACCTTCCCAGGGACAGATCAT
ACACGCGAATATGTACCACTCATTGTCTATTCACCACGTTTTAAAGGTGGTGCGGAACTT
GCGCTTCGTGAAACCTTTGCAGATATTGCAGCAACAGTTGCAGAAAACTTTCATGTAGAA
GCACCGCCATTCGGTAAAAGTTTCTTACATGATTTGAAATAA
>7NBS_00102 xerD_1
ATGAATGAATTTCAATATGCAGTAGAAGACTATATCCATTTTATTCAAGTGGAAAGGCAG
TTATCTGTTAATACATTAGCATCCTATCGCCGAGATTTAGAAAGCTATGTGCATTTTTTA
AAGGAAGTAGAAGGTATGTCTGATTTTAGTGTGGTGGAACGGACAACTATATTACGCCAT
TTAGAGCAATTGCGGGCACAGGGGAAGACAAGTCGTACCGTTGCCCGTCATATTTCATCT
ATTCGGAGTTTCCACCAATTTTTATTACGAGAAAAGCGGGCAGATACCGATCCGACAGTC
CATTTGGAAATGCCGACAATTGAGCAAAAGTTGCCTAATATCTTATCGATCGAAGAGATT
GAAGCTTTACTAACAGCTCCGAATCGAAGTAAGCCACAAGGTATACGTGATCTTGCTATG
CTAGAGTTATTATATGGATCTGGTATGCGCATCAGTGAACTTATTGCACTGGATTTAGCT
GATATTCATTTAACTATGGGCTTTGTACGTGTATTTGGGAAGGGTGGCAAGGAGCGAATC
ATACCACTCGGCAAAAGCGCACTTTCGGCAATAAATGCCTATTTAAATGGTGCTCGGGGT
CAATTACAGGGAAAGTACCCCAAAACAGATGCGTTTTTTATTAATCAAAGAGGGAAACGT
TTAACAAGGCAGGGTTGTTGGAAATTAATGAAGGAGCATGCCTTAAAGGCAGGCATCCAA
CATGAATTAACACCACATACATTGCGTCATTCCTTTGCCACTCATTTGGTTGAAAATGGA
GCTGATTTACGAGCGGTACAGGAGATGCTTGGTCATGCAGATATATCTACTACGCAGATT
TATACACATATTAGCAAAACAAGATTATCTGAGGTTTATAAGCAATTCCATCCACGTGCT
TAA
>7NBS_00103 fur
ATGGAGAGCCGAATTGATCGTATAAAAAAACAGTTGCATAGTGCTAGTTACAAGCTGACG
CCGCAGCGAGAAGCAACAGTTGCTGTTTTGCTTGAGCACGAAGAGGATCACTTAAGTGCT
GAAGATGTTTATCTTTTAGTAAAAGAAAAAGCACCTGAGATTGGTCTAGCGACTGTTTAT
AGAACGTTAGAATTATTAACTGAGCTCAAAATTGTCGACAAAATCAACTTTGGCGATGGC
GTATCGCGCTATGATTTACGCCAAGAGGGAGCTGCCCATTTCCACCATCATCTTGTTTGT
ATCGAATGTGGTGCTGTTGATGAAATTCAAGAAGATTTGCTTGAAGATGTGGAAGCCGTT
GTTGAAAAACGTTGGAACTTTATCATAAAAGATCACCGACTAACTTTCCACGGCATATGC
TGGCGCTGTCATGATAAAAACGACGAATCGAATGAAGAAAATTAA
>7NBS_00104 group_5669
ATGTCTCGTACGGTGTCTATTTTTTATCACGCTTCCATCATTGCAGTAAGTTTTGTTTGT
GGCGTTATTTTCTTTCATATTATTGGTGGACCGAAAGCGGAACCCTTTATATTATTTATA
GAGCCTCGTTTAGCAGATGGGGACAGGCAATCCATTTTTCGTTTAGTACTGCCTGTTGCT
ATTTCCATAGGTCTTATATTATTACTAGCAACTCATAGCGTCTTAAAGGTGTTAGTGCGT
GTGACTGTAGCCATGCGTGCCACTTTTTTTGGCTTTAGTTCGGTTTTTTTATTACAAAAA
CTTGAAGCTTTTTGGCTTTATACGATTTGGTGGTTTCCATTTCAGCTTATCTATTGTATA
TTGTTGCTAGTCCTATGCAATTTACTTGTACCTGCTTGGTCAAAGCGAAAAATCGGGAAA
CAAGTATCTGGTCGGACAATTTTGTTGAATTTTATCTTATTTTTCATCATAATAGTTGCT
GAGTTTATTGTTATTTCTTATGTGTTAAAATGA
>7NBS_00105 act
ATGAAAAAGTTCGAGGAAAAAACAACGAAAACGACACCGATCTATGACGGAAGAATAATA
AAATTACAAATTGATGATGTCACTTTACCAAATGGACAGGTTGCAAAACGTGAAATAATT
AAGCATCCAGGTGCCGTAGCAGTGATTGCTGTTACGGACGAGGGTAAACTAGTGTTAGTA
GAACAATATCGCAAAGCGCTGGAGCGTTCTATTATTGAAATACCGGCTGGAAAGCTTGAG
CCAGGTGAGGAGCCAGTAGTGACAGCACGCCGAGAATTAGAAGAAGAGACAGGCTATGGC
GCGCATCAACTTACTTTTTTACAAACATTTGCAACATCACCAGGCTTTGCAGATGAAGTT
ATTCATTTGTTTGTGGCGAAGGGATTATATACAATAGATAATAAAGCAGATTTAGATGAG
GATGAATTTGTCGAACTATTAGAAGTTTCGTTGGAAGAAGCACAAGTAATGGTGGCTGAC
CAACGTATATATGATGCTAAAACAGCATTTGCAGTACTATGGCTAGCTGCAAATTTAGAA
AATAATCTTTTAGCATAA
>7NBS_00106 yajO
ATGAAAAAAAGACAGCTTGGTACAAGTGAATTGTTTATTTCAGAGATTAGTTTAGGAGGC
ATGTCTCTTTCGACAGATAAAACACAAGCAGCTACCATTGTCGATATGGCATTAGATGCT
GGCATTAACTATATAGATACAGCTGATTTATATGATTATGGTTCAAATGAAGAGATTATT
GGCGCAACGTTAGGTAAGCGTCGTCATGATATCATCCTAGCAACAAAGGTAGGTAATCGG
TGGGCAAAAGGGGTAGATGGCTGGCATTGGGATGCATCACCATCCTATATAAAAGAAGCT
GTCCATGCTAGCTTACGACGTTTAGGAACGGACTATATTGATGTATACCAATTACACGGA
GGCACAATCGAAGATAATTGGGATGGGATAATTGACACATTTGAAGGGCTTAAAAAAGAA
GGGCTCATTCGTGAATACGGTATATCCTCAATTCGCCCTAATGTATTGCAGCAATTTTTA
CCTGCAAGCTCAGCTAAAAGCGTCATGATGCAATACAGTGCTCTCGATCGCCGCCCTGAA
GAATGGTTTAACTTTATTGCGAAACAGGGTGCTTCTGTTGTAACACGTGGCACAGTGGCA
AAGGGCTTATTAACAAATAGCTGGCAACAACGTCTACAACATGTTAATGGTTTTAACACC
TATACTGCTGAGGAGTTAACAACAACGTTAACAGACTTAGCTTTACACTATAATAACTTG
CATGCTTTGGCTATCGCTTTTAATCTAAAAGAGCCGACAATCGCTTCTACGGTCATTGGC
GCAAGCTCTCAACAACAACTAGCACAAACGCTTGCTTCCTACGAGAAAATTAATTCAATA
ACAGATTTCAAGGTAGCTAATGAGCTAACAAAAAATGAGTACTATCAAGAACATCGATGA
>7NBS_00107 group_2191
ATGAAAAAATGGCTAATTTTACTCATTTGTCTAGTTGTACTAGTAATCTCCTCTAGTATG
ACCTATGAGCAACAGAGTATACTACCAGAATTAGAAGATTTGCTCGCCAATAAACCTTTT
GAAAAACAACTATCTATTTTAAAAATTCCCTATTGGGGAACCATCGTTTCAGTGGAAGAG
CGAGGTTATTTTCCATTTGTAGAGTTTTTAATTCGTAAATTGACACACTTCATGGGATTT
GGATGCATCGCACTTGGCCTTTACTTCGCTTGGGGAAAAAGACGTTTTGCAGCAAGTATT
GCTATCGGTGGAACGGCTACAATCGCAGTGCTTGATGAGTTTCGTCAAAGCTTTACGCCA
GGTCGTACAATGAGTGCTCAAGATGTGCTTGTCGATACAGCTGGAGCCATTGTTTTTGTT
AGTCTCGTTGTTGCACTAAGAAAAATACTCAAAAATAAAAGACAAAAGGCTCAATTATAG
>7NBS_00108 group_3396
ATGGTAGAATTACAAACAGAAAGAATAAGATTAATTCCTTTAAACGCTAAGTATCTTAAT
TTACTAATAGAGCATGAGGAGCAAATGGCGGCGGAGTTGTCATTAAGTAAAGGTGTAGGG
AGTTTAGATTGCGAGCTTAAACAAGCCCTGTATTTTAGACTTTGCAAAGTATTAGAAGAT
GAGCCAAATTATCTATGGCATACGAATTGGTTACTTGTATTAAAAGAAAAAAATTGTGCT
GTTGGTGGCATAATGCTAAAAGGTACGCCAAATGAGCAAGGGGAAGTTGTGATTGGGTAT
ATACTTTGCCTCCTTATATGGGGCAGGGCTATATGA
>7NBS_00109 group_4895
ATGGGAAAGAAACGAAAACAGCAACAGCATACTGACAATAGCGTAACAGCTAGTCTACCT
AAGCAAGAGGCCGTCACATTAGCAGATCAGCTAGGTGGCGATGTGCTAGCAAAATTAAAA
GCAGCGAAGCAAGATTTAACTGCTAAAGAGCAGGCGGCAGAAGAAGAGCGTCAGGCAAAA
CTAGCTTTTGAACGTAAACAACGAGAAAAAAACAAATCGTTTGAAGAACTATTAAACGAA
TACGGCGATAAAGGTACTAAATATTAA
>7NBS_00110 thlA_1
ATGACAAACGAGGTAGTAATCGTGAGTGCGGTGCGTACAGCAATTGGCTCATTTCAGGGG
ACATTAAAAGACGTACCAGCGACAACGTTAGGTAGCATTGTCATTAAAGAGGCATTAGTG
CGTGCTGGCGTAGCAGGTGAACATGTCGATGAGGTTATTATGGGGAATGTTTTATCGGCA
GGACTTGGACAAAATCCAGCGCGTCAAGCGGCAATTAAAGCGGGGTTACCTCAAGAGGTA
TCAACTTTAACAATTAATAAAGTATGTGGATCAGGTTTAAAGGCTGTTCATTTAGCAACA
CAGGCGATTTTAGCGGGAGATGCAGAGATTGTTGTTGCAGGTGGATTTGAAAATATGAGC
CAGGCTCCATATGTCTTAAAAAATGCACGAGAAGGCTTCCGAATGGGCGACCAAAAGGTA
GTAGATACAATGATTCAGGATGGCCTATGGTGTGCTTTTAACGATTATCATATGGGCATT
ACAGCTGAAAATTTATGTGATATGTATCAAATTTCTCGAGAAGAGCAGGATGCTTTTGCA
GCTCGTTCTCAGCAACGCGCAGAGGCAGCAATTGCAGCGGGCAAGTTTGAAAATGAAATC
GTTGCTGTTGAGATTCCACAGCGCAAGGGAGAGCCACTGCTTTTCAATAAAGATGAATTT
CCACGAGCAGGTGTGACAGCAGAATCATTAGGTAAGCTACGACCAGCATTTAAAAAGGAT
GGCTCTGTCACAGCAGCGAACGCGTCTGGAATTAATGATGGTGCGGCAGCGGTAGTGGTG
ATGTCAAAGGAAAAAGCACAAGAGCTAGGCATTCAACCAATGGCGATCATTACAGCGAAT
GCTAGTGCTGGTGTAGATCCTGCAATTATGGGTACAGGTCCTGTAAAAGCAGTACAAAAA
GCGCTGACAAAAGCTGAGATTACTTTAAACGATATCGATTTAATTGAAGCAAATGAAGCA
TTTGCAGCACAATCAATTGCTGTAGATCGTGAATTAAGCTTTAATCATGATAAACTAAAT
GTTAACGGGGGTGCTATTGCTCTTGGTCACCCAATCGGTGCAAGTGGTGCTCGGATTTTG
GTAACGCTATTACATGAGATGGAAAAGCGTGATGTGAAAACGGGCTTAGCCACATTATGT
ATCGGTGGTGGACAAGGCGTAGCAACAGTTGTGAAGCGCCCTTGA
>7NBS_00111 group_1208
ATGATGAAAAAGAAGATGCTTTTATTCTCTGGTATTACAACAACGCTAGCCGCCGCTGCA
ACAGGTCTGTTCGGCTTCGCGCTTTCCAATAAATTAATGTATATCCAACAAAAAGACCCT
GAATTTATACGGGAACGAGAAACGACCGCAAAGCGCTTTGATGAAGCTTGGTACAATAAA
AACTTGAAATGTGAACTGAATATTGATTCTCCAAATGGCTATACAATTCGAGGCATTATG
TTTCAGCCATTGCAAACAAATAACACTATCATCATTTGCCACGGTGTTACCGAAAATAAA
ATAAATTCCGTGAAATATGCTCGCCTTTTTGAAAGACTTGGCTATAATTCCGTTATATTT
GACCACCGCCGCCATGGTGAATCTGGAGGCAAGACAACAAGCTATGGCTACTATGAGAAA
AACGATCTTGATGCCGTGGTGAAAACAGTAAAAGCCATGATTGGAGAGGATGCTATTCTT
GGCATTCACGGTGAATCGATGGGTGCAGCAACCATGCTCCTCTATGCAGGAACAGTCGAG
GATGGCGCTGATTTTTATATCTCAGATTGTGCGTTCTCTGACTTTTCTATGTTGCTCAAA
CAAATTGCAAAAACTGAATTTAAATATGGCTCCATTATTCCTATTCGTTTTGCTGACTTT
TTTGTTCGTCTCAGAGATGGTTACTCATTTAAAAGTGTAACACCTGCCGAAGCCGTCACA
CATATTGAAAAACCTGTGCTCTTTATCCATAGTATTCCTGATACGTTTATTCCAGCTTCC
ATGTCACTCGATCTCTACAATAAAAAAACCGGTCCAAAAAAATTAAAACTTTTTGATACG
GGGGCACATGCACAATCCTTTAATGAAAATATGGATGAATATGAGGATTTAATTCATGAT
TTTCTAGACAATTTTATTTATCAAAAAATCAATCGGGATTCTTCTTCTTCGAATGTCATT
CCATTCCATTTTTAG
>7NBS_00112 luxS
TTGCAAAAAGAAAAAACAAATGTAGAAAGTTTTGATCTAGATCATACAAAAGTGAAGGCA
CCTTATGTTCGTTTAGCAGGTGTGAAAACGGGCAAAAATGGCGATGAAGTATATAAATAC
GATATTCGCTTTAAACAGCCAAATAAGGAGCATATGGAAATGCCTGCATTACATTCTTTA
GAGCATTTATCTGCTGACATTATCCGTAATTACTCTGATCATATTGTTGATTTCAGTCCA
ATGGGTTGTCAAACAGGCTTCTATGTATCATTGATCAATCATAATGATTATGAGGATTTA
TTAACTATTTTAGAGAACACATTTACAGATGTGACAAAGGCAACCGCAGTGCCTGCCTGT
AATGAAGTGCAATGTGGCTGGGCTGCTAGCCATAGTTTAGAAGGGGCCCAAGCATTAGCG
AAAGAGTTTTTAGCGAAACGTGAGGAATGGCATATTATTTTTGAAGATTAA
>7NBS_00113 group_9893
ATGCCTACATGGGGCTGGATTATTATCGTAATTATCGCATTAGCAGCGGGCGCAGCACTT
GGTTTCTATTTCGCTCGTCAAGCTATGATGAAATATTTGAAAGAAAACCCACCTATTAAT
GAGCAAATGATTCGTATGATGATGGCGCAAATGGGTCGTACGCCGTCTGAAAAGCAAGTA
CGTCAAATGATGGCGCAAATGAATAAATTCCAGAAGTAA
>7NBS_00114 group_9920
GTGAGAACCTATTCTATATATAAGATAAAAGAAGAGCATTTAACGTTTATTTTTGGCAGA
GAGCGTAAGTTGTTAGAGATGATGCAAGGTTGTGAAGATGCCAATGAGAAATCCTTAAAA
GAGCTTGCATATATATGTGAATCCGTTCGTTTTGAGGAGATTGCAGCCATGTTAGAGCAT
CAACTTGATTCCAAATATGCACACCTAGAAAGAGCTCGTAATGCTTTGTTTTTAGAACAT
CCGATAAAAGGTAAAATGGCTATTTATTTAGTAGATCGTAAAATTTGTGTTTATTGTGAA
GGTTCGCGAATGCTAGATTTAGATTTATTTCAAATGCTTGCTAAAATGAGTGAACGTTTT
ATTGCTTTTAATAAACAGGATAATGAGTGTGGGTGGTTAAAGCCGATGAAGTATACAATG
CACTAG
>7NBS_00115 group_4896
ATGAAAAAATTTCTTTTATTAACTGGAGGCGTCATTGCTGCATGTGTTGCACTAGCGTTA
ATTGGACCACTGGCAGGGTTATTATTCTCTGGACTATTTGTAGCACTGGGCATGCACTTC
TACATTGCTAGTAAGTCAACATTCGGTAAAATCTTTTGGTTTACAGTTGGTCTAATCGGT
GTCCTATCAGCAATATCTAACATTCCAGCAATGGTTGGTCTTGCAGCAATCGCCATTATC
TATGTTATCTATAAAAAATGGAATGGCGAAGATGTAAAAATTCCAACAATCGAAGGGAAA
AAAGAAGAAGATCCGTTTACAAACTTTGAAAAAGAATGGTCAAACTTAACAAAATAA
>7NBS_00116 group_2193
ATGAACTTATTTCAACGTTTTAGATATACAGTAGAGGCAGACTTACACCACTTATTTGAT
AAGAAGGAACAAAAAAATCCGATTGCGATGTTAAATCAATACATTCGTGAAGCAGAAAAG
CAAACGGAACAAACAGGCAAATTATTAGAGCGACAAGGGCAATTAAAAGAAAAGCTAGAG
CAAGAATCTAAAGAGAACGCAGATTTACTAGCGAAACGTGAATCTCAATTGGCATTAGCA
AAATCTAGCGGAGAGCAGGACTTAATTGATTTCGCAACGGATGAAGTAACAGCTTATTCA
GCTCGTAACCTTACATTACAAGCTAGCATTGAAGCAAGTACTCGTGAATACTTCGAGCTT
GAGCGTAAATTTGAAACAATGAAGCATAAAATTAAAGATATGAAAGTGCGTCAATTACAG
CTGATGGGAAAAGAAAATGTAACTCGTGCCCATCATCAAATGGATGGAATGATTGCCAAA
AATAATAAAACAAACTTTGAAGATTTAGAAGCATATATCGATAAATTAGCTTATCAAATC
GATAAAGACCATGAGCTTACAACTTTTGAGGCAAGACTGGCAGAATTAGAAAAAAAAGCA
GTAGAAGAAAGCTCACCACTGCTAATTGAAAATAAATAA
>7NBS_00117 group_3397
TTGCAAAATTTCACAACAAATAAGCTCACATTTTGGGTACTTTGCTTCTTTTTACTCGTC
TTTGTGGAGCTAACTATTTTTAATAATGGTGGCGCCTTCTGTTTATTGATTGGGGCTGTA
CTTCTTTATTTAAGTTTTTCTAAAAAAGTTCGATTTTTTAAATGGACAGGAATTTTCTTT
ATTGCCATTGCTTTGTTCACGATGTGGAGCTTACGTTTATTTATCGTCATCATGCTCTTA
TATATGCTCTATCAATACTTGCAACGAGAAAACGAGCCAAAAGTAGTTGGGGCAGAGCTT
TTTGAAAAGCTTCCTGCAATTAAAAATGACTTAATTGGCACAATGCCAGCGCCTACAGAA
GCATATAAATGGCAAGATGTACAAATTCAGCGCCTTGCAGGAGATATTACCATCGATACA
ACGCAAACGATTTTACCTGCTGGTACTAGTCTTATTACAATTCGACAAGGTATCGGTAAA
GTTCAAATTTATATTCCTTATGAAATTCCATTCCGTTTACAGTATACGACGTTATTTGGT
GAGCTCTCCTGCTTACACGTAGGGCCGCAACGTATAGTAAATGAAAGTATTACTTTCTCC
GACGGCAACCCTGAGGATGCTAAACGTGTACTGATTATTCATGTCGCAACCTGGCTTGGA
GATTTGGAGGTGCTACGAAAATGA
>7NBS_00118 group_3399
ATGATTGCCTTTATCTCAAGATTATTTACATTATTTTTTATTTTAATGAGTGCTGTTTTC
GGTCTTCTTGTTGCACTATGGGGCAATCCTGATGAAAAAACATGGGAGCCCCTATGGCAG
CAGAATTACGATAATATCCCTCTAGGTGGCATCATCATAGTTAGCCTGTTTATACTTAGC
TTCCTGTTTGCCAGCTGGATCAGTATGACTGCAAGGGCACGAGAAGCGCAGGCAACAAAA
ATAGTGAAACAATTAATCGAGCCTGATTTTGTTTTTCCTAAAAAACAAGCGCTTCCGAAA
TCGTTAAAAAAGGCAATTGTCCAAACAAGTGAATTAATTGATACGCAACGTAAAAGTTTA
CAGCGTTTGTCCAATGAACGTGCTGAGGCCAATGATAAAATTATACAGGAGCGTATTATT
GCTGAACGTCAACGACTAGCTAGAGAACTACATGATTCTGTGTCACAGCAACTATTTGCT
GCCTCTATGTTACTCTCCGCATTAACTGAAAATGACGAACATGCTACTAGCTTAAAACAG
GTAGAGAAAATCGTTCAACAGGCACAGCTAGAAATGCGTGCATTACTGCTACACTTACGA
CCTGTAGCTTTACACAATAAAACATTGGCACAAGGCTTAGAGGAATTGATTATTGAACTT
CAGCAAAAAGTTTATTTCCATATAGAATATGAATTAGAGGAAATGGCCTTAACTAAAGCA
GAGGAAGATCATTTATTTCGTATTGCACAGGAGGCACTCTCCAATACGCTGCGTCATGCC
AAAGCAAGTGAGGTGGAATTACTTCTTGTGGCACGAGACGACTTAGCTATTTTAAGAATT
CAAGATAATGGTTTAGGCTTTGATGTGGAGGAAGATAAATCCACATCATACGGTTTACAA
AATATAGCTGAACGAGCAGTTGAAATTGGCTGCACCTATAAAATTGTATCAGTGCCTGGT
GAAGGAACAATTGTAGAGGTTAAAATTCCTTTACAAAAGGAGGAGGTCAATGTCGATGAT
ACAAGTGCTCATAGTGGATGA
>7NBS_00119 group_3400
ATGATACAAGTGCTCATAGTGGATGATCATGAAATGGTACGGATTGGTGTGTCAGCCTAT
CTTTCAGCACAGCCAGATATTACGGTTGTAGGTGAGGCTGAGAACGGTAAAGAGGCTGTG
GAACGTGCCCTAGCGCTAAGGCCAGATATTATTTTAATGGATAATGTGATGCCTGTTATG
ACAGGGGCAGAGGCAACAGTGGAAATATTAGCAGCATGGCCTGAGGCAAAAATTATGATG
GTGACTAGCTTTTTAGATGATGATAAAGTCTACCCTGCCTTAGAGGCTGGCGCGGTAAGC
TATATTTTAAAAACATCTAATGCGAAACAGATTGCAGATGCTATTCGTAAAACGATGGGT
GGCGAAACGGTATTAGAGCCAGAGGTCACTTCCAAAATGATGCACCGCATGCGCCACGGC
AATAGTACGCCACTATACGAACAATTGACTGAACGTGAAATGGAAGTATTATTGCTAATG
GCCCAGGGTAAAGCCAATCAGGAAATCGCTGATGAGCTATATATTGCCTTGAAAACAGTA
AAAACACATGTTAGTAATATTTTAGCAAAGCTAGAAGTTCAAGATCGTACACAAGCCGTC
GTCTACGCCTTCCAAAATGGGCTAGCGAAATAA
>7NBS_00120 group_6121
ATGGATAGTCGTTTTACGTATCAGCACTTTATTAAAAATAATGCTTTTGCATTATTGGAC
CCTGTTTTTATTGTATTGCTGCTGTTCTCCATTGTACTGCTTATCATCGTTTTGCTGAAA
AAAGTGCCTGTTTGGGTATGTACTCTTTTTGGTACTTTAACTAGTATTGTAGCCGCACAG
CTTCTTTGGTTTTCTGGCATTATTGCTGATGAGCTAGGGATTGGTGGTAGTGCAAAAAGC
TTTAATCTTTTTATTAGTATCGTGATAGTGCAGTGTCTTAGTTTATGGGTAACTAGCAAG
AAAAACAATAAAAAAATACCGCAACATAGCAGCGTGATGTAA
>7NBS_00121 glpX_1
ATGACTGTACAAATTAAGCATTTTGCAAATGATTTTATGAAAGTAACACAGATGGCAGCG
CTGAACGCCTATCCGTGGATTGGACGTGGCAATAAGATAGCGGCTGATGGTGCAGGAACA
AATGCGATGCGAAATGAACTGAACCAATTACCATTGGATATTACAGTTGTCATTGGTGAA
GGTGAAATGGATGAAGCACCGATGCTTTATATTGGAGAAAAGCTTGGAACAGGAGAAGCT
TTGCATGTTGATATTGCAGTAGATCCAATTGAAGGCACTACATTAGTAGCAAAAGGTATG
AATGATGCAATGGCAGTGATGGCTGTAGCACCACAAGGAACATTACTTCATGCACCTGAT
ATGTATATGAAAAAAATGGCTTGCGGACCTCAAGCGAAAGGGGCGATTTGTTTAACGGAT
TCTTTAAAAGAAAATATGCATCGTGTAGCAAAGGCATTACATAAGCCTGTACGTGCATTA
ACGGTGATGATTCAAGATCGTCCACGTCATCAGCAATGGATTGAGGATGTATTAGAGGAA
GGAGCTAAGGTCAAGCTTTTTGCAGAAGTCGATATTACAGGCGTTTTAGCAACATCATTA
GAGCAATGTGACGTTGATTTGTTTATTGGTATTGGTGGTGCACCAGAAGGGGTTATTGCT
GCAGCGGCACAAAAAGGATTTGGTGGTGACTTTTTAGGTCAATTGATGCCAGAGACAGAG
GAGGAATATGCCCGCTGTGTCAAAATGGGTATCAAAGACCCTCATCAAATTTGGACATTG
GATGAACTTGTTCAAACAGATGATTGTTTATTTACTGCAACAGGTGTCACGGATGGCTTT
ATTTTAAAGGGGGTTATGCAACAGCAAGCGATAATGCATTCATATAGTTTAGTTGTTGCC
CCAAATCATAGACAGTTTGTTGAAGCAAAACATGAAGAAAATGAGGTTTTAGTAACGGCT
AATTAG
>7NBS_00122 dhaL-2
ATGGAAGTCACGGTAACACAATTTAAACAGTTTTTATTGAAAATAGTGGATATGATTGAA
GAACAAAAAGATTATTTATGTGAGCTTGACCGTAAATTAGGTGATGGTGATCATGGTGTC
ACAATGTCTATTGGCTGGCAAGCTGTTAAAGAACAACTAGAAGGGCCTTTAGCTGAGGAA
GAGGACTGTGTCAAAGTAAGTTCAACTGCTGGTCGTACATTTTTAAGTGCGGTTGGTTCA
TCCGTTGGTCCATTATATGCAACAGGCTTTATGCGTGGGGCGAAAGCCATAAAAGGTAAA
GATATGTTAAATGATGAAGCATGGAAAGATTTTTGGGTTGCCTTTGTAGATGGAGTACAG
GAGCGTGGGCAAGCAGAGTTAGGCGATAAAACGATGATGGATGCACTTATTCCAGCGCGT
GAAACATTAATTACTGAATTTAATAAGGATGGAGATTTTCCTGTAGCCTTTGAAAAAGCT
GTTGCTGCTGCTAAAGAAGGTGCTGAATCAACGAAAGATTTATTGTCAAAACGAGGTCGT
TCAAGCCGCTTAGGTGAACGTTCCATTGGCGTGCAAGATCCTGGTGCTACATCAGCAGCA
TTAATTATGGAGCAATTTTTATACATCGCACAAAATACGATGCGTGTATAA
>7NBS_00123 dhaK-2
ATGAAAAAATTAATGAATGATCCTGCAAATGTTGTGGATGAAATGATTGAAGGCTATGTA
AAAGCCTTTCCAAATTATGTACAGCAATTAGCAGAAAATAAACGTGCTTTAGTTGCTGTT
CGTGAAGAAAGCCAAAAAGTGGGTGTTTTAATTGGTGGTGGCTCAGGTCATGAGCCTGCT
TTTATGGGTTATGTAGGATATGGGATGGCAGATGGTGTAGCTGTAGGGAATATTTTTGCT
TCTCCTTCCCCAGATCCAATTGTTGAGGTAACGAAAAAAATTAATAATGGACAAGGTGTT
GTCTATATTTATGGAAATTATGCAGGTGATTTAATGAATTTCGGAATGGCAGCAGAGCTT
GCCGATTTAGAGGAAGATATTACTGTAGAATGTGTCATTGTAACAGATGATGTTGCATCC
GCACCAAAGGAAGAACAGCACAAACGTCGAGGTATTGCAGGTGAGTTTTTCGTGACGAAA
GCTGCTGGGGCTGCCTCTGAAAAGGGCTATAGTTTAGAAGAGGTTGTGCGTGTTGCGAAT
AAAATGAACGATGTGACACGTACAATGGGTGTTGGTCTTTCACCGTGCTCACTACCACAA
ACAGGTCAGCCAAGCTTTGAATTAGAAGCGGATGAGATGGAAATTGGTTTAGGACATCAT
GGAGAACCAGGTATTGAAAAAGGTAAACTTCAAACGGCTGACGAGGTTGTAGATAGATTG
GTAGATGCTATTTTAGAAGATATGCCAATTGAAAGCGGTAACAAAGTAGCTGTATTAGTA
AATGGTTTAGGCTCAACGACGAATATGGAACTATATATTTTATTCCGTCGTGTTGAACAA
ATTTTAACAGCAAAAAATATTCACATTCATCGTTCATTTGTGGGAAATTATAGCACATCT
TTAGAAATGGGTGGTGCATCTATATCCATTGCACAATTAGATGACGAGCTGATGGAAGTC
ATTGATTTTGCAGCAGATTGTCCAATGTATGTACAGCGATAG
>7NBS_00124 rpiB
ATGAAAATTGGTTTAGGTTCAGACCATAATGCACATCATTTGAAACAAGTTTTGCAACAA
TATATTACCGAAGAATTAGGTCATGAAGTGATTGATTATGGTTCAAAAGACAATTGTACA
GAAATTGATTACCCAGGTGTTGCGTTCACAGTAGGCACAGCTATTATGAACAATCAATTA
GATCGAGGCATTTTAGTGTGTGGTACAGGGCTAGGTATGGCGATTGCGGCATGTAAAGTA
CCAGGGATTCGTGCAGCAACAACACATGATGTTTATTCAGCGGAACGAGCTTGTAAAAGT
AACGACGCACAAATTATTACTTTAGGTGAAAAAGTAATTGGCATAGAAGCAGCAAAAAAA
GTAGTAGAAATCTATTTGAATTCGGCTTTTCCAGGTGGTAATTCCGCGCGTAAAGTACAA
CAAATTATGAACCAAGAACAAAGTTATATTGATGGGGGTGTACATAGATAA
>7NBS_00125 csbX
ATGCAATCAAATTTACAGGCGACATCAGTTGGTAAGCTAGGAATGGATAAAAAAATGTTT
ATGGGTTATTTAGGCGTCCTGATATTTATGATTGGGGATGGTTTAGAACAAGGTTGGCTT
TCAACCTATTTAACCCAAAATGGAATGACTGTACAGGAGGTCGCTACATTACTTAGTTTT
TATGGTATTGCTGTAGCTATAGCCTCTTGGCTTTCAGGTGTGTTAGCAGAAATTTATGGT
CCTAGAAAAATGATGATTATAGGATTGAGTTTATTTGTTTTAGGAACGTTGATTTTCTTA
TTAATAGGTATTACAACGATGAATTTATCTATTATGCTTCCTACATATGCATTACGTGGG
CTAGGCTATCCATTATTTGCGTATTCATTTTTAGTATGGATTACGTACTATGCTCCAATT
GAGCGATTAGGAACAGCAGTTGGTTGGTTCTGGGTATCATTTGCAGGTGGTCTAAATATG
CTAGGGGCCTATTATTCAAGTTTTGCACTACCATTTTTAGGCGAGATGATGACGCTTTGG
AGTGCATTGATTTTTACAGCAATCGGTGCAGTTTTTGGTATTATCCTTTGCAAACCTGAA
GTACAAAAAACAAATTTAACAATTAAAGAAGCAATGAAGCAAATGACAAAAGGCATCACG
ATTGCATTTGAAAAGCCACGTGTAGGTCTTGGTGGCATTGTTCGTGCTATTAATACATCT
GGTGCATATGGATTAGTAGTCTTTTTGCCTGCCTATATGATTGATGCTGGATTTACGATG
TCACAATGGCTACAAATTTATGGGGCTCTATGGGCAAGCAATGTTATTTTCAATTTAATT
TGGGGTGCAGTGGCCGATAAAATTGGCTGGCAGCGTACTGTTATGTGGATCGGTGGTTTA
GGTTGTGCAGTGTTTATGGCAGGTCTTTATTATGTGCCGTATTTCCTTGGTGCTAACTAT
CTGATGACAATTATTGTGGCTATGTGCTTCGGCTCCTGTTTAGCGGCGTATGTCCCACTT
TCTGCATTAGTGCCATCATTAGCACCAGAAAACCGTGGAGCAGCAATGTCTATTCTTAAC
TTGGGTGCTGGTTTAAGCACATTTCTCGGTCCAGCAGTTGCAGGTGCTTTAATCGGTGGT
TTTGGTGCTGTTGGTGTTATTTGGGCATATGTTACTATGCATATTATAAGTGCTGGGTTG
ATGATATTTGTTCGTCTGCCAAAAGGCTCTAAACAAACCGATATACCGAAAGAGGTAGTA
ACAGGACATTGA
>7NBS_00126 eltD
ATGTGTTCAAATCAAGTAGTAGACAAAGTGACAAAATCTATTGACAATATCCCAACAAAA
ATGAAAGCAGTTGTTGCCTATGAACCTGGTGATTATCGTTTAGAGGAAGTAGCTGTTCCA
AAGATTGGGGAAGGTGAAATTTTAATAAAGGTAGAAGCATGTGGCATTTGTGCAGGTGAT
GTAAAAGCATTTGACGGTGCGCCAAGCTTTTGGGGCGATGAAGATCAGCCCGCATACATT
AAAGCACCAATGATTCCTGGTCATGAGTTTATCGGTCATATTGTAGCAATTGGTGAAAAT
GTAGATGGTGATTTTGAACTCGGTGATCGTGTAATTTCAGAACAAATAGTTCCTTGTGAG
AAATGTCGCTTTTGTAAGCGTGGTCAATATTGGATGTGTCAAAAGCATGATCTATATGGT
TTCCAAAACAATGTTAATGGTGGTATGGCTGAGTATATGAAATTTACAAAGGAGGGTATT
AATTACCATGTTCCAAATGAGTTACCAATTGAAAAAGCCATTCTTATTGAGCCATATGCC
TGTTCATATCATGCTGTTCAACGTGCACAAATTGAATTAGAAGATGTTGTTGTATTAGCA
GGTGCTGGAACATTAGGGCTTGGCATGATTGGTGCGATAAAAAAATCAGGTCCAGGAAAA
TTAATTGTTCTTGATTTATTTGAGGATCGTTTAGCATTAGCAAAACAATTTGGTGCAGAT
ATAGTACTAAATCCTGCGAAAGATGATGTTTATGGCATTATTGATGAATTAACCGATGGC
TATGGTTGTGATGTATATATTGAAGCAACAGGTGCACAAAAATCTGTCGAGCAGGGTTTA
AAATTAATTCGTAAATTAGGGCGTTTCGTTGAATTTAGTGTGTTTAAAGACCCAGTAACA
GTGGATTGGTCTATTATTTCAGACCGTAAAGAGTTGGATGTATTAGGTTCACATTTAGGG
CCGTACTGCTATGAGCCTGTTATCAAAGGAATTATGAATGGAGATTTACCAACAGAGGGC
GTTGTTACACATATGCTACCTCTTGAAGAGTTTGAAAAAGGGTTTGAGCTAGTGAAAAAT
GGACGGGAATCATTAAAAGTAGTACTAAACCCAAATTTATAG
>7NBS_00127 glcR
ATGAAAAAAATGTTTGCACAGGAACGTCAAAAAATAATTTTGGATAAATTAGTTCAACAG
AATAGTATTACGATTAAGGAATTGGCTACTTCTTTAAATGTGTCGGAAGCTACTTTACGC
ACTGATTTAACAAAGCTTGAACAACAAAATCTGTTACGCCGAACGCATGGTGGTGCTATT
TTAGTCGATACAGATGAACATGAAACAAGCTTTTCTACGCGTCAGCTCAAAAATAAAACT
GAAAAAAATGCGATTGCACGTGCAGCTTTGCAAACGATTTCAGATAATCAATCTATCATG
CTTGATGCCAGTTCAACTGCTTTGGAACTAGCCCACTGTTTAAAGGACTTTAATCATCGT
CTAACAGTTGTGACAAGTGGCTTAAAAGTGGCAATGGAATTAAGTGATTCTCCTAATATT
ACTGTTATTTTAATCGGTGGAATCGTGAAGCAAGGTTCAAATTCATTAGAGGGAACACTT
GGCGCAGAGATTTTAGATAAGATTCATGTAGATCGCTTATTTACATCTGCCAATGGTTTT
AGTAAAGATGCAGGATTTACGGATTTTAGTGTTTATGAAGTTGAACTGAAAAAGCGCATG
GTTCAAGCAGCTAAAAAAGTGACAGCCTTGCTCGATCATACAAAAATAAACCGTAGTTCT
ATTGCAGCCTTTGCCTCCATTGCAGATATTGATACATTCATTACAGATGAACCAGTTTCT
GAAGACTATTTCGACCTTTTCCAAACGTATAATGTTGAACTGATTGTGGCAAAAAAATAA
>7NBS_00128 golD
TTGAAGTTCAAAGGTTTTGATACAAATTTCGGCATTGAAAATAAAGTGGCAGTAATTACA
GGCGGTGCAAACGGGATTGGCTATGCTATCGCTCAGCTATTTATTGAAAAAGGGGCATCT
GTTGCACTTTTTGATTTAAAAGAAGATGTAGCAGCTATTGCAAAGGAGTTGCACCAGGAG
CGAGCAATTGGTGTTCTATGTAATGTAACAGATAATGCAAGTATGGATGATGCCATCAAA
CAAGCCCATACTCATTATGGAAAAATTGATATTTTGGTAAACTGTGCAGGCATTGCTCTA
CTCGATGATGCTGAAAATATTTCTGATGACTATTGGCAAAAAACCATGGATATTAATGTA
ACAGGTACATTTAAAATGGCACAGAAGGTTGGCAATATTTTCATCGAACAAGGCACTGGA
GGCAAAATTATTAACTTAGCCTCTCAAGCAGCCATTATTGCACTGGATAATCATGTTGCC
TATTGTGCAAGTAAAGCGGCTGTGCTTGGTATTACACGTTCTCTTGCATTGGAGTGGGCA
CAATTTGATATTAACGTCAATGCAATTTCACCAACCGTTATTTTAACAGAGCTTGGAAAA
AAAGCTTGGGCTGGTGAAGTGGGCGAACAAGCTATGAAAGAAATTCCACTTGGACGCTTC
GGCTATCCAGAGGAAGTTGCAGCCATTGCTCTTTTCCTTGCATGTGATGCTTCCAATTTA
ATCACAGGTGAAAATATTGTGATTGATGGTGGAAATACCATTAAATAA
>7NBS_00129 tkt
ATGACTCAACACGCGGATCTTTTAGCAATTAATGCTATCCGAACTTTGTCAATCGATGCT
ATTGAAAAAGCAAATTCTGGTCACCCAGGTTTACCAATGGGAGCAGCGCCAATGGCTTAT
ACGCTATGGACAAAACAATTACGCCATAATCCAGCAAATCCAAAATGGTTTAACCGTGAT
CGTTTTGTACTATCAGCAGGTCATGGTTCAATGCTTTTATACAGCTTACTTCACCTTGGA
GGCTATGGTTTACCAATGGAAGAAATTCAAAACTTCCGCCAATGGGATTCATTAACACCA
GGACATCCTGAATATGGTCATACAGTAGGGGTAGAGGCAACAACTGGTCCTCTTGGACAA
GGAATCGCTATGACTGTTGGTATGGCAATGGCTGAGCGTCATTTAGCTGCTACTTACAAT
AAACCAGGTCATGATATCGTTGACCACTACACATTTGCGTTATGTGGCGATGGTGACTTA
ATGGAAGGCGTAGCAGCAGAGGCGATTTCATTAGCTGGTCACTTAAAACTTGAAAAATTA
ATCGTGCTTTACGATTCTAATGATATTTCTTTAGATGGTGACTTAGAAAAGTCATTTTCA
GAAAACGTTCAAAAACGCTTTGAATCTTATGGTTGGAATTATTTAAAAGTGGCAGATGGT
ACGGATGTAGATGCTATTAATGCAGCCATTGAAGAAGCCAAAAAATCTACTGGCAAGCCA
ACATTAATTGAAGTGAAAACAGTGATTGGTTTTGGTTCTCCAAATAAATCTGGTAAAGCA
GATTCTCACGGTGCACCACTTGGTACAGATGAAGTTGTCTTAACGAAGGCTGCCTATGAG
TGGGCACATGAACCATTCCAAATTCCTGCAGAAGTTTACGATACATTTAATGCGGCTGCT
GAAGTGCAAGGCGCACAACCAGAGGAAGCTTGGAATGCAAAATTTGCTGCATACAAAGAA
GAATTCCCAGCGTTAGCAGCTCAATTCGAGAAAGCGATGAATGGTGAATTACCAGAAGAC
TTTGCTTCTGAGTTACCTGTATATGAAGCTGGTAAATCTGTAGCAACTCGTTCTTCTTCA
GGCGATGCAATTAATGCTATTGCGAAGAAAACACCTTCATTCTTTGGTGGTTCAGCTGAC
CTTGCTGGCTCCAATAAAACAACGATGAAGGGTGCAGGAGATTTCTCAGCAGACGACTAT
GCTGGACGTAACATCTGGTTCGGTGTTCGTGAATTTGCAATGGGTGCTGCTATGAACGGA
ATGGCTCTTCACGGTGGTTTAAATGTATTCGGTGGTACATTCTTCGTATTCTCTGATTAC
GTTCGTCCTGCAATTCGTCTATCTGCATTAATGGGTCTTCCTGTAACATATGTATTCACA
CATGATTCGATTGCAGTAGGGGAAGATGGTCCAACACATGAACCAATCGAACACCTTGCA
TCATTACGTGCAATGCCAAACCTATCTGTTATTCGCCCTGCGGATGCAAATGAATCAGCA
GTTGCGTGGGAGCTTGCAGTAGCAGCAGAAAAAACACCAACTGTTCTTGTATTATCTCGT
CAAAACTTACCTGTTCTTGACGCTTCTATTGAAACAGTACGTGAGGGCGTAGCAAAGGGT
GCTTACACAGTGTCTCCAGCTACAAAAGAAGTGGCAGATGCTATTTTAATTGCAACAGGC
TCTGAGGTTTCGCTTGCTGTCGAAGCACAAAAAGCATTAAAAGCAGACGGTATAGATGTA
GCAGTTGTTTCTATGCCATCTATGGATCGCTTCGAAAAACAAGACGCCGCTTACAAAGAA
TCTGTTCTACCAAAAGCTGTTACAAAACGTCTTGCAATTGAAATGGGGGCATCTTTCGGC
TGGCATAAATATACTGGCTTTGAAGGCGATGTTCTAGCAATTGATAAGTTCGGTGCATCT
GCTCCAGGTGAATTAGTAATGGAAAAATACGGCTTTACTGTTGAAAACGTAGTAGCAAAA
GTGAAAGCATTAAACAAATAA
>7NBS_00130 group_2194
TTGCATACTGAGGTCATTAAGCTAGGTACTGAAAGGTGTGTAACGATGTTATCAAAGGAA
AAAATTAACCGAATTAATGAATTATCTGCTAAAGCAAAAAGCGGACAATTAACAGAGGAA
GAAGCAAAGGAGCGAACAGCGCTTCGCAAGGAGTATTTAGATACGTTTAGAGCAACGATG
CGAGATACGATTGAAAACGTTAAAGTGGTCGATGCAGAAGGCAATGATGTAACTCCTGAG
AAGGTAAAACAAGCGCAAAAAAATAAATTTCTAAATTAA
>7NBS_00131 group_4897
ATGAAGATCACAACACCTAGACTACTTATTCGAACATTTGAAGCCCAAGATTGGCAGGCT
GTTTATAGCTATATGTCCGACAAAACAGTCATGCACTACATGCCAGATGGTGTGTTAAAT
GAAGATCAGGTTCAAAATTTCATAACAGAGAATAGCAACGAGCATGCAAAACATTTCGCC
ATTGTTTTACGTGAACAACAGCGAGTCATTGGTCATCTTGTTTTCCACAAATACTTTGGC
GACCATACGTATGAAATTGGATGGGTTATGAATCCTGCCTATCATAAACATGGCTATGCT
TCTGAAGCTGCTCAGGCCCTATTAGACTATGGCTTTAATAAAATGAAACTTCATCGAATT
ATTGCCACATGCCAGCCAGAAAATATCGCTTCTTACCGAGTCATGGAAAAAATCGGAATG
CGCCAAGAAGGATTTTTCAAAAAATGCATTCCTCATGGAGAGACTTGGTGGGATGAATAC
TATTACGCTATTTTAGAGGAAGAATGGAAAAATCTAAAGGTAAGAGGTGTATGA
>7NBS_00132 yhbO
ATGAAGAAAACTGCGGTGTTATTATACCCACAATTTAGTGAATATGAATTGAGTGTTGCT
TTGTCCATATTAATGCAAGGAGGGAAACCCATCGTCACACTAGGATCGAATACCGAACCT
ATCAGAGGAGAATCTGGTTTAAATTGCATAGCTGATTTACCCGTGAATGAAGTAGAGCTT
GACGATATTGATAGTCTACTATTACCAGGCTGTATGGATATTTCAACATTACAACTTGAA
GAGAGCTTACTAGATTTCATTCGTCATCTATCTGCAAAAGGAGGATTGCTTGCAAGTATT
TCTAGCTCCCCTTACCTATTGGCAAAAGCAGGTGTCTTACAAAACAAAAAATATACAGTA
GGGCTACCTTTAGATGGCATGAAGCAGCTAGGGTGCTTTGAGCTTCATAACTATTCAGAT
GAACTAGTGGTACAAGATGGCAATATCATTACAGCAAAAGGAAGAGGCTTTATTCCTTTC
GGTATTTGTTTTGGTCATGCGTTAAAGCTAAAATTTGATGAAAATTGGTATTAA
>7NBS_00133 def2_1
ATGACTAAATTTCACCCAGATTATATGATTACAATGAAGGATTTCGTGAAAGAACACTCG
GCAATTTTAAGAAAACAAACTCAAGAAGTGGCGATACCAGTGACCAATGAGGACCGAAAT
ACCCTCCTAGCCATGCTACAATATCTGAAAAATAGCCAAAATCCAACTCTAGCAAAAAAA
TATAAGCTTCGCCCTGGAAGTGGACTCTCTGCTAATCAAATTGGTGTAGATAAACGAATG
TTTGCTGTACTCTTTGATGACCAAGAAATGATGCTGATTAACCCTAAAATAATGAGTCAT
TCCATCAATATGATTTATCTACCGGAGGGAGAAGGCTGTCTATCTGTAAATCGACCTGTT
CCTGGTTTTGTGCCGAGATATGAGAGGATTAAAGTCAAAGCTTACGACATTGATGGACAT
GAAATCATTGTACAGTTACAGGGCTATGGGGCCATCGTTGTACAACATGAAATCGATCAT
TTAAATGGCATCATGTTTTATGACCGAATAAATAAAGAGCACCCTTTCCAACTGCCTAAA
AATGTTATTATCGAGAGCTTTTCTTCCTCTCAGTAG
>7NBS_00134 yneB
ATGATAAATAATCAACTGTCGGCTGTTGTCTATTGTCGCGTAAGTACTGAAAAAGAAACA
CAAAGCTCCTCATTAGAGCGTCAACAGGAAGAGTTGCTGCGCTATGCTAAGGAGCAAGGC
TATGCGGTGAAGGGCGTGTTTAAAGATCAGCATAGTGGTTATGATGTAGAACGTGCAGGC
TTACTAGAAATGCTTGATTTCATAAAAGATAAAAACATTAATGCCCTTTTTGTACAAGAT
GAAACTCGTTTAGGACGAGGCAATGCAAGGATGGCTGTATTGCATTTATTACAAAAATCA
GCAACGGATGTTTTTTCTATGCGTGATGCTGGCCCAGTTCAATTAAATGAAATGGACACG
ATGCTGCTAGAAATTTTAGCGATTGTAGAGGAATATCAGCGTAGAATTCATAATGCTAAA
ATACGACGAGGTATGCGACGTGCTGTAGAAAACGGCTATCGTCCTGAAAATAATTTATCG
AACCGAGGTAATCCGCAGGGGCAGGAGCGTAAAGATCTACCTGTAGATGAAATTGTAAAG
CTACGCAAACGTGGATTTACCTTTGAAGAAATTTCTATAACGCTTAGAGGGTTAGGCTTT
GAGGTAAGTAAGGCGACTGTCCATCGTCGTTTCCAAGAGCACCAAGAAAGATTAGCAGGA
AAATAA
>7NBS_00135 yneA
TTGACAAAAACGTTTGTTCGCTTTATTATGAGAACATACATTCCGAACAAACATTCTCAA
AAAGGGGTAATGATTATGACATGGTTTAAGAAAAACACACATATCTCAATTTTATTAGGA
GCTTGCCTACTATTTGCAGCATACCTTTACATTACTGATCCAGGAAAAGTTAGTTACGCA
GAAATCCAAATCGAACATGGGGATAGCTTGTGGTCGTTAGCGGAGCAATATCGTGGTAAA
ATGAGTACTGATGATTGGATAAAGCTTGTAAAAACGGAAAATGAACTAGCAGATATTAAA
ATTGTAGCGGGAAAATCTCTAGTTATTCCTGTAGTGAGTGATCAAGCCAGTCCCATCAAT
ACTATCGAAATTGCGAGAAATGAACAATGA
>7NBS_00136 lexA
ATGAAAAAAGTTTCGAAAAGACAAGAGGATATTTTAGCTTTCATTAAGGAAGAGGTACGA
GCTAAGGGATATCCGCCATCAGTACGTGAAATTGGTGAAGCAGTTGGACTTGCTTCCAGT
TCAACTGTTCATGGACATTTAGCTCGATTAGAACAAAAAGGCTTTATTCGTCGAGATCCA
ACAAAGCCACGCGCAATTGAAATTTTAGAGCCTGAAGAATCCATTCAAAAGCAACAGGTG
ATCCATGTCCCACTTGTCGGGAAGGTTACAGCTGGTTCTCCAATTACAGCAATTGAAAAC
ATTGAAGAATACTTCCCATTACCCGATACGTATGGCACAAGTGAAGATCAATTGTTCATG
CTAGAAATTATGGGAGAATCAATGATTGAAGCCGGAATTTTAGATGGAGATTTAGTCATT
GTAAAACAAAAGGCAACAGCTAATAACGGGGATATTGTTGTAGCTATGACAGCTGAGGAT
GAAGCAACTGTAAAACGCTTCTTTAAAGAGAAAAATCATTTCCGTTTACAGCCTGAAAAT
TCTTCTATGGAACCTATTATTGTCGATCAAGTTTCTATTTTAGGACAAGTTGTAGGTCTT
TACAGACGAGTACATTAA
>7NBS_00137 puuD
GTGAAACCGATTATTGGTATTACAGCCTTTGTGGAGGATGATTTATCCTCTCGATTAAAT
GCTGCTTACAGCAAAAGTATTATTGATGCTGGTGGAATTCCACTGATTATTCCAATTGGA
GTAGAAGAAGAGGCAGCCCAGATTTTAGCCCTTACAGATGGTTTATTATTATCCGGGGGT
CATGACGTGCACCCATTTCTGTTCGGGGCTGAGCCTTCATTAAAACTTGGAAAAATTCAT
CCCGCGCGTGATACAGTGGAGTTAGCAATAATTGAAGCCGCATTCCAACGAAAGATGCCT
ATTTTCGGGATTTGTCGAGGGATTCAAATACTAAATGTTGCATTAGGTGGTACCTTATAT
CAGGATATTGATAGTGATCATTTTAGCACTAAATTACTCCAACATATGCAGCAATCAGGT
AGAGCTGTAGCTACCCACACTGTACAGATTATTGCTGATAATTTATTAGCGACTATCGTT
GAACAAGAGAAGATAGCAGTGAATTCATTTCATCATCAAGCGGTGAATGTATTAGCTGAA
AAATTAAAAGTAGCGGCAAAATCAAATGACGGTATTATCGAAGCTGTAGTTCATGAGGAA
ATGCCATTTTGCTTGGCTGTTCAGTGGCATCCTGAGGAACTAGCCATAGCAGGAGATGAG
AGTGCTCAAAAGCTATTTTCAGCCTTTGTTGAAGCTAGCTTAAAATTTAAGAAGGAAGCT
TAG
>7NBS_00138 group_341
TTGGAAATGGCTTATACGATCTTTATTTTTTTATTTGGACTTATCTTTGGCTCTTTTTAT
AATGTAGTTGGCTTACGTGTACCACAGAAGGAATCGATTGTACATCCTCCTTCACATTGT
CCGAAATGCCAGAGACGACTAACGGTGCTTGATTTAGTACCCGTTTTGTCCTATGTATTT
TTAGGAGGAAAATGTCGGAGTTGTGGCAATAAAATTTCTTGGGTTTACCCATTCATAGAA
TTAATGACAGGTGTATTATTTGCCTTTGCTTATTGGCAGCTAGGCTGGGGCATAGAATTG
ATAGTAGCGTTCTTTTTTATCTCCTTATTAGTTATTATCGTTGTGTCAGATTTGGCCTAT
ATGCTAATTCCTGATAAGGTATTAATATTCTTTTTACCTTTGCTAGCTATTGGACGAGTT
CTGTCACCATTAACACCGTGGTGGGACTCTCTTGTGGGTGCTGTCGTCGGTTTTGGCATA
TTATATATCATTGCTGTGCTATCTAACGGTGGCATGGGTGGAGGCGATATTAAATTATTC
TTTTTAATTGGTCTCGTTCTGGGTACGATTGATACACTATTAACGCTTTTTTTAGCTGCA
GTGATTGGTATGATTGTCGGGATTACCGTTTTATCGAAGAACAAACAAGGGAGAAAAACA
CCCATTCCATTTGGGCCATCTATTGCATTGGCCGCAGTCATTGTTTATTTCTATGGCGAT
CTATTAATCAATTGGTATTTAGGCTTTTGGTAA
>7NBS_00139 group_3403
ATGAATAAATTAACGAGTAGTAAAAATTCATCTATGATCTTGTTACTTGCGCTAATAGCT
GCTATTTTATTTGCGCTGTATTATTATTTGCTTTCACCAAAATTGAATGAAGTGAATGAA
AAAGAGAGTAATGTGTTGCAGGTGAAGCAAGAATTAGCTAGTGTCAAAGAACAACTAGCT
CAATTAGACAAGGAGCAGGGACAGCCTACAATCAATATATTAGCCTTAAGACAAAAGCTA
CCTGCAACAAGAGCCGTTGAAAAGATTATTCTTGATTTAGCTGAGATTGAAGAGGTGACA
GGAACTCGTATACAGTCTTTAACTGTTCAAGGTGAGGACGGCACTGTAACAAATTCAGAT
GTATCGAATGATCCCAATATGTTGGAGCAGGCTGAAGCAGAGGTCAATGGTAATCAGGAG
AACAAGGAGACAACGACACCGATTGCTTCTCTTTCGAAAGACTCTTTACCAGCAAATTTA
AAGCTTATTACTTTTATATTAGAGGTGGGTGCGCTTGATTTTAATTCTCTTGAAAGCTTT
TTACAGGAGGTTGAACAATTAGAGCGTGTCATGAAAACCGATAAGATTGAATTTAAATTG
CCTGGAGAGCAGGCACAGCTAGAGAAAGATGCAGATCTTACGTTAAAGGCAACAGTGCAA
GTGACGACGTTCTATTACGAAGAACAACAATAA
>7NBS_00140 group_3211
ATGGTTCCAGATATAAACCTCTTACCACAACTTGAAAAAAGAACAGCCTCCCCCAAGCTT
TTTTATAGCTTGGTAATTGTCATTGTGGGACTTATTGTAGCTTATTTACTTTTTTTATTT
TTTACATCCAAAAGTGAATTGTCACGATTGACTGCAGAGGAACAGGCATTAACAACACAG
CTTGATCAATTGCAGCAAGAGTTAGATGCACGACAAAGTGTCGATCAGGGTTCATTGGAA
GAGTCTGTGACATTTATTCAAGGTGTTTCTTATCCTGTAACACCGTTGATTGATGAAACG
AAAACTTTATTACCAACCCATTCCTATTTACGTAGCTACGTTTTCGGAGAGAATACGGTG
AATATTGAAGTGGATTTTGAAACGATGACAGATATATCGAAATATGTGGAGCGGCTTTTA
ATGAGTAGCTATTTTACAGACGCTCAAATTAACACTGTCTCAAACTTTGATATAGAGCTA
GGTGAACAAAGGGAGTTAACACCTCAACAAAAATTTAAAGAAGTACCGCGCTATTCAGTG
TCCATTACAGCGACAATCGATTTTATGTATTTAGCTGGAGGACGACGCTCATGA
>7NBS_00141 group_3404
ATGTTTAAGAGAAAAAGAAAGTCGCATGTTTCGATTGAACTGAAGGATTATGTGCTGCGT
GCGATTGTGGCGAAAGGACCAGAGCCTAATCAGTGGCAAGGCTACGAATACCCTTTAGCA
GCTGGAATCGTTGAAAATGGAACAATCGTCGATGAGGTAGCTCTTTTTGAGGTGATTAAA
GAGCAAGTAATGAAATGGACAGGGAAAAAACAGGCTGTCCGTATGTTTGTCCCTGATACG
ACGGTTCTATTAAAAAACTTTGAGCACCCTAAAGATGTCAAGCCTCAGGAATTACGAGGA
TATGCTGAAATGGAATTGGGACATTCCATTCATTTACCATTTCAAGACCCTTTAATTGAT
GTTTATGATGCTGATGCCGAGGATGGCAAGGCTATCTTATTTGCTGCGCCTTCTGAAGAG
ATAACGAAAATGGTAGGGATGCTGCTAGATGTTTCATTAGAACCTGAAGCTGCCGATATT
CGTGCGCTTTGCAATATACGCTTATTAGAGCATATGTCATTATTAGTGCCTAATAAAACG
TATTTGATTGCGGAATGGTCGATTAATGAGCTCTCTATCAGTATTTTTTCCAATGGCCAA
GTGGAGTTTTTGCGCTATCAATCCATAGAAGTAGATATGACGCAATGGCAGGGGAAGAAA
GAGAATGAGTTTAACTATCAATTTATCTATAATGGCGAAGCAGAGAATTATCAAATGGTC
GTAATGGATCAGGTTCTAGAGATTGATCGGATGATGAATTTCTTTAAGTTTTCTTTACAT
AAAGGTGAAAAAGCAGTGGATGAAATTATTATGCTTGGCGATAACCCGTTATTGAAATCA
ATTGGAAACTTACTTGCTTCTAATTTAGAACCACCGCTAAGAGTTGTCGATGGGAAAAAG
ATTGAGAAATCATTTCCTCGCTTTAAGCGAGAATTTTCAACGTTGCTTGGCTTAGCTTTG
AAGGAGGTTCATTAA
>7NBS_00142 group_4898
ATGTTAAAAAAATGGAAAAATAAAAAACTATTGAAAAATGAGAAAGGTTTAACATTAGTT
GAACTATTAGCTGTAATTGTTATTCTAGCAATTATCGCAGCAATCGCTGTACCTGCAATT
GGAAATATTATTAATAAGTCGAAGGACCGTGCAATTTTAGCGGAGGCATCAAATATTCTA
GCTGGAGCTAAGATTGCTTATATTGATGGGGCATGTAAAGAAAATAAATGTGATGATGAA
TCATTAAAACCGTATGTAGATGGTATAGATTTAGCTGGTACTGTTGTTGAATTAAATACA
ACAACTGGTTGGGAAGTTACGTACCCTAGATTAAAGGATATTAAGTTAACAGAATTTCAA
GTTAATGATAATAAAGCAACAGAAAAAGAGATTAATGACAGATTGGTAAAAGCTGGCGGG
AAAGAATCGGAAGAAAATAAAGATACAAAAGGTAAGGAATAA
>7NBS_00143 group_6130
ATGCTGGGGCAGTTCTATTTTATGGAGCATCCAACCGCCGATCAATGGCAGATCGTTGAA
GTGGGAAAATTAGTATCTGATGGTTATTTAGACAGTGCAGGCAAAATATTAGAGGCAGAT
AAAGAAGGTCAGAATGCCAATGTCCAATTTATCGAGGGCACCTACTATTTCAATGCACAT
GCGATTTATTACAGCAATGGCAAATATATTAATTTTGATAATGCCACCTTACAGCATATA
GCGGACGATATCCGAAAGGGCAGCACAGGAACGAGTGGCAAATGTATTGGGCGAGATTGT
GCAGCTTCGCCATAA
>7NBS_00144 group_6131
ATGGAAATTAGGGTAAAGAACGAAAAGGGCTTGACATTAGTCGAGTTATTGGCAGTCATT
GCTATTCTAGCTATTGTTGCTGCCATCGCAATTCCTGCTATAAGTAATGTCATTGATAAT
TCACGTTATAAGGCATTAAAGGCAGATGCCATCAATGTCATTCATGCTGGGGCAGTTCTA
TTTTATGGAGCATCCAACCGCCGATCAATGGCAGATCGTTGA
>7NBS_00145 epsF
TTGACGATATTTCGTTATAGTGGTCGTACCAAAACAGGAGCACCTAAAAAGGGTATTATC
GAGGCACCGAATAAAAAGGTAGCTATGGAAAAGCTTCGAGCACAAGGAATTAACGCAAGA
GAACTTCAAGAATCAAATAGCATTTTACATAAAGATATTGCTTTTGGTACAAAAGTGAAG
CACCAGGAATTCGTTATTTATTGTCGGCAATATGCGACATTAATTCGTGCTGGCGTTCCT
GTCGTTGAAGCAACCCATATTTTGGGTGAGCAAACACGGAGTAAACCACTGAAGCGAGCA
TTGATGCAGGTTGAAGAGGATATTCGAAATGGGATGGCATTTTCAGATGCAGCAGGTAAA
CACCCAAAAGTGTTCCCATTGCTATTTGTCAATATGATGCGTGCTGGTGAGGCTACAGGA
AACGTTGACGATACATTAGATCGTCTTGCAAGCACACTAGAGAAGCAATATAACATTAAG
AAAAAAATTCAATCTGCTATGACCTATCCAGCGATTTTGTCGCTTTTAACTCTAGTGGTT
GGTATGTTTTTAATGGTATTCATTGTGCCAACCTTTATGGATGCATTTAAGGAAATGAAT
TTGGAAATGCCGTTAATAACGGTCATTGTAGTGGGTATTAGTGATTGGCTCATACAGTTT
TGGTACCTTGTGATTTTAGGGCTATTGGTATTAGTAGTGGGCCTACACTATTTCTATAAA
AATAATAAAGAGTTTCATTATGCCGTCAATGTATTTCTACTTCGCATGCCTATCTTTGGA
CAGCTGTTACAAAAGGATATTATCGCGAGAATGACAAGAACCTTGTCAACACTCTTTAGC
AGCTCCGTACCAATCTTACAAGCCCTAACAATTGTCGAAAAGGTTGGTGGTAATCCGGTA
ATGGGTAAAGTAGTACTGGAAGCTCGCGATAATTTAGAAAAGGGTGGCACATTATCAGAG
CCACTTGAAAAAAGCTGGCTATTTCCACCGCTTGTAACACAAATGACCTCAATTGGCGAG
AAAACAGGGTCCTTGGATTACATGCTTGAAAAGATTGCTGATTTTTATGAAGAGGAAGTA
AACCGTGCAGTCGATACCATGAAGTCACTAATTGAGCCTTTAATGATTGTGGTACTGGCT
CTAGTTGTAGGAGTCATTGTAGCGGCTATATTCTTACCAATGTTCCAACTATATGAAAAT
ATGTAA
>7NBS_00146 pilT
ATGACAGCATATTCAATCGTCGAATTATTAACACGTGCATTTGAAGAGAAAGCATCTGAT
CTTCATTTAACAATAGGTATTCCACCGGTATATCGTATCCATGGGCAACTGGAGCATTAT
GGCACAGTCCCACTTGAAACAGAGGATTTAAAGGAAATGGTAAAGGTCATTCTTCCTGTC
CATAAACAACAGGAATTTGAGGACAAGGGAGAAACGGACTTTAACTTTTCATTGCCTGGG
AAATGTCGATTCCGTGTCAATGCTTACCATCAACGAAATGAAGTAACGATTGCAGCTCGT
TTAATTGAGGCTAAAATACCTTCTATTGAAGCGCTCAATATGCCACAGGTGTTATATAAG
CTTGCAGAAAAACCACAAGGCTTAATATTAGTGACAGGCCCAACAGGCTCAGGGAAATCA
ACTACCTTAGCAGCAATGATAGATCATATCAATGAAACAAGATCTAAGCATATTATTACG
TTAGAGGATCCAATTGAATATTTGCATACACATAAGAAGTCTGTCATCAACCAACGTGAG
ATTGGTGTCGATACAATGAGCTTTGCCAATGGCTTACGTGCATCATTACGTCAGGACCCA
GATATTATTTTAGTTGGGGAAATGCGAGACTATGAAACCATCTCCACGGCTATTACGGCG
GCTGAAACAGGGCATTTAGTCATGGCAACACTTCATACAAGTAGTGCACCAACAACGATC
GACCGTATTATCGATGTATTTCCACCGCATCAGCAGAGTCAAATTCGTGTGCAACTTGCG
AATGTACTACAAGGTATTGTTTCTCAGCGTTTATTTGTACGTAAGGATGTAAAAGGGCGT
ATTGCTGCGACAGAAATTTTAGTACAGGCACCTGCAATTTCAAATTTAATTCGTAACGAA
AAAATTCATCAAATTCCAAGTGTGATGCAGACAAGTAAAGCTTTGGGTATGCACACATTG
GAATATTCGATGCAGCACCTAATTACGACAGGTAAGATTTCACTAGAGGATGCAAGACCA
TATATGAACGCTGGTGATTATAGTTGA
>7NBS_00147 epsE
ATGGCAATGAAGCCAGGGCGTAAACGTTTAGGTGATTTACTGGTGGAATCAGGTGTTATC
ACTGCTGACCAGCTAGAGTACGCATTAACTACTAAGATGAAAAATGAGAAGCTTGGAGAT
TTCCTTATTAAAGAAAATTTCCTAACAGAGCAGCAGCTTATTGAGGTTTTAGAATTCCAG
CTTGGTATCCCTCATATCAGCCTGAATCAGTTTTCAATTAGTCCCGAATTATTACAGCTC
ATTCCCGCGGAGCTGGCAAAGCGAACAAATATTATGCCGATTCGTAAAGAAAAAAATAAA
TTGTTTATTGCAATGGAAGATCCCATGGATTATTTCGCCATTGAGGAAGTTCGTATGACG
ACAGGCTGTCAAATCGAGACAAGTATTGCAGCAAAAGATGATTTATATCGGACGATAACA
AAGTACTATGATTTACAGGAATCAATGGATGCGGCAATGTTGGATTTGGCTGCGACTAGT
ACGGAAACACAAGAGGAAATCGAGAATGAGGATTCACCTATTGTTCGTTTAGTGAATCAA
ATCATAGCCAATGGTGTCGCACAGCGCGCAAGTGATATCCATTTTGATCCACAAGAAACA
GAACTACGTGTCCGCTATCGAGTTGATGGTGTGCTACGTACTGAGCGATCCTTGCCAAAG
CACATGCAAAATGTCGTATTGGCTCGTATTAAAATTATGGGTAATTTAAATATTACAGAA
AATCGTATTCCACAAGACGGACGTATTAAAACCAATGTTAATTTTAGACCTGTCGATATC
CGTTTAGCGACACTACCAACAGTCTATGGTGAAAAAGTAGTAATGCGTATTTTAGATTTA
ACCAATTCAGCCAATGATATTGATAAATTAGGCTTTAGTGCAAGTAATGAAGCACTTTTC
AGGAAAATGATAGCCCATCCAAACGGTATGATGCTGATTACTGGTCCAACAGGCTCAGGT
AAGTCCTCTACGTTATATGCAGCACTTTCTCATTTAAATGAAGAAGGTGTCAATATTATT
ACGGTTGAGGACCCTGTGGAATATCAGTTAGATGGTATCAACCAGATCCAAGTAAAAGAA
GAAGTTGGTTTAACATTCGCAGTAGGGTTACGATCGATTTTACGACAGGACCCTGACATT
GTGATGGTAGGGGAAATTCGTGATCTTGAAACAGCTCAAATTGCTATACGTGCTTCACTA
ACAGGCCATTTAGTGTTAAGTACACTACATACTAATAGTGCCATCGAATCTATTTCAAGA
CTACATGACATGGGAATCGAGCCATTTCTATTATCCTCCTCCCTTGTAGGAATCATGGCG
CAACGTCTTGTACGTAAAGTTTGTCGTGATTGTGCTGAACCATATATATTTACTTCTCGT
GAGCTTGAAATACTTGAGGACAATGGGGTTGAAGGCGTAACGCATGGTAAAAAAGGGCGT
GGGTGTCCTGCCTGCAATCATACAGGCTATAGAGGACGTATGGCGATTCATGAAATCCTC
CCTGTTGATCGCCAAATAAAGGATATGATTTTAAATCGAGTTGGTGATCGTGTCCTCCGT
GATTATATGAAAGAAAAGGGTTACCATACCCTATTAGTGGATGGATTACAAAAGGTTGTA
GCAGGCCAAACAACCACATCAGAAATATTACGTGTTGCAAGTGCAGACTAG
>7NBS_00148 group_6133
TTGAAAAAGTACATAAAGATAACAGTGGTTTTGGCGATAATTGTATTTGTTGTAGCGGTC
TGTCTGCCTAATTTTATACAAAATGGAACAGTTTTTGCCAAGGGAGATGTTGAAAAATCA
ACCATTGGAGGTATTGAGATCAATGATGTGAAAACAGTAGATTTAGCAACTACGCTACAA
AATGCAATTTCAGAATGGCAAGGTGCCGAAATGGAAATTGTTAGTGATGGTATAGCCAAA
ACCATTGACTCGAAACAATTTGTTTTTGATCCATCAGCAGCTATTGCTCAGTACGAAATA
CTGACAAAAAAGCCTTGGTATGCTTTTTGGCAAAAAGAAAAAGTAGTTCATATTCCCATT
CCTGTTACCGTCAATGAAGCGATTACGCAGCAAATAGATGAAGCAGGTGTTTGGGATACA
GATAAAACACTCCAGAAACTAATCTTACAAGCCAGCTATTTGAAGGAGCATAAGGTCGAA
GCCGTTATCAATGAAGGTTCCATGCAAACCGGGGAAAGGATTGCCTTTCAGATTGCCGAG
CTACCAGCAAATAGTCAAGGAGTAGCGAAAATCATTCCGTTATTAAATGATGTAAATCTA
GTTCCAAATCAATCCATCTCGTTGCTTACACTTTTAGGTGAACAGGCTGGGGTTGTCAAT
GATGCAGGTTTAGATTTTGTGGCATCAATGCTATATAGTGTAATTCTTCAAACGGATTAC
GAAATTCTTGAAAGACATTCGCAGGAAGTAAATCCAAGCTATTTACAGCAGGGGATTGAG
GCAGATATCAATGCAGCATTAGCAAAGGACTTACAATTTATTAATCGGTCTGAACAGCTC
GGTAAACTGAAAGCATCTATAGAGGGTAATCAATTAAAGATAGAAGTTTTTGCAACCGCG
AAAAACAAGAACATAACAGTACGTGTTAGCAAGGATAAAATTGTGAAACCACGCATTATT
TATCGCTATTCGGAGGATTTAAAGGCTGGACAAGAACGAGTAGAGCAAGAGGGTAAAGAG
GGTTCAAGAGTCGAGGTTTATCGTTCTATTGTAGAGAACGGAGCAACAGAAGAACAATTC
ATCAGTAGAGATTATTATGCACCTCAAAATCGAATTGTTACGCGTTCTTCGCAGGCGCCC
GTTACGATCACAACACCTACTCAAAATGTAGGCGCAGGTGCATCAGATCCTGATTTAGAA
GTGGATTTAGATGGCAATGGCTTGCCTGACGTGAAACCTTCAACACCAGAGGAAACAAAG
CAAGAAGATGGACCAGAAATTGTCTATGGCTACTATGACAAGGGTGGTAATTTTGTACAA
ACAAGTCCATAA
>7NBS_00149 group_6134
TTGGGGAAAAATGAAGAAGGCTTTACACTTATTGAAGTAGTTGCATCATTATTGATCATT
ATTATTATCTTGCTTGGATTCATTTCTCTATTTTTCAGCACTACAAAATCAACTAAAAAC
GCAGATAACATGTTTAATGCAACTTATTATGCACAACAAAAAATGGAAGAAATATATATT
TACGCAAAAAATGCAAATTGGAACTCAACAACTATTGAGAGTGTAATCCCTACCTCTTCC
TTCGAGAAACTTCCTCCCGGAGGTGATATTTTGGCTGAATACAACTACTTTGACACAACA
AATGACTTTTACTGTACATTGAGAGTAAAAAAATATTCACCCTCTGCACTCCCGGTTCTT
GTAAACAATCTACCTTTAACAAATATAATTATAGAAATACGGGAAAATAAACAAGGTGAA
ATTAAAGAAAAGATGGAGAATATAATAGAATGGAAGGGAATTTAA
>7NBS_00150 group_6135
ATGTCAATTCGACACAATCAAAAAGGTCTAACTTTAGTCGAATTATTAGCAGCCATTGTA
ATTACAACAATAATAGTCTTATTTTTATACAATTTGATTACTCTAGGGTTGAATCAAAAT
AATCTACAATCTCAAAAAAATAATGATATTAAAGATGCTTCCTATGCTTTGAAATTAATG
ACTGAGGATTTAAGAAAAACTTCTTTAGATGTTCAAAAGATTGATGAAATAATTGAAGAA
TCTTCTACCTTAAAAGTCAATAACAACACATATTCTCACAATGAAAATACTCAAACGTTA
GAATTGAACAACGTAACCATCGCTAGACAAATAAAGAATTTTAATATATTTAACGTTTCT
TCGGTAGGCGTTAAGTTATCAATAGAAACAACAAATGGTAAAAAATATAGCGCAGTCATT
ATGTTGAGAGAGGGCGATTAA
>7NBS_00151 group_6136
ATGAGGATGATCAGACACAATAATAATGGCTATGCTCTTATGATTGCCTTATTTGTCTTA
ATTTTATTTTCAATCATCGGTTTTTCTTTACTAGTTACTTCAAATAATACCAATAAAATG
ACTGATCATGAAAGAATGGATCAAGCCGTATTTTATATTGCGGAATCAGGATTAACTCAA
ACTGTCAGTGCCCTGAATCAATTAGTGAAATCAGCTTATGATGAAGCATTGGCTATCTAT
AATTCAAAGTCAGGATCTGAGAAAAAAATAGATGTGTTGACAAAAGCGTTTAATACATCA
ATAGAACAAACTATTAATAGTTTTAATGACCATAAATACACAAATTATGAAGCATATTTT
AAATATAACCCATCATCTATAATTACTATAAATGAAATTAAAAGTAACAAAGCAATTGGA
TACTACGAATTTGAAATTATTTCTTCTGGAAGTATCGATAAAAAAGAAAGAAAAGTAAGC
CAAACGATTATTATTAATCTTGGGCTTGAGGAGAACGATAACCCTGATAACGGAAATGGT
CCAAAATTAATAATTACACCTGGAAACTCTGTTATGACCGATTCAAAAAAAATTGAAGTA
CAGGTTTCAATGCAAGGCGGTCCTTCAGGTAATCAGATACCAAAAGATAAATTTATTGAA
TTTGATGCCACAGAGTATTCTAATTTAAAATCGCTTTATGATAATCTGCTTCAAAGTTGC
AAAGCAGCATATCCCTCTATAAATGAACAAATTAGTAACCCTTCTAGTAACTCTGTCATT
GCTCTTACTAAAAATACAAAAATATCTAATTATAATGGTAAAAAGATGATTTTTGATATA
GGAGATAGGAATATAACAATACAATTGGAATATGAAAACTTAAATAATGAAACATCAATT
ACAGTAAAAGGCACAGGCAAACTACGCATAATAGGTAAGATTGGCAATTTTAATAGCTTA
CTTGAAATAAGTAAAGAGAATACTTCAGCTACTATTGAATTCGTAGGTGATAATATAAAT
TATAATGGTAATAGCAACCTACAACTTGATGGGAATTTTTGTTTACCGAATAGCGGTGTA
ACATTCAATAAAATGTTTAATATTAAAGGATACATGATAGCTTACGGAAGTAATTTTCAC
ATAAATGGTTCAGGACGTTTAAATGTAAACACATTACTTGCTCCATATACTTCTGTTTCT
ATGGATAACTCACTGACAATCAGCCAAAATTCAATTGTAGGTGGACTTAAATTAAATGGT
AGTGGCTCAATTAATGCTGGTGCCGGCTCTCCTACAAATCCAAGTCTACCGCCTCCTAAT
AAATTATTTACAAAAAAATCACTATTTGAAGTGGATTAG
>7NBS_00152 group_1216
ATGTCCCTTGAATTGGAGCGCAGAATTGCGAAGCTCGAGGAGGAAATGGCAGATTTACGT
CAGGAGTTGTCAGTATTAAAAGGTTCGCAAAGCACTGAAAAAATGAATACTCTTGATGCC
AGACAGTCGATGATCAAGCAATCAGAACCAATTAAACCAAAACCAGTACTGGAGTCGAAG
CCTATCCCGACTAAAGTAGCGGAAAAAGAAGTGCAACCACAGCCATCGATGGAGGAACGT
GTTATGTGGGCACTTCCAAAAGTTTTCATGGTTATTTTAGTAATGGGTGTACTTTGGGGT
CTAAAACTTGTCAGTGACTATGGCTATTTATCGGATGGCGTGAAAATCATCCTTGCCTAT
GTACTATCGGTGGGATTGGCAGTTATTTCCTATGTGCTAGAGCGTAGGAAAGTAGGCTCA
TCGGCTATAACGATTTCGTTATATGGTGGGGCATTTATTGTCGGTATTTTAACAACCGCA
GCGAGTGCCATATTATATGAAATCATTGGTCTTATTCCCGCACTAGGCATTACGCTTCTT
TATATTGGTTATGGTATTGCCATTAGCTATTTGAAGAAAAATGAAGCACTAACTGTTTTT
GTTGCCTTTACATCATTATTACTACCTTACTTACTAGAATATATGGATTTTAGTGCTGTC
ATTATTTTATTATTTGTGGTCGTATTGTTTGCTGCATTGCAATTAGTTATTTATCAGCAC
AAGCAAAAGCTAGCTCTTTATATCGCCACATTCTTTTCAGTGCTAGCAGTGAGTGTTGTA
GCATTTATGAATAGTGATCAGCAAGTAGTTTTTGCACTTGGTTTACTTGTGATTCTAGCA
ATCTTTTATGCAATATGGTGTTTACTGTATAACGCACAATCCAAATGGAAGCCACTTCAC
ATTGGACTCCAATTTTCTTTAGGCTCATTTAGTTTATTACTGCTGAACCTAATCATTCGT
TCTCTTGAAAATGGAGAAATGCTACTCCTCATTTTAATGGCCTTATTTGGCGCTGTAGCG
TTTTATAGCTATCGTCAAAAATGGCAGGAAGTATTGGATAGTGCTGTGACACTTGTGTTT
ATCACCTTCTGTAATATGATACTGCTATTGAATATTCCGAATAAAGTGGATGATTTATTG
TATCCTTTGATTGCATTTGCAGGCGTGATGATGAGCTTACGAATACGTGCAAGTATGATG
AAGGTCGTTACTTCACTTTCCCTTGTGATGACATTTACACTAAACTTTGTTTTCCATGAA
CCAAATCCATTTTTCAGCATCGATCATTTAAGCTTATTTATGCCAATCATCTATTTCATC
ATTATTTATTTGTATGCAAGACGTCCAAAAGAGACACTCTCACCTTTTGAAAAGGTCATG
AAGGATTTATATGTAATCGATATTTTAGCAGTGGTCACAGCTGGCTATTTCTTAGCCTAT
ATTAGCAAGCTAGATGCTGTATACTTTACAGCCACAAATGGCATTCCATATATGGTGTGT
ATCGTATTAGCTGCCATATTTACTGGTTCTTTATTTGTAGAGGAAACTTACAAAGGACGT
GCTTTAACGCCAGTATTTGGCGCATTTTTCCTACTAGTCTCCTTGATGATCAGCACTAGA
GTGACAATGTTGGAAAGCTTAAACAGTATCACTAGATTAATTTATATAGCAGTGATTGTA
GCGATTGTCGCTGATGTGCTTGTAAAAGGAATTATTTATCGTTTGTACGAGGACCGTCTA
GGGAAATATGTAGACGCCATTGTAAGCGGTGGTATCGTGCTCACGATGATTTCTATATGG
GGGCTAATCCATCAGTTCACATATAACAATGCCCTTGATTGGAAGCTAAGCATCGCCCTT
ACAACTATTACATTATTCATAGCAGCTAGTGTTTCACTATGGATTAGTTCCGCACATCAT
TTAAAAACATTGCGCACAACAGGCTTTATTATTTTAGTTATCGCATTTATTAAGCTCATT
TTCTTTGACTTATCTGCCCTTGATTTATTAATTAGAGCTGTTCTATTTATTACCATTGGT
GGTATTGGGATGCTGTTGTCGGGTAGGTTGTTGAAAAAGTAA
>7NBS_00153 group_3407
ATGAGAATTAATTGGAAGGTTCGTCTTCAACATATTCCATTTCTACTAGGGCTATTTTCA
TTGTTGCTCTTACTCGCACAACAAGTGGCTGCAATTTTTGGCTATGATTTTACAGGTGTG
ATGAGTGAGCAAATATCATCTATTTTAAATACAGTCTTATCCATTTTTGTGTTAATGGGG
GTTATTGTCGATCCAACCACACGAGGCACTAGTGATAGTGAACGTGCCTTAATGTATCGG
AGACCGAGATAA
>7NBS_00154 group_1218
ATGAAAAAGTATTCTGTTGCTACATATTTTTCCTTCATTATTCCTTCTTTGATTGGTATC
TTTCTATTTATGACCCCCATTTTAACGGAAGAGGGCTGGAAAGTACCCATTGCCATATTA
GCCAATGTTTTAGCGGGGATTGTGGCCCCAATCATTAGCTATTTTACAATTGGAATGTTT
GCCATCTCTGCAATTGGTGCACTTATAGCTAAATTTATACCTCGTAAAAATGCTAAAGAT
CCTAGTATGTTAGATACATTGTTTTATGTGAATTGGTTTTGGACAATTACGCGTATTATT
GGTTTAGCCTTTGCTTCAATGGTAGTCTTCAATTTTGGACCTTCTGCCATCAATAATGAA
AATACGGGTGGACTCCTCATGGATCCAAATGAGGGACTTGTGACGTTTTTATTTACCATT
TTTTTGTTTGCGGGTTTCCTTTTACCATTTTTAACAAACTTCGGTTTGCTTGAATTTTTC
GGGACAATGATGGTGAAAATTATGCGGCCACTATTTAAAAGTCCAGGGCGTTCTTCAATC
GATGCTCTTACGTCATGGGTTGGTGATGGCACAATAGGTGTGTTAATGACCAGTAAACAA
TATGAGATGGGGAACTACACAAAAAAAGAAGCTGCGATTATTGCCACAAGTTTCTCAGTA
GTGTCCATCACATTCTGTATCGTTGTATTGGATACTGTACATTTGGCTCGCTATTTTATT
CCTTATTATTTGACAGTAGTACTTTGTGGAATTGTATTAGCCATTATTATGCCTCGAATC
TATCCACTTGCGAAAAAGGAGGATACGTATATAGATGGGACACCAGTGGATTATTCACGT
GAGAAATTACCAGAGGGCTATAATTCTGTTTCACATGGTTTAGCAAATGCACTTGCTGTT
GCACATACAAATCGTGATCCTCGACAATTTTTCAAAGATGGCTCTAGAAATGTAATTGAT
TTATGGGTGGGTGTGGCCCCTATCGTTATGGCTTTTGGGACAATTGCCTTAATGCTTGCT
GAATTTACAAGTATTTTTGCGATTTTAGGAAAACCATTCGAGCCAATTTTAACCGTCCTT
GGCTTGCCTGAAGCGGCTGAAGCAGCACAAACAATGGTCGTAGGCTTTGCCGATATGTTT
CTACCTTCTATTTTAGGTGCAGGCATTGAATCGGATGTTACTAGATTTGTTATTGCCGTT
GTTTCTGTGTCACAGCTGATCTATATGTCTGAGGTAGGTGGACTTATTTTAGGTACAAAA
ATTCCATTGAAGTTTTTGGATTTAGTCGTCTTATTTATACTACGTACGCTTATTTCTCTT
CCAATTGCTGCATTGGTTGGTCACCTGCTCTTCTAA
>7NBS_00155 ydhR
ATGACGTACGTATTACAGGTAGATTTTAAAATGGATGGACCATTTGGTGATGAGATGGCA
GGAGCGTTTTCTGATTTAGCAAAAAGTATTCAGGAAGAGGAAGGACTTTTTTGGAAAATT
TGGACAGAGAGCCCTGAAACAAATGAAGCAGGCGGAATCTATCTATTCGAATCGAAACGC
ACAGCTGAACAATATATAGAAATGCATTCAAAAAGGCTAGCTGAATTTGGAATCACTACT
ATCAACGCAAAAATCTTTGCTATCAATTCAAAACTGACTGAAATCACGAAAGGTCCAGTA
AAACAACTAAATAATCGCTAA
>7NBS_00156 group_1220
TTGAAGAATCATCCAAAGCTTTGTGATTTAGAGACAGGTATATGTGGAGTAGCTGACGAG
GATGAATTGGGGATGATTGATTTTAATCAACCAAAGAAATCCATTGAAGTATACTATGTA
ACTGATCCAATATGTTCTCATTGTTGGGCACTCGAACCCGTTCTTCGACGTTTTATCGAG
CAGTATGGACACTATTTTAACTTTCATACGATTATGGGAGGATTACTAGAAAAATGGGGT
GATGGTCCAGTAGACCCTGCAAATGGAATATCAGGACCTGCGGATGTTGTAGGACACTGG
AGAGAAGTTGGAGAATATTATCGTATGCCAATAGATGGAACAGTGATGATGAACAATCCA
GTGCAATCATCCTATCCACCATCTCGTGTATTTAAAGTAATTCAAAAAAATCATCATGAT
GCTAGAGCATTTGAATATTTGCGTCGAGCAAGAGAAGCGCTATTTGTATTTAATCAAAAT
ATTGCAGATAAATCCGTGATGATTGACATTGTAAATAAACTGGGGCTTGATGGAGCGGCT
ATTGTAAGCGAATCAGAACAAACAAACGGGCAACAGTTATTAAATGAAGATTTTGACCTT
GCAAGAAATTTAGGCGTAAGAGGATTCCCAACTATTATTATGATGAATGAGGATAATAAA
GGGCTGAAAATTGTTGGTGGGCGTCCATTTGTAAACTATGTGGAAGGACTAAAGCAGGTT
CTCAATTTTGAAGAGCTGCAACCAAAACAACAGCCATCTCTTTTAAGCTTGCTTGAAAAA
GAAAAGCTTCTATTTTCGAAAGAAATGGAAGTCATGTATGATCTGGAAAAGTCAGAGATT
ACATCTTATGTGAAAAAAGAGCTTTCCTCAGATCAATATGAAATGAAGGAAATACTCGGT
GAATGTTATATTACTACTAAATAA
>7NBS_00157 group_1222
ATGACCTCATCTAAGACAGATCTTCGTGTTATACGGACTCGTAAATTAATCATGGATGCT
TTCATTGCACTTTCTAGTAAAAAAGAATTTAAGGATATAACGGTTAAGGATATTACGACA
GAGGCCATGATTAATCGTGCGACTTTTTATTATCACTTTGAAGATATATATGATTTGTTA
GAGAAGGTCCTATCAGAAGTATTATTAATTAATTTGAATGATGACTTTCTACAGCATAAC
GAACTAAATGAAGGAGCTTTCCTAATTCTCTTTAAAGCGATAACTAATTTTCAAAAGTCA
TTGTCTAATCGTTGTCATAGAGGCTATGAAGAGACAATTGCTCGTATTATTAGAGAGCAG
CTTGAAATTATCTTTTATAAAATGTTAGTGAAACAAAATGCAGCGTCAGAGAACGAAGCG
CTAAAAATGACTGCTGTAATATTAAGCTGGGGAATCTATGGCGCTTCTATAGAATGGAGA
ACTAGCAATCAGGAGATGCAGCCCGAGGAGTTTATCAAACCTGTTATTCCTTATTTATTG
GCAGGTATTGATGGTCAACATAAAAATGAGTAA
>7NBS_00158 group_2197
ATGGACTATACCATTAAAGACCCGCTATTTGGTACGCCAGGCAAGGGGCGAACAGTTCAA
ACAATGGAATTTGAGGGAGGTAGGAATCAGTTGAGTCTAACACTGTCAGCAGAAGAATCA
TCAGTGCTACTAAGAGACTATCGATTGACGATAGAACCAGCAGTGGATGCTACTTACTCT
TTATATGCCAAAAATTTATTGGACAATGCTCAAGCTCTAGATTATTTACAAAAAATTGCC
CATTTCATTCAATCGCCCTCTATCCTAGTTACGGCATCATTATTTGCGAAGCGCTATAGC
GTCTTAACGATGGCTTCAGCATTCTATGCTATGTCCAGATACGATAAAGGACTACATTGC
AGAATTGAAAATTTGTGGGTAGAAGCGGAATATACAAAACCTTGGCTTCCTACTATTCGG
CTAATCGATCGCACAGTGTCGATACCTACTAAAGACCGTGAAAAATGGCGTGATGAGATT
CTTAGAGAAATCTTTGCGAATAATTTAGCGAAAGTTTGGCAGTCATTAGGGAAAATAAGT
AAAATTCCAAAAGCAATCTTATGGGAAAACACAGCTATTTATGTGAATTGGCTCTATGAA
ACGAAATTAGGGGAAGGGGCCAGTGTGCAAGAAAAGGCTCGTATACAAGAGGATTATCAC
TATATTGTAAACCTAGCACCAGGCTCCATTTTTGGTGAAAGGAAAAATCCTTTGACGGAC
TATTGTGGACCTAAAGTGACAATTAAGGAATCGGAGCAACCTGTTCGCTTAAGAAAAACA
TGTTGTTTCTATTATCATACCTCTGATGAAGCAAATGATTATTGTATCTCTTGTCCAAAA
ATAAAAAGATGA
>7NBS_00159 group_10377
ATGTTTCAACGAAGACGCCATCCGGCAAAGGGTCCACACTGCTGTCCACCACAAATGATG
CCAATGCAATATGATCCACCACAATTTTTACCACCAGAGCAATATGTACGCACAAATTAT
ATCCATACAGTTGTTCCACACGTACAACCTGCACATGTCACTACAGTGAACAAACATATG
ATTGATCATCAGTACTATTTCCCATGCACAGAATCTGTCGTAAATGAATGCTGTGAAACA
CATACTATGTGCGGTATGCCACCTAACCCTTGCCATATGCCACACCATCATAAACATATG
CGCTAA
>7NBS_00160 glnA_2
GTGGGTAAATACACAAAAGAGGACATTAAACGTCTCATCGAAGAAAAAAACGTAAGCTTT
ATTCGTTTACAATTTACAGATATTCTTGGCACAATCAAAAATGTTGAGATTCCTGTAAGT
CAATTAGACAAAGCACTTGAAAATAAAATGATGTTTGATGGCTCATCTATTGAAGGCTTC
GTTCGAATCGAAGAATCTGATATGTATTTATATCCTGATCTTGATACTTTCGTAGTTTTC
CCTTGGACTTCTGAAAAAGGGAAAGTAGCACGTTTTATCTGTGATGTATACACTGCGAAA
GGCGAACCGTTTGCTGGTGACCCACGTAACAACCTAAAACGTATTCTTAGAAAAATGGAA
GAAATGGGCTTCTCAAGCTTCAATTTAGGGCCTGAGCCAGAATTCTTCTTATTCAAATTG
GATGCAAAAGGAGAGCCAACGTTAGAAGTAAATGACCATGGTGGTTATTTCGACTTAGCG
CCAACAGATCTTGGTGAAAACTGCCGTCGTGATATCGTATTAGAGCTAGAAGAAATGGGC
TTTGAAATTGAAGCATCACACCATGAGGTAGCTCCCGGACAACACGAAATCGACTTTAAA
TATGCTGATGCTGTTACTGCGTGTGATAACATCCAAACATTCAAATTGGTGGTTAAAACA
ATCGCTCGTAAACATGGCTTACACGCTACATTTATGCCTAAACCACTATTTGGTGAAGCA
GGCTCTGGTATGCACTTTAACGTGTCACTATTTAAAGGAAAAGAAAATGCGTTCTATGAT
GAATCTACAGAATTAGGTCTTTCTGACACAGCTATGCAATTCATGGCAGGTGTTCTTGCA
CACGTACAAGGTTTCACAGCTGTAACAAACCCAACAGTTAACTCTTATAAACGTCTAGTA
CCAGGTTACGAAGCACCATGTTATGTTGCATGGTCTGCACAAAACCGTTCACCATTAATT
CGTATACCATCTGCACGTGGACTTTCAACTCGTGTTGAAGTACGCTCTGTAGACCCTTCT
GCAAACCCATATTTAGCGATGGCTGTTATTTTAGAAGCAGGTCTTGAAGGTATTCGTCAA
GGGCTAACACCACCTGCTGCTATTAACCGCAACATCTATGTGATGTCGGAAGAAGAGCGT
CAAGCAAATGGTATTGAAAACCTACCTGCTGCACTTGATGATGCATTAACATTACTTGCT
AAAGATAAAGTAGCACAGGAAGCATTAGGTGAGCATATTTATGCAAACTTTAAAGAAGCA
AAAGAAATCGAGTTCGATATGTATCGTACAACAGTACATCAATGGGAACGCGATCAATAT
TTAAAAATGTATTAA
>7NBS_00161 glnR
ATGAGTCGTGAAATTAGACGAACTATGCCGTTATTATCGATGAGTATTGTGATGCAATTA
ACAGAGCTTTCGGCAAGACAAATTCGTTATTATGAAGAACACCATTTAATTGAGCCGCAC
CGAACAGAAGGCAATCGACGTATGTTTTCACTAAATGATGTCGATACATTGCTTGAGGTT
AAAGACTACTTAGAACAGGGTATGAATATGGCGAAGATTAAAAAAATATTTGCTAAAAAG
AAAAATCCTGTTGCTACAACTGATGAACAAGATTTAAGTGATTCAGAATTACGCCAAATT
ATGCGCGAAGAAATGCGTCAAGCACAGCGCATGCAAAAATCATCCATCCGACGTGGGGAT
TTATCTCGATTCTATTAA
>7NBS_00162 metZ
ATGACGTTTACATCAAATTTATCAATACAAACGCTGTCGTTAGCGACAAAAATTGAGGAG
CAAGTTCGGCCTTATCATGCCAAGGTAGAAGAAATGGCGTTTTATAATCAGCAGAAGGTG
CTAGCAGCGTTCGGAAAGCATCAAGTAAGTGATTATCATTTACATCCATCAAACGGCTAT
GGCTATGATGATGAGGGACGGGATAATCTAGAGCGTGTTTATGCAGAAGTATTTGGTGCA
GAGGCAGCCATAGTTCGACCACAAATTATTTCAGGCACACATGCAATCACGCTTAGTCTA
TTCGGTGTTTTGCGTCCTGGTGATGAGCTGCTTTATATTTCTGGTCAGCCGTATGATACA
TTGCAATCCATTGTCGATGGTGGTGATAAAGATACAGGTTCACTGAAGGATTATAAAATC
GGTTATCAACATGTGGATTTGCTAGATAATCAGGCCATTGATTGGGCAGGTGTTGAAGCA
GCCATTACAGCACAAACCAAAATGATTGCGATTCAACGTTCAAAAGGCTATGCAACACGT
CCATCCTTTACAATTGAAGAAATTGCTACTATGTGTGCAAAGGTACGTAAATTGGCCCCA
GAAGCTGTTATTTTTGTAGATAACTGTTATGGCGAGTTCGTAGAGGCACAGGAACCTACA
GAGGTCGGTGCTGATTTAATGGCAGGCTCGCTCATTAAAAATCCTGGCGGAGGCTTGGCT
AAAATTGGGGGCTATATTGCTGGCCGAGCAGATCTAGTGGAGAAATGTGCCTATCGCATG
ACTTCTCCAGGGATTGGTGCCGAAGCGGGAGCCACATTAAATACACTAGGTGACTTTTAT
CAAGGGTTTTTCCTGGCACCTCATGTAGTATCGCAAGCATTAAAAGGTGCAATTTTTACA
GCTGCAATGTTAGAGGAAATCGGTATGAGCACTTCTCCGAGCTATCATGCGAATCGTACA
GATTTAATTCAATCTGTATCTTTCCAAACAGCACAGCAAATGATAGCCTTTTGTCGTGAA
ATACAAGCAAATTCACCGATAAATGCCCATTATGCACCAGAACCAGCCTATATGCCAGGC
TATGAAGATGATGTCATCATGGCGGCTGGAACATTTATTCAAGGGTCCAGCATTGAGCTG
ACAGCGGATGGCCCAATACGACCACCCTATACAGCCTTTATCCAGGGCGGACTAACATAT
GAACACGTTAAATTTGCTATTTGCAGTGCGGTTCAAGCTATTCAAAAATCATAA
>7NBS_00163 group_10220
ATGGCTTGGGAGGTTTTTAGTATCATAGGAACAATTGCCTTTGCTATTTCTGGGGCAATT
ATTGCCATGGAAGAAGAATACGATTTATTTGGTGTATATATACTTGGTATTGTCACTGCT
TTTGGTGGAGGAGCCATTCGAAATTTACTCATCGGGCTACCTGTCACAACCCTATGGGGA
CAGGATATGATGTTTCAAATTGCGCTGGCTGCGATTACGATATTTTTTATTTTTCCGCAT
CATCTGATTCAACATTGGCATCGTTGGGGTAACTTCACAGATGCGATTGGCTTATCAGCA
TTCGCTATTCAAGGCGCACTTTATGCTGTCAAGCTGGATATGCCTGTTAGTGCTGTGGTT
GTAGCTGCTGTGTTAACAGGTTCAGGTGGTGGCATTGTACGTGATTTATTAGCTAGAAGA
AAACCATTAGTTCTCCGTGATGAAGTTTATGGTGTTTGGGCAGCTCTTGCTGGACTACTA
ATCGGCTTCGAGGTTTTTACAGGGGACATTTTCCTTTATATTTTATTCGCGGTAATTACT
GCGTTACGTATTCTTTCCTATACGATGAAGTGGCGCTTGCCATTACGTAAGTTAAATCGT
GCATAA
>7NBS_00164 cobT
ATGCCATTATTACAAGACACGATTGAAAACATTCAAGGGGTTGATATGAAAGGTATGGAG
CAAGCTAGAAAGCGGATTGATGCGCTTTGTAAGCCCCCAGGTAGCTTGGGTAAACTAGAA
TCACTGGCCGTACAGCTCTCTGGTATAACAGGACAATTATATCCGACGGTTGACAAAAAG
GTGATGATTGTTTGTGCTGCAGATCATGGTGTATGTGAGGAAGGTGTAACCACGAATCCG
CAAGATGTTACAGTCTTTCAAACATTAAATTTTCCTAAGGGGGGTACAGGCGTTTGTGCG
ATTGCGGCCATTACCAATGCAAAGGTGGTCACAGTAGATGTTGGGGTAAAAGCAGATATT
CCACTTGATGCTGGTGTCATTATTCATAAAATTAAATACGGTACAGATAACATGGCACAA
GGTCCAGCTATGTCCAAACAAGAAGCCATTCAATCGATAGAAGTAGGAATCCGTGTGGCC
ACTGAGGAAATCATACAAGGTGCTGATGTACTAGGTACAGGGGAAATGGGTATTGGCAAT
ACAACACCAAGTGCTGCGATATTAGCTGTTCTGACTGGATGTGACCCTATAGAAGTAACA
GGGTTTGGGGCAGGAGTTGGCCAAGGAGGCATTGCCTATAAAGCGGCGATTATTGAAAAA
GCAATTACCTTAAATAAGCCTAATCCAAAAGATGCTATTGATGTTCTGGCTAAGGTAGGA
GGATTAGAGATAGGGGCGATGACAGGTATTATTCTTGGGGCTGCAGTTCATCGTAAACCA
GTGGTTATTGATGGATTTATTTCGACTATAGCTGCCCTCATTGCTTATAAGCTCGAACCA
AAAGTAATCGATTATATTGTTCCTTCCCATGCTTCAGAGGAGCCAGGGGCAAAAATTGCC
GCTGCATTACTAGGTATTGAACCGATGTTGCACATGAATATGCGTTTAGGCGAAGGTTCT
GGAGCAGCCTTAGCCTTTCCTATTTTAGATGCAGCTTGTTCAATGATGAAAAACATGGTG
ACATTAGAAGAAGCAATGCAGTTGTTAAAAAGATAA
>7NBS_00165 group_344
ATGAAAATATTAGGTGAGGTATTTAAGTATACAAAGCCATACAAAGCAAAATTATTTCAA
GTAAATATTTTGATGGGTATTTCAATGATTTTAAGTATAGTACACCCCCTTTTATTTGGT
AAATTTATTGATTCTATAACAGTAAAAGATCTCAATTCAGCATTCCTCATTATAGTGTTT
ATGGCTTTTTTGTTTCTGTTTAATTTATTTTTTAAAGTAATCCAAAAATATTATTTAACG
AAATTTGCTTGCTATCTACAAATGGATATTAAATTAAAGATAATAAAAAGAATTATGGCT
ATGGACATGGATGAGTATCAATTAAAAGCAAAAGGTGAACTGATGAATAAAATAGAAAAT
GATACAAAGGCATTTTCTGAAGTAGTATCAGAGTTTTTAAATATTGTTGTAGACTTTATC
AGTATAATAATTGTGTTAATAATATTGATCAATCTAAATTTTATTTTAGCTAGTATTTTA
TTCATAGCTTGTCCTTTAGCACTTATCATTTTTAAATATTATGGAAAAAAAATAAGGATG
ATGGATACTGCCATCAAAAAAGATTTAGATTCTTATTTAACCTATCTGGGAGAATTACTG
TCATCATTTAAATTATTTAAGATATTTAATAATGAGATAAACGCCATAGATAACTATCAA
AAGAAAATTACCTTATTATACAAAAATACTCTTGATAAAATGCGTTTAAGCATAAAATCA
GGATCAATAATAGAATTAATAAACTTTACAAGTTATTTGATTATCCTTATTATAGGTGCC
TACTTTATTTATAAAGGAAGCCTCACGTTAGGAGTATTAATAGCATTCACAGCCTATGCC
AATAACTTTAGTCAGTCATTTTTAAGATTTTCCCAACTAAATTCATTTTTACAAGAAGCA
ATTGTGTCTGTAAATAGAGTGAAAAACTTAATGGAAGACAATAAATATCAGCTAAGGAAA
TTAGAAGTACCAGACTATGTAAATTCATCGCATCATTTTAATAAAGATAAAATAGTATTA
CGGAATGTAAGCTTTACCTATACTAATGCATTTTCTCCAGTTTTAGAAAATATAAATTTC
CAAATACCTTTGAAGAAAATTGTATTGATTAAGGGAGAAAGCGGATCAGGTAAATCGACA
TTATTGAATATATTATCAGGTTTATACATTAATTATCAGGGTGAAATATTTCTATCCAAT
CAGAATATTAGATATATTCCTATTGATGTTTATAGAAAAAGGGTATGTTTGGTAACGCAA
GAGCATTTTATAATGACAGGGACAATAAGGGGAAATTTGTTATTAGCAAAGCCGGATGCA
ACAGACGAAGAATTAATTCAAATTTGTAAAATGGTTAACATTTATTCATATATAGAAACG
TTAGACTATAAATTTGAAACGCTTATAGGGCATAATGGGCTTGAATTATCTACTGGGCAA
CAGCAAAGACTTTCAATAGCAAGATCGCTTCTAAGAGATGCAGATATCTATTTGTTTGAC
GAGATTACTTCTGCGCTTGATAAAGACAACCAAATAAATATAGAATCATTACTTTTATAT
TTAAATAAAGAAAAACAAAAGACTGTTATATTGGTTACTCATCACCCTGTTTTAATAAAT
GAAGCAGATAAAATATTTGAAGTTGATAAGAATCAGGTGAACGAGAGGGATTCATTTGTT
GTGACAGGTTCTTGA
>7NBS_00166 group_1223
ATGAGAGATATCTTTTTATTTTGGTCGAAAGTGGTCTTACGAAGTGATTATTTGTTGACT
TATTATGCTATCGTCATTCTATTATGTATCTCTCAGTACTTCTTTACAGTCAGTGATGCG
CAAGCATTGATTCCTTTATATGGGATTTTCTCAAGTGTATTAACGATTCAAATTATAACT
TTGCATCAAAGATATCATGTAGAGAAATTTTTAATGATTTCCCCAATATCAAATGGGAAG
CTTTTATTATGGCAATGGGTTTTCAGCTTTATTCTGACCACTCCTGCCATTATGTTATTA
GTTGGTTTTGTAAAGTTTGTATATGTAGAGACACCAATATATAAAATTCTACTTATCGTT
TTTGTTTTTCAGCTATTTACTATATCCATTCCATTTTTAATGGCAACAATTTTTAAAAAT
CAAGCCGTGTCTATAATTTTAATTGTCATCATTTATTTTTTACTAATGTTAATGCATGGT
TATAGACTAGAAACGATTCAATATATAGCTCCTACTCTTAACTTTATGTATCCAGATTTC
ATTCATTATTTAAATGTTATAGGTGTTTTATCCATTTGTTTGTGTTCTATATCGTGCGCG
ATTTTATTCAGCAGGAGGGCCACAAATAAAACGGAAAAGTGGGTTGCTGGAATTATGACC
AGTATGATGCTTTTCGTTCTATTAAGCTTACATTTTTATAATGGATATAAAGAAGAGGAG
CTGTTAAATAAACCTTATCAAAATTATCAATATAACGGGCTAACTGTCCAATATAAAGGT
GTGAGTATAGAAAAAGTGAAGAATTATGCGAATGTTTATAAAGACATTACTCAAATAATG
GAGAGCTTCGGTGTCAACAACATTCCGTATCACACGCTGAAAATAACGAGAGTTTTTAGC
CTTCCAGATAACAATAGTTTAGAAAATATTATTAGTAGCTCTGGCGACATCATTGAAATA
CGCCCGTATTCTAATAAATTTTTTGAATTTAACTATGGCTATAATATTACGGAAGACATG
ATAAATACATTAATGGGCGAACAGTGGGAAACCAAGGAACAAACTAATTGCTATGAGGTT
TTAAAAAGAACGATCGAGCAAAAGGTTATATACACCAACAAAAGCATGCTCTTTAGTGAG
GCGAAAAAGAAGTCAGTAGAAAACTTGCTCATTAGTAATGAAAAAGATCCGTATATGGAA
AAGTTTCTACATATATTACAGGAAGAGCCGAAAAATGCTTATCTGTATATCAAAAGGTTA
TAA
>7NBS_00167 group_2198
ATGAGAGAATTACCTTTTTTAATAAACTTTGAATTAAAAAGACTCATAAAGAGTAGAGCT
ATTTCCGTCTTTCTTATACTTATAATGCTGGTTCTTCCAATTATAATGAATAACTTAGAC
ACTCAGGAAACGATTATTGAGAAATGGTATGGAACACTTCAGTTACAAATGGTATTTTTA
CTTATTTTAATACCGAGTATGGTTTCATATGTTTGGAAAGGGTATCTTCAATCATTTGAA
AGAGCAGTCATCCTACTAAAATTGACAAATAGAGCGATGTATATAGTTGGAAAAATCGTA
GCAGTTCTTCTTTTTGTTTCAGTTTATCTATTTTTCTTCTATGTAATTTTTTTTATTTTT
TATGCAAATAAAATTCCTATTAGCATTTTATTAATTACATTGTTTCAAGTCTTCCTTTCT
ATTTTCTACAGCATTACCTTTAGCTTTTTCATTTCCTTTTATTTGAAACGTACTGTATAT
CTACACATTTTACTTATAGTATATTTGGTATTCAGTATTTATTTAAATTCTCCTTATTTT
TCTATATGGTTTAATCCTGATTATATACAACATCAAATGACTGATCTGCTATTTAATGTA
AAGAGAAGTATTTTTCTAAGTATTGGCATACTATTTATGTTTGGAAATGTGTTGCTATTT
AAAAGAAGGGTGAATGACAAATGA
>7NBS_00168 btuD_1
ATGGAAATCAAAATTAAAAATTTAACAAAAATTTATAAAAATATAAAGGTACTAGATAAT
GTCTCCTTAGAAATTCATAATGGTGTATTTGGTTTATTAGGGGAAAACGGAGCAGGAAAA
ACAACATTGATGGAAATAATCTCTACATTACTTCCATTTGATGACGGAGAAATTGAAGTT
GCAGGGCTAAACGTAAAAAAAGAACCACTTAAGGTTTGTGAAATATTGGGTTATCTTCCC
CAGAAGTTTGATTTTTTTCCAAAGGTTACTTTAGAAGAGTCATTTGATTATTTATGTAAA
TTAAAAGGAATGAATAATAGCGAAAGCCGAAAACAGGAAATAAACTTAAGACTTCAAGAG
GTGGGGCTATTAAGCGAACAAAAAAAATATATTCAAGAACTTTCGGGTGGTATGAAACAA
AGATTTGGCATTGCTCAAGCTTTAATTGGTAATCCCAAAATAATACTTATTGATGAACCA
ACAGTAGGTTTAGATCCTCATGAGCGCATTTCCTTTCGAAATTTAATTACTCGGATTAGT
CGAGATAAAATCATTCTGCTTTCAACACATATTGTACAGGATATTGCTTCTACATGTAAA
AATTTGATGGTGCTACAAAAAGGAAAAGTGAATTACTTCGGTAGTACAATAGACCTTATT
AATAAAGTTCGAGGGAAGGTATGGCTTTATAATATTTTAGATGATGAAATACCTCATGTG
GATTTATTTGTATCTTTACAAGATAAAGGCAGCAGTATTGAGATTCGTTACATTGCAGAT
AATCCGTTACAAGGAAGTATATCGACAGAGCCTACTTTAGAGGATGCATATATTTATATA
AATAGAAAAGAGTTAACCGTATGA
>7NBS_00169 moaA_1
ATGATTGAATCTATGGAGAAAAAAATTAAAGTATCAAGTTTTAAAGAGTTAGAAGTTAAT
CATAAAAAATATATTTATGTACCGAATACAAATGGTTTATTTGAAATAGATGATATTGTT
TATTCTATTTTATCAAGTGACAACAAAAGCATAGTGGAAGTTTTTAATCAATTAAAAGAA
AAAATAGCTGAAAATGAATTTAATAATATTATTCAATCACTAATAGAAAATAGGATTATC
AATGATACTACTGAAAGTAATGCTGTTAACGAAGAAAATGTTAAAAACATAAGTGCACTC
ACATTAATGATGGTGCAAGAATGTAATTTACGATGTAAATATTGTTACGCTGGTGACGGA
GAATATAACGAAAAAGGCAGAATGTCTATAATGACAGCAAAATCAGCAATTGACTATTTG
CTAGAACAGTCAGGTGATCGTGATGATCTATCCATTGTATTTTTTGGGGGTGAACCTTTA
TTAAATTTTCCAGTAATTAAGCAAGTAGTAGAATATGCAAATCACAAAGTAAAATTACAT
AATAAAAAAATAGGCTTTAGTATGACATGTAATGGAACGCTAATAAATAAAGAAATCACA
AAATTTATTTTAGACAATAACATCGCTGTTCAAGTAAGTGTTGATGGGACTAAAAGCGAG
CATGACATAAATCGCTTTTATGGAAATAAAAAGGGAAGTTATGATGTTATTTTAAACAGA
ACAAAAGAATTAAGGGAGCAAAAACAATTGGGAGTAAGGGCAACCATTACTCCGAATAAT
GTTGATTTGGTAAATATATATGAGCATTTATTCGAATTGAATTTTAGAAGTATATATGCT
GCACCAGCTATGCAGATGTTTACAGAAGATCAATTCATTGAATTGTCTAAAAGTTATAAT
AAATTAATTTATTATTTCGAGTATTTAGTTAATAGAAAAGAATATTCTAAAGCAGTCAAA
CTCAATAATATAATGAAGAATTTAGAACGTATTCATATTGGACATGAATCAACATATTTT
TGTGGTGCAGAGGTTAATTTTTTAGCAGTTGATATTAATGGTGATTTATATCCTTGTCAT
CGTTTTGTCAATAATAAAGAGTATAAACAAGGAAATATTTTTGAAGGGACCTACTCAATT
GCTAGGTCAAAATTTTTAGAAGAAGCACATGTTTCAAATAGATTAAATTGTACTAAATGC
TGGGCAAAAAATTTATGTGGGGGTGGGTGTCACCATGAAAATTTAGAATCAACAGGTAAA
GTAACGACACCCCCTTTACATTATTGCATTTTAACACAAAAGCAATTAGAAGCTACCTTG
CATTTATATTTACGTTTATCAGATGAACAAAGAGAATTATTATTAGAAAAGAAAAATACA
AGAGAGTTTGTTAAAAATGGAAATCAAAATTAA
>7NBS_00170 group_4899
ATGGTTTTAATAGTGCTAGTTCTAGATCTAAATGGTGTGTTTTTTGTGATGCAAAAGATT
ATTGCAATAAGTGTGATGCTATGGATTGGGGATGTGCTGGAGGCTGGGAAACTTGTTTTA
GAAAAGATACAGACGGTTAAAACAAGTGCTTAA
>7NBS_00171 rpaR
ATGATAAAGTTAACACCTAAAGAATATGAGATTTTAGAACGTATTGCTGAGGACAAAACC
AATAATGAGATTAGTTTAGAATTAGGTATGAGTAGGAGAACAGTGGAATATCATATATCT
TCTATTATTCGCAAATTAAATGCTGAAACTCGTTTAGGTGCTGTTGTAACAGCTATTAAA
CTAGGCTTACTAAGTATCAAATAA
>7NBS_00172 group_10370
ATGAAAACAATGGAAACAACACAATTATTAGATCTTTTAGATGCAAATGAGGACCTATAT
ATTATCGATGTTCGTGAAGAGGATGAAGTAGCACATGGTATGATCCCAGGCGCTCAGCAT
ATTGCACTTGGAACAATCCCTGAACGTTTAGAGGAATTAGATATAGAAAAGCCATATATT
ATTGTATGTAAGGCTGGAGCTCGTTCTGCCAATGCGTGTGCTTACTTAGAAGCACAAGGA
TTTGATGTAACCAACCTTGAAGGCGGCATGCTGGCTTATGATGGAGAATTAGAATTTAAA
TAA
>7NBS_00173 hfq
ATGAAATCAATCAATTTGCAAGATACGTTCTTGAACCAACTACGTAAAAACAGTGTTTTT
GTAACTGTATTTCTATTAAACGGATTTCAGTTAAAAGGGACCGTGAAATCATATGATAAT
TTTACAGTATTACTATTAGATGCTGAAAATAAGCAGCACCTAATCTACAAGCATGCCATT
TCTACATTCGTTCCAGCAAAACAAATAGAGTTTTTAGAGACAGACGTATAA
>7NBS_00174 miaA
ATGATAGAAACTAAATTGCAACAGGCAGAGGTCGTAGCAATAGTAGGACCGACTGCCTCT
GGTAAAACGGCTTTAAGCATTGAACTGGCAAAAAAATATAACGGTGAAGTCATTAATGGT
GACTCCATGCAAATTTATAAAGGGCTCGATATCGGTACAGCTAAAATTACTGAAGAAGAG
ATGGAGGGCGTTCCACATCATTTACTAAGCTTTTTAGAGCCGACAGAATCTTTTTCAGTA
GCAGATTATCAAAAATTAGTACGTGCGAAGATCGCGGAAATTCAAGCTCGTCAAAAATTA
CCTATAATAGTAGGAGGCTCTGGCTTATATGTACAAGCTGTCCTCTTTGATTTCCAATTT
ACTGATGAAAAAGTAGATGAAGAAGCACGTAAAGCCTATTATGAGGAATTAGCAAAGCTT
GGCCCTGAGGCAATGCATGATAAATTAAAACAACTCGACCCTCAAACAGCGGAGACAATC
CACCCAAACAATACACGACGTGTTATTCGTGCTTTAGAAATGCTGGAATTAAGTGGTGTA
TCAAAAGCAGCAGAAGCGCAAAATCGAGGGGAAATGCCTCTTTACAATCATGTTATTTTA
GGTCTAGGTCAAAACATGTCCCGTGACGTGCTATATGACCGTATTAATCGTCGGGTTGAT
TTAATGATGGAAAATGGTCTTCTGCAAGAGGTGAAGGGATTATGGCAGCAAAATATCCGA
GGTGTGCAATCTATACAAGCCATTGGGTACAAGGAATTATATGATTATTTAGATGGCAAA
TGTACCTTAGAGGAAGCCATTGATAGCTTAAAACAAAATTCCCGTCGCTATGCAAAAAGA
CAACTTACTTATTTCCGCAATAAAATGGATGTTCATTTTATTACGCCAGATGACCGATTA
TAA
>7NBS_00175 group_4901
ATGGAGCGTTATATACAAATGTCGGATGAACAATTTGTCTTCACTCGAACATTGGAGCCT
TCAACGCCATGTATTGGACATATTCACATTTTGCATGGCATGGCAGAGCACAGCGGTCGC
TATTTAACATTTGCGAAAACACTCAACGCAGCAGGCTATGTTGTGACGATGCACGATCAC
CGCGGGCATGGTGAAACGGCAGCATATAATGGGACATTGGGCTTTTTTGCTGAAGAAAAC
GGCTTTGAGCGTGTTGTAAAAGATGCTCATGAAGTGATTACACAACTCCATGCACCATAT
CCTAATGTACCTTTTATTGTCTTTGGCCATAGTATGGGTTCTTTTATTACTAGACGCTAT
ATTCAATTATACGGAGAGCAAGTAGACAATGTTATTCTCTGTGGCACTGGAAATGTGACA
GCCTTGCATGCTGTAGGAAATCTAGTAGCCAAAGCTTTAGCTAAGGGACTAGGGAAAGAA
ACTGAAAGTAAGCTGTTAAATCAACTGAGCTTTGGTAGCTTTAATAAGCAATTTCCGAAT
CCAAAGACTGCCTATGATTGGTTATGTTCAGTACAACAAGAGGTGCAAAAGTATATAGAC
GATCCCTATTGTGGCTTCATTCCAACGAATCAATTTTTCGTTGATTTGACAACCGGCTTT
GCTACGCTAAATCGTAAAAAAGAATTAGCAAAAGTAAGAAAAGATCTTCCTATTCTCTTG
ATAAGTGGCAGTAAAGATCCAGTCGGTGAACAGGGGCGAGGTGTTTATAAAGTTGCTGAG
CAATTGGTAGCGGTAGGTGTAGAGGATGTAACGGTTTATTTATTCGAGGAAAAACGACAT
GAAATTTTAAATGAAGACAATCAAGAAGCAGTCTTTCAAGTTTTATTACGGTGGTTAGAA
AAATATGATAGAAACTAA
>7NBS_00176 glpD
ATGTTTTCATTTGAGCAGCGACCAAAAATTATATATTATCTAGAGCACTATAGCTTTGAC
GTATTAGTCATTGGTGGTGGTATTACAGGTGCAGGAATTGCATTAGATGCCGCATCAAGA
GGCCTTTCTGTCGCATTAATTGATATGCAGGATTTTTCAGCTGGTACGTCGAGTCGTTCA
ACCAAACTGATTCACGGCGGTCTACGTTATTTAAAGCAATTTGATGTGGGAGTTGTAGCA
GAAGTAGGGAGAGAGCGTGAAATTGTTTATGATAATGCGGTACATGTCACAACGCCTGAA
AAAATGCTATTACCTTTATATAAAAAGGGTTCACTCGGTCCGTTCACAACATCTATGGCT
TTAAAGGTCTATGACCGCTTAGCAGGTGTCAAAAAACATGAACGTCGAACGATGTTAAAC
GCGCAGGAAACCTTGGCATTAGAGCCTTTACTCAATCAAGATGGCTTAGTTGGTGGTGGC
TATTATGTAGAGTACCGTACAGATGATGCCCGTCTAACAATTGAAGTATTAAAAAAGGCT
GCAGAATATGGAGCACTTTGCCTCAATTATGCGGAAATGACGGAATTTATCTACGAAAAG
AAAAAGCTTGTTGGCATTAAAGTGAAGGATCATGTCACGGGGAGAATGCTGGATGTCCAT
GCTGCACAAATTGTGAATGCGACAGGCCCATGGGTTGATGACGTACGACAAAAAGATAAA
GTAGCAGATAACAAGCAATTACGTCTAACAAAGGGCGTTCATATTGTCCTCAAACAAAAG
GATTTTCCACTAAAGCAAGCCGTTTATTTTGATATTGCTGATGGTCGCATGGCCTTTGCC
ATTCCACGAGATGGCAAAGCCTATGTAGGGACGACGGATACTGTCTTTGAGGGTAATCCT
GTACACCCTGTGGCGACTCAGCAAGATGTGGATTATCTAATTGAGGCTGCAAAAAAGGTC
TTTCCAACAGCTACTATTACAAGAGACACAATAGAATCCTCTTGGGCAGGCGTACGGCCA
CTGATTTATGAAAAAGGCAAGGATCCATCAGAAATTTCAAGGAAAGATGAAATTTGGACA
GCGCCAAGTGGTTTAATGACAATCGCAGGTGGCAAGCTTACGGGCTATCGCCAAATGGCT
GAAACGATTGTCGATAAAATTGTGAAGGCCCGTCGTTACAAGCATGCAAGTGCCTGTTTA
ACACGTGAGCTAGCACTTTCCGGTGCAAAGGGAATTAACGCTATAAATTTCCCTGACTAT
ATTGCCTATAAAGCACGAGAAGGCGTACAGTATGGCTTAAATTATGATGAAGCCAAGCAG
CTTGTACAAAAGTATGGCACGAATGTAGATGCCTTATTTGATCGCGTGAAATTTTTACAT
GAACATGGTAGTACAATGCCTCTTGCCTTACATGCGATGCTACTGTATGGCATTGAGGCC
GAAATGGTCTATACACCAAGCGACTTCTTTATTCGTCGAACTGGTTTATTATACTTCGAT
ATTGAAGCAGTAAAGCTTTATAAACAGCAAGTGATTCAGGTGATGCAACAACGCTTGAAT
TATACGGAGGAGCAAAAAAATAGGTATATTGCTGAATTAGAGCAAGCCATTAACGATGCA
ACAAATTTTGTGAAAGAAGGGGAGTAA
>7NBS_00177 glpK
ATGGGCGAATTTATTTTAGCGATTGATCAAGGAACGACAAGTTCAAGAGCCATTTTATTT
AATAAAAAAGGTCAAATTGTTCATGTAGCACAAAAGGAATTTCAACAAATTTTTCCAAAG
GCTGGCTGGGTAGAGCATAATGCAAATGAAATATGGGGATCTATCTTATCCGTAATTGCG
GCTGTATTAACCGAAAGTGGCCATGAAGCAAGTGAGGTTCATGCGATCGGCATTACCAAT
CAGCGCGAAACAACAGTGGTGTGGGATAAACACACAGGTCAGCCGATTTACAATGCGATT
GTCTGGCAATCACGTCAAACACAGGACATTGTGAATGCATTAAAAGAACAAGGACATGAG
GAACGTTTTCAGCAAAAGACAGGGCTACGCTTAGATGCCTATTTTTCAGCGACTAAAATT
AAATGGATCTTAGATAATGTTGAAGGTGCGCGTGAAAAGGCAGACAATGGCGATTTATTA
TTTGGGACGATTGACTCCTGGATTGTTTGGCGATTATCAAAGGGAAAGGCCCATGTGACC
GATTACTCAAATGCAGCTCGAACAATGCTCTACAATATTCATGAATTGCAGTGGGATAAG
GAACTTTGCGAGCTTTTAGCTATTCCGATGTCCATGCTTCCAGAAGTGAGAAATTCATCA
GAAATATACACAGAAACGGCTCCAAGTATATTTTTTGGAGAAAAAATTCCGATAGCTGGT
ATTGCGGGTGATCAGCAAGCCGCACTTTTTGGACAAACTTGTTTTACCAAAGGAATGGCG
AAAAACACGTATGGCACTGGCTGCTTTATGCTTTTAAATACAGGACAGCAGGCAGTGACA
TCTGAAAATGGTTTACTAACGACCATTGCGTGGGGAATAGATGGGACAGTGACCTATGCA
TTGGAGGGTAGTGTGTTTGTAGCAGGATCAGCTATCCAATGGCTACGCGATGGACTACGG
ATGATTCGTACAGCAGAGGATTCAGAAACCTATGCTAGAAAAGTAGACAATACGGATGGC
GTCTATGTTGTCCCTGCCTTTGTTGGACTCGGTACACCTTACTGGGATACAGATGCACGT
GGCGCCATTTTTGGGTTAACACGAGGAACGTCAAAAGAACATTTTATTCGAGCAACACTA
GAATCATTAGCCTATCAAACGAAAGATGTACTAGATGCAATGGAAGAAGCAGCAGGTACT
CCGATTGAAGTACTCCGTGTAGATGGTGGAGCTGTCAAAAATCAATTTTTAATGCAGTTC
CAAAGTGATGTTTTACAGCTACAAGTAGAACTAGCAAAATTGAATGAGTCGACAGCCCTC
GGTGCAGCCTATTTAGCAGGACTGGCGACAAGCTTTTGGCCAAACCAAGAGGCTTTATCC
TCATTATTGGTGAGTGGGCAAACCTATCAACCTCACATGGATGAAGTGCAAGCCATGGCT
CTGTATACAGGCTGGCAGAAGGCTGTTGAGGCAACACGAATTTTTAAATCATAG
>7NBS_00178 mutL
GTGGGAAACATACAAATTATGGACGAATGGCTATCTAATAAAATCGCAGCAGGAGAGGTA
GTAGAAAGGCCAGCTTCTGTTGTCAAAGAGCTTGTGGAAAATGCTATTGATGCTGGAAGT
ACGTCCATTGATGTTTTTTTACTAGAAGCGGGTCTCACTTCCATTCAAGTAATAGATAAT
GGTAGCGGTATGGATGAAGAGGATGCACTCATGTCATTCTCTCGTCATGCTACTAGTAAA
ATTCATCAGGAACATGATTTATTCCGTATCCGGACACTTGGCTTCCGTGGTGAGGCTTTA
GCATCCATTGCTTCTGTTTCTAAAATGACATTGATTACATCAAATGGTGAATCTGGCACA
CATTTAGAGCTTGAAGGTGGACATATCCTCACTCATAAGCCTGGTCCGTTGCGTAAAGGG
ACTGATTTAACTGTATCACAGCTATTCTTTAATACACCCGCGCGCTTAAAATATATGAAA
ACCATTCAAACTGAACTTGGGCATACAATAGACCTGATGAATCGCCTCGCACTTGGTAAC
CCACAAATTGCTTTCAGATTACTGCATAATGGTCAACAATTACTACAAACAAATGGCCGT
GGAGATGTACAACAAGTACTTGCTGCTATTTATGGTGTACATAATGCCAAGAAAATGGTG
TCTTTCCAAGGCGAGTCACATGATTATCAAATTTCTGGCTTTGTAACCTTGCCAGAGGTA
ACACGTGCTTCTAAAAATTATATGTCCCTATTTGTAAATGGTCGTTGGGTCAAGCATTAT
TTAGTACAAAAGGCTATTGTGGATGCCTTCCATACGTATTTACCTATTGAGCGCTACCCG
ATAGTTGTTCTATTTATAAAAGGTGATCCTTACTTAACAGACGTGAATGTGCATCCTGCA
AAACATCAAATTCGTTTAAGTAAAGAGCCTGAGCTTTTGAAGCTAATAGAAGAAACCATT
CGTGAAACAATACGCAACATTATTCGAGTTCCGCAAATGGAAAAGAAAGAAAAAATCGTT
AAACCAGCTACTGAGCAATTAAACATTTGGAAGCCTGCTCCCAAGATGGATGTGGAGAAA
ATGAATGCCATCGTAGAAAAATTATATGATGTCCAAACCATTCAAGAAAATAATTGTGAG
CAGATAGTTGAGCCTAAGCCTATTTCTACTGTTCGAGAGGAAAGTTGGCAGCCTACACCT
CAAATGGAGGCTGAAATAAAAGATGAAGTAACTATAGTGGCACATTCCGAAATATTGGAA
GACGCGCCTACAAAGGAACCCTTTCCTGAACTCGAAGTAGTAGGGCAAATCCATGGCACA
TACATTGTCGCACAGATGGAGGATGGTTTTTATTTAATTGATCAGCATGCTGCACAGGAA
CGTATTAAATACGAATTTTTCCGTGAAAAAGTCGGTCAAGTCAATCCTCATGAACGTCAG
GCATTATTGTTACCACTAACATTCCATTATGCAGCCGATGAGGCATTGATCTTACGAGAA
CATAGGCATGAATTAGAAGCTGTAGGCGTATTTTTAGAGGAATTTGGACAGTCATCTTTT
GTTGTGCGTGAACACCCGAGTTGGTTCCCACAAGGGGAGGAACAGGAAATCATTGAGGAT
TTAATTGAACAGGTGCTGACAACTAAAAAGGCTGATATCAAAAAGCTACGTGAGGCAGCA
GCGATTATGATGAGCTGTAAAAAATCGATTAAAGCCAATCATTATTTAACAAAAGAGCAA
ATGGAAACATTGCTACGAGATTTACGCAATGCAGATAATCCATTTACATGCCCACACGGA
CGTCCAGTGCTTATTCACTTTACTTCGTATGAAGTGGAAAAAATGTTTAAACGGGTTATG
TAA
>7NBS_00179 mutS
ATGACAACATATACACCAATGATGCAACAGTATCTACAGGTAAAGGAAGATTACAAAGAT
GCCTTTTTATTTTTTAGATTAGGTGACTTTTATGAAATGTTTTTTGAGGATGCAATCAAT
GCCTCACAAATTTTAGAAATTACATTAACAAGCCGAGATGCAGGCGCAAAAGAGCGAATA
CCAATGTGCGGTGTGCCGCATCATTCGGCTAAAAATTATATTGAAACACTTGTGCAAAAG
GGCTATAAAGTGGCTATTTGTGAACAAACAGAAGATCCAAAGCAAGCAAAAGGTGTGGTC
AAACGTGAAGTGGTTCAGCTTATCACACCAGGAACAATTATGGAAGGGAAGGCCCTTGAT
GGTAAATCTAATCATTTTATTGGCGCGGCAGAACAATTAGATGACACAACATTTGGCTAT
GCTTATTTAGATTTATCAACAGGTGAGGCAGTAGCGTCTTCTATTGAAGGCGATGGGAAA
GCTTTATTAATGCAAATGCAGGCTTATGGCATTCGAGAACTGATTGTAACGGATAGTTTG
CAGCTATTATTAGCAGAGCATGCCGTCAATGCTGGTATCGTGCTTTCAATTGAAGTGAAT
GAAATGCCTATGCACAAAGCAGCAGGCTATTTAGAAGCTGTACCACAACCGTTACAAATT
GCATGTCTTCGATTGTTAGCATATATTGATCAAACGCAAATGAGATCTTTATCACATATT
CAGGCATTCACTTTTAATGAAATGAAAAATTATTTGCGCATTGATTCTAGCTCAAAGCGC
AATTTAGAGCTGATTCAATCGATTCGTGGTGGCGATCAAAAAGGGACACTCTTATGGCTA
TTAGATGACACTGTGACAGCGATGGGTGGGCGAAAATTAAAGCAATGGCTACACCAGCCG
CTTGCCACACGTTCAGCAATAGAGGCTAGACTAGCGATTGTGACGGATTTATTGGAAGAA
TATTTTGTACGAACAGAGCTTCAAGCATCCTTAAAACAGGTATATGATTTAGAGCGTTTG
GCTGGTCGTGTTGCTTTTGGTAATGTGGGTGGACGAGATTTAGCCCAATTGCGTGATTCT
TTACGCCAAGTGCCAACTATCCAGCAACAGTTAATGGGTTCAAATAAAGAAACGTTACAG
CATTTAGGTGCAGACCTTGATACATGTTCAGATGTCGAGGCATTATTAGCAAAAGCGATT
ACCGATAATCCCCCTATTACCATTAAAGAAGGGGATGTTATCCGTGATGGCTATAATGAA
CGCTTAGATGAACTTCGCTATGCTGCTCGTAATGGTAAGGATTGGATTGCCCAACTTGAA
CAAGAAGAGCGTATGAAAACAGGTATTAAAAATTTAAAAATAGGCTATAATCGCATTTTT
GGTTACTATATTGAAATTACAAAATCAAATATTCATTTAGCAGATTTAACACGCTATGAG
CGCAAACAAACACTGGCGAATGCGGAGCGCTATATTACACAGGAACTAAAAGAAAAAGAA
GCATTGATTTTAAATGCTGAAGAAGAAAGCTTAACATTAGAGTACAACCTATTTGTAGAA
ATTCGTGATGTATTAAAAGCTTATATTCCACGTGTCCAAGCACTGGCAGCAAGCATTAGT
GAATTAGATGTTTTACTAAGCTTTGCAAGTGTCTCAGAAAAATATCGATTTACGAAACCG
CAATTTCATGGTGGACGTGCCCTAGAAATTATAGAAGGACGTCATCCTGTAGTTGAAAAA
ATGCTGAATAAGCAAATGTATGTACCAAACGATTGTGTCCTAGAAGAGCAGAACAATATG
ATGCTTATTACAGGACCGAATATGTCAGGTAAAAGTACTTATATGCGTCAAGTTGCATTA
ATAGTTGTTATGGCACAGATGGGCTGCTATGTACCCGCTGAAAAAGCGAGATTGCCTATT
ACCGACCAAATTTTTACTCGGATTGGAGCGGCTGATGATTTAGCGGCAGGGCAATCTACA
TTTATGGTGGAGATGCTTGAATCGCAACATGCAATTATGCATGCAACAAAAAATAGCTTG
ATGCTATTTGATGAAATTGGACGTGGAACATCGACATATGATGGTATGAGTTTGGCACAA
TCAATGATGGAATATATTCATGACAAAATTGGGGCAAATACGTTATTTTCTACGCACTAT
CATGAATTGACAGCACTTGAAAAGGATTTGCCACGCTTACAAAATGTGCATGTTTCGGCA
ACCGAAAAAAATGGTACGGTCGTATTCCTGCATAAGGTAAAAAAAGGAGCGGCTGATAAA
TCCTATGGTATTCATGTGGCACAGCTTGCTCAATTACCTGAGGAAATTTTAGCTAGAGCC
CGTGTATTACTTGAGAACTTTGAGGCAGGGAAAGAGGTAGTTGCCGAAACACAGGTGATA
GCTGAACAACCAGTGCAGATGTCTTTATTTGCAGAGGTAGAGTCGATTTCTCCATCCGAG
GCAAAGGTGCTAAAGAAATTAGAAAAGGTCAATATTCTAGGTACTTCACCGATGCAGGCG
ATGAATATTTTATATGAGCTACAGCAAGAGCTAGTGAACGCTAAAAAATAA
>7NBS_00180 group_3410
ATGTTCACCCAATGGGCGCTACCTGCATATGATGGAGTGAAAAGAGTCGAAGGAGGAATT
GCGCTGAAACGTTTACGACAAATCGTGACGAAAGCAGTAGTTGCCAAAGGGAAGAAGAGA
ACGGAAGAACGTGTGACATTATCACCAACAAATAAACCGACAAGTATTTTAGGATGCTGG
GTAATCAATCATACTTGCTCTGCAAAAAAAGTTGGGAAATTTGTAGAAGTAACAGGGAAA
TTTGATGTCAATGTGTGGTATGCCTATAGTAATCATTCGAAAACAGCTGTGTTTTCTGAA
ACGGTCCACTATAAAGACAAAGTGAAGCTTCACTATCGAGAAGGTGAAATTAGTGTTGGT
GATGATGTTCGTGTACGTGTGATACAAGAACCAAATTGTATTGAAGCGATAATCTCTCCA
TGTGGTACGAAATTTGAAATTGTAGTAGAACGTGAAGTAATTGTTGAAGTAATGGGTGAA
ACAACAATTTGTATTAGTGTGCATCCACTAGACTATGAAGAAGATTGGAACCTTAGTGAT
GAAAGTTCATCCTCATCTTCATCCTCATCAAGCTCTAGTTCTAGCTCATCTTCTAGTTCT
GAAGGAGAAGGCAGGTATGTGTTAGAGTCTTCATCGTTTCCTGATGAACGTCCAAGATAA
>7NBS_00181 ymcA
ATGACACAAGTCTTATATACAAAAGAAGATTTAATTAAAAAATCACACGAAATTGCACAT
ATGATTGCGAATACGCCAGAGGTTGAATTTTTCAAAAAAGCAGAAGCGCAAATTAATGAA
AATCAACATGTACGTGAACGTATTGCAAGTTTAAAAAGCTTACAAAAACAAGCGGTTAAT
TTCCAACACTTAGGGAAAGAAAAAGCATTAAAAATGATTGAAGATAAAATTGCCAAAATC
GAAGAAGAAATTAATGCCATCCCAGTCGTACAACAATTTAAAGAATCACAAGGCGATGTA
AATGATTTATTGCAACTTGTTTCGAATACAATCGCAAATAATGTAACAAATGAAATTATT
CGTTCAACTGGTGGCGATGTACTTCGTGGTGAAACCGGCTCGTATGTAGAAAACACTCAG
CCAGGTAGCTGCTCTTAA
>7NBS_00182 miaB
ATGAATGAGGAACAACGCTTAGCAAATCAACAAGTCAATCAACCCAAAAAAGAAGACAAG
CCTGAAAAGGATTATAGTAAATATTTTGAGAGGGTCTTTACAGCTCCTTCCTTAAAAGAT
GCTAAAAAACGTGGGAAAGAAGATGTCAAGTATCATAAGGATTTTAGCATTGCAGAAGAG
TTCACAGGAATGGGCAAAGATCGCACCTTCTATATTCGAACTTATGGCTGCCAAATGAAT
GAGCATGACACAGAAGTAATGGCAGGGATTTTTATGCAGCTAGGCTACACACCAACAGAG
GTGATTGAAGAGGCTGACGTTGTCTTGCTAAATACATGTGCTATTCGTGAAAATGCAGAA
AACAAAGTATTTGGAGAACTTGGTTTCCTGCTGAAATATAAACGAAAAAACCCTGAGATG
CTAATAGGGGTATGTGGCTGTATGTCGCAAGAGGAATCTGTGGTTAATAAAATATTAAGA
AGCTATCCACATGTCGATATGGTATTTGGTACACACAATATTCACCGTCTGCCAAACATT
TTAAAAGAAGCCTACATGTCGAAAGAAATGGTCATAGAGGTTTGGTCTAAAGAAGGCGAT
GTCATTGAAAATCTGCCGAAAAAACGTCTTGGTTCCATTAAGGCATGGGTTAATATTATG
TATGGGTGCGATAAGTTCTGTACGTATTGTATTGTTCCGTATACACGTGGGAAAGAGCGT
AGTCGCCGACCAGAGGAGATTATTGCTGAAGTTCGTGAGCTAGCGGCAGCGGGCTACAAA
GAAATTATGTTGCTAGGACAAAATGTCAACGCATATGGCAAAGATTTTGAGGATATTAAT
TATCGTCTTGGAGATTTAATGGATGAATTAAGAAAGATTGATATTCCACGGATCCGTTTT
ACAACGAGTCATCCACGTGACTTTGACGATCATTTAATCGAAGTTCTTGCAAAACGTGGC
AATTTAGTGGAGCACATCCATTTACCAGTACAATCTGGCTCGAATGACGTGCTAAAAATT
ATGGCGCGTAAATACACACGCGAACATTTCCTCGGTTTAGTGGATAGAATTAAAGCGGCA
ATTCCTGAAGTAACATTAACAACAGATATTATCGTTGGCTATCCGAATGAAACAGAGGAG
CAGTTTGAGGAAACATTGTCCTTGTACCGTGAAGTCGGCTTTGAGGCAGCGTTTACGTAT
ATTTATTCTCCACGTGAAGGCACACCAGCTGCGAAAATGATCGACAATGTACCTGAAGAG
GTAAAAAAAGAGCGTCTTCAACGTTTAAATGAAGTGGTGGGCGAATACTCACGCAAAGCA
TTAGAGCGTTTAAATGGAGAGGTTGTCGAAGTATTAGTTGAAGGAACAAGTAAACGACGC
GACGATGTGCTAGCGGGCTATACGCGAAAAAATCGTTTAGTTAACTTTAAAGCACCAGCA
GAAGTAATTGGTCAATTAGTAAAAGTAAAAATAACAGAGACTACATCTTATTCACTTACT
GGTGAATTTGTAGAAGTCGTAAAAAATGAAAAGGTGGAAGCGTAA
>7NBS_00183 group_2204
TTGACATCCATTAAAGAACAACCCTTTTTGCCAATTATTATACAATCGGGTCAACATGCC
TACGGGGTAGCCCGCTCTTTTTATGCAGCCTATCGCGTGAAAAGTCTTGTCATTGAGCCA
GCTAAAAAAGGAAGATCGATGCGCTCAATCTTTTTGGGGGGCTCTCAGGGAATTGCAACG
CAAAATAGCGGTATTCTGGATTTTCAATATGTTGAACATTTAGATGATCCAGCCCTATTT
GTACAAGCGCTAGTCAGAGTAGCCATGCAGTGCCAGCAAAAGAAATTGATTCTATTAGTG
TGTGACTGCTACTATGCTGAGCTTATCATTGAAAATAAAAAGAAGCTTGAAAAGTACTTT
ATTTTACCTTATATTGATCAGGCTTTACTAAAAATGGTCCAAACTAAGGAAAAGTTTTAC
CAGCTTTGTGATAAATATCAGTTAAAATACCCCAAAACCATCATCATAACAAAGGCACAT
CATCCAAATAGAGACATCCCTATCCAGTATCCCATTATCATTAAACCTTCCAATGCCGTG
AGCTATACGAACTGTTCCTTTCCTGAAAAGAAAAAAATATATCTAGTGCATGATGCCGAC
GAGATGGAGCACATCATTCGCTGTATTTATCGTTCTAGCTATCAAGACACCTTAATCGTT
CAAGAATTTATTCCAGGCGATGATTCCTATATACGTGTTCTAGACGTATATGTAGGAAGG
GATCGAAAAGTAAAGTTAATGTGTGTAAGCAACAAGCTACTTGAAGATCCATCTCCACAA
AACAAAGGCATTTCTTTAGCGGTCATGACCGATTATGATGAACAGCTAATGGAATCCATT
CGGTATTTTTTAGAAGACATCGGCTATACAGGCTTTGCTAATTTTGATATGAAATATGAC
ATCAGGGATGGGAAATACAAGCTATTTGAAATGAATTTGCGCCCAGGGGCGTCAAGCTAC
TATGTGACCGCAAGCGGGTATAATTTAATGCAATATGTGGTGGATGATTATTTATTCCAA
GTTCATCATGAACGAACATATGTCCAGACGAAGCATGTATGGTCACTCCTTCCACCAAAA
ACGTTATTTAAATACATGAAGAATGAAAAATTAAAAATAGAAGCAAAGCAACTAAAGAAA
GATGGGCAATACACGGATGCATTACTATATAAAGAAGATATGAATATAAAGCGTTGGATA
AAGCTGAAATTGTATCATTCATATTTACAGATAAAATACAGCAAGTATTTTAACAAAAGC
AATGGTTAG
>7NBS_00184 group_4903
ATGACAATTGATTATCACGTACATTTAGAAGAGGGGCCTTATTCATTTCGCTGGCTAGAG
CGTACATCGCAGGCACTGGAGTTTTTTCATTCGGATGATGAAACGGAAAAAGGCTCTAAG
CAACAAATGACCTGTCATTTACAGCGGCTAGCACAGCGCGTGAAAAATGGCTGTTATAGT
GAGGAATGGTTGGATTTATATCTCGAACAGGCAAAGCAGCTTGGCTTACGTGAGGTGGGT
ATTGTCGATCACTTATATCGTTTTCAAGAAACACGTGCCTATTTTGAGCGCTATATGAGA
CTGGATGATAGTGAAATTGGGCAGGTACAGCGCTATTGGCTGGATCGTGTGATGACAGAA
AACATAGATGCTTTTGTGGCGTCCATTCAGCAGGCAAAGGAAAAATGGCGTCAGCATGGG
ATTACGTTGAGACTTGGTATAGAGGCAGATTATTTTGTTGGTGGAGAGGAGGAATTAACA
GCTTTACTAGCTGGTTATCCTTGGGATTATGTAATTGGTTCTGTCCATTTTGTCGATGGG
TGGGGCTTTGATAATCCGCAAACACAATATCTTTTTGAGCAAATGGATCAACTTTCTTTA
CAACAAAATTATGAGCGATTTTTTAAAGTAGTTGAGAAAATGATTCTTTCCAATATGTTT
GATTTTGTTGCCCATTTAGATAATTTTAAAGTATTTAATTATCAGGTGGAGGATCGTGCT
TTTCTTGAAGCTTGGTATAAACGTATTGCAAAGGCACTAACATCTACTCAAACCGCCACT
GAAATCAATGCCGGGCTGTATTATCGTTACCCTGTACAGGAAATGTGCCCGAGCCCTCGT
TTTTTACAAACCTTACTTGAACATGGAGTTGCTTTTACTGTATCCTCTGATGCACATTTC
CCAGACGATTTAGGTAAATTTACATCTGCTAATACAGAGCTACTAAAGAGTCATGGCGTT
CAAGCCGTTGTCTCCTTTGAACAGCGAGTTAAAAAAATGATTACATTATAG
>7NBS_00185 lacR
ATGACTTACGCTAAACTGGAAAGATTTGAATTTATTTTAAAACAATTAGATACAGAAGGA
AAAATTATTGTTGCTAATATTGCCGATGCCCTTCAGGTGGCACCAGAAACAATTCGCCGA
GACTTTGATGAATTAGAGCAACAGCATTTATTATCAAGGGTTCATGGTGGGGCTATTAAA
TATACGAATGTACGAAATGAACCGGTATTTTTACGCAAGCTACAAATGCACAAGGACGCA
AAGAGACAAATTGCTCAGATGGCAGCAAAACGCATTTGCGACGGCGATACTATTGCAGTA
GACACAGGTACTACAACAGTACATATAGCCGATTTTTTACTAGCTGTTGAAGATATAACG
GTTGTAACGAATTCAATTGCAGCAGCTATTCAATTTAATTTAGCCATAGAAGAACGACGT
ATGACAGGCAAGGTCATATTACTAGGGGGCACGGCGAATCCAAAACAATCTTCTGTTGCA
GGTGCTATGACGTTAGAAATGCTAGATAATATGAATTTTGATAAGGCTTTTTTATCGTGT
GGTGGTATGAGTGAGGGCATTGTTTATGATTACGATTTGGATGAATCTCTTATTTCTAAG
AAAATGCTCAAGCATAGCAAAGTGAGTTATTTATTAGCCGATGGATCCAAAATTAATGGC
AAATCATTTTTTCAAATCTGTCATCTTGATGAATGTACAGAAATTCTTTGCGAAAGCACT
TGTCCATTAGAATGGCAGGCTTATGAGGAAAAATGGACGATATGTAATGGAGGGAAGAAC
TGA
>7NBS_00186 potA_1
ATGAGTTATCTTATTATTGAAGGGCTTCATAAAAAATATGGACAAGTATCTGTTTTAACC
AATATTCATATGGAAATACAAAAGGGAGAATTTATCACACTATTAGGTCCTAGTGGCTGT
GGAAAGAGTACCATTTTGCGGATTGTTGCGGGCTTAACAGATGCATCGGCAGGTAAGATT
TCGATTGAAGGAAAAGATATGAGTGGCGTACAACCGAAGGATCGTCAAGTAGGTATGGTC
TTTCAATCCTATGCACTTTTTCCAAATATGACTGTGCACGAAAATGTTGCTTTTGGTTTG
CGTATGCAAAAAGTCAATAAGACAGATATGGAGCAGCGTGTTCATGAAATGCTTGCGCTT
GTTCATCTAAGTGAGAAAGCTAATGCTTACCCGAAAGAATTATCTGGAGGTCAACAGCAG
CGTGTTGCTCTGGCTCGTGCATTAATTGTCCGTCCTAAAGTATTGCTATTAGATGAACCA
CTTAGCGCGCTCGATGCTCAAATTCGTAAAAAACTTCAAGCAGATTTACGATCAATTCAA
AGAAAATTAAATATGACTATGATTCTAGTTACACATGATCAGGAGGAGGCAATGGCTGTT
TCGGATAGAATATTCGTTATGAATAATGGCAGCATTGCCCAAACAGGTACGCCAACGGAA
ATCTATACGAGACCAAATAATGAATTTATTGCTAACTTCATCGGTCATTATAATGTTTTT
CCACGCCAATCTTTAGAAAAAATGCTTGGCAAATCTTTAATAGGTCAATCCACTAAATTT
GCCATACGACCTGAAGCACTGCATCTCGATCAACGAGATGGAGACTTGTGTCTCTCTGGA
ATTGCCAAACAATCATTAATGAGCGGCAATATTATTCGTACTACGTTTGAAGGAGAAATG
CCGTTTACAATGGAACAACTGCATCAACAAGGGTACTCGATTGAAATGGGAAAATCCTAT
AAGTGTTATGTCGCACAAGAAGATGTGATTGCGCTATCATGA
>7NBS_00187 group_6138
ATGAAAAAGCGTGGTTTGGCTGATTTCTTTTTCCTTCTGCTAGTGGGGTATTTACTATTA
CCTGTGTTAGCAACAATGCTCTATGCGTTTGCAACAAAATGGAATAAAACGATATTGCCA
GAGGGACTTACGCTAAAATGGCTTGCTACATTGTTTCGGGATACCGATTTTATTCAGGCA
TTTGGTCGTTCAGTACTTTTAGCAGGTGGTGCAGTTAGTATCGCACTCCTCGTCATTGTG
CCAGCCATCTTTGTCATTGTCTTGTACTTTCCTAAATATGAAAAGTGGATACAGATGGCA
GTGGTGATGGTGTATTCTTTTCCAGGCATTATTTTAGCTGTTGGGCTTATACGCGTTTAT
AGCAAAATAGGTATACCGATGATATTCGTTGTTTTAGGTGCCTATGTTGTGGGGATTCTT
CCTTATATCTATCAAGGTACACGAAATAGTTTAAGAAATATAGATGCGAGGCAGCTACTT
GATGCGGCACAATTGCTAGGTGCATCGAAAAGGCAGGCATTCACAAAAATTTTACTGCCT
ACCGTTTATCCGGGCTTATTTGCAGGAGCATTGTTATCCTTCTCAGTCTTATTCGGTGAG
TTTGTCTTAATTAATCTTGTTGTCGGTTCTCGCTTTGAAACCGTTCAAATTTATTTAATG
AAAAAGCTTAGCACAAGTGGACATATAGCTAGTGCAGTTGTATTCATCTATCTCGTGCTG
ATGGGTCTTTTAACATTCGTCATTGCAATCGTAACAAAACGATCGAAAGGTGCTACAAAT
CTATGA
>7NBS_00188 group_3411
TTGAATCAGTATGAATCGATTTTTACGAACGACTACATTCTCCAAGGTTTTAAAAATAGT
ATTACATTATCTGTTATCTCGGCTATGATTGCGTTACTTATCACATTGTTCGCGGTTTAT
GCCATGATGAAGTTTTCAGAGCCAGTACGGGAGAAAATTTTAATACTAACGAACTTAACC
TCCAATTTTTCAGGTATTCCGCTAGCATTTGCTTTTATCGTTTTACTTGGCAATAGTGGT
TTATTTACATTGTTATTTGACAAATGGGATATTGATGTGTTGACGTCCTTTTCACTTTAC
AGTTGGAGCGGATTGTTACTTATTTATATTTATTTTCAGCTGCCATTATCGCTTATGCTG
CTCTACCCCATTTATGATGGGATTCAGCAACAGTGGAAGGAGGCAGCAGCCCTTCTAGGG
GCATCCAGCTGGCAATTTTGGATGAAAATTGGTATCCCTGTTATGCTGCCAGGAATTGTG
GGAACCTTTAGTGTATTGTTTGCCAATGCAATGGGTGCGTATGCCTCTGCTTATGCATTA
ACAAGCAGTAATTATAATTTAGTGGCGATTCGTATTGGCTCCTTAATAAAAGGTGATATT
TTTGCTCAGCCAGAGCTAGCCAGCGCCATTGCAGTAATATTAGCAGTGACAATGGTGACT
GCCATGCTTATCAGTGAATGGAGCATCTCTAAAACAAGGAGGAAAGTAAAATGA
>7NBS_00189 group_4904
ATGCAAAATAACAAAGTGGTTCTCATTGTCATCGATGCATTACGCTTTGATACAGCCTGT
ACACATATGGGATTCTTACACCATCTAGTCGAGCGTCAGGTGGCTGCTCGCTATAAGATT
TGCTCAGAGGTGCCATCTTTATCGAGACCATTGTATGAGACGATTTTAACGGGTACACCC
CCTATTGTACATGGCGTTACCAGCAATATGACAGTGCGTTTATCGAACGGGCAAAGTGTC
TTTCATGTCGCAAAGGAGCACGGTTTATCTACAGCAGCCTCCGCCTATTATTGGGTGAGT
GAGCTTTATAATAGAGCACCATTCAATCATATGGAGGACAGAATACAACTCGATACACAA
TTACCAATTGACAACGGTATATTTTATTTTGAGGATCATTATCCAGATAGTCATGTGTTT
GCCGATGCAGCATGGTTAATGGATCAAAAGCAGCCTGATTTCCTTTATATTCATCCAATG
AATGTCGATGATGATGGTCACAAATTTACGGCGGATTCTGCCCAATATCGCAATCGTGTT
TTAGCGATGGATGCCTTATTATCATTATTTATTCCAAAGTGTATGGCACAGGGCTATGAG
GTGATCGTTACGGCTGATCATGGCATGACAAGAGATGGGAATCATGGCGGCACAACACAT
GAGGATCGTCATGTTCCGCTATTTGTCATTTCAGAGGCTGTAAAGGCTGGTATAAAAGAA
GGCATTATTTCACAATTACAAGTTGCACCACTGTGCTGTCATTTATTAAATATCAAGCCT
GCAGATGATATGGTGCCACTCCTATTAGACGGTGTGTTTACAGCAAAAGAGGTTTAA
>7NBS_00190 group_2208
ATGGCAATTCAAAAACTGTGGAAAAAAGGTCTAATTGGTGCATTAGCTATTTCCATGTTG
GCAGCTTGTTCTGACAGTTCATCTAGTGCAAATGAGGTAAACAAGGATTTATCGCTTGAG
GACATTACAGAAAAAGCAAAGGAAGAGGGCACTGTTAATTCTGTCGGTATGCCAGATACA
TGGGCGAATTGGGTAGAAACCTGGGAGGAACTCGGGACCGAATATAGCATCAAACACAAG
GATACGGATATGTCGAGTGCCGAGGAGTTAGCGAAGTTTGAAGCAGAGAAGGAAGATGCT
ACAGCAGATATTGGAGATGTCGGGATTGCTTTTGGACCAATCGCTAAGGACAAGGGCTTA
ACATTACCATACAAAACATCATATTGGGATGAAATACCTGATTGGGCAAAAGACGATGAA
GGACACTGGATTGTTGGCTATACTGGTACCATTTCTTTCTTGACAGATAAAAATAATGTG
AAGAATGCTCCAAAATCATGGGAAGATCTGAAAAATGGAGATTACACAGTCAGTATTGGG
GATGCATTAACAGCTAACCAAGCACAGTTTGCCATATTAGCAGCTGCTATTGCATTTGGT
GGAGATGAGTCGAACATACAGCCAGGTATAGATTTCTTTGCTGAATTAGCGAAGCAAGGG
CGTTTACAGGGGGATCCATCAGTAGCGAACCTAGAAAAAGGTGAAATCGATGTTGCGATT
TTATGGGATTTTAATGCATTAGGCTATCGTCACCAAATCGACGAGGAGCGCTTTGATGTA
GTGATACCAAAGGAAGGATCTGTTACTTCTGGTTATGCAACAGTTATTAATAAATATGCT
AAAAACCCACATGCTGCCATGCTAGCACGTGAATACATTTTATCTGACGCTGGTCAAGAA
AATTTAGCAAAAGGCTATGCTCGTCCGATTCGAGACAACGTAGAACTTCCACAAGATGTA
AAGGATTTATTATTACCAGCTGATATGTATACGAATGCACAGCCAGTAAAAGATCAAAAG
AAATGGGAAGAAACAACAAAGCAAATCCCTCAACTTTATCAAGAGCAGGTGTTAATCCAT
GCAAAATAA
>7NBS_00191 group_6139
GTGAATAACGTCATTGATTTTATTGCAAAAAAAAAGGAACGTGAAGACCGAAAGCGTGCG
CAGGATTTAGAACGTTATGTTGCAACTCAGTGTAATTTTCAGCAGCCTGAAAATATTGAT
GCTCTTGTAGAAGACAAACTAATTGAAGTCAAAGATCATACGTTATTTCTTGGTTTTCTA
TCCATTTTAAAGGATGAGCAAATAGAACCGCTAGATATTTTTCAAGATGTCTTTTCATTA
GAGCCCTCTCGTTTTGAAATGTCCTACAATATGAGATGGTGGTCAGTTGTGCAACTGGCA
TTTACATTTTTAACAATTCTCAAGGAAAATGAGCCGCATACATATGCTGATTTTTTAGGT
CTCTCCAAATAA
>7NBS_00192 sasA_3
GTGGAAACCGTAAAACCGAGGAAAGGAACACGTCTGCATTCATTTTTTCTGAGATATTTA
TTTTTTCTGTGCATTGGCATCATTCTTTTAGTGGCACTATTAATAGGTCTATTTATGTTT
GCCTTTTCAGCTAATATTATTTTACCTGCAAATTATGCAGAGGCACAAATCACGTTAGCA
AAAGATCGAATTGCTACAAGCAGCTCGGTAACGGATGCGATGATCCCTGACCTTGTAGAA
TATGCAGTGGTTTCAAACCAGGGAGAGTTTATTTCAGGCAATTTAACTAAAGAAGAGGCT
TCCTATGCATGGCAGTTAAAACAAAAAGGAGAAAAGCAGGGAAGTTCTCGATTTTATGCA
TTTATTGAGCGCGAACAGGAAGTATGTATTTTACGCTATAGTTTAGTACCTGAGTATCGC
TCTGCTATCATAAGAAATTATTTACCTAATCCGCAATTAACAGTTTTATTAGTTTTTATT
ATTGGAGTTGTTGTACAAGCAGCGGTACTTGCTGTTCATTTTGGCAGAAGACTAAAACAA
AAAATGATGGGCTTACAAGAAGCTATTGAAAAAATACAACATCAAAATTTGGCATTTCAT
TTACAACCGTCTGGAATCCAAGAAATTGATGATATTGCTCTTTCTTTTGAACAAATGAAG
GAAGCATTAAATACTTCTTTGACACAGCAATGGCGGGCAGAAAGATTGCGCAGAGAACAA
ATATCAGCACTGGCACATGACCTGAAAACACCATTGACGATTATTCGGGGAAATGCCGAA
CTTTTATTGGACACCGCCCAAGATGAAATGCAAAAAGAATTTAACCATTATATATTAAAA
AATACGGTTGAAATTGAAAAGTTCACAAAGCAATTAATGGATCTTTCGAATGTGGAGCAA
GGTATTGTCACCTCAAAATCAAATGTCGCCATGCATTCTTTTATTCAACAGGTCGAACAA
CAAATGAAAGCTCTTGCTTTAGAAAAAAATCTTGAAGTTAGTGTAGAAATGGTCAGGCTA
CCTACTTCCATTATGATAGAGGAAGAGCTTTTTTATCGGGCTCTATTAAATGTGATTGTC
AATGCAGTTGAGCACACACCAAATAACGGCAAAGTCACTTTATCTGTTGAAGGAAAGGGG
GATGTTATTCATTTTACTGTGAAAGATAGTGGTACTGGTTTTTCAGCAAAAGATTTAAAA
CAGGCTACCAAACAATTTTATCGTGGAGACCCAAGTAGAAATACAACAGATCATCATGGT
ATGGGCCTTTATATTGCAGAGTCAATTATTAAAAAGCATGATGGGGTATTGACACTCACT
AATGATTCGATAACGGGAGGAGGGAAAGTGACAGTTACTATTCCTGTTATGAGCATGGAA
TGA
>7NBS_00193 saeR_1
ATGGCAAATATATTAGTAGTTGATGATGAAATTGATATTTTAATGCTGGTTAAAAATGCA
CTACATAAAGATAATCATTTAGTAAATATTGTGTTTAATTCGACAGAGGTAGAGAAGATG
GATCTAGGATTCTTTGATCTAATCTTACTTGATGTGATGATGCCTGCTATTGATGGCTTT
ACGCTATGTAGGCAAATTCGCCATGCTGTAGATTGTCCGATTCTTTTTCTTACCGCTAAA
ACCTTAGAGGAAGATATTATGTTTGGTCTTGGCTTAGGTGCAGATGACTATTTAATCAAA
CCTTTTAGTATTGGCGAACTACGGGCAAGGGTAAATGCTCATATTCGACGTGAAAATAGA
GAGAAACGGAATGTTCTTTATCATGGTAAAGTTCATTTTAATCTTTCTGGTAAAGAACTA
TTTGTTCAAAATGAGAGGATTCCGTTAACCAAAAGTGAGTATGAAATATGTGAATTTTTA
GCGCGTCATCGCGGGCAAGTTTTTTCTAAAGAACAAATATACGAAACGATTTTTGGATTT
GATGGCAAAAGTGACAGTACAGCGATAACAGAGCATATTAAAAATATTCGTTCAAAGCTG
CATGCATTTGATATAGAAGTCATTGATACGGTTTGGGGGATTGGCTATAAGTGGAAACCG
TAA
>7NBS_00194 group_6141
ATGGACATGTTACGATTATTGAGAGCAGAAAGTCTTAAAACAAGACGAACTCCATTACTA
CTTACACATCTACTTGTCCCCATTGCTATTTCTGGATTGTTTTTAGCTTACTATTCCTAT
TCACCATGGGATTTTCACGGAAAAGTAACTGCCTATTTTCAAGGCCTAGCGTGTGGACTA
CCTATGATTATAGGATTAGTATGTGCAATGGCATCCGATCAGGAGGCGAAGGCAGGTCAT
TATCAAAGCATGCTAGTCTCAACAAAAATAAAAATAAAGGCATACTTGAGTAAGCTTATA
TTATTATTGATGTATAGCTTTGGAGCCATCTTTATGTCTGTAGCTATTTTTAGTATGGGC
TTTAGAGAATTATTACATGAAGTAGATTTTGACTATTTATTTTATAGTGTTGCTGCCTGT
ATTTTATTCAGCAGTCATATTATTTTTTATATTTTACATTTATTTGTAAGCTTCCAATTT
GGAAAAGGTGCTTCGATTGGTTTAGGCATTGTAGAAGCCCTGCTGGTCGCTTTGTTGCTT
ACTGGTTTAGGTGATGCTATTTGGCCCTTTTTACCGTATGGATGGAGCGGTCACTTTGTT
TCTTTATGGATTTTAACTTCGGCGGGCACAAATTTAACATTGCTCGAAGGAAGTATCCAA
ACTAGTATAATATGGTGCTTAGCTGGAAGCATACTGGCTTTTGCATTATCTTGCCTATGG
TTTTGGAGATGGGAAGGTAGAGCAGCTGAATAG
>7NBS_00195 group_4906
ATGTTAGCCATCATGAAAGCAGAACAATTAAAATGGAAGCGAACTTTTATTCCCAAACTA
CTGTGGCTTACGCCACTTATAACCTTACTTATAGGCGCTGTGCTGATGGGAGGTGAATAT
TTTCAAACAGGAGCTTATAACTGGTGGTATACGATGCTTCTGCCAGGTGCACTGACGATT
TGCTGTGCCTTAGTGATCGAAAAAGATAAGAAGTTGAAATACCATAGTATACTTGCACTA
CCACTTGGCCTCAAAAAGGTTTGGTTGGGAAAAATACTTTCATCAGGTGTATGGCTTTTC
ATTATCACTAGTATGTTCTTTGGAGGAATTACAGTAGGGGGATGGCTATTTGATCATAGC
TTACCAATAACAAGTAGCTTATTAAGTTCTCTAATTATTTTCGTAACGTTTTTGTGGCAA
ATTCCCTTATGTCTTTTTCTGGCAGCTAAATTAGGAACCTATTTGGCTATTTTGCTCAAT
GTAGTTGCCAATATCGTAGGGATTGTAGTATTTGCTGATGGAGAGCTATGGTATTGCTAT
CCTTTTGCAATAGGTGCACGTCTATTATGCTCAACTCTCGGTATATTACCAAATGGTCTA
CCAGTACCTGAGGGTAGTTCTTTACTCAATAACGATGTTATATTTCCTGGATTATTGATA
ACGATCACTTGGTTTATCATAATCACTTCACTCACGACAAAGTGGTTTCAAAAAAGGGAG
GCCAAATAG
>7NBS_00196 bcrA_2
ATGAATGACTTGATTTTGAAAACAAACAATCTTAATAAAACGTTTAAAGGACAAAAAATC
GTAGACAATTTATCGTTAGAAATTAAACGCAATACGGTATATGGCTTACTTGGACCGAAC
GGAGCGGGGAAATCTACAACCTTAAAGATGATAACGGGCATGCTACGACCTAATGAAGGA
GATATCATTTTTAATGGACATTTATGGACTCGAAAAGATCTGCAGAATATCGGAGCCTTA
ATTGAAACACCACCCTTGTATGATAATTTAACAGCTAAAGAAAATCTAAAAGTTCGAACG
ATCGCGTTAGGCTTACCGCAAAGTCGGATTGACGAAGTATTGGAAATTGTAGATTTAACG
AACACGAGGAAAAAACGAGCAGGTCAGTTTTCTTTAGGGATGAAGCAACGATTAGGTATA
GCCATTGCACTGTTAAACAAACCGAAGCTGTTAATTTTAGATGAGCCGACAAATGGTTTG
GATCCAATTGGTATACAAGAGCTGCGTAAGCTCATTCTCTCCTTTCCAGAGCAAGGTATC
ACTGTTATTTTGTCAAGTCATATTTTGCATGAGGTAGAACAAGTCGTGGATGATATTGGC
ATTATTGCTGATGGCAAGCTGGGCTATCAGGGACCAGCTCCACAAGGTCATGAATTAGAG
TCACTCTTCATGCAGGTTGTCACTGCCAACAGAAAGGTAGGTCATTAG
>7NBS_00197 group_10226
ATGGCAACATTTAAGGATTTTCGTAATACAGTGAAACCAAACTGGTGCCCAGGCTGTGGA
GACTTCTCCGTACAAGCAGCTATCCAACGTGCTGCTGCAAATGTTGGCATTGAACCAAAT
GAACTTGCTGTCATTTCAGGAATTGGTTGTTCAGGTCGAATTTCAGGATATATCAATTCT
TATGGATTCCATGGTATTCATGGTCGTGCACTTCCGATTGCACAGGGCTTGAAAATGGCT
AATCGTGATTTACATGTCATCGCTTCAGGCGGTGATGGTGATGGATTTGCAATTGGTATG
GGGCATACAATTCATGCAATCCGCCGTAATATTGATATTACTTATATCGTGATGGATAAC
CAAATCTATGGTCTTACAAAAGGTCAAACATCTCCACGTTCTGCTGCTGGATTTATTACA
AAATCTACACCAGGTGGAGCGATTGAGCCATCATTGAAACCATTAGAGGTAGCATTAACA
AGTGGTGCGACATTTGTGGCACAGGGCTTCTCTACTGACATTAAAGAATTAACAGCTCTA
ATTGAAGCTGGTATTAACCATAAAGGCTTCTCGTTTATTAATGTCTTTTCACCTTGTGTA
ACGTATAACAAAGTGAACACATATGATTGGTTTAAAGAAAACCTAACAAAATTAGCGGAT
GTTGAAGGTTATGACCACTCAGACCGTGGTATGGCGATGCGTACAGTGATGGAGCACGAG
GGCTTAGTAACAGGCATTATTTATCATGATACGGAAACAAGGTCTTATCAAGAAAAAGTA
CCTGGCTACTCTGAGTTACCATTAACAGATATCGATATCAAAATGAGCGAAAATGATTTT
AATGATTTAATAAAAGAATTTATGTAA
>7NBS_00198 korA
ATGTTACATCAGCTTTCATGGAAAGTCGGTGGGCAACAGGGTGAAGGGATTGAGAGTACA
GGTGAGATTTTCTCAATGGCAATGAATCGTCTAGGCTATTTCCTATACGGTTATCGTCAC
TTCTCTTCTCGAATTAAAGGTGGCCATACGAATAATAAAATTACAGTTCGTCCAACAGAA
GTACGTTCAATTGCGGATGATTTAGATATTTTAGTGGCATTCGATCAAGAAACAATTGAT
GTCAATTATAAAGAGCTTACAGAAAAGGGTATTATTTTAGCCGATGCAAAATTTGATCCT
GTTAAACCAGAGGATTCAAAAGCTCCATTATTTGCAGTACCGTTCACAGAAGTAGCAGCA
GAGCTTGGTACTTCGTTAATGAAAAACATGGTGGCTATCGGAGCAACTGCGTCATTGCTA
AACCTAGAAGATGCAGTTTTCCAAAATGTTGTCGATGATATTTTTGGTAAAAAGGGCGAA
GAAGTCGTTCAAAAAAATATGGAAGCCATTACACGTGGTCGTCAAATTATGAATGAGCTT
TTAGGTGATCGTATAGGCGAATGGGAGCTTGCACCTGCGGATGGTAAACGTCGTATGTTT
ATGATTGGGAACGACGCAATAGCACTTGGCGCAATAGCTGCTGGGACACGCTTTATGGCA
GCATACCCAATTACACCTGCCTCTGAAATTATGGAATATTTAATTAAAAAATTACCGAAG
TTCGGTGGCACTGTCATCCAAACGGAAGATGAGATTGCTGCAGCAACAATGGCTATTGGA
GCTAACTTTGGCGGTGTACGTTCCTTTACCGCTTCTGCTGGTCCTGGTCTTTCATTAATG
ATGGAAGCAATTGGTCTTTCAGGTATGACAGAGCAACCTTTAGTAGTAGTGGATACACAA
CGTGGAGGCCCTTCAACTGGGTTACCAACTAAGCAAGAACAATCTGACTTGATGGCTATG
CTTTACGGTACACATGGAGAAATTCCTAAGGTAGTCATTGCACCTTCTACGATGGAGGAA
GCTTTCTTTGATACGATCCAAGCATTTAACATTGCAGAGGAATTACAATTACCAGTAATC
TTAATGACAGATTTACAATTATCTCTAGGTAAACAATCTGTTGAGCCATTTGATTATAAT
AAAATTGAAATTCGTCGCGGTAAAATTGTGATGGATGATCTTGAGGAAGCGGCAGATAAA
GCCTACTTCAAGCGTTATGAAGATACAGAAGATGGCATTTCACCTCGTGTATTACCAGGA
ACATTACATGGTATTCATCACGTTACAGGTGTTGAACATGATGAAACAGGGAAGCCATCT
GAGGCAACGGGTAATCGCCAAACTCAAATGGATAAACGCTTCCGCAAATTAGAGAGCTTG
AAATTTGATAACCCAGTCTATGTCAATGCACCACATGAGGAAGCCGATATTTTATTAGTA
GGCTTTAACTCAACAAGAGGAGCTATTGAGGAAGTGCAAGAACGACTGAATGCGCAAGGA
ATGAAAGTGAATCATGCACATATTCGTTTAATTCACCCATTCCCATCTGCGGAAATGGCA
CCTCTTATTACACAAGCGAAAAAAGTGATCGTTGTAGAAAATAACTATACAGGTCAATTA
GCTAATATTATGAAGATGAATGTTGGTGGTCACGATAAAATCGCGACAATCACTAAATAT
AATGGTACACCATTCTTGCCAGGTGAATTAGAAAATCGTGTGAAGGAGTTGACTCGCTAA
>7NBS_00199 spoVS
GTGGATTCATTAAAAGTATCATCACGCTCTAATCCAAATTCAGTTGCAGGTGCATTAGTC
GCGGTAATCAGAGAAAAAGGGCAGGCAGAAATGCAAGCAGTTGGGGCAGGTGCACTTAAC
CAAGCCGTGAAAGCAGTGGCCATTGCACGCGGATTTGTAGCGCCAAGTGGCACAGATTTA
ATTTGCGCGCCGGCGTTTGCCGATATTTTGATTGCTGGAGAAGAACGAACAGCATTAAAG
CTGCTAGTGGAAAAACGTATTCGATAA
>7NBS_00200 ymdB
ATGAAAGTTCTATTTATTGGTGATATTGTTGGTTCAATTGGTCGAGATGCGGTGGAAAAA
TATTTACCTCGCTTAAAAAAGAAGTATAATCCAGATGTTGTGATTGCAAATGGAGAAAAT
GCTGCAGCTGGACGAGGGATTACTCGTAATATTTATAACAGCCTGCTACAAATAGGTGTA
GATGTCATTACAATGGGCAATCATACATGGGACAATAAAGACATTTTTGATTTTATTGAT
GATGCGGATTACTTAATTCGACCAGCAAACTTTTCAAATGAAGCACCTGGTAAAGGTATG
GTTCAAATTTCTAAAAATGGTGTGACATTATCCGTCATTAATTTACATGGTCGTGTATTT
TTACCTCCACATGAGGATCCGTTTGCAATGGCAGATCAATTAATTGCAGAAGCACGACAA
ATATCTCCACTTGTCTTCGTGGATTTTCATGCTGAAGCGACTAGTGAAAAAATTGCTCTT
GGTTGGCATTTAGATGGGAAGGCTTCAGCCGTTGTAGGCACACATACACATGTGCAAACA
GCAGACGCAAGAATTTACCCGCAAGGTACAGCTTATATCACGGATGTTGGTATGACAGGT
CCATATGATGAAATTTTAGGTATGACGAAGGAAAGTGTCATCTACAAATTCCAAACAAAC
ATGCCATCTCGTTTTGAAGTTCCGAAAAAAGGGCGAGAGGTTTTAAGTGGTTTCTTTGTA
GAGATGGATGATCGCACAGGGAAAGCTATTGCCTGTGAACGCATTTATATAAATGAAGAC
TATCCATTTCAAGGGTAG
>7NBS_00201 icaC
ATGATGAAAAGAGAAGTCAAAGAAATATATTTACTACGATTCGTTGCTTGCTTAGGAATT
GTGTTAATGCATAGTGTTACGTTGGCGTTGAACATGTATAACATAGAAGAAGGCCCACAA
TTCGTAATCCTGACATCAATTCAGCTGATCTTTATGTTCGGGACACCTCTTTTTATATTT
ATCTCAGAGTTTGTCATTGCCTTTTCCTATTCAGATCGTTTGCCGAAAAAGTTTTATGTA
AAACGTTATAAATATATTTTAGTTCCGTTTCTTTTTATTGGGTTCCTTGATGCAGTTCTT
AAATCAATTGAATCACCTACTATTGAATTTGCAAAAAAACTCCTACTGAATTATTTAGAA
GGTGATTTTCACGGTTATTTTATCGTTATTATCTTTCAGTTTTATATCATACATCCATTT
TTTGTAAAATTTATTGTATCGAGATATCCAGCCCATAAAGTAATAATAACTGCGTTTATT
ATTAATTTTGGTTACTTAGCCTTTTTTAATTTTTTGGATCCATATAAGTATTTTCCGTAT
TTGTCTTATATTAGTTTGCAATGGGATTTCTTTAATAAGATGCCATTTCCTGCGTGGATT
GCTTATTTTATAGTAGCTTATTATTGTGGGAAAAATTATGAAAAATTTCTATCGTTGTTA
CAGCGTTTTCGTCATCTGCTACTAATAGTATCGCTAATCACAGTAAGCATTTTGCTAGCC
TCCCAACTATCAGGTATCATTACGGAAGTTCATTCTAAGAGAATAGACGTTATCCTTTAT
ACATTCAGTATAGCTTTTCTGTTATTTTTCATCGCGAGTACCAGAAGAAAAATGCCGAAA
TTTATCATTTTTATTAGTCGATATTCCTTCGGTATCTATTTATTACATCCCCTAGTTAAT
AGCGTACTTAAAATTTTTTTAACGAATGTTATCGAAACATTAAGTGTCTTCTCTGTTATT
GCCATTTCATTTATTATCAGTATTAGTTGCTCTATTTGTATAACCTATGTAATGAGTAAA
TGGCAATTCGGTGCATTTTTTGTAGGGCAACTCACTAACAATGGGAACTCCTCTAATAAA
GATGCACAATTACCCATCCAGCAACCCTAG
>7NBS_00202 group_1238
ATGAGAACTAAGAGGGTAGTTTTAAATTTAATGTCTAATGTATTGCTACAAGTTGTTGCA
GCGGTTATTAATTTCATTTTGCCTCGACTATTTATGACAACATATGGCTCTGCTACAAAC
GGGCTTGTTTCGTCGATTAAGCAATTTTTAAGTTATTTAAAAATAGTAGAGGCAGGTGTT
GGTAGTGCATCCATAGTGGCGCTCTATAAGCCACTAGCCCAGAGAGATAAGGACCAAATA
AATGGAATTCTTTCAGCAACTAATCTTTTTTATAGACGCTCGGGTTATGTCTTTGTTGGG
TTAGTCGCCATTTTGGCCATTTGTTATCCGTTAATAGTAGGCGATGAGGTGAACCCTCGA
ACAGCTTTTTACATGGTACTTATTTTGGGGATAAGTGGCATGTGGGAGTATTTTTTTATA
GGGAAATATTTAGTCCTACTGTCGGCAGATCAAAAAAGCTATGTTATTTTTCGCATTCAA
ACAATCTTGCTTTTTATGAGTGCATTATTGTCAATTGCTTTGATAGTACTTGGCTTTTCC
ATCGTCGTTGTCGTTGCTAGTTCAAGTGCCTTATTGTTACTTGATGTTCTTTTTTTAAAA
TTGTATGTTAAAAAAAAATATCCGTATTTCAATAGTAAAGAACAAGCTAATACGTTAGCA
ATTAAAAATAAATGGGATGCTTTAATTCATCAAATTGCCTCGTTAATTATATTTAACACA
CCGTTTATTTTAATAACGATTTTTTTTGGCATAACAGAAGTTAGTGTATTTACAGTTTAT
AGTATGGTGTTTAATGCAGTCACATTGTTCATCTCCACTTTTTCAGGGGCGATATTAGCA
GCTTTTGGTGATATTCTCGTTAAAGAGGATAAGGACGCACTTCGGAAACAGTTTCATCAT
TTTGAATATATTTTTTATGGCATTATTGCTTTTAGTTACACATGTACGGCTATTTTAATA
TTGCCTTTTATAACGATTTATACAGCGGGTATTGAAGATGCCAATTACATAAGGCCATGG
CTGGCAATATTGTTTGTCATTGTAGGAATTGTGAATACAATTCGGATTCCTGCGAATACG
TTAGTGAACGCTGCAGGGCATTTTAGAGAGACGAAAAATCGTGCCATTATGGAAGCATTA
ATGAACCTAGTAGCGTCTCTTGTTTTTGTACAGTTTTTTGGTGCAGAAGGAATATTACTA
GGAGGAATTTGTTCATACGTCTACCGAACTTATGATTTAATCATTTATTCTTCAAAAGTG
ATTTTACAAAGTTCCCCTTTAGATACTGTCAAAAAAATTGTGCGTAATAGTATCATTGCA
TTTCTTGCAGCGACACCATTTATATTCTTTTTTGAGCTCCATATTACAAGTGCCAGTTCA
TGGCTTGTAGCAGCTATATGTATTTCCCTGTGGACGATGTTTATTGTATTAGTAGGTAAT
TTTATTATTGAGCCTAAAGCAATGCGAGATATTTTGATGCAATTAAAGCGGACAATTACC
GATAGTTAA
>7NBS_00203 epsJ
GTGCCATTTTTAAGCATTATTGTCCCCATCTATAATACGGAGCCTTACTTAAATATGTGT
CTTGATAGCATTTTGAGACAGGAATTCGTGGATTTTGAGTTGATATTAGTGAATGATGGC
TCGACTGATAACTGCTCAGTAATTTGCGATGAATATGCCGAAGCTGATACAAGAATTACT
GTCATTCATCAAGCAAATAGTGGTGCTGTCAGTGCCCGTAAAGCAGGGCTAAGCGTCGCC
AAAGGACAGTATATTGGATATGTAGATAGTGATGATTGGATTGAAGTGGATATGTACAAA
TCATTATGCAATGCTGCACGTGATTTTGATGTAGATATTGTCATTTGTGACATTGTAGAA
AATTATCCACTCCAAGAAGTGAAGAGAGCGCAGCTTGTCGCGCCCGGTTTGTACAGGAAG
GATAGGCTGGAAAAAGAAGTGTATCCGATTATGCTATATTCGGGCGAGTATTACCGTTTT
GGATTATTTCCATCTTTGTCTAATAAAATATTTAAAAGAGACCTATTAGAGAAAAATCTA
TTTGATGTGGATGAAAAAATTTGCATGGGGGACGATGCTGCTTGTACGTATCCAAGCTTA
TTTGATGCAGAAAGTATTTATATATTAGAAAATCAATACCTCTACCATTACCGTCAGCAT
ACTTCTTCCATGACAGCTAGTTATGATCAGCTGTTTTTTAACAAAATACTTATTTTGTAT
GAACAATTGAAAGTTTTAAAGCACAGAAAAGCAGACCTGGTTCCTAATTTTACTGAACAA
CTTCAGTATTATTTTACTTATTTAATGATTGCAGCAGTGAATAATGAATTGAATAGATTT
AACTATAAGCGTTTACATGAAAAGCGTATCTTTATCAAGAAAATGTTGATTCATGAAGTG
TTTCATGAATCGTTGCACACTATTCGTATGACAAATATGCCGCTCAAATCAAAGGCCTAC
ATTTGGTTATTAAGGAAAAAACAAATTCTATTACTTTTCATGTTGAATAGGATCAATCGG
TGGTTAATTGATTGTAAAGGATTAATTCCCACTTTTACTAAAAGAAAAGGTGCTTACCAG
CATGAGAACTAA
>7NBS_00204 group_4907
ATGATAGTGGAAAATAAAAATTTTAGTGTGCTCATTTGCATTATTTCTAGTATCTTTGTC
GTATTAAAAATATATACAGGTAGTAATCTATTTCTCTGGATCTTCTTTCTTTTAACAAGT
ACGGCGATGCTGCTAGATAAGCAGCAGCATCGAATTGACTATTTATTGTTTTTTATTTCA
TGGGTTTATGTCATTAAATTTGATATATCTGGCTATTCACTGCTTGTCGTACTTAGTTCT
TTCTATATTTTGTTAAGTATTTTGACGATCTTTTTACAAAAGCAAGGTATATCAAAACGT
CTCTTATTGACCTTTTTCTTATTTGCGTTTTATACGGTGGCCGTAACGTTAATTAGTGGG
GGCAATCTTATAGCAGTTTTAGGCTTTGTGTTGAATTATAGTGTGCTCTTTTGTGCAGTA
GTGACTATCAATGAGAGGACATATTTCAGAAGGTATACGTATATCTATGCATTGGGTTTA
CTAGCTGCTTCGATCGTTCGATTAATCAGTTATTCTGTTCCAAAAATTGATCATTTTATA
GAGTCAATGACCGTTGTGAATACAGTGAAGACAATGAACTCAATTAGTACAAGATTTACG
GGTTTAGATTTAGATCCAAACTACTTTAGTTTGCAAGTATTAATAGCAATGGCTTGTTTA
TTAGTGCTTTTTAATCTGGATGGAAAAAAGGAGAAAAAGTCAATTGTATTACTCGTAATA
TTAGCGTTTTTTGGCATACTGACATATTCCAAAATGTTTATTATTACATTCGTCGTTTTC
ATTTTGATGACATTCATCGTATTCATTAAAAATAATGTGAAGACAGCCATTAAATTTTCA
ACTTTTATAGTGATCATATGTGGGGTTGTACTCTATTTTTTTTACGAGTCTTTATTCGAA
ATTTATTGGATTCGGTTTTTCGGGTCAGGAATATCGACAGATGCTATTACCACTGGTCGA
GTGAGTAGTTGGAGCATATTTATCAATGAAATCCTTCAAAACACGAAAGTATTTGTTTTG
GGAGCAGGATTTGGCACAAGCTTTGCGAAGGTGAAGATGGCACATACAATGTACTTATCA
ACTCCCTATTATATAGGCTTACTTGGAGTAGCCTTGTCAGTACTATACATTTCAAGCCTC
TATAAAGTACTTAGAGAGAATGTCGGTATTATTAATACACCAGGCTTTCAAATCCTCTCA
ATTAACGCTATTCCTCTCTATATCGTGTTACTAGCGAATATAGGACTTGATTCATTTGTC
ATGGATTATTTTCCATATCATATTTTATTAATTATGTTAGCTCTGACTATGAGTAAAAGT
AAGACGGAACTAATTACGATGAATGAGAGGTGA
>7NBS_00205 group_165
ATGAAGATATTATTTGTTGCACAAAATTTTCAAATGGGTGGTATCCAAAAGGCATTGATT
AATATGCTAAAAGAAATCAGCCACTACGAGCAATATAAGATAGATGTTTTTACATTTAGT
GGTGGGGAATTAATGAACGATATTCCCTCCAATGTGAAGGTAAATACAGGGAACTTACTG
TTGCAACTAATTGCTACACCTTTTGCTGAAGTGAAAAAAGGAAGTAACATATGGCATATT
ATTTTACGAATTGTGTGTATGATAGTCGTTCGATTGATAGGTTCCCACAACCTCTACTCG
ATGCTATTAAAAAAACATCGTATTAATGGTCATTATGATATCGCCATTTCTTATTTTAAT
GATGTACCTAATCAATATTTCAATAGAGGTACCAATTTATTTGTAGATCACTTTGTGGTA
GCAGATCGTAAGTTCGCATGGATCCATACAGATCCCATTAAAGCGAATTTTAATTATGAA
GCTTGTGTCAAAACCTATAAAAATTTTGATCGATTGTTCTGTGTTTCGGTAGCATGTAAG
GAAAATTTGATAAATTTTCTTCCTGAATATCAACATAAAATTCAAGTGGTTTATAACTTT
TTCCCAATTGAAGAGATTAAAGAGCTGGCATGTCAATATACACCGTTTCTAAAAAGCGAG
TTGGATTTAATATCTGTTGGGCGAATTGAAAATAGTACAAAAAGGTTCGACCTTATTCCA
CATCTGTGTAAGTTGTTAAAGGAAGCTTCTATAAATAATTTCCGCTGGCGCATTTTAGGG
GATGGACCAGACCTTTTGGCCAATCAGCAACTAGCTCTGCAACTAGGCGTAGAGGATGTA
GTTGAATTTGTAGGGGAAATAAAAAATCCGTATCCCTATATAAAATGTAGTGATGTATTC
ATTTTAACATCAGCCTATGAAGGCTATCCAATGGTCATAGGGGAGGCATTAATTGTACAA
ACGCCTGTTATTACAACGGATTTTGCAGCAGCAGGTGAGCAAATATGTAATGGTCATAAC
GGGTTGATAACAGGCTTTAATGTTGAAGACATCTTTCAAGTCATTGCCAATGTAATGAAA
AATACAGAATTACTAAATAATATGAAAAATTACATAGAAGAAAATCACTACACAAACGAA
AAAGCTCAAGAGCAACTAGAATTGGAGTTTGATGCTATATGA
>7NBS_00206 group_644
ATGCGAGTTGTTTTTATGAGGAGTAACCCTGTTTCACCAGACCCAAGGGTTGAAAAAGAA
GCACTTTGCCTTGTGAAAAATAATTGGAATGTCCACATTTTAGCTTGGGATAGAGATAAT
AAATATAAAGTAAAGGACCAACTGCTAGAAGGTGAACATGCAATCCGTATTACAAGGTTT
GGTATTCCTGCAACATTTGGGGGAGGTTTGAAAAGGAACTTATTTCCATTTATAAAATTT
CAGATTAAACTTTTTCAGTGGTTACTTCGCCATAAAAATACGTATGATATGATTCACGCT
TGTGATTTTGATACAGCACTAATAGGTACAATATGTGGGAAATTACTGCGTAAAAAAGTA
ATCTATGACATGTTTGATTCGTATACCTCACCATTTTATGGACCAGCGAGTATTGGAAAG
GTCATTGAAAGTATAGATTTACGTCTTTTGAATAGTGTAGATGCAGTCATTATATGTACA
GAAAAGCGTAAAGAACAGATTGCTAAAGCTTCACCTAAAAAAATAGAGATCATATATAAT
ACCCCGCGTTATATAGATTCAAATAATCGCTTAGATTTGAATCCGAAAAAAGTAAAAATA
GTTTATGTAGGCATACTTACTGAAAATCGGTTGATTAATGAATTGGTTGAAGTAGTAAAG
AATACGCCAAGTTACGAGCTGCATATTGGTGGATTTGGTAAATTAGCCGATACATTGCTG
CAAACTTCAAAAATGCATGATAACATTCACTTTTATGGTAAGTTACCCTATGAAAAAACA
ATAGAGTTAGAAAATAGTTGTGACATAATGACGGCTATTTATGATCCTAACATTTCTAAC
CACTATTATGCTGCACCCAATAAATTCTATGAAGCATTAATGCTTGGTAAACCTTTGATT
ATGGTAAAAAATACGGGAATGTCGGAAGTAGTTGCAGCAAATAATTTTGGAGAACTTATT
GATTATAATAGAGAGAGTTTACAAAAAGGAATTGAGAATTTGGTAAAGCGTAGAAAAGAA
TGGTCAGATATTTCTCATGAAATGAAGGCACTGTACGAAGAAAGTTATAGCTGGGCGAAA
ATGGAGAAACGAATCACTGATTTATACAGTAATTTATAA
>7NBS_00207 ywqE
GTGATTGATATACACAGTCATATATTATTTGATGTCGATGATGGTCCGAAAGCGATTGAA
GAGACACTTTGTTTATTTGAGCAGGCAGTTTTGGAGGGGATTACAACGATTGTTTCCACT
TCGCATGCTTTACATCCATTGTATAATGTTCCTTTTAATGTAGTGAATGAACAAATCGAA
CAGTTGCAAATGGCAATTGACCAACGTAACATGCCGTTAAAACTTTACACGGGACAAGAG
GTACGCTTGGCGGGTAATATACTAGAATTGTATGAAAAAAAACAATTACATACATTAGCA
CATTCCAATTATTTGCTGTTGGAACTCCCCTCTAATCATATTCCAAAATATACAAAGGAT
ATCATCTACTCGTTATTAACAGCAGGCATAACACCCATTATTGCACACCCAGAACGAAAT
AGAGTCATTACAGAAAATCCAAGTCATTTGGAACAAATTATACGGGAGGGGGCACTTGCA
CAAATTACAGCAGGAAGTTTAGCAGGATTGTTTGGAAAAGCCATCCAAAAGCTTTCAATA
AAATTTGTGCGCTCGAATCTTGTCCATACATATGGTTCGGATGTGCATAACTTAAGTACA
CGTCCTTTCTTATTTGAAAAAGGTCTTCGATATTTAGAAAAGCAAAAAGACTTAGATATG
GTAGATTTTTTGCTTGAGAACAACGAACGAATCATAAACAATCAGCCATTAATTGTATAT
GAACCAGATGATACTTTCACAAAAAAATGGTGGAAGTTTTTTTAA
>7NBS_00208 ywqD
ATGTTCTGGAAAAAAAAGAAAAAAAAGAAGCTAGTGAAAATGGCACGAAAACTTGTGACG
ATTGCAAATGGCCAATCTTTTATTTCTGAACAATTTCGAACAATCCGTACAAACATTACA
TTTTCAATGCCAGATAAAGAGATTAAAACAATATTAGTGACATCTGCAACACCAGGTGAA
GGAAAGTCAACCAATGCAGCGAATATCGGCGTTGTTTTTGCACAAGAAGGAAAACGAGTC
ATCATCGTAGATGCAGATTTACGTAAACCAACAATGCATTATACGTTTCTATTGCAAAAT
GCTAGGGGACTATCAAATTTACTAACACGACATTTTACAATGTCCGAAGTTATCAATAGT
ACAGATATTGCTAATCTATTTGTCTTGACGAGTGGGCCTATTCCACCCAATCCAGCAGAG
TTACTGGCTTCTAATGTAATGGAGAGTGTTATAGAAAACCTAAAGAAAGAGTTTGACATC
ATTATTTTTGATGCGCCACCGATTTTATCTGTGACGGATGCTCAAATTTTGTCCAATAAA
TGTGATGGTACATTATTAATTGTGAACAGTGGAGTTGCAGAAAATGAAAGTGTGTTAAAA
GCAAAGTCAAACCTAGAAGCCTCAAAAGCAAATATTTTAGGCGTCATATTAAATAACTAT
AAAATGCCACTCCATCAATATTATGAGCAATATTATTATTAA
>7NBS_00209 ywqC
TTGAAAGAAACGATCACATTACAAGATATATTGAAAATAGTCCGAGAAAATCTTCTTTTT
ATCATAAGTTTTACACTTTTCGTAGCGTTGGTTACGGCCTTTATTAGCATCTTTATTTTA
AAACCTACCTATGAGGCAGAAACGCAAATTTTAGTTAACCAAAAGAATATAGAGCAACCA
CATTTAGGCGTACAACAGGTTGAAACAGATCTCCGACTTATTAATACGTATAACATTATC
ATTACAAGCTCAGCTATTTTATCTAAAGTTATAAATAAGCTAGATTTGGATGTCACACCT
GAAGTGTTAATGGATCAAATTACTGTATCAAGTGCCAATAATTCGCAAGTCGTCAATATT
AATGTTGTAGACAAGCAAGCAGAGTTGGCTGTAGAAATTGCCAATACAATAGCAGATGTG
TTTCAAGAGGAGATCCAAGTTTTAATGACGGTTGATAATGTTAATATTTTGTCAGTTGCA
AAATTAGATAAGGAGCCTGTACCGATTGCGCCAAATAAAACTCTTTATGTAGTAGCAGCC
TCGTTTATTGGTTTTGTTTTAAGTGCTGCCTTCATAATTATAATAGAGAGCTTAGATACT
ACAATCAAGACAGAGCAAGATATTGAAGAGTTGATAGGGCTACCGATTATAGGCTTGATT
AGTCAAATTAGTGATTCTCACAATAAAAGTGCTAGGATAAAATCCCGTAAAACGAGGAGG
GGATCATAA
>7NBS_00210 rny
ATGGATGGAATTACTATCATCTCCGCTTTGCTTGGACTCATCGTTGGTGCCGCTGTTAGC
TATATCTACATGAAAAAAGTGAATGACTCAAAAATCACTGGTGCTAAACATGTCGCTGAA
ACAATCGTTGAAGAAGGAAAACGAGAAGCGGAGGCAATGAAGAAAGAAGCACTACTTGAA
GCCAAAGATGAAACTCACAAATTTCGTACTGAAGCTGAAAATGACATTCGTGAACGTCGT
TTAGAACTTCAAAAACAAGAGAACCGTTTATTGCAAAGAGAAGAGAATCTTGATCGCAAA
GATGATGCTCTAAATAAGAGAGAAGCTGGCTTAGAGCGCAAAGAACAAGCTCTAGCTGAA
AGACAACAGCATATTGAACAGATGGAGAGCAAAGTGGACGAGCTCATGGCATCACAAAAA
ACAGAGCTAGAACGTATTTCTGCTTTAACTAGGGATGAAGCTAAATCAATTATCCTCAAT
GAAGTAGAAAAAGAGTTATCAACTGATATTGCTGTGATGACGAAAGAAGCTGAAACGCGT
GCGAAAGAAGACTCAGATAAAAAAGCACGTGAAATTTTATCATTAGCACTACAACGCTTT
GCTGCAGATCACGTAGCAGAAACAACTGTATCTGTTGTGAACTTGCCAAATGATGAAATG
AAGGGACGTATTATTGGTCGTGAAGGCCGTAATATCCGCACATTGGAAACGTTAACAGGA
ATTGATTTAATTATTGATGATACGCCAGAAGCGGTTATATTATCAGGCTTTGATCCAATT
CGCCGTGAAACAGCACGACTTGCACTTGAAAAACTTGTACAGGATGGTCGTATTCACCCA
GCTCGTATTGAGGAAATGGTGGAAAAAGCTCGACGTGAAGTGGATGAACAAATCCGCGAA
ACAGGTGAGCAAACTACATTTGAAATTGGTATTCATAACTTACATCCAGATTTAATGAAA
ATTTTAGGCCGCATGAAATATCGTACAAGCTATGGACAAAACGTCCTAAAACATTCAATT
GAAGTCGCACATTTGGCAGGATTACTTGCTGCTGAACTTGGCGAAGATGTAGCATTGGCT
CGCCGTGCAGGCTTATTACATGATATTGGAAAAGCAATTGACCATGAAGTTGAAGGAAGC
CACGTCGAAATTGGTGTGGAATTAGCAACAAAATATAAGGAACACCCAGTTGTTATTAAT
AGTATTGCCTCGCATCATGGTGATACTGAAGCAACATCTGTTATTGCGGTATTAGTCGCT
GCAGCTGATGCATTATCAGCAGCTCGTCCAGGTGCACGTAGTGAAACACTTGAAAACTAT
ATCCGCAGACTTGAAAAGTTAGAGGAAATTTCAGAAAGCTATGATGGCGTAGAAAAATCT
TTTGCGATTCAAGCTGGACGTGAAATTCGTATTATTGTACAACCTGAAAAAATTGATGAT
TTAGCCTCTCATCGTCTTGCACGTGATATTCGCAAACGTATTGAGGAAGAACTCGATTAT
CCAGGTCATATTAAAGTAACAGTTATTCGCGAAACACGTGCTGTGGAATACGCGAAATAA
>7NBS_00211 recA
ATGAGTGATCGTAAAGCAGCCTTAGAACAGGCTCTAAAACAAATTGAAAAGAATTTTGGT
AAAGGTTCCATCATGAAACTCGGTGAAAAAACCGATTTAGAAATTGCCACATCTTCAAGT
GGTTCACTTGCACTTGATGCTGCATTAGGAGTGGGTGGATATCCACGTGGACGTATTATT
GAAGTATACGGTCCAGAATCATCTGGTAAAACAACTGTTGCTCTGCATGCCATTGCTGAA
GTACAAGCAACAGGTGGACAAGCAGCATTTATCGATGCTGAGCATGCATTAGATCCAATC
TATGCACAAAAATTAGGTGTTAATATTGATGAGCTATTATTATCACAGCCTGACACAGGT
GAACAAGCACTTGAAATCGCAGAAGCATTAGTGCGTAGTGGGGCTATTGATATTATCGTT
ATTGACTCTGTTGCTGCCTTAGTGCCAAAAGCTGAAATTGAAGGGGACATGGGTGACTCT
CATGTCGGCTTACAAGCCCGTTTAATGTCTCAAGCTTTACGTAAACTATCAGGTGCGATT
AATAAATCAAAAACGATTGCTATATTCATTAACCAAGTTCGTGAAAAAATTGGTGTTATG
TTCGGTAATCCAGAAACAACACCAGGTGGACGTGCGCTTAAATTCTACAGCTCTGTCCGT
TTAGAAGTGCGTCGTGCAGAAGCTATTAAACAAGGTAATGATATTGTTGGTAACCGAACT
AAAATTAAAATTGTTAAAAATAAAGTAGCACCACCTTTCCGTACAGCTGAGGTAGATATT
ATGTATGGAGAAGGAATTTCTAAAGAAGGCGAAACAGTCGATTTAGGTGTGGAATTAGAC
ATTGTACAAAAAAGCGGTTCTTGGTATGCATATGGCGATGAGCGCTTAGGTCAAGGACGA
GAAAATGCTAAACAGTATTTAAAGGAAAATACTGCTGTCCTGGAAGACATAGCAAACAAA
ATCCGAGCTTCCTATGGTATTGCGGCTTCTTCTTATACAATTGCTGCACATGATGATGAA
GAAGAGATGGATGAAGAATTAATGTTACTTCTTGAAGAAGAATAA
>7NBS_00212 group_6142
ATGTTCGCTTTTTTCTTGCGTGTTTTCTCAAAAACAAGTATAGTAGAGATAGATAAAAAC
AGTGAACAGTTTTCGAAGGAGGAAAATGAATGA
>7NBS_00213 cinA
ATGAATGCTGAAATTCTTGCGGTTGGCTCAGAACTATTATTAGGTCAAATTACGAATACA
AATGCGAGATTTATCTCAAGCCAGCTATCCGAGCTTGGCATCAACGTTTTTTATCATACC
GTAGTGGGCGATAATGCAAAGCGTTTAGAACAAGCTATCGAAGTGGCAGAGTCTCGTGCA
GATCTCATTATTTTTTCGGGAGGACTGGGTCCAACAAAAGATGATTTAACGAAGGAAACG
ATTGCACGTCATCTTGGTGTTTCTCTTGAGTTTGATGAAGTAGCATTGACGTATATTGAG
CAATTTTTTGCTAAACGAGGACGTCCAATGACGGAAAATAATCGTAAACAGGCATTAATT
TTAGCAGGGAGTGAAGTATTAGCTAATCACCATGGAATGGCTCCAGGTATGATCTTCACA
AAAAATGATCGCACTTATATTTTATTACCAGGACCTCCAAAAGAGTTAGAACCAATGTTT
CAATTTGAGGCTAAACCTAAACTTGCTGCGATGCTTAATGATGGAGGGATCATTGCATCA
CATGTTATGCGATTTTATGGAATTGGTGAGGCCGAGCTTGAAGTACAAGTTCAAAATATT
TTAGATGCACAAACCAATCCAACAGTTGCTCCACTTGCTTCTGATGGTGAGGTAACGTTA
CGCGTAACAGCTAAAGCCGCAACAGAGCAGCAAGCTAGGGAGCTTATTAAGGCAAAGGTT
GCGGAAATACAAGCACTTGTTGGTGATTATCAATATGGTGTAGATGATGATTCCCTTGCC
TCAAAAACGGTAGAAATGCTATTGGATAATAAGCTAACAATCGCGGCTGCAGAAAGTTTA
ACTGCTGGGTTATTTCAATCTGAGCTTGCGGAAATTCCAGGGGTAGGCAATGCTCTTATA
GGAGGCGTTGTTACCTATGCAGCAGATGCGAAAGTAAAACAGCTAGGCATTTCACAAGAA
TTAATTGATACACATGGTGTTGTGAGTGCTGAGTGTGCGGCGGCAATGGCAAGTGCTGTT
CGTGAGAAATTTGCTACAAATATTGGGATTGGCCTTACAGGAGAAGCAGGTCCCACTGCG
CATGATCATCAGCCAGTAGGTACTGTTTGGATTGGTATTGCCATAAATGATGAGGAGCCG
CTTACATATTTACTTCATTTATCAGGCATGCGGAATACGAATCGACTCCGTGCGGTGAAA
TTTACATGCCACTATTTAATGCAGCTGTTAGAAGAACGTGGCTACACAAAACGTTATTAA
>7NBS_00214 pgsA
ATGAACATTCCAAATAAAATTACCATCTCTCGAATCTTGCTTATTCCATTCTTTGTCATT
GTTATGATGTTTGATTTTGGCTGGGGAACATTATCGCTTTTTGGTGCTGAGATGCCAATC
CATCATTTTATAGGTGCACTTATTTTTATCTTTGCTTCAACAACCGATTGGGTGGATGGT
TATTACGCACGTAAGTATAACCTTGTGACTACATTTGGGAAATTTTTAGATCCCTTAGCT
GACAAGTTACTTGTCTCAGCAGCCTTTATTTTAATGGTCGAGCTTAAGATGGCACCTGCT
TGGGTAATTATCATTATTATTAGTCGTGAATTTGCTGTTACGGGTTTACGTTTGATTTTG
GCAGGTGGAGGAGAAGTGGTCGCTGCCAATCAGCTTGGTAAAATTAAAACTTGGGCACAA
ATTGTAGCGATTGCTGCTGCTCTTTTACACAATACAATCTTTACATTGGTTGGTATTCCA
TTTGATACAATCATGCTCTATATTGCATTGTTCTTTACACTTTGGTCAGGGTGGGATTAT
TTCTATCTAAATCGACGTGTATTACTTGAGTCTAAATAA
>7NBS_00215 group_10114
GTGGCAGAATTAGGGACTCGACTGAAAGAGGCGAGACTGTCTAAAGGCTACAGCTTAGAC
GATTTACAAGAAATAACGAAAATTCAAAAACGTTATTTAGTAGGAATTGAAGAGGGCAAT
TATTCCATTATGCCTGGCTCGTTTTATGTACGAGCTTTTATTAAACAATATGCAGAAGCT
GTTGGTTTGGACGCGGAAGAAATTTTAGAGACATATAAAAATGAACTACCGAGCACTCCA
AATGATCAAGTAAGTCAATCGATGACGAATAGCCCTAGCAGAAGAAAAGTAACGAAAGGC
CCTTCGAATAAAATGATGGAGGCTATGCCAAAAATCATTGTTGCTTTATTTATTGTAGTC
ATTATTGTGGCTATATGGGTGCTATGGCAATCAAAAAACAGTCCAGGGACAAGCGAAGAA
GTAAATCCAACTCCTGAGATGGAATATGACACAAATGTCAATCCAATTGATAGTGAGAAG
GATAAAAAAGAACAAGAAAATAAAGATGCACAGAAAAATGATAAAGATAAAGATGATACA
AAAGCTACAGAAGAAACACCAACTGATGAAGATGACACTGATCAAACTGAAGAGATGAAG
CAAACAATTTCCGCGGGTACTGTTGAAGCAGATGGAGCGACAACTTCTTATACGTTAACA
GGGACGGATACAATGAAACTTAAAATCGAAATATCAGGCCCTACATTTGTTGGTATTCGC
AATCAACAGCAACAAGAAATCTTAACAGATACGCGTGTCTATAATGCCGGGGAAGTAGTT
GAATTTGACGCCTCAACACAAAACTATGTTCGTATTCGTCTCGGTAATTCAACGCAAGCT
AAAATCTATATTAATGACGAACTTCTAACGTATGCACAACAAATTGTAACGCAAAATATC
GTCATCAATTTCAATAAAGAACAGTAG
>7NBS_00216 group_4911
GTGTTGAGCGATTGGTACTTTGAATATGAAATTCAGGTGAATCGCCCTGGATTATTAGGA
GATATTGCTTCACTTTTAGGGATGCTTCGTGTCAATATTATATCAATAAATGGTGTAGAT
GAGGATCGACGTGGTATGTTAGTGCATACAGACAATGATGAGGCAATTGAGCGTTTTCGT
ACAATTGTTTCGACAATGGAACATATTAACGTAACCAAATTTCGACAACCAAAACTTCGT
GACCGATTAGCCATTAGGCATGGTCGTTATATTCCTCGAGATGCAGACGAAAAAAACACA
TTCCATTTCGTAAGAGACGAACTAGGTATTTTAGTTGACTTTATGGCAGAGCTCTTTAAA
AAAGAGGGGCATAAGCTGATTGGTATTCGTGGGATGCCACGTGTGGGAAAAACTGAATCC
ATAGTAGCCGCAAGTGTCTGCGCCAATAAAAAGTGGATCTTTTTATCATCTACAATGATT
AAGCAAACAGTTCGTAATAAGCTTGTGGGAGATGAATTTAGTCGTAACAATATTTTTATT
CTAGATGGTATTGTGACTCGACGTTCATCTGATGAGAAACATTTGCAATTAGTGCGTGAA
ATGATGAATATGCCTTGTATAAAAGTTGTAGAGCATCCAGATATGTTTGTTCAGCACTCA
GAATATAAAATAGAGGATTTTGATTATATCATTGAATTACGTCATCACACTGATGAAGAA
ATTACTTATGAAATAATGGAAAAAAATCATATGTCCGAATCCGATTCTTTTGGTGGATTT
AATTTTTAA
>7NBS_00217 yflH
ATGACCATTTTAGAAAACTGGCAAAAATGGACATCGTTTTTAGGGCAAAACGTTATGCAA
GCTGAATCAAGCGGTATGCCGAAGAAAATGATTCAAACGGCTGCTGTCCAAATTGGGGAA
TATTTGGCGACAAATGTCGATCCTAAAAACGAACAAGAGCGAGTGCTGTCGGATTTATGG
GGCGTTGCCTCTGAAGATGAAAAACATGCATTAGCGAATTGTGTCATTAAGCTTGTACAA
AATAAGCATGTGCAGTAA
>7NBS_00218 fabG_1
GTGAAAAAATTTGCCCTTGTTTTAGGTGCATCAGGTGATATCGGTCACGCCATTTGTCAA
AGCTTAGCTGAGGACGGCTGGTCCATCTATGTACATTATTCAAACAATCAAAATGCGGCA
CAGAGATTATGTGAAATGCTTTCCGAAAATTTCCCTGCACAAGAATTTATGCTTGTACAG
GGGGATTTTTCAATCGTTAATGGAGCAGAATTAGTAGCCGCGCAAATTTTCAATGTGCAG
GCAATTGTTTTTGCCAATGGACAAGCCCATTATTCATTGCTCGAAGATACGACAGTGGAG
GATATGGATGCTTTATGGCGTGTTCATGTTCAAAATCCTATGAGATTAACAGCTTTACTT
TCTGGAAAACTTCGCAAGCATGAAGTAAGCTATGTACTATTTATAGGTTCCATTTGGGGA
GAGGCTGGCTCAGCAGGGGAGGCACTTTATGCAACTGTTAAGGGTGCGCAACATGCTTTT
GTTAAATCCTATGCAAAAGAAGCGGCATTATCTCGGATTAGAGTGAATGCTATTGCTCCT
GGCTTTATAAATACCTCAATGAACAGCCATCTAAGTCAAGAAGAGCTTCAATACATTTTG
GACGATATCCCACTAGGTTCCATTGGACAAACAAGGGATGTGGCTGAAATGGTACGTTTT
TATTTGTCTGGTAAAGCTGATTATGTGACAGGACAAATCGTACGATTAAATGGAGGCTGG
TACATATAA
>7NBS_00219 group_10419
ATGAAAACAATAGAATTTAAACAATTAGATGAAACACTTTATTATGAAAAGCTAGACAAT
GGCTTAGATGTTTATATATTGCCGAAAAAGGGCTTCTCTAAAACATTTGTTACATTTACA
ACAAAGTACGGCTCTGTCGATCGTACATTCGTACCAATTGGTGAAACAGAAAGTATTACT
GTACCAGACGGTATTGCGCACTTTTTAGAGCATAAAATGTTCGAAAAAGAGGATGGAGAC
GTTTTCCAAAAATTTAGCGAATATGGTGCTTCTGCGAATGCATTTACATCGTTTACACGT
ACAGCTTATTTATTTTCATCTACCGACAATATTTATAAAAGTACAGAAACATTATTGAAT
TTTGTCCAAGAACCATACTTTACAGAGGCTACTGTTAATAAAGAAAAAGGAATTATTGGG
CAAGAAATTACAATGTATGACGATCAACCAGACTGGCGTCTATATTTTGGCACAATCGAA
AATATGTATCATCATCATCCTGTGAAAATTGATATTGCTGGTACGATTGAATCGATTGAT
GGCATTACAGCAGAGCATTTATATACATGCTACAATACGTTTTATCATCCTTCGAATATG
TTGTTATTTGTGATTGGTGCTGTAGAACCAGAGGAAATGATGACGTTTATTCGTGACAAT
CAAGGTAAAAAAGAGTTCCCAGAACCAACGCCAATACAACGCTTCTTTGATATAGAACCA
ACAGAGGTAGCCATTAAGGAACGTACATTAAATATGGATGTTCAAAAACCAAAAATTTAT
GTTGGTTTAAAAGCGAAAGACACTAATTTATCAGGTCAGGACATGTTAAAGCATGAGTTG
TCCGTTCAAATTGCGCTTGAACTTATTTTTGGACGTACTTCTGATTTTTATGAACGTGTT
TACGAGGAAGGTTTAATTGATGAGACGTATGCTTTTGATTTTACCTTAGAAAATGGCTTT
GGATTTGCCATGATTGGTTCAGATTCAGCAGAGCCTGATAAATTGGCAAAAACGATTATG
GACGAATTAGCAAAATATGAAGGAAATAGCCAATTCGATCCTGCTGGTTTGGATCGTATA
AAACGCAAAAAAATTGGGTTCTTCCTACGTGCACTAAATTCGATCGAGTTTATCGCAAAC
CAATTCACACGATATTCTTTTAATGACATGAATTTATTTGATGTAGTACCAGTACTTGAG
ACTTTAACCGTTGAGGACTTACAAAAAGCATTTGCTTCTATCCAAGGTGAAACACAGCAA
ACAGTCTTTAAAATTCTGCCAAGTAAGCAGGATGCACAGTGA
>7NBS_00220 group_4609
ATGTTTAAAACAATACCTTTTGCAAAAGGTGTCAATTTGCATATCCGACAAACGACCCAA
TTTAAAACCGTAAATTTTTCAATTAAATGGAGAAGAGCATTAACAGCTAAAAGTGCATCA
GAGCGTACAGTGTTAACAAATGTACTGCAGCACAGTAATGCTAAATATAAGACAACGGCT
GCTTTTCGAAGCTTTTTAGATGACTTGTATGGTACAGTTTTGTATTTTGATACATCGAAG
CGCGGAAATGAGCATACAGTTCTTATGAATGTAGAGACTGTTAATGATCATTATCTAGCG
AATACAAGTGTCTTAAACGAGGTACTTGGTTTATTGCATACAGCTATTTTTGAGCCTAAT
CTAGAAAATGGTGTCTTTAAGGAATCCGTTGTTGAGCGTGAGAAAAAGACAGTTATTCAA
CGTATTGAATCTATTTTTGATGATAAATCTCGCTTTGCACAATTCCGTCTACAACAAATC
CTGAGACCAAATGAACCAGCATCCATTTCAGCGAATGGTAGTGTCGAAGAAATTCAAAAA
ATTACACCTGCCTCTTTATTTGAGGCGTATCAATCGATGCTAGCTAACGACAAAATTGAT
ATTTATGTTGCTGGGGACATTAATGAAGAGGAAATTGTTGCGAAATTAAAAAAAGCGCTA
CCATTTAATGATCGTACACCTGAGGAAGTGCCAGCAGTACTTCCACAACAACATCCTGCC
AATGATTATGTAAGAGAACAGCATGAAATGAAACAAGGTAAACTTCATATTGGCTTTAGC
ACACCTGTTAGATTTGGTGATGCAGATTTCTCTAAGATGCAAATTTTTAATGGCATTTTT
GGTGGATATCCACATGCCAAGTTGTTTATGAATGTTCGTGAAAAAGAGAGCCTTGCTTAT
TATGCTTCTAGTTCCTATGCATCGCATTATGGACTTGTATTTGTTGTATCTGGTATTGAA
GCTAAAAATGAAGAAAAAGCGCTATCTTTAATTAAAGAACAACTTGCCGTCATGCAGGCT
GGAGACATTACAGATTTAGAATTGGAACAAACAAAGGCTATGCTGACAAATCAGCTAAAA
GAGTCCTTAGATTCTGCACGAGGACAAATCGAAATTTTTGATCAATATAAAGATTTACCT
GAGGAATTCTCAGTTGAAGCCTGGGCAAATAAGTGGAAAGCTGTGACAAAGGAAGATGTT
GTTGCAATGGCAAAGCAAGTGCAGCTTGAAGCGGTCTATTTCTTATGTGGAAAGGAGCAA
GCCGCACAATGA
>7NBS_00221 group_3420
ATGAGCTTTTTAGAAATGTTATATTTCATCATCCCTTCAGCGATTCTTTATGCAACACCT
TTGATTTTTACGGCCATCGGTGGGGTATTCTCTGAACGCTCTGGTGTTGTCAACATCGGG
CTAGAGGGCTTAATGATTGTCGGTGCTTTTGTTGGTATATTTATCAATTTAGAATTTGCT
TCATCATTAGGTGCGGCAACTGTTTGGGTAGCAATGCTAGCGGCTGTTGTAATTGGTGCG
ATTTTCTCACTTTTCCATGCCGTTGCTTCTATTTCATTCCGTGCCGATCAAACGGTATCA
GGGGTAGCGATTAACTTATTAGGCTTAGCTGCTACTGTATTCTTGGTAAAAATGATTTAT
GATAAAGGTCAAACAGATATGATTGACCAACCGATTCGCCGTTTTGGTATTCCTTATTTA
GAGGACATTCCGTTCTTTGGACGTTTATTGTTCCATGATGTTTACAGTACGTCTATTCTG
GCGTTTGTGGTAGCTTTTGGTGCTTGGTTTATTATTTATAAAACACCATTTGGCTTACGC
CTTCGCGCTGTCGGTGAACACCCAATGGCGGCAGATACAATGGGGATTAACGTCAATAAA
ATGCGTTATATTGCTGTTATGATTTCTGGAGCTCTAGGTGGGCTTGGTGGTGCTGTCTAT
GCACAAACAATTACGCACGACTTCTCACATGCAACAATTGCTGGTCAAGGTTTCATGGCG
ATTGCTGCCATGATTTTCGGGAAATGGCATCCGATTGGTGCACTAGGTGCAGCTTTATTC
TTCGGTTTAGCACAAACATTAAGTATTGCAGGGAACCAGATTCCATTTATCGAAAATGTT
CCAGCCGTTTATCTGCAAATCTTACCGTATGTATTAACAATCCTTGCTTTAGCAGGCTTT
ATTGGTAAAGCAAACGCTCCAAAAGCGAGTGGACAGCCTTATATTAAAGGTAAACGTTAA
>7NBS_00222 group_4607
ATGTCAAATCGTGTCATTAATATACTCGTTCCTATCATCTCTATCATTATCGGTTTAATT
GTAGGGGCTATCGTCATGGTAGTCAGTGGCTATGACCCAGTGCAAGGTTATATCGCTCTT
TGGACAGGTATTTTTGGAGATTCATATTCAATCGGGAACACAATTCGTCAAATTACACCA
TATATTTTAGCAGGTCTCGCAGTAGCCTTTGCATTCCGCACAGGGCTCTTCAATATCGGT
GTTGAAGGTCAGCTAATTTTAGGTTGGTTAGCCGCAGCTTGGGTAGGTTATGCGTTTGAA
CTGCCTAAAATCATTCACTTACCATTAGCATTGCTTGCAGCAGCAGCTGCAGGTGCATTT
TGGGCCTTTATTGCAGGTTTCTTAAAAGCGAAATTTAAAGTTCATGAAGTTATTGCGACA
ATTATGCTAAACTACACTGCACTTTATATTGCAAATGCAGTGATTAAAAAATTGTCCGAT
GGCAGCTTTAAAACAGAACGTATCCATGAGTCAGCCTCTTTACGTTCTCCGTTTTTAAGA
GAGCTTACAGACAATTCAAGTCTTCACTATGGGATCATTGTTGCACTTTTAATGGTAGTC
GTGATGTGGTTCATTCTAGAAAAAACAACACGGGGCTACGAGCTAAAAGCAGTAGGTTTT
AACAAAAATGCTGCTGATTATGCAGGTATGAGTGTCAATAAAAATATTATTTTAGCTATG
ACGATTTCTGGTATGTTTGCAGGTCTTGGCGGCGCGATGGAAGCATTAGGAACGTTCCAA
AACGCATCCATTAAACCTGGCTTTACAGGAATTGGTTTTGACGGTATCGCCGTTGCTTTA
CTTGGTGCCAATACACCACTTGGCGTAGTATTTGGGGCATCCCTTTTCGGTTCTTTAAAA
TATGGTGCATTAAATATGCCAAATGCTGCGGGTATCCCAGAAGAGATCGTATCCATTATC
ATTGCATTGATTATCTTCTTCGTTGCATCAGGCTATATAATTCGAGTAGGCTTACAAAAG
CTGAGCAAGAAAAAGGAGGGACAATAA
>7NBS_00223 mglA
TTGGATTATGTGATTGAAATGCTAGGAATCCGTAAAGAATTCGGTAATTTCGTGGCGAAT
AATAATATCACCCTCCAACTGAAACAAGGCGAGATTCATGCATTGCTAGGTGAAAATGGT
GCAGGTAAATCGACTTTGATGAATGTCCTTTTTGGTTTGTATCAACCAGAAGGTGGCGAA
ATTCGTGTACGTGGGAAGGCAGTAAAAATTACAAACCCGAATATTGCCAATGATTTAGGG
ATTGGCATGGTGCATCAACATTTTATGTTGGTAGAAAACTTTACAGTAACAGAAAATATC
ATTTTAGGCACTGAGCCTACTAAAATGGGAATTGTGAATATAAAAGATGCGGCTAAGAAA
GTACAAGCACTTTCTGAAAAATATGGATTAGATGTTGATCCAAACGCCAAAATCGAGGAT
ATCACGGTTGGTATGCAACAACGTGTAGAAATATTAAAAACATTGTATCGCGGTGCCGAA
ATTTTAATTTTTGATGAACCAACTGCATCATTAACACCGCAAGAAATTACCGAATTGATT
CAAATAATGCGTCGTCTTATCGCAGAAGGTAAATCCATTATTTTAATTACGCATAAGCTA
AAAGAAATTATGGAAGTTTCAGACCGTGTGACGATTATCCGTAAGGGAGAAGGGATTGGC
ACTGTTGTAACCGCTGCCACAAATCCTGATCAGCTTGCTGAAATGATGGTTGGCCGTCAA
GTTGAATTCAAAACGGAAAAAACGGATGCGACACCAACTGACGAAGTGCTTGCAATTGAG
AACTTGGTTGTTACAGATTATCGAAATATTGATAAAGTTAAAGGTCTTAATTTAAATGTT
CGTAAAGGTGAAATCGTGGGTATTGCGGGTATTGATGGTAATGGTCAATCTGAATTAATT
GAAGCCATTACAGGTCTACGCAAAATTAAAAGTGGTAAAGTCAAGCTGAATGGTAAAGAT
ATTACTAACATGAAGCCTCGTAAAATTACAGAGGAAGGCGTAGGACATATTCCACAAGAC
CGTCATAAGCATGGTTTAGTTTTAGATTTCCCAATTGGTCATAATATTGCATTGCAAACA
TATTACCAATCTCCAATAGCGAAGGGCTTTGTCATGGACTATAAAAAGGTGTCAGAGAAA
GCTCGCCAAATCATTAAAGAGTATGATGTGCGTACTGGTAATGGGGAGATGACACCAGCT
CGTGCATTATCTGGTGGTAACCAACAAAAAGCAATTATTGGTCGTGAAATTGACCGTAAC
CCTGATCTATTAATTGCTGCTCTACCAACACGTGGACTTGATGTAGGAGCTATTGAATTC
ATTCACTCTCGTCTAATTGAGCAACGTGATAAAGGGAAAGCCGTTTTGTTAATCTCATTT
GAATTAGATGAGGTGATGAATGTTTCGGATCGAATTGCCGTTATCTATGATGGACAAATT
GTCGATGAGTTAAATCCGAAAGAAACGACTGAACAAGAGCTAGGCTTACTAATGGCAGGG
CAAAGTAAAAAAAATATCAAGCGTGATGCGAAGGAGGGGAACGACTAA
>7NBS_00224 group_7811
ATGAAAAAACGTAAATTTGGTTTAGTATTAACATCAGTATTAGCGGCAAGTGCTATTTTA
GGTGCTTGTGGTACGAAAGACGACGAAAAGCCAGCGAAAGAAAATGACAAAGCTTCAGGC
GGCGAAAGCACAGAAGAAGCTTTCTCAGTAGCAATGGTTACTGACGTAGGTGGCGTGGAT
GACAAATCATTCAACCAATCTGCATGGGAAGGTGTACAAGCTTACGGTAAAGAACACGGT
TTATCAAAAGGTGATGGTGGTTTTGACTACCTACAATCAGCTTCAGATGCTGACTATGAA
ACAAACTTAAACAACTTAGTTCGTCGTGACTTTAACCTAGTATTTGGTATCGGGTTCATG
ATGGCTGATGCAATTGATGCAGTTGCTTCTGAAAATCCAGATAATCACTTTGCATTAATC
GATGCTGAAGTAGAAGCAGACAACGTAGTAAACGTACTGTTCAAAGAGCAAGAAGGTGCT
TTCTTAGCAGGTGTTGCTGCAGCGAAAACATCTAAAACAGGTAAAATCGGCTTCGTAGGC
GGCGTTGATATTCCAGTTATTAACCGTTTCCACGCTGGTTTCGTTGAAGGTGCTAAAGCA
GTAAACCCAGATATCGAAATTCAAGTAAAATATACTGGTGCGTTTGATAAAGCGGATCTT
GGTAAAATTACAGCGAACAGCATGTATTCTTCAGGTGTAGATGTAATCTTCCACGCTGCT
GGTGCAACTGGTAACGGTGTATTCTCTGAAGCAAAAGAGCGTAAAGCGAAAGATCCAAAT
GCTGATGTATGGGTTATCGGTGTAGATGCTGACCAATACGAAGAAGGTAAAGTAGACGAT
AAAACAAACGTTACACTAACTTCTATGTTAAAAGGTGTTAATACAGCAGTAGTAGATATT
TCAAATAGAGCGAAAAATGGTGATTTCCCAGGTGGAGAAACACTTGTTTACGGTTTAGCT
GAAGATGGCGTTAAACTTGCGGACTCTCGCGGTGCAATTCCAGAAGATGTACAAAAAGTA
ATCGACGAATATAAAGAGAAAATTGCTAAGGGTGAAATCAAAGTTCCAGAAAAAGTGGAA
AAATAA
>7NBS_00225 nagR_1
GTGACTATTAAAGCAGATCATCGTCATCTCTATCTTCAAGTTATCGATCGTTTAAAATCT
GACATCGAGGCTGGCATTTTTAAAGAAAATGAAAAGCTGCCTTCAGAATTTGAATTATCG
AAATCACTAGGAGTCAGTCGAGCAACACTTAGAGAAGCACTTCGACTGTTGGAAGAGGAA
AATGTGATTGTGCGCCGACATGGGGTTGGGACTTTTGTCAACCCGAAGCCGTTGTTTACA
TCAGGCATCGAGCATCTATCTAGTATTTCTTCTATGATCGAGGCAGCAGGTATGGAGCCA
GGTTCGCGGTTTTTAAAAGCGACTGAGCACGTGCCTTCTGAGGAAGATTTAAAACGCTTC
CAAAGTGATGGCGACGATAAAATACTCACGATTGAACGTGTCAGAACAGCGGATGGTGAG
CCAGTAGTATACTGCATAGACAGGCTACCTGCAAGCTTCCTGCCTACTGACTTTGTCGAA
AAAAAAGAAGTTTCACTGTTCTCTGCACTTGAGCAATCTGGCAAAATTCATGTAGCTTAT
GCTGTAACCTATATTGATCCAGTTGGGTATCATGAACAAGCCTCACCGATTTTAAATTGT
GGACGTGAGACAGCTCTTTTAGTGTTAAAGCAATTGCATTATGATGATCATGATCAAGTA
GTGCTCTATTCAAAAAATTATTTCCGAGCTGATAAATTCAGCTTCCATGTAGTTCGTAAA
CGGGTGTAG
>7NBS_00226 spoIIIE
ATGGCAGTTAGTAAGAGAAAAAAAGTTGCTAAAAGTAAGGCGACAACAGAAAAAAAAGAA
ATGCATCCGCTTATGTACGAAATTTTAGGGTTGCTCTTAATTGCGTTAGCAGTCATTATG
ATTTTTGAATACGGCATGATCGGGCGGATTCTACAAACAATCGCCATGTTCCTTTTAGGT
AATTTACATTTTGCTGTTCCATTTATGCTTATATTTGTTGCATTGTTAATGATGATTGGT
CGTAAAAAAGTTGGGATAAAGGATCGATTAATACTGGGCATGTTTCTCATTGTTATGAGC
TTAACGATTTTTAGTCATGGCATATTATTTGAACAACTATCCAAATCAGGTGGTCTACTA
TCTGATTCTGTGCTACGTGAATCATGGCGAATTTTGATTAATACAGAAGGCATCATCCAT
CGCAGTAATGCGTTGGGGGGTGGTATGATTGGTGCCCTACTATTTAGTGGGCTTCATGTG
TTATTTGAAGCCTCTGGGGCAAAAGTTGTTGCTTGGGTTATTTTCTTTATTGGATTAATT
CTTGTCACTGGAAAAGCATTAGTGCCTTACTTAGCAGAAAAAACACCAGATATATTTGGC
AAATGGAAAAAAAAGCACCGTGATAAGAAAAAAAATACACCGAAAAAGCCAAATAATCGT
CGTTCAAGAGTAGAGAGTGGAGATGAGGTAGCAGCCGTTAATCAATCTATAGATATGCCT
GAACAGGAAGAAGAAATACCACATGAGCCGATTATTTCTGCTTTTACACAGAATGTTTCA
CAGGAAAGAGAAGTGTTTGATACAACTCACTTGTTGGAAAATGAACTAGAAGAAACAACG
GATGATGTCCAGATTCAGGGCACAGATGCAGTAGAAAATGCAGACTATCAGCTTCCATCA
TATAATTTATTACAATTACCACCACAACATGATCAAAGTGGTGAATATTCAGTGATTCAA
GCGAATGCCAAAAAGCTTGAGCAAACGTTACAAAGCTTTGGAGTAAAGGCAAAGGTGACA
CAAGTGCATTTAGGTCCTGCTGTCACAAAATATGAAATTTTACCTGATATCGGTGTGAAA
GTAAGCAAAATTGTCAATTTGCAAGATGATCTTGCATTAGCATTAGCAGCTAAAGATATT
CGTATGGAAGCGCCAATTCCAGGGAAATCTGCGATTGGTATTGAAGTACCTAACAGTGAG
GTAGCCATTGTAACACTTCGTGAGGTATTGGAATCGAAGGATGGTGCTAAGCCTGAAGCA
TTATTACAGGTAGCATTTGGCCGTGATATTACAGGACAAGCTGTACTAGCAGAACTCAAT
AAAATGCCACATTTACTTGTAGCTGGTTCTACAGGCAGTGGGAAAAGTGTTTGTATAAAT
GGCATTGTGGTATCCATACTAATGCGTACAAAACCGCATGAAGTGAAGCTCATGATGATT
GACCCAAAAATGGTTGAATTAAACGTTTATAATGGGATTCCTCATTTATTAGCGCCTGTC
GTAACAGATGCACGTAAAGCTTCGCAAGCACTAAAAAAAGTGGTATCTGAAATGGAACGT
CGCTACGATTTATTTTCTCATACAGGTACAAGAAATATAGAGGGTTATAATGCACATGTA
CAAAAGGTTAATGAACAAACAGAAGAGAAACATCCAAAGCTACCATATATTGTGGTTATT
GTAGATGAGTTAGCGGATTTGATGATGGTCGCTTCAAGTGATGTAGAGGATTCAATTACA
CGTTTAGCACAAATGGCAAGGGCTGCTGGCATTCATTTGATAATTGCCACACAACGACCA
AGTGTAGATGTTCTAACAGGTGTCATTAAAGCAAATATTCCATCCAGAATTGCTTTTGCA
GTTTCTTCCGCAATTGATTCGAGAACAATTTTAGACATGGGTGGAGCCGAACGTTTACTA
GGAAGAGGCGATATGTTATTTTTACCTGCTGGAGCTTCTAAGCCAAAAAGGGTGCAAGGT
GCCTTTTTATCAGATCAAGAAGTGGAAGCAGTCGTTCATTTTGTTATAGAACAGCAAAAA
GCTCAGTATCAGGAGGAGATGATTCCTACTGAAGAAGAAACCATTTTAGAGGAAACAGAT
GATTTATATGATGAAGCGGTCCAATTAGTTGTCAATATGCAAACTGCATCTGTCTCTATG
CTTCAACGTCGCTTCCGAATTGGTTATTCAAGAGCTGCACGTATTGTTGATCAGATGGAA
CAACGCGGTATTGTTGGGCCTCCAGAGGGTAGTAAACCTCGTCAAGTACTTGTTCACCAA
TACGATAACTAA
>7NBS_00227 rnj2
TTGACAAAAAAGAAAAATGAATTAATCCGCATCATCCCTCTTGGTGGTGTAGGCGAAATT
GGGAAAGCCATGTACGTAGTAGAAATTGATGAAGAGCTATTTGTGGTGGATAGCGGCTTA
ATGTTCCCAGAAGATGAAATGCTAGGTATAGATATCGTGATTCCTGACATTACGTACTTA
GAAGAAAATAAAGAACGTGTGAAGGGTATTTTCTTAACACATGGTCATGAAGACGCGATT
GGGTCTATTGCCTATGTATTACAAAAAATAAAGGCACCTGTGTACGGATCAAAATTAACC
ATTGCATTAGCAAAGGAACATTTAAAAGAATTACCTGCACCACATCAGGTGAAGTTTTTT
GAAGTAACAAACCGTAGTCGTATGAATTTTAACTCAACGTATGTAACATTCTTCCACACA
ACACATAGTATTCCCGATTCGTTAGGGGTAGTGTTCCATACATCTGAAGGCGCGATTGTT
CATACAGGAGAGTTTAAATTCGATCAATCAGCGACAGGTAAATTTAAACCTGATTTAGCA
AAAATGGCACAGCTAGGAGAAGACGGCGTCTTTATTCTATTATCGGAGTCTTGCGAAGCT
GAGCGACCAGGATATACGACATCAGAGATTGTCATTGAAGAACAATTATCAAAAACATTC
CACTCAGCACCAGGTCGTATTTTAGTAGCTGTTTACGCATCAAACTTTATTCGAATTCAA
CAAGTATTTGCTCAAGCCCAGAAATCATTCCGTAAGGTTGTGATTGTGGGTAAACCATTG
GAAAAAGCGGTTGATCTAGGCGTACAGCTTGGTTATTTAACAGTTGAAGAAGATACAATA
ATTCCGATATCGGAAATGCAAAAATATCAAGATGATGAAATTATCATTATTACAACAGGC
AATAGAGGAGAACCCCTCGATGCTTTAGAAAAAATTGTCCGTAAACACCATCGTGACATT
AAAATTAAACAAGGTGACACGGTACTAATCACCTTTACACCTTCTCCTGGCATGGAAGTT
CAAATGGCAAATACAATGAACTCTATGTCAAAAGCAGGCGCTGAAATTTTGACTTCTAGC
AAAAATGTTCATGTTTCAGGACATGGTAGTCAAGAAGATTTAAAGCTGATGCTAAACTTA
ATGCAACCAAAGTATTTTATTCCTGTACAAGGAGAATACCGTATGCTAATTGCACACTCT
AAATTAGCACAACAGCTTGGTATGCAAAAATCCCAAATTTTTATCGCTGATAAAGGGGAT
ATCGTAGAATATAAAAATAATAAAATGCGCATGAGTGGTCGTGTACAAGCTGGTAATGTC
TTAATTGACGGTATTGGTGTAGGCGATGTAGGTAATATTGTACTTCGTGACCGTAAATTA
TTATCGCAGGATGGTATTTTCATTGTGGTGGTAACATTAAATCGAGCACAAAAGAAAATT
GCCTCTGGCCCAGAAATTTTATCACGAGGCTTTGTCTATGTACGAGAATCAGAGGAATTA
ATGATTGAGGCTTCTGACATTGCGAAGAATGTGATTGAAAAGTACGTTGGGAAAGAAACC
TTTGAATGGACGAATATTAAACAAGAAATTCGAGATACGCTAAATACGTATTTATTCCAA
AAAACAAAACGTCGCCCAATGATTATTCCTATTATTATGGAATATTAA
>7NBS_00228 dapA_1
ATGAATTTAGGTCGAATTGGAACGGCAATGATTACGCCGTTCAAAAATGATGGCACGATT
AATTATCCAGAACTAGAACGTATTATTAATCATTTAATAGACAATGGTACTGATTGTATT
GTTGCTTGTGGTACGACTTCTGAAAACCCAACTATGTCTACAGAAGAAAAAATTGAAGTT
GTACGCTTTACAGTAGAGAAAGTAGCAGGTCGCGTACCAGTTATTGCAGGTACTGGGGAT
AATGAAACAGCTTACTCTATCGCAATGACACATAAGGCAGAAGAAAATGGAGCAGACGGC
ATTATGCTTGTAGCTCCCTACTATAATAAGCCAAATCAACGTGGGATTTATGCTCACTTT
GAAACCATTGCTAAACAAACGAGTCTCCCTGTTATGCTTTATAATGTTCCAGGGCGTACT
GGGGTCAATGTTGCCTATGAAACTTCTGTTGCATTAAGCAAGATTCCTAATATTGCTTGG
ATTAAGGAAGCGAGCGGTAACTTAGATCAGATGGGTGATGTTATTGAGAATGTTGATCCA
GCTGATGATTTCTTGGTGTATAGTGGGGACGATGGTTTAACACTTCCACTAATGGCCATT
GGCGGAGCAGGTGTTATTTCTGTAGCTGCCCATGTGGTAGGCAATGATATGCAATTAATG
ATTAAAGCGTTTGAAGAAGGAAATCATAAGCTAGCAGCCCAAATTCACAGAGCCTTATTA
CCTTTAGTACGTGCGCTGTTCGCTCAGCCCAACCCTTCACCGATTAAATATGCGATGACA
AAATTAGGATTTGATACACTCAATGTTCGTTTGCCGATGATGGAAATGACAGATGAAGAG
AAAGCTAATTTTGACCGAATTTGGGATACGTATCAAGAAAAAGCGAAAAGTTTTAGATAA
>7NBS_00229 asd
ATGACAAAGCAGTTAACAGTTGCGGTTGTTGGGGCAACAGGTGCAGTAGGATCGAAAATG
ATGGAGCAGTTGATTAAACGTAAATTTCCGATTGGACATATTAAATTTCTAGCTTCTGCT
CGTTCAGCAGGAAAATCAATCGAATTTAATGGGGAAACATATACAATTGAAGAAGCGACA
CCTGAGGCTTTCGAAGGCGTCAATGTCGCTTTATTCTCAGCTGGTGGTTCAGTATCAGCT
GTGCTTGCACCAGAAGCAGCTAAGCGTGGTGCAGTAGTTATTGATAATACGAGCCATTTT
CGTATGGATCCAGAGGTACCGCTTGTCGTGCCTGAAGTGAATCGAGGCGACTTAGCGAAG
CATAAGGGAATTATTGCGAATCCAAACTGCTCGACAATTCAAATGGTAGCTGCGCTTGAA
CCAATTCGTCATGCATTTGGTTTAACAAAAGTAATTGTTTCAACTTATCAGGCAGTATCA
GGTGCAGGGATTTCTGCGATCCAAGAATTAAAGGCACAAAGCGAAAACTGGGATGCAGGT
AAAGATGTAGAAGCAAATATTTTACCGTCTGGTAGTGATAAACGTCATTACCCAATTGCT
CGTAATGTCATTCCACAAATCGATAAATTCACAGATAATGGATTTACATACGAAGAAATG
AAAATGATTAATGAGACGAAAAAAATCATGCATGCACCAGAGCTAAAAGTAGCTGCTACT
TGTGTTCGTGTGCCAGTCGTTTCAGGTCACTCTGAATCTGTTTATATTGAGGTAGAGAAA
GACGCGTCAATCCAAGAGATTTTCGAAGTATTACGCAATGCACCAGGTGTGGTATTACAA
GATGATATTGCAACACAAACTTACCCAATGCCTATTTATGCAGAAGGGGAAGACGCTACT
TTTGTAGGACGTATCCGTCAAGATTTAGACAACAGCAAAGGGTTCCATCTATGGATCGTT
TCTGACAATTTATTAAAAGGCGCCGCATTAAACTCTATCCAAATTGCAGAAGCAATGCTT
GAGGATAACTTACTATAA
>7NBS_00230 dpaB
TTGTTAACGGGGAAACGAATTGGCTTAGGTATTACTGCTTCTCATTGTACCTATGAAGAT
GTAGTACCTAAAATCCAAAATTTTATTGATGTCGGAGCAACAGTTATTCCAATCATTACC
CATTCCGTTTTACATGCAGCTACACGCTTTGGTACAGGTGAAGAGTGGATTGCCAAAATA
GAAGCTTTGACAGGAGAAAAAGTTATTTCTTCTATAAAAGAGGCGGAGCCATTTGGCCCA
TCCAATCCATTAGACGCAATGGTCATCGCCCCCATGACAGGCAATAGCATTAGTAAATTT
GCTAATGCAGCAACAGATAGCCCTGTATTAATGGCAGCGAAGGCAACTTTGCGTAATGGT
TCGCCTGTAGTTTTAGGTATTTCCACAAATGATGCACTAGGCTTAAATGGCATAAATATT
ATGAAATTGTTAAATGCCAAAAATATATATTTTATTCCATTTGGTCAGGATGCCCCTCAC
TCCAAACCAAATTCTTTAATTGCTGATTTTGAGCAAATGGTGGATACTGTTCATGCAGCA
ATTACGCAGAAAAAGCAATTACAACCGCTGTTGATACAATATTTCAAATAA
>7NBS_00231 group_10118
TTGGAAAACGAAAAATGGCTTGTTATCGGTGAGGACTCCCGGTTAAAGGAACTAGCTACA
ATGCTAAGAAGTCCATCGAGAACAGTGTTTTATAAAAGAACGACCGTATGGAACGAAGAG
TTAAATAAACTTGTTTTAGAATTCCAGCCCAATAAAATTGTACTACCTATTCTTCCATTA
AAAATAGAAGTTGAGCAGCTCTATGGTATATCACAAGTGAAATTTTATACAGGTCGATTA
ACAATGCATTGGAAGCAGTTACTAGAGAAAAATGAATCTATTTGCTATTTACAGCAAGAA
TCATTTATTTGGCAAAATGCTCGATTAACAGCAGAGGGATTTATCGCCACGTTTTACGGA
CTCGAGCAAAAATGTATTTACGGACAAAATTTCACAATCGCAGGTTTTGGTCGCATCGCA
AAAATGCTCGCCTCTTTACTAGTTAAGATGGGTGCAAATGTTCATATTGTTGCACGTTCA
GTTGTACAAGTGAGTGAAGCAAAAGCTTATGGTTATAAAGCCACGAATTTAGATGATCGC
CAATGGTCTATTACAGATGGCATTTTTATTAATACAATTCCTGCTAAATGGATTACAGAG
TCTTTTATAGAGCATGTTCCAACTGTTTTATATGACTTGGCTTCAGAGCCAGGATGTTTA
GATATAGATTCTGATCAATTACAAACGTATGTACTATTGCCATCATTGCCTGGGAAATAC
TTTGCACATGATGCTGCTACAATATTGTGCAAGGCAATAGAGGAGGAAGAAAATTGTTAA
>7NBS_00232 group_2211
ATGCTACTATCTGAGATGGTGGATAAGGAGTTAATTCAAATTGAGGGTGGCGTACATTTT
GGCATCCTGGCACATACAGAATGCCTATTAGATGTGCAAACAGGGAAAATACATGGCTTT
GAAATTGTGAAAGATAAACTACCATTCCAAAAAAAGAAAATGAAAGTTAGTGAAATGATA
CCTTGGCACGAAATTATTTTAATTGGTGAAGATCGTATTTTATTTAATAAGACATCTACA
GTACAGTCAGAATATTTACAGTGA
>7NBS_00233 ytrA_2
GTGCATATCCATTTAAGTAATGCGAGTGAAAAACCTATTTATGAGCAAATCACCATACAG
CTCAAAGAGGCTATTTTGGCTAATAAATTACAGGCAGGTGACGCACTACCGTCTATCCGC
GCTCTAGCAAAGGATTTAAAAATAAGTGTGATGACCACTAAACGGGCTTATGCTGATTTA
GAGCGAGACGGTTTCATTGAAACAGTCGCTGGTAAAGGGAGCTTTGTCACAGAACGAAAT
CAAGACTTTCTACGTGAGGAGCTATTACGGCAGGTAGAGGGGCATTTGCAAAGAGCAGCA
AAAATAGCGAAAACCGCTGGACTTTCTAGTGAAGAATTGCGAGAACTACTATCTTTAATG
TTAGAGGAGGATCAGTAA
>7NBS_00234 btuD_2
ATGAACGCCATTGAAATTCATGATTTACATAAGGGCTTTGAAGGCTTTTTTCTCAAAAAT
ATAAGTTTTTCCGTCCCTCAAGGCACTGTCATGGGATTTGTTGGGGAAAATGGGGCTGGG
AAATCAACAACGATAAAATGCATGCTGAATTTACTAAAAAAAGAATATGGCGAAATTTTG
CTATTTGGCAAAGATCATGTCGAACACGAACTATCGATAAAAAACGACATCGGCGTTGTA
TTTGACGATTTACATGTACCAGAAACGCTAAATGCGACGCAACTCGACAAAATCATGAGC
AAAGTATTTCAAACATGGGATTCAGGCTATTATTTTGAAAGGTTAGCTCAATTTAAGGTG
CCAAAGAGGAAGAAGATTAAGGAACTATCACGAGGGATGAGGATGAAGCTATCGATCGCC
TTGGCATTGGCACATCATCCAAAACTATTGATTTTAGATGAGCCCACAAGTGGATTAGAC
CCTATTATTCGGGATGAAATTTTGGATTTATTTTTAGCATTTATGCAGGATGAAACGCAC
AGCATTTTATTTTCTTCTCATATTACAAGCGACTTAGAAAAAATTGCTGACTATATTACG
TTAATTCATAATGGTGAAATTTTATTGAGCGAGAGTAAAGATGCTCTTTTATATGAATAT
GGTATTTTCAAAGGAAATAGTGAGGAAGTAAACGACTTACCGAAGCATGCTATTCTGAGA
ACCCGTCCTGGTACGTTTGGAATAGAAGCATTAGTGCTGAAAAAGGAAGTAAATGAGGCT
TTCAAACTTGAAAGACCTTCTATAGAAGATATCATGCTATTTTTTGTGAAAGGTAGTGTT
TAA
>7NBS_00235 group_1243
ATGGTAGGACTTATCTTAAAAGATTTAATGACCATTCAACGTCAAATGAAAGCACAAGCA
TTTGTTCTTGTATTTCTTCTTGTGATGGCGATATTTATGCAGCAAAGCTCAATGCTCCTA
GCTATTATTGTCTTTATTGTTACGATACAAGCGATAACTGCGCTTAGCTACGATGAACAA
AGTAAGTGGGATAAATATGCTAATACTTTACCAATTTCTAAAGCGGATATTGTTTTTAGT
AAATATATACTTAGTGTGATGTTAATGATTATCGGCCTTGTTATGGCTTTACCTATCCTA
TTTTTTATCAATTTCTTTACCAATAACGAAATCACTTCAGAATTTTTCCTAACGTTTAAT
TTGATTGTAACATTGGCGCTCTGTTCGTTAGCCGTTTTACTACCTATCTATATTAAATTT
GGCTCTATTAAAGGAAGGTTCGTCCTAATTGCGCTATGTTTTATCCCTGGCTTCTTAACA
GGGATGTTTAAAGAATATATTCCTGATATGTCCCAAACCCTTTTATATTTAAAGCAATAT
GTCTATTTAACACCTTTTGGCGGACTTTTACTGCTATGCCTCTCCTCTCTAGTTTCTACA
GCTATTTATAAAAGAAAAGAGTTTTAG
>7NBS_00236 group_1245
ATGCGGGCACTATTGTTACAAAGAATTGTCGTACAAAAATGGACTATTCTTTTTGCAATG
ATTATATGTTTACTTTTTAATTTTGTTCACATACCTTTTGTAGAAAGTCCTTCCATTGGA
TTATTTGTTGTCGTTATTTCTGCCAACCTCGTAGATAATTTATATAGAGGCGATCGTCAA
GTAAAGTGGAACGTGTATGTCAATACACTACCTCTTTCAAAGAAGACACAATTGCAATCC
GATTTTCTATTTTGCTATGGCCTTATTTCATTACTCTTTATTGTCCTTGCGCCAACGTAT
TTCTCACAACCCGAAGCCTCTGAAAATTTTATAGAGCATTTAGCTATGTACTTTGCTTAT
ATAAGTAGCGCTTCTTTCCTCATCTGTAGTCAATTTTATATTCAGCATCTTGAGGAAACA
GAGGGAATGCGAACAGTTAGAATGCTTACAGCTGTTGTGCTTATCATTCTGCTAAATTTT
GTTATTCATTACTATTTATCACTAGTAGCAGCAAATTTAATTATCTTGTTCATACCAACA
CTGGTTAGTATCCTCATCAGTTTTATTGTGTTTTACAAATGTCTTTATTTATATATGGCA
AAGGAGATTTACTAA
>7NBS_00237 group_3426
TTGGTTCAAGTACATACATGTCAGAATGGTGTTCGTATTGTATCAGAGCAAATTGATCAT
GTGAGATCGGTTGCATTAGGAATCTTTGTGAATGCGGGCTCTCGCTACGAGCTACCTGAA
GAGAATGGTATCACACATTTTATTGAGCATATGTTGTTTAAAGGAACAGCAACTCGCTCA
GCTCGTCAAATCGCTGAAGAATTTGATCGAATCGGAGGAGAGCTAAATGCCTTCACATCG
AAAGAAAATACATGTTACTATGCTAAAGTTTTAGATCATCATGCGGAGCTTGCGGTCACA
ATACTAGCGGATATGTTTTTCAATTCTACATTTGCGGAAGAAGAATTAGAAAAAGAGCGA
CAAGTAGTATTAGAAGAAATATTAATGAGCGAAGATGCTCCCGATGATGATGTTCATGAG
AAGCTGTGGGGCGTCATGTATCCGAATGATGCACTCGGTCGTCCAATACTAGGCACAGCT
GCTACGTTAAAGACATTTACAGCAGATGCTATACGACATTATATGGATAAACATTATGGG
CCAGAGTCCGTTGTTATTTCGATTGCAGGTAATATTTCATCTCAGCTTATGCAAACGATT
GAAGATTTATTTGGACACTATCAACCTTCACCATATGCTATGGCGCCTGTCCTGACAAAT
CCTTCATTTTATCCAGGGGAAATTACAAAAATACGCGATACAGAGCAGGCACATGTTGCG
ATTTCATATCCAGCAATCGGTGTAAAAGACCCAGATATGTATAGCTTTATTGCGCTTAAC
AATATTATTGGAGGCAATATGAGCTCTCGCTTGTTTCAGGAAGTACGAGAAGAGCGTGGG
CTTGCCTATTCTATTTTTTCCTATCAATCGTGTTATGCCGATGTAGGCGCTTTTACGATT
TATGGTAGTACTAGTCGACAGCAATTAGCGCAGCTTCAGCACACGATCGATGCCACTTTA
TTAGATATTGTAGCGGGTGGTGTTACAGAGGAGGAGCTTGATAATGCGAAAGAGCAGCTT
AAAGGCAGCTTTGTCCTTGGGTTAGAAGGGACAGGGGCTCGTATGAATCGTAATGGAACA
AGTGAACTTGTCCATCGCAAGCATCGAACAGTAGACGAGGTTCTTAAATCGATAGATGCT
GTATCGATGGAGTCAGTAGATCGACTGATTGCTAAAATTTTAAAAGCAGAACCAGCTATC
TCAATCATTGGTCCTAGCGAATAA
>7NBS_00238 pnp_1
ATGAACGAAAAGAAAGTCTATTCCTATGAATGGGCTGGCCGTCCACTTGTAATTGAAGTA
GGACAGTTAGCAAAACAAGCAAACGGAGCCGCATTAGTACGCTATGGCGATACTTCTGTA
CTTGCTACAGCAACAATGTCAAAATCACCTAAACCACTTGATTTCTTCCCATTAACAGTA
AACTATGAAGAGCGTCTATATGCTGCGGGTAAAATTCCTGGCGGCTTTATTAAGCGTGAA
GGACGTCCATCTGAAAAGGCGATTTTAGCAAGCCGTTTAATCGACCGTCCGATTCGTCCG
ATGTTCCCGGATGGTTTCCGTAATGAAGTACAGGTTATTTCTATGGTTATGTCAAATGAT
CCTGACTGTACATCTGAAATGGCAGCAATGGTTGGTTCATCACTAGCATTAGCGATCTCT
GATATTCCATTTGATGGGCCAATAGCAGGTGTACAAGTTGGTTATATTGATGGAGAATTC
ATTGTCAACCCGACAGTAGAGCAATCGAATCGCTCAACAATTCATTTATCTGTAGCAGGG
AACAAAGATGCTATTAACATGGTTGAAGCGGGTGCGCTTGAAGTACCAGAGGAAATTATG
TTAGAAGCGATTATGTTCGGTCATGAAGAAATCAAAAAAATCATTGCTTTCCAAGAGCAG
ATTGTGGCAGAGGTTGGTAAAGAAAAGTTACCAGTGACACTATTTGAAATTGACGAAGCG
ATTCAAGCCGATATAAAAGCAGCTTGTGAGACTGATATGCATGATGCTATTCAAACGGCT
GAGAAACATGCACGTGATGAGGCAATCCAAGCTGTTAAAGATCGAGTTATCGCTTCCTAT
GAAGAGCAAGAAGCAGATGACGAAACAATGAAACAAGTGTATACAATTCTTGATAAGATG
GTAAAAGAAGAAGTACGCCGTCAAATCACGGAAGATAAGATTCGTCCAGATGGTCGTAAG
CTCGACGAAATCCGACCACTTTCTTCTGAAACAGGCTTATTACAACGTACACATGGTTCA
GGTCTATTTACACGTGGACAAACACAGGCACTTTCTATTTGTACTTTAGGTGCGCTTGGT
GATGTACAAATTATTGACGGTTTAGGTGTGGAAGAGTCTAAACGCTTTATGCACCATTAT
AACTTCCCGCAATTTTCTGTAGGGGAAACAGGACCAATCCGTGGGCCAGGTCGTCGTGAA
ATTGGTCATGGTGCGTTAGGTGAGCGTGCACTTGAAGCAGTAATTCCTGATGAATCGGTC
TTCCCTTATACAATTCGTTGTGTATCAGAAGTACTTGAATCAAACGGATCAACTTCTCAA
GCTTCTATTTGTGCATCTACTTTAGCCATGATGGATGCAGGTGTTCCATTAAAAGCACCA
GTGGCAGGTATTGCTATGGGTCTTATTAAAAAGGGCGAGCACTATTCTATTTTAACGGAC
ATTCAAGGAATGGAAGACCATTTAGGCGATATGGACTTTAAAGTTGCAGGTACAGCTAAA
GGTGTAACAGCGCTACAAATGGACATTAAAATTGATGGCTTATCTCGCAATATTTTAGAA
GAAGCACTGACACAAGCAAAAGTTGGACGTATGCATATTCTAGAATCAATGCTTGCTACA
CTGGCAGAGCCACGTAAGCAATTATCTGAGTTTGCACCAAAAATTGTTATTGTAAAAATT
AATCCTGATAAAATTCGCGATGTAATTGGACCAGGTGGTAAACAAATTAACAAAATTATT
GAAGAAACGGGCGTTAAGATTGATACGGAGCAAGATGGTACAATCTATATTTCTTCTGCA
GATGAAGCAATGAATGCACGTGCAAAACAAATTATTGAAGATATCGTACGTGAAGCAAAA
GTAGGAGAATACTACTTAGCAACAGTGAAGCGTATTGAAAAATTCGGAGCCTTTTGTGAA
ATCTTCCCAGGGAAAGATGGCTTGCTTCACATTTCTGAAATTCAAGAGGAACGTACGAAG
CAAGTGGAGGACGTCTTAAAACTTGGCGATCAATTACTTGTGAAAGTGATTGAAATCGAC
AAGCAAGGTCGTGTGAATTTATCTCGCAAAGTAGTAATTCAAGAGGAAAAAGAGCGCGCT
GAACAAGAAAAATAA
>7NBS_00239 group_2216
ATGTTTAACCAATTATTAAGAGAGAATAATATTGTTGCAGTTATTCTAACAGTTATTCGT
GTTTATTTAGGCTGGCATTGGCTTACAGCAGGTTGGGGAAAACTGTTTAATAGCTTTGAT
GCATCTGGCTTTTTAGCCAATGCGATTACAAATCCAGTGACAAGTGGAGAAGAGCTTGCA
TATCCACTGTATGTAAAGTTTATTGAATCATTTGCTTTGCCAAATGCTGGGCTAATTAAC
ATTCTTGTGCCGTGGGGAGAATTTTTAGTAGGGCTAGGATTAATTCTGGGATGCTTAACG
ACATATGCTGCATTTTTCGGTATGGTCATGAATTTTGCTTTCTTAATGGCAGGTACGATA
TCTAGTAATCCGTGGGATATTTTACTTGCAATCTTTATAGCTGCTGCAGGTTACAATGCT
GGGAAATTCGGACTCGACCGCTTCATTATGCCTATCATAAGTGAAAAGATGGCGAGAAAT
AAGAAAAAAGATGTAGTTCAACCTGTTGCTAAAATTACATAA
>7NBS_00240 rpsO
ATGGCTATTACAAAAGAACGTAAAAACGAAATTATCGCTGAGTACCGTACTCACGAAAGT
GACACTGGTTCACCAGAAGTACAAGTTGCAGTATTAACAGAGGAAATCAACGCTCTAAAT
ACTCACTTACGTACTCACAAAAAAGATTTCCACTCTGAGCGTGGTCTTCTTAAAATGGTA
GGTCGTCGTCGTCACTTATTAAAATATCTTCGTGAAACAGACGTACAACGTTACCGTGAA
TTAATCAACCGTTTAGGCTTACGTCGCTAA
>7NBS_00241 ribF
ATGGAGGTCATTCATTTAAAATACCCACATCAATTACAGCAACGAGAAAGCATGCAGCCA
TATTCATTAGCTCTTGGCTTTTTCGATGGTGTACATAGAGGGCATCAAGCAGTTATCAAG
GCAGCTAAGGAAGAAGGAAACAAGCGACAAATTCCTACTGCAGTGATGACATTCGATCCA
CATCCTTCATTAGTCCTTGGTGGACGTAACGAAAAGGTTTTTTATATTACACTCTTACAG
CAAAAATTACAGCTGTTTGAAGAACAGGGTGTGGATACGGTTTTCGTTGTCCACTTCACT
TCTGATTTTGCCAAACTTTCACCAGCGGCATTTATCGATACATTTATCCGTGGGTTAAAT
GTTCAGCATGTGACAGCTGGCTTCGATTATTCATTTGGAGCATTTGGTAAGGGAACAATG
GAAGATATGCGTGTATTAAGCAATGGTGATTATGGCGTTACAATTGTTGAGAAGAAAACA
GACGATGTTGAGAAAATCAGCTCTACCCGTATCCGCAAGCTATTACAAGAAGGCGATATG
GAAGAAGCAACAGTGTTACTAGGGAGACCGTTTGAAATCAATGGGATTGTTGTACATGGT
GATAAGCGTGGCCGTACTATTGGCTTCCCTACAGCAAATGTCCAAGCTTTAGAGGGAACG
TTTATTCCAGCAAGTGGTGTCTATGCTGTTCGTCTGCTTGTGCAAAATAGCTGGTATGAT
GGTGTTTGTAATGTAGGCTATAAACCAACTTTCAAAGACCCAAATGATAAGCAATTATCG
ATTGAAGTCCATATTTTAAACTTTGATAAAAATATCTACGGTGAAGAAGTACATGTGGCA
TGGTATAAACGTATTCGAAGTGAACGGAAATTCGATGGTATTGAGGCCTTGAAATCGCAA
ATTGAAAAGGATAAACAGGAAGCAATCCGTTACTTTAACGCGCTATAA
>7NBS_00242 truB
ATGAACGGTATTTTACCGCTTTGGAAAGAAAGAGGCATGACGAGCCATGACTGTGTCTTT
AAATTACGCAAAATTTTACGGACAAAAAAAGTTGGGCATACAGGGACACTTGATCCAGGT
GTTGAGGGCGTACTGCCAATTTGTATTGGCCAAGCAACTCGAATAGCAGAATATTTAACT
GACGCAGGGAAAACCTATGAAGCCATTATCTCAATAGGTCGTTCTACGACAACCGAGGAT
GCTGAGGGTGAAACCGTTGAAGAAGATCTTACGATAAAAAATTTTTCTCGTGAGCAGGTG
TTAGAGGTTTTAGCTTCATTAACTGGCGTTATTGAACAAACACCACCCATGTTTTCAGCA
GTAAAAGTAAATGGGAAGCGCCTCTATGAATATGCGAGAAAAGGCGAAAGTGTTGAAAGA
CCTACTCGCCAAGTAACAATTTATGATTTGGAGCTACTTGATGAGCTAGCACAATATGAG
GGGCAAGAAATCACATTTCCAGTACGTATCGCTTGTAGTAAAGGGACATATATTCGAACA
TTAGCTGTGCAAATTGGTGAGGCTCTTGGCTATCCAGCACATATGAAGGAGCTTGTACGA
ACTGCTTCCGGTACTTTTACACGGGATAATTGTTTTACGTTAGCACAGGTTGCTGAGCTA
ATGGAGGATGAGCAAATAGCTACCTGTATTTTACCTGTCGAGTATGCATTAGCAGACTAT
CCATATATTGAGATTACGAGTGCTAATGAAAAAGAAATTTTCAATGGACAAGTGCTTCCA
GCAGATGCATTATTAAATAGTCATGATAAAATTGTATACGGAATCAATGGAAAGGCAGTT
GCGGTTTATCGGGCTCACCCTACAAAGGATGGGTTGATGAAGCCACATAAGATGTTTCCG
ACGATAGAGTAG
>7NBS_00243 rbfA
ATGTCTCTACGTTCAAACCGTGTTGCCGAGCAAATGAAAAAGGAGCTTGGTGATATTCTT
GGCCGTAAAATAAAAGATCCGCGTGTTGGTTTTGTGACTGTTACAGGTGTTGAAGTAACG
GGTGATTTACAGCAAGCGACTATTTATATTACATCTTTAGGCAACGAACGTGAACGAGAG
GAAACGCTTAAAGCTTTAGTAAAAGCTTCGGGCTTCATTCGCTCTGAAATCGGATCACGT
ATTCGTTTACGACGTACACCAGAATTAATCTTTGAATTTGATTCATCGATTGAATATGGT
AACCGTATTGATTCATTGCTTAGAGATTTACACAAAGAATAA
>7NBS_00244 group_10219
ATGATCGTGTATGCAGAGGTTGAATTTATCATTCAAACTGCCCATTCGTTAAAGGAAAAG
CGTGCTGTCTTACAGCGTATGATTACCCGCACAAAGCAGAAATTTAATGTTTCTATTGCG
GAAATTGACCATCAAAATGTATGGCAGCGTACGAAATTAGCACTTGTTGCTGTTTCCTCA
TCAAAGGAAGCAGCTGAACGGGAAATTAATCACGCGCTCCATTATTTACAGTCAAATCCG
TCATGGGAACAGCTTAATGTGTGGCGAGATTATTTATAA
>7NBS_00245 infB
ATGACCAAAATCAGAGTTCATGAATATGCGAAGCAAGTGAATAAAACGAGTAAAGAGGTT
ATTGAAGCACTAAGTAAATTAAATGTGAGTGTAACAAACCATATGTCTATGTTGGAAAAA
GACGCTGTGGCAAAGTTAAATCAAACATTTAAAGCAACACCTGAGAAAAATGTAGCAAAA
CAATCAACTCAAAACATGGCACAAAAGCCTCAATCAAATGGCCAGCAAAAACCACAGCAT
TCGGTGAAAAAGCAAGAAGGACAAAGGCAGCAATCTGCTACTTCTAAGCCAAAAGCAAAC
AATCAGCAACATGCACAGCAAAACTCAAATTCGTCTAACGAAAAATCTAAGAATACAAAA
GGTAATCAAAATAGAAATATGACACAAAATAATAATAATAACAATAATAATCGTAGAGGT
GGCGGTGGTTACAACCAACGTCCAAAACCAGGGATTCATGGAGGCAAACGTCGCCATCCA
AAAACGCATCAACCATCAATTCCAGTGAAACAAAAGGAACTTCCAGAAAAAATTACTTTT
GTTGAATCATTATCAGTTGCAGAATTAGCAAAAAAATTACACCGTGAGCCATCTGAAATC
ATTAAGAAATTATTCATGCTTGGCGTAATGGCAACAATTAACCAAGAATTAGATAAGGAT
GCAATTGAATTAATTTGCGCAGACTATGGTGTAGAAGTGGAAGAAGAAATTCGTGTAGAT
ATTACGGATTTAGAAACACACTTCGAGCAAACAGAAGAAGTAAACGAGGCAGATTTATCA
GAGCGTCCGCCAGTTGTAACAATTATGGGTCACGTTGACCATGGTAAAACAACTTTATTA
GACTCTATTCGCCATACAAAAGTAACAGCAGGAGAAGCTGGTGGTATTACACAACATATT
GGTGCATACCAAGTTACAGAAGGCGACAAGAAAATTACATTCCTTGATACACCAGGACAT
GCGGCTTTCACAACAATGCGTGCACGTGGTGCAAAAGTAACGGATTTAACAATTTTAGTG
GTAGCTGCTGATGATGGTGTTATGCCACAAACAGTAGAAGCTATTAATCACGCCAAGGCA
GCTGAAGTACCAATTATTGTGGCTGTGAATAAAATGGATAAACCATCGGCAAATCCAGAT
CGTGTAATGCAAGAATTAACAGAGCATGGCTTAGTTCCTGAAGCATGGGGCGGGGACACA
ATTTTCGTTCCAATTTCAGCGTTAAAAGGTGAAGGCATTGATACATTGTTAGAGATGATT
TTACTTGTAGCTGAAGTAGGCGAGCTTAAAGCTAACCCAGAACGTTTAGCACTTGGAACA
GTAATCGAAGCGCAGCTTGATAAAGGTCGTGGCTCTGTTGCTACGCTTTTAGTACAAGAT
GGAACATTAAAAGTAGGTGACCCAATCGTTGTAGGTCATACGTATGGTCGTGTACGTGCG
ATGGTAAATGATAAAGGTCGTCGTGTAAAAGAAGCTGGCCCATCAACTCCAGTTGAAATT
ACAGGTTTAAATGATGTACCTCAAGCAGGTGACCGTTTCGTTGTCTTTGAAGACGAGAAA
ACAGCGCGTCAAGTTGGGGAAACAAGAGCAATGTCAGCGATCCAAGCACAACGTTCAGAA
AAACAACGTGTAACGCTTGATAACTTATTTGAACAAATGAGCCAAGGCGAAATGAAAGAG
CTTAACTTAATTGTGAAAGCTGACGTTCAAGGTACTGTTGAAGCAATGGCAGCCTCTCTA
ATGAAAATTGATGTGGAAGGCGTAAATGTGAAAATTATTCACACAGGTGCTGGAGCTATT
ACCGAATCTGATATTTCTCTTGCAGCAGCTTCTAATGCGATTGTTATTGGATTTAACGTC
CGTCCGGATGTTAACGCAAAACGTGCAGCAGAAGAAGAGGGTGTAGATATTCGCTTACAC
CGCATTATCTATAAAGTAATTGAAGAGATTGAACAAGCAATGAAAGGTATGCTTGATCCT
GAATTTGAAGAAAAAATTATTGGTCAAGCAGAAGTTCGTCAAACAATTAAAGTATCAAAA
GTTGGTACAATTGCTGGTTCATATGTAACAGAAGGAAAGGTAACACGTGATTCAGGTGTA
CGTGTGATCCGTGATAACGTCGTTATTTTTGAAGGTGAGCTAGATACGCTTAAACGCTTC
AAAGATGAAGTAAAAGAAGTGGCAAAAGGATACGAATGTGGTATTACGATTACAAACTTC
AACGATATTAAAGAAGGCGATATTATTGAAGCCTATATTATGGAAGAGGTTAAACGCGCC
TAA
>7NBS_00246 rplGA
ATGATGAATCAAGCAATATTTAATTTGCTTGGAATCGCGGCAAGAGCACGTAAGGTGATT
TCAGGAGAAGAGTTAGTAGTAAAGGAAGTCCGCAATGGCAATGCTAAACTAGTACTGCTT
GCAAACGATGCTTCTAAAAACTCTAGTAAAAAAATTCAAGATAAGTGCACGTACTACAAC
GTTGAGTATCATGTAATTGGAGATCGATATGATCTAGGACATGCTACAGGTAAGGAGGCC
CGAGTGGCTTTAGCTATTACCGATAAAGGTTTTGCAAGTAAATTGTCTAGTCTACTCAAC
GAAAACTAA
>7NBS_00247 group_9923
ATGGCTGTAAACAAAAAAGTACCTCTTCGTAAATGCGTAGCAACTGGAGAAATGCTACCA
AAGAAAGAGATGATACGTGTTGTTCGTTCGAAAGAGGGCGAAGTAAGTGTAGATGTCTCC
GGGAAAAAGCCGGGGCGTGGTGCCTATGTCTCTAAATCAGAGCAGGCAGTTGACCTCGCG
CGTAAGAAAAATGTATTAGGGCACCAACTTGATGTGAAAATTCCTGAAGAAATATATGAG
GAACTTATTTTGCTGATTCGTAGGGAGTCTATTTTATGA
>7NBS_00248 nusA
ATGAGTAGTGATTTGTTAGATGCGCTGAATGCGCTAGAAGAACAAAAAGGAATTTCAAGA
GATGTGTTAATTGAAGCCATTGAAGCGGCATTAGTTACAGCTTACAAACGCAACTTTAAC
CAAGCACAAAATGTTCGAGTGGACTTAAATCTAGATAAGGGCTCAATTCGTGTATTCTCA
CGTAAAGATGTTGTAGAAGAGGTAGAGGATGATCGTTTGCAAATTTCTTTAGAAGATGCA
AAAGTTATTAATCCAGCTTATCAGCTAGAGGACATCGTGGAACAGGAAGTAACACCACGT
AACTTCGGACGCATTGCTGCACAAACAGCAAAGCAGGTAGTTACACAACGCGTACGTGAA
GCGGAACGAGGTTTAATTTATGAGCAATACGTAGATCGTGAAGATGATATCGTAACTGGC
GTTGTAGAACGTTTAGATGCTCGTAATATCTATGTAGGTCTAGGGAAAGTAGAAGCGGCA
TTACCAGTTAATGAACAAATCCAAGGTGAATCTTATCATCCACATGATCGTATTAAGGTG
TATATTACAAAAGTTGAACGTACAACACGTGGACCTCAAGTGATTGTGTCTCGTACACAT
CCTGGGTTGTTACGTCGATTATTTGAGATGGAAGTACCTGAAATTTATGAGGGTATTGTA
GAGATTAAATCAATTGCACGTGAAGCTGGAGATCGCTCTAAAATTTCTGTCTTTGCACAT
AATGAGGAAGTGGATCCAGTAGGTTCATGTGTTGGGGCAAAGGGAGCTCGTGTACAAACG
ATTGTCAATGAACTAAATGGTGAAAAAATTGATATCGTTGAATGGTCTGAAGATCCAGTT
GTATTTGTAGCTAATGCATTAAGCCCATCAAAAGTATTAGATGTACAAGTGAATGAAGAA
GAAAAGTCGACAACAGTTGTCGTACCAGACTATCAATTATCTCTAGCTATCGGGAAACGC
GGGCAAAATGCACGCCTAGCAGCGAAGCTTACTGGCTGGAAAATTGATATTAAGAGTGAG
ACTGATGCTCGTGAATTAGGTATTTATCCTTCGGCTACAAGCACTTTCATCCCTGCTGAT
GATGCAGAAAGTGATTTTGATGATGTAGCAGTTGACTTATATCAAGACGACGAAGAATAA
>7NBS_00249 rimP
ATGAGCAAAGTACCATCTTTAATTGAAGAGCTCGCTAAACCAATTGTGGATGAGTTAAAT
CTTGAGCTAGTGGATATTGAGTTCGTAAAAGAAGGACGTAACTGGTTTTTACGTGTCTAT
GTTGATACACCTGAGGGTGGAATTGACATCGATCAATGTGCTCAAGTGAGTGAACGACTA
AGCTTGTTATTGGATGAAAAAGATCCAATTACACAAAACTATTATTTAGAAGTTTCTTCA
CCTGGAGCGGAACGTCCATTAAAAAAAGATACGGATTTTGTCAAAGCAGTTGGTAAATTT
ATTTATGTAAAAACCTATGAGCCCATCAAGGACATGAAGGAATTCCAAGGCTACTTAACG
TCATACGATGAACATACATTAGTGATGGAAGTGCGTATTAAAACACGTAAAATAACAGTA
ACAATTGAACAAGAAAAAATCGCATTGGCACGACTTGCCATCGATTTTTCAGCATAA
>7NBS_00250 polC_1
GTGCTATTTGGCGAGGATTATGTATTCCGTGCTGGAACAATTGGTACAGTGGCAGAGAAA
ACAGCATATGGCTATGTAAAAGGCTATGCAAGTGATCATAATTTACATTTTCGTGGTGCA
GAAGTTGATCGTTTAGTTCAAGGCTGTACAGGAGTAAAACGTACAACGGGGCAACACCCT
GGAGGAATTATTGTTGTTCCAGATTATATGGACATTTATGATTTCTCTCCAGTACAGTAC
CCTGCAGATGCGCAGGATGCAGAATGGCGCACAACCCATTTTGATTTCCACTCTATCCAT
GACAATATTTTAAAGCTAGATATACTTGGACACGATGATCCGACGGTGATAAGAATGTTA
CAGGATTTATCAGGAATCGATCCTAAAACAATCCCGACCGATGATCCTGTCGTTATGAAA
ATTTTTAGTTCTCCTGAATCTTTAGGCGTGACAGAAAAGCAAATTGGTTGTAAGACAGGG
ACATTAGGTATACCAGAATTCGGTACGCGTTTCGTACGTCAAATGCTAGAAGATACAAAG
CCTTCGACATTCTCAGAGCTTGTACAAATTTCTGGACTTTCCCATGGTACAGACGTATGG
CTAGGAAATGCACAAGAATTAATTCAAAACGGTACATGTGTGCTAAAAGAAGTAATTGGT
TGTCGTGATGACATTATGGTGTATTTAATTTATCAAGGCCTAGAGCCGTCATTAGCCTTC
AAAATTATGGAATCTGTTCGTAAAGGGAAAGGCTTATCAGAAGAATTTGAAGCGGAAATG
CTCGCCAATAAAGTACCAGGTTGGTATATTGAATCCTGTAAAAAGATAAAATACATGTTC
CCGAAGGCCCATGCCGCAGCATATGTGCTAATGGCGGTACGTATTGCCTGGTTTAAGGTA
CATTTCCCAATCCTTTATTATGCAGCGTATTTCACAGTTCGAGCAGATGATTTTGATTTA
ATTGCAATGGTGCAAGGATCGCAAATGATTCGAGCACGTATTGATGAAATCAATATGAAA
GGCTTAGATGCATCCACTAAAGAGAAAAACTTATTAACGGTGTTGGAGCTTGCGCTAGAA
ATGTGTGAACGAGGTATGAGTTTCCAAAAGGTGGACCTGTATCGATCACAAGCTAGTGAG
TTTGTCATTGATGGCAATTCACTCATCCCACCGTTCGATGCGATTCCGGGACTTGGAACC
AACGTGGCGAAAACAATCGTAGCTGCTCGTGAAGAGGGAGAGTTTTTATCCAAGGAAGAT
TTACAGCAACGTGGTCGTGTTTCCAAAACGCTTATTGAATACATGGACCAGCTTGGTTGT
TTAGAAGGCATGCCTGATGCTAATCAGTTATCGCTATTCTAG
>7NBS_00251 group_6143
TTGACTGACTTAATGATTCAAAAGTTAAGAAACAATGAGTATTTTGGATTGCAAACAACT
TTTGATGATCTTTATAACGAAAGTAAAAGTGGTCGTTATTTTACAGACCTTTATGATGTG
ATTATTTCCGAAGAAAATATCATGCTCGCCTTTCGTAACCTTAAAAGTAATACAGGTAGT
AAAACGAAAGGTACTAATGGACACACAATTAAACATTTAAACAAAATGAATGCTAATAAA
CTAATCAAGCTTGTTCGAAGAAGACTAGAAAATTATTCACCACGTGCAGTAAGAAGGTTA
TTCATACCAAAACCGAATGGAAAGATGCGACCTCTTGGTATCCCAACTATTGAGGATAGA
TTAATACAGCAAATGTTTTTGCAAGTATTAGAGCCGATTACAGAGGCGAAATTTCATCCG
CAAAGTTATGGCTTTAGACCGAAACGAAGCACACATGATGCCCTCACAAGATGCTATCAT
ATGGTGAATCATAGTCATCAGCATTTTGTTGTTGATATCGACATTAAAGGTTTCTTCGAT
AATGTAAATCATAAAAAGCTAATGAGACAATTATGGACGATTGGTATTAGGGATAAAAAA
GTATTAGTAATTATCAAAAAGATGCTGAAAGCTGAAATTACAGGTGAAGGAGTACCAACG
AAAGGAACGCCCCAAGGAGGAATTTTATCTCCGCTACTTGCCAATGTAGTATTAAACGAG
TTGGATTGGTGGATTTCAAATCAATGGGAAACAAAACCAACACGAGTACCTTATAAGCTA
AAACGCAATAAAACGGACGCACTTAAAAAGACAAGGTTAAAACCAATGTATCTAGTTCGA
TACGCAGATGATTTTAAAATATTCACGAACTCATATGAAAATGCTCGAAAGATTAAAATT
GCTGTTGAAAAATGGTTAAAAGAACGATTAGGGCTAGAAATTAGTGAAGAAAAAAGTAAA
ATCACGAATTTGCGTAAGAATGGTACAGACTTTTTAGGAGTTCGCTTTAGAGCGGTACAA
AAAGGCAATGCGAAAACAGGATACATCGTCAATTCTAAGATGGACCCAAGAGCAAAAGAA
AAGGTACAAGGCGTTATAAGGCATCAGCTAGTAAAACTAAGAAAAAGTCCTACTCCACAA
AAAGTGATGAATTTTAATGCGAATATTTTAGGGCTGCAAAACTATTATAAGATTGCAACT
CGGATCGCTCAGGATTTTAATGAGATAAGGCATAACATTCACCCAAACATTAAATCACTC
ATGATTAGAAACATCTTTTTGAAAACAAAAGAAACAAACGGAGTGATTGATAAATTTTAC
GGAGATTACAATTATCCACGTTTCAAAAGCAATGGATTGCTGGTATATCCTATTGAAGCT
GTTCGACATGATATACGAGGACAGCGAAAGCCTGAATTCACAATTTACAATGAAGCTGAT
AGGAAAGTAATTCATAAAGATTTAAAACAAGTGTCCATTCGAGAAATCGAAATGTTTCGT
AAAGGAATATATAAATCAAAAAGTGTTCTGTATGAGAATAACCGATTGAGTAAATATGTA
GCACAAAAAGGCTGCTGTGGTATTACGGGTGAGAGATTAACACCTCATCAAGCGTTATGT
CATCACATTAAATCAACAGCACAAGGTGGTACAGATGAATACGATAACTTGATTATTATT
AATAGAAAGTATCATATGCTCATTCACAATTCAGACCCTTTAAGGAATAAAGAATATCAG
AAGATTTTAAGTAAATTCGAAATAAAAGCAATGAATAAATTAAACAGGCTAAGAACGGAA
GTAGGAAATCCAAAGCTTAGTCTATAA
>7NBS_00252 polC_2
TTGGAACAGCAACAAGAGGCAAGAATGAGACTTCGAATGCTCTTGCAACAACTAGAGTTA
ACAGATGATGTATATATGTCATTTTTTGAGGAAGGTGAACTATCACGCCTGACAGTTCAT
AAAAAGGATAGACTTTGGCATTTCACCATTAAGCTAAAGGATATACTACCATTTCCGTTA
TATCAGCTTTTCCGTACGCATTTAACAGAGAAATTTTCAGCCATCGCCCAAGTTAATACG
ACATTTGAAACATTAGATAAAAATGTCACAGAAGAACTGGTGCAAGCGTACTGGCTAAAT
GTTGTGGAACAAATTGATGAGATGGCTCCAACGCTTAAAAATTGTCTTATCACCCAAATA
CCAACATGGAACGGCCAAAAAATCACATTGTCCTGTATGCAGGAAATGGAATTTATGATG
CTCAAAACTAAATATGCTGACAAACTGGCAGAAAGCTATGGGCAATTTGGTTTCCCTCGA
ATGGCAATCGACTTTGTGCTACAAGAAGAAACAGAAGAAATGATCGCGGCACAGGAAGCG
TTTATGGAGCAGAAACGTCTGGAAGAAGTGGCTCTAGCACAGCAAGCGATGCAAGATTTC
CAAAAGCGGGAGCAGGAGAAGAAGGACAATCCAGCACTGGCCAACCTTGGTGACCGTCCA
TTCCAACTTGGGATGCATATTAAAGATGATGAAGTCATGGAAATTAAACGGATTGTTGAA
GAAGAACGACGTGTTATTATTGAAGGATTTGTCTTTGATACGGAAATTAAAGAGTTAAAA
AGTGGACGTTCCTTACTACAAATTAAAATTACCGACTATACAGATTCCATTGTTGTAAAA
ATGTTTTCTCGTGACAATGATGATGCTGAATTAATGCAACATTTGAAAAAGGGCATGTGG
GTTAAAGTTCGAGGCTCTGTGCAAACAGATACGTTTATTCGTGATTTAATCGTCATGGCG
AATGATATTAATGAAATCAAAAAAGCAACACGACAGGATTTAGCACCAGAGGGTGAAAAG
CGTGTTGAGTTACATTTGCATACACCAATGAGCCAAATGGATGCTGTTACACCTGTTGAT
CGACTTGTTGCTCAGGCTGCAAAGTGGGGGCATCCAGCCATAGCTATTACGGATCATGCC
GTTGTGCAATCTTTCCCTGAAGCATATGCAGCGGGGAAAAAACATGGCATTAAGATTATT
TATGGTCTGGAAGCAAATTTAGTTGATGATGGTGTACCGATTGCCTATGCTCCAGAGCAT
CGTTTATTGGCAGACACAACGTATGTTGTTTTTGACGTAGAAACGACAGGGCTATCAACT
GCATACGATACCATTATTGAATTGGCTGCAGTTAAAATTAAAGATGGGCAAGTGATCGAT
AAGTACGAAAGCTTTGCAAACCCACATCATCCACTTTCAGCAACGACCATCGAATTAACA
GGGATTACTGATGATATGGTTCGAAATGCTCCAGAGGTAGAGCAGGTCATTAAAGAATTT
CATGCCTTTATCGGTGATGCAATCGTTGTCGCTCATAACGCATCATTTGATATAGGCTTC
CTATATACAGGCTATAAAAAATATGGTCTTGAAGAGACAGTCCATCCTGTCATTGATACA
TTAGAGCTAGCAAGATTGCTTTATCCTACAATGAAAAACCACCGTTTGAATACGCTGTGT
AAAAAATTCAATATTGAATTAACACAGCATCACCGAGCAATTTATGATACTGAGGCGACA
GGGTATCTCCTGCTGCAGCTATTGAAGGATGCTGATGAGCTAGCTATTAAATACCATGAT
GACTTCAATAAGCATATTGGTGGTGGGGATGCCTATAAAAAAGGGAGACCTATGCATTGT
ACAATTTTAGCAGTAGATAATGCAGGCTTAAAAAACTTATTTAAAATCGTCTCACACTCA
CATACAAAAACATTCTATCGTGTTCCTCGTGTGACACGTGCAGTGCTTGAACAATATCGT
GAGGGCTTATTAGTAGGATCAGGTTGTAGTAATGGTGAAGTATTCGAAACGATGATGAAT
AAGTCTCCAGAGGAAGCAGAGAAAGTCGCTCGTTTTTACGATTATATTGAGGTGCAACCG
AAGGCTGTATATGCGCCATTAATCGAACGCAATGTTGTACGAGATGAATGGACATTAGAA
GATATTATCCGTAAACTTGTGAAACTCGGGAAGAAGCTAGATAAGCCTGTTGTTGCAACT
GGAAATGTTCATTATTTAGATCCGACAGATGGGATGTTTAGGCAAATACTTATTGGTTCA
CAAGGTGGAGCGAATATTTTGAATCGCTCTAAGCTACCAGAGGTCCATTTTAGAACAACT
GATGAAATGCTGAAAGAATTTGATTTTTTAGGACCGGATCTTGCAAAAGAAGTGGTTGTG
ACGAATACTCAAAAAGTGGCAGCAAGTATAGGTGACGTCAAACCAATTAAGGATGACCTA
TATACACCAAAAATTGAGGGCTCTGATGATGAGGTAACCAATTTAACTTATGAAATGGCC
CATCGTATTTATGGCGAGGAGTTACCAGAAATCGTGAAAGCTCGAATTGAGAAAGAGTTA
AAATCGATTTTGGGGCACGGTTTTGGAGTAATTTATTTAATTTCTGCCAAGCTAGTGAAA
AAATCATTAGCTGATGGCTATTTAGTAGGATCCCGTGGTTCGGTTGGTTCTTCATTAGTA
GCTACTTTTATGGAAATCACAGAGGTTAACCCATTACCTCCTCACTATATTTGTCCTAAT
TGTAAACATTCCGAGTTTTTCGATGATGGATCTGTCAGCTCAGGCTACGATTTACCAAAT
AAAGACTGCACGGAATGTGGAACACCTTATAAAAAAGATGGACAAGACATACCATTTGAA
ACCTTCCTTGGTTTTAAAGGTGATAAGGTACCTGATATCGATTTAAGTGCGACACGTTGC
TAA
>7NBS_00253 proS_1
ATGAAGCAAAGTAAAACATTTATCCCAACGTTACGTGAAGTACCTGCTGATGCTGAGGTA
AAATCACATAAGCAATTACTACGTGCAGGGTTTATTCGTCAAAATACAAGTGGGGTATAC
TCGTATTTACCGCTTGCAAAACGTGTGCTAACAAAAATTGAAACAATTATCCGAGAAGAA
ATGGAAGCTATCAACTCCATTGAGCTTCTAATGCCATCTCTACAATCTGCTGAGCTGTGG
CAGGAATCAGGTCGCTGGGAAAAATACGGTCCAGAATTAATGCGCTTAAAAGACCGTCAT
GACCGCGATTTTGCATTAGGACCAACACACGAAGAAGTCATCACTACTTTAGTACGTGAT
GAAATTAAATCATATAAAAAATTACCGTTAACGTTGTATCAAATTCAAACGAAATTCCGT
GATGAAAAACGTCCTCGCTTTGGCTTACTACGCGGAAGAGAGTTTATCATGAAGGATGCT
TATTCTTTCCATGCCTCACGCGAAAGTTTAGATGAAACATATGAAGATATGTATCGTGCT
TATTCTAATATTTTTTCCCGCCTTGGCTTAAACTACCGCGCTGTTATTGCAGATGCAGGT
TCGATTGGCGGTAAAGGAACACATGAATTTATGGTGCTTTCTGAAATCGGTGAAGATACA
ATTGCATACTCTGATACTTCTGATTATGCAGCAAATATCGAAATGGCTGAAGTAATCGTT
GATTATCAACCATCTGATGAAGCTTTAAAAGAAGTGGAAAAAGTAGCAACACCAGAGCAA
AAAACAATTGAAGATGTTTCAGCATTCTTAAAGGTAGAACCTGCTAATGTCATCAAATCC
CTAGTTTTTGATGTAGATGGAGAGCTTGTTGTAGTCCTTGCACGTGGGGATCATGAAATT
AATGATATCAAATTGAAAAATGCACTTGATGCAGGTTCTGTAGAACTTGCTAGTGAAGCA
GCAATTCAAGAATTATTAGGGTGTGGCGTTGGTTCAATTGGCCCAGTGAAATTACCAGTA
GACGTAAAAGTAGTAGCAGACCATGCTATTAAATCTATCCGTAATGGTATTGCAGGTGCA
AACGAAGATGGATTCCATTTAGTCAATGTTAACCCAGAGCGTGATTTTGCTGTTAATGAT
TATTTAGATATTCGTTTTATTCAAGAGGGAGATCCATCTCCTGATGGACAAGGGAACATT
AAGTTTGCAGAAGGTATCGAGGTTGGTCACATTTTCAAATTAGGTACTACATACTCTGAT
AAAATGAATGGTACATTCTTAGATGAGCAAGGTAAGGCTCAACCATTTATTATGGGGTGC
TATGGTATTGGCGTATCTCGTATTCTAGCTGCTGTAGCGGAGCACTTCCAAGATGACAAT
GGCTTTACATGGCCAACACAATTAGCACCGTATGATATTCATGTTGTGCCAGTTAACACA
AAAGATGAGGCACAAGTGGCATTAGCAGAGGAGCTTTATGGCTTACTAAAATCATACCGT
TATGATGTACTAATAGATGATCGTCCTGAACGTGCGGGTGTAAAATTCGCGGATGCTGAT
TTAATTGGTTTACCTGTTCGAGTAACTGTTGGTAAAAAAGCAACAGAAGGTATTGTAGAA
GTGAAATTCCGTCAAACAGGTGAAACATTTGAATGGAAAAAAGAAGAAGTAATTGATCGC
CTTAACGAATTTTTCCGTAAAAATTAA
>7NBS_00254 rasP
ATGCAAACAGCCATTGCATTTATATTAATATTTGGTATGCTCGTCTTCTTCCATGAACTT
GGACATTTCTTATTTGCCAAACGTGCAGGTATCTTAGTACGTGAATTTGCGATCGGAATG
GGTCCCAAAATTTATGGAAAAACGCATGGCGAAACAATGTATACTATTCGATTATTACCA
ATCGGGGGATACGTACGTATGGCCGGCGAGGATATGGATGGCACTGAATTACAGCCAGGC
TACCGAATAGGGCTTATTGTGAATGAGGATAATGTTGTAAAAAAAATTATTTTCAATCAA
AACAATAAGCAGTTACCAGATTTATTATTTTTAGAAGTTGAACGCGCTGATTTAGAGAAA
GAGTTATTTGTAGAGGGCTATGATGAAGAAGAACGTTTAGTTCGTTATCAAGTAGCTAGA
GACTGTGTGCTAGTGGAAAATGGTCGTGAACTAGTCATTGCGCCACAGGATCGTCAATTT
AATGCAAAAACAGTCGGCCAACGAGCGATGACTATCTTTGCAGGTCCTTTGTTTAACTTT
ATTCTTGCGTTTGTGATTTATTTAGTGATTGGTTTGATCCACGGTGTACCAACATACGAG
CCAATCATCACGGAAGTAGTAGAGAATGATCCAGCTGCACAGGCAGGGATGCTGGCAGGA
GATAGAGTAACAGCTATTAACGGACAAGCAGTTGAAAAATGGCAAGATTTAGCTGCTATC
GTTCAAGATCATCCAAACGAAGATATTGCTGTGACAGTTGAACGAGATGGACAATCAGTG
AACTTAAATATGACCGTCAAGGAAATCCAACAGGATGGCGAAAAATATGGTCAAATAGGT
GTGCGCTATGAAAGCCCAAGAGAATTTAACCCATTAAAAGCAGTTGTCTATGGAGCACAA
GAAACCTATAATATGACTGTGAAAATATTTGAACTATTAGGTATGCTGATTACTGGTAAG
TTCACAATAGATGCACTTTCTGGTCCTGTAGGTATTTATAAAGCAACAGAGCAAGTTGCC
CAGTATGGTATTATGAACTTAATGAATTGGGCAGCAATGCTAAGTATTAACTTAGGAATT
ATGAACCTACTTCCATTACCAGCACTTGACGGAGGCCGATTATTATTCTTTGGTTTTGAA
GCTCTACGTGGTAAACCAATTGACCGTCAAAAAGAAGGTATTGTACATTTTGTAGGAATC
GTCCTACTGATGATTCTAATGGTGGTTGTTACATGGAACGATATACAACGATTTTTCTTT
TAA
>7NBS_00255 dxr
GTGAAAAAAATTAGTTTATTAGGTGCAACTGGTTCAATTGGTTGGCAAACCTACGACATC
TTAAAAGAACAACGTGATGCTTTTCAATTAGTAGCTTTTTCATCAGGAAAGAACTTAGAG
AAAACGCGAGAAATGATTGAAACATTAAAGCCCGAATTAGTTTCAGTACAATTAGAAGAA
GATGCACTTACGCTTGCTAATGAGTTTCCAAATATCCAATTTACATTTGGGGCAAAAGGA
CTTGTAGAGGTCGCAACACATCCAGATTCGACTGTTCTTGTCAATGCTGTGCTTGGAAGT
GTAGGGCTTGAATCAACATTAGCAGCCATTCGTATGGGCAAAACGATTGCTATTGCTAAT
AAAGAAACGCTTGTAACTGCTGGTCATTTAGTGATGGCAGAGGCCAAAAAATACAAAGCA
ACCATCTTGCCTGTAGATAGTGAGCACTCTGCCATCTTCCAATCAATGAATGGTGAGAAT
CCGAAAAATATTGAACGTTTGATTATTACCGCTTCTGGTGGTAGCTTCCGTGATAAAACG
CGAGAGCAATTAAAACAAGTGACGGTCGCAGATGCACTTAATCATCCAAACTGGTCTATG
GGTGCAAAAATTACGATAGATTCCGCTACAATGATGAACAAGGGATTAGAAGTCATAGAA
GCGCATGTTTTATTTGATATGCCATATGATAAAATAGATGTACTTTTGCATAGAGAAAGT
ATTATTCACTCTCTAGTTGAGTATCATGATACTAGTGTTATTGCTCAGCTAGGTACACCA
GATATGCGTGTGCCAATCCAATATGCTTTAAGCTACCCAGACCGTATCCCATTACAAAAT
GGTCAGCGACTAAATTTAGCGCAAATTGGTCAACTACATTTTCAAGAGATGGACTTTGAG
CGATACCCTGCCTTGCGTTTAGCGTATGAGGCTGGTCGTATGGGTGGTACGATTCTGACA
GCAATGAATGCAGCAAACGAAGCGGCAGTTTCAGCCTTTTTACAAGGAAAAATCACATTC
CTTGAAATTGATGAAACGATTGAACGTGTGATGCAAGCACACCAAAACATTGCAATACCA
GATTTACAAACCATATTACATGTGGATAGTGAGACAAGAAAAATAGTGTTAGACATGGTA
AAATAA
>7NBS_00256 cdsA
TTGAAACAACGAATTATCACGGCAATAATTGCAGCAGCACTTTTTATTCCGTTCGTTATT
TATGGCAAAGTACCGTTTACCATACTTGTGCTCGCAATGGCTATTGTCGGTTTTTATGAA
ATACTTAAGATGAAAGGTATTTCCATCTTTTCTGTGCCTGGCTTCTTAGGGCTAGTCACT
TTAATATTACTGGTTATCCCGAAGGACTGGAGTGAAAAGGTTGTAGAATTAATAGGCTAT
TCATCTAATCTAATGGTAGTCTATGGTCTAATGATGCTACTTCTTATTTACGTAGTATTA
GTAAAAAATAAAATAACCTTTGATGAAGTTGGCTTTATTTTATTAGGCGCATTTTATGTG
GGCTTAGGATTCCATTATTTAATTGAAACTAGAAATGTTGGATTAGAGTATGTTGTCTAT
TGCTTATTAGTTGTTTGGACAACAGATTCTGGTGCTTATTTTGTAGGTAGAAAATTAGGG
AAAAATAAGTTATGGCCAGAAATTTCACCTAAGAAAACGATCGAAGGCTTTATAGGTGGA
ATCGTCATTGCTGTTATTTTTGCAGTTGGTATGCAACTCATTTACCCATTCGCAAATGGT
TATATATCACTTGTTTTAGTAACGATTTTTGCCTCAATCATTGGTCAAATGGGGGATTTG
GTAGAGTCCGCTATTAAACGCCACTTTGATGTAAAAGATTCAGGCAATATTTTACCAGGG
CATGGGGGAATTTTAGATCGCTTTGATAGTCTATTATTTGTCGTGCCTCTACTCCATTTT
TTACATTTATTTAGTAATTAA
>7NBS_00257 uppS
ATGTTTAAAAAGCTATTAGGTAAACAAATAAATATGGATACACTATCATTGGAGGAGCGT
GTGGCCCTAGCTAAAAGCGAGCCGATTCCTGCCCATGTAGCGATTATTATGGACGGAAAT
GGACGTTGGGCGAAGAAACGAGCTATGCCACGTGTGGCTGGTCATCATGAAGGAATGAAG
ACGGTGCGTAAGGTGACGAGATTTGCGTCAGATTTGGGTATTAAAGTCTTAACTGTCTAT
GCATTTTCCACTGAAAATTGGAAGCGACCAAAACCTGAGGTTGATTTTCTTATGAGGCTA
CCTGTTGAGTTTTTAGGTTCCTTTTTACCAGAAATGATGGAGCGTAATGTACGTGTCGAA
ATGATTGGAGACCCCTCTTTATTACCTGCCCATACACAAAAAGCGTTGTATGAGGCAATG
GAAGAAACGAAGCATAATACAGGGCTTATTTTAAATTTTGCGCTAAATTATGGTAGTCGT
TCTGAAATGGTCAATGCCATGAAAATAATGCTTCAAAAAGTGCAGGACGGTCAATTAACG
ATGCAAGACATAACAGAAGATTGCTTAACATCTCATTTAATGACGGCCCATTTACCTGAG
CCAGATCTTTTAATTCGTACAAGTGGTGAAGTGCGATTAAGTAACTTTATGTTATGGCAG
CTCGCCTATACAGAATTTTGGTTTACAGATACATTGTGGCCAGATTTTAGTGAGGAAAAC
TTACTGGAAGCGGTGGAAAACTATCAGAAACGTAATCGCCGTTACGGTGGGTTGAAGGGA
GAAGAAACAACTTGA
>7NBS_00258 frr
ATGGCTAAACAAGTATTAGAACAAGCAAAAGAAAAAATGAACAAAACAATCGCAGCTTTC
TCACGCGAACTAGCATCTATTCGTGCGGGTCGTGCGAATGCATCTCTATTAGATCGTATT
TCGGTTGATTACTATGGAGCGCCAACACCAATTAACCAACTTGCGGGTGTTTCTATACCT
GAAGCTCGTTTATTAGTAATCACACCTTACGATAAATCAATTTTAGGTGATATTGAAAAA
GCAATTATGAAATCAGATATTGGTATCACACCAACAAATGATGGTTCTGTCATCCGTCTT
ATGATTCCCGCTTTAACAGAAGAGCGTCGTAAGGATCTAGTAAAACAAGTGAAAAAAGAA
GCGGAAGACGCAAAAATTGCTGTCCGTAATGTTCGTCGTGATGCAAATGATGATTTGAAA
AAACTTGAAAAAGCTGGCGAAATCACAGAAGACGATCTACGTGGCTATGGTGAAGATATT
CAAAAATTAACAGATGAATTCATTGTAAAAGTAGATCAAGTAGCGAAAGATAAAGAAAAA
GAAATTTTAGAGGTGTAA
>7NBS_00259 pyrH
ATGAGTGTACCGCAATATAAACGAGTAGTTATTAAACTAAGTGGTGAAGCGTTAGCTGGA
GAAGCGGGCTTCGGTTTATCACCAAAAATAATCAAGTCTGTTGCAGAAGAAGTAAAAGAA
GTAGTAGATCTTGATGTAGAAGTTGCTGTTGTTGTAGGTGGCGGTAATATATGGCGTGGG
AAAATAGGTAGTGAAATGGGAATGGATCGTGCTGCTGCGGACTATATGGGCATGCTGGCA
ACCGTAATGAACTCCCTAGCTTTACAAGATGCACTTGAAAAATTAGGCATTGAAACACGT
GTTCAATCTTCTATTGTGATGACTCAAGTAGCGGAGCCATACATTCGTCGTAAAGCAGTT
AGACATCTTGAGAAAAAGCGTGTCGTTATCTTTGCAGCAGGGACAGGTAATCCGTTCTTC
TCTACTGATACGACTGCCGCATTACGAGCAGCAGAAATTGACGCTGATGCAATTTTAATG
GCTAAAAACAATGTCGATGGCGTTTATTCAGCGGATCCTAAAGTGGATGAGACAGCCATT
AAATATGATACACTCACATACTTAGACGTTATCCAACAAGGCTTACAAGTAATGGATTCA
ACGGCTTCTACTTTATGTATGGATAACGATATCCCGCTAATTGTTTTCTCAATTACGGAG
CCGGGTAACATTAAACGTGCTGTACAAGGCGAGAAAATCGGAACAGTTGTTAGGAGGAAT
GTATAA
>7NBS_00260 tsf
ATGGCAAACATTACTGCACAATTAGTAAAAGAATTACGCGAAAAAACTGGCGCTGGAATG
ATGGATTGTAAAAAAGCGTTAGTACAAACTGATGGCGACTTAGAAGCTGCAATCGATTTC
CTACGTGAAAAAGGTCTTTCTTCAGCTGCTAAAAAAGCTGACCGTATCGCTGCAGAGGGT
ACAACTTACATTTTAGAACAAGGTAACGAAGCAATCATCCTTGAAGTAAACGCTGAAACT
GACTTTGTTGCGAAAAACGATAAATTCCAAGTATTAGTTGCATCTTTAGCTGAGCAATTA
CTTGCTGCTAAACCTGCATCAGTTGAAGCTGCTTTAGAGCTTGCAAATGCTGAAGGCGTA
AAAATTGTAGATCAAATCTCAACTGCTATTGCAACAATTGGAGAAAAAATTACACTTCGT
CGCTTCGAAATTAAAACAAAATCTGATGCAGATGCATTCGGTTCATACTTACACATGGGT
GGCCGTATCGGTGTATTAGTAACTTTAGAAGGTTCTACTGATGCAGCAGCTGCTAAAGAT
GTTGCTATGCACATTGCAGCAATCAACCCAACTTATGTTTCTCGTGATGAAGTTTCTGCT
GAAGAAGTTGAACGTGAGCGTAAAGTATTAACTGAACAAGCTCTTAACGAAGGTAAACCA
GAAAACATCGTTGCAAAAATGGTTGAAGGCCGTCTTGGTAAATACTTCGAAGATGTTTGC
TTACTTGACCAAACTTTCGTTAAAAACTCAGATCAAAAAGTACGTGATTTTGTAGCTTCA
ACTGGTGGTTCTGTAAACGGCTTTGTACGTTACGCTGTTGGTGAAGGTATCGAAAAACGT
GAAGATAACTTTGCAGAAGAAGTAATGAGCCAAGTTAAAGGTAACTAA
>7NBS_00261 rpsB
ATGTCAGTAATTTCTATGAAACAATTACTTGAAGCTGGTGTACATTTCGGTCACCAAACT
CGTCGTTGGAACCCAAAAATGAAGAAATATATCTTCGTTGAACGTAACGGGATCTACATC
ATCGACTTACAAAAAACTGTTAAAAAATTAGAGGAAGCTTATGACTTCATGCGTCAAGTT
GGTCAAGACGGTGGTAAAGTTCTTTTCGTTGGTACGAAAAAACAAGCACAAGAAGCGATC
AAAGATGAAGCTGAACGTTCAGGCAACTACTACATCAACCAACGTTGGTTAGGTGGTACT
CTTACAAACTTCGGTACAATTCAAAAACGTGTTGCACGTATGAAACAAATCGAAAAAATG
GAAGAAGAAGGAACTTTTGAAGTTCTTCCTAAAAAAGAAGTAATCCAACTTAAAAAAGAA
CACGAACGTCTAATCAAATTCTTAGGCGGTATCCGTGATATGCACGATCTTCCAGACGTA
ATGTTCGTGGTTGACCCACGTAAAGAACGTATTGCGGTTGCAGAAGCTCGTAAATTAAAC
ATCCCTCTAGTAGGTATTGTTGATACTAACTGTGATCCAGATGAAATCGACTACGTAATC
CCTGCTAACGATGATGCTATTCGCGCTGTTAAACTTTTAACTGCTAAAATGGCTGACGCT
TTAATCGAGTCAAAACAAGGTGAAGAAGAAGCTCCAGCTGTAGAAGCTGCTGCTGAGTAA
>7NBS_00262 group_4917
ATGACAACCATTCTAATAGCGGTGCTATTCTTTTTACAGCTAATTTCTTTTTACTTTCTT
ATCATTTTAAATACAAAGTTAGCAAAGTTTAAAGATTTGGAAAAGAAGCAAGAGCGATTA
ATGCGGGAAATGGATGATACCATTAGTGTGTATTTAACAGAAATGAAAGATGAAAATGAT
CGTCTTATTAAAGAGTTACAAAATGTCTCACAGTCGGAAATAGCGGCTAGTAGCATGCAG
CACACGGAACAATATATGTCACCTCAGGAGGAGCCGCCTTTGCCAGTAGTACAGGAGGTG
AAAAGTGATAGTTCTCTATCTTTAGAGAAAGATGCTCGTATCTATGTACCTAAGAATATT
GTCGCAAATGCTTATTCACGTCAGCAACATACAGGTTCCAAAATGGTGAAAACAGCTTCA
CCTCTAAAAGTGGAGGAGCAAAAAGAACCAGATAAAGTACTGACAGTGGAACAACAGGCT
CTAGAATTAGCAAAGCAGGGAAAATCACCAGAGGAAATAGCGAAACAACTGCAAAAGGGT
AAAACAGAAATCGAGCTTTTACTGAAATTCCATCACTAA
>7NBS_00263 group_6144
ATGAGTTTAAAAGGTGTCGAGTTACAGATTGCTATACCAAAAACATTTGAAGCAGGGAAA
ATGGCGGATCAGGCACAGCAACAAGTATTAGCTCAGCAAGCACATGCAAATGAAGCATTA
AAAAAAGAAGTAGAGCGCAAACAAAAAATTGTCAACACATCAGAAGGTATGGATGAAATT
AGTGAGGATGAAGATGCAGGTGGTGAGTATTTAACAGGTTTTCATAAAAAGAAAAAAAAG
GATCAACAAGAAAAACAGGCACAACATCCGTTTAAAGGGAATTTCGTGGATTTTAGTGGA
TAG
>7NBS_00264 sigD
TTGGCACATGAGCGTGAAAAAGCGTTTTTTAGAGAGGTGGATTTCATGACACAACCAATT
CTGAACGATGAGCAAAAACTATGGAATCGATGGATACATGAGCGTGATCCAGATGCTGGT
GATTTACTTATAAAAAAATACATTTCTTTAGTATCTTATCATGTCCAACGTATTGGTGCA
GGTCTGCCAAAAAGCGTATCACGAGACGATTTAACGAGTTTAGGGATGGTAGGACTTTTT
GATGCATTAAATAAATTTGACATTAACAGAGACTTAAAATTTGATACATATGCTTCGTTT
AGAGTAAGAGGAGCCATCATTGATGGTCTACGAAAAGAAGACTGGTTACCACGGTCAGCG
CGTGAAAAAGCCAAAAAATTAGATGCGCAGATTGAACAACTAGAGCAGAAATATATGCGT
CATGTAACGCCTGAGGAACTTGCGGAGCATATGGAAGTATCTGTTGAAGATGTTTATCAA
ACTGTGCAAGAGCATTTTTTTTCAAATGTTCTTTCTATTAATGAACAACAAGATCAAGAA
GAAACAGATGGCAAGTCATTTGTCATACGCGACGATACAACAAAAACACCTGAGCAAGCA
ATCATTAAATCAGAGTTATTAGATGATCTAGCGGAAAATATACAGAAACTCAATGAAAAA
GAACAGCTTGTCCTTAGTTTATTTTACACGGAGGAGTTAACTTTGACTGAAATTGGTGAA
ATGCTTGAACTATCAACTTCCCGTATTTCACAAATTCATTCAAAAGCGCTATTAAAGCTA
CGAAAGCTATTATCTAGTGAAATGATTAATGCGTAA
>7NBS_00265 group_651
ATGAACTCTACTTTCTGGTTAACAAATGTACGTCTTGAAACAGATTATCACTTTGTAAAT
GGCACGATAACTAAAACGAATACGGCTTGTGCTCATCTATTCATTAAAGATGGAACCATT
GCAGAAATAGTTGCTGCTGATAGTCAATTAAATGATGATTATCCAAAAAAAGATATGAAA
CAGCTATTAGCACTACCTTCTTTTATAGAAAAACATTGTCATTTGGATAAAACTCTCTTG
AGCGACAAATGGCGGGCAGTTACACCTGTGAATAATATTTTTGAACGCTGTGAGATTGAA
AAAGAGGTACTGCCAACATTGCATACAACTACACAACAACGCGCTGAGGAATTACTTAGT
CGTTATGTGCAGTTAGGGGTTACACATGTACGTACGCATGTGGATTTATATCCTGAGGTA
GGTTTGAAAAATTTAGAGGAGGTTCAAAAAGCTTTCCAAACTTTTGAAGGGAAATTGTCT
TATGAAATCGTTGCCTTTCCACAACATGGTCTATTACGAACAAAGGCAACCAGTTTAATA
AGAGAGGCTTTACGTTCTGGGGCTGGATTTGTAGGAGGTGTCGATCCAGCTACAGTGGAT
GGTGATATTGAGGCTTCTCTACAACAAATGGTGGAACTCGCTGTTGAAGGAAACGCAGGG
ATTGATTTGCATTTGCATGACCCAGACCAATTAGGTACTTTCACAATGAAGAGATTAGCC
CAATTAACAAAGGAAGCGGGTTTACAGGGGAAAGTAGCCATTAGCCATGCCTTTGGGCTA
GGAGATGTTTCACGCTCTGAGGCAGAAGAAATGGCAGACATCTTACGTGATGCAGGCATT
ACCATTGTGACGAGTGTCCCCCTACGTAGAAAGTTCCCGCCTGTTGGTTTGTTAAACAGT
AAAGGCGTACCCGTTGCAATTGGTTGTGACAATATCTTTGATGTTTGGTCGCCGTTTGGT
AATGGAGATTTATTAGAACGAGCTGGGCGTTTGGCAAAAAGTTCAGGTTGGGGGGATGAA
CGCTCATTAGCTCAAACCCTTCAATTTATTACAGGTGGAAAAACCCCACTTAATCAAGCA
GGTGAGCAAACATGGCCAAAAGTGGGAGATAGTGCAAATATGGTGTTCTTGGAGGCCTCT
TGCTCTGCTGAAGCAATTGCTCGAAGATCTCAACGCAAGGCAACCATGTTCAAGGGGAAC
TTTGTCTCTAGTTCGATTTAA
>7NBS_00266 group_4918
ATGATACCAACAGCATACTGGCTAACAAATGTACGATTAGAAACGGGTTATGGTTACGAT
AATGGGGCTGTTATAGAAACAAAAACAGCTCTTTTTAATGTACAGGTCGAAAATGGTAAA
ATAACTCAAATTATAGGTGCAGATCAGCCTTTAGAGACTGATTTGCCTAAACGAAATGCA
CATAGTTATTTAATGCTCCCTTCTTTTAGAGATATGCATATTCATATTGATAAAACCTAT
TTTGGTGGACCATGGAAGGCTCCTTCGATTCCCACAGAAGGTCTTATCACAAGATTAAAA
GAAGAAGAGATTCTACTGCCAAGCTTATTGCCTGTTGCAGAGGAAAGAGCAAAAAAATTA
CTAGATTTGCTATTACATGCAGGATCAACACATATTCGTACGCATTGTAATATTGATCCG
TTTATTGGATTGAAAAATTTAGAAGCAGTCTTAAGAGCTAAAGAGGCTTACAAAGATAAA
GTTGATTTAGAGATTGTCGCTTTCCCACAACATGGCCTCTTACGTAGTGAATCTATTTCT
TTAGTAAGGGAAGCTTTGCGAAGTGGAGCGTCTCTAGTAGGCGGTGTAGACCCAGCATCG
ATTGATGAAAATATAGAAAAATCCTTACAAACGGTGATGGAATTAGCAGTAGAAGCTAAT
GCAAATGTTGATCTGCATATCCATGATCCTGGTCATCTTGGTATTTTTACCTTTAAACGA
TTAGCTGCATTAACAGAGGAAGCAGGTTGGCACGGCCGAGTGACAATTAGTCATGCCATG
GCCTTAGCTGATGTTTCTACTAATGAAGCAAGTGAAGTGGCAGCGTTACTAGCTCATCAC
GGTATTGACATTACTTCGTCTGTTCCTTTGAATCATACCATTCCTATTCCGTTATTAGAT
CAAAAAGGTGTTCATATCTCGTTAGGTGATGATAGTATTACAGATCACTGGTCGCCGTTT
GGTATAGGTGACAGCCTAGAAAAAGTAGGCACGCTAGCTGAACGCTTTGGCTTAAGTGAT
GAACGTTCACTTGGTCAAAGTCTAAAGTATATTACTGGAGGCATAACACCTTTAAACAAG
GATGGACAGCTACAATGGCCGAAAATTGGAGATATAGCCAATGTCGTGTTTGTAGAAGCA
ACTTGCTCAGCAGAAGCAGTCGCAAGGAGAGCAAGGAGAGTGGCAGTGCTTTTTAAAGGA
AATATAGTTGTAGGCAAGCTTTAA
>7NBS_00267 guaD_2
ATGAAATCTTATGACTTTATGAAAAAAGCGCTTGAACTAGCTAAGGAAAATGAAAGAACA
AAACATGGTGCTCCTTTTGGTGCAATTGTGGTCAAAAATGGACAAATTATTGGCTCTGGT
GTAAATGAGGTTACCATCACCAATGATGTAACGAATCATGCAGAGATTCAAGCAATCCGT
CAAGCTTGTCATGCACTGAAAACAACCAATTTAGAAGGTTGCGAAATGTATGCAAGCACG
GAGCCATGTCCTATGTGTTTGAGCGCCATTTATTATTCTAAAATTTCTACAGTTTATTAT
TTTAATGCTAGTAATTCTAGTCAAGATTATGTCTATCATCAACTTTCTTTACCACATCAA
GAGAGGGCCATTCAAATGGTTCATCTAGCTATTAATCTTCAATAA
>7NBS_00268 group_5708
ATGTTTGGTTCTATATTTTACAACCTATGGGGAGCATTAATTGCCTTTTCGATTTATTTT
TTTAGTACATTTCAAAAACCATTTACGCCTCTGCGAATCCTAATTAGCTCTTTTATTGTA
GCAACCATCGCATTTTTTATAATGTTCATTGTACGTTTTCTAATTGCTTACATCTTGTTT
ACACCAGAAGTAGATGAGGAAGCGGTTGAAGGTGAATTAGAAGAAAAGGAACTTGATTCT
ACAGAAGGCGTAAACCATGAAGTGCCAACAGCTAATTCTACGGTTGAATTTCAAGATGAG
AATACCGAGGAAATTGCACAAGTAGTACGAACGATGATGAATCGAGAAGAAGATCAACAA
GTGAATGCATAA
>7NBS_00269 cheD
ATGTTAACCAATAGTAGTGGACAAGTGATTAAAGTGGGAATTGCACAAATGGATGTAGTA
AAGCTACCTAACACGATTCGAACTTCTGGTCTTGGTTCATGTGTTGGTGTTATTTTGTAT
GATGAGTCAAAAAAAATTGCTGGTTTAATCCATGTGATGTTACCAGATTCCAGTTTAGGA
AGAGCTGAGTCAATCAATGTCGCGAAATTTGCAGATTCAGGGATTGCTGCAATGATTGAT
TTATTAAAGTTAGAGGGCGTTCAAAAATTTAAGCTCAAGGCAAAAATTGCAGGGGGTGCG
CAGATGTTCCAATTTACTTCTGACAAAGATACAATGCGTATTGGTCCCCGCAATGTAGAA
GCTGTCAAAAATGAATTAAAGAGACAGGGCATCCCTTTAGTGGCAGAGGATACTGGTGGA
AATAGTGGTAGAACGATTGAATTTAATCCTGCAACGTCGATATTACATATCCGAACAGTT
AACCAGGGAGTGAGTGAAATCTAA
>7NBS_00270 cheC
ATGACATTTAATCAAAAAATTACATCACTACATTTAGATGTATTAAAGGAAATTGGAAAC
ATTGGTGCTGCGCATGCCGCGACAGCACTTTCCAATTTACTTGGGAAAAAAATTGATATG
CGCGTTCCAAAGGTAGAAATGGTATCCTTTAACGATATGATGGAGTTGGCTGGTGGATCA
GAAAACGTTGTTGTTGGCATTTTCCTTCGTATTGAAGGTGATGCTGAAGGAAGTATGTTC
TTTATTTTACCTATCGAACAAGCAAACCACTTTATACGTCGACTCATTTTCGACGATTCT
TTTGACTTTGAAAAACGACCTGTTTCAGAGTTAGGTTTATCAGCTATGCAAGAAATGGGG
AATATTTTATCGGGCTCTTATTTATCTGCCTTATCGGATTTTACTAATTTAAAAATTTAT
CCGACTGTGCCAGGTCTAAGTGTTGATATGTTTGGAGCTATAATAAGCATTGGTTTAATA
GAATTATCTCATGTCAGTGATAATGTTATTGTTATAAATACATCCATTTTTGAAGAAGGT
GTGGAAGACCATGAAACGGTGAGGGGCCATTTCTTCCTACTACCAGATCCTGACTCATTT
GATGCGATTTTTAAAGCATTAGGGGTTTCGTGA
>7NBS_00271 cheW
ATGACAAATGCAGTGGAGCAAGAAAGTATTAAAGTAATAGTTTTTCAGTTAGCAGATAAA
GAATATGCAATTCCTGTGTCCCATGTTCAAGGTATCGAGAAATTAATGCATATCACACGT
GTACCGAAAACAGCGAAATACGTAAAAGGTGTAATCAATCTACGAGGTGTTGTCACACCG
ATTGTGGATTTACGTGAACGTTTTGAATTACCTATTTCTGAACATGAGGAAACAACACGC
ATTATCATTATTTCATTAGAAGATATGGAAGTAGGCTTTGTAGTGGATTCCGCTAACGAC
GTTATCGATATTCCTGCAAGTGCTATTGAACCGCAACCTGAAGTCGTTGGCTCACTTGAA
GAAGAATTTATTTCAGGCGTTGCTAAAGTAGAGAAGCGATTATTAATCTTATTACATTTA
GAAAAAGTATTAAATCCACTAAAGTAG
>7NBS_00272 cheA
ATGGAAGTCAATCAATATTTAGAGATGTTTATTGAAGAAAGTAAAGAGCATTTACAAGCG
TGTAGTGAACATTTATTAGAATTAGAAAAAAATCCAGATGATTTGGCAATTGTTGGGGAA
ATATTCCGCTCTGCACACACTTTAAAAGGTATGTCTGCCACAATGGGCTTTGAAGATTTA
GCAGATTTAACACATAAAATGGAGAATGTTTTAGATGCCATCCGTAATGAAAAGATTCAT
GTTACACCCGAAATTTTAGATGTTGTATTTGAATCTGTTGATCATTTAGAGGAAATGGTG
ATGGATATTGCTAACGGTGGGGATGGTAAGCGTGATGTTTCCTCAACTGTTGCACAGCTA
AAACGAATAGAACTAGGCGAGGAAGCAATCCCAGAGGTGGTAGCAACGATTGCTGCACCG
GTTGTTGAAAGTGTATTAGAATATGATTCGTTTGAACAAACAGTCATTACACAATCGGCT
GAACAAGGCTTTAATGCTTTTGAAATTTCAGTAACATTACGCGAGGATTGCCTTCTTAAG
GCAGCACGTGTATTTATGGTGTTTGAGATTTTAGAAAAAGATGGAGATGTCATTAAATCA
AGTCCATCTGTTGAAAAGCTCGAAGACGAGCAGTTTGACCAACAGTTTTATGTGGCTTTT
GTCACAAAAACATCAGCTGAGGATATGCAGAAAAAGCTAATGAAAGTTTCTGAAGTTGAT
GAAGTAATTGTGACAGTAATTGACCAAAGGAAATTTAGTGAAAAAGAATTTGAAGCTCAT
CAAGAGGTAGCAGCAACTGTAACAGCAGTGGCTGAAGTAGCTGCTATTCCAACTGATACG
CCTACTGCTAAAGCTGAGCCTGTTGCAAAACCAGTCAAAGAAGCTACACCTGCAAAGACT
GATAAAAATCATGCACCTGTAGGTAATAAAACAATTCGTGTAAATATAGAACGGCTAGAT
ATTTTAATGAACTTGTTTGAAGAGCTTGTCATTGATCGTGGTCGACTGCAATCTATCTCT
ACTGAAGTCAATCATGGCGAGCTAAATGAAACAGTAGAGCGTATGAGTCGTGTGATGGGC
GATTTGCAAACTATTATCTTAACAATGCGAATGGTACCAGTAGAAACAGTTTTCAATCGT
TTCCCGAAAATGATTCGTCAGCTATCACGTGATTTAAATAAGAAAATCAACCTTGAAATT
ATTGGTGCTGAAACAGAACTAGATCGTACAGTAATCGATGAAATTGGAGATCCGCTTGTT
CACTTGATCCGTAATTCTGTGGATCATGGCATTGAGAATCCAACTGCTCGTCGTGCAAAA
GGCAAGCCTGAAGAAGGAACGGTCGTATTGCGTGCCTATCATAGCGGAAACTACGTCTTT
ATTGAAATTGAAGACGATGGAGCGGGCATAAATCGAGAAAAAGTATTAGCGAAAGCTATT
TCAAAAGGTATTGTTACACAAGAACAATCATATTCAATGTCTGATAAACAAATAAATGAG
CTTATCCTAGCCTCAGGCTTCTCAACTGCAGATGTCATTTCGGATGTATCTGGTCGTGGA
GTAGGTTTAGATGTTGTAAAAACAACGATCGAATCACTAGGTGGCAATATTTCAATTGAA
TCAACACAAGATGTTGGATCCATCTTCTCGATTCAATTACCACTGACATTATCGATTATT
TCAGTTATGCTTGTGGAGATTGAAAAGGAAATTTATGCAATTCCACTATCTTCTATTATT
GAAACATCTATTATCCGTTCATCAGAGATTATGAATGCGCATAATCAAAAAGTAATCGAC
TTCCGTGGCAAAGTTGTGCCATTGGTATTCTTAGAGGAAATCTTTGAGGTACCTCGTCAA
GAGCATCAAGATGAAGAATTCCACTCAGTAGTGATCGTCCGTAAGGGTGAAAAACTTGCT
GGTTTAGTGGTGGATTCATTCATTGGCCAACAAGAAATTGTCTTGAAGTCTTTAGGAAAT
TACTTAACAAATATCTTTGCCATTTCAGGAGCAACAATCTTAGGCAATGGTAAAGTAGCC
TTAATTGTAGATTGCAACGCACTAATTAAATAA
>7NBS_00273 group_1252
GTGGAACAAGCTGCAACGGTGCCAATTTCCAAATTGAAAAAACCTTCTGGTAGTAAACGA
CAACAAGAACAAGTGACAAGGGTGAGTACCGTAATAAAGGAACCACAACAACATGGACGA
ACAAATACGTCTACTAATGTTGTTTCTACTAAGGTAGCCGTAACTAAACCAATGGTAGAA
TGGAGTAAGGTAGGAAAGAAGATTGTGCTAATTGGCACTTCAACAGGAGGACCTCGCGCA
CTTCAAGAGGTTGTTACTAAAATTCCTAAGTCTATTCAAGCTCCTATATTAATTGTTCAG
CATATGCCTGCTGGATTTACTAAATCGCTTGCGACCCGACTTGATCAGCTAAGTGAAATT
TCTGTTAAAGAAGCTGAACAGGGTGATATTTTGCAAAATGGAGTGGCTTATATTGCACCA
GGTGGGTATCATTTAAAGCTTAGAAAAGTAGGGACGACTTTTGGCATTGTTCTTGATAAT
CAAGAAGCACCAAGATCTGGCCATCGACCTTCTGTAGATGTTATGTTCGAAGATGTTAGT
CAATATAAAGATTTTGATAAAGTAGCAGTGATTATGACAGGTATGGGCCATGATGGATCT
AATGGTTTAAAAGCATTAAAAAATACTGGCAATGTCATTGCTATTGCAGAATCAGCAGAA
ACTTGCATTGTATATGGTATGCCGAAAGCAGCAGTAGAAACGCAACTTGTTGATGAAGTT
GCAGATGTAGATGATATTGCACAAACAATAATGAAATATTTGCCTTAA
>7NBS_00274 cheB1
TTGGACTTTTTGCATAAAAGCAAGCTTTTAGTTGTGGATGATTCTGCTTTTATGAGAAAG
CTAATTAGTGACTTTTTTGTTGGCAACTCGAAGGTGGAAGTAGTTGGAACAGCTCGAAAT
GGTAAAGATGCGATCAAAAAGATACAATCGTTGAAGCCAAACGTTGTGACAATGGATATT
GAGATGCCTGAAATGAATGGGCTCGACGCTTTAAAAGAAATTATGATACAATGTCCAGTT
CCTGTAGTAATGCTCTAA
>7NBS_00275 ylxH
ATGAGAGACCAAGCTGAAGCATTACGCTTAAAAATGATGAAACAGCAAGGCGAACTAGGT
AGAGCGATTGCAGTTGTAAGTGGCAAAGGTGGAGTAGGTAAAAGTAACTTCACAATGAAC
TTTGCCATGACTTTAGCCCAAAAGGGAAAAAAAGTTGTCATTGTAGACATGGATATTGGG
ATGGGAAATATCCATGTCTTAATTGGGAAAAATGCTTCTTATAGTTTAAAAGATTACTTG
GAAGGAAATAAGTTACTAGATGAGGTAATATTTGAAGGGCCTTACGATTTAAGGTATATT
TCAGGTGGGTCAGGTATGACGAGTGTGCTTGATTGGTCTCATAGTATGTTCGAACGACTT
ATTCAAGCATTTGAAGAACTTCAAAAAAACTATGATTATATTTTATTTGATATGGGAGCT
GGTGCGACAAATTGGTCGCTAGATTTACTCACATCCATCGATGAAATTATCGTGATTTCA
ACAGCGGAACCTACTTCTATTACAGATGCGTACTCTATGATGAAATATATTCATGTTCGA
GATCCAGATAAGCAGTTTTATATTCTCTGTAACCGCGCTTTCAGTAAAGAAGAAGGAATA
GAAACGAATGAACGTTTACAGTTAACAATGAAACGTTTTTTAGACAAAGAAACGATCATT
CTTGGCTCATTACCTGAAGACCCAGTTGTGCGTAAGGCAGTGCGCGAGCAAGTGCCATTC
TCTCTTGCTTATCCAGACGCATTAATATCAAAGACATTGCAACTTATTGTCGTTCGTTTT
ATGGAGCAACGTGCGGGGGAAATACACGCACATGATCAAACAACGAAAAAATTTTTAACG
AAACTTAGAAGTATTTTCTCGAAAGGGCGTGATTAA
>7NBS_00276 flhF
ATGAAAATGAAAAAATATTATGCATCATCCATACCAGAGGCGATGAAGCAGGTGCGAGCA
GAATTAGGTGAGGACGCAGTCATTTTAAATTCAAAAGTCGTCATTACAAAGAAATTTTTT
GGGATGATAAAAAAGAAGAGTTTTGAAGTGGTTGCAGGTGTTGATGCAATGGAGCCACGT
CAAGTGGCTTCAGTACCAACACCTGCTGTTCTGCCTGTAGCAAAAAAAGAAAATGCAAGG
TTACAAGAGATTACAAATGCTATTCAAGCAAAAATACATCAGGAACCACCCCAGGATGTA
GCAGTACATGAGGACGCTAGCATTTCAGAAGAATTGAGAAAAGAAATTGCTGATTTAAAA
TCATTAATGCAATCAATGCATAAAAAGACTACCCAAGCTCAATATCCCGATGAACTCTTA
CCCTTCATTGAATACTTAAGACAGCAAGAGCTAAGTGAAGAGCTCATCACAACGATAGGT
GATGAGCTTTTTATGCATTTCAAAGAAGCATCTGAAATAAATTTTTCGCAATGTAAATTG
ATAACAAAAAATTTACTACGTAAGAAGCTAGAAGTACTTCCAGTCGGAGGATTGTCCTAC
GAAAGAAAATATATAAATATTTTAGGGCCAACAGGTGTTGGGAAGACTACAACTATTGCC
AAAATGGCTGCTAGAGCTGTGTTAGAAAAAAAGAAAAAGATTGGCTTTATTACGACAGAT
ACTTATCGGATTGCGGCAATAGAGCAGCTTAAAACATATGCTGGTCTTTTACAAGCTCCT
GTTGAGATTGCTTACAATGCAACAGATTTTGAACAAGCGATCCAGAGATTATCACATTTA
GATTTGGTATTTATTGATACAGCTGGTCGCAATTATAAAGAAGTCAAATACGTTGATGAT
CTCCAACGTCTCATAAAATTCGATGATCAAGCAGAATCTTATTTAGTCCTTGCAATGACA
ACGAAAGAAAGAGATATGGAGAATATTGTAGATCAATTTAAGCAATTACCAATTGAAAAA
TTCATTTTTACAAAAATTGATGAAACAAATTCTATTGGCACAATGATCAATTTAATGATT
AAATATAATAAAGGACTTGCTTACTATACGAATGGTCAAGAAGTACCAGAAGATATTGAA
GAAGCTGATTTAGAAGCAGTACTTAATTTGTTTTTTCAAGGTGAAGAAAAATGA
>7NBS_00277 flhA
ATGAAAGTTCGCGATATTGGGGTTTTAGGTGCGGTTATTTTAATCGTTGCGATGCTCATC
ATCCCTCTTCCTCCGTGGATGTTAAGTTTTTTAATTGTCATTAATATTACATTAGGATTA
ATTGTATTGCTTACAGCAATGAGTATGAAAGAAGCATTGGATTTTTCCATTTTTCCTTCG
GTGATTTTACTATTAACTTTGTTCCGATTAGGACTAAGTGTTTCCACAACTCGTGCAATT
TTAGCAAATGGAGATGCAGGTTCAGTCGTTGAAACCTTTGGTGATTTCGTAGTTGGAGGA
AATATCCTTGTTGGTTTAGTCGTCTTCTTAATTTTAGTGTTAATTCAGTTTATTGTAATT
ACAAAAGGTGCAGAACGAGTAGCAGAAGTAGCAGCGCGTTTCACACTTGATGCGATGCCA
GGTAAACAAATGAGTATTGATGCTGATTTAAATGCGGGGATTATTTCCGAAAAGGAAGCA
CGCGAACGACGTGAAAAAGTTGCGGGGGAAGCGGACTTTTACGGTGCAATGGATGGTGCT
ACAAAATTTGTAAAAGGGGATGCCATTGCTTCGATGGTAATGGTTATTATCAACCTATTA
TTTGGTATCATCATTGGCGTCGTACAAATGGGGCTTCCCTTTGCAGAAGCGGCAACTCAT
TTTTCGAAACTAACTGTCGGGGATGGTATTGTATCCCAAATTCCCGCCTTGCTTATTTCA
ACTGCTACAGGGATTGTCGTAACAAGAGCCTCTTCTAAAGGTAGTCTTGGTCAAGACATT
ACAGGGCAATTATTTGCTCAAGCAAAGCTGCTTTATGTAGCAGGAGGTACGATTGTATTA
CTAGGGCTATTTACGCCAATTCCAAACTGGGTGACACTTCCAATAGGTCTATCGTTAATT
GCAGGAGCTTATATGATGGAGCGTAAGAAGCCAGAGGATGAAGAAGAATTACAGGAGATT
GAGGAAGAAGTGGCTACTGACGGCATGAAGAGCCCTGAAAATGTTGTGAATTTATTAAAT
GTGGACCCAATTGAATTTGAATTTGGTTATGGATTAATTCCCTTAGTAGATGCCGCTCAA
GGTGGAGATTTGTTAGACCGTGTTATCATGATTCGTCGACAGCTTGCTTTGGAGTTAGGT
ATCGTTATCCCAGTAGTTCGTATTCGAGATAATATTCAGCTTCAACCAAATGAATATCGA
ATTAAAATAAAGGGGAACGAAATGGCACGAGGTGAACTTTTACTAGATCATTATTTAGCG
ATGAGCCCAGGCGATGATGATTCTATTGAAGGTATTGATACTGTGGAGCCATCATTTGGA
TTACCAGCTAAATGGATTACAGAGCAAGTAAAAGAGGATGCAGAAATGTATGGTTACACG
GTTGTAGACCCACCAAGTGTGGTGTCAACACATCTAACAGAAATTATTCGAGCAAATGCT
CATGAGTTATTGGGCCGTCAAGAGACAAAGCAGTTAATCGATCACTTACGGGAATCCCAT
CCAATTTTAGTAGAAGAATTAACACCTGCACCTTTATCTACTGGGGAAATCCAAAAGGTA
CTGGGTAAGCTTCTTCGAGAAAATGTATCTGTGCGTAACTTACCAATTATTTTTGAGACA
CTTGCAGACTATGCAAAATTAACGAGTGATACAGATATCTTGGCTGAGTATGTGCGTCAA
GCATTGGCACGCCAAATTACAGCGCAGTATGTTGGGGATAGTTCGGTATTAAAGGTGATT
ACGGTTTCAGGAAAAGTAGAGAAAATGATTGCGGATAGTATCCAACAAACGGATCACGGA
AATTACCTAGCGATGGACCCACAAGATTCTCAAACAGTATTAGAAACTATTGCAGCGGAA
GTAGAGCGTGTATCCTTTATGGAGCAATCAGCTATTATATTATGCTCTCCAGCAGTTCGG
ATGTATTTACGACAATTAACGGAGCGTTATTTCCCACAAATCCCGGTTCTATCCTATAAT
GAATTGGATGCTTCGGTTGAAATTCAAAGTGTTGGGGTGGTGAATGTTCAATGA
>7NBS_00278 group_1260
ATGAGACTACTACTGAATTTAGAGCTACAATTTTTTGCGGGTGAAAAAACAGAAAAGGCA
ACACCGAAAAAACGACAGGATGCTCGAAAAAAGGGGCAAGTTGTCAAGAGTCAAGATATT
TCTAGTGCCATTGTAATGTTAATGGTATTTATCTTTTTGTTTTTCTTTGCAGGCTCTTTG
CGTGATGAGCTATTAGCCTTTTTCAGGCAAACCTTTATTCATAACATACGCATTGAATCA
CTAACGATTGATAGTGTGATGCGCTTATTTACAGAAACTTTGATTCAAATGGCTTTTATC
ATTGTGCCAATTATGGCGATTGCATTTGTCGGAGCACTTGCAGGTAACTTTTTGCAATTT
GGCTTTCTCTTTACGTTAGAGCCAATGAAGTTTGATTTAAAAAAGATGGACCCTATTAAA
GGGTTAAAAAAGATATTTTCCGTGAAAGCCATTGTGGAGTTAATAAAGTCTGTTTTAAAG
ATTGGTTTTATCGGAAGTGTCACAACAATTATTATTTGGTCCAACTTACCGGAAGTTTTG
GCATTATCATTTAAAAGTCCATGGATGACACTCATTACGGTAGGGAAGCTTGTTGGTATT
ATGGGTATAGCGGCTTCTTTAGTATTACTTTGTGTATCCGTTTTAGACTGGATGTATCAA
AAACATGAGTATGAAAAAAATCTTAAAATGTCTAAGCAAGATATTAAAGATGAATATAAA
AATAGTGAAGGTGACCCTCTAATCAAATCAAAAATCAAACAACGCCAACGTGAGATGGCG
ATGAGACGTATGATGTCAGAGGTTCCTAGTGCGGATGTAGTTATTACCAACCCTACTCAC
TATGCAATTGCCCTCAAATATAATGAGGACAGTATGGATGCCCCTCGTGTTATTGCGAAG
GGGACAGACTTTATTGCTCAAAAAATCAAACTGATTGCCAAAGAACATGATGTAATAATG
GTTGAAAATCGACCTTTAGCACGTGCTATGTATGATCAAGTAGAAATAGGCGATCAGGTA
CCAGAGGAATTTTTCAAAGCAGTAGCAGAAATACTCGCTTATGTTTACCGTATTAAGCGA
AAAATTTAA
>7NBS_00279 fliR
ATGAATGAATTAATTCCGCATTTAACGGTTTTCTTATTAGTACTTGTGCGCATCTCAGCC
TTTTTTGTTACAGTTCCTTTTTTTTCATATAGAACCATTCCACCACAAGTCAAAATTACT
CTCGCACTGGTTTTAGCTTGGATGATGTACTATACAATTGATGTTGAGCCATTTGCATTC
AATGATGATTACATATTATTAGTGATGAAAGAAGCACTAGTTGGACTATTACTCGGTCTA
ATGGGCTATATCATCATGTCCGCAATTCAAATTGCAGGAAGCTTTATCGATTTTCAAATG
GGTTTTGCTATTGCCAATATAATTGACCCGCAAACAGGTGCTCAAAGTCCATTAATTGGT
CAGTTTTTTAATATGCTAGCACTGCTTTTATTGTTAGCAATTGATGGCCATCATATGATT
CTTAATGGAATCTACTACAGCTATCAATTTTTCCCGATGGATCAATTCCCAAATTTTATG
AGCGAAAACTTTCCTCAAGTTATTATCAAAACTTTCACAGCAGTTTTTGCCATAGCATTC
CAGATGGCTGCTCCTGTTGTAGCGACCTTATTTTTGGTAGATTTAGCTTTAGGGATCACT
GCAAAAACAGTACCACAATTAAATATATTTGTTGTCGGTTTTCCTATTAAAATTGGTGTT
AGTTTTTTAGTGTTATTTACAATGATGGCCGTTATGATTCAAGTTATTCAAAAGCTTATT
ACGATAATGATTTATGGGATGCGTGATTTAATGGCCATTTTAGGTGGTGGATAA
>7NBS_00280 fliQ
ATGACAGGTGAGTTGGTTATTTCCATTGCAGAGCGTGCTATTATGATTATCCTTCTAACA
AGCGGTCCGCTACTATTAGTTGCTTTAATCTCTGGTTTAGCGGTAAGTATCTTTCAAGCC
ACAACTTCGATACAAGAGCAAACGTTAGCATTTGTACCAAAAATTATTGCTGTCTTAGTG
GCCATCGTATTCTTCGGTCCTTGGATGCTATCTCAAGTTACAAGCTATGCGAGAGACATA
TTCGAGAATTTAACGCGTTATATAGGGTGA
>7NBS_00281 fliP
ATGAATGATTTAATCAATATTTTTTCCAACAGCGATCCAACGAACGTCTCGACATCTGTA
AAGCTCTTACTTTTACTAACAGTTTTATCACTTGCACCAAGTATTTTAATTTTAATGACA
TCCTTTGCTCGTATAGTCATTGTCTTATCCTTTGTGCGTACAGCATTGGCAACACAGCAA
ATGCCACCAAATCAAGTAATCGTTGGGCTGGCACTATTTTTAACGTTTTTTATCATGGCA
CCAACCTTTCAAGAGGTTAATAAAGAGGCATTACAGCCATTGTTTGCTGAAGAAATTGGT
ATAGAAGAAGCCTATGATCGTGCTAGTGTGCCATTTAAAGAGTTTATGAGTAAGCATACT
AGGCAAAAAGATCTAGATTTATTTTTAACATATAATCAAGCAGAAAAACCAGCATCAGTG
GAGGAAATCCCACTGACTATGCTTGTACCTGCCTTTGCTTTAAGTGAAATTAAAACTGCA
TTTCAAATTGGATTTATGATTTTTATTCCATTCCTAGTGATCGATATGATTGTCGCGAGT
ACATTAATGTCGATGGGGATGATGATGTTACCGCCAGTAATGATTTCATTGCCATTTAAA
ATATTATTATTTGTACTGGTTGATGGCTGGTATCTCGTTATGAAATCGTTACTACAAAGT
TTTTAG
>7NBS_00282 group_1261
ATGAAAATGTTAAAATCATTTCGTTTCACGATGATTTTCGCATTTCTTGTATCCTTCCTG
TTTTTGTACCCGACACCAACTTCTGTCTATGCAGACGCTGACACAAATAGTGTCACGGAT
TGCATTAAAGACCCAGAAGCTTGTAATGGAGATACGACTGATCCAGCTGCTAAACAAGAA
CCAACTGTAACAGCAGCTGGAGATATATCTGCATGGGAATACATAAAAATGGTTTTGGCG
CTTATTTTTGTTGTAGCTTTATTTTATGGATTGATGAAGTTTTTAAATAAACGAAATTTA
AACTTCCAACGTAATCAAATGGTACAAAATTTAGGCGGTTTATCGTTAGGTGCGCAAAAG
TCAGTTCAGCTTTTACAGGTAGGTAAAACATTGTATTTAGTTGGGGTCGGAGAAGATGTT
CAGCTTTTACGAGAAATTACAGATCCTGAAGAAGTTGAAGCTCTTTTAGCACTTTATAAC
GAAAGGCAAGAATTTGCAGCAACATCACCGTATATTGCAGAAGTACTTTCTAAGTTTAAG
AGAAAAGATAGCATAAATATGCAAAATGAGCAGCAAAAGCAAGATTCATTTGGCAATCTA
TTTGAAAAAAAGCTATCCGAAATAAAACAGGAGCGTAGTGATGAGATAGAGAGATGGAAG
CAGAAGGAGAAGGATGGTAAATGA
>7NBS_00283 cheY_1
ATGTCTAAAAGAATTTTGATTGTAGACGACGCTGCATTTATGCGCATGATGATCAAGGAT
ATTTTATCAAAAAATGGATTTGAAGTAGTTGGAGAGGCAGCAGATGGTTTACAAGCTGTC
GAAAAGTACAATGAACTAAAACCAGATTTAGTAACAATGGATATCACAATGCCAGAGATG
GACGGTATTGCAGCTCTTAAAGCAATTAAGGGAACAGATCCAAGTGCAACTGTAATCATG
TGTTCAGCAATGGGGCAACAAGCAATGGTAATCGATGCGATTCAAGCTGGTGCGAAAGAC
TTTATCGTAAAACCTTTCCAAGCAGATCGTGTAATTGAAGCGATTCAAAAAGCGCTAGGA
TGA
>7NBS_00284 group_4920
ATGAGTGATGAAATGCTCTCCCAAGAAGAAATTGAAGCGCTATTAAGGGGCGAGACGTTG
GGAGATAAAAACAACGACACTGATGCTTCAACAAATGAAGAAATAAATGAGATACGAGTG
GAGGATTACCTTGATTCGTTTGCACAAGATGCATTAGGAGAGGTAGGCAATATATCCTTT
GGTAGCTCTGCCACTGCTCTTTCAGCGTTATTGGGTCAAAAAGTAGATATTACTACACCA
AGTATTTCGATGATTAATCGCAATAAATTAGAAGAGGAATTTCCTCATCCATATGTAGCT
GTACAAGTTGAATATACAATTGGTTTGACAGGTATGAATTTACTTGTTATTAAACAATCC
GATGCAGCAATTATCGCAGATTTAATGTTAGGTGGCGATGGATTAAATCCGAAGCCAGAC
TTAGGTGAAATCCAGCTAAGTGCTGTTCAAGAAGCTATGAATCAAATGATGGGCTCAGCT
GCTACATCGATGTCGACGGTCTTCAACAAAAAAGTAGATATTTCTCCACCGACAATTGAT
TTAATGAACATCTCGCAAGATGAAGGTCGAGAAAATATTCCAGAAGACGATTTGCTGGTG
AAAGTTTCATTTAGATTAAGAATTGGTAATTTAATTGATTCAAATTTAATGCAATTATTA
CCGCTTAAATTTAGTCAAAATATTGTAAAATCATTATTAGGTGAAACAGGAGTATTTGAG
GAACCTGTGGCAGCAACGATTGCACCTGAAGCACCACCAGTTGCACCACCACCTGTACAA
CAGCATGTGCCTGTAGCCCCACCATCTGAACAACCAGTTTATCAGCAGCAATCAGCACCG
ATGCAGCAACCGATTTATCAGGAGCAACAACAATTTGCACAACCAGCAAGACCGGCACAG
CCTGTCAATGTGCAACAAGCGCAGTTTGCTAGCTTCGATACAAATGTAATCTCTCAATCT
GAAGCTAGAAATTTAAATATGCTACTTGATATTCCATTGCAAGTTACTGTAGAGTTAGGA
CGTACGAAACGTTCTGTTAAAGAGATTTTAGAACTCTCAAGTGGTTCAATTATTGAACTG
GATAAATTAGCGGGGGAACCGGTTGATATTTTAGTCAATAGTCGTTTAATTGCTAAAGGG
GAAGTCGTTGTTATTGACGAAAACTTTGGTGTCCGTATTACAGATGTTTTAAGTCAAGCA
GAGCGTTTAAATAATTTAAGATAG
>7NBS_00285 fliM
ATGGCAGGAGATGTGTTATCTCAATCCGAGATAGATGCGCTGCTTTCCGCTATATCGACA
GGGGAAATGTCAGCGGATGACATAAAAAAAGAGGACGAGGGACGAAAGGTTAAAGTCTAT
GATTTTAAACGAGCACTTCGCTTCTCAAAAGATCAAATCCGAAGTTTGACCCGAATACAT
GAAAATTTCGCACGACTATTGACAACCTTTTTCTCAGCACAGCTTAGAAGCTATGTACAA
ATTACAGTTGCATCAGTAGACCAAATACCATTTGAAGAGTTTGTCCGTTCCATTCCAAAT
ATGACACTCATTAATGTATTTGAAGTGCCACCATTAGATGGTAATATATTGATGGAAATC
AATCCGAATATTGCCTATTCAATGTTAGATCGCCTAATGGGCGGTAGTGGGGCGAGTCAT
AGTAATGTAGATAACCTAACGGAAATTGAAACAAAAATTATGACAAACCTTTTTGAACGC
TCATTCGACAATTTACGCGAAGCATGGGAAAATGTTGCGGAAATTGATCCAATATTAGTG
GAACTTGAAGTAAATCCACAATTTTTACAAATGATTTCACCTAATGAAACGGTTGTTGTA
ATTTCGTTAAATACGATTATTGGTGAGACAAGCGGTATGATTAATATTTGTATTCCACAT
GTTGTGTTGGAGCCAATTGTTCCAAATCTTTCAGTTCGTTATTGGATGCAAACCAATACG
AAGGAGATGTCACCAGAGCAAACAAAAATGCTTGAAACACGTGTGAAACAAGCCCAATTG
CCACTCTCAGTTGAATTAGGTTTGACAGACATCACCATTGAAGATTTCCTAACAATGCAA
GTTGGAGATGTTATACAGTTAGATCAAAAAATCGAAGCACCATTACTACTAAAAGTAGGA
ACATTGCCGAAATTTACTGTTCAACCAGGTAAAAAAGGTAAAAAATTAGCAATCCAGATT
ATCGACCCTTTGAAAGGAGGAGACGAAGATGAGTGA
>7NBS_00286 group_8109
ATGAAGAATAATAAAATGCTAACAATGATTATTATTTTACTAGTAGCAGTCATTCTGATT
GGGGTTATTTTGTTTGTATTGCTCACGCAATTTAATAAACCAACAGGTGCTGTTGAGCCG
TCCATTGATGAGATTGTAGAGGCTACAGTGGAGGTACCAGAGATCACGACAAATCTAGCA
GATAATAGAGTTGTACGCCTGTCATTAAAAATCCAAACGACAAGCAAGGAAGCTGGTGCA
GAGTTAACAAAGCGCGTTTTCCAAGTGCAAAACATTGCCATTCAAGAGCTTTCTGAAATG
GAGAAAAAGGACTTAGAAGGTAAGCAAGGGAAACAAATTTTCCAAAAATCATTAAAAACA
CGATTAAATGAGTTAATGCAAGAAGGAGAAGTCCAGGAAGTATATTTTACCTCCTTCATT
ACTCAATAA
>7NBS_00287 swrD
ATGATTGAACTAACACGTCTAAATGGCAAAGCATTTACCTTAAATGCTTTATACATAGAA
ACAGTCGAATCATTTCCAGATACGACTATTACATTAACAACTGGAACAAAATTAATTGTT
TTAGAGAGTGAAGAAGAGGTGCGACAAAAGGTAACTGCCTTTTATAACAATATACAAATA
CTATCCAACCCGCATCTACGAGGTGAAGAAGATGAAGAATAA
>7NBS_00288 group_6150
ATGTTACGTTCTATGTATTCAGGTATTTCAGGTCTTAAAAACTTCCAAACAAAGCTAGAT
GTGATTGGTAATAATATCGCCAACGTGAACACTTATGGCTTTAAAAAAGGGCGAGTAATT
TTCAAAGATTTAATGTCGCAAACTCAGGCAGGTGCCTCTGGTCCTGGTATAAATTCCGGT
GGTATAAATACTAAACAAGTAGGATTGGGTGCTGAAATGGCAGCCATCGATACAATTCAT
GGTGCTGGCTCACGCCAAACTACTGGGCGTATTCTAGATTTATCAATAGAAGGGGAAGGC
TTCTTTATGGTAGCAGAAGCACCAGGTACAAATGAAGAAGAAGCCACGGCATTTAATAAT
ATAAAGTATACACGTGCAGGTAACTTTTATATGGATCAAAATGGATATATCGTTAATGCA
GATGGTTATTATTTAGTTGGTGCTGCAGCAGCAAATGGGGATTATCCATCATATGCAGAC
CTCGGTGCAGGTGAGAGTTATTCAATTGTTGATCCAGATGCTGATGAAGCTGTGAATTTA
TTGGAATTGGGTGAAGACGGACCTGAATTTACTTTTGAAGGAGATGGGGCAGCTACTCCA
ATTAAAATACCAACAACTGCTCAAAGTATGAGTATTAGTACAGATGGAACAGTCTCTTTT
GTTGATGAAGATGGAACTTTACGTTGGGCAGGTCAAATTATTACTGCGAAATTCCCAAAT
GCTGGAGGTCTGGAGAAAGTTGGCTCTAACTATTACCAAATAACAGCAAACTCTGGTCAA
CCATTTGCGAGTGTTGGAGGAGAAGCGGGATTAGGGAAAGTTATCTCAAGTTCACTTGAA
ATGTCCAACGTAGACCTGTCTGAAGAGTTTACTGAGATGATTGTAGCGCAACGTGGTTTC
CAAGCAAATACGCGTATCATCACAACATCTGATGAAATATTACAGGAACTAGTAAACTTA
AAACGATAA
>7NBS_00289 group_4921
ATGGATAAGTTTTCAATTCATCGTGTACCCTTGCATCCATCTATTCGTACAGTACAACCT
AAGCCAATCAATACACAACAATCGTTTAAAGCGCATTTACAGGAAGCTTCTAAACATGAG
CTAAAGGTGAGCAAGCATGCGAATGAACGTATTATTGAGCGTAAAATTAATATCTCTGAA
CAAGAATGGCAGGTTGTATCGGATAAGGTATTTGAAGCACACTCAAAAGGTGTCAAACAA
CCATTAGTCTTGATGGATCAAGCAGCTTTAATTGTCAGTGCTAAAAACGCTACTGTCATT
ACAGCAATGGATCGCACGGAAGCAAAACAACAATTATTTACAAATATTGACGGTACGATT
GTACTTTAA
>7NBS_00290 group_4922
ATGGCAGATACAACTACGAAAGTGACAAATCCGGCTATAACTGATGATCTGTATTACTCT
AATTATCAAAAGCCAGTGAAGCAAACAGGCAATAGTGAGCTTGGCAAAGATGCCTTTCTG
CAATTGTTAATTACACAATTACAGCATCAGGACCCAACGAATCCAATGGATGATCGAGAA
TTTATTTCTCAAATGGCGCAGTTCTCTTCTTTAGAGCAAATGCAAAATATGACAAAGGCA
ATGGAATCTTTACTAGCATCTCAGCAACAAACACAGATGATGAGTTATACAACCTTTATT
GGCAAAGAAGTCAAATGGCATGAAATAACGGAAGAAAAAGATGCAAAGGGAAACCCAGTG
ATAAATGAAGGAACAGGCGTCATAGAATCCCTTAAATTTGTAGATGGAAATGTTGTGTTC
AAATTAGCTGATGGGAAAGAGATTGCTCCTGGTAATATATCTGGTATTTTAGGTGGAGCT
AGCGACTCTAGCTCAAACGGCAATAATAGTGTACCTGAATCTCCATTAGTGAAAGCTAGC
CAATTGATTGGTAAAAATGTAACGTATAAAGACGGTGACCAAGAACTTAAAGGGCGAATC
GTCTCTGTTTCCAATAAAGATGGAGTCATTAACTACGTACTAGATAATGATAAAAGACTA
ACAGATAAAGATTTTACAGTGATTAGCGAATAA
>7NBS_00291 group_6151
GTGGATGTAGCGATGATGCAAATGATTAATAAAACAGTACCTACAAAAACTGCAGCAACA
AAGTCAACAACAGTTGGAAACGCTGATGGAAAAATAGACAGCACACCGAAGAAAGATAAT
TTATCAAATTTTGGTTCTGTTTTTGGGCAAGTATTAACTTCTTCAACTCAAACAACCCAG
TCATCACAAACGACTTCAACAAATGAACTCGAGGATTTACAAGCGGTATTAAATGCTGAC
TCAATGGAGGAAGTACTAGATTTACTGGAGATTTCTCACGATGATGGCTTATTAATGCTT
CAACTTGGAGAAGACGGTAAGGCAGTGGCAATGGATGAAATGCTTCATTTAGAAAATATT
TTAAATGCTTTAGGGATTGATGAAGAGCAGCTTCAAAAAATCGTCCAACAGTTACTAGGA
GAAGAAAAGGAAGCAAGTGATGTTTGGGAGCTCTTAACATTAGTAGATGCCCAAGCACCA
GTACTACAGGCGAATATAAGCACTGCGTTACAAGGTGAAGGTCAAGTGACACCAAAAGAG
GCATCACAACTTCTTCAAGTGTTGAAATTAGCGCAATTAGTAGGGCAGAAGACCGACTTA
ACAGTACCTCAAGAAGACCTGTTAACGACGGTGAAAAGCCTATTAACGACTTTACAAACG
CAAGTAGGAACGTTGCAGGTAACAACAACTAAAACAACTGTTACATTGCCATTACAAGGC
TTCCAGCAAGTTGTTCAGCAAGTCCAAGTGACGAAACAAAGTGAAACAAATACAAATGAC
ATGGTGACGCCACAAACTGTACAAACGAAACCAGACACATTCCATGTAACGTTACCGACG
GCTAAGCCTGCTCAATCCGAAGCTTTACTAAAAGAAATGCAAGCCATTATCAATCGAGCA
CAGATTTCGAATGCTCAAGGTATTACACGTTTAACCATAAAATTGTATCCAGAAAATCTA
GGGACGGTTCGTATTGAACTTGTACAAAATGATGGAGTTCTTACAGCCCGTATACTTGCT
TCTACAGCCCATGGACGTGAATTGCTTGATAACCAAGCACATCAGCTAAAACAGGCTTTT
GCTCAGCAAAATATACAAGTAGATCGCCTTGATATTGCACAATCATTACAAGATGCTGAT
CGTCAACAACGTGATCAAAGCTTCTTCAATAATTTCTTTAAACAACAGCAGGACGAAGAA
CAGGATCAAAAAAGTGATGATGAAGATGAAGGAATGTCCTTTAGTGACTATTTAATAAGT
GAGGAGGTGTAA
>7NBS_00292 group_5849
ATGGCAAAGAAAGACAATCGAATAGCAACAGAATTAGCAGAAGAGCAACCGAAGAAAAAA
TCTGGGGGCTTTCTAAGGTTTTTTACTTGGATTGTACTGCCGATTATGTTTGTAGTAGCG
GTTTTGCTTGTTGTGGCAACCTTAATGAATACAAATGTCTTTGATTTAGGAAAAAAGGCA
ATTGGTAGTTTACCTTTTATCCCGTCAGAGGAACAACAAGCAAAGGATGCTGTCGTTAAT
AATGACTCTAAAATAGTAGGTTTACAGGCAGAGATCCAAGAAAAAGAAGCAGAAATTACA
CAGCTTCAGAAAAAACTAGATACAACTATAACTGAAAAAGAGAAGCTGCTGACTGAAAAG
GAACAACTTCAATTTGAAATTGAAAAATTAAATCGTGAACAAGATGATGTAAAGCGTGAT
TTTAACGATATTTTATCAACGTTTGATAAGATGTCACCAAAAGCCGCAGCACCTGTGTTA
ATCAATATGAGTGATACAGAAGCACTGCGAATTTTAACGAATTTAAAGCCTGATAAATTA
GCAGCCATCTTAGAGAAAATGGATGCAAAAGATGCAGCAAAATATACGGAACTTATGGCT
AAACAATAG
>7NBS_00293 fliJ
ATGGTCAGTTATGTGTATCGTTTTGAAAAAGTGTTAACTATTCGCGAACAGGAAAAAAAC
GAAACCGAAATGGCTTATAAGGAATCTGTCCGTTCTTTTGAAGAAATAGCAACGAAATTA
TATGATTTGCTAAAAAAGAAAGAAGATTTAATTGCATTTCAGCAGGATCGTTTAATGGTC
GGCTCATCCATAGATGAAATTCATCATTATAGTCGTTTTATTGATAGTCTCGAGAAGACA
ATTGCAGATGTGCAACAAAAAGTGATACAAGCCCGTGCAAAGATGAATTGGCATGAAGAA
AAACTATTAGAAAAAAATTTGGAAGTACGTAAATTTGAAAAAATGAGAGAAAAGGATTTT
AAGCATTTCCAACAAGAGCAAGATCGTATAGAAAGCCTTTTTTTAGATGAAATTTCATTA
CAAACGTATAACAAGAAAGAAATCAGGTGA
>7NBS_00294 group_2221
ATGAAAGCGGCTCAATTAATTGAACAAATTCCGCAAATCCCAACTTTTAAAAAGTTCGGT
AGGGTTACTAGAGTTGTTGGCTTAATGATTGAGTCGCAAGGTCCAGATAGTTCTATAGGT
GATGTCTGTAAAATTCATGTGGAAACTGTAAATCATGGTCACCAGATTATTTTAGCAGAG
GTCGTTGGTTTTAAAGATGAAATAGTCGTCTTGATGCCTTTTACCTCCTTACGTGAAATA
TCTATTGGCTGCCTTGTCGAAGGGACGGGTGCTCCACTGGAAGTAAAAGTGGGTCCTGAG
TTGATCGGCAAAGTATTGGATTCTATGGGGAATCCAATTGATGGCACACTATTACCTAAA
GGTCTCATGACAGTCCCTACAGAGCAAGATCCACCAAACCCACTAACTCGTCCACCGATT
AATGAAAGGCTTGAAGTGGGAGTCAAGGCTATTGACGGTATGCTAACGGTTGGTAATGGA
CAACGTGTTGGTATTTTCGCCGGTTCAGGTGTAGGTAAAAGTACATTACTTGGTATGATC
GCAAGAAATACACAAGCTGATTTGAATGTCATTGCGTTAATAGGAGAGCGTGGTCGTGAG
GTTCGAGAATTCATCGAACGTGATTTAGGTGCTGAAGGCTTAAGTCGGTCTATTGTTGTT
GCAGCCACTTCCGATCAACCAGCATTAATGCGGATTAAAGGGGCATTTACAGCTACAGCA
ATCGCTGAATATTTTAGAAATCGAGGCTTAAATGTCATGTTGATGATGGACTCCGTTACA
CGTGTGGCTATGGCACAACGTGAAATTGGACTTGCCACAGGAGAACCACCAGCACAAAAA
GGCTATACACCTTCTGTTTTTGCGATTTTACCTAAATTACTAGAACGTACAGGCACTAAT
GAAAAGGGCTCTATAACAGCATTCTATACGGTTTTAGTAGATGGGGACGATATGAATGAA
CCGATTGCGGATACTGTCCGAGGGATATTAGATGGTCATATTGTATTGGATCGAAATCTT
GCCAACAAAGGGCAATATCCAGCAATAAACGTCTTGAAAAGTGTGAGTCGTCTGATGAAT
CACGTTGCAGAGCCAACTCATAAAAAAGCTGCTGAACGATTAAGAGAGCTCTATTATACA
TATGACAAATCAGAGGATTTGATTAATATTGGTGCTTATAAAAGAGGAACCTCTAAAGAA
ATTGATGAAGCAATTTATTATGAACCGCTCATTACTGCTTATCTTAAACAGGGTTACTTA
GATAAAGTGACCCTAGAAGAAAGTGTCAATGAGTTAATAACATTATCGAACGGTGGTGCG
AAATAG
>7NBS_00295 group_3435
ATGACGTCATTGTCTAGAATCATCCGTTCTATTTACACACAGTCTGATAGCGATAATGTA
AAAGAAATACAGATCCGTGATATGTTTGAACCGATGGAAGAATACCAAGACGAAGCCCTT
CCTCAGCATCAACTAACGTTGGATGAAATCATGGCAGAGCGCGATCGTTTACTTGCTGAA
GCAAGAACTGCTTTGCAAGCGGAACGAGAGATGTTTGAACAGGAAAAACATATGCACTTT
CAAGAGATTGAACATTTAAAGCTAAGTTGGGAGGAAGAGAGGCCCAATCGTGTTCAAGAA
GCTTATGATGAGGGATTTGGACAAGGCTATGAAGATGGATTAAATAAAGCCACTGAAGCA
ATGGCTCAGTCACTTCAAACAGCGAATGAAACAATGATGCTAGCGAAAGAAAATGCTCAA
AAATATATTGAGGATCAAGAAGCGGTAATTTTAGAGTTAGGTTTAACGGCTGCAGAACGA
ATTATTGGCACTTCTTTAGAACAGGATAACGAACTATTTGTATCGATTGTGCGCAGAGGG
CTGAAAGAAGCGAGAGAAATGAAAGAAATTAAAATTTATGTTTCGCCAGCTTATTATGCT
TTAATTACGGCAAATCGAGATGAATTAGCAGAAATGTTCCCAATAGACGTACCATTTATG
ATTTTTGTTAATGAAGATTTGGACAATGAGACAGATTGCTATATTGAAACAAATCATGGG
CGAATTATGGTTAGCATCGATGAGCAATTAAATGCACTCAGATTAAAGTTACATGAAATA
TTAGAGAGTAAGGAATGA
>7NBS_00296 fliG
GTGTCCAAGAAAGATAAAGAATTAACCGGAAAACAAAAGGCCGCTCTCTTGTTAATTTCA
TTAGGGCCTGAGGTTTCAGCTTCTGTCTATAAACACTTAACAGAGGAAGAAATTGAACGT
TTAACATTAGAAATTTCAAGTGTTAAAAAAGTAGAATCAAATGTAAAAGAAGAGATCATT
GAAGAATTTCACAATATTGCACTCGCGCAGGACTATATCACACAAGGTGGTATTGGCTAT
GCAAAAACAGTATTAGAAAAAGCACTTGGTGTAGAACAAGCACAAACGATCATTAATAGA
CTAACATCTTCTTTACAAGTGCGTCCGTTTGATTTTGCTAGAAGAGCTGATCCAGCGCAA
ATATTTAACTTTATCCAAAATGAGCATCCTCAAACAATTGCCCTGATACTCTCTTATTTA
GAGGCAGGGCAAGCAGGGGTTATTTTATCTTCTTTACCACAGGAAGTACAAGCTGACATT
GCTAAACGTATAGCGGTCATGGAATCGACTTCTCCAGAAGTGATCAGCGAAATTGAATCT
GTGTTAGAGCGTAAATTATCATCAACTGTTACGCAGGATTATACAGAAACGGGCGGTATT
GATGCAGTCGTTGAAGTTTTAAATGGAGTAGATCGACAAACAGAAAAAACAATACTCGAT
GCACTGGAAATACAAGACCCAGAACTTGCAGAGGAAATCAAAAAACGTATGTTTGTGTTC
GAGGATATTGTTACACTCGACAATCGTTCCATTCAGCGTGTTATTCGTGATTGTGAAAAC
GAAGACTTACTGCTTTCAATGAAGGTATCAAGTGAAGAGGTAAAAGATATTATATTCCGC
AACATGTCACAACGTATGGCTGAAACATTTAAAGAAGAAATGGAAATCATGGGACCTGTA
CGCTTACGTGACGTAGAGGAGGCACAATCTCGAATTGTTGCTGTTATTCGTCGTCTAGAG
GATGCTGGAGAGATAATTATAGCTCGTGGTGGAGGAGATGACGTCATTGTCTAG
>7NBS_00297 fliF
ATGAATGAACGATTGACAAAAATAAAAAACGACACCAGTCAATTTTGGACAAGTCGAAGT
AAAAAGCAAAAAATAGTTATGATTGGCTCCGTGGTAGTTGTAATCGCACTAGCAGCAATT
GTGACATTTTTTGCTTCCAAAACTACATATGTTCCACTTTATAAAGATTTATCAACACGG
GAAATTGGACAAGTAAAGGAAGCGCTAGATTCCCAAGGTGTGACCTATCAAATTGCTCCG
GGTGGAACATCTATTTTAGTGCCAGAAGAGCAAGTTGACTCCTTATTAGTGCAGTTAGCT
TCAGAGGGATATCCACAAACAGGATCAATCGATTACTCATTTGCTAATAGTTCAGGATTT
GGTATGACTGATAATGAATTTAACCTATTAAAAAAAGCAGCAACTGAAACTGAAATTGCT
AAACTTTTCAAAAACTTGGAAGGTGTAAAAGATGCAAAAGTGATGATTACTGTTCCTGAG
GAAGGGGTATTCGTCACAGATGTTCAAGGAGAGGCAACAGCATCTATCGTTTTAAATACA
GACCCTGGCTATAAATTTACGGAACAGCAAATTACTACTATGTACAATTTAGTGTCAAAA
AGTATTCCAAATTTAAAGACTGAAAATATCGTGATCTCTAACCAATTCTCAGAGTACTTT
GATCTGAATGCAGCAACAGCTGATGGTACTTCCACAACAACAGCTGAAGGCCAATTGCAA
ATGAAGAAATTGGTAGAAAGAGATTTACAACGCCAAGTGCAAAATATGCTTGGAACGTTG
ATGGGACAAGATAAAGTAATGGTTTCTGTCACAACGGATATTGATTTCAAGAAAGAAAAC
CGTGAAGAAAATCTTGTGACACCTGTTGATGAAGAAAATATGGAAGGTATTGCTATTAGT
GCTCAGCGTATTACAGAGCAATATTCTGGTACAGGAGCTGCAGCAGCTGCAGGAACACCT
GAGGCTGAAACAACTACCGATAACTTCACAACATATAATGAAGGTACAGCAGGAAATGGT
GATTATGAACGTACGGAAGAGACGATTAATAATGATGTGAACCGTATACGTAAGGATATT
CAAGAAGCTCCTTATAAAATTCAGGATATTGGGATTCAAGTAATTGTTGAACCACCGACA
GCAACTGACGCAGCGTCATTACCAGACGGTGTTCGTGAAGATATTGAGAAAATATTAAGT
ACAATTGTACGTACAACAATTTCCAAAGACGTAGCAGCAGAACTTACTCAAGAGCAAATC
GATGAAAAAGTGGCGGTATCTGTACAACCATTATACGGTAAAGCAACAGAGGTAGCTGAT
GAAAAACCAATCATTCCATGGTGGGTTTGGGTTATCGGGGGTATCTTGTTAGCTGTTATC
TTATTACTAGCATTCTTCATTATCCGTTCACGTAAGCGTGCGAAAGAAGAGGAAGAACTA
AGTATCCTAGAGGAACAAGAAGAATTAATGGTTGATGATATTAATGAAGAAATTGAAACG
GAAGCTACAATGCGTCGTAAGCAGCTAGAAAAAATGGCCAAAGAAAAGCCAGACGATTTT
GCAAAGTTACTGCGTAGTTGGATTGCTGAAGACTAA
>7NBS_00298 fliE
ATGGCCATTTCGTCCATTTCGCTAATGACACCCACTCAGGTTGTAAATAACACGAATAAA
CTTAATGCAACACCTTATGAAGCGCAACAAAGCTTCGCGAACTCGCTAAAAGAAGCAATT
GCAAAAGTAAATGATCAACAAATAACTTCTGATAAGTTTACTCAGAAGCTAATTAAAGGT
GAAGATGTGGAGTTGCATGAAGTGATGATTGCTTCGCAAAAGGCAAGCATTACCCTAAAC
GCAACAATTGAAGTTCGCAATAAGGTGATTGAAGCTTACCAAGAAATAATGCGCATGAGT
GTTTAA
>7NBS_00299 flgC
ATGTCTATATTTCATGGGATGAATACCACTGCCTCCGCTTTAACAGCGCAACGTTTACGT
ATGGATGTTATTTCTTCTAATATGGCTAACATGGATACAACTCGCGCTCGTCAAGTGAAT
GGGGAATGGGAACCATATCGACGTAAGTCAGTGACGCTAGCAGCACAAGAAGGACAATTC
TCAAATTTTTTGAATATAGCACTAGGTAAAAATGCAAAAAGTGGTGTTGGTAATGGTGTA
AAAGTTACTCGAATTTCAGATGATCAAGAAACACCTTTCAAACTTGTATATGACCCAACT
CATCCAGATGCAAATGCAGATGGTTATGTAAATATGCCCAATGTCGATCCGTTGAAAGAA
ATGGTTGATTTAATGTCGGCTACTCGTTCTTATGAGGCTAATATAACTGTATTTAATGCA
AATAAATCCATGCTTACGAAGGCTCTAGAGATTGGTAAATAA
>7NBS_00300 flgB
TTGAATATATTTGGAGGAACTATTAGTAGCCTGGAAAAAGGACTTTCCTATGCCACTTTA
AATCATAAAACAATCGCAAATAATATCGCCAATGTCGATACACCTAATTATAAGGCGAAA
AATGTAAGTTTTAAGGATATGCTGCAAGAGCAGAAGAGCATAGCTATTTCTGCATATCGT
ACTGATAATAGACATTATGATTTCACGTTTCGACAATCTACACCAGGTGTTAATATTGTG
GAGAACTTGCGATATAGAAACAATGGGAATGCTGTAGATATGGATGCCGAGCAAGCAAAA
TTAGCAGAGAATCAAATTTATTATAATGCGCTAATCGATCGTGTTAATGGGAAATTAAAC
ACATTGAATACCGTTATTAAAGGAGGTAAGTAA
>7NBS_00301 codY
ATGAATTTATTAGAAAAAACACGTAAAATTAACTCGATGCTTCAAGCTTCTGCTGGTAAG
CCGGTAAACTTTAAGGAAATGGCCGATACATTAGGCGATATTATCGATAGTAATGTCTAT
ATTTTAAGTCGTAAAGGTAAATTATTGGGTATTTCAATTCACCAACAAATTGAAAATGAG
CGTATGAAAAAAATGTTCGAAGAGAGACAATTCCCAGAAGAATACACACATAGCTTATTT
ACGATCTCTGAAACATCCTCAAATTTAGACATTAATAATGAACATACTGCTTTCCCAGTA
GAAAATAAAGATTTATTCCAAAACGCTTTAACAACAATTGTACCAATCGTTGGTGGTGGT
GAACGTTTAGGCACATTAATCCTTGCTCGTTTATCTTCACAATTTGAAGATGATGATCTA
ATTTTAGCTGAATATGGTGCAACAGTAGTTGGTATGGAAATTTTACGTGAAAAGTCTGAA
GAAATTGAAGAAGAAGCTCGTAGCAAAGCTGTCGTGCAAATGGCTATTAATTCACTTTCA
TACAGTGAGTTAGAAGCAATTGAACACATTTTCGAAGAACTTGATGGTAATGAAGGTTTA
CTAGTTGCTTCTAAGATTGCTGACCGAGTGGGTATTACACGTTCAGTGATCGTAAACGCA
TTACGTAAACTTGAATCAGCAGGTGTCATTGAATCTCGCTCTTTAGGTATGAAAGGTACT
TATATTAAAGTACTAAACGATAAATTCTTAAATGCTTTAGCAGAAATTAAAATGAAATAA
>7NBS_00302 clpY
ATGACACAAAAAAATTTAACGCCAAGACAAATTACTGAGCATTTAGATCGTTACATTGTT
GGGCAGAATGAAGCTAAGCGAGCTGTAGCTATTGCGTTACGAAACCGCTATCGTCGTTCG
TTGTTAAATGATGATATGAAGGCTGAAGTTATTCCGAAAAATATTTTGATGATTGGGCCA
ACTGGTGTTGGTAAAACAGAAATAGCCAGACGGATTGCAAAGCTTACAAATGCTCCTTTT
GTAAAAGTTGAAGCGACAAAGTTTACCGAAGTAGGTTATGTGGGTAGAGATGTTGAATCA
ATGGTACGTGACTTGGTAGAAGCTTCTCATCGTCTTGTTAAAGAAGAAATGATGGAGTCT
GTCAAAGAACAAGCAGAAGAATTAGCAAATGAAGCAATCGTGAAACTTTTGGTGCCTTCT
TTACGTAAAAAACAGGCGATGCAAAATCCGTTTGAAATGCTATTCGGTGGGAAAGAACAA
CCAACAAATGATGATTCATCAGCAGATGATGGAGAAGTTCGCTCGAAGCGTGCTCAAATT
GCGATTGATTTACGCAGTGGTAAGTTAGAAAATGAGTGGGTTACTGTAGAGGTAACAGAA
CAAAATCCATCCATTTTTGATGCGTTACAAGGAACTGGGATGGATATGTCTGCGAATAGT
GGTATGCAGGATATGCTATCTAGTTTAATGCCTAAAAAACAGAAAAAGCGCCGTGTGCAA
GTAAAAGACGCACGTCGTATTTTAACAATAGAAGAAGCAAATAAGCTGATAGATGCAGAT
GAAGTAGCACAGGAAGCCATTAATAGGGCTGAGCAATCGGGTATCATTTTTATTGACGAA
ATCGATAAAATTGCTAGTAAAGAAGGAAATACCTCGGCGAATGTCTCCCGTGAAGGGGTT
CAACGTGACATTTTACCAATTGTAGAAGGTTCTACTGTGACTACCAAGTATGGTGCAGTG
AAAACGGATTATATGTTGTTTGTTGCTGCTGGGGCATTTCATATGTCAAAACCATCGGAC
CTAATTCCCGAGTTGCAAGGCCGTTTCCCAATTCGAGTAGAGCTAGAAAAATTAACAAAA
CAGGATTTTGTGCGTATTTTACAAGAACCTGATCAATCATTAATTTTGCAATATAAAGCA
CTTTTAGAGACAGAAGGCGTAGCAATTCATTTCACGTCAGATGCTATTGAACGAATTGCT
GAGATAGCAACTGAAGTGAATCAGGAAACAGATAATATCGGAGCCCGTCGTTTACACACG
ATTTTAGAACGTTTACTGGAAGAACTATCGTTTGAGGCATCTGAAATTGCACCAGCAAGT
ATCCCGATAAATGCGGCGTATGTGGATCAAAAACTTGCGGGTATAGTAAAAAACAAAGAT
TTGTCACAGTTTATACTGTAA
>7NBS_00303 hslV
ATGGGACAAATTCATGCAACAACGATATTTGCGGTTCATCATAACGGAGGCTGTGCCATG
GCTGGTGATGGTCAAGTAACATTGGGAAATGCAGTTGTGATGAAGGGTACAGCAAGGAAG
GTCAGACGTCTGTTTAATGGGCAGGTCCTCGCTGGTTTTGCAGGTTCAGTTGCTGATGCC
TTTACACTTTTTGAAATGTTTGAAGGCAAATTAAATGAGTATAACGGTAATTTGCAGCGT
GCAGCCGTTGAGGTCGCAAAGCAATGGCGTGGTGATAAAATGCTGCGCCAGCTAGAAGCA
ATGCTACTAGTAATGGATAAAACGACTTTATTACTCGTTTCAGGTACAGGAGAAGTGATT
GAACCTGATGATGGCATTTTGGCCATTGGTTCTGGTGGCAATTATGCATTGTCTGCAGGT
AGAGCATTAAAAAAATATGCAGGTGAAACAATGACTGCTCGTGAAATTGCTGAAGCGGCA
TTAGAAACAGCTGCTGAAATCTGTGTATTTACGAATCATAATATTATCGTGGAGGCGCTG
AACTAA
>7NBS_00304 xerC_2
GTGTTAGTTTCGTCCCAAGATGCACTCGAACAGTTCATGCTTTACATCCAAGTTGAAAAG
AACTTCTCTGTTCATACAGTGCGAGAATATGAATCAGACCTGCTAGATTTTTTAACCTTT
TTACAAACGGAGGGAATCCATGATTTAGCAAGTGTTGAATATATACATGCACGTCTTTAT
GTAACAAAGTTGTACGATGAGAAAAGGGCGAGGGCTTCTATTTCTAGGAAAATTTCCTCG
ATCCGCTCCTTTTTTCGCTTTCTAAATAGACAGTACGGATTAGATGACGGAGCATTTCGT
TCGCTCTATCATCCGAAAAAAGAATCACGCTTACCCAATTTTTTCTACGAAGAAGAATTA
AAACAGTTATTTGATGCGAATACTGGTGATGATTTGAAATCATTAAGAAATATAGCTATA
TTAGAGCTGTTATATGCAACAGGTATTCGTGTGAGTGAACTGACTTCAATTCATGTAGAG
GATGTGGATTTTCATTATTCGATCATTCGAGTAATGGGCAAAGGTCGAAAAGAACGAATC
ATTCCATTTGGTCAATTTGCGAGTTTAGCAATGCAGGACTACATAGAGCAAGCTCGTCCA
CGATTGATGAAAAAAACGAATCATCAGCAGTTGTTTGTCAATATGCGTGGTGGGGAACTT
ACTCCTAGAGGGGTACGTCATATTTTAAACGAAATGATTGACAAGGCCTCACTCCATACG
AAAATTTACCCACACATGCTTCGCCATACTTTTGCCACCCATTTATTGAATAATGGCGCA
GATTTGCGGACTGTGCAGGAGTTATTAGGTCACTCACATTTATCTTCTACACAAGTTTAC
ACACATGTAACAAAAGAGCATCTTCGTCAAACATATATGAATGCTCATCCAAGGGCATAA
>7NBS_00305 trmFO
ATGACTGAACAAGTAGTAAATGTAATAGGAGCAGGACTTGCAGGTAGCGAGGCAGCTTGG
CAAATTGCTAAGCGTGGTATAAAAGTTAAACTTTATGAAATGCGTCCTGTAAAGCAGACT
CCAGCCCACCATACTGATAAATTTGCGGAACTTGTTTGTTCTAACTCATTGCGTGCAAAC
GGGTTAACGAATGCTGTAGGCGTTATAAAAGAAGAAATGCGTATGTTAGATTCTGTTATC
TTAAAGGCAGCAGATCAATGTTCAGTACCTGCTGGAGGCGCTCTAGCAGTAGACCGTCAC
GAATTTGCAGGGTATGTAACTGATGCTGTGAAAAACCATCCACTTGTGGAGGTTATTCAT
GAAGAAGTCACAGAAATTCCAGAAGGTATTACAGTTATTGCAACAGGACCATTAACTTCA
AAAGCTTTGGCTGAAAAAATTCAAGGTTTAACTGGCTTAGACTATTTATACTTTTACGAT
GCAGCAGCACCCATTATCGAAAAAGATAGTATAGATATGAATAAAGTTTATTTAAAATCT
CGTTATGATAAAGGGGAAGCGGCTTATTTAAACTGTCCTATGACAAAGGAAGAATTCGAT
CGTTTCCGCCACGCACTAATCGAAGCTGAAGTTGTGCCATTGAAGGAATTTGAAAAAGAA
ATTTACTTTGAAGGTTGTATGCCAATTGAAGTAATGGCAGCTCGTGGAGAGAAAACGATG
TTATTTGGTCCGATGAAGCCAGTTGGTCTTGAGGATCCAAAAACAGGAAAACGTCCTTAC
GCAGTTGTTCAACTTCGTCAAGACGATGCAGCAGGCACGCTTTACAACATTGTTGGCTTC
CAAACGCATTTAAAATGGGGTCCGCAAAAGGAAGTACTACAGCTCATTCCTGGGTTAGAG
AATGTAGAAATTGTACGTTATGGCGTCATGCACAGAAATACCTTCATTAATTCACCGAAA
GTTTTAGAAAAAACATATCAACTTCGTGAGCAAAAGAATATTTTCTTTGCAGGTCAGATG
ACAGGTGTAGAAGGCTATGTTGAATCAGCAGGTAGTGGATTAATTGCAGGAATTAATGCC
GCTCGTTTAGCATTAGGACAAGAGCCAATTATTTTCCCATTCGAAACGGCATTAGGAAGC
ATGGCGCGTTATATAACAGAAGCACAGTCGAAAAACTTCCAGCCTATGAATGTAAACTTC
GGTATCTTCCCGGACTTACCACCTGGTCGTCGTTCTAAACCAGAGCGTGCGGAAATGCAT
GCAACACGCGCAATAAGCACAATTCGAAATTTTGTGAATTCACAAACAATTTAA
>7NBS_00306 topA
ATGGCGGATTATTTAGTGATTGTAGAATCACCAGCAAAAGCAAAAACAATTGAACGGTAT
TTAGGAAAGAAATATAAAGTGAAAGCGTCGGTTGGACACGTACGAGATCTTCCACGTAGT
CAGATGGGCGTTAGCGCTGAAAATAATTTCGAGCCTAAATATATTACGATACGTGGTAAA
GGACCTGTGTTACAGGAATTAAAGTCTGCAGCTAAAAAAGTAAAGAAAGTTTATCTAGCG
GCCGATCCAGACCGCGAGGGAGAAGCAATTGCTTGGCACCTTGCGACTGCATTAAATATT
GATATTCACTCAGATTGTCGTGTTGTATTTAATGAAATAACTAAAGATGCGATTATAGAG
TCTTTTAAAAATCCACGTCCAATTAACATGGATTTAGTAGATGCGCAGCAAACAAGACGT
ATATTGGATCGACTTGTTGGCTATAACATTAGTCCAATTTTATGGAAAAAGGTGAAAAAA
GGTTTATCAGCGGGTCGGGTACAATCTGTAGCGCTCCGCATGATCATTGATCGTGAAAAT
GAAATTAAAAACTTCCAACCAGAAGAATATTGGACAATTGAAGGAACGTTTGAAAAAGGA
AAAAAATCATTTGATGCTCTTTACTATGGAAATGGTAAAGACAAAATAAAATTAACAAAT
GAAGCACAAGTAAAGGCAATCTTAAAAGATGTTAAAGGAACAAACTTTGATGTTGTCAAT
GTAACGAAAAAGGAACGTAAGCGTAATGCAGCACCAGCCTTTACAACATCATCTTTACAG
CAAGAAGCAGCACGAAAATTAAATTTCCGAGCTAAGAAGACCATGATGCTAGCACAGCAA
TTGTACGAAGGTATTGATATTGGAAAAAAAGAGGGAACAGTCGGGTTAATCACTTATATG
CGTACCGATTCCACACGTATTTCTGATACGGCAAAAGCAGAAGCGGTTACCTATATTGAG
GGGAAATATGGCAAAGAATACATTGCAACAGAGATAAAGCAAACCAAGAAAGCTTCAAAT
GCACAGGATGCTCATGAAGCGATACGTCCAACAAGTACAATGCGGACACCAGATGAATTA
AAGGCAGTACTTAGCCGTGATCAGTTACGCTTATATCGCTTAATTTGGGAGCGCTTTATT
GCAAGTCAAATGGCACCAGCAGTACTTGATACGGTAGCTGTAGATCTTCAAAATGGTGAT
GTTTTATTCCGTGCAAACGGCTCACAAGTTAAATTCGCAGGCTTTATGAAACTATATATT
GAAGGTACTGATGATCAAACAGAAGAGACAACAAAACTTTTACCTGAGATGGAAATTGGT
GATCAAGTAAAATCGCTTGAAATTGAGCCTAAACAACATTTTACACAGCCACCACCACGA
TATTCTGAGGCGCGACTTGTTAAAACAATGGAAGAACTAGGAATTGGGCGCCCGTCCACA
TATGCACCGACCCTCGATACAATTCAGCGCCGTGGCTATGTTGTATTAGATGCTAAACGC
TTTATGCCAACAGAGCTGGGCGAGATCGTACACCAACTCGTACTAGAATTTTTCCCAGAT
ATCATAAACATCGAATTCACAGCACAGATGGAACAAGATTTAGATGATATTGAAGAAGGT
AATCGACAATGGAAAAAAGTTGTGGAAGAATTTTATAAGGACTTTGAAGTCCATGTAAAA
CATGCGGATGAGGCTATGGAAAAGGTTGTCATTAAAGATGAGCCTGCAGGTGAAGACTGT
GAACTTTGCGGATCTCCAATGGTCTTTAAGCTCGGACGATATGGCAAATTTATGGCTTGT
TCTAATTTCCCGGATTGTAGAAATACAAAAGCGATTATGAAGCCTATTGGTGTGAAATGT
CCTTCCTGTGAAACGGGCGAAATTGTGGAGCGAAAAAGTAAAACAAAGCGTCTATTCTAT
GGTTGCAATCAGTATCCTGAATGTGAATTTGTTTCATGGGACAAGCCAATTAATAGACCA
TGTCCAAAATGTAGTGCATTATTAGTAGAGAAAAAGATAAAAAAAGGTGTGCAAATTCAA
TGTACGAAATGTGACTATGAAGAAGCACCAACTCAATGA
>7NBS_00307 dprA
ATGATCCTAGCAGTAGATACGCAGAGATTACTAGCCTTACATTATGTATACCCATTACCA
CTTCAGAAACTTCAGCAATTGTTGTCTCCTGTGAATTTTTTAAGCACTTTTGAAGACATT
CATTATGACGACATCGCAAAGGTTTTACAAATATCGGCACAGAAAGCATATCAACTTTCT
CAGCGCTTTCGACAAATTATGGCAACACCACTTGAAGAGGCCTATGAACGGGCTCATATT
TTCCCCATCCCGTTTTATCATCCCTATTTCCCAGCGCAATTATTTGAAATATCAAGTCCA
CCTACTGTATTGTATGTGAAAGGTCAATATTCCCTGTTAACAAACAAAAAACAGATAGCT
ATTATAGGCTCTAGGAAGGCGACAGCGTATTCGAAAAGAGCGATAGACTTAATTGTCCCA
CCTCTTGTTCAACGTGATTATACGGTTGTTAGTGGGCTTGCAAGAGGTGCAGATACAATG
GCACATAGGGCAACAATGGATATGGGCGGTCATACAATAGCAGTGCTTGGACATGGTTTT
AATTATCTCTATCCAGCAGAAAATCGCATTCTTGCTACACAAATGGCAGAGCACCAGTTA
TTAATGACAGAATATCCTCCTTATATGAAGCCTGAAAAATGGCATTTCCCAATGCGTAAC
CGAATCATTAGTGGTTTATCGCGAGCATTAGTTGTGACAGAAGCGGCATTAAAAAGTGGC
ACACTCATTACAACAGAGCTTGCATTAGAGCAAGGAAAAGATGTATTTGTGGTGCCAGGT
CCTATAGATGCAACTCAATCGAAGGGGACAAATCAATTGCTTTTAGAAGGAGCAATTCCG
ATAGTGAATGGTCATCAAATCATTGAAACAATGGACCTCTTTTCTAACAAAAATTGA
>7NBS_00308 group_6152
ATGAAGTATGATAAACAGTGTATAAATAATGAAAAAGATGTAGCCGTAATGGCTACATCT
TCCATTTTAATGGGTTTTACACTTTTCGTATAG
>7NBS_00309 sucD
ATGGCTGTATTTATTAACAAAGATACGAAGGTAATTGTACAAGGGATTACGGGCGAAACA
GCTCTTTTCCATACGAAGCAAATGCTTGAGTATGGTACTAAAATCGTAGCAGGTGTAACA
CCAGGTAAAGGTGGACTTGAAATCGAGGGAGTTCCTGTTTTCAATACAGTAGCAGAAGCT
GTAGCTGCAACAGGTGCTACAACTTCAGTTATCTATGTACCTGCACCATTTGCGGCAGAT
GCAATTTTAGAAGCTGTTGATGCTGAATTAGAATTAACAATCTGTATCACAGAGCATATT
CCTGTCCTTGATATGGTTAAGGTTAAACGTTATATGGAAGGCAAAAACACTCGCCTAGTA
GGTCCAAACTGTCCAGGTGTTATTACAGCTGATGAATGTAAAATTGGTATCATGCCTGGC
TATATTCATACAAAAGGCCATGTAGGAGTTGTTTCTCGTTCCGGTACATTAACATATGAA
GCAGTACATCAATTAACACAAGCTGGAATTGGTCAAACAACTGCAGTAGGTATTGGTGGA
GACCCTGTCAACGGTACAAACTTCATTGATGTACTTGAAGCCTTTAATAATGATCCAGAA
ACTTACGCAGTGGTTATGATTGGTGAAATCGGTGGTACAGCTGAGGAAGAAGCAGCTGCA
TGGATTAAAGCAAATATGACAAAACCTGTTGTAGGCTTTATTGGTGGACAAACTGCACCT
CCAGGAAAACGTATGGGTCACGCTGGTGCTATCATTTCTGGCGGTAAAGGAACAGCAGCG
GAGAAAATTAAAGCAATGAACGAAGCTGGTATTGAAGTTGCAGAAACACCTTCTGTAATT
GGTGAAACATTGATTAAAGTAATTAAAGAAAAAGGGCTATACGAAAAGTGTAAAACCCAT
TAA
>7NBS_00310 sucC
ATGAATATCCATGAATATCAAGGGAAAGAGATTCTGAGAAAATATGGTGTAGCTGTACCA
AACGGAAAAGTTGCTTTTTCCCCTGATGAAGCAGTAAAAGTAGCGAAGGAACTTGGCTCA
AACGTAACAGTAGTCAAGGCGCAAATCCATGCAGGTGGACGCGGTAAAGCAGGCGGTGTC
AAAATCGCTAAAAACCTTGACGAGGTGCGCACATACGCAAAAGAGTTATTAGGAAAAATT
TTAGTGACTCATCAAACAGGTCCAGAAGGAAAAGAAGTAAAACGTTTGTATATTGAAGAG
GGTTCTGATATCCAAAAAGAATACTATTTAAGTCTAGTATTAGACCGTGCCACATCTCGT
GTTACAGTAATGGGATCTGAAGAAGGCGGTATGGATATTGAAGAAGTAGCGGAAACGAAT
CCGGAGAAAATCTTCAAAGAAGTAGTAGATCCTGTAGTTGGATTAACAAGCTTCCAAGCA
CGTCGTATGGCGTTTAATATGAATATTCCAGCAAACCTTGTAGGGAAAGCTGTTAAATTA
ATGTTAGGCTTATATCAAGCATTTATCGACAAAGATGCATCAATTGTAGAAATTAATCCA
CTTGTTGTAACTGGACAAGGCGAAGTAGTAGCATTAGATGCTAAATTCAATTTTGATGCT
AATGCATTATATCGACATAAAGATATTGTCGAATTACGCGATTTCGACGAAGAAGATGCA
AAAGAAATCGAAGCATCAAAATATGACCTAAGCTATATTTCATTAGATGGAAATATTGGC
TGTATGGTAAACGGTGCTGGTCTTGCGATGGCAACGATGGATACAATTAGTTATTATGGC
GGAAGCCCTGCTAACTTCCTAGATGTAGGGGGCGGTGCAACAGCTGAAAAAGTAACAGAG
GCTTTCAAAATTATCCTTTCTGATCCAAACGTAAAAGGCATTTTCGTTAACATCTTTGGT
GGAATTATGAAGTGTAACATTATCGCTGAGGGTGTAGTAACGGCTGCTAAAGAGATTGGT
TTAGCTGTGCCATTAGTTGTACGCTTAGAAGGTACAAATGTTGAACTTGGAAAAGAAATT
TTAAATGCGTCTGGTTTAAACATCGTTGCAGCGGATTCAATGGCTGACGGTGCACAAAAA
ATTGTGGGACTAGTAGGCTAA
>7NBS_00311 group_10304
ATGAGCGAAGAAAAATTTACCCGAAAAGAGGCAATTGCGCTTACCTATAAGCTTGGTCAA
TTTGATAGTCCCACTGTTGTAGCAAAGGGAAAAGGGAAAATTGCAGAAAATATTTTAGCT
CGCGCAAATGAGCATAATGTGCCGATTTATGAGGATCCTAACCTTGTGCAGTTGCTTGGT
CAATTAGATTTAAACGAGTCTATTCCTGAAGAATTATATCAGGCTGTAGCTGAAGTTTTC
GCATTTATTTATCGTTTGGATCAACAACATGCACGAAAATATAGAAAAAATGAATTATTC
TGA
>7NBS_00312 group_659
ATGACAGCCACATCATTTAATCCGATTCAACTGCAGCAAAATGCAATAACTTCGACAAAT
CAACCACTTGCTTTAAAACAAGGACAAATATTTCACGGAACAATTAAGCAATTATATCCA
GATCAAATGGCAGAAATACAAGTAGGTAATCAAAAATTTATAGCTAAACTCGAAGTGCCG
TTAAAAGCTGGGGATGCCCATTTCTTTCAGGTAACAGGAACAAATCCACAAACGGAATTG
AAAATAGTGACTGGACCAATGGCACAGGCAGCTACCCCTAGTCAGCAAATTAATCAGTTA
TTAGAATCCATGAATTTGCCTAAATCAGCAGAGATGCAGCAATTATTAGGGCATTTTATG
AAAGCGCAGCTACCCATTTCGAAAGAACAAATGTTGCAAGCTGAAATGTGGTTAAAGGCA
TTACCAGAGGGTATATCAAAAGTAGATGCTCTGCAAACCATTCAAAAAATGATAGAGCTT
AAAATGCCTATGACAAATGATGTGTTTCAAGCATTGATGAGTGGTCAAAAGACTTCTGGT
ATGACCACTATCATGGATAACTTTGCTCAGCTTTTAGCGAAGGATACAGCTCTATCTGAG
TCATTGAGGCAAAATTTAATGCAACAAATACAAGCGATTGCAAAGCCCTTTGAAGTAGAA
ACAGGTAGTGTTGTGCTTGCTAGGGTTTTACAAAGTTTAACCAATAGCGCTGCGACAATG
AGTGAAAAAATGCAAGCTTTATCAATTTTAAAAGAGTCGGGGATTCTGCCTCAGCAAGCT
ACATTGCAAAACTGGTCAAATATGAATGAAGCAAAAGCCTTTCAGCCAATGCAGCAAGCT
GGTCAAGTGATTCAAACCATACTTGCTACAAGGCCAGAAAATGCTAGTCAACTAGTGGAG
CAACTTAAATCCTGGACTGGAAGTCAAAATTTATTAACCAATGAGCAAAAACAGCAAATC
AATCAACTGGTGGATCGTTTTAATCAGTTACCAGTAACAAAACAAACGTTAGAGGTTTTT
GCTAAACAAATGCAGGATCAGTTATTAAAAGCATTTACTCAAAATACAGCTGATCGTTTA
TTTACACAGGATGCCCATGCACTTTCGGTGAAAGATCATTTGTTATCCCTATTTAGGCAA
GAGGCCAATTCTCCTTCACAGAATGAGGCATTCATGCGCAATCTTGTAAAAAATAGTATT
GATTCTTCGCAACCATTCATACAACAAGTTGTAACGCAAGCAGATGCACTAGTGCAAAAT
TCAATGGATAGTAAAGCAATGGAACATGCTCTTAAAACGGTGTTGAAAAATTTGGGAATT
AGCTATGAGGCAACACTAGGGAACAAGTCTGCTGATTTACACATGATTGCACATCAGCTA
AAACCACAGCTCCATACATTATTGCAGGAAACTAATATAACCCCTCAAATGAAGGAAGCG
GCAGAGATGCTTATGACGCGTATGAATGGAATGCAGCTATCTTCAGGAGAAAATGGTCAT
CAACATCAGCTCATCATGCAAGTCCCACTTGAATTTTTTGGTAAGAAGATGGATGCAACC
TTACAGTGGAATGGTCGCATGAAAGATAATGGCAAAATTGATGCTAACTATGCACGCGTT
TTGTTTTATTTACAAATGGCTTCCATGCAAGAAACAGTGATTGATATGCAGGTTCAAAAT
AGAGTTGTCACAGTAACGGTCTTTAATGAAAATTCGGAAATTCAATCACTTGCCGAGCCG
TTAAAGGCTGCCTTAAAAATTGGATTGGCAGAAAAAAATTATCAACTTTCAGGTGTGTTT
ATTAAACAATTTGACAAAGGGCAAACAGAAAAAATAAGTCCTGTAGTAGAACAGCGAGAG
GAGCAGAGTGGGGTGGATATCCGCGTATGA
>7NBS_00313 rnhB
ATGAAAACCATTAAGGAAATTACAAGTGCATTGAAGGCTGCTGAGGAATGGCAAGATTGG
ATGAAAGAAATTGCAGCGGATGAAAGAGCAGGTGTACAAAAGGCATGGCTAACTTGGCAA
AAGAGACAGGATAAAAAACGTCAATTACTGCAAGAGCACCAAAAAAAAGTTGCATTCGAT
TTAAGCTATGGGGGAACTGATGCATTTATTGCGGGTGTAGATGAAGCAGGACGGGGACCA
CTAGCAGGACCAGTCGTGACGGCAGCTGTAATTTTACCGACAAATTGTGAGGCACTTGTT
GGTCTGAATGACTCAAAGCAATTATCGAAGGATAAACGAAACGGCTTTGCAACATTAATT
AAAGAGCATGCCATAAGCTATTCAATTCATTTTCAACCTGCCGAACAAATTGATGAACTG
AATATATATGAGGCAACAAAACAATCTATGAAGGCAAGTGTTGAATCATTATCGACCAAG
CCTGATGTTGTTTTAATCGATGCTATGACATTACCTATTACAATTCCTCAAGATTCGATT
ATAAAAGGAGATGCTAAGAGCTTAGCGATAGCAGCTGCATCCATTTTAGCTAAAACAGCA
CGGGATGAGTATATGGAGCAATTAGACGAGGAATTTCCGATGTATGGCTTTGGGCAACAT
GCAGGGTATGGGACAAAGCAGCATTTAAAAGCGTTAGAAGAGTTTGGACCGACTATTCAC
CATCGTAAATCATTTGAACCAATAAAATCTATGTTTTCATAA
>7NBS_00314 rbgA
GTGACGATACAATGGTTTCCAGGGCATATGGCTAAAGCCCGACGTGAAGTAACTGAAAAA
TTAAAGCTTGTCGATATTATATTTGAATTAATAGATGCACGTTTACCGCTATCCTCACGT
AATCCGATGATTGATGAAGTCATTAACCAAAAACCTCGTCTTTTAATCTTAAATAAAGCG
GATATGGCAGATGAACAAGAAACACGGAAATGGGTAGAGTATTTTGCAAAGCGTGGTCAT
AAAGCAGTAGCCATTAACTCACTTGAGGGCAAGGGCTTACAGCAAGTTACGAAAGCGGCA
CAAGAAATTTTAAAAGAAAAATTTGATCGCATGAAAGCAAGAGGAATGAAACCTAGGGCT
ATTCGTGCCATGATTGTGGGCATTCCAAACGTGGGCAAATCCACATTGATTAATCGCTTA
GCGAAAAAAAATATCGCTAAAACGGGCAATACACCAGGTGTGACAAAAGCACAACAATGG
ATCAAAGTAGGTAAAGAGCTTGAACTATTGGATACACCAGGTATTTTATGGCCAAAGTTT
GAGGATCAAGAAGTAGGCTTTAAATTAGCTTTAACTGGAGCTATTAAGGATACTATTACA
AATATGGAAGACCTAGCTGTCTATGGGTTACGATTCTTATCTAATCATTATCCAAAGCGT
ATGGAGGAGCGTTACGGTCTCGAGTTTATCCATGAGGAGTTAGTGGATACTTTTGACCAT
ATTGGTAAGCTACGTCGTGTATTTGGTCCTGGTGGAGAAATAGATTATGATCAAGTGGCC
CAACTAATTGTTCGAGATATCCGTGGATTACAATTAGGTAAACTTACCTTTGATTTTGTG
GACGAGCAGTTAGAAAAAGAAACAACTGAACAACTATAA
>7NBS_00315 spsB
ATGGAAAAACAAGTGAAAGAAAAAAATGAATTATGGGAATGGACAAAAGCACTATTAATT
GCATTTGCGATTGCTGCAGTTATTCGATATTTTTTATTTACACCCATTGCAGTTGATGGA
GAGTCCATGATGCCAACCCTTGAAGATGGCGATCGAATGATTGTGAATAAAATTGGTTAT
AAAATAGGGGAGCCAAAACGCTTTGACATTGTTGTATTTCATGCACCTGAACAAAAAAAT
TACATAAAGCGTGTAATTGGATTGCCAGGAGATACACTAGAGTATAAGGATGATCAATTG
TATATAAATGGTGAGCCAATTGATGAACCCTATTTAGATGCCTATAAAGCGCAAATTACT
GAGGGGACCTTAACAGAAGATTTCACCTTAAATGACATTGATGTTTCCTTGGATAGCAAT
ACCATTCCTGAGGGGTATATCTTTGTTATGGGGGATAATCGTCGATATAGTAAAGACAGT
CGACATATTGGCCTTGTTGACCAGAAAGAAATTATTGGTAATACCAGTCTGATTTTCTGG
CCGTTTAGTGACATAAAAATTGTAAAGTAA
>7NBS_00316 rplS
ATGTCAAACATTATTGCAGAAATTACAAAATCTCAGCTTCGCTCTGATCTACCAGCTTTC
CGTCCTGGTGATACTGTTAAGGTACATGTGAAAGTAGTAGAGGGTACTCGTGAACGTATC
CAAATTTTCGAAGGTGTAGTAATTAAACGTCGTGGTGGCGGAATTAGCGAAACTTTCACA
GTTCGTAAAATTTCTTACGGTGTAGGTGTTGAGCGTACATTCCCTGTACACACACCAAAA
ATCGCTAACTTAGAAGTTGTACGTCGTGGTAAAGTACGTCGTGCTAAACTTTACTACCTA
CGTAACCTACGTGGTAAAGCTGCTCGTATTAAAGAAATTCGATAA
>7NBS_00317 trmD
ATGATGAATATTCATGTATTGAGCCTGTTCCCGGATATGTTTTCAGGCGTTTTTGGTGCA
TCTATTTTAAAGAAGGCACAAGAAAAGGGTGCTGTAAAGTTAGAGGTAACGGATATTCGT
ACATTTTCAGGGAACAAGCATAATCAGGTTGACGACTATCCATATGGTGGTGGTGCAGGT
ATGGTATTAAAGCCTGAACCGATGTTTAGTGCAGTAGAGGCTATAACGGCAGATAAACAG
CCACGTATCATATTAATGTGTCCTCAGGGTGAACGCTTTACGCAGAAAAAAGCAGAAGAG
CTAGCGCAGGAAACAGAGTTGGTGTTCTTATGTGGTCATTATGAAGGCTATGATGAGCGT
ATACGTCAGCACCTCGTGACAGACGAAATTTCCATTGGCGATTTTGTCTTAACAGGTGGG
GAATTAGGTGCTATGACTGTTATTGATAGTGTAGTTAGATTATTACCCGGTGTCTTAGGG
CAAGAGGATTCACATATCCAGGATTCTTTTTCAACGGGTCTACTTGAGCATCCACATTAT
ACACGACCTGCTGAGTTCCGTGGCATGAAGGTACCCGATGTTTTATTATCGGGGAATCAT
GCTAAAATCGAGCAATGGCGAGAGGAACAGTCACTGAAAAGAACTTTTGAACGCCGTCCA
GACTTACTGGAGCAATATCCATTAACAGATAAGCAAAAATTGTATCTAGAAAAACTAAAA
AACAATCATCTAGATGCTTGA
>7NBS_00318 rimM
ATGGAATGGTTTAATGTAGGTCGAATTGTCAATACGCACGGTATTCGTGGTGAGGTACGT
GTATTATCGACAACAGACTTTGAAGAAGAGCGTTTTGCGGTAGGAAATAAGCTTGCTGCC
TTTAAAAAAGACGATAAGAAGCCAACCTGGGTAACGATTGACTCTATGCGTCGTCATAAA
AACTTTATTTTATTAACTTTTGAAGGCATGAACAATATCAACTTGGTTGAGCCATTTAAA
GAAGGCATGCTGAAAGTGACTAAAGATCAAATGACTGATGATCTTCTTGAAGAAAATGAG
TTCTTTTTCCATGAAATAATAGGCTGCACAGTTATTTCTGAAGAGGGCGAAACAATCGGT
GTTGTGACAGAGATCCTGCAAACAGGGGCAAACGATGTTTGGGTAGTAAAAGGCTCTAAG
AAAGAACACTATATCCCTTATATAGAAGATATCGTGAAAGATATTGATGTTATGGACAAA
AAAATAGTCATTCATGTTATGGAAGGCTTATTATGA
>7NBS_00319 group_10208
TTGAAGCAGCTGATTGAAGCAATCGTTTTACCGTTAGTCGATTATCCAGAAGAAGTTCGT
ATAGAGACGGATGAAAATGCAAATCGAATTGTTTATAAACTTTTTGTTCATCCAGAGGAT
AGAGGGAAAGTCATAGGCAAGCAAGGGCGAGTAGCAAAAGCGATTCGTACAATTGTTTAT
TCAGCGGCAGGTAGTCACCATCAAAAGAAGACCTACGTCGATATATTGGATTAA
>7NBS_00320 rpsP
ATGGCAGTTAAAATTCGCTTAAAACGTATGGGAGCTAAAAAATCTCCTTTCTATCGTATC
GTAGTTGCAGACGCTCGTTCACCACGTGACGGTCGTCAAATCGAAACAGTTGGTACTTAC
AACCCACTAACTCAACCAGCTACTGTAAACATTGATGAAGAGAAAGCTCTTAAATGGTTA
GCTGACGGTGCAAAACCATCAGATACAGTACGTAACCTGTTCTCAGAACAAGGTATCATG
GAAAAATTCCATAACCAAAAATTCAGTAAATAA
>7NBS_00321 ffh
ATGGCTTTTGAAGGATTAGCGGAACGACTCCAAGGAACGATCCAAAAGATTAAAGGCAAA
GGGAAAGTATCAGAGCAAGACGTTAAGGAAATGATGCGAGAAGTCCGATTTGCTTTAATC
GAGGCGGATGTTAACTTAAAAGTAGTCAAAGAATTCGTAAAAAAGGTAAGTGAACGTGCT
GTCGGTGTTGATGTTATGCAAAGTCTAACGCCAGGTCAGCAAGTTATTAAAATTGTACAA
GATGAACTAACAGAATTAATGGGGGGCGAACAAAGTCCCATTAAGTTTAATACGAAGCCA
CCCACTGTTATTATGATGGTTGGTCTACAAGGTGCGGGTAAAACGACAACTACAGGTAAA
TTGGCAAATGTTCTACGAAAAAAATATAATCGTAAACCATTACTAGTTGCCGCTGACGTT
TATCGTCCAGCAGCTGTCCAACAATTGCAGACATTAGGAAAACAGTTATCACTACCTGTT
TTTGCGTTAGGTACCGAGGTATCTCCTGTAGAAATTGCACGTCAGGCAATTGAATTGGCA
AAGGAAGAGCATCATGATGTGGTAATTATCGATACAGCTGGTCGACTTCATATTGATGAA
GACCTAATGCAAGAGTTAAAGGATATTCGTGCATTAAAAGAGCCAGATGAGGTTTTCCTA
GTTGTTGATGCCATGACGGGTCAAGATGCAGTCAATGTAGCAGAAAGCTTTAATGAAGCA
ATAGGTATTACTGGGGTGGTTTTAACAAAACTTGACGGTGATACGCGTGGTGGTGCTGCA
TTATCTATCCGATCTGTGACACAAAAGCCAATTAAATTTGTCGGGATGGGCGAAAAAATG
GATGCGCTTGAACCATTCCATCCAGAGCGTATGGCATCTCGTATATTAGGTATGGGCGAT
GTTCTGTCACTTATCGAGAAAGCTCAGGCAAATGTAGATGAAGCTAAGGCAAAAGAATTA
GAAGAAAAGTTTAAATCTCAAACATTCACTTTTGATGATTTTGTCGAGCAATTACAGCAA
GTCAAGAAAATGGGCCCTCTTGATGAAATTTTAAAAATGCTACCAGGTGCTAACAAAATC
AAAGGCTTAGATAATGTAAAAGTTGATGATAAGCAAATGGGGCGTGTAGAGGCCATTATT
TACTCGATGACGCCTGCTGAAAAGACCAACCCAGAAATTATGAATGGTAGCCGTAAAAAG
CGTATTGCGAAAGGCTCTGGGACATCTATTCAAGAGGTGAATCGTCTCATTAAGCAATTC
GATGAAATGAAAAAAATGATGAAGCAAATGACTGGAATGGCAAGTGGTAAAGGGAAGAAA
AAAATGAAATTACCAGGCTTTGATTCATTGTTTAAATAA
>7NBS_00322 group_4927
ATGCTACTTGAAAAAACAACACGCATGAACTTTCTCTTCGACTTTTATCAAGCATTATTA
ACTGATAAACAAAGAAGTTATATGGAGCTATACTATTTAGATGATAACTCTCTAGGAGAA
ATTGCTGAATCGTATGGTGTTTCACGCCAAGCTGTTTATGATAATATTCGTCGTACAGAA
GCGATGCTTGAGGAATATGAAGAAAAATTATGTTTACTTGAAAAATTTCAACAACGTACC
CAAATGCTGTCACAGCTAACAATGGGGATTACAGAAAAGAGTATGACAGCTGAAGAGCAG
CTAGCACTTATTGAACAGCTGAAAGAATGGGATTAG
>7NBS_00323 ftsY
ATGAGTTTTTTTAAGCGTTTAAAAGATAAATTAATGGGTAATCCAGAAGAGGAAGAGAAA
CTAGACACAGCTGACAAAGAACAGGAATCTGACCATTCGGAGCCGGAGCTTGAGGAATTA
AACAAGCCTGCTGCCATTGAGCCTGCTGATCTAAAAGTACCTGAACAAGGTGAAGAAGCA
TCAGAAATGACGATTGTGAAAGAAATTGAAGTGCAAGCAGACCCCTCAGCTGAAATAGAA
GAAGGACAGCCGGATGTTCAGGAGCTAGCAGTAGTAGAGGCCGAACCACTGGAAGAGAAA
AAGCCTTCTGCGTGGTCAATAACACAAAAATTCAAGGCTGGCCTTGAAAAAACACGTAAT
TCCTTTACTTCAAAAGTGAATGACCTTGTTGCACGTTATCGTAAAGTGGATGAAGATTTC
TTTGAAGAATTAGAGGACTTACTATTACAGGCTGATGTTGGATTTGAAACAGTCATGGAA
CTCATGGATAAACTACGTTATGAAGTGCAACGTAAAAATATTAAAGATACAAATGGCATC
CAAGCAGTGATTTCTGAAAAGCTTGTAGAAATTTATGAGCAAGGTGAAGAAGATTTAATT
GAGCTAAATATGCAGCCAGATGGTGAACTAACTGTTATTCTATTTGTTGGCGTAAATGGT
GTTGGGAAAACAACGACGATAGGTAAGCTAGCGCACCGTTTAAAATCTCAAGGGAAATCA
GTTGTATTAGCTGCGGGTGATACGTTCCGTGCTGGTGCTATTGATCAATTACAAGTATGG
GGAGATCGTGTCGGCTGTGAGGTTATTAAACAATCAGAGGGCTCTGACCCAGCAGCAGTG
ATGTACGATGCGATTCGTGCAGCAAAAAATAGAAAAGCAGATGTGTTGATTTGTGATACA
GCTGGACGCTTGCAGAACAAAGTGAACCTAATGAATGAGCTTGAAAAAGTTCATCGTGTG
ATTTCACGTGAAATTCCAAATGCTCCACATGAAGTATTATTAGCATTAGATGCAACAACT
GGCCAAAATGCGCTTGTTCAAGCACAAACATTTAAAGAAGCAACGAATGTAACAGGGATT
GTTTTAACAAAACTTGATGGTACAGCTAAAGGTGGTATAGTCCTTGCTATTCGAAACAAG
TTACACATTCCTGTAAAATTTGTGGGTCTTGGTGAGAAAATGGATGATTTACAGCCATTT
GATGCAGAACGATATGTTTATGGACTTTTTGCCGATGGTTTGGATAAGGAACTAGAAAAT
AATGAAGAGTAA
>7NBS_00324 smc_2
ATGTTCCTAAAACGACTAGAAGTGATTGGCTTTAAATCTTTTGCGGAACGCATTGGAATT
GATTTTGTACCTGGTGTTACAGCCGTTGTTGGACCAAATGGCAGTGGAAAAAGTAATGTC
ACAGATGCGATTCGTTGGGTACTTGGGGAGCAATCGGCAAAGTCGTTACGTGGAGCAAAG
ATGGAAGATGTTATTTTCGCTGGGAGTGACTCTCGTAAGCCACTCAACTTTGCAGAGGTA
ACACTTATTTTAGATAATACTGACGAGCAACTTGCTTTTTCTTATACAGAAGTCAGTGTA
ACAAGACGCGTATACCGTTCAGGTGATAGTGAATATTTATTAAATAACCAACAGTGTCGC
CTGAAGGATATTACGGACTTGTTTATGGATTCAGGACTTGGAAAAGAGGCATTTTCAATC
ATCTCTCAAGGCCGTGTCGATGAAATTTTAAATAGCCGACCTGATGATCGTCGTTCTATT
TTTGAAGAGGCAGCTGGCGTTTTAAAGTATAAAATAAGAAAGAAAAAAGCTGAGCATAAG
CTTGTTGAGACAGATGAAAATTTGTATCGCGTATTAGACATTCTCCATGAATTAGACAAC
CGATTAGAGCCGCTTGAAATGCAGGCATCTAGTGCAAGAGATTATGTACAAATGTCTTCT
GAGCTAAAGGATTTTGATATTGCAATTCTTGTGCATGATTTTAAAAATTGTGCACAATCT
TTGCATGCGCTAAAAGAGGAATTTACGAAGCTTTCTGCAACAGAGCTAGAACAAGCTCAA
AATATTTCCATGATTGAGAAACGGACCGCCAATATACGGAAGCTATTAAAAGATCTAGAT
GATTATTTGGATGTTTCGCAGGCTGAGCTTGTCAATGCCACTATGGAGGTAGAGCGTTGG
GATGGTCGTAAGGCATTGATGGCTGAAAAACGCCAAAATGCATCGAATCAACTACTACAG
CTGAATACGACATTACAAGAGGCTAAGGCGGAAGTAGAATTACTCCTGGTTCAAGAACAG
GAGAAAAAAGAAGTATTCTCCGAGAAGCAACAAGCCGTATCCGTGTTAAAGCAGAGCATC
AAGCAGTTAGAACAATCATTAAATCGATCTGTGACAGAAATCGAGGAAGAAATAGAAGAC
TATAAAAATCGATATATCGATTCATTAAATGAAGAGGCAACAGTCAAGAATGAATTGAAA
AATATCGATCAGCAATTAGCGCAACAAAAAGCAATGGCGGCAAAAATGTCCAATCAAACA
GATGAAATTGGACAAGAGCTTATGCAAATCATTGCTGAAAAAGAAAAGCTAGTGGCTGAA
CATTCCTTAACAACCAATGATTTGCAGAAAAAACTAGAGCAACATGAAACATTACAAATA
CAGTTGAAAAATGTCAACATATCCTTTACAGAAAAGCAGGATATGTTGTACAAAGCCTAT
CAGCATCAACAACAACTAAAGGCTAGAAAAGATACATTAGCTGAACTTGAAGCTGATTTT
TCTGGGTTCTTCCAAGGTGTTAAAGAAGTTTTACTTGCGCGAGATAAAGGCGAACTACAA
GGAATTGAAGGTGCAGTAGCAGAGTTAATCCAAGTTGAAGGAAAGTATTCACAAGCGATC
GAAACAGCGTTAGGCGCAGCCTCTCAACATATTGTCACAACCAATGAACGCCACGCACAG
CAGGCCATTCATTGGTTAAAACAAAAACGTGCTGGACGTGCTACTTTTTTACCAAAAACA
GTCATGAAATCACGCAAAATTAATCCAGGCACTATTCAGCTAGCAACTGAACACCCTGCC
TTTGTTCAAATGGCAGATGCACTCGTCACTTTTAATGAAGACAATCGAACAATTGTTGAA
AATCTATTAGGGAATGTCATCGTGGCATCAAATTTAGAAGGCGCAAGTCAAATTGCCCGA
TTATGTGGTTTCCGATACCGAGTTGTCACACTTGAAGGAGATATTGTTAATGCAGGGGGT
TCCTTAACAGGTGGTGCACTGAAACAGCAATCCTCACTCTTTACAAGAAAAGCTGAGCTA
GATGATTTAATCATTAAGCTAGAATCGTTACAAGCTTCTATTTATAGTGCTGAACAGGCT
GTTGCAGCCGAAAAAGAGAAGCTTGCGGAATTGCGAGATCAAGTAGAGCAACTAAAGCTT
GAAGGAGAGCAATTAAGAAAAGATGAGATGCAACAGTCTAGTCGTATTCGTGAGCTAGAG
GTCGTTGAAAAAAGCTTATCGGCAAGAGTAACCTTTGCTTCAACTGAAACAAAGGATGTA
AAAACTCGTGAGGAAGCATTATTGATACAAAAACAAGCAGCAGAAGAGCGTTTAAATACT
CTTGCTATAGTCCTTGTCGAAATCAATGAAACTGTCGAACAATTAAGTAAGGTAAAGTTA
CAAGGTGAGACAGAGAAAGATGTATTACGAGAACAGCTTGCTGAAAAACGTTCACAGTTA
GCGGTTATGCAGGAACAACTGTCGCAAGTTCAAATTACGACTGCTGAACTAGCACTACAA
TTAAACAAAGCGCACCAAAAAGTCAAAAATATTTCTCAGGAAATAGTGTGGCTTCAATCT
GATGAATCGACAAATCACTTAAGTGATGAAGAGGTTGAGGAACAGGTTATGACATGGAAA
GCAAGAAGAGATGCCCTACAAGAGACTATTGCTGAAAAGAAAGAGCAGAAATTAGGACAG
CAACAAGAACTTTCTACATTAGAAGAACAACTCAAGGAACTGCAACGTATTCATAAAGGA
TATCTTGAAGCAATACGTGCCAATGAGTTAAAACGTAATCGTGTAGAATTTGAAATGGAT
AATTTTATCGAACAACTCGAAGAAAATTATCAGTTAACATTCGAAGAGGCTGAAAAAGAA
GCTCTGGCAATAGAAGATGAAGAGTTTGTGCGAAGACGTGTTAAATTGTTAAAAAGATCC
ATTGAAGAGCTAGGCCCCGTTAATTTAGGTGCGATTGAGGAATATGATAGAGTGCTAGAA
CGTCATACATTCTTAACTGAACAACGAGAGGACTTGCTTGCTGCACAGGAAACATTACAT
GAAGCAATCAAAGAAATGGATGAAGAAATGACGTTGCGCTTTAGTGAAACGTTTTATGCT
ATTAGAGAGCAATTTAAACGTGTTTTCCGTGAATTGTTTGGCGGGGGTCAAGCTGATTTG
GTTTTAATTGACCCACAAAACTTATTGGAAACAGGTATTGAAATTGTGGCACAGCCTCCA
GGGAAAAAATTGCAAAATTTAAGTTTGCTTTCTGGTGGTGAGCGTGCACTTACGGCGATT
GCTTTACTATTCTCCATTCTAAATATTCGACCTGTGCCATTTTGTATTCTTGATGAGGTA
GAGGCGGCTTTAGATGAGGCGAATGTTGTGCGTTATAGCCAATATTTGAAAAAGTTTAGT
CTCGACACACAATTCATTGTGATTACTCATCGTAAAGGTACAATGGAGGGGGCTGATGTC
TTGTATGGTATAACAATGCAAGAATCAGGTGTATCGAAACTTGTATCAGTAAAACTAGAA
GATGAACCCGTACTTGCGGAGCAAAGGAGCGAACAAGCATGA
>7NBS_00325 rnc
ATGGCTATGAAAAGAAAAGGAACTATGCAGAAATCTGGCGTACTTCCTGAAAAAGTACGC
AACCAATTTGAGCTGTTACAGCATGAATTAAATATCACATTTATTAATAAAAATTTATTG
TATCAAGCATTCACGCATTCATCTTATGTGAATGAGCATCGCCGTAAATTATTTACGGAT
AATGAGCGTCTTGAATTTTTAGGAGATGCAGTACTTGAACTGTCTGTTTCTAAATATCTT
TTTGAGAAATACCCAAATATGAGCGAGGGTGAGCTAACAAAGTTAAGAGCTTCCATTGTA
TGTGAGCCATCACTAGTGATTTTTGCTAACGAGCTAGGCTTTGGACGCTTTGTATTGCTT
GGAAAAGGTGAGGAATTAACAGGTGGTCGGGAACGTCCAGCGCTACTTGCAGATGTATTT
GAGTCATTTGTAGGTGCACTTTATTTAGATCAAGATTTACAAACGGTCGTGTCATTTTTA
GAACGAATCGTGTTCCCAAAAGTAGAAGTCGGTGCTTTTTCGCATGTGATGGATTTTAAA
AGTCAATTGCAAGAAATGGTACAGCAAACGAATAATGGACTTCTTCATTATGAGATTATC
GATGAAAAAGGCCCTGCACATAATCGTACCTTTGTATCAAGCGTATTATTAAATGGACAA
GAGCTTGGTATTGGTCGTGGAAAATCAAAAAAAGAAGCCGAGCAGCAAGCTGCACAATGT
GCAATGCGAATGATGCGTGAAGAAGCTGCAAAAGAGGAGGCTTAA
>7NBS_00326 acpA
TTGTCTACAGTATTAGAACGCGTAACAAAAGTAATCGTGGACCGTTTAGGTGTGGAAGAA
AGCGAAGTAACGCTTGAAGCTTCTTTCCGTGATGATTTAGGTGCTGACTCATTAGACGTA
GTTGAGCTTGTAATGGAGCTTGAAGACGAATTCGATATGGAAATTTCTGATGAAGATGCT
GAAAAAATCTCAACAGTAGGTACTGCAATCTCATACATCGAAAGTAAATTAAACTAA
>7NBS_00327 fabG_2
ATGCGTAAATTAGAAGGAAAAGTAGCCGTTGTAACGGGAGCTTCAAGAGGAATCGGACGC
GCTATTGCTTTAAAGCTTGCAGAAGAAGGTGCTAAGGTTGTTGTGAACTATAGTGGCTCA
CAGGCAAAAGCAGAAGAAGTAGTGGCGATGATTCAAGAAAACGGTGGCGAAGCAATTGCT
GTGCAAGCTAGTGTTTCAAAGACCGAAGAAGTTACAGCTTTAATGGATGCTGCAGTGAAA
ACATACGGTTCCCTTGATATTTTAGTTAATAATGCTGGTATTACAAGAGATAACTTGATC
ATGCGTATGAAAGAAGACGAATGGGACGATGTATTAAATACCAACCTTAAAGGTGTTTTC
CTTTGTACGAAAGCGGTCACACGTCAAATGATGAAGCAACGTGCAGGGCGCATCATTAAT
ATTTCTTCTATCGTTGGTGTAGCGGGTAATGCTGGTCAAGCCAACTATGTTGCGGCGAAA
GCAGGTGTTATTGGATTAACAAAAACGACGGCAAAGGAATTAGCTTCTCGTAATATTTTA
GTTAATGCTATTGCACCAGGTTTTATCGAAACAGAAATGACAGAACAATTGCCAGAGGAT
ATCAAACAAGGTATGCTAACACAAATTCCTCTTGCGAAACTTGGTCAGCCAGAGGATATC
GCAAAAGCAGTAGCTTTCCTAGCATCGGATGACGCTAATTATATGACTGGGCAAACACTT
CATATTGATGGCGGTATGGTCATGTAA
>7NBS_00328 fabD
ATGACGAAAATAGCATTTATTTTTCCAGGACAGGGATCGCAGGTAGTTGGAATGGGTCGA
GAGTTTGTTGAAAATGCTGTAGAAAGTAAAGCGTTTTATGATCGTGCAGATCAAGCTCTT
CAGTTTGAATTATCTAAATTAATGTTAGAGGGTCCAGCAGAAGAGCTAACACTGACATAT
CATGCACAGCCAGCGCTTCTTACTACTGGTGTAATGGTGGCTGAAAAGTTACGCGCAGCA
GGTATTCAACCACACTACGCAGCAGGTCATTCACTTGGAGAATATGGTGCATTGGTGTTA
GCAGGCGTTATGTCATTTGATGATGCCGTGTCGATTGTGCATAAACGAGGTCTTTATATG
AATGAAGCTGTGCCGGCAGGACAAGGTGCAATGGCAGCAATTTTAGGAATGGAACTTGAG
GCATTGAACGAGGTAACAGAGCAGGTGTCGGCATCGGGTGACTCTGTTCAGGTGGCAAAT
GTGAATTGTCCAGGACAAATTGTTATTTCGGGTACGAAAGAAGGTGTAGATAAAGCAAGC
ATTGCTGCTAAAGAAGCTGGTGCAAAACGAGCAATACCTTTAGTTGTAAGTGGTCCCTTC
CACTCTGATTTGATGCGACCATCTTCAGAGAAACTGCAAGCAGCATTGGCAGAAATTCCT
TTTTCCGCACCTGAAATACCTGTGATTGGCAATGTGATGGCGAAGGAATTAAAAGATGTA
GCAGCAATACAACAAGAGCTAGTTGAACAAGTATATAGTGCTGTACAATGGGAAGCTTCT
ATGCGCGAAATGCTTGCGCAAGGTGTTGACGTCTTTATCGAATGTGGACCAGGTAAAGTA
TTAAGCGGTCTCTTGAAAAAAATTGATCGCTCTGTTGCAGCCTATTGTGTTTATGATGAA
GCTTCGTTAGAAGCAGTTTTAGAAGCGTCGAAGGAGTGGTCAATCAATGCGTAA
>7NBS_00329 group_3443
ATGAAATTAGCGCTTGATGGAATGGGTGGAGACAACGCACCAAAATCAGTTGTTGAAGGT
GCATTTTTAGCATTAGAGCAAATTCCAAACTTAGAAATCCAATTATATGGTCATCAAGAT
AAGCTGGAACCATTTTTAAAACAACACGATCGATTAAAGGTTATACATTGTGAGGAAGTA
GTAGAAGGAACTGATGATCCTGCCCGTGCTGTTCGTAGAAAAAAGGATTCTTCAATGGCG
CGTATGATGGATGCAGTAGAAGAGGGTAAAGCAGATGCTTGCCTTTCTGCAGGGAACACA
GGGGCCTTAATGGCGGGTGGCCTATTTAAAGTAGGTCGCATTGAGGGAATAGCCCGACCA
GCATTAGCTACAACGCTACCAACGCTAGATGGTAAAGGGTTTTTAATGCTTGATTTAGGG
GCAAATGCAGATGCTCGACCAGAGCATTTAGTGCAATATGCCATTATGGGTGATATTTAT
GCTAAAAAGGTTGGAGGTATACAAAAACCACGTATTGGCTTATTAAATATCGGTACCGAG
GATAAAAAAGGGAATGAATTAACAAAAGCTGCCTTCGAATTATTGAAGGAAGCAGATTTG
AATTTTATTGGAAATGTAGAAGCACGTGATTTACTTGAAGGAGTAGCTGATGTTGTTGTA
ACGGATGGCTTTACAGGAAATATGGTATTGAAGTCTATTGAAGGGACGGCGGGTGCTTTA
TTTTCTATGTTAAAAGATGCCTTTATGTCTTCAACGAAAACGAAAATTTCAGCAGCGCTC
ATGAAAAATAATTTACGTGACTTGAAAAATAAAATGGATTATACAGAGTATGGTGGCGCA
GGATTGTTTGGCTTACAAGCACCTGTTATTAAGGCACATGGATCATCAAATGCAAAAGCG
ATTTTCAGTGCCATTCGACAAGCCAATACGATGGTAGAGCATACCGTTATTTCGACGATT
ACGGAGACAGTACGTCACATAGAAATTGATTAA
>7NBS_00330 fapR
TTGAGACGAACGAAAAAAGAGCGACAGCGACTACTATCTGAAACGATAGCTGAAAATCCA
TTCGTCACAGATGAACAGCTAGCAACACAGTTTCAGGTAAGTGTCCAAACAATTCGTTTA
GACCGTATGGAATTATCAATACCAGAATTACGCGAGCGAATTAAAGATGTTGCTTCAAAA
AGCTATGAAAATGAAGTAAAATCTCTCCCGATTGATGAGGTCATTGGTGAGATTGTAGAT
ATTGAATTAGATCATCGAGCACTCTCGATTTTTGATGTACAAGAAGAGCATGTGTTTCAG
CGTAATGGCATCGCACGTGGTCATCATTTGTTTGCGCAAGCAAATTCATTAGCGGTTGCA
GTAATTGATGACGAACTAGCATTAACCGTACATTCCAATATTACGTTTGTGAAACCTGTA
CGAGCTGGAAATCGTGTTATTACAAAAGCGATTGTTATCGGACGAGATGAACAAAAACAT
CGTACAAAAGTCGAGGTAACATCTACTGTTAATGGTGAAACCGTTTTTGTTGGTGAATTT
GATATGTACCGCACGAAAGGTAAAGGTGAGTAA
>7NBS_00331 recG
GTGACTGAATTATATGGACCCGTCAATGAATTAAAAGGCGTCGGGAAAGAAACAGCAGCC
CATCTTGAATCACTAGGAATCAATACAATAGCTGATTTATTATGGACGTTCCCACATCGA
CATGAAGATTTTCGTTTAAAAGATTTAACGCAAACGCCACATAACGAACGGGTTACAGTT
GAGTGTAAGGTGGAGCGGGAGCCTACGATTTTATTTTTAGGCCGCAATAAGTCAAGACTC
CAAGTAACTGTTTTAGCAGGAAGACATTTAGTGAAAGTCGTATTTTTCAATCAGGGCTAT
TTAAAGCAAAAGCTTGTACCTGGTTCTATTATTACGGTGACTGGTAAATGGGATCGTGGT
AGACAAGTTATCAATGGCACTTCAGTTACATTTGGTCCTAAAACGGATCAAGTTGACTTT
GAGCCTGTCTATAGTCTGAAAGGTTTGATCCCCCAAAAAAGATTTCGTAAATATATGCGA
CAAGTGTTAGATGACTGTGGGGCCATGTTGCCAGATACCATTCCACAATATTTACAAGAG
TCGTATAAGCTCGTTTCAATAAGAGAGGGCTTGGAGGGTATTCATTTTCCGTTGGATGCT
GGACATGCTAAACAAGCAAGAAGACGTTTTGCCTATGAGGAGCTATTAAACTTTCAATTG
CGTATTCAAGCTTTGCGGAAAATTAGGAAGGATAGTGAACACGGTACAGTTATTCAATTT
GATGTGCATAAATTACGGGATTTTATCGCTTCATTACCCTATGAATTAACGAATGCCCAA
AAACGTGTGGTGAATGAAATTTGTAAGGATTTGAAGGAACCACACCGAATGAATCGCTTG
CTACAAGGGGATGTAGGTTCAGGTAAAACGGTCGTAGCAGCAATAGGGCTATATGCGGCC
GTAACAGCAGGTTTTCAAGGAGCCTTAATGGCACCGACTGAAATATTAGCAGAACAACAC
TTAGAGAACTTGCAAGAATGGTTCCAACCATTTGGCGTTCGTGTTGCACTGTTATCTGGG
TCCACTAAAACAAAGGAGCGACGTGTCCTATTAGCTGATTTGGCAAATGGAGAGCTTGAT
ATTGTTATTGGTACACATGCGTTAATCCAACCAGATGTTGTTTTTCATAAGCTAGGCTTT
GTCATCACGGATGAACAGCACCGTTTTGGTGTGGAGCAACGACGTATTTTGCGTGATAAA
GGGGAGAATCCCGATGTGCTTTTTATGACAGCTACTCCGATACCACGAACATTAGCTATT
ACTGCATTTGGGGAAATGGATGTATCGATGATTGATGAAATGCCGGCAGGGCGTAAACAG
ATTGAAACGCATTGGATGAAGAAAGAGCAATTCGGCTCCGTTTTATCTAAACTAGAATTA
GAATTAGCGGCTGGAAGACAAGCCTATGCGATTTGTCCACTTATCGAGGAATCCGATAAG
CTTGATGTTCAAAATGCTGTGGAAATTTATGAGCAGCTAGCGACTTATTTTAAAGATCGT
TACCATGTCGGTTTAATGCATGGGCGTTTATCAGCTGATGAAAAAGATGCGGTTATGCGT
GCTTTTAGTGAAGGGACTATTCAGGTTTTAGTTTCTACAACCGTTGTAGAGGTAGGTGTA
AATGTACCGAATGCTACCTTTATGATAGTCTATGATGCTGAACGCTTTGGCTTAGCACAA
TTGCATCAGCTTCGAGGCCGTGTTGGACGTGGTGAGCATCAATCATACTGTATTTTACTT
GCTGACCCTAAGTCTGATGAGGGAAAAGAACGTATGCAATCAATGACGGAAACAAATGAT
GGTTTCCGTTTAGCTGAAAAAGATCTTGAATTAAGGGGACCAGGAGACTTTTTTGGTAGA
AAGCAAAGTGGTTTACCAGATTTTAAAGTAGCTGATTTAGTACATGATTATCGTATTCTG
GAGACTGCTAGAAAAGATGCTGCAGAGATGCTTGAAACAAAAGCGTTTTGGCAGGATGAC
GACTATCAATACTTGCGTAAAATGCTAGAAGATACTGGCGTTTTACAAGGAGAGCGCTTC
GATTAA
>7NBS_00332 scmP_1
GTGGAAATAGATTTGCAATATTTAGCAAAACAAGCAATAGAAGATCGACGTTATCTTCAT
CAATATCCAGAGCTTTCTGGTCAGGAATTTGAAACAAGTCAATTTATTCGCAAAAGATTA
GAGCATCTTCAAATAGAAATATTAGCGTATGATTCCCCAAACGTAGTAGCTATGGTTCAA
GGGACAAAAGGTACAAAGACGATTGCTTTACGGGCCGATATAGATGCATTACCGATAGTT
GAAGAAGGTGATAAGCCATATATCTCCCAAAAGCCAGGAGTGGCTCATATGTGTGGACAT
GATGGTCATACAGCCATCTTATTAGCAGTTGCAGAATGGATAGCTAAAAATAAGAAAGAA
ATTGAGCCAAATATAATGCTTATTTTTCAATCAGCTGAGGAAATTACACCAAGTGGAGCA
GATTACTTAATTCAAAACGGCGTTCTAGAAGGTGTCGATGCTATTTTTGGTATCCATTTA
TGGCAGGGTTTAAAGAAGGGGAAAATTGGATTAACACATGGACCAATGATGGCTTCTGTT
GATGATTTTGAAATTGAGATTCAAGGTCATGGTGGACATGGCTCAATGCCTCATGAAACG
ATTGATCCAATCTATATTGCAAGCCATTTAATGCAAGCATTTCAAAGTATCATTAGTCGA
ACTATTAATCCTCTAGATGCTGGCGTTATAACAGTAGGCAATATCCAAGCAGGAACAACG
TATAACATTATTCCAGACACAGCAAAATTAATAGGAACGATTAGGGCATTAACACCAGAA
ACCGTAGCTACGATTCAAACGAAGATGGTGAGTTTAACAGAAGGGATTTGCCGTTCGTTT
GGAGCGGAGGGGAAAATCGACTTTATTATAGGGACACCTCCACTTATCAATGATCCTCGG
CAATCTCGCTTTGTGGAATCTATTGTTTGTGAAGAATTTGGGAAGGATGTATTTGAGCTT
GTCGATCCAGTTATGGGTGGTGAGGATTTTTCCTATTATCTAAAGCATAAACCTGGTGCA
TTTATATTTGTCGGAATGGGCGGTGAGAAAAGCCAATATCCTCATCATCATCCAAGGTTT
GATTTAGATGAAGATGTTTTCCCTGATGCCATAAAGCTCTTTATTGATATTATTAGGAAA
TATAAATGA
>7NBS_00333 sdhA
ATGGACGTTTTATTTCATAATGTTCGTGAACTTGTTGAACGAGCAGAGAAAGAAGAAAAA
TTAATATCAGAAATTATGATTGAACAGGAAATATTGATCACAGGTAGAACGCGTGAAGAA
ATCATCCAGCAAATGGATCGAAATCTGACGGTAATGGAAGAAGCAATTGAACGTGGATTA
CAAGGTGTGCAATCAGTAACAGGTCTAACTGGTGGGGATGCCGTATTGCTTCAAAATTAT
ATTGCGCAAGGAAAGTCACTTTCAGGTGACTTATTATTAGATGCAGTAAGTAAAGCGGTT
GCAACTAATGAAGTAAATGCGGCAATGGGCACAATCTGTGCAACACCAACAGCAGGTTCG
GCGGGTGTAGTACCAGGAACACTATTTGCTGTAAAAAACAAACTAAATCCAACACGTGAG
CAAATGATTCGTTATTTATTTACGTCAGGAGCATTTGGATTTGTGGTAGCTAATAACGCT
TCCATTTCTGGAGCTGCTGGCGGATGTCAGGCAGAGGTTGGGTCAGCTGCAGGTATGGCT
GCTGCTGCTATTGTCGAAATGGCTGGAGGTACGCCACAGCAATGTTCAGAAGCATTTGCC
ATTACACTAAAAAACATGCTAGGTCTTGTCTGTGATCCCGTAGCTGGCTTGGTTGAAGTA
CCTTGTGTTAAACGTAATGCAATGGGTGCATCTAACTCTCTTGTGGCAGCGGATATGGCA
CTTGCTGGTGTAACAAGTCGTATTCCATGTGATGAAGTAATTGGTGCTATGTATCGCATC
GGACAATCTATGAGTCCTAATCTTAAAGAGACGGCACGAGGCGGTCTAGCAGCAACTCCA
ACAGGTAAGGCGATCAGTAAAGCCATTCTTGAAAATGGTGGCTTACAGAGTATTAAAGCC
CTTCAATAA
>7NBS_00334 sdhB
ATGAAGTTTACTTCAGTATTTGATATTATTGGACCAGTCATGATTGGGCCTTCCTCCTCT
CATACGGCAGGAGCAGCTCGCATCGGGCGTGTTGCAAGGGATTTATTTGGTAGACAACCT
AAATGGGCAAAAATTCATTTATATGGATCATTTGCAGAAACGTATAGAGGGCATGGTACA
GATGTTGCGATTGTAGGAGGCTTATTAAATTACGATACATTTGATGATCGTATTAAAACG
GCATTTGAAGATGCCAAAAAAGCGGGATTAACTTACGAATTTATTCCTGAAACAGCTAAT
ACGGAGCATCCAAATACGGCTCGACTTGTCATTGGAGACGATGAAGGGGAAATGTCAGTA
GTCGGTATTTCGATTGGTGGCGGAAAAATTGAAGTTAGTGAAGTCAATGGCTTTAAGTTA
CGTTTAACTGGTGGCATGCCAGCTATTCTTGTTGTTCATGATGATCGTGCAGGCTGTATT
GCCAATGTAGCCAATTGCTTGGCAATGCATGAAGTCAACATTGGGCATATGGAGGTTTCA
CGTATCGAACGTGGTTTAACTGCTTTAATGGTCATTGAAGTTGATCAAAACATTGAGGAT
AAGGTGCTACAGCAAATATCTTTAATTCCATATATTACAAAGGTCTCAAAAATTAATAAC
TAA
>7NBS_00335 group_1270
ATGCAGTCTTTAGACGGTATAAAGTTTGCTGAAATGGTACAAATGGGTGCGCATCACCTT
TACCAAAATGCAAATTATGTAGATTCATTAAATGTTTTCCCAGTTCCAGATGGTGATACA
GGTACAAATATGAACTTATCGATGACATCTGGTGCAAAAGAAACAGAGCATGCTGCTTCA
GAGCATATTGGTAAAACAGCACAGGCATTATCAAAGGGCTTGTTAATGGGAGCGCGCGGA
AATTCAGGCGTTATTCTATCTCAATTATTCCGTGGCTTTGGGAAGTTTATTGAAAAAGAG
TCAACAATTGATGCAAAGAGCTTTGCTGGAGCCTTCCAAGCAGGTGTCGATACGGCATAT
AAAGCTGTTATGAAGCCAGTAGAAGGAACGATATTAACAGTAGCACGTGAAGCTGCGAAA
AAAGGTGTAGAAGTAGCAGAAACTGAAAACGATATCATTGCCGTAATGGAAGCTTTTACA
GCAGAGGCAAAGGCATCGTTGGATCGTACACCTGACCTACTACCTGTTTTAAAAGAAGTC
GGTGTGGTAGATAGTGGTGGTCAAGGCTTATTATTTGTGTATGAAGGATTTTTAGCTTCC
TTGAAGGGTGAGGCTCTTCCTGAGAAAAATGATGCGACACTTGATGATTTAATCAATGCA
GAACATCATAGAGCACAAGATTTCATGAACACTGCCGATATTGAATTTGGCTACTGTACA
GAGATCATGGTACGCTTAGAAGATGGAAAAGAACCTTTTAATGAGGAACAATTCCGTAAT
GAGCTAAATCCTTTAGGTGATTCTTTACTTGTGATTTCAGATGAGGAAATTGCGAAGGTT
CATATCCATTCCGAGCAACCGGGTTCTGTTCTATCGATTGGACAAAAATACGGGAGTCTT
ATAAAAATTAAAGTCGATAATATGCGTGAGCAGCATTCAGCAATCGTGGGTGAAGAACAT
AAAGCGCCAACGCCTATCAAAAAAGTAGAAAAGCATCCGTATGCTATTGTCACGATTGCT
ATGGGTGAGGGTGTAGCAGATTTATTGCGCTCTATCGGTGCTTCCTATGTCATTGAAGGT
GGTCAAACAATGAATCCTTCAACTGAAGATATCGTGAAAGCTGTACAAGAAATCGGGGCA
GAAAAAGTATTAATCTTACCGAATAATAAAAATATAGTGATGGCAGCAGAGCAAGCGGTT
GAACTATTAGAAATTGATGCAGCAGTTGTTCCTACTAAGACGATTCCTCAAGGAATGGCA
GCGATTTTAGCGTTTAATCCAGAGGCGGCTGTTGATGTAAATAAAAAAACAATGTCAGAC
GCATTTGCAAATGTGAAGACAGGTCAAGTTACCTATGCAGTGCGTGATACATCTATAGAT
GGTGTTGAAATTCGCAAAGATGATTTTATGGCATTGGCAGAAGGTAAAATTGTCCTTTCT
ACACCAGCACTAAAGGATGCAGCTGAAAAAGTAATCAAGGATTTAGTCGATGAAGATGCT
GAGATTGTTACAGTCATTTATGGTGAAGATACAACTGAACAAGCTGCATCTGAGTTGGTA
GCTTTCATAGAAGAGAATTATCCAGATGTAGAAGTTGAATTATTTGATGGCAAACAAGGG
TTATATCCATATATTATTTCAGTAGAATAA
>7NBS_00336 group_9884
ATGTCAATTGAATTAAACAATGAATTCGGCCAAATTGATATTTCAACAGATGTACTTGCA
CAAATTGCTGGTGGAGCTGCTGTAGAATGCTACGGTATTGTTGGCATGGCATCTAAACAT
CAAATTCGTGATGGTCTAACTGATATTTTACGTAAAGAAAACTTCGCAAAAGGTGTTGTA
ATTCGACAACAGGACGACGATTTACATATAGATATGTACATTATTGTTAGTTACGGGACA
AAAATTTCGGAAGTGGCTTATCAAGTACAATCGAAAGTGAAATATACAGTAGATAAAACA
TTAGGTATGAGCGTAAAATCTGTCAATATCTTTGTACAGGGCGTTCGTGTAGCGAATTAA
>7NBS_00337 group_665
ATGATGGAAAATCAAGAAAAAATAGCTTTTTTTATTCGCGAAGAAATGGTTCAGTCGAAT
TTAAAAGGGATGAGAATAGTTGCTTGGACACTCATGTATGTATCAGTCATTATTTCGGTA
ATACATTATGGAGAGGTATTTTTTGTGAAGGCGGAAAGAGCCATGGTTCCCGTCTATATT
GCCATTCATATCGCCATGTTTTATATAGATGTTGCAGTATTATTGTTTATCCGAGAAAAG
CGAATTCATATTACTCCTTTAAATATACAGAAGTATGAACGGTTGGTTGTTGTTTATATT
TACACAATAATGCTATTGATTACTGCGATATCGGTATTGGATGTTTACTTTTTCCGTCAT
GCAGCATTGTATGAGGTTATTTTAATCATTATTTGTACAGTATTCGCATTACCTTTACGA
AAAATTGTTTGCATTATTTTGCTTTCTGCCTCAGCCATTATTGTGAGTGCATATATGAGT
GCTGGAATATCGAGTGAAAATATAAAAATTATATTACCCATGTCATTATTAATACCTATT
GGTGTAATGATTCAATATCAGACCTATAAGGTTCGTAAACAAATCCATACCCAGCATATT
TTATTGAATGAGGAAATGACCAAAACGAAGCGACTATCAGAATTGTTGGCTATTAAAAAT
AATGAATTAGCAGAGCAAGCATTAAAAGATTCTTTAACGAATCTACCTAATCGACGTGCA
TTTAATCAAAAATTGAATAAGATAGCACAGCAACTTCATCAAACGCAACCTTTAACAGTC
ATAATGATTGATATTGATTGCTTTAAAAAATTTAATGATTACTATGGACATTTACAAGGC
GATGCAGCAATTGTCAAAGTCGCCTCTCTATTGGAAGAAATTGCAGGGAAGTATGATGCA
TTTGTTGCCCGTTGGGGAGGCGAGGAATTTGTTATGATAAGCCAGCAGATTCACAAGTTT
GCCGAACCTGTGTGTGAAGAAATTTTAGAAGGAATTCGACAACTTCATATTCCACATATA
CAATCTACTATTGCCCAACAAGTTACGGTCAGTATTGGCATGTGTCAGGCTAAAATCGCA
AAAAATGAGCATTTACAAACATGTTGTGAATTAGCTGACCAAGCGTTGTATTTGGCAAAG
CAAAACGGACGAAATAACTATTATTGTAAAATGGCCATATTTGATGAAGAAGCAAATGCG
TCTATTTAA
>7NBS_00338 rocB_2
ATGAATGCTTTTATGTGGGATACACCTGAAAAACTACGTGCCCTATTATGTGAACTTGTG
AGCTGGGAAAGCCGAACATTAACGGAGGGCGAAAATAAATTTGCCTATCAGTTAAAAGAT
AAATTGTTAACGCTTCCATATTTTGAAAAACACCCGGAGTTGATTGAATTACATGATGCA
GGACTGGGCAGAAATGCGGTGACAGCCTTCTATAAGCATCCAACGGCAACAGAAACCGTT
GTGTTAATCAGTCACTTTGATACGGTGCATACGGAGGAATATGGTGAACTAGAGCCGTTA
GCCTTTTATCCAGAAGAACTAACGAAAAAGCTCCTAGAACCTAAATACCTAAAAGACTTA
CCAGAGGCAGCTCGCATTGACCTGGAGTCAGGGAATTACTTATTTGGACGCGGCACAATG
GATATGAAAATGGGTCTTGCCTTACACATGCAGCTGATCGAAAAGGCAAGCTTTGAGCAA
TGGCCGATTAATTTGATTTTAACGACGGTTCCTGATGAGGAAGTCAACTCTGCTGGTATG
AGAGCGGCTGTTGTGGAACTGGTGAGACTGCGGGAACAGCATGGCTTAACCTATAAATTA
TTTTTAAATAGTGAGCCATCGTTTTCACAAGGGCCTTCGGATACGAATGAATATATTTAT
TCAGGTACAATTGGTAAAATCATGCCTGCTGCTTTGTTCTACGGAAAAGAGACACATGTT
GGTGAGCCATTAAAAGGGATGACGGCTCCCTTTATCGCCTCCTATATGACACAGCATATG
GAGTGGAACCCCCTTTTCCGTGAAACAGATTTAGGTGAAAGCACACCACTACCTGTCTCT
CTACAATTAAAAGATTTAAAAATGGAGTATTCTACACAAACACCATACCGTGCGGCGGCA
CTTTACAATGTCTTTTTATTAAAACGGACAGCGGCAGAGGTGATGGCTATTTTTGAGGAA
GTTGCGTTACAGGCTATGGCTGCTTGCAATGCACACTATCAGGACATTTGTACACGAGAA
AATGTGCAGGGGGTGGGCAAGGTAAAGGTTTTACGCTATGAGGCCTTATTGGAGCATGCC
ATCCATAAACTAGGGGCTGAAGAAGTTCAAGCGATTAAGCAGCAGGTGCAGCAGCATCGT
GCCTGGGATGATCGTGAAAAATCCATTCGTATTGTGGATCAGCTCATGATTCGCTGTCAG
GAATTAGCGCCTGCTACCGTCCTGTTATATGCACCACCTTACTATCCAGCCATTAATTCA
TCCAATCATCCATTAGTGAAACAGTCGATTGAATTAATGAAGCAAACAGCTCAAACCTTT
GATATTGAGGTGGAGCAGATCCATTACTTTAACGGAATTTGTGATTTAAGCTATGTCAAC
TATTCAGATGCATCCAATGAGTGGCTAGCATTTGAACGGAACACACCAGTATGGGGCGAT
ACGTATCATATTCCATTCAAAGAAATGACGGCATTACAAGGTCCTGTCTTAAATGTCGGT
CCATTTGGGAAGGATGCCCACCAAAAAACAGAACGATTGCATGTTGATAGTGCGTTTAAA
GAGATGCCTGTTATGATTGATACGCTTATTAAAAGTCTATTTTAG
>7NBS_00339 rocC
ATGTTGAATAAAGGGGATCAGCTTGACAATAATCAATTAAAACGTTCGATGAAAAGTCGT
CACTTATTAATGCTTTCACTTGGGGGTGTTATTGGAACAGGCTTATTTTTAAATGTAGGC
TATACCATTAATCAGGCAGGACCCGGAGGTGCACTGATTGGTTACTTGTTTGGTGGCTTA
ATTTTGTTTATGGTCATGAACTGTCTTGGAGAATTGGCTGTTTACATGCCTGTTACAGGC
TCTTTCCAAACATATGCAACACGTTTCATTAGTCCTTCTGCTGGTTTTTCATTAGGTTGG
ATGTATTTTGTCGGGTCTGCTGCCACAGCAGGCGTTGAATTTACGGCTGCAGGTATTTTA
ATGCAGCATTGGTTTCCAAGTGTACCAATTTGGATATGGTGTGCTGTGTTTATGGTTCTT
TTATTTGTCTTAAATGCTTTAACAACGAAGGGCTTTGCTGAAGCAGAGTTCTGGTTTGCT
AGTATAAAAGTTGTTGCAGTGATTGCATTTATTATTATTGGTGGAGCGGCTATCTTTGGT
TTCATTCCATTAGCAGATCGTCCTACTCCACATCTCACAAATTTAGCACCTTCTGGTTTA
TTCCCAGCAGGTATTACGATTATTTTTGTCACAATGATGAATGTAATTTTTTCTTATCAG
GGATCAGAGCTGGTGGGTATTGCAGCAGGGGAGACCGAGAACCCTGAAAAAAATATTCCA
AGAGCGATTCGTACAATTCTATTCAGAATCATCGTTTTCTATATTGCTTCCATTATTGTA
TTATCAGCAATATTCCCAGCATCAGAGCTTGGGCTTATGGAAAGTCCATTTGTCACGTTA
ATGAATTTAGCTGGTGTACCATATGCCGCTAGTATCATGAACTTTGTTATTTTGACAGCT
ATTTTATCAGTCGGTAATTCATGTTTATATGCATCAACACGTTTATTATTTTCCATGTCA
CAAGAGGGGATGGCGCCCAAGTTATTTGGTCGATTAACGAAAAATAAAGTACCTTTAAAT
GCGCTTATTTTTACGATGGTATTCTCACTCTTATCTTTATTAACTAGTGTAATGGAAGCC
GATGCTGTATTTGTATTACTAATGTCGGTAGCTGGTATATCTGTCACAATTTCATGGATG
GGGATTTGTGCTTCTCAGTTAATGTTCCGTTATCGCTATGTGAAGTCAGGAGGAAATGTG
GCTGATCTAAAATTTAAAACACCACTATTCCCGTTGATTCCAGTATTTTGTATAATCTTT
TGTGTTTTAATTCTAGTATTTTTAGCGTTTGATCCAACGCAAAGGATTGGTTTACTATAC
GGGATTGGCTTCTTTATTGCCTGTATGATCTTTTATCAATTGAAATTAAAAAAAGCGGCG
ACTGCTGCTACAGATAGCAAAAATGAAGAAACACTAGAAGTTCGTTAA
>7NBS_00340 group_5772
ATGTTTAAAAATGTTATTGTTAAAAATCCAGGAAATAGTTTTGTAAACGGTTTAACGACT
AGTGATTTAGGAAAGCCCATTTTAGAAAAATTATTTGAACAACATGAACACTATGTAGAG
GCTTTAAAAAAATGTGGTGTTGAAGTAACACAATTACCAGCAAATGAAGCATTTCCAGAT
TCAACATTTGTAGAGGATACAGCTGTATTAACGGCTGAATTTGCTATTATATCGAATCCT
GGAGCAGCGGCTCGTAACCGCGAAATTGAAGAAATCGAACCAGCTGTAAAACAATTCTAT
GAAAAAATTTACTATATTAAAGGTTCTGGAACACTTGATGGTGGAGATGTATTACAAGCA
GAGAAAAAGTTTTACGTAGGAATCTCAGATCGCACAAATGAAGAAGGCGCTCAGCAATTT
AAAGAGATTGTTGAACAAGAAGGTTATGAAGCAACTATTATCCCATTAATAGAGTTCTTC
CATTTAAAAACTGGAATTGCCTATGTTGGGAACAATCGTATGGTGCTAGCTGGTGAATTT
GTCGATCATCCTGCATTTGAATCTTACGAAAAAATCGTGATTCCTAAAGAGGATGAATAT
TCAGCTAACTGTATTCAAGTAAATGATTATATTATTATTCCAGCTGGCTATCCAGAAACA
AATCGTAAATTACTAGACCTGGGCTATCAAACTATTGAACTTGATATGTCTGAATTTAGA
AAACACGACGGTGGTTTAAGCTGTTTATCATTACGTTTTTAA
>7NBS_00341 arcA_2
ATGCATTATTGTTCATCTATGTATGCACCTTTGAAACACGTTATTGTAAAAGATCCAAAA
GATGCTTTTCGAAGCCAAACACATCTTAGTGAGGAATGGAAAACATTTAACTACTTATCA
GAGCCTAATTATGAAGAAGCTCTAAGCGAATACGCTGAATTTATTGGGATTCTTGAAAAG
TATGTTGAAACCATTGATTATCTGCCAATAGCAGAAGAAGTAGGATTAGATTCTCTCTAC
GCACATGATCCAGTTAAATTCACACCAAATGGTGCCATTATACTGAAATCGGGCAAAAAA
TTAAGACAGCCAGAAGCAGGAGTATACAAGGATTTTTTACAGCAAAAGGGTATTCCCGTA
ATCGGTGAACTAACAGGTGAGGCAGTTTCGGACGGTGGAGATATTGTTTGGCTAGATGAT
CGAACGCTCGTTGTGGGCAGAGGTTATCGAACAAATGATGAAGCCATTCGTCAGTTAAAG
GATATGACAGCCGATTTGGTAGATGAATTTATAGTTGTACAGCTACCACATGATCTTGGT
GAAGCTGAGTGTTTACATTTAATGTCTTTCATAAGTATGGTAGACCAAGATTTAGCTGTT
GTGCATTCGCGCTTAATGCCAGTATTTTTCAGACAACTGCTAATTGAGCGTGGCATCCAG
CTAGTAGAGGTACCAAAAAATGAATACGATTCGTTAGGTTGTAATGTGTTAGCGCTTGCA
CCAAGGGTCTGTGTAATTCCTCAAGGCAACAAAGAAACAAAGCAACAGCTACTTGATGCT
GGAGCAACTGTGTATGAATATAAAGGCGATGAAATTACTGTTAAAGGGACAGGTGGGCCT
ACGTGCCTAACTTGCCCAGTAGTAAGAGGATAA
>7NBS_00342 kdgR_2
ATGCAATTATTAGAGCGGGCAATGACCATTGCCAAGGTTTTAGCTGCCGATGCAAACGAC
AGTAGCTTGTCCATTTCAGAGCTTTCTACAAAATGCGATTTACCGCTAAGTACTTTACAT
AGAATTTTAAAAGCCATGATTAAACAAGGGATGATTGAGCAAGATGAGCAGACTAAACAT
TATCGGCTTGGAACCATATGGATGGAACTTGGCTTACAGGTGTATGATACGATGGATTAT
ATTAGCAAAATTAGACCTGAGTTAGAACGATTAGCCAGAGAGGTTGAAGAAAGCGTCTAT
TTAAGTAAACCAGCTGGATTAGATACGATTATTATAGAACGGATAGACAGTGCAGCAAAT
CCGATTCGTATTTATGATCAGCTAGGGATTCGCATACCTATGCATATTGGTGCGGCCAAT
AAAGCCATACTTGCCTCAATGTCAGCGATACAATCAAAAGAAATACTAGAGCAACTAGTA
ACTAAAGATGAAATGGCCGAATTAGAGGAACAGCTTCACCAAATTCGACAACAAGGCTAT
GCAATAAGTCACGGAGAACGAACTGCAGGTACTTCCTCCATTGCCGTCTCTGTTTTAGAT
GGTTTTGGTGAAGTGATAGGAGCAGTCAGTATTGGTTTTGTAAACTTTAATGTCTCTCAA
GATCATATTAATACATTAATTGAGCGATTAGTTGATACTGGTAGACGTGTATCGCTGAAA
CTTGGTTATCGAGGAAAAGGATAG
>7NBS_00343 rpmB
ATGCCAAAACAATGTGTAATCACTGGACGTAAAGCTCGTACTGGTAACAACCGTTCCCAC
GCTATGAACGCTAACAAACGTACTTGGGGTGCTAACCTTCAAAAAGTTCGTATCTTAGTT
GACGGTAAACCAAAACGTGTATGGGTTTCTGCTCGTGCATTAAAATCAGGTAAAATCGAG
CGCGTTTAA
>7NBS_00344 thiN
ATGACGACAGTCGTTGTTTGTGCAGGTGGTCCAAAAAATGAGCTTTGTTCATTTTCATCG
TTTCAGCAGCAACAGGATGTTGTGTTTATCGGGGCAGATCGTGGCGCATTATATTTAATT
GAGCAGGGAATTACGCCTCATGCCATTGTTGGTGATTTTGATTCTTTAACAGATGAAGAA
TATCGACAGGTGATGGCACAAACCAATGATCAGCAACGTTTTCAAGAAGAGAAAAATGAA
ACAGACACGGATTTAGCTTTGCTTAAAGCCTATACGTTTGCACCAAAAGAAATTGTTTTG
ACAGGTGTGACGGGTGGGCGTTTAGATCATTACGAGGCAGCTGTTCGTTCTATTTATCGG
TTACAAAAAGAGCATCCTCAAATTGAACTTAAGATAATCAATCATACTAATATGTTGCAA
TTTTTACTGCCAGGCACACATACAATTTATGCAGATAATCGATACCGATACTTGTCTTTT
TTTGCTCATGAGGAGCCTATTCAAGGTGTAACATTACGACAAGTAAAATATGAAACAACG
AATGAGGAAATTTCTTTAGGAACATCTCGATTTACAAGTAATGAAATAATAGGAACTTCA
GGGTCTATATCTTTCTCGCAAGGCATATGTTTAATGATAAGAAGCATAGATTAG
>7NBS_00345 rpe
ATGATGATACAAATAGCACCATCAATATTAGCAGCGAATTTTGCAAAGTTAGGTGAAGAA
GTAAAGGAAGTAGAGCAAGCAGGTGCACAACTTATTCATATTGATGTAATGGATGGTCAC
TTTGTACCGAATATCTCATTTGGTTCCATTGTATTGGACGCAATCCGTCCTTTAACAAAG
TTACCATTAGATGTGCATTTAATGATCGAAAATCCAGATCAGTATATTGAACAGTTCGCA
AAAGCTGGAGCAGATTATATTACGGTACATGTAGAAGCATGCCGTCATTTGCATCGCACA
ATTCAATTAATCCGTTCCTTTGGTGTAAAAGCTGGTGTCGTATTAAATCCACATACACCG
ATAGAATCAATTCAACACATTTTAGAAGATATTGATATGGTATTATTAATGACTGTTAAT
CCTGGATTCGGTGGACAAAAGTTTATCCATTCTGTTGTACCTAAAATTGAAGCATTATCA
ACAATGATTAAGGAGCGAGGCTTAGATATTGCCATTGAAATTGATGGTGGTATTACTGCT
GAAACAATTGTGCCATGTGCACAGGCTGGAGCGACAATTTTTGTAGCTGGGTCAGCCATC
TATAGTAAAGAAGATCGAACAGCTGCTCTTCAAGAGATTTTACTTGCTGGCGAGGCAGCG
ATTAAAGGATGA
>7NBS_00346 rsgA_1
ATGGCGCAAGGCCAAATAAGAAAAGCATTAAGCGGTTATTATTATGTATTTGATGGACAT
CAACTGATTCAATGTCGAGGACGTGGGGTATTTCGTAACCGTGGCGAATCCCCACTTGTT
GGCGATATTGTAGAGTATACAATGGAAACAGAAGGCTCCGATGGGACTATACAAAAGATT
TTAGAGCGTCAAAATGAATTGGTACGTCCGCCAATTGCTAATATTGATCAAGGTATTTTG
GTATTTTCCGTAAAGGAGCCAAATTTCAATACCATTTTACTGGATCGTTTTTTAGTTGTG
TTAGAATCCTTCCATGTACATCCTATTATTTGTTTAACAAAAATGGATCTGCTAGAAAAA
GATGAACGTGAGGAATTACAAAATTATATAGCAGATTATGAAAGCATGGGCTATACAGTT
TTGCAAACATATAAAGATGAAGAAGAATTAGTTGAACGATTACGTCCTATTTTAAAGGGA
AAAACCACTGTTTTAGCTGGCCAATCGGGTGTTGGGAAGTCAACTTTGCTTAATACACTA
ATTCCAGAGTTGAACTTAAAAACGGGTATTATCTCCCAAAGTTTAGGACGGGGTAAACAT
ACCACTCGTCATGTTGAACTGATAGAGGTCTGTGATGGTTTATTGGCAGATACACCTGGA
TTTAGTTCCTTTGATTTTGACGAAATTGAGAAAGAAGAATTAGGTGTATGTTTTCCTGAA
ATGGCTAGAGTGGCGGATGATTGTAAATTCAGAGGTTGCTTACACTTGAAAGAGCCTAAA
TGTGCAGTAAAGGCAGCAGTCGAATCAGGAGAAATTCGAGACTACCGCTACAAGCATTAT
GAACAATTTATGCAAGAAATTATGGATCGAAAGCCGAGGTATTAA
>7NBS_00347 prkC
ATGCTTGTAGGTAAAAGAATTAGTGACCGTTATAAAATTATAGAACTCATTGGTGGCGGA
GGTATGTCCAATGTTTATTTAGCACACGATATGATCTTAAATCGTGATGTAGCCATTAAA
ATATTACGCTATGATTTTTCCAATGAGGATGAATTACATCGACGTTTTCAACGTGAGGCA
CTGTCTGCTACAAGTCTTACACATCCGAATATTGTTAGTGTTTATGATGTAGGTGACGAT
GGGGATCTACATTATATTGTGATGGAATATGTTCAAGGAAAAACATTAAAGCAGTACATA
CAAGAATTTGCACCAATTTCTCCTGCTAGAAGTGTGCATATTATGAAGCAATTAACGTCT
GCCATAGCTAATGCCCATGAAAACCATATTATCCACCGTGATATTAAACCGCAAAATATT
TTAATGGATGCAGAAGGTAATGTGAAAATTACGGATTTCGGTATTGCCATGACGTTAAGT
GCTACATCGTTTACTCAAACAAACTCTGTGCTTGGTACAGTGCATTATTTATCACCAGAG
CAAGCGCGCGGCGGTACAGCTACAAACAAATCAGATATTTACGCACTCGGTATTGTGTTA
TATGAATTATTAACAGGTGAACTTCCATTTTCTGGTGAATCAGCTGTTTCAATTGCTCTT
AAGCATTTACAAGCCGAAACGCCTTCTGTCCGCGCTTTTGATGCAACGATTCCTCAAAGC
TTGGAAAATGTAGTTTTAAAGGCTACTGCCAAAGATTCATCCCATCGTTATACTACAGTG
GAAGAAATGTATGAGGATTTGGAAACCGTACTATCACCGTCTCGAATCAACGATCCCAAA
TTTGTCATCCCTGTGGATAATGATGTGACGAAGGCTATTCCCATCATTAAAGAGCAGATG
CATAAAAAAGACGAAGATTTAACCAAAACAAGAGTTATTGAACCGATTATGGAAGCTAAA
GCTCCTTCTCAACCACAGCCTAAAAAGCCTGTAGAAAAGCCAGTTCCCGTTAAGGCAAAG
AAGAAAAATTGGCCAAAGTATGTTGCGGGACTATTTATTGCAGCGATTGTCATTTTCCTA
TTCTTTATTTTTGCAAAAGATTTATTTAGCCCGAAAAAAGTGGCTATACCAGATGTAGCA
AATTTAACAATAGAGGAAGCGACAAAAAAATTAGAGGCAGATGGATTTGTTGTTGGTGAA
GAGCATCAGGAGCGAAATCACGAGGAAATTGAAAAGGGGAAGGTTATTGAAACGGACCCT
GCAAAAAATGCATTACGTGAAAAAGGCTCAGAGGTAGACTTAATCGTTAGTTTAGGTGTA
GAGATGACGACTGTTGATAATTATGTAGGACAAAATTATAGTCAAGTTGAAGCTTTAATA
AAAGGTAAATATAAGGATGTCATAAAAGAGGATGTTCCTTCTCGTGAACCAGAAGGAAGA
ATCATTGAGCAAAGCATACCGCCAAATTCTGAGGTAGTAGCGAAAGAAGAAACAATCACG
TTTAAAGTTAGCCAAGGAGTTAGGATGGTAAGGGTTGAAAACGTTGTAAATTATACGAAA
GCGGATATGGATGACTATGTGAAAAGAGTAGGTCTCAATTGGCGTATCTCTCGTGAAGAA
CATCATGAGACCATCCCAGCTGGCAGTGTAATTTCGCAATTGACAAAAGCGGGTACTATG
GTAGAGGAAGGTTCTATGATATCTGTTGTCATAAGTAAAGGACCAGCGAAACAGCCTGAT
AAACTACGTCTCATACCTGTAGTCATTGAGTATAAACCTACAGAAGAGGGAATAGCCCAA
AACATTCGAGTTGAAATTCAAGATAAAAATCATACATTGTCTGAACCAGTGGAAGTATTT
GAAATTTTAAGTGATACGCCATACAACATTCAGCTTACAATTGAAGATGGCAAAGATGCG
AGTTATAGAATAATCCGTGACTCAGAAATAATTTTAGAAGGCAAAGTTAATTATAAGGAT
GTCGATTAA
>7NBS_00348 prpC
TTGGAATACACAGTCGAAAGTGATATTGGTTTAAAACGATCCATTAATGAGGACCGTGCT
GCATTCTTTAAACGTCCAGATGGGCTTGCACTAGCACTTGTTGCGGATGGCATGGGTGGT
CATAATGCTGGTGATGTAGCAAGTGATATGGCAATCCAACAGATGGAATCCTTTTTTTTA
CAGGCAGACACACATCATTTTGTATCCACAACATCAAAAAAAGAATGGTTATTACAAACA
GTTCAACAATTGAATAAAACAATATATGACTATTCTTTATCACATGAAGACTGTAAAGGA
ATGGGCACGACATTTATTGCGGTGTTAATCGAAGAACAACATTGCTTCATTGCACATGTG
GGGGACAGTCGTGTGTATTATTTCTTTGAAGATGGTGCACAACAAATAACAAGAGATCAT
TCATATGTGAACGTCTTGGTTGAAAATGGTGAGATAAGCGAAGAAGAGGCTTTGACACAT
CCAAAGAAAAATTTCATCTTAAAAGCGGTTGGGACAGAGGAAACAATCGAACCAGACTTT
TATGAAGTAGATTTAGCATCAGAATCGTATTTACTCATTTGTTCAGATGGACTAAGCAAT
AAACTAACAGTTTATGAAATGGCATCGATAATTACGTATCCAGATTCTATTGAGGAGAAG
GGACGTAAACTTGTGGAATTAGCAAATGCCAGCGGGGGAGAAGATAATATCTCCCTCGTG
CTATTAACAAAAAAGGATGAGGAGGTGTAA
>7NBS_00349 rlmN
ATGGTGGATCAAGAGAAATTTAATGAACGTATTAACGATTTAGTCGAAGAAGCAGAAGAA
AAGCCCGTTCGACGTGTAAAAAAAGAAAAGCCAAATTTAAAAGAATCCATTTATTCTTTA
CAACCTCATCAATTAGAAGAATGGCTAAAGGAAAATGGTGAAAAGCCTTTCCGCGCTGCT
CAAATTTTTGACTGGTTGTATAATAAACGTGTAAAGACATTTGAAGAAATGTCAAACCTT
TCAAAGGGATTACGCGAAAAGCTAACAGCAAATTTTGCATTATCCACACTCTCAACCATT
ATTAAACAGGAATCTAAAGATGGTACCATTAAATTTTTATTTCAACTACAAGATGGGTAT
TCAATAGAAACGGTATTAATGCGCCATGAGTATGGAAATTCTGTTTGTGTAACAACACAA
GTAGGCTGCCGAATTGGCTGTACGTTTTGCGCATCCACTCTAGGTGGTTTGAAGCGACAT
TTATTAGCAGGAGAAATCGTAGAGCAAGTTGTCAAAGTGCAGCAAACTTTAGATGAATTA
GGTGAGCGAGTATCACATATTGTCATTATGGGTATTGGCGAACCTTTTGATAACTATGAT
GCAATGATGAACTTCTTAAAAGTGATCAACCATGAAAAAGGTTTAAATATCGGTGCACGT
CATATTACAGTATCAACATCTGGTATTGTTCCGAAAATTTATCAATTTGCAGATGAACAA
TTACAAATTAACTTTGCTGTCTCTCTGCATGCGCCAAACCAGGAAGCACGTCAAAAGCTA
ATGCCAATTGCTCGTGCTTATAAATTAGAAGAATTAATGGAAGCTGTACGATACTATACT
AAAAAAACAGGTCGACGAGTGAGTTTTGAGTATGGATTAATGTCTGGCGAAAATGATTCA
GTAGAAATAGCAGAGGAGCTATCTGCATTAATTAAAGGAATTAAATGTCATGTCAACTTA
ATTCCTGTAAACTATGTACCAGAACGTGATTATGTTCGTACATCTCGTAGTCAAATTTTT
GCTTTTGAAAAAACATTAAAGAAAAATGGTATTAACGTAACGATCCGCCGAGAGCAAGGT
GCAGATATCGCTGCTGCGTGTGGTCAATTACGTGCACAAGAGAGATCTGAAGAAACGAGG
TGA
>7NBS_00350 rsmB
ATGAGTAAAAAAAGTGTAGTGATTTGGGATGGCAATGTACGAGATGCCGCATTGTCAATT
CTATTAGCAGTTGATAAAAATCAGGCCTATAGCAACTTATTGCTAAATGAAACAATTAAA
CGACATAAAATTGAAGCAAAAGATCGTGCTTTATTGACTGAAATAACGTATGGAACTTTA
CAGCATAAAATGACACTTGATTATTACTTAGAGCCATTTATTCGCGGTTCAATTGATCAT
TGGGTTCGCTGGCTATTAAGAATCTCGTTGTATCAAATCCATTATTTAACACGTATTCCT
CCACATGCTGCGGTAAATGAAGCAGTAGAAATTGCCAAGCGTCGAGGACATCGTGGAATC
GCCTCTATGGTCAATGGCATATTAAGATCCGTGTTACGCAGTGGAGTCCCTTCAACAGAT
GACATAGCAGATCCAATTGAGCGTCTTTCTATAGAAACAAGTCATCCAGTGTGGTTAGTT
CAACGATTTGTTGATAACTATGGTCTGGCAGTAGCGACTGAGATGTTACATGAAAATAAT
AGACCGCCTGTGCAGACTGTTCGTGTTAATAAAACAAAAGCAACCGTTGAACAGGCTATT
GCCGAGTTAAATTCAGAGGGTTTAACTGCTAAGCAAAGCGATGTTATACCAGAGTGCTTA
CACATTACAAACGGCCAACCAGCTCGTACGAAAGCCTTTAAAGAAGGTATGATTACTATT
CAGGATGAAAGTTCAATGATACCTGCTAATGTGCTAAATCCATCTCCAGGTATGCGTGTC
TTGGATATGTGCGCAGCACCTGGTGGAAAAACAACGCATATAGCCGAAATAATGAAAAAT
GAAGGTTCCATTTTAGCAACAGACCTTCATCCACATAAATTAGATTTAATCGACCATAAT
ACAGAGCGTCTAGGGCTTGATATTGTTGAAACAGCCCCGATTGATGGAAGGAAAGCGCCT
GAATTTTTACAAGCAGCGTCTTTTGATGCTATCTTAGTGGATGCACCATGTAGTGGACTA
GGGGTTATGCGACGTAAGCCAGATATTAAATATACAAAGCGTGAGGAAGATTTAGAAAGT
CTTCAAAAAATCCAATTAGCTTTACTCGATGCAGCCACAAAAGTATTGAAAACTGATGGC
AAGCTTGTATACAGTACGTGTACAGTAGACATACAAGAAAACGAAGGTACAGTGCAAGCC
TTTTTAACAGCACATCCAGAAATGGAAGCTATACAACTAGAGTCTTTACCAACAAAATTA
GCGGAAAAGCAAGCTAATGGCATGCTTCAAGTCTTTCCACAAGACTTTGGCAGTGACGGT
TTCTTTGTCGCCGCCTTTCGTAAAAAAGGAGAATCCAACTAA
>7NBS_00351 fmt
ATGACATCTATCATTTTTATGGGGACACCTGACTTCTCCGCACCTATTTTGCGTATGCTA
CATGATGAAGGATATGCTATTAAGGCAGTTGTAACACAACCAGATCGTCCAGTTGGGCGT
AAGCGTGTACTAACACCGCCTCCTGTAAAGGCAACGGCATTGGAACTTGGCATACCGATT
ATACAGCCCGAAAAATTGCGTGGCTCTGAGGAATTACAGCAAATTCTTGCTTTACAGCCC
GATTTAGTAATAACTGCTGCGTTTGGTCAAATATTACCAAAAGAGCTATTGGATGCACCA
TCTCTTGGTTGTATTAATGTCCATGCCTCACTATTACCAAAATATCGTGGAGGTGCTCCA
ATTCACCAAGCCGTCATGGATGGTGAAAAAGAAACTGGGGTAACAATCATGTATATGGCA
GAAAAGCTTGATGCGGGAGATATTATCTCTCAAAAAGCAATCCCTATTGAGGAAGATGAT
CATACTGGTGGCCTTTTTGATAAGCTAAGTAAGGTTGGGTGTGAATTACTTAAGGAAACA
CTTCCTTCTATTATAAATGGTACAAATAACCGTACAGTTCAAGATGAAGCACAAGTTACC
TTTGCAAGTAATATTTCAAGGGAGCAGGAACGCATCGATTGGACAAACGATGCTACTACT
CTGTACAATCAAGTGCGCGGTCTTCATCCGTGGCCTGTTGCTTATACGACTTTTGAGGAT
GGGAATTTTAAAGTATGGTGGGCAACGATTGGCAAAAGTAAACATGAGGCTAATCCAGGT
ACAGTGGTTGCCATTGACAAAGATCATTTTGAGGTAGCAGCTGGCAACGGAACAACTTTA
GCATTATATGATGTGCAACCAGCTGGTAAAAAGCGCATGACCGCAGAGGAATATTTACGT
GGGACAGGTTCTAAATTACAGATTGGGGACCAATTTAAATGA
>7NBS_00352 def1
ATGGCAATAAAAAAAGTAATTGAAAACCCTGCAAACGTACTATCAACACCGTGTGCTGAA
GTGACAGAAATCAATGATGAAATTATTACATTACTTGATGATTTATATGACACAATGGTG
GAATATGATGGCGTTGGAATTGCGGCACCACAAATAGACGTAGGGTTACGCGTAGCAATT
GTTGAACTAGGTGAAGAACGTGATATTTTAGAAATGATTAATCCAACTGTCGTTGAAACG
GATGGAGCAGAAGTAGATATTGAAGGATGCTTGAGCTTTCCAGGATTATATGGAGAAGTG
GAACGTCCTAGTTATGTCAAAATTGAAGCATGTGATCGTGAAGGACGTGTTTATGAATTA
GAGGCAGGTGGCTTTGATGCTCGTGCGATCTTACATGAAATTGATCATTTAGATGGCGTG
CTTTTCGATTCAAAAATCAAGCGTATTGTTACTGCAGAAGAGCTAGAAGAAATGTACGCA
GAAGAGGAGGAATAA
>7NBS_00353 priA
ATGAGCTTTTTGATAGCAGAGGTCATTGTAGATGTCTCTACTTACCATGTAGACCGTCCA
TTTGACTATCAAGTACCTGGAGAATGGATGAATGTTATCGAATTAGGATGTCGTGTTAAA
GTGCCATTTGGTCCAAGAAATGTCTTGGGTTTTGTCGTTGGATTAAAGGAAGAAACAGAT
GTCCCGTTGAATAAACTAAAGGCAATCACTCAAATTCTAGATATGGAGCCAGTCCTGACA
GAAGAGATGCTACAAATGGCGAAGTGGTTGAAGAACGATACGATTTGCTATGAAATAGAT
GCCTTGCAAGTGATGTTACCATCTGCACTTCGAGCCAAGTATGAAAAAACGATTAAGTTA
CAACAAGGTCAACAATTGCCACTAGAGGCACAGGATATTTTCGGAAAGCGTCAACGAGCA
AGTTTTAAAGAATTTGAGCGAGCTGGCTTACTACCCTTATTAAAGCAATTGGTTGCAGAA
AACATTGTTACTATCGAAAATGTTGTGAAGCAGCAGGGGAATGTGAAAGAAATTCGAATG
GTTCAAATAACAGCGGACCAACAACTTATTGAACGTGCTTCAGAGCAGTCATCCAGAGCA
GTTAAACAACGGCTATTACTACAATGGATGTGCCAACACTTAGGAGAGGTTTTTTCTCCA
CAACAAATTTGTGACGAGGCAGGGGTCTCTATATCAGTATTAGAGGCAGTGATTGACAAA
GGAGCTGCTCAATTTATTCAAGAGGAAGTCTTTCGTGATCCATTTACGAAGGAAGTTTCA
CGTACACAAGCCTTACAATTAACAGATGAGCAGCAGGTTGCGCTTCAAGCTATTACTACT
GCTATGGACCAGCAAATAGCGCAAACCTTTTTATTACATGGTGTAACAGGAAGTGGCAAA
ACAGAGGTTTATTTGCAGGCCATTCAAAAGGTACTAGAAGAAGGAAAAGAAGCCATTATG
CTCGTACCTGAAATCTCTTTAACTCCACAAATGACCGAACGATTCCGCAGTCGCTTTGGT
GAGATGGTTGCTGTGATGCATAGTGGATTATCTGTAGGGGAGAAGTATGATGAATGGCGT
AAAATCCAACAGGGTAAAGTGAAGGTCGTAGTTGGTGCTCGTTCAGCTATTTTTGCTCCC
TTTACGAATATAGGGCTTATCATTTTGGATGAGGAACACGAATCAACTTATAAGCAAGAA
GATTCACCGCGTTATCATGCAAGAGATGTAGCCATCTGGCGTAGTGAATATTATAAATGT
CCTATTATTTTAGGAAGTGCGACACCAGCATTAGAGTCATTTGCAAGAGCTAAAAAGGGA
GTGTATACGCTACTCTCATTAAAACACCGTGCTTTACATCAGGCTTTGCCGACTGTTTTT
ATTGTAGATATGCGTGAAGAGCTGAGACAAGGTAATCGTTCAATGTTTTCTCAAACACTG
ATTGAGGCAATCCGTACAAGACTTGAGAAAAATGAGCAAATGGTGCTGTTTTTAAATCGT
CGTGGCTATTCTTCGTTTGTACTCTGTCGAGATTGTGGTACAGTCGTTCAATGTCCAAAT
TGTGATATTTCCTTAACCTATCATCGAACAACTGAAAAATTGAAATGTCATTATTGTGGT
TACGAGGAACATGTTCCTCAAATATGTCCGCAATGTCAAAGTGATCATATTCGTTATTTT
GGTACTGGTACACAAAAGGTGGAAGAGGAACTGTATAAATTGTTTCCTGAGGCAAGAGTA
ATACGTATGGATGTAGATACTACGAAGCATAAAGGGGCCCACGAAGAAATATTGGAGACT
TTTGGGGCAGGGCGAGCAGATATTTTGCTGGGTACTCAAATGATCGCAAAGGGCTTGGAT
TTTCCAAATATAACACTAGTCGGTGTACTTAGTGCCGATACATCCCTACATTTACCTGAT
TACCGCGCAGCAGAGCGGACCTTTCAGCTATTAACACAGGTAAGTGGCAGGGCTGGGAGA
CATGACAAGCCAGGGGAAGTCATCATTCAAACGTATACACCTGAGCATTACGCAATTGAA
TTAGCTAAAACTCAGGATTATGAGCCATTTTATGAACGAGAAATGTTTTTACGTCGCCGA
TCCAACTATCCACCTTATTATTTTGTAGCTCTTATTCAATTATCCCATGAAGATGTCATG
ATGGCTGCTGAATATGCTGGTCGAGTGGCTGATTGGTTACGAGGAAACTTATCGAATCAA
GTAGCAATTATAGGACCAACAACTGCGAGTATTGCTCGTCTCCAAAATAGATATCGTTAT
CAATGTTTGATAAAATATAAAATTGAACCAAATCTAATTCCAGTGTTACAACGTCTACTT
GCCATGTATAGAGCAGAGTGGGTTAAACAAGGAATATTAATGACCGTAGATTTAGATCCG
TCTACTATATAG
>7NBS_00354 coaBC_1
ATGAATAAAAATATTTTACTATGTGTTTCAGGCGGGATTGCCGTATATAAGGCTGTAGCA
CTCGTAAGCAAGCTCTCACAAGCAGGAGCTAATGTGAAAGTCATCATGACGGCCTCTGCT
AGACGGTTTGTAAATCCATTAAGTTTTCAAGTGATGTCCAAAAATGATGTTTATTTTGAC
ACATTTGATGAAAAAGATTCAAGTGTGATTGCTCATATAGACTTAGCAGACTGGGCTGAT
TTAATTTTAGTAGCGCCCGCTACGGCAAATATGATAGGCAAAATGGCCAATGGTATAGCA
GATGATATGGTCACAACAACCCTGCTTGCTACAACAGCACCTGTATGGATTGCACCAGCT
ATGAATGTACACATGTACGACCATCCAGCGGTAAAACGTAATTTGGATAGGCTATCAGCT
GATGGCTATAAATTTATTGAGCCTTCAGAGGGATTTTTAGCATGTGGCTATATTGGGAAG
GGACGTCTAGAGGAGCCAGAAAAAATCACTGCACTTGTTCAAGATTTTTTTTCGGGAAAA
ACAAAACGATTAACAGGAAAAACAGTCATAGTGACAGCAGGTGCTTTGCATGTACCGTTG
GATGAGCAGCATGTAATTAGCCCAAAGGCGAATGGAGCCATAGGACAAGCTTTAGCACAT
GAAGCAAGAAAGCTAGGCGCACATGTAATTGAAATAGAAAATAGTAATTTGTTTGATGTT
ATTCAGCAACTTGAAGCTTATAAAATTCAATATCCTGAGGCAATATTGATCCATGCAGCA
AATGTACCGACTATGGAGGAAACGCCGCTTATTTCGGTAGAAGGAATAAAAGCGATCACT
TTTGGACAAAAAGTGCAAGGTACACCAATGCTTAACATACTTTCTGAGAGATGGATTGAA
TTTAGTGAAAAAGCGGAGCTTAATGGACAGTTTTTGGCTACCATTAACCCACAGTTTTTT
GCTCAGACATTATGGTCTTATATTATAAAGGGTGAAGAGCAATGA
>7NBS_00355 rpoZ
ATGCTATACCCATCAGTAGACGCTTTAAAAAAAGAAATCGATTCAAAATATTCATTAGTG
AGCCTTGCTTCTAAACGTGCTCGCCAAATGCAAGAAGAGCAAGACACGGAACGCTTGCAC
AAGTATGTTTCCCATAAATATGTAGGGAAAGCGCTTGAAGAAGTAGCGGCAGGTGTACTT
ACGAAAGTATCACAGGATGAGTCAACTGTGTATGAGGACGAAATCTAA
>7NBS_00356 gmk
ATGATAAAAGAACGTGGATTATTAATTGTTCTGTCTGGCCCCTCTGGTGTAGGTAAAGGG
ACAGTACGAAAAGAATTATTTTCTCAGCCGAATACGAATTATGAGTATTCCATCTCGATG
ACAACACGAAATCCTCGCGAAGGTGAAGTAGATGGTGTAGACTATTTTTTCAAGACACGT
CATGAATTTGAAGTGTTAATTGAACAAGGTGGCTTATTAGAGCATGCTGAATTTGTCGGT
AACTATTATGGAACACCATTAGCATATGTCAATGAAACACTAGATGCGGGTCGTGATGTA
TTTTTAGAAATCGAAGTGCAGGGTGCAGCACAAATTCGTAAAAAAGCACCAGATGCCTTA
TTTATTTTCTTAGCCCCTCCAAGTTTAACAGAATTAAAAGATCGTTTAGTTGGACGTGGG
ACAGAAACAGAGGATATCATTGCCAAACGAATCGCTACTGCAAGTGAAGAGCTTGAAATG
ATGAGCTTGTATGATTATGTTGTGGAAAATGATGAAGTGACGAATGCCTGTGATCGTATA
AATGCGATTATCAAAGCCGAGCATTGTCGCAGAGAACGTGTTGAAAAAAGATACTTGTCA
ATGTTGAGAGGAGAATAA
>7NBS_00357 group_6153
TTGGTGCGTAGTATGACTGGTTTTGGCAGAGGTGTCACAACAACTAGAGACTTTCAATTA
ACCGTGGAAATGCGCTCGGTCAACCATCGTTTTTTAGAAATTAACGCAAAATTTCCGAAA
GAATGGCTTGAAGCAGAAATTTTTGCAAAGAAATTAATTTCTCAAGCTTTGTCACGCGGC
AAAATTGATGTGATGGTATATGTGAAGGACTTAGAGAACGTAGAGCAATCTATCGAGATT
AATTGGTCATTAATTGAAGCGTATCGTAAGGCAAAAGAGCAATTAGGAAGTAAAGTACCA
CTTGAAGAAAAATGGACGATGCAAGAGCTTTTATCGTTAGAGCAGGCACTTGTGCAGCAA
AAGCCTCAGCTTACACCAGAGGATTTACTCAGCGCTGTTGAACAAGCAATTTCACAAGCG
ATTGAACAGCTCGTACAAATGCGTGAGCGTGAAGGGCAAGAATTGCAAGAGGTTGTTGTA
CAATATAAAGAACAGTTAATGGAGCAAGTTAATCAGATTCGTTTGTGTTCTTCTCTTGCT
GTTGAAAAATATCGTACACGATTAATAGAGCGAATTACTGAAGTTGCAAATGGCACATTG
CTAGAAGATCGTTTACTAGCGGAAGTAGCGATTTTTGCAGAACGAGTAGACATCTCCGAA
GAATTAGACAGATTAGATAGTCACTTCAACCAACTGGAGGAAACATTACTTGAAACAATT
TCAGTTGGACGTAAATTGGACTTTTTAATGCAGGAAATACATCGCGAGATTAATACGATT
GGTTCAAAAAATCAATCTACAGAAGCAGCGGTTGCTGTTGTTCAGGCGAAAACAATTTTA
GAAAAGATGCGTGAGCAAGTGCAAAATATCGAATAA
>7NBS_00358 rqcH
ATGGCATTTGATGGCTTATTTACTTATTCAATAACTGCCGACCTACAACAACTGGTCACT
GGTCGGATTACAAAAATACATCAACCTAATGCACAAGAGGTTATTTTACATGTGCGTGCA
AACGGGAAGAATCATAAATTACTGTTTTCAATCCACTCTTCTTATGCACGTGTTCACCTT
ACTGAGCACACGATTGAAAATCCAGCAGAGCCCCCAATGTTTTGCATGCTTTTGCGTAAA
CATTTAGAGGGTGGTTTTATTGCTTCTATAAAACAGCATGATTTTGATCGCATTATAATA
GTAGAAATTGAAAGTAAAAATGAAATTGGAGATCCTATCGTAAGGGAAATACATGCGGAA
ATTATGGGTAGACATAGTAATCTACTATTGATTGATCAAGAGCAGGGTAAAATTATTGAC
AGCCTAAAACATTTGCCTCCTTCAGTCAATAGCTTCCGTACTGTGCTACCAGGTCAACCA
TATATTGCGCCACCCACACAAAACAAATGGAATCCTTTAACAGTGACAGATGAAGAGCTA
ACAGCATTTTTCGCTGAAGCAAAAACCTCTAAAGAGATCGTGCAACAATTAGCTGGTTTT
TCACCTCTTCACGCGGAAGAATTAATATATCGTATGACAACAGCACCAAATCCCCTGGCA
TGCTTCAAGGATTTTATGACATCCTTTGCAAACGGTGGAATGAAGCCTATGTACGTACTC
TTCAATCATAAAACATACTTCTCCCCTATCGAATTAACGCACTTACATGATGGGGATATA
ACAAATTATCCTAATGTCCATGAGCTTCTTGATCGTGTATTCTTTGCACGGGCGGAGCGA
GATCGTGTGAAACAGCAAGCTGGAGATTTAGAGCGTTGGCTACAAAATGAAATTGACAAA
CTAGCTTTAAAAACCAAAAAGCTAAAAAAAGATTATGAACGTGCCTCTAAGCTCGATCAA
TTCCAACTATATGGTGAACTATTAATGGCCAATATCTATGCCTTTGAAAAAGGAGTCAAG
GAAGTTACCGTCACAAATTACTATAGTGAAACTGGCGAAGAAATAACGATTCCAGTAAGT
GAACGTAAAACACCGATTGAAAATGCCCAAAGCTATTATACAAAATATACAAAAGCAAAA
AATGCATTGGTTATGGTTCAAGAGCAGCTAGAAAAAACGACTGAAGAAATTTCTTACTTC
GAAATGCTAGCACAGCAAGTTCAGCAGGCTTCTCCTGGGGATATTGAGGAAATTCGTGAA
GAGCTAGCAGAGCAAGGTTACCTAAAACTACGTCACGCAAAGAAAAAGAAAAAACAAGTA
AAACCTGAACCTGAGCGCTATGTTTCTTCAACTGGAGTAACAATTTCTGTTGGAAAAAAC
AATAAACAAAATGATATGCTAACATTTAAACTAGCAAAACGGACTGATATTTGGTTACAC
ACAAAGGATATTCCTGGATCACATGTTGTCATTCATTCAAGTGAGCCAGATGAAACGACA
TTGCGAGAAGCTGCCACACTAGCCGCCTATTTTTCTAAGGCTCGAGAATCCTCTTCTGTG
CCAGTAGATTATACTGAAATACGACAGGTCAAAAAACCAAATGGTGCCAAACCAGGTTTC
GTCATCTATTTTGAACAAAAGACACTGTATATTGACCCTGATGAGGCAGTCATTTTACAG
TTAAAGAAACAGTCATAA
>7NBS_00359 group_3451
ATGTCTGTAGGTAAAAAATTAAGCTTTGGTTTCTTTGCAATTATTCTCACATTAATCATT
TCCTTGTTCATTATGTTCCTGCTATTTTCTAACATTGAAAAAAAGATTGAAAGTGCATTA
GAAGGACATGTTGCCCTTGTAGAATTAGCAGATAATATTCAATTTGAAATGGCCATGCAA
GGTCTTTTCATTCGTGCCATCATCATCGAAGACAAACCTGCTAACAAAGAGAGTTACTCA
AAATATGCAAGTATGCTCGACACACATGTAGAAGAAATCATTGAAAAATCGAATTCAGCT
GAAATGGAAACATATGCACAGACATTAAAATCCTATAATGATACTTTTAATAAGGCAGCA
ACAGAAGCAATAGCTCTATTTGAAGCTGGTAATCTAGAAGGTGCTTTGCAAAAGGTAAAT
GGTGAAGTACAGCAAGCAAATAAAGGTATACAAGAGGTATCCGATAAAATTGGAAGCTAT
CAAAAGGAACAACTAAATATTGTGACAAAAGAATCTAAACAGGCTGTATTTAATTCCCAA
ATTATTTCCATTATCGCAATCATCATTGGTATCGCTCTAGGTATTTTCCTTATTTTCTAT
ATACAACGGACAATCTCACGCCCTTTAAAGTCTATCGTTCTGGCAGCAAACCATGTAGCT
AATGGTGAATTAATTCATCCAGATATTACCCATCAATCAAAAGATGAAATTGGTCAGCTT
TCAGTAGCTTTTAATGCCATGAAGGGAAATCTGAAAAGTTTATTAACGCATATACAGGAC
AATGCAGAGCACTTAACAGCTTCAGTAGAGGAACTTTCTGCCTCAACTGAAGAAATTACT
GCCACTGCTGATGAAATAACAATACGGATTAATGAAACAGCTGATGCTGCAGTGACAGCT
ACAGTAGCAGCTAACGAAAGCGCACACGCAATGGATGAAACGGCTGTAGGTGTTCAACGA
ATAGCTGAAGCAACTCAACAACTCCATCAGAATGCTATAACAACTTCTGAATTAGCGACA
AATGGAAATGAGACTGTAGAAGAAGCTCAGCAACAAATGAATGTCATCCATGAATCAACA
CAAATGATTAATAATCTTGTTCAAAAATTGAGTAAGCAATCGGATGAGATAAGTCAGATC
ACTGCTGTTATTACTGCCATTACCGATCAAACGAATTTATTGGCACTCAATGCAGCAATT
GAAGCGGCTAGAGCTGGAGAGCATGGTAAAGGATTTGCGGTTGTAGCAGATGAAGTTCGT
AAGTTAGCCGAGGAATCCAAACAATCAGCCAACCAAATCGTTGCCTTAACGCTAGATATT
CAACAGGATACACATAATGTAGAAAAAGCTGTCTTTGATGGACTTCATTCTGTCACAGAA
GGCGTCAAAATCATCGGACATGCAGGACAAGCCTTTGAAGGTATTGTGAAAGCAATTAAT
ACGATGACAGATCAGATAGAGGATATATCAGCTACCTCTGAAGAAATTTCAGCTAGCGCT
GAACAGGTTGCAGCCTCCGTTGCAGAAATTGCTCATGGTGCTTCAACTAGCGCGGATAAT
ACAAAAATTGTAGCTTCAGCAACAAGAGAACAGTCTATAACAGTACAGCAAGTAAACCAA
GTTGCCGCAGATCTAAGCGAAAAGTCCTTAGATTTACAGAATCAAATCAATCAATTTAAA
CTTTAA
>7NBS_00360 oppA
ATGAATAAAAACAAAAAGTTTTTATTACTAACTGTCCTTGCAGTATTTTCTTTAGTACTT
GCTGCATGTGGCTTCGGCGGAGATTCGTCTGAAAAATCAAAAGACGATGGAAAAGATTCA
GGTTCATCTGAAACTGCTTCATCAGGTGGTGAACTAAACTTAGTAGTAACTTCTGAGCCA
CCATCATTACATCCAGGATTAGCAACTGATACAACTTCTAGTGCTATTCTTACAAACATA
TTTGAAAATTTAACAACGCTAGATGCAGATTCAAAACCAGTTGCTGCTGCTGCTTCTGAC
TGGACAATTAGCGAAGACCAAAAAACTTACACATTCACAATCCGTGATAATAAATGGTCA
AATGGAGATCCAGTAACGGCAAAGGACTTTGAATATGCATGGAAATGGGCACTAAACCCA
GATAATCTTTCAGAGTATGCTTCTATTTTTTACCCAATTAAAGGTGCTGCAGCGTATAAC
AACGGTGAAGGTTCTGCTGATGACGTAGGTGTTAAAGCAGAAGATGACAAAACATTAGTC
GTAACGTTAGAAAACCCAACGCCTTACTTCTTAGAATTAACAGCATTCAAAACATATGCT
CCGTTAAATCAAAAAGCAATTGAAGGTAATGATGAGTGGTACACTGATGCTGGTGATGAC
TATGTAACAAACGGACCATTCACTTTAAATGAATGGAGACACAACGACGCAATCGTATTA
AAGAAAAACCCAGAATATTGGGATGCAGATAAAGTTTCTTTAGAGACAATTAATATCGGT
ATGGTTGAATCTGAAACAACTGCTGCTACAATGTTTAAAGCTGGCGAAATTGACTATCTT
GGTGCTCCATACCAATCTGTTGCACTTGATTCAATTGAAGGATTTAAAGCTGATGGTTCA
TTAAATATTGCTGACCAAGCTTCTGTATATGTCTATAAACTAAATACAAAAGATAAATTT
ACTGGAAACGCTAACATTCGTAAAGCGTTAACTCTAGCAATCGATCGTCAAGGTTTAATT
GACAATATTACTAAAGGTGAGCAAAAACCTGCATTAGGTATGGTGCCAATCGCAGTTAGT
GGTTTTGAAGAAGACCGTGGTTACTTCAAAGATAACGATATTGAAGGTGCAAAAGCTGCA
CTTGAAGCTGGTATGAAAGAACTTGGTATTAAAGATCCATCTGAAATCACTGTAAACATT
TCATTCAATACTAGTGAAGCACATGCTGCTATCGCTCAATTTATTCAAGAGGGCTGGACG
AAAAACCTTGGTATTAAGGTAGGTCTTGATAACTCTGAATGGCAAGTTTACCTAGAGAAA
CTTAATCAATTAGATTACCAAGCTGGACGTCTAGGCTGGACTGGTGACTATAATGATGCT
TATACATTCTTAGAAATCTATGATACTGCTGCAAACGGTAACAACGATACTGGTTGGGAA
AACCCAGAATATAAAAAGTTATTAGATCAATCTAACCTAGAAACTGATCCTGCTAAACGT
CTTGAGCTTTTAAAACAAGCAGAGTCAGTTATCATGACTGATTTACCTGTTGCACCTATC
TACTACTACACTAACCTTTCTGTAGTACAAGATAACGTGAAAAACATGCATGCAGATGTT
CTTGGTAACATTCCACTTAAAGAGGTTGTAGTAGAAGAAAAATAA
>7NBS_00361 oppB
GTGATTAAATATATTTTGAAAAGGCTGATGTATATACTTCTCGCGCTTTTCGTCATCGTA
ACGGTTACGTTTTTCTTAATGCGTCTCGCTCCTGGTAGTCCTTTCGCGAGTGAACGTAAT
TTCCCACCTCAAATCGAGGAGAAGTTAAACGAAACGTATGGATTAAATAACCCTTGGTAT
ATACAATATAAAGATTATTTAATCGATACGGCCACTTTCAATTTCGGTGAGTCAATGAAA
TATAAAGCGCGTTCTACAAATGATATGATTTCTGAAAGTTTCCCTGTTTCTTTAACATTA
GGGATTGAGGCTATGCTACTTGCAGTTGGATTGGGTATTTTAATTGGCGTAGTTTCCGCG
CTATATCATAATAAGTTCCCGGATTATTTGGCAACGTCCTTTGCGGTGCTATTTATATCA
GTACCTTCATTTATCTTAGCTGGTTTAATGCAGTATTTCTTAGCCTATAAGTTAGGTTGG
TTCCCAATTAGTGGATGGAAAGGCTTTGTTTATAGTATATTACCTGCCTTTGCAATCGCT
TTCTCACACATGGGCTTTATCGCAAAGTTAACACGTTCAAGTATGCTTGAGCAAAACAAT
AGTGACTATGTAAAAATGGCTCGTGCAAAAGGGATAGGAAAATGGACGATCGTATTCCGA
CATACTTTACGAAATGCCCTTCTACCAGTCGTAACATACCTTGGTCCATTAACAGCTGGT
GTTGTAACAGGTAGTTTCATTGTTGAGCAAATTTTCGCTATTCCTGGACTTGGTAAACAC
TTCGTTCAAAGTATTACAAACCGTGACTATACAGTCATTATGGGTACGACAGTGTTCTAC
TCTATCATCCTTTTATTTGCGGTATTAATCGTTGATATTCTTTATAGTGTGATTGATCCG
CGTATTAAACTGAAAGGAGCGAAAAAATAA
>7NBS_00362 oppC
ATGACACAGCAACAAATTGAAAAAGATAAGTTTAAAATTGTTGGTGGAAATCATGAAGCA
ACGGAAAAATTAGCTGATAAATCAGTCTCCTTTTGGAAAGAAGTATTTCTCCGTTTCTCT
CATAACAAAATGGCCATCATTGGGATAATTATTTTAATCATTGTTATTTTAATGGCTACG
TTTGTACCAATTTTTTCTCAATACAAAGCAAGTGATCAGCTAGGTGTTTACAATGCACCA
CCATCTGCTCAATTTTGGTTTGGAACGGATGATCTTGGTCGTGATATTTTCGTTCGTATT
TGGGAAGGCGCTCGTATTTCCCTATTTATCGGAATTGCTGCAGCGATTATTGACTTAATT
ATCGGTGTTATTTGGGGAAGTATTTCTGGTTTAGCAGGTGGTCGTGTCGATAACATCATG
ATGCGTATTGCAGACGTTTTAACAGCAGTACCTTATCTATTAGTTGTAATCGTACTATTA
GTTGTTATGCAACCTGGTTTAATCCCAATGATTATTGCCCTTTCTATCACTGGATGGATA
AACATGGCACGTATCGTTCGTGGGGAAGTATTATCTATTAAAAACCAAGAATATGTTCTT
GCTGCTCGTACATTAGGTGCTAGTACAGGCCATTTAATCATTAAACATTTAGTTCCGAAT
GCTCTTGGTGCAATTTTAGTAACGATGACGTTAACAATTCCATCTGCTATTTTCACTGAA
TCATTCCTAAGTTACCTAGGTCTTGGGGTTCCTGCTCCAACAGCTTCTTGGGGTACAATG
GCCTCTGAAGGAAATAAAGCCATTGCCAATGCTCCATGGCGTTTGATTTTCCCAGCAGTA
TTTATTTCACTAACAATCTTTGCGTTTAACGCAGTTGGTGACGGCTTACGTGATGCTCTA
GATCCAAAACTACGTAAATAA
>7NBS_00363 group_1273
ATGAGTAAAAAAATTCTAGAAGTAAAAGATTTAAGAATTAATTTTAAAACTTATGCAGGG
CTTGTCCGTGCTGTACGTGGTGTTAACTTTGATTTAAAGGAGGGTGAAACACTCGCTATA
GTAGGTGAATCTGGTTCTGGTAAAAGTGTTACGAGTAATGCGCTAATGAAACTAATTCCC
CAGCCACCTGGTATTTATGAGTCAGGACAAATTTTATTCAATGGCCGTGATTTAGTTCCA
TTAACTGATAAAGAAATGTCTAAAGTACGCGGAAATGAAATTGCTATGATTTTCCAAGAT
CCAATGACAAGTTTGAATCCAACGATGAAGGTCGGACGTCAAATAACTGAAGTAATTTTG
CAACACAAAAAAGTTTCTAAAGACGAAGCAAAAAAACGTGCGATTGAGCTTTTAACACAG
GTAGGTATCCCCTTCCCTGAAAAACGCTATAACCAATACCCACATGAGTTTTCAGGTGGT
ATGCGTCAACGTGTTGTTATTGCCATTGCCCTTGCAGCTGATCCTAAGCTACTAATTGCC
GATGAGCCAACAACAGCTCTAGACGTAACAATTCAAGCGCAAATTTTAGAATTAATGAAA
GAAATTCAGAAAAACTCGAAAACATCTATCATTTTCATTACACACGATTTAGGTGTAGTG
GCGAATATCGCTGACCGTGTAGCAGTAATGTACGCTGGCCAAATCGTAGAATACGGTACT
GTAAATGATATTTTCTATAATCCAAAGCATCCTTACACATGGGGTCTACTTGGTTCAATG
CCTGATTTAGATAATGATACTGATGAGCTATTACGTACGATTCCAGGCTCACCGCCAGAT
CTTACGAATCCACCTAAGGGTGATGCATTTGCAGCTCGTAACGAGTATGCTATGGCGATT
GATTATGAACAAGAGCCACCAATGTTCCAAGTAAGTGAAACTCATTTTGCAAAGACTTGG
TTGTTGCATCCTGATGCACCAAAGATTCCTCTTCCAGATGCGGTTGCTAAACGTATTGAA
GGGTATTTAGCAAAGGAGGCACAAGAAAATGACTAA
>7NBS_00364 group_4934
ATGACTAAAACTGGTGCGAAAAAAATTCTTGAAATCAAAAATTTAAAGCAGCATTTTGGT
TCGCCAAGTAATCCTATCAAAGCTGTAGATGGTATCAGCTTCGATGTTTACGAAGGTGAA
ACACTTGGTCTTGTGGGTGAATCAGGTTGTGGTAAGTCAACAACTGGTCGTTCAATCATT
CGATTATATGATATTACAGGCGGTGAGATTGTTTTCGATGGTGAAAATGTCCATGGAAAA
AAATCAAAAAATGAGTTAAAGAAATTTAACCGTCAAATGCAAATGATTTTCCAAGATCCT
TATGCTTCTTTAAACCCTCGTATGACAGCTGGTGAGATCATTGGTGAAGCCTTTGATATT
CATGGCCTTTACAAGGATAAAAAGGAACGTCGTGCGAAAATCCAAGAGTTACTTGAAGCT
GTTGGTTTAAACAAAGAGCACGCGAATCGTTACGCACACGAATTCTCAGGTGGTCAGCGT
CAACGTATTGGGATTGCCCGTGCATTAAGCTTAGATCCTAAGTTTATCATTGCCGATGAG
CCAATCTCTGCGCTAGACGTATCCATCCAAGCCCAAGTTGTTAACTTACTAAAACAACTA
CAAAAAGAACGTGGCTTAACCTATCTTTTCATTGCCCATGACTTATCTATGGTAAAATAC
ATCAGTGACCGTATTGCTGTAATGTACCGTGGTAAAATCATGGAAATCGGTAAGGCAGAT
GATATCTACAATCACCCTGTTCATCCGTATACAAAATCTTTACTATCAGCTATCCCACTT
CCTGATCCAATGTCAGAGAAGCGCCGTCAACGTATTCAGTACAAGCATACAGAGGTTGAC
GAAAGTGCAACTTACCATGAAGTTGGTGACCAGCATTATGTTTATGGTACTGCTGATCTA
GTAAAAACTTGGGTTGCTAATCGATAA
>7NBS_00365 group_6155
ATGATTGAGTTAACACAAATAAAGGAGTGTATTCCAATGAAAAAAAGTATGAAACTTCTT
CTTACTACATGTTGTTTTACAATCTTATTAATTAGTGTTGGTTCTTCTACAGCATCTGCC
TATCCAGGTCCATGCCACAGTCCAAAGCCTTGTGTGATTAGACCATAA
>7NBS_00366 group_3453
ATGACATTGGTAACAGATCAAGAAGTTTTAACGCCAAAATCGCCAAAGAAAAGCCCCTCG
CCATGGGTAATTGCGAGACGAAAGTTCTTTAAAAATAAACTAGCCTTGATTAGCCTTATA
TTTCTACTGTTCGTTATAATCTTATCGTTTTTAGCACCATATATTACAACGAAAGATATT
GTTCGAGTTGATTTTACCCAAATAAGTAAACCACCATCTAGTGAAAACTGGTTAGGAACA
GATACAAATGGTCGAGATGTGTTTACAAGAATGCTCTATGCTGGTCGATCGTCCTTAACA
GTAGGATTAAGCTGTATGTTCTTTATTGTTTTAATTGGAACTACAGTCGGTGCCATTTCA
GGGTACTTTGGCGGAAAAATAGATCAAATACTCATGAGATTTACAGATTTTATCTTAATG
TTTCCATTTATGATTTTTGTCATTGTTTTAAATCAAATTCTAATTGGAAAAGTATCTGGT
CTATGGACTTTGATTTTTGTTATCTCGCTGTTAATGTGGGGATCTGTTGCAAGGATTGTA
CGAAGTAGGGTGCTTGCTGAAAAGGAAAATGAGTATATATTAGCAGCTCAATCAATTGGC
TGTAAATCATCAAAGATCATTATCAGGCATTTACTACCTAATGTTGCTTCGACGATTATT
GTACAAGCAACATTGCTGATGGCTGTAACAATCGTTGCTGAATCGGGTTTAAGCTTTTTA
GGGTTGGGTGTACCAGCAGATACACCAAGTTGGGGAAATATGCTGTCCGAAGCTAGAAAC
TCAGAGGTATTAAAGGAGAAGCTTTGGATGTGGGTGCCTCCTGCGACAGCTATTACACTA
GTAATTTTGTCCATTAATTTTATCGGAGAAGGATTAAAGGATGCATTAAATCCAAAATCT
AGAAGGTAA
>7NBS_00367 group_3454
GTGGCAATGCTCTGTATTTTTCGTTGCAATTCTCTGCACTTTTCTCTTGCAAAATACAAG
CCTGGAAATTTGGACTACTATATAAGTAGATTTCACCATGTTTTACTACCTGCGCTTATA
TTAGGATTAATGGGAACAGCATCCTATACACAATTTTTGCGAAATGACATTATTGAAAAT
AGTAGAAAAGATTTTGTAAGAACTGCAAGAGCAAAGGGAACAAAAGAATCGAAAATTTAT
AACAAACATATTTTACGAAATTCTATTATTCCTCTTATTACATTCCTTGGGTTTGATATT
GCGACATTAATTAGTGGTGCGGTAATAACAGAAACAATCTTTACTTATCCTGGAATAGGT
GCTCTCTTCCTTGAATCTGTTGGAAGAAGGGATTATGCAGTCATGATGTCGATCACAATG
TTACTTTCGTTTTTAACACTTTTTGGGAATTTAGTAGCGGATTTATTATATGGTGTAGTA
GATCCACGTATTAGATTGGATTAA
>7NBS_00368 ytkD
ATGTTAACATTTACAGATTTACATGGCCTACAAGTAGATTTGAGTTTTACAAGAGGTGAA
TTTAAAGTAGAACCTAAACACGTCCTTGTCCTTTTAAAGCATAAGAATAAATGGTTATGT
ACGGTCCATAAACGACGAGGTGTAGAAGTGCCAGGGGGGAAGTTAGAAGAAGGTGAAACA
TTAGAGGAGGCGGCAATTCGAGAAGTTTTTGAAGAAACGGGTGTTCATGTGAAAAATCTT
CAATGGTTCGCAGAGTATGCAGTGCATGATGAAATCGTTTTTTGTAAAACTGTTTACACT
GCACAATTTTTAGCGCAAGAGGCCATAGAATTTGATTTAGAGACATCAGGCATGCTTTGG
TTAACCGATGAAGAATTTGCTCAGCATCCTAACTTGAGCTTTCACATGAAGGATGAGGGG
ATGAAGAAAATGCTGGAGGAGCTGAAACATCGTGACACACAATGGTGA
>7NBS_00369 group_3456
GTGACACACAATGGTGATATTATCGAAAAACGCCCCTATCCTTCACCAAATCCAGCTATC
CGTTTAACGGAAATAACCTATCTTTCACAGGGCTTACGTATAAAAGGACTATTAGCAGAG
CCAAAGACTGAAGGTACATATGATGGCTTTTTATATTTAAGAGGCGGTATGCAAAGCATT
GGGATGGTAAGACCCTCTCGTATTGCACAATTTGCTGCGCAGGGCTTTATCGTATTTGCC
CCATACTATCGTGGGAATCGTGGAGGAGAGGGACGTGACGAATTTGCAGGGGCAGACCGT
TACGATGCGGTCTACGCAGTAGATGTACTGAAACAATTTTGCAATGACAATATCCATGTT
TTTGGTTTTTCGCGAGGTGGTATTATGGCTCTATGGACAGCCATTTTAAGAAAGGATATT
ACTTCTGTTGTAACATGGGCAGGTGTTTCTGATGCAACGGCCACTTATTGGGAACGCACA
GATATGCGCAGGATGATGAAGCGCGTTATTGGAGGAACACCGAATCGTGTACCAGAAGCG
TATGATGCAAGAACACCTCTTTTTGAGATAGAGCGGATAACAGCCCCTGTACTTATCATT
CATGGCTATCGTGATGAAAATGTAGATATAGAACATGCCAGACAATTGGCATTTTTTTTA
GAGGATGCAAATAAATCATTCGAAACTTGGTATGATCTTAACTACGCACATCAATATCCA
CCAGCAAAAAATCGTGAAACTGTCCGTGCTCTTTGCAAGTGGATGAAGCAACAATAA
>7NBS_00370 pckA
ATGAATTCAGTAGAAATTGCAAACGAACTGAAGGAATTATTAAACGGCGGTAACATTAAT
GTTCAACTTTCAGTACCACAATTAGCAGAAAAAGCTACATCTCGTGGTGAAGCAATGTTA
ACAGTAGATGGCGCAGTTCGTGCAGAAACTGGCAAATACACTGGTCGTTCACCTAAAGAT
AAATATACGGTAGAAGAAGAAAGCACAAAAGATCAAATTGACTGGGGTAAAGTCAACCAA
CCAATTTCTTCTGAAGTGTTCGATAACCTATATGTAAAAGTAATAAAATATTTAAAAGAA
CGTGACGAGTTATTCGTATTCAAAGGCTTTGCAGGTGCTGACAAAGATTCACAATTAAGC
ATTCAAGTTATTAATGAATACGCATGGCACAATCTTTTTGCTCATCAATTATTTATCCGT
CCAACAGCAGATGAATTAGCTTCTCATGTTGCCGACTTCACTGTCATCTCAGCTCCGAAC
TTTAAAGCAGATCCTGCGGTTGATGGTACTGCCTCTGAAACATTCATTATCGTATCACTT
GAAAAGAAAATTATTTTAATTGGTGGTACTGAATATGCTGGTGAAATGAAAAAATCTATT
TTTGGTATCATGAACTACTTATTACCACAACAAGGTATCCTTTCAATGCACTGTTCAGCA
AACGTAGGTGAAGCTGGCGATGTGGCATTATTCTTCGGTCTATCTGGTACTGGTAAAACG
ACGTTATCAGCTGACCCAGATCGTAAGCTTATCGGTGACGATGAACACGGTTGGTCTGAT
AATGGTGTGTTCAACATTGAGGGTGGTTGCTATGCAAAAACAATCAATCTTTCTGCTGAA
AAAGAACCAGAAATCTACAATGCAATTCGCTTCGGCTCTGTATTAGAAAATGTAGCTGTT
GATCCAGAAACTCGTATTTGTGACTATGATGACGGTTCTCTAACAGAAAATACACGTGTA
GCTTACCCAATCCAATATATCGAAAATATCGTTGATCCTTCTGTTGCAGGTCATCCAAAA
ACAATCATCTTCCTAACAGCTGATGCATTTGGCGTGTTACCTCCAATCAGTAAATTAACA
AAAGAACAAGCAATGTATCACTTCCTAAGCGGGTTCACTTCTAAACTTGCAGGAACAGAA
CGTGGTGTAACTGAGCCAGAACCAGTTTTCTCTACTTGTTTCGGTTCTCCATTCCTTCCA
CTTCCTGCTACAGTATATGCAGAAATGTTAGGACAAAAAATTGACGAGCACGGTGCACAA
GTATTCCTAGTGAACACTGGTTGGACTGGTGGCGAATATGGCACAGGTAGCCGTATGAAA
CTTTCTTACACACGTACAATGGTTCGTGCAGCAATTGATGGTAAATTAGCAGATGTTGAA
ACGACACAAGATGCTGTGTTTGGTTTACACATTCCAACAGCAGTTGAAGGTGTACCTTCA
GAAGTGTTAAACCCTCGTGAAGCATGGGCAGATAAAGCTGCATACGATGCAAAAGCTGCT
GAGCTTGCAGGCTTATTCAATGAAAACTTCAAGAAATTCTCAAACGTTTCTGAAGCCATC
ACTACACTTGGTGGCCCATTAAAATAA
>7NBS_00371 metK
ATGACAAACCGTCGACTGTTTACATCAGAGAGTGTAACAGAAGGACATCCAGATAAGATT
TGTGACCAAATCTCGGATGCCATTTTAGATGCTATTTTAGCAGAAGATCCAAATGCGCGT
GTAGCATGTGAAACAACTGTAACAACAGGATTAGTATTAGTAGCAGGAGAAATTACAACT
TCTACTTATGTTGATATTAAAGGTATCGTTCGTGATACTGTAGCAGAAATTGGCTATACA
CGTGGTAAATATGGCTTCGATGCAGAAAACTTAGCGGTGCTTGTGGCGATTGGTGAACAA
TCACCTGATATTGCACAGGGTGTTGATCAGGCATTAGAGGCACGTGAAGGCTCTATGACA
GATGCTGATATTGAAGCAATCGGTGCGGGTGACCAAGGCTTAATGTTTGGCTATGCATGT
AATGAAACACCAGAGCTTATGCCATTACCAATTAGCTTGGCTCACAAATTAGCACGCCGT
TTAACAGAAGTACGTAAATCAGGTGAACTTGCCTATTTACGTCCTGATGGTAAAACGCAA
GTAACGATTGAATATGATGACAATAATGTACCCGTTCGCGTGGATACAATTGTTATTTCA
ACACAGCATGATGAAGAAGCAACACTTGAACAAATTCAAGCGGATTTAAAAGAATTTGTT
ATTGCACCCGTTGTACCGAGTGAATTATTAGATACTAACACTAAATACTTCATCAACCCA
ACTGGCCGTTTCGTAATTGGTGGACCAAAAGGCGATGCTGGATTAACAGGACGTAAAATC
ATTGTTGATACATACGGTGGTTATGCACGTCACGGTGGTGGTGCCTTCTCAGGTAAGGAT
GCAACCAAGGTAGACCGCTCAGCAGCATATGCGGCACGTTATGTAGCAAAAAACATCGTA
GCAGCTGGCTTAGCAGAGCGTGCTGAAGTACAACTTGCCTATGCGATTGGCGTTGCTCAG
CCTGTTTCCATTGCTGTCGATACATTTGGCACAGGTAGAGTAAAAGAAAGCGAGATCGTT
GAATGGGTACGCGAGCTATTCGATTTACGCCCAGCAGGTATTATTAAAATGCTTGATCTT
CGTCGTCCAATTTATAAACAAACTGCTGCGTATGGACATTTTGGTCGTACAGATTTAAAT
GTACCATGGGAGCAAATTGATAAAGCCGACGCACTACGAGAAAAAGCACGTTTATAA
>7NBS_00372 yrdA
ATGATTTATCCATTTAAAGATAAAACGCCAAAGATCGATCCATCTGTTTTCATTGCTGAT
TACGCAACTGTTACGGGTGATGTAACAATTGGCGCTGAAACAACCATTTGGTTTAATACA
GTTATTCGTGGTGATGTTTCCCCAACGATTATTGGTAAACGTGTCAGTATTCAGGATCTT
TGCTGTTTACACCAAAGTCCAAAATATCCACTCATTATTGAAGATGAGGTAACAGTTGGA
CACCAAGTCACTTTACATAGTTGTACAATTCGCAAAAATGCCTTAATTGGTATGGGTTCC
ATTATTTTAGACGGAGCTGAGATCGGAGAAGGTGCATTTATTGGAGCAGGAAGCCTAGTA
CCTCCTGGTAAAGTCATTCCTCCAAATAGTTTAGCATTAGGTCGTCCAGCAAAAGTTGTC
CGAGAATTAAATGCTGAAGATAAAGAGGACATGGAACGCATTGTACGAGAATACGCAGAA
AAAGGTCAATATTATAAGTCACTTCAGAAATAA
>7NBS_00373 ytpA
ATGTGGAAATGGGAAGCTGATGGACAAGCAAAAGCTGTGATTGCTATTCTTCATGGTGCT
TATGAAAATCACCGTTGGTATGCATGGCTGATAGAGAAATTAAGATTAGAAGGCTTCCAC
ATAGTCATGGGGGATTTACCGAATCATGGGGTGAATGCAAGGTTTGCTCGTGTCCATGAT
GAGGACTTCAAATTGTACAATAAATATACAAGAAACCTGATTGAAAATGCTTTTTCATAT
AATTTACCAACCTTTGTAATAGGTCATGGACTAGGTGCAACATTAATTCTTCATACGCTG
CAAAAGAGACAATATGAATGTGCAGGCATAATTTTAACATCACCTTGGTTGCAACTAAAG
CTATTACCAGGTAAATTAACAAATGCTTTAACAAGTCTAAGTGCGTTAACAGCGAATGTG
AAATTGACACATGACATTACATTAGAGAAATTAACACGTAGTGTTGAAGGTAGAGAAGAA
ATGAAAGATGAGGTTCCGCTCATGTCTGTTGTTTCTGTGAAATGGTATCGAGAGCTTCAG
CAGATGATGAAAAATTTAGTGATGCTGCCTAAAGGTGAAATGCCAAATATGCCTATGCTC
ATTATGACAGCTGAGAAGGATAAAATTACGGACACCCGCCAAACTCGAAATTGGCTTCAT
CAACAGGAATTCACGGAATTTCAGTTTAAAGAATGGGCAAATTGTTATCATAATTTATTT
CATGAGGGAGAGCGGGAAGAGATTTTTATGTATATACGAGATTTTATTAATAATGCTCTT
CGAAGAATTGGTTATATAATTAAATAG
>7NBS_00374 acp
ATGGATGTAATTGTGGAGAAGTTGAATGGTATTTTATGGGGACCATGGTTTATTTATGGC
ATCTTATTAATTGGGTTATTTTTCTCAATTATTACAAGGTTCCTACAAGTAAGGCACATT
AAAGATATGTTTGTTTTAATGTTTAAAGGGGAGAAATCGGAAAAGGGAATATCTTCATTC
CAAGCAATGTCTATCGCATTATCAGGACGTGTAGGTACAGGTAATATTGCTGGTACTGCG
ACAGCGATTGGAATGGGAGGACCTGGTGCTGTCTTTTGGATGTGGGCAATCGCTTTCATA
GGTGCGGCAACCGCGTATGTAGAGTCAACATTAGCTCAAATCTATAAAGAAGAGAAAGAT
ACTGAATATCGTGGTGGACCGGCCTTTTACATAGAAAAAGGAATGGGCCAAAAATGGTTT
GCAGTTATTTTTGCTGTGGCTGCTTTGATTGCGATGTTAATCTTAATGCCTGGCGTCCAA
TCAAACGCCATTGCAGGTGCTGTTGAAAACGCTTTCGGTTTGGAAACTTGGATAACAGGT
CTTATTATTGTTGTTTTATTAGGCGCAATTATTATCGGTGGTGTTAAATCTATTGCAAAT
GCAGCCCAAATCATTGTACCTTTTATGGCATTAGCATACATCATTATGGCTATTATCATT
ATTGTTATGAATATCTCTGAAGTACCAACAGTATTTGCATTGATTTTCTCAAGTGCCTTT
GGTGCCCAAGAGATTTTTGGGGGCATTATTGGTTCTGCCATTGCTTGGGGTGTTAAACGT
GGAATTTATTCCAATGAAGCTGGTCAAGGAACGGGTGCTCACCCTGCAGCAGCAGCGGAA
GTATCGCATCCTGCTAAGCAAGGAATTGTTCAAGCGGCGTCTGTGTATATTGATACATTA
CTAATTTGTTCTGCTACGGCATTTATGATTTTATTTACAGGTATGTACAATGTACAAGAT
GAAAAGGCAGCTGAAGGAGCAGATCCATTTATCCATATTGGACAATTTAATAGTGGTGGA
TTAGCAGGCGATGAGCAAATGACCTTTGCGAAAAGTATTGAAGCAGGTGCAGCCTATACA
CAATATGCAGTTGACTCATCATTACCTGGCTTTGGTGCTCCATTTGTAGCCATTGCGTTA
TTCTTCTTTGCCTTTACAACAATTATGGCTTACTACTATATTGCAGAGACAAATGTCGCT
TATTTATTTAGAGGTAGCACAGAAAAGATTTTCATTTGGATTGCAAAGATTGCTATTTTA
GTTGCAGCCTTCTATGGTACAATCCGTACGTCTGGTCTAGCATGGGCAATGGGAGATGTA
GGTCTTGGTCTAATGGTTTGGATTAACGTTCTGGCTATTTTAATTATTATGAAACCAGCT
ATTGTTGCATTAAAAGATTACGAGAAACAGAAAAAAGAAGGAAAAGACCCAGTCTTTGAT
CCTCGTAAACTAGGCATTAAAGGTGCAGATTTCTGGGTTGAATATAATGAAAAACGTAAT
AATAAATAG
>7NBS_00375 group_1278
ATGAAATTACAACGTGTTTTACAATATGCCCAGCAGTTATTAAAAGATAGTATAGAAGAG
GGAGATACGGCTGTTGATGCGACTGCAGGAAACGGTCATGACACATTATTTCTGGCACAG
CTTGTTGGGGATGAAGGACAAGTTTATGCCTTTGATGTCCAAAAAGAGGCGGTTGATGCG
ACACTCCTTCGACTTTTAGATCATGGTTTAGAACATCGGGCAGTCGTTTTAAATAAAGGG
CATGAGGAAGTCATGCAATATGTACACAAGCCAGTAGCTGCAGCTATCTTCAATCTCGGC
TATTTACCTGGCAGCAACCATGATATTATTACAAGGCCTCATACAACAATCCAAGCTATT
GAAAATATATTAAAGCTCTTAAAAGTGGGAGGATTGATTGTTCTTGTTATTTATCATGGT
CATCCAGGTGGAAAAGAAGAACGTGATAAGGTCATTGATTATGTAAGTCAACTTCCGCAA
AAATATGTCCATGTCTTAAAATATGCATTTCTTAATCAACAAAATGATCCGCCTTTCGTC
ATTGCATTAGAAAAAATGAAAGAATACCCTATTTAA
>7NBS_00376 bioB_1
ATGACAGAGACAAATTTTCCTTTTCCCTCAGAGGGGAAAAGATACTATACATGGAATCGC
TATTTACGTGACCAATTTGGTCATAAAGTATTTAAAGTGGCGTTAGATGCAGGCTTTGAT
TGCCCTAACCGTGACGGCACAGTCGCTTTTGGTGGCTGTACATTTTGTAGTGCTGCAGGT
TCTGGTGATTTTGCTGGCAATAAGGTAGATCCAATTGATGTACAATTTGCTGAAATCCGA
GACAAAATGCATCAGAAATGGAAGGATGGCAAATACATGGCTTATTTCCAAGCCTACACA
AATACACATGCCCCGCTGCCAGTTTTAAAAGAAAAATTTGAAGCAGCTTTGGCGCAAGAA
GGTGTAGTAGGTCTTTCTATTGCTACTCGTCCTGATTGTTTACCAGATGATGTTGTCGAA
TATTTAGCGGAATTAAATGAGCGAACATATTTATGGATTGAGCTAGGTCTTCAAACGGTG
CATGAGAAAACAGCCAATCTTATTAATCGCGCCCATGATTATGCAACGTATGTGGAAGGC
GTTGAAAAATTGCGTAAGCATGGCATTCGAGTTTGCTCACATATCATTAACGGATTGCCT
CTCGAAGACTATGACATGATGATGGAAACGGCACGCGCAGTTGCACAATTAGATGTCCAA
GGCATTAAAATCCACTTACTTCATCTATTAAAAGGAACGCCTATGGTGAAGCAATATGAA
AAAGGTATGTTAGAATTTTTAGACCAAGATGTGTATACAAAACTAGTAGCAGACCAATTA
GAAATCCTGCCACCTGAAATGGTCATTCATCGTATTACAGGCGATGGACCGATTGATTTA
ATGATTGGACCAATGTGGAGTGTCAATAAATGGGAAGTGTTGAATGGTATTGACGCTGAG
CTTGAACGTCGAGGTAGTTGGCAAGGGAAGTTGTATAAGGCAGAGGTTACGAAATGA
>7NBS_00377 mdrP_2
ATGCCAAAACGTGTTTGGTTTTTAATTATCGGAATGCTTGTGAACACAACAGGCAACTCT
TTTTTATGGCCTTTGAATGCCATTTATATGCATGATTATTTAGGCAAATCTTTAGCAATG
GCTGGTTTTGTCTTAATGCTGAATTCTGCTGCTGGAGTATTAGGTAATCTATTAGGTGGT
TACTTATTTGATAGAATTGGTGGCTATAAAGCTATTATGCTTGGCATCCTGTTAACGATT
GCTTCATTAATTGGCTTAACAATTTGGCACGGCTGGCCACATTATGTGTGGTTTTTAACG
ATACTAGGCTTTAGTGGAGGCATTGTTTTCCCAGGTATGTTTGCCTTAGCTGGGGCTGCC
TGGCCAGAAGGTGGACGTAAGGCTTTTAATACTATCTATTTAGCACAAAATGTCGGTGTT
GCCGTAGGTCCTGCCCTTGCCGGTATTGTGGCAGATTATCAATTTGACTATGTGTTTAAA
GTGAATTTAGGTATGTATATTTTATTCTTTTTCATTGCCTTATTTACATTTAAGCGTTTG
GAAGTGGGCAGTATTGCACCTAAAAATGTCTTGAGCGAAAGTAAACGAATCGTAAACAAG
GCACCTTTTTATGCTTTGTTAATAATTAGTGCATCCTCCGTTTTATGCTGGCTAGCATAT
TCTCAATGGAGTGCAACCATTTCATCCTATACACAAGATTTAGGGTTAGGATTAAAGCAA
TATAGCCTACTTTGGACAATAAATGGTCTTCTAATTGTCATTGGGCAACCACTCATTGCA
CCGCTCGTAAAGCGATGGGAACACAATTTAAAACGTCAATTAGTATTTGGTGTAACGCTG
ATTGCTCTTTCCTTTGGCATTATTGCCTTTGCAAACGATTTTAAAATGTTTGGAGCAGCG
ATGCTTGTCTTAACATTTGGCGAAATGTTTTATACGCCAGCATTACCAACGATTGCTAAT
CAATTGGCACCAAAAGGTCGACAAGGATTCTATCAGGGGATTATCAATAGTGCTGCTACT
GGAGGACGGATGATTGGTCCACTATTTGGTGGTATTATGGTAGATCAATTTGGCATGATT
CCTCTCGTTTTAACATTGGTGGTCATCGTACTATTGGCGATTATTCCATGTTTAACATAC
GATTATCCTTTAAAGAAGAACAAAATAGTAGCAGATTAA
>7NBS_00378 group_5837
ATGGAAGAGGGCTTACAACAGTTTAAAGCGGATTTTTTCAAAGCATTAGCACATCCGTTA
CGCATCAGAATACTTGAACTCCTTGTAGATGGTCAGAAAAGTGTCAATGAGATTCAAGAT
TGCTTAGAGAAAGAGGGTTCCGCTGTTTCTCAGCAATTAAGTGTATTGCGTGCCAAAAAT
ATTGTTTATGGGGTGAAGGAAGGAAAAAAAGTTTATTATTCTTTAAGTGACCCAATGATT
GGTGCATTACTTGGGGTGGCAAAGGATATTTTTAATAACCATTTGGTTCATACCATTTCG
AGATTAGAGGAAATGACAAATAATGAAGGTGACGAAGAGAATAAGTAA
>7NBS_00379 dauA
ATGAAGTCACTGTTTACAGGACGCTTTGAAGGGTATTCAGTTCATCATGTAAAAAAGGAT
TTATTGTCAGGGATTATTGTCGGAATCGTTGCTATTCCACTTGCCATGTCCTTTGCCATC
GCATCAGGTGTGAAACCTGAATATGGGATTTATACGGCTTGCATTGCAGGTATTCTTATT
TCTCTTTTTGGAGGTTCTAAATATCAAATAGGTGGGCCTACGGGGGCGTTTGTGCCAATT
CTATTGGGGATTGTTCTTACCTATGGCTATGAAGATTTATTACTTGCGGGTTTAATGGCA
GGGGTATTGCTTTGTATCATGGGCTTTTTTAAGCTAGGGACTTTAATTAAGTTTATTCCA
CGACCTGTAACAGTTGGCTTTACAGCAGGGATAGCAGTGATTATTTTTACAGGTCAAATC
GCTAACTTTCTAGGGCTGACAAATGTTAAAAGGCATGAATATTTTATCGCCAACATACAG
GAAATCATTAAGCAGCTAGGTACGACAAATACGTATAGTATTCTTACTGCTGTCGTATGC
TTGGTGACAATAGTGATAACACCAAAGTTTTTTCCAAAGGTTCCTGGAGCATTAGCGGGT
ATTGTTGTCTCTACACTTATGGCAACTTTCCTCTTTTCAGGACAAGTTGCTACCATTGCA
ACGGCTTATGGTCAAATTCCTAATACATTACCTCATTTCGCCTTACCGAATATCACGCTC
GAACGATTACAACAACTTATTGGTCCAGCGTTTGTTATTGCAATGCTAGGTGGTATTGAG
TCTCTATTATCGGCAGTGGTGGCGGATGGGATGACAAATAGTAAGCATAACAGTAATCGT
GAGCTAATTGGGCAGGGGATTGCTAATATTGTGACGCCTTTATTCGGTGGTATTCCAGCA
ACAGGCGCCATTGCACGCACAGCGACCAATATCAAAACAGGCGCAGTATCCCCTATGTCG
GGTATCATTCATGGTGTGTTTGTTCTAATCACATTATTGTTATTAGCTCCATATGCATCT
CATATTCCGTTAGCAAGCATGGCTCCGGTACTGATGGTCGTAGCTTGGAATATGAGTGAA
CGACATCATTTTTCACATATCGTAAAATTAAAATCAGGCGACTCACTGGTATTATTGATT
ACCTTTTTATTAACGGTATTCACTAGTCTTACATTAGCAGTTGAGGTAGGGCTTGTGCTG
GCTGTGCTATTATTTGCGAAACGTATGAGTGAAAAGCTTGTTGTTACAAAAGTACTTCCG
GATCATTCAAATAAAAGTGAGAAGGTACAGCCACATGTAGTGCATCAGCAGCATGATTGC
CCGCAAATTAGTATGTACACAATTGAAGGGCCGTTGTTTTTTGGTGCTGCACAAATGTTT
GAACAAACGATTGAAAGTACTTTGCATCAGCAACCAAGAGTTTTGATATTACGGATGGGG
AAAGTGCCCTTTATGGATTCTACTGGAGAAGCATATTTTAACAATATCATAGAAAATTAT
AAAGCACAGGGCGGTACTATCTTGGTAACAGGTGTGCAAGGTGATTTACAGGATGCTCTT
GAACACAATGGTCTTTACGATAAAATAGGCGCGCAACATTTTTTTCAGCATACAGGAGAA
GCGATTACAAAAGCTTTCCATTATTTGAACGCCAATCAATGTATTGGTTGTCAGCATTTT
GCTTTTCATGAATGTAAGGATTTATCAAAGTCTAAGGGAGAAAAGGATTTAATTGTTCAG
TAA
>7NBS_00380 leuS
ATGAGTTTTAATCATGAACAAATTGAAAAAAAGTGGCAGCGATATTGGGCTGATAACAAA
ACATTTAAAACTGAAAATGAAACAGCAAAGCCTAAATTTTATGCATTAGATATGTTCCCA
TATCCATCTGGCGCAGGACTTCATGTTGGCCATCCAGAGGGGTATACGGCAACTGATATT
CTATCTCGCTTTAAACGTATGCAAGGCTATAATGTACTTCATCCAATGGGCTGGGATGCT
TTTGGTTTACCAGCTGAGCAATATGCACTCGATACAGGGAATGATCCGGCTGAATTTACA
GCTAAAAATATAGCGACATTTAAACGTCAAATTCAAGAGCTAGGCTTTAGCTATGATTGG
GATCGTGAAATTAACACAACGGATCCAGAGTATTATAAATGGACACAATGGATTTTTATC
CAGCTTTATAAAAAAGGCTTAGCTTATGTGGATGAAGTAGCTGTTAACTGGTGTCCAGCA
CTTGGCACGGTATTAGCGAACGAAGAAGTAATTGATGGGAAATCAGAGCGTGGTGGTCAT
CCTGTAGAACGCAGACCAATGAAGCAATGGATGCTTAAAATTACAGCCTATGCTGATCGT
TTAATCGATGACTTAGAAGAAGTTGATTGGCCTGAGTCTATTAAAGATATGCAACGCAAT
TGGATTGGCCGTTCAGAAGGGGCAGAAGTGACATTTGCCATTGACGGTTCTGATCAAAAC
TTCACAGTTTTCACAACACGCCCTGATACATTGTTTGGTGCTACATACTGTGTGCTTGCA
CCAGAGCATAAATTAGTGGAACAAATTACAACAGCTGACCAACGCCAAGCTGTTGAGGCT
TATTTAGAGAAAGTTAAAATGAAATCTGATCTAGAGCGTACAGATTTAGCGAAAGAAAAA
ACAGGCGTATTTACAGGTGCTTATGCAGTAAATCCGATTAACGGTAAAAAAGTGCCGATT
TGGATTGCTGACTATGTGTTAGTGTCTTATGGTACAGGTGCTATTATGGCGGTGCCAGCA
CATGATGAACGCGACTATGAATTCGCAACTGAATTTGGCTTAGACATCGTTCCTGTACTT
GAAGGTGGAGACATCAGCAAAGAAGCATTTACAGGTGATGGTCAACATATTAACTCTGAA
TTCCTTAATGGCTTAAATAAAGCAGATGGCATTGCGAAAGCCATTGAATGGTTAGAGGAA
AAAGGTGTAGGGGAGAAGAAAATTTCTTATCGTCTACGTGACTGGTTATTCTCCCGTCAA
CGTTATTGGGGTGAACCAATTCCAATGATTCATTGGGAAGATGGCACGATTACGCCAGTT
CCAGAATCAGAATTACCATTAATGCTACCAAAAACAGATAATATCCGACCATCAGGTACA
GGTGAATCACCATTAGCAAATATTGAAGAATGGGTAAATGTTGTCGATCCAGAGACAGGT
AAAAAAGGACGTCGTGAAACAAATACAATGCCGCAGTGGGCAGGTTCGAGCTGGTACTTC
CTACGCTATATCGACCCGACAAATACAGAGGCAATTGCAGACCCGGAGTTACTAAAACGC
TGGTTACCAGTTGATATATATATTGGTGGTGCGGAGCATGCAGTATTGCATTTACTATAC
GCTCGCTTCTGGCATAAAGTTCTATATGATTTAGGCGTTGTGCATACAAAAGAGCCATTC
CAAAAATTATTTAACCAGGGAATGATTCTAGGTGAAGGTAACGAGAAAATGTCTAAATCT
AAGGGCAATGTCGTCAACCCAGATGAAATCATTACGTCACATGGTGCCGATACATTACGC
TTATATGAAATGTTCATGGGCCCATTAGAGGCTTCTGTTGCATGGTCTACAAATGGTTTA
GATGGAGCACGCCGCTTCTTAGACCGTATCTGGCGTCTATTTGTCAATGAAGAAGATGGC
GTAATTTCAGCAAAAATCCAAGTGTCTAACGATCAATCACTTGAAAAATCATACCACCAA
ACAGTGAAAAAAGTGACAGAGGATTATGAAGGCATCCGCTTTAACACAGCTATTTCACAA
ATGATGGTCTTTATTAATGATTGCTATAAAGCTGATGTGATTCCAACGGCTTATGCTGAA
GGCTTTGTGAAAATGCTAGCACCAATCGCTCCGCATATTGCAGAAGAACTATGGCAGCTA
TTAGGACACAATTCAACACTTTCTTACGAGCAATGGCCAACCTATGATGAAGCAAAGCTT
GTGGATGATGAAGTAGAAATTGCTGTACAGGTTGCTGGTAAAGTACGTGCGAAGATTGTT
GTAGCAAAAGATGCGTCAAAAGAGGACATCGAAAAAGTAGCACTTGCTGATGAAAAGGTT
CAAGAATATATGGCAGGAAAGAGCTTAGTGAAAATCATCGTTATTCCAGGCAAACTTGTC
AATATTGTCGTAAAATAA
>7NBS_00381 nupC_1
ATGAGATACTTAATATCCTTTTGTGGATTGTTACTTGTTTTTGCCTTAGCTTTATTAATG
AGTAAAAACAAAAAAGAAATAAAATATAAATATATAGTGATTATGTTGATCATCCAATTT
TTATTGGCAGCTTTACTACTCAATACAACGGTTGGCTATGTGCTAATTAAAGGAATCACC
AAAGTATTTGATCACTTATTGTCCTATGCAAATGCGGGTATATCATTTGTTTTTGGAGGC
TTAGCAAATGAAGGCGAATCACCCTTCTTTTTAACAGTTTTATTACCGATCGTCTTTATA
TCTGTTCTGATTGGGATCTTGCAGCATTTTAAAATACTTCCTTTTTTAATGAAATGGGTA
GGTTTATTTTTAAGTAAAGTAAGTGGCATGGGGAAATTGGAATCCTATAATGCAGTTGCT
TCTGCTATGGTTGGCCAATCTGAAGTGTTCATCACTGTTAAAAAGCAATTAGATAAGATT
GCACCACAACGTATGTATACGTTATGCGCTTCTGCTATGTCGACTGTTTCGATGTCAGTA
GTTGGTGCTTATATGACGATGATTGAGCCAAAGTATGTCGTAACGGCCATTGTATTAAAC
CTGTTTGGCGGATTTATTATTGTTTCTATCATTAATCCATATACTGTGGATGAAAAAGAA
GATATCTTAACGATTGAAGATGAACAGAAGCAAGCGTTCTTTCAAATGATTGGCGAATAT
ATTATGGATGGCTTTAAAGTAGCCATCATTGTTGGAGCAATGCTTATTGGTTTCGTTGCA
TTAATGGATTTAATCAATTCATTATTTGATATGATTATTGGTATATCCTTCCAAGAAATA
TTAGGCTATATCTTTGCGCCAATCGCTTTCCTAATGGGTATTCCATGGGCAGATGCTGTG
GCTGCTGGCGGTATTATGGCAACTAAATTAGTAACGAATGAATTCGTTGCCATGATTAAC
CTTGGCGACGTCTCAGCGTCCATGAGTGAACGTACACTGGGCATTATTTCTGTATTCCTT
GTATCCTTTGCCAACTTTTCATCCATCGGTATTATTTCGGGAGCTGTAAAAGGTTTGAAT
GAAAGACAAGGTAATGTCGTTGCCCGCTTTGGCTTAAAGTTGTTGTACGGTGCTACACTC
GTAAGTATCCTAACAGCTATTATTGTGGGATTGATTATTTAA
>7NBS_00382 group_6156
GTGAGTGAGCATTTAGTAGCCATTATGGAAGAACACGGAGAATATTGCTTACGAGTGGCT
TATCTTTATGTAAAGGACTGGGCAATTGCTGAAGAAATTGTACAAGATGTCTTTTTTTCT
TATTATCGACAGCAGGATCGCTTTGAACATAGAGCATCTCTAAAGACCTATTTAGTTAAA
ATCACGGTACATAAAAGCCATGATTATCTTCGAAGTTGGAAAAATAAACGCCATCTGCTA
TTGGAAAAATTACATATTGGGGCAAGTAAACGGACACCGGAAACGATGTTAATAGCACAG
GATGAGCGGAAAACATTAACGAATGCGTTATTTGAGTTACCTATTACTTATAGAGAAGTC
GTCATTCTTTATTATTATCAAGAATTAAAGGTTAGAGAAATTGCAGATATTCTTACATGT
GCAGAAAATACAGTTAAAACCAGATTGCATCGGGCAAGGAAAATGTTACAGGAGAAATTA
GCGACTAGTGAGTGGGAGGTGTTAATGGATGACAGCTTTTAA
>7NBS_00383 group_3131
ATGACAGCTTTTAAAGAAAAATTGGATCAAGAACTTGGCGAAGCACCACGATTTACGGAA
TCCTTACAGGAGGATATTTTACGGCAAGTGCAACATGAAAAAAAAGCAAAACGCTGGTCT
TATCCATTGATCATCGTAGGCACGATCATCATGTTTCTATTAATAATAGAAATCGGTCCA
TTAGGGCAGATAGAGCAAACGCAACATGCTTCAATTGTTCAATTAGCACAGCAGCAATCA
ATAAAAAAATATACAATGATTTATAATTCGGATGAGGAGATTTTTAAGGCTGGGAGACCT
GGGTGGGTTATTGGTCAGCAATTAATGGAGCAAAGTTCAGAAAAAGAGCTTTTACAACAA
TTATTACAGCAAGCTACTATGACGCATATGAATGAGGGTATTCGATTTAGATTACAACGT
GATGTCTGGGTAGAGTTTGAAAAGGGGCAGATAATTAAGCTAAAAATGTTCATCGGCGAA
GAGTATATCATAATTGTTGATTATAACAACAAATCATCTTACAAAGTAGAAAATAAAGAT
CTGGCAAAGGCTTATATAGATCTTGCTCTCAATGATGATGCTAAATTTGGAATGTCAGGT
TTACTCGTTATGCTAGTTTTTATCATAGCTATCCAAATGCTTGTCGATAAACTAATGAGG
AAAAAATTACCAAAGGAATATGTTAATAGTGGACATCGACGTGCTGTTTGGGCTATTAAA
ATGTTGAATATCATTATGCTTCTGGTGATCGTAATTAAAGGGTGGATTTTATTTACTGTT
ATCATTGGAGGATATTTAGCGGTCATCCTTTTCAGCTCTATATTTATTGACTATTACTAT
GGTCGAGAGGAAAAAAGACATTATCTTTCCATTAGTTCGGCCATTGTTGGATTGCTATCA
CTCATCCTATTCTTCTTTTATATCAGTTAA
>7NBS_00384 group_675
ATGTTAAGGAAATATTCATTGCTCGTTCCATTTGCAAGTTTAAGCACAGCAGCAGGAGTC
ATTATTCTTTTAGCGAGATGGATTAATGGTAATTTATTATTGTCCTCTCCCTCAGCCCTT
ATTTCTTTTGGTTTTATGGCGGGCATTTGTTATACATTAGCAACAGCTCTTTCGTTTATT
ATACTTGGCTCATTGCTGAATAAGAGCGATTACACACAAAATCAGCATACACAAAGTTTT
TTGCTCTTTACTATACAGCGTAAATTGTCTGGTATGAATTTAAAGGTTATACGGCTATTT
TACCTGCTGACAGGTATTGAAATTTGGCTTATTCAATTAATAAGCATTAGTGTATTATCT
GAAATTATGTTAAATATTCCAGTACCTATTACACTTTTTTTCTTTTTAATCGGCATCTTA
TTTCTTGATCGCATCATGTCAGTGAAAAGTATACTCTGGTTGGAAATTTTATTTATTATT
GCTCTTTTTTCATTACTTATTTTTATCCCTATTTATTACTTTGTTCAAAATGGGGCAAAC
ACTGTATATGAGGGGATTCGCTTATATCACCCTTATTTATTTTATTTTAAAAATAGCGAA
ATTCTGCTATTCTATGTCATTATTCAACTAGCCGTTTTAGGACAAGTATTTTTTGATAAA
TCGACATGGTATTTAATTGCCTTTATAAAACCTAAAAAAGTACGCCGCAGTCTGTTTTCC
TCAGGTTTAATTTTAGCGTTATTAACGCTATCATTTACAGCGATTTTAATGATTGCCCTA
TACAGCGGATCATTTGGCCAGTTCCAAGTACTGATTTTTACGTTTTTATATGAAGTGCAG
CCAGGCTTCCTTACATTTGCTTTTCTCGTCATTGTCCTATTAGCCATTGTCACAACCTTG
CTTGTAGACATGCGGGCAACGAAACGTTTTTTTGTGACGAAAAGACCCTATTATTTCTAT
TTGATTGGTCTGATGATAATTTTATTTACCTGTTTCTTATCTATCGATTTAACGATTTTA
GGTGTTATTTATTCTTTTGCCTTCCTGCACATTACCATGTTACCGTTTATGTTAATCCTT
TTATTTACGAATCGCCATATTCATAAACATAGCTGGCTTGTCATTTTTCTATCCATCATC
ATTGGAATTGGTATTGGTTTAAGCTTTAATACGCTATATGGTTTAGCTACCAGCTTTATC
ATATCAAGTATTTATCAATTAATGCTTCAGACTGAAACGATAGAAAAAAATACCTGA
>7NBS_00385 group_10046
ATGAATATTTTAATCGCAGATGATGAGCCATTAGAGCTTGAGCAAATGATTTATTTATTA
AAGCCACATTTTCCAAATTGGACCTTCCATACTGCCCAAGATGCCTCACAGGCTCTGCAA
TTAGCTAAAAAGCATCGTATGACTATCGCCTTTTTGGATATTCAAATGCCTGGGAAAGAT
GGTATCTCGTTGAGCAAGGAATTAAAAGCGCTTTATGAGGTAGACATCATCATGGTAACA
GCTTATCAAACCTTTGAATATGCCCAACAGGCATTGCGTATCGGGGTAAAGGATTATCTT
ACAAAACCGGTCATTGCAAGTGAATTAGATGCTATCGTGGAGAAATATAAGGTGTGGAGT
TCTAACCATGATGCGATTCAAAGCGCACTTTCCTATATTCATGAAAACTATTATGAAAAA
CTAAGTCTCAATATTATTGCTGAAAAAATTCATTTGAATCCGAGCTATTTAAGTCGTAAA
TTTTTGGAGGAGCAGTCTATTGGCATTAATGAGTATATTAATAATTATCGCTTAGAAATG
GCCGTAAAGAAAATCAATGAAAATCTAGACACAAGTATGTCTGCGATTGCTGAGAGCTGT
GGTTTTAATAGTCAGCACTATTTTAGTGTTGCGTTTAAGAAAAAATACAATCAATCACCA
CGTCAATATAAATCCTCTAAAATGAGTAAAGGTCTTTAA
>7NBS_00386 btsS_2
ATGTTACAACCAGAAACCTTCAACATATATATTCTCCTATGTGTAATTGCTCCAATTATT
GGAGCTTTTCTGCTTACTTTTATCTTTATTTTCGAAAAGCAAATCGATAGCCTTGAGGAG
GAAAAAAGAAATTTAGAGCTTGAGCAGGATTTACAAAGAGCGAATATTCTCCAGTTGAAT
CAGCAAATACAGCCACATTTCTTTTTTAATGCATTAAATTCATTATTAAGCCTAGCTCGC
ATCAATCGAAAGGAAGATTTGGTTGCGGGCATTGAGGCTTTGGCAACATTTTTTAAATTT
AAATACAATAATCACGAGGTGTTAATTGCGTTAAAGAACGAGGTACAATTTGTCGATAGT
TATTTAAATATTCAACAATTGCGATTTGGCCATCGTTTGACTGTAAATAAATATATTGAT
GATGAAGCTCTATCTGTCCAAATACCTCCATTTATTCTGCAGACCATTATTGAAAATGCA
TATAAACATAGCTTTGAAAAACATATAGGACCTGCAGAGCTTTCCATTATAATCAAAAAA
ATGGATACTAGCTTATTAATTGAAATTAAAAATACACAGCCATTAGAAAAAATTGAACAG
GTAGTAGACGAATTGCAGCAAGGTTATGGTCTCGAAAATATTAGAAAACGACTTGAGCTC
ATTTATGGGCTTGAAAATATTTTATTCTCGATTCAAAACAATGAACAGCATTACACTGTT
ACAATCCATGTTCCCGCATAG
>7NBS_00387 oppF_2
ATGACAACAGCACAACACACCCAACCACTATTACAAGTAAATGATTTAAAGCAGCATTTT
TTCTTAAAAAAAGAAAAGCTTTTCGGTCCACAGCAAGTTGTAAAAGCTGTGGATGGTGTC
TCTTTCGATATCATGCCTGGTGAGACACTCAGCATTGTGGGAGAATCTGGCTGTGGTAAA
TCAACGACTGGTCGTTCTATTTTAAGATTAGATGAGCCTACTGCTGGAGAGGTATTGTTA
TTTGGTAAAAATTTAGTGAATATGAACAAAAAAGAGCTTCGTGCTGCACGCAAGGACATT
CAAATTATTTTCCAAGATCCCTATGCATCCCTTAACCCACGAAGAACCATTCGTAAAATG
TTAACAGAGGCCATGTCTATTCAAAAAATTGTACCACCTGAGCAGCAAGAAGCACGCATG
ATCGAATTAATGTCCCTTGTTGGGTTACGTCCTGAATACTTAGAGCGTTATCCACATGAA
TTTTCTGGTGGTCAGCGTCAGCGGATTGGCATTGCAAGAGCCCTTGCTGTTAATCCTAAA
ATTATTATTTGTGATGAGTCTGTTTCTGCCCTAGATGTTTCCATTCAAGCTCAAATACTC
AATTTACTGAAGCAACTACAACGAGATTTAGATTTAACCTTTTTATTTATCTCACACGAT
TTAAGTGTTGTTCGACATATTTCAGACCGTATTATGGTGATGTATCTTGGAAAGGTCGTA
GAAATTGCTGATAAGCATTCCCTTTTCACACAGCCACATCATCCTTATACAAAAGCACTA
TTTTCTTCTATACCAGTCATTGATAAGCAGCATCGTAAGGAGCGCATTATTTTAAAAGGT
GACCTACCATCACCTCTTAATCCCCCTACCGGCTGTAGCTTTCACACACGTTGCCCATTC
GCAACAGATAAATGTAAAGCAGAAGTGCCAGCTTTACGAGCGATCACTGCAACACATAAG
GTAGCTTGCCATTTCGCAGAAAATTTAGTTTAA
>7NBS_00388 oppD_2
ATGAAACAAGAAAACGTGTTGGAAGTAAAAAATTTACAAACCTATTTTTATTCGAGTGAA
GGGGTTGCCAAAGCTGTAGATGGGGTGTCCTTTACTCTTCAAAAAGGAGAAACACTGGGC
ATTGTTGGTGAATCTGGTTGTGGGAAATCCATGACTTCGCTGTCATTACTTCGTTTAGTA
CCGTCGCCTCCTGGTAAAATCATCAATGGCGAAATTTTATTAAATAATACTGACATCTTG
AAGCTCTCAGATGAAGAGTTACGTAAAATTCGGGGCAATAAAATATCGATGATTTTCCAA
GAGCCTATGACAAGCTTAAATCCTGTATTATCCGTTGGAGAGCAAATTGCTGAATCCATT
CGATTGCACCAAGGCTTATCACGTAAAGAAGCATGGCAAAAGGCTGTCGATATGATTCGC
CTAGTTGGGATTCCTGCACCAGAAAAAAGAGCGAAGCAGGAGCCTTATCAGTTAAGTGGT
GGGATGCGACAACGCATTATGATTGCCATGGCACTAGCCTGTACACCAGATGTGTTAATT
GCTGACGAACCGACAACTGCTTTAGATGTAACCATTCAAGCCCAAATTATTGATATTATT
CAAAACCTGCAAAAACAATTAGGCATGAGCATTATCTTCATTACCCATGATCTAGGTGTT
GTAGCAGAAATTTGCGATAAGATTGCCGTTATGTATGCAGGTCAGGTTGTAGAAGAAGGC
ACAACAGAAAGTCTTTTTGAAAAACCGTTACACCCTTATACAAACGGATTAATTCAATCA
TTACCAAAGCTATACGAAGACCAAGAAGAACTATCTACTATTCACGGAACTGTCCCAAGT
CCCTATAATTACCCAATTGGCTGCCGTTATGCAGAACGTTGTCCATTTGCTACAGATTTA
TGTCGTGACCAACAGCCAGAACTTTTGACTGTCGAGCAAGGAAAAAAGGTAAGATGCTGG
ATGTACAGTAATGAATGGCAAGGAGAAACACTTATGAAGGAGCTGACAGTATGA
>7NBS_00389 gsiC_1
ATGACATTATTTATCTTAAAACGACTAGCTCAAATTATTCCTGTGACACTTGGTGTAACG
CTTGTTGTTTTTCTAATTATGCAGATGATTCCTGGGGACCCAGCGATTATTTTAGCAGGA
GAAGGAGCTTCTCAAGAAACAGTTGCAGAATTACGCGAGAATTTAGGGCTCAATAAACCA
TTAGCAGTTCAATATACAGACTATATTAAAAATCTTCTACAAGGAGATATGGGTAACTCT
TTAAAAAATAATCAACCAGTATTCGAGGAAATCACCTCCCGATTACCAATTACAATAGAG
CTAGCCTTTTATAGTATTTTAATTACCATTGTTCTGGGGCTTATTGCTGGTATTATCTCT
GCTATCCGTCCTTATTCGTTTATGGATGTAGGCTTAATGGTTGTCGCTTTATTAGGAATT
TCCCTTCCAAGTTTCTGGTTAGGAATTTTATTAATGTATGTATTCTCTGTACAGTTACAC
TGGCTTCCTGTAGCAGGCTGGGATAGTGCCAAACATATTATTCTACCAGCTATCACACTT
GGTGCTGGTGGAGCTGCCATCGTCGCTCGTATGACTCGCTCTAGTATGTTAGAGGTTGTA
AATCAAGACTATATACGAACAGCGAAAGCAAAAGGCTTAAAAGGGTACATCATCATTTTA
AAGCACGCATTACGCAATGCCTTGATTCCAGTTATTACAGTAGTAGGCTTACAGTTTGGT
AGTTTACTTGGCGGAACAGTTTTAGTTGAATCTGTTTTCGCTGTAAACGGATTAGGACGA
ATGATTGTAGATGCCATTCGGACACGTGATATACCAGTCGTACAAGGTGGCGTACTTGTT
GCCTCATTAATATTTGTTTTCATTAATCTTTTTGTAGACATTTTGTATCGATTCTTTAAT
AAACGAATGGATTTAAACTAA
>7NBS_00390 gsiD_1
ATGAATAAAGTAGCAACTACTATTGATCGTTCTGTTTTAGTGAATGCACGCAAGGCATCT
AGAAAAAAGAATCTTGTTTCTTTCCTAAACAAAATCAAGAAAAATAAAGCAGCTGTGGCA
GGAGGCATCATCATTCTTCTATATATATTGATGTTTCTGATTGGGCCTATATTAGCCCCT
TATGATCCATACGACGTACAGTTAGATCAAAAATTACAAGGGCCAAGTTTTGATCATCTA
ATGGGAACAGACGACAAAGGGCGAGATATTTTAAGCCGTATTTTATATGGATCACGTTTA
TCCATTGGTGTTGGTATTTCAGCTGTTTTATTCGGTGGTACAATCGGTACCTTCTTAGGA
CTTATTTCTGGCTATTATGGCAAATGGGTTGATTCTATTATTAGTCGAATTTTAGATATC
ATGCTTGCCTTCCCAGGTATTTTACTAGCTTTAGCTATTGTCAGTGCATTGGGGCCAAGC
CTTATCAATGTCACAATTGCTGTTGGTTTTTTCTCTATTCCTATGTTTGCTCGTATTGTA
CGTGGCTCAACAATGGAAGTTAAAAAATTAGAATATATCGATGCAGTCAAAACACTTGGA
GCAAATGATATGACGATTCTAATTAAGCATATTTTTCCAAATATTTTATCACCCATTATT
GTACAAGCATCCATGCGCTTAGCAACAGCTATTCTATCTGCAGCAGGTCTATCATTCCTA
GGTTTAGGTGCTCAGCCACCATCTCCTGAATGGGGTGCCATGCTTTCGAACGGACGTGAT
TTCCTATTTACTGCTCCTTATATGGCGCTATTCCCAGGTATTATGATTTCTATACTCGTA
TTAGGCTTTAACTTATTTGGTGATGGTTTACGCGATGCACTAGATCCAAGAATGAAAAAT
TAA
>7NBS_00391 gsiB_1
ATGAAGAAAATGAAGTTCTTTTTATTCATGGCACTAATGACTGTACTTATTCTGCAAGCC
TGCTCTACTGCTAGCAATAATAGTACAGAAGGTTCCAAAGAGGGATCAAAAAGCGTAGGA
GGAGAATTAGTTGTTCTAAGAGCAGCAGATGCGACAAGTCTTGATCCTCACTTTATTACA
GATATTCCATCAGCAAATATTATTCATGGCAAGGTATATGAAACACTTGTCGCTTTTGAT
AGAGATCGTAAAATTGTTCCATTACTTGCAAAAGAGTGGGAGCAAAAAGATGAAGTCACT
TGGACATTTACATTGAATGAAGGCATTAAATTCCATGATGGAGCAGGTTTTAATGCAGAG
GCTGTAAAAGCGACATTTGACCGAATTCTAGATCCTGCAACTGGATCACCACAGCGTGAT
AAATTATCTATGATTAGTGAAGTAGTGGTAGATGATGACTATGTTGTAACGTTGAAATTA
AAAGAACCATATGCTCCGCTTCTATCTATTTTAGCTAGTCAAGAGGGGAGTATGATGAGC
CCAAAAGCGATTGCTGAAGCAGCGGACGAATTAGCAACTCATCCAGTAGGAACAGGCCCA
TTTGTATTTGAAACTTGGAAATCAGGTCAAGAAATTACTTTAACTTCGAATAAAGACTAT
TGGGGAACTGTACCGAAAGTAGATAAAGTAACATTTAAAGTTGTACCAGAGGATTCTACT
CGTCTAGCAATGATTGAAAGTGGAGAAGCACATATTGCTGAACAAGTACCTGTAACAGAG
ATTGATCGTATTGATAATTCTTCAACGATGAATTTATTCCGTGCAGAAGGACTAGCAGTA
GAATTTATCGGATTCAACGTGAAAGATGCGTTATTATCAGATGTAAAAGTACGTCAAGCT
ATTAGCTATGCTGTTGACCGTGAAGCAATTATTAGCGGTATTTATGATAATGTAGGAACA
CTTGCAAATTCTGCAATGAGTCCAAAAATTATTGGATATTCTAGTGAAACGAAACCGTAT
GACTATGATGTAGTGAAGGCAAAAGAATTGTTAAAAGAAGCTGGTGTTCAAGAGGGAACA
AAAGTTAAATTACTGACAAGTGATCGTAAAGAGCGTATCAACATGGCGGAGGTTATTCAA
TCTCAATTAAAAGGAATCGGATTAGATGTAGATATTCAAGTAATGGAGTATGGTGCATTT
ATTTCTGAAATTACGAAAGAGCAGCACCAAATCTTTATTAGTGGCTGGGGTAATGCAACG
GGTGATGCTGATTATAACCAATACAATCTATTCCACACTGCTTCTATGGGACCTCCAGGA
AACCATTTCTACTATTCAAATCCAGAAGTAGATAAGCTAATTGAGCAAGGACGTTCTGAA
GCAAACCAAGAGGCACGTAATGAAATCTACAAAGAAGCCATGCAAATCGAGTTAGACGAG
GCTGTCTATATTCCAGTGCGTAACTATGAGCATTTAGCAGTTTACAGCAATGCTGTAAAA
GGTTTCTGGTTAGATGCATCTAACTACACGATGATCAGTGGCGTTGAAATTGTAGAATAA
>7NBS_00392 atzC_1
ATGAGTAAACTATTGCTGAAAAATGTGAGATTAGAAGAAGCATATGAGCGCGAAAATGAA
CACATTGTTGCTACTCGTACAGGTATTTATGATGTTCTAATCGAGGATGGGTATGTTCAA
CAAGTAGATAAGGATATAGTGGCTGATGGAGATGTAGAAGTAATAGATGCACAACAGCAA
CTATTAGTCCCTTCATTCCGAGAGATGCATATTCATATCGATAAAACTTATTTCGGCGGA
GAATGGCAGGCACCAAGGCCCATTACTAAAGGGATTTTAACACGCATTGAAGAAGAAAGA
ACACTACTACCTAAACAATTGCCGACAGCTGCTTATCGAGCTGAGGAAATGGTGAAGTGG
CTCATTTCACAAGGGCATACACATATTCGTTCCCATTGTAATGTCGACCCACAAATTGGG
ACAAAGCATATTGAAATGACAAAAGAGGTTTTAGCAAACTATCGAGATCAAATTACCTAT
GATATTGTGGCCTTCCCACAGCATGGCTTATTACGCTCCAATGTAGAGGGACTGCTCCGT
GAGGCAATGGTAATGGGAGCAACGCTTGTTGGTGGCGTTGACCCATCCATTGTAGATCGC
AATATCGAAAAGTCATTGCAAACAACGATAGGTATTGCCCAAGACTATAATGCAGGGATA
GATATTCATATTCACACGGCGAACACACTAGGCGAATTTGAATTTTATAAGCTGATTGAG
TTAACGAAACAAGCGAAAAAAGAAGGACAAGTCACAATTAGCCATGCGATGGCACTTGCT
GATTTAGAACAGTCACGCTTAGAAAATTTAGTTCAAGCGATGGCTGAGGTACAAATGGAT
GTTACGACAACTGTCCCAATCGATTTGAATCGTTCGACGATACCAATTCCTTATCTTTAT
AACAATGGTGTCAAGGTATCTGTAGGACATGATAGCTTAACAGATCATTGGTCACCATAT
GGTACTGGTAATACGATTATGAAATTAAATGTCATGGCGGAGAGATTCCGCTTTATTGAT
GAATATTCATTAAGTCGAGCTTGGAAATACGCTTCTGGTGGTATCACACCATTGAATGAT
GCTGGAGAACGGGTTTGGCCTCAAGTTGGTGATAAAGCTAATATGCTGTTAGTGGATGGT
GTGAGCACTGCCCATGTGATAGCAAGAAGATGTCCAATTACTACCGTCATTTCACGAGGT
AAAATGATACACCAACAGGATGTAGGAGAGTTGAAAGGAGAATTCAGATGA
>7NBS_00393 atzC_2
ATGAAGCACTGGCTGACAAATGTTCTACTTGAAACAGGAGAATATCTAAAGGAAAATGAT
ACAGTTGGAACGAAAGTGGAGCTTTTTCACCTTGAAATTACAGATGGCTTCATTTCGCAA
ATTGTACCCGCAACAGACGCAATCGAGTCTCCAAGCGAAGTCACAGATATGAAAGGGAAG
CTGCTATTACCTGCCTTTAAGGAAATGCATAATCATTTAGATAAAACTTACTTATCTTTA
CCTTGGAAGGCTTGTGTGCCCGTAAAGAATTTAAAGGAACGACTTGATCGTGAAGCACAA
GAGCTATCCGTTCTTGCTACAACAGGTAAACAACGTGCGACTGCAATGATTGAAAAAATC
CTTAAGAATGGTGCGAATCATATTCGTACACATGTCAATATTGATCCATACATTGGATTA
AAAAATTTAGAAGGTGTACTAGCGGCATTGGACGATTATAAAGATGTCGTGACATCCGAA
GTCATTGCCTTTCCACAGCATGGTCTATTAAGAGATGATGTCCCTAAATTATTGCGTGAA
GCTTTACGCAATGGAGCGACGATGATTGGCGGCCTAGATCCAGCTGGCATCGATAACTCG
ATTGAGCCTTCTCTTTATGAAGTGATGGATATTGCACAGGAATTTAATGTTGATGTCGAT
ATTCATTTACATGATGGTGGCCATGTTGGGTATTACACAATCGATAAATGGATAGATATC
GTGGAGGATGCCAAATATCAGGGGAGAACGGCGATAAGTCATGCCTTTTCACTTGGTGAT
GTATCAGTCATGGAGCAGCATAAAATTGCAGATCGTTTAGCACAACAACAAGTAAAAATA
ATGTCAACGGTGCCATTTGATTTGCGACGATTAATTCCACCAATTGAATTACTAGCAGAG
CGCGGCGTGGATGTCCACTTTGGTTGTGACGGCTTTTATGATTCTTGGAGTCCTAATGGC
TCAGGAGATATTTTAGAAAAAGCGACTACTTTTGCAGACATTTCTCGTAAACTTGACGAA
CGTTCGATTCGACAAACATTAAAATATATTACAAATGGTATCACACCATTGGATGCAAAT
GGTCAAAAGGCTTGGCCTAATGTGAAAGATGAAGCAAGTTTTGTATTCTTTGACGCAGTT
TCAAGCGCTGAAGTTATTGCACGTAAACCATCCAACCGAGTGGTTATGTCAAAAGGTAAG
TTTATCAACAAAGTATAA
>7NBS_00394 group_677
ATGAAACAACTAACAATCTATATGATTTTATTTAGCTGTGTATTTTTTTGGGCTAGTAAC
TTCATTATTGGCTCTATTTTAATTGACCATTGGGATCCTTTAACAGTCTCCATTTTTAGA
TTGATTGTCATTGTTCTGTTTTTAGGAAGTATTAGTTGGAAAATAATTTTCCGAACAACA
TTTACAAGAAATGATTTATTGTTATTGATCCTTGCAGGAATACTAGGCGTTTCCATTAAT
CACTATAGCTTTTATGCTAGTCTCCAGCACACTTCTCCTATCACTGCCGCTTTAATATTA
GCCTGTGCACCGATTGTTACATCTCTACTGAATAAAATGATCTATCATGAATCACGGAAC
GGCATATTTTGGCTAGGTGCGATACTTTCATTTGTTGGTGTTGGCCTCATCATTACCAAA
GGGGCACTTATCACCATTTCAATCGGTGTGGGTGAAGTGTTGAGCTTAATTACAATGCTA
AGCTTTGCTTTGTTCCTCATTATTGTCAATCATCTTAGTCAGAAAATGTCAGCCCAGTCG
ATTACGTTCTATACAAATTTAATAGGTTTACTGGTGCTCGTGCCGTTTTCATTTACTATT
TTGCCACAGACGAATTGGCAAGTTGCAATGCCCTACTGGTTTTTGCTCATTTTATCAGCG
ATTATTATCCACGGGGTAAGCAATTTAATATGGAATCAAAAAATGAAGGAGGTCGGCTCA
ACAAATGCGTCACTGTTGTTAAACTTTGAGCCAGCTATAGCCATGCTATTGAGTGCGGTA
TTTTTAAAACAATTCCCTACAAGTGTTCAATTATATGGCTTTTTATTAATTTTAGTAGGA
ATTTTGCTGTGCATATATTATAAAGAAATGAAAGCAATTGTCCTTGTAAAAAAACAATGA
>7NBS_00395 ynfM_1
ATGTGTATAAATACAAAGGGTTATTCAATAAGAGATCGCTCTTTTTGGACAATTGTCATT
AGTTTGGGCGGGGCTTCGGTTTTTGTCTTTGCTGCAATGTATTCTGTTCAGCCCCTGCTC
CCCTTCTTTACAGAGCAATTTCATATTTCTGTATCCGTTGCAAGTCTATCCGTATCTATG
ACTACTCTATCAGTAATTGTTGGATTAATCGTGCTAGGTTTTTTATCAGATCGATATGGA
AGAGTATTATTCATTCATTTATCCATAGTCTTTACCATCATACCATTTTTCTTCATGCCA
CTAACTGATTCTTTTTCTACTATTATTTTATTACGCTTTATTCAGGGCTTTGCTATTGCA
GGTGTACCTGCAGCAGCACTTGCCTATCTTAGCGAAGAAATTGATCAACAATCAATGGGC
TTTGCCACTGCATTGTATATTTCTTGTAATGCACTAGGCGGAACAATTGGTAGACTCATG
ATGGGGTATATCACTGAATATTTTTCATGGAAAATGGCATTTGTTTCATTAGCCATTATG
GGGTGCATCGTTATGGTAATTGTCTGGTGGATGCTACCTAAATCCAAAAATTTTTCGGTA
CAACAGCGTACGATTCAACAAGATTTACAAGGCTTTTGTTTCCATTTGAAAAATCCTCAA
TTATTAATACTTTTTGGATTAGGAGTTATTTTACAATTATCCTTTACTGGGGTTTGGTCA
TTTATTCCCTATTACTTAACAGCGCCTCCTTTTCTATTATCTTTACAAAGCATTTCTTTT
ATTTTTTTAGCCTATGGTTTAGGTATTATTGGTTCGCCTATTGCTAATGCACTTGCAGGA
AAAGTTGGATTAAATACCATTCGAACATTTGGTGTTTGTTTATTAACTGTGGGAATACTT
TTTACATTAAGCAAGTCACTTTTCATTATTGTAATTGGACTTTGTCTAGCATGTTTAGGT
TTTTTTACTGCTCATGCATTAACTTCTTCATTGGTAAGTCGGCTAGCTCTTTCTCAAAAA
GGAAGTGCCTCTAGTCTATATCTGGTCGCTTATTACCTTGGGGTGGCCTCTGGAAGCACA
ATATTAAGCCCTGTTTGGTCATTATTTCAATGGCATGGTATCGTAATCATTACTGCTTTT
CTGCCAATAACATACCTATTTATTTTAAATTCGCTACAGAAACAGCAAAAAAGAGATGTA
CTCAAAAAATGA
>7NBS_00396 dctM
ATGAAGAATATGCTAATCCTCTTACTTAGTTTCTTTTTGCTATTATTTCTACGAGTACCT
GTTGCTATTAGCTTAGCACTATCAACAATTCTAGTGTTCTTCCAAATAGATTTTAATATG
AATATGATTCCACAGCGCATTTTTACTGCATTAGATTCCTTCCCTATGATGGCCATCCCA
GGATTCGTGCTAGCTGGCGTATTAATGGCGCGCGGTGGGATATCAAAATATTTAATTGAA
GCTTTACGTGCATGGATTGGTCACCTGCCAGGTGGTCTTGCAGTTGTTACAATTGTTGCC
TGTGCTATTTTTGCCGCTATTTCAGGCTCTTCACCTGCCACAGCAGCAGCAATTGGCTCT
ATTATGATCCCTGCAATGATTTCAGCAGGCTATAAAAAACGTTATTCGATGGGACTTGTT
GCAGCAGGTGGTACATTAGGAATTTTAATTCCACCGAGTGTTCCATTAATTATTTATGGT
ATCACCTCGGAGCAATCAATTGGTGAATTATTTATGGCTGGGGTTCTTCCTGGATTAGCT
TTAACAGGAATTTTAATTATTGCTGCCATCTTTTATGCGAAACGCAATGGATTTAATGGA
GATCAACCAGCTTCTTGGGAAGAACGTGGGCGTAAATCTTTAAAAGCCATTTGGGGAGCA
TTTTTACCTTTTTTAATTTTAGGAACAATCTATTCAGGAGTTGTGACACCAACTGAATCA
GCGGTGATTGCAGTTTTCTATGGCCTTATTGTATCCTTGTTTATCTATCGTGAAATGAAG
CTAAAGGATTTCCGCGAAGTATTAGTAGAATCTATTAATATTACCGCTATGATTTTCTTA
ATAATAGGTGCCGCTTCGTTATTTGGGCTTTATTTAACAAATGCACAAGTACCACAACAA
GTGGCCGCATGGATTGCTGAAAGCGATTTAAATAAGTGGATTTTTATGATCATTGTCAAT
ATTTTGTTCTTTATTATGGGTATGTTCTTAGAAGCTGTCTCTATTATTTTAATCACTTTA
CCAATATTATTGCCAATTCTTGCACACTTCGATATCAATCTATTACACTTTGCCATTATT
ATGACGATTAATATGGAATTAGGTATGATCACACCACCAGTTGGATTGAATCTCTTTGTG
GTAAGTGGGATAGCAAAAGAAAAACTTGGGGAAGTGGTAAAAGGCGTTATACCGTTTATC
ATTTTAATGATTATCTTCTTAGCACTTGTTGTCTTAATCCCACAACTTTCTCTCTGGTTA
CCAGAGCAAATGAAATAA
>7NBS_00397 group_6158
ATGAAGGCCGTTTATAAAATATGGGGCTACTTAGAAGAAATTCTTGCAGGAATTTTTTTC
GTAGCAGGTGTTGTACTCATTTTTTATGGGGTTATTATGCGCTACATATTCAATGAACCA
CAAGCATGGGTAGAGGAATTAGCACGCTATTCTATAATTTGGGGTACATTTTTGGGGTTT
GGCTTAGCTCTTCGCCACAATCAGCATATACAGGTGGATATTCTATATGACAAGTTAAAG
CCATCGAAAAAACGTCTATTAGATTTAGTAGCAACAGGCTTGAGCATCGCCTTTTGCTTA
ATTTACACGTACTATGGTTTTGTTTTAGTGGAAAATCGCTATACATCTGGTATGGTTTCA
CTTGATATCGGGATTCCAATGTGGATTGTATATTTAGTCCTACCTCTTTCAGGTATTTTA
TTTTTACTAAGATTCGTAGAACGATTAGTTAATATTCTACGAGGAAAGGATGAAGAATAT
GCTAATCCTCTTACTTAG
>7NBS_00398 dctP_2
ATGAAAAAATGGCTTTTCATGTCATTCATGGCTTTGCTTTTACTAGTACTTGCAGCTTGT
GGTGGCGACAAAAAAGAACAAGCTTCTGCACCAGCAGCTGAGGGAGATGGTGGCTACACC
AAAGAAAAACCTCTTGTTATTAAATTCTCGCATGTAACTTCAATTGATAGTGTTAAAGGT
AAAGCAGCCGAAGCATTTGCAAAATTAGTAGAGGAAAAAACAGAGGGTAAAGTGAAAGTT
GAGGTTTATCCATCCTCGCAACTTTATGGAGATAACGATGAATTAGATGCCTTAGTATCA
GGAAATGTGCATATGATTGCTCCTTCTGTAACGAAAATGGTAAAAATCGACCCTCGCTGG
CAATACGTTGATATGCCATATCTTTTTGAAAATCAAGAGCATGCTCGTAAGTTCTTTAAT
TCAGATGTTGCAAAATTAATTTTAGAATCTGAACAACTAGCAGCTAACGACATTAAAGGT
CTCGTGTTCTGGGAAAATGGCTTTAAACACTTTTCCAATAACAAACACCCACTTGTGACA
GTGGACGATTTTAAAGGACTAAAATTCAGAGCACAAGCAGGTAAAGTTTTAGAATCGCAG
TTTAAAGCTTTAAATGCAGGTTCTGCGACAATTGCATTTGGTGAAACGTATGCTGCCTTA
CAACAAGGAACAGTAGATGGACAAGAAAACACATTTAATAACTTTGATACTCAAAAATAT
CAAGAAGTTCAAAAGTACTTCTCCGTATCTGAACATGGTCGTCTAGACTATGCCATCTTT
GTAAACAAAACATTTTGGGAAAAAATACCTTCAGAGCTATTGACAGCAGTTGAAGAATCA
TTAAATGAGGCAACAACGTTAGCTTGGGATTTAGCTGCGGAAGAAAACGAAAAATCATTC
GAAAACATTAAAAACTCTGGCATCGAAGTCATTGAGCTATCAGATGCTGAAAAAGAAGCC
ATCAAAAAACAACTGGAACCAGTTTATGAAGAGTTTACTGATGTTATCACAGAAGAACTC
ATTAATGGTATTCGTGATTTAAAATAA
>7NBS_00399 dctP_1
ATGTGGCGTAACCCTATAAAAGTACTATTCTTAAACTTATGTTTTTTAACCATCCTTATA
GGCTGTCAACAGCAAACCTATCCAACTGACAATGAGCAATTAAGTCATGAAGAACAAATT
GTCATTCGTTTTTCACATGTTGTTGGTGAAAACACACCAAAAGGAATGGCAGCAATTAAA
TTTGCGGAGCTTATTAAGGAACGAAGTAATGGTCATGTAGAGATTCAAGTTTTTCCAAAT
GGTGTACTGTACAAGGATGGTGAGGAGATGAATGCTCTTTTAAGAGGAGATATTCAGATG
ATTGCCCCTGCCATTTCAAAAATTACTACGTTTGTACCCGAATGGTCTGTCATGGATTTA
CCTTATGCATTTAAAAATGCAAAAGAAGTTCATACATATGTTGAAAGCGAAGTTGGGCAA
TCATTAATGAAGAGATTAAATAAACACAATCTAATCTCGATGGGCATATGGGATAGTGGT
TTTAAACAGTTAAGTAATAGTATTCGTCCCATCCAAAACTTAACTGATTTACAAGGCTTA
CGCATGAGAATAATGCCAAGTGATATTTTAGCCGAGCAATTTTCCATTGCCGGTGCCTAT
CCTAGACGAATCGATTTTAATACGGTCTTCCATCAACTACAAAAAGGCAATGTTGATGGG
CAAGAAAATACGCTCACTAATATTACAAGCAAAAATCTACATTCACTTCAAGATTACTTA
ACTATTAGTAATCATGGCTATCTAGGCTATTTGTTATTAATGAACAATGAATTTTGGAAT
TCCCTCCCTAAAAATGTACAGGAGCTTTTGATTGATACTCTTGAGGAAGTACAAAAATGG
GAGTGGCAACAAGCAGAGAATTTAAGTGCAGAAAGACTTCAGGAAATGGAAGCATGTCAA
TGCATACAAATTCATTATTTAACGGAGGAAGAAATAGAGGATTGGGAAAAAGCCTTTAAA
CCAGTATACGACTATTATACAGAAAATTATGGTTTTAAATATATTGAGGCACTTCCTAAA
AATCAATTTCATTAA
>7NBS_00400 citT_1
ATGAGCATACTTTCAGTTTTTATTGTAGAAGACGATCCAATGGTGCTTGAGATAAATAAA
GGTTTTTTAAATAAAATGGTTGGTTTTCAGCTTGTAGGCGAATCGATCACTGGTCGTGAT
GCTTACGAAAAAATTAAAGTGAAAAAACCAGATTTAATTTTACTAGACATGTTTTTACCA
GATATGACTGGTATGGATTTATTTTTAAAACTCCGTTCAGAAAGGATTCCCTCAGATATT
ATTCTGATAACTGCTGCGCGGGATGCTCCGACTGTTCAAGAGGCTTTACGATTTGGTGCA
AGCGATTATCTCATTAAGCCCTTTCGTTTCGAACGTTTTGAAAAAGCTTTACAGCAATAT
AAAAATAGCTCCAAGTTGTTTTCTAATTGCACGGCCTTAAATCAAGAGGATATTGATAAT
TGGCTAGGTATACAACAAGGGTCAAATGAATTACCTAAAGGCTTAAACAATTTAACGATG
AAACAAATATTAGATTATTTAACAACATATCGAGTAGCTATAACCTCCGAGCAGCTGGCC
CAAAATGTTGGAATGGCAAGGGTCACAGTTCGAAAATACCTAGATTTTTTAGCAACTAAA
GGAACCGTTAGCATTGAACTACAATATGGAACAGTTGGACGACCAACGAAATATTATTCT
ATAAAATAG
>7NBS_00401 group_6161
ATGTCTATGAAAAATATATCTTTACGTCTAAAAATGTTTATTTTTTCATTTATTATTGTC
CTTTTTTCTATAGCAACAAGTGGTGCTATCATGCTCCATAACCTTTCGGGTGCATTTGAG
AAAGAATTTGGAGCACGAGCCATTGCTATCGCGAGAACCGTTTCACAACTGACAGATGTA
CAAAATAATGTTGGGAAGCCGAATGGATTTGAAGTTATTCAACCCATTGCGGAGAGAATT
CGTTTAACAACTGATGTTGATTATATCGTGATTATTGATATGAAGAAAATCCGCTATTCT
CACCCTTCCGAGAGCAAACTTGGCACAGTTTTTGAGGGTGGAGACGAAATAGAAGCTTTT
TCACAGCATGAATACATATCAAAAGCTCAGGGAGTGCTTGGCTATTCCATCCGTGCATTC
GTTCCTATAATGAATGAAGAAGGTACACAACAAGTTGGTGTTATTACAGTTGGGTTACTC
ACACCAAAATGGTACAACCTATTAGATGAATATCAATTTGATATATTGATTTCTCTTTTT
TGGGGACTAGCTATTGGATTAGGTGGTTCAGTCTGGGTGGCTAATCACTTAAAGCGTCAA
ACATTTAACTTAGAACCATACGAAATCGCTCGCTTAGTCGAAGAACGATCTGGCATTATA
CAGGCAATGGATATCGGTATATTAGCAACTGACGAAAGCGGTAATGTATCATTTATTAAC
CGTCTCGCAAGGCAGTATACTCATTTCTTTGAACAAAGAATTTCCCGCAAAGAATTATTT
AATGGGACATGGCTTGCGGAAGACATTTTACAGCAGCATGAAATATATAGACCTTTACTT
ATACATGACCAGATGTATTTAGTACGCACCTTCCCTATTCGAATTTTAGATCAAAATGCT
GGATACCTTATAATGTTAACGGATCGTAAAGAGGCAAATATGTTAGCTGAAGAATTAACA
GGGATTAAAATGCTTGTGGATTCCTTACGAGCTCAACAGCACGAATATATGAACCGTTTA
CATAGTATTGCAGGATTAATTCAACTAGATCGTAATGAGGAAGCTCTGAGTCTTATTATT
GATGAAATTACGGATGAAGAGGAAATTATACAAATTTTACATGATAAAATACTTGATTAC
TCGATTCAAGGTTTACTACTTGGGAAGTACTCGCGAGCAAAAGAACTCGGCGTGGAACTG
ACCATTGATGATGATTCAAAGCTAGCCGATATTATGAGCGGTTTTTCTAGTGGTGATTTG
GTAACTATAATTGGGAATTTGCTTGATAACGCGATGGAAGCATGCTTTGAGTGTACGTAT
AAAGATGTACGATTAACGTTAATTTGCGATAAGCACTATCTATATATAGAAGTACAGGAT
AGTGGCTTGGGGATAATAGGTTTACCGCATCGAATTTTCGAATATGGTTTTACTACCAAA
CAAAAGGAAGGACATGGTATTGGCCTTGCACTTGTTAAACAAATTGTAGAATCTAATAAC
GGAAATATACAAGTTGAATCAACGGTCAATATCGGTACAAATATTACTATTGAGGTAGGG
ATGATAGAGGAACAATGA
>7NBS_00402 yhjX
ATGAATAAAAATAGATGGTTAATTGCATTATCTGCAATCGCTATTCACCTTTCAATCGGT
GGAGCCTATGCATACAGTGTATACAAGCTACCGATTGTCACAGAAATGGGATGGAGTGAA
ACAAAGGTAACGATTGCCTTTACCATTATGATGGGATTAGCTGGTTTCTCAGCTGCATTA
TTTGGTAGTTTAGTAGAAAAAATGGGACCACGTAAATCGGCGATGGTAGCAGCTGTCTTA
TTTGGAGCAGGACAAGCTGGTGCAGGCGTAGCCATTTCAATGGATTCTGTTGTTATGTAT
TGGTTAACATATGGTGTTCTTAGTGGATTAGGAATGGGGATTGGCTATATTGCACCTGTA
TCAACACTTGTAAAATGGTTCCCAGACCGTCGTGGTCTAGCAACAGGTATGGCCGTACTT
GGTTTTGGATCGGGTGCACTGATTACAGCACCAGTCGCAGCCAACTTAATGGAGGCAGTT
GGCATTTCTACAACATACTTTATTCTAGGGGCAAGTTACTTCACGTTAATGATTTTAGGG
GCTTCATATATAGCACCACCTAAGCCAGGTTATATGCCTGCTAATATGAAAGCAGCTGCC
AATAATGGTAAGGACGTAGTGAAGAAAGATTTAGCTGTTATGTCAGCACGAGAAGCTGTT
AAAACAAAGCACTTCTGGATGCTTTGGTCAATGCATTTAGTTAATGTAACAGCAGGGATT
ATGATGATTTCTGTTGCTTCACCAATGGCACAGGAAATTGTTGGTCTATCAGTTGCAGGT
GCTGCCGCAATGGTAGGAATTATGGGGTTATTTAATGGTGGTGGCCGTTTAATCTGGGCC
GCTGTGTCTGATTATATCGGTCGTTCTAACGTTTTCGTTATTTTCTTTACAGCACAGCTA
ATCACATTTATCGTTTTACCACATACAACTAACGTAATTATTTTCCAAGCACTTATCTTC
TTAGTTGTTAGTTGCTATGGTGGTGGGTTCTCAAATCTACCTGCATTTGCAAGTGATTTA
TTTGGCACAAAGCAGCTTGGTGTGATTCATGGTTATTTATTAACAACGTGGTCATTGGGT
GGAGTATTTGGACCGTTGTTAGTAAGTGCAATCAAAAATGCGTATGGAAGCTATATTCCT
GTATTCTATGTATTCGCAGGTTTAATCGCAGCTTCGTTGATTATTTCCTTAACGTTACGT
GCAGATGTACGTAAGCAAACAGCTTTAAAAGCAGCGCAAAATGTTGGAGATGTATCTGCT
ACACAATAA
>7NBS_00403 group_4940
ATGGGGAAATTTTCTTTAGATGAATTTGTTCATAAAACACAGCAGGACGATAATGAGAAT
GATTATTTTGAATTGGAAACTGAACGCGTATTAGAGGTTAATCTAAACGGTGAAGTGTGG
TCAAAAATGGGCGCTATGATTTCCTATACAGGTGATATTAAATTTGAACGTGAGCGCGTC
TTGGAGCATGGTCTTGGCAAAATGTTTAAAAAGGCTTTAACGGGTGAAGGTACGCAATTG
ATGAAAGCTAGCGGAAAGGGCAGACTCTACTTAGCGGATCAAGGAAAGAAAGTAACTGTT
TTTGATTTGAAAAACGACAGTATTTGTGTCAATGGCAATGATTTACTTGCCTTTGAGCCT
AGCATCGAATGGGATATACGTTTGATGCGTAAAATGGCTGGCATCATGTCAGGTGGTTTA
TTTAATGTAACCCTTCAAGGAACAGGGAAGGTTGCGATTACAACTCATTTTGAACCACTG
ACATTATTAGTGAAGCCAGGTGAAACAGTATATACTGATCCGCATGCTACTGTCGCATGG
TCAGGCAACTTAACACCTGAATTTAAAACAGATATTAGCTTCCGTACATTTATCGGCCGA
GGCAGTGGAGAATCCATCCAGATGGCGTTTTCTGGTGAGGGCTTTGTTATTATCCAACCA
TTTGAAGAAGTTTATATGTCTAGTGAAAGCTAA
>7NBS_00404 group_3470
ATGTATGATGTAATCGTGATTGGTGGTGGCCCATCTGGATTAATGGCGGCGATTGCTGCT
GGAGAGCGCAAAAAGAAGGTGTTATTGTTAGAAAAAGGCACAAAACTAGGCAAGAAATTG
GCCATTTCTGGCGGAGGACGCTGTAATGTTACAAATCGTTTGCCTGTTGAAGAAATTGTG
AAACATATACCCGGTAATGGCCGTTTTCTCTATAGTCCATTTACCGTTTATAATAATGAA
GATATAATTGCATTTTTTGAAGGACTTGGTGTCGCCCTAAAGGAAGAGGACCACGGTAGA
ATGTTCCCTGTATCCAATCGCGCACAAGATGTCGTTGATGCGCTGATTAGACAGCTACAA
CGTCTTCATATTGAAGTACGTTTACACACAGCTGTCAGTAAGCTTCTAATGGATGAAGAT
AAAATTTTGGGTGTACGTCTTGCTGATGGCACAGAAGTCCGTAGTCAAGCAGTCGTTGTA
GCCGTTGGGGGCAAGGCGGTTCCACAAACAGGCTCAACAGGTGATGGCTATCCTTGGGCT
GAACGTGCGGGTCATACAATCACTACCTTATTCCCAACAGAAGTCCCTGTTATTTCAAAA
GAAGATTTTATTCAAGCACGTGAGCTACAAGGACTAGCATTGCGTGATGTTGCTGTCTCC
GTGCTAAATAAAAAAGGCAAGACACTCGTCACCCATCAAATGGATATGCTCTTTACCCAT
TTTGGTTTAAGTGGTCCTGCTATTTTGCGTTGTAGTCAATTCGTTGTGAAAGAATTAATG
AAAACAGGCTATGAGCCCGTGACAATGCGTATTCAAACACTGGTACATTATAATGAAGAA
ACATGTCTACAATATTTAAATAAATTAATAAAAGAAGATCCGAAAAAGGCTGTGAAAAAT
GTTTGGAAAGGCATAGCACCTGAACGATGGCTCTTGTTCTTATGTGAGCGAGCACATATT
GATGTTCAATTGACGGGCGCTGAATTATCCCAAGAGAAAATTCGTCAGCTAGCACGTTTA
CTAGTAAACTTCACCTTAACAGTGAGTGGCACACAGTCACTCGATAAGGCGTTTGTAACA
GGTGGCGGTGTCTCTGTAAAAGAAATCGAGCCAAAAACAATGGCCTCAAAGAAAAAAGAA
GGACTGTTCTTTTGTGGAGAAATTCTTGATATTCATGGCTATACAGGCGGCTATAACATC
ACTTCAGCCCTCGTAACGGGACGTATTGCAGGAATGCATGCGGCATTATAA
>7NBS_00405 asnB
ATGTGCGGATTTATAGGTTATATTAATGGAACAAATGTGATTGATCATCATCAGACGATA
GAAAATATGATGAATACAATTATTCACCGTGGACCAGATAGCGGTGGTATTCATAGTGAC
GATAAAGTGACGTTGGGTTTCCGTCGATTAAGTATTATTGACTTATCAGACGTAGCAAAT
CAACCATTATATAGTGCAGATGGCAATATTGTGCTTGTATTTAATGGAGAAATATTTAAC
TTCCAAGAGCTGCGTGCAGATCTTATTGAAAAAGGTCATACGTTTAAAACGCAGTCAGAT
AGTGAAGTCATTATTTATGGCTATGTAGAATATGGCGTAGATTTTGTGAAGAAACTGCGT
GGGATGTTTGCCTTCTGTATTTGGGATAAAAAGAATGATTTACAATTCATTGCGCGCGAT
GGCTTTGGAATCAAACCATTGTATTACTCTGAGCATACAACTGACGGTACGTTTATCTTT
GGTTCTGAGATTAAATCGTTTTTACCACACCCATCATTTATTAAAGAGTTAAATAAACAG
GCACTTCGCCCTTATTTAACATTCCAGTATTCATCTATGGATGAAACATTCTTTAAAGGT
GTCTTTAAATTACCACCAGCACACTATATGCTAATTCAAAATGGACAAAAGCAAATCGTG
CAATATTGGGATAAAAAATTCCATGCAAAAGAAGCACCAATCGAAAAATATATTGATGAA
ATTCGTTCAACTGTTAAAGAATCTGTAGAGGCTCATCAAATCAGTGATGTAAAAGTTGGT
TCATTCTTATCGGGTGGTATTGACTCTAGTTATATTACGTCCTTATTACGCCCAGATAAA
TCCTTCTCAGTCGGGTTTGCGGACTATGAAGATATGTTCAATGAGACAAATCTTGCAAAA
GATTTATCGGATACGTTGAATATTCAAAATGAACGTAGATACATTACAGCAGATGAGTGC
TTTGAAGCGCTACCTAAAATTCAATGGCATATGGATGAACCACAATCCAATCCATCTTCA
GTGCCACTTTACTTCCTTTCGGAGCTTGCTTCAAAGGATGTAACGGTTGTCCTATCAGGT
GAAGGTGCTGATGAAATTTTTGGTGGGTATGCTTGGTATCAAAACTCAGGAAGAATGCAA
AAATACGAAAAATTACCATTAGGTCTTCGTAAAACATTACGTGGGATGGCAGAAGCTCTA
CCGAAAAATCAATACACGAATTTCCTTATTAAAGGTGCTCAAACAGTAGAAGAGCGCTTT
ATTGGAGAAGCGGTAGTGTGGGATGAAGTAGATGCTATTAATGTTTTAAAGCCAGCTTAT
AAAAATGCCCCATCTGTAAAATCGATTACAAAACGTATTTATGATGAAGTGCCTGGCGAT
GATGATGTGACAAAAATGCAGTATCTAGATCTAAATCTTTGGATGCCTGGTGATATTTTA
TTGAAGGCAGATAAAATGAGTATGGCACACTCGATTGAATTACGTGTACCATTTTTAGAT
AAGGAAGTAATGGAGTTAGCGAAAAATATTCCTTCAAGATACCGTGTGAATGATATCGAT
ACAAAATATGTTTTACGTCAAGCTGCACATCAGGAATTGCCAGAAGAATGGGCAAAGCGT
CCGAAACTTGGATTCCCAGTGCCAATTCGTCACTGGTTACGTGAAGAAAAGTATTACAGT
ATGGTAAAAGAAATGTTTACAACTGACTTTGCAAATGAATTTTTTGATACAAAACAATTA
GTTGGCTATCTAGATGAGCACTACGAAGGGAAAGCAAATCGTGGTCGTTATATTTGGACA
GTTTATGTATTCCTAGTATGGTATAAAAAGTTCTTTGTGGACATGGTATAA
>7NBS_00406 murJ_1
ATGATGTCCAATTTAATGAAAGGTACTGCGATATTAACAATGGGGATGTTTTTATCGAAG
GTACTCGGATTAATTTATATTTTTCCGTTTTATGCAATTGTTGGCGAGAAGAACATTGCG
CTTTACCAATATGCATATATTCCCTATTCAATTATGCTGGCAATCGCCATTTCAGGTGCA
CCAATAGCCGTCTCTAAATTTGTATCCAAATATAATGCCATGGGGGATTATCAATCGGGT
CGCAAGCTGATGAAATCTGGCATTCTTATTATGATGATGACTGGCTTTGCAGCATTTATT
GCCCTCTTTCTACTTGCTACGCCAATAGCAGGGCTAGTTATTAAGAGTGAGGAACAAGTC
TTTACAGTCGAACAAATTGCTTCAGTAATACGATGGGTTAGTTTTGCCTTAATCGTAGTA
CCATTTATGAGTCTATGGCGTGGCTTCTTCCAAGGCTACGACAAAATGGAGCCTACTGCC
GTTTCACAATTGGTGGAACAAATTGTGCGAATTGTTGTGTTACTTGGTGGATCGTTCCTA
GTGGTTATTGTGTTTAAAGGAAAACCAGAGACAGCCATCTCCTTTGCTGTGTTTGCTGCA
TTTATCGGGGCAATCGGAGGATTAGGTGTTCTTTATTATTACTGGAAAAAGTATCAGCCT
GAATTTAACTTATTACGTAGCCAAAGTGTGACTTCCACACAGTTACCAATGTCCAATATT
TATAAAGAAGTGATTACCTATTCCATCCCAATGGTGTTTGTAGGGGTGGCCAATCCGTTA
TTCCAATTAGTCGACATGCTTACGTTTAATGGAGCAATGACGTCCATTGGTTTAGCAGAA
GTAACAGATACTTATTTATCGATGATTAACTTTATGACACATAAAGTTGTTATCATCCCT
GTTATGCTAGCGACTGGATTTTCGATGGCGCTTGTACCAACAATTACAAAGTATTTTACA
CAGGGGGAGTATTTAGCGCTCCGCCATGCAATGGATAAGACCTATCAAATTTTAATCTTT
ATTACATTGCCAGCTGTGGTTGGTATTTCTCTATTAGCCAATGAAATTTATTTTATGCTT
TATTCAGAAAGCGAAATGGGAGCAACGATTTTAGCGCATTATGCACCTGTTGCTATTTTA
TTTGCGTTATTTCAAGTCACAGCAGCACTACTTCAAGGAATTGATTTTCAAAAGTGGATT
GTTTTCAGCTTATTATCTGGAATTTTCGTAAAGCTAGCATTAAATATTCCTTTAATTCGC
TGGTTAGAGGCAGATGGTGCAATAGTAGCTACAGCTATTGGCTATAGTGTTTCGATTATC
ATTAATATGCTTGTGTTACGAAAAACGTTGAATTATCGATCAGAAATGGTTGTGCGTCGT
GTCATGCTAATTGCTTTATTGACAATGGCGATGGCCATTAGCGTGCTGATGGTGCATAAA
TTATTGGAATTACTAATGGGACCAGTTGATAGTAAATTCTCAGCATTACTATTCTCAATT
ATTTGTGCGGGTGTTGGTGCGGCTGTTTATGGCTTTTTATCATTACGCCTAGGTTTAGCC
CAAAAGCTATTAGGTGAACGATTAACCCGTATTATGAGTAAACTGGGATTGAAATAG
>7NBS_00407 rsuA
ATGCGTTTAGATAAATTACTAGCAAATATGGGGTACGGTTCTCGTAAGGAAGTGAAGCAG
TTATTAAAGCAAAAAGCTGTCACAGTAGATGGTGCTTATGTCAAGGATGCAGCTTTACAT
GTAGACCCAGAACAGCAAATTGTTTCAGTGTTTGGAGAGCGCGTTGTTTATACAGAATTT
GTTTATTTTATAATGAATAAACCGCCTGGTGTTATTTCTGCCACTGAGGATTTAAGAGAT
GAAACAGTAATTGATTTATTAGAGCCATTACACCAGCATTTTCAACCGTTTCCTGTTGGT
CGATTAGATAAAGATACAGAAGGGTTGCTCTTATTAACAAACGATGGTCAATTAGCTCAT
AATTTATTGTCTCCAAAAAAGCATGTGCCAAAAGTTTATTACGCACAGATTGAAGGCGTT
GTGACAGAAGAAGATGCCGAGAAATTTGCAAATGGTGTTGAACTAGATGATGGCTATGTT
ACAAAGCCTGGAAAGCTTGTGATTCTAAAGTCTGCACAGCAATCGGAAATAGAGCTAACG
ATTCAAGAAGGCAAGTTTCATCAGGTAAAGCGAATGTTTGAGGCTGTAGGAAAACGTGTA
ACATATTTAAAGCGTATTTCTATGGGAAGCCTGATATTAGATGAAAATCTAGCGTTAGGT
GAATATCGTGAGCTCACTACAGAAGAGCTAAACGGTTTACAAAACAATCATTAA
>7NBS_00408 dgcN
ATGAAGAACCTGCGTATTAAATTATTACTATCTTTAATAGCATTTGCACTCATACTTGTT
GCTGTTATTTCATATGTGAACCGACAAATACTGGTAACAGAGATAGAAAAACAAGTGAGC
ATGAATAAAATATTAATTGAAAATCATATTTTGACAGATATGCAAACTGTTGATAATGCC
CATTTTTATTTTGATAATACTATTTCAGACAAAATGGAACAAGAGCTTAGACAGTTAAAA
AACTATTACCATGAAAACCCTAATGTAGCTACTTGGGATTTGCAGCAAATGAAAAAGAAA
CATGGTATGGATATTTACATAGTAGATCAATCCAATACAGTGGTTTACACGACTTTTGCC
AAAGATATTGGCTTGGATTTCTCGCTTTGTTGTCAACGTTTTTCTGCTTTATTGGATGAA
CGGCGCGCTAGTGGCGAATTTTTTACAGATGGCATTGATATTTCAACATCAACAGGAGAA
TATCGAAAATTTGGCTATCTGGCAACACATGATAAGAAATATTTGCTTGAGTTAGGTATA
GACCTACTAAATGATCCTGTCTTCCAAACCTTTAATTTTGAGAAAACTGCACAGTACTTA
ATTGGTAAATATATTGATTTAGTGGATGTGCAAGCTATTAATGCAGGTGGCGTTTTCTTT
AATGATTCGAGATCGAAGAAAATCACTGTACAGGAGCAATCTAAGAAATTTCAAGAATAC
TTCGAGCTAGCAAAGAAAACAATGGAGCCAGTTGAGTATGAAAAGGCTTTAGACAATGGT
TATATAGAAACACATCGTTTTCTGCCCTATGAAGCAGAGACAGTGAGAGGGGAGTCATCC
AAAAGAATTGTCTATGTGAAATTTATTAATTTCACTAAAATGGAAGCACTCCAAAAAAAT
TCAAAACAATTTTGGAGCTTACTGTTCATCGCCTTACTAACATCGTTTATTATGTTGCTA
GTCATTAATAAAATTCTATCTAAAACAATACAGCTAGCTACCTTCGATCCGTTAACTGGG
GTCTATAATCGTGCTACATATATCAGAAAAATTGATAATTTATTAAGAAAAAGAAAAATA
AATGTGCCGGGTTTATTGTTAATTGATTTGGATAACTTTAAACAAGTGAATGATCAATTT
GGGCATGTAGAAGGAGATCATATCCTCGTTGAAACAGCGAGAATTTTAAAGCGTGTTGTG
AAACAAAGTGGCTTTGTCGTACGCTTCGGTGGGGATGAATTTGCCATTGTTTTATACGAT
ACAACAGAGGAAAAGATGCAGCACATGGCAGAGGCCATTTTGACTCAAATAAGGTCCGTT
AAGTATGATGACCATGCTAGCGAGAAATGGTCTGTATTATCTGTAAGCATGGGTGGAGCC
ATTTATAAACATGCTGAAGATACAGAAATGAGCTTATTTGAACGGGCCGATAAAGCGCTG
TATCAATCGAAAAATGCTGGTAAGGATCAATACTCTAGTTATGCAGAGGTCGCTGCTGAC
GAAGGCTATAATAGTTAA
>7NBS_00409 mdrP_1
ATGACTTTGTCAAAGTTGTTTCATCCATTAGTTTGGATTATTTTAGGTGGGACAATTTTT
ACACGTATTGCAAGCTTTATGGCAATGCCTTTTTTAGCTATTTATTTACATAATGAAATT
CAAGCCTCTCCCTTACAAATTGGATTGACAATCGGTATCGCGCCGCTCATTTCCACAGTA
GGTGGATTTTTCGGGGGGTATTTAACAGATCGCTTTGGTAGAAAAAGCGTTATTCTATTA
ACAATTATCGTTTGGAGTCTTGTGTTCTTTGGCTTCGCAACGGTTCATGCTGTTTGGCTT
TTTATCCTATTCAATGCTTTAAATGGACTTTGTCGATCATTTTTTGAACCTTCCACACAG
GCATTGATGATTGATTTTACACCTGCCGATAAACGAAAAAGACTATTTTCCTTACGTTAT
ACGGCCATAAATATTGCAGCGGTTATTGGTCCTATTATTGGCGTGTATATCTCACAGCTA
TCCAGTCCAAGTATCCCTTTTATGCTGACAGGGCTTATGTATATTATTTACGCTGTTTTT
TTATTTTTTGTGTTAAATCGCTATCAAATGCAGCAACCCAAAGCGGTTACACAAACAAAG
ATACTCAGTACATTCACAATTCTTTTGACAAATCGTGTGCTGCTTAGCTTCATATTGGGA
GCCATTTTAATCAATATCGGTTACTCGCAATTTGACTCAACGCTACCACAAATTATCGAA
TTAAAAATTGATGAGGGTGCAAAACTTTATTCGTTATTAATCTCTCTCAATGCAGCAGTT
GTGTTACTACTACAATTACCAATTAGTATAATATCAGAGCGTTTTTCATCTACAGCAACA
TTAGTAGTAGGTGTACTGTTCTTTGCTATTGGACTATTTATGTTTGGATTCTCCACTAAT
TATACGCTCTATATCATTGGCATGATTATATTTACCATAGGTGAAATCTTTGCCTTCCCT
ACGATGAACGTCATGATTGATGAAATTGCGCCAGATACTCAAAAGGCAACCTATTTAGGC
GCTGCGCAATTTAAAAATTTAGGTGGCTTTATTGGCCCAATAATAGGCGGTTGGCTATTG
ACTCATTATATGAATGCGATGTTTCCTGTCATCGCTGTACTTGTTTTATGTAGTTGTATC
TTTTATAGAACCAAAACAGCAGCTCATTAA
>7NBS_00410 ytzE
ATGAAACCAACTACTGATCGAATGCTTAATCGTATTAAAGACGTGTACATGTTTATTTTA
GACAAAGGAACCGTGTCTACACAGGATTTAGTCGAAGAGTTTAGTATCACTCCTCGCACC
GTTCAAAGAGATTTGAACGTGTTAGCCTTTAACGATTTGGTGACGAGTCCAAGTCGAGGC
AGATGGACAACGACGAAGAAAAAAGTAAAATTAACGTCTTAG
>7NBS_00411 group_3472
ATGGATTGGTTACAAGCTGCAAAAGAAAGGCAAGACGAATTAATACAAGAGTTACAGGAG
CTTGTGCAAATAAATAGTGTGCTCGATGAGGATACAATAACTACTGAAGTACCTTTTGGA
GATGGTCCACTTCAAGCGCTTGAATGGTTACTAGCAAAGGGTCAAAAAGAAGGCCTGCTC
ACGAAAAATGTTAATAATTATGCTGGACATATTGAAATGGGAACTGGTGAAGATTTACTT
GGTATTTTATGTCATGTTGATGTTGTCCCAATTGGAGAAGAAGCAGATTGGACTTACCCT
CCTTTCAGCGGCACAGTAGCTGATGGTAAATTATTTGCACGTGGTGCGATTGACGATAAA
GGGCCTACGATTGCGGCATGGATGGCCATGAAACTTGTGAAAGATGCAGGTATTCCGTTA
GAAAAAAGAGTACGAATGATTATTGGTACAGACGAAGAAACAGGATTCCGCTGTGTCGAC
CACTATTTTAAACAGGAGGAAATGCCGACAATTGGTTTTGCACCAGATGCAGATTTCCCG
CTCATCAATGCAGAAAAAGGCATTGCAGAGCTTGTGTTCTCTCAAAATAAAGTGGGTGAT
GCAACGAAAGAACAACTACTACTATTTAATGCAGGAAAGCGCTCAAATATGGTACCTGAT
TTTGCAAAAGCAATGATTCAGCATGTAACAGCATCATTCGAACAGAATTTTCAAACATTT
TTAAGCAAAAATCAGCTAGAAGGCTCTTTATTAATGGAGGAGTCTCGCTATATAATAACT
ATCAAAGGTAAAGCAGCCCATGCAATGGAACCAGATAAAGGTATCAATGCAGCTGTTTAT
CTTGCAGCATTTTTACAACAAGAGTTGACGACAGAAGCAAGTAAACAATTTGTCGACTTT
ATTGCAGATGTTTTTTATCAGGATCATTATGGTAGTCAGCTCGATCTGCAGTTTGAGGAT
ACAATGTCAGGACCAACAACATTAAATCCAGGGATCGTAAGCTATGATGTCCATAAAGGT
GGTAGTTTAGTAATTAGTATGCGCTATTCAGTTTCCTATCCGTTCGATGAAAAAATAACA
GCAGCACAACGCTTAACGGTAGAAAAAGGGTTTTCTCTAGACATACAAGACGACTCCAAG
CCACATTATGTCAGCGAAGATGATCCATTCATCCAGACATTAGCAGCTATATATAGACGT
CAAACGGGAGATACAGAAACACCTTTATTATCAACTGGTGGTGGGACGTATGCACGTGTG
ATGAAAAAAGGCGTGGCATTTGGCATGTTGTTCCCAGGGGAGCCAGATGTAGCGCATCGA
GCGGATGAGTTTGTTGTCGTTGAAAACCTCGTAAAAGCAGCGGCAATTTATGCTGAAGCA
ATTGTTGAACTTGCAGGAAAAAAATAA
>7NBS_00412 dat
ATGGCATATTCATTATGGAATGATCAAATTGTTGAAGAAGGATCCATTGCAGTATCACCA
GAAGATCGAGGCTATCAATTTGGTGACGGCATTTATGAAGTAATCAAAGTGTATAACGGA
AATATGTTTACAGCACAAGAGCATATTGATCGTTTCTATGCAAGCGCCGAAAAAATTCGT
CTTGTTATTCCTTATACAAAAGACGTTTTACACAAATTATTACATGAGCTGATTGAAAAA
AATAATCTTGGTACAGGGCATGTTTATTTCCAAATTACACGTGGTGCCAATTCACGTAAT
CACGTTTTCCCAGATGCAAGTGTCCCAGCTGTATTAACAGGTAATGTGAAAGCTGGTGAA
CGTGCATATGAAAACTTTGAAAAAGGGGTTAAGGCTACGTTTGTAGAGGATATTCGTTGG
TTGCGCTGTGATATCAAATCTTTAAACTTACTTGGTGCAGTATTAGCAAAACAAGAGGCA
GCTGAAAAGGGCTGCTACGAAGCAATTTTACATCGAGGGGATATCGTAACAGAATGTTCA
TCAGCAAATGTTTATGGGATTAAAGACGGTAAGCTTTATACACACCCAGCTAATAACTTC
ATTTTAAACGGTATTACTCGTCAGGTCATTTTAAAATGTGCAGAGGAAATTAGTTTACCT
GTCGTTGAAGAACCAATGACAAAAGCTGATTTATTAACAATGGATGAAATCATTGTATCC
TCTGTATCTTCAGAAGTTACTCCTGTTGTTGATGTGGATGGCAACCAAATCGGTACTGGA
GTGCCAGGTGAATGGACGCGTAAATTGCAACAAGCTTTTGAGGCGAAATTACCACTTTCT
TTGAATACAAAATAA
>7NBS_00413 group_3475
ATGGCACAATTGGTGAAATTACAAGATTACATTTCACGCTATCAAATTGATTTAGCGAGA
TACCCAACACAATTTGTGCGCTTGAAGAAAAACCAATGGGAGCGCATTAAGCGACAGTGG
GAATTGGGAGAAGATATTAGCGAGTGGCAACATGTCGACAATGAGGCTGAAGCGGAGGCT
TACGAGGAAAAAGAACGTTTTTCCTTCATAAAAAAATTATTTGCTGGACGTCAAAAGGAA
ACAACGGAGGATGTGGAAGAAGTAGAAATATCAAATGAGCTTGTTAGCGATGAGGATATC
ATTCCTGAAGAAGAAACGACGCTCACATTTGAACCTAAAATTGTGTATGCACCACAATCC
ATCCATGAGTTGAAACGAATGTTTATTGATCAGTTCTTTCATTTTCAAATGAAATGGGCC
AGTTCAACATTACGGGAAAAATCATATGTAGATCCTCGCTTTATGCGTGACTCATTGCTC
CGTATGCTATTGCAAACATTGCCAGATAATTATCTGTTGTTTTATTATCCAATACTACAA
ATTAGAAAAGCACCTATAGAGCTAGATGTAGTGTTAATGTCGCCGACAGAGTGTATTTGT
ATTACGGTCTTAGAGGCTGAAAATCAAGCTGTATATGTAGGTGGCAGTGATCGCTTCTGG
ATTAAAAAAGTAGGGACGAAGGATTCTAAAGTTCTGAATCCAACAATTAACTTAGGGCGG
ATGGAATCGGTACTGTCGCAATTATTTAAACAAGAGGATATTGATATGCCCATCCGTAAG
GTTGTGCTATCTCGTAATGGTTATTTTGATTATCCTGGTTCACCATTTGGGGTTCGCTTT
GTTGATCGTCGAAATTATCATGAATGGATAGAGCATTTAAGAAAAGTTTCCTCTCCTATG
AAGCATATGCAAATCCGAGCTGCGCAGACAATTTTAAATACGGTCCAAACCACCTCCTTT
AACCGAGATATTTGGCAGCAAGCATCTCAGCCAACAGAGGAATGA
>7NBS_00414 group_4943
ATGAACATTCTATTTATTGTCAATGAGGCTGCTGGGAATGGAAAAGGAAAAAAAGTTTGG
CTCCAACTTCAAGAGCAACTAACGATTTCCTACCAAGTGGCTTTTACTGAATATGCAGGA
CATGGACAGAAAATCGCTCAACAATGGGCACACCAGCAACAAGAGAAAAAATTGCTTGTC
GTTGTTGGCGGTGATGGCACTATTCATGAAGTGGTTAGTGGTGTTATACATAATAAATAC
ATCATAATTGGTGTAGTTCGTGCTGGCTCTGGTAATGACTTTGCACGTTATTTTCATACC
TTTTCCAATGCCCAGCAAATCGAGGATTATGTAAAGACTACCTTGGCTAATGTAAGAATG
GATGCAGGGATCGTTCATATTGGTAATCAACAAAAGGAAATATTTATTAATAATGCTGGC
ATAGGCTTTGATGCCTTTGTGACAAAATCAATTAACACTTCTCGTCTTAAGTTTTATCTC
AATAAGATTGGACTAGGCAAACTTTCGTATGCTGTCGCTGTAATTAGAGGGTTATTTCGC
TTTGAACGCTTTGACATAACGATACGTTCAGGGGAACAGGAATGGCAATTTCAGCAGACG
TGGTTTGTGGCGATGAGTAATCAACCTTATTTTGGAGGCGGCATGAAAATATCACCTGCC
GCAAAAGCAGATGATGGGCAAGTGGATATCACGATTGTACATGATATTTCTCGTATCAAA
TTATTACTTGTATTTGTCACTGTGTTTTTTGAAAAGCATACAAAATTTAAGGAAGTTACT
TTTTTACAGGGGCAGGTCTTTGAACTTATCGTAGCAGATAAGGTTGACTGCCATACGGAT
GGTAATTATATTGGCATTGTCAATCAAGAGACCAATATCCATTGTACAATACAGAAAAAT
GCTTGGCAGGTTATTGTTAAGGATTTATAA
>7NBS_00415 trmB
TTGAGATTAAGAAATAAGCCTTGGGCAGAGGAAATGATTACAGATCACCCAGAGGTGATT
ATTCCAAATCCTGAAGACTTTAAAGGAAATTGGCAGGCTGTTTTCGGCAATGACAACCCT
ATCCATATTGAAGTAGGGTCTGGAAAAGGACAATTTGTGACCGGTATGGCTTTGCAAAAT
CCAACAATCAATTATATTGGCATTGAACTTTACGATAGTGTGATTGTTTGTGCACTAGAA
AAAGTGCTAGAGGCAAAATCTCCAGCGAATTTACGGTTACTAAAAGTAAATGGCGCAGAT
TTATATAAATTCTTTGACAAAAACGATGTATCACGTGTATACCTGAATTTCTCAGATCCT
TGGCCAAAAACAAGACATGCAAAAAGACGTTTAACGCACGGGGATTTTTTGAAATTATAT
GAGTCGATTTTAGTGGATAATGGGGAAGTCCATTTTAAAACAGATAACCGAGGTCTTTTC
GAGTATTCTTTAATCAGTATGTCTGAATATGGGATGTTATTAAAGTATGTATCTCTCGAC
CTGCATGCAAATATGCCAGAGGATAATGTGATGACGGAATATGAAGAGAAGTTTTCTGCG
AAGGGGCAGCCGATTTATCGCTTAGAATCGCAATTTATCACTAAATTGTAG
>7NBS_00416 ytnP
ATGGATCAGTTACAGTTTCACAATATGTCATTATCATGGCTAAACGGGGGTGTTACGTGC
CTAGATGGTGGTGCGATGTTTGGTGTTGTACCAAAGCCTCTTTGGTCCCGCAAATATCCA
GTCAATGAAAAAAACCAAATTGAATTGCCAACAGAACCTATCCTTATTCAATTTGGGGGC
AAAAACTACCTTATTGATACGGGTGTGGGCTTTAACAAATTAAATGAAAAGCAGCTACGA
AACTTTGGTGTAACAGAAGAATCTTCGTTAGCAGATAGCTTACAAGAGTTAGGATTAACG
ACAGCGGATATTGATGCAGTGTTAATGACGCATTTACATTTTGATCATGCTGGTGGATTA
ACGCAGTGGGAAGGGGATGTACTTGTACCGACTTTCCCAAATGCCAAGATTTTTGTAACG
AAAATTGAATGGGATGAAATGCGTAACCCCAATATCCGTTCTAAAAATACTTATTGGAAA
GAAAATTGGGAGCCAGTTCAGCATTTAGTTGAAACCTACGAAGAGTCATTGGAAGTAGTA
CCTGGAATCGAAATGATTCATACTGGTGGTCATAGTGAGGGACATGCTGTCATTAAGCTA
ACGCAAAATGATGAAGTGTTATTGCATATGGCAGATATTATGCCGACTCATGCTCATCAA
AATCCATTATGGGTATTAGCCTATGACGATTATCCAATGACAAGTGTATTTGCAAAGGAG
CGACTGATGAAGGAAGCCCTTGCAAATAACTATGGCTTTATTTTCTATCACGATGCTTAT
TACCGTATGATTAGATGGGATGAGTCAGGTAAAGAGATTGTGGATAAATTAGAGCGTAGT
AGACAAGCTGTTATTACATTTTAA
>7NBS_00417 group_3477
ATGGCAACTGAACAACCATTTTTACCCGTTTTACTTGGATCAGATATGAATGCATATGGA
ATGGCACGTGCGTTTTATGAAGCATATGGTATAAAACCACTTGTCTTAGGACGTTCTCAT
TTAACAGCAACACAAGATAGCCATATCCTACAATTTCAAGAAATAGACCGTTTAAATGAA
CAAGATGTTTTTGCACCTGCCCTTGCAGAAGTTGCAAAAAAATATGCTGATAAAAAACTG
TTACTTTTAGCATGTGGGGACGATTATGCCAAGCTGATCATCAAAAATAAACCAGCGTTA
CAAGAGCATTTTACCGTACCTTATATCGATGAATCGTTGATGGACGAAATTTTATTGAAA
GAAAATTTCTATAAAATGTGTGATCAATATAATTTTAAATATCCAGGTACAACAACGGTG
ACAGCGGACAACTATGAAAACTTTACACCACCATTTGCTTACCCTATTATTTTAAAGGCT
TCAAACTCTGTAGAGTATTGGGCTTGTAAATTCCCTGGGAAGAAAAAAGTATTTGTTGCA
CATGATGAAGCGGAAAAAACGGCTATATTAAAAGCTATTTATAGCTCTACTTATCAGGAT
ACAATGATTATTCAAGAATTTATTCCTGGGGATGATTCCTATATGCGTGTGTTAAATGCC
TATGTAGGGAAGGATGGAAAAGTGAAGCTGATGTGTCTAGGTAACCCTATTCTAGAAGAA
CATTCTCCTGAAGGAATCGGAAGTTATGCAGCCATCGTGACAACCTATGATAAAGAATTA
ATGGATCAAGTACGTTTCTTCCTAGAAGACATTGGCTATACAGGTTTTGCGAATTTTGAT
ATGAAATATGATATTCGAGACAAGCAATATAAACTTTTTGAAATCAATTTACGTAATGGT
CGTTCTAGCTATTATGTAACAGCAAGTGGGCATAATTTAATGAAGTATGTTGCGGATGAC
CATATGTTAAATATCGAGCAAGAAGTCACATATGTGCAGGACAAGCATTTATGGATGATT
ATTCCTAAAGGTGTATTATTCAAATATGCATCCAATGAAAAGCTCAAACTAGAAGCAAAA
AAATTAATTAGTGAGGGTAAATACACAAATTCTCTTTACTTTAATGAGGATATGAATGCG
AAGCGTTGGGTGAAACTAACACTCAATAATTTAAATTATTATCGTAAGTATAAAAAGTAC
TTTAATAATAAAGGATTATCCGAATAA
>7NBS_00418 group_9992
ATGAAATTACGTGATTTTTTAATTGGTGTCGCAACTGGCTTAGCTGCCGCAGTCATTATT
AAAGAAGCTAGTGAAAAAGTTTCTCCGTTCGTACCTGCAGGACAAGTACTTGAAAACATA
AAAAGAGAATTTAAAAAGGATTCGCCGATTGATGGTTCTTGGATTTTTATGAAAACTGAA
GATTTCACAAACGGTATTATTACCATCCCAGTATATCGTGGGGGGATCTCGCGTATGCAT
GAAGGTGAGATGCAGACATTCGAATTTGCTGCCGATGCACGCTCTGGTGTTGTCGTGGAA
CTAACAGAAGTTTAA
>7NBS_00419 ysdC_1
ATGAATGAGGACACATTACAATTATTTAAAACATTAACAGAATTACCAGGCGCTCCGGGT
AATGAACACGCAGTACGTGCGTTCATGCGTTCTGAGTTAGAAAAGTACTCGGATGAAATC
GTTCAAGATAATTTAGGGGGTATTTTTGGTGTTAAGCACAGCGATGTTACGGATGCACCG
AAAATATTAGTTGCTGGTCATATGGATGAGGTTGCATTTATGGTTACTTCTATCACAGAT
AATGGAATGATCCGCTTTCAAACATTGGGCGGCTGGTGGAACCAGGTTATGCTTGCACAG
CGTGTAGAAGTATATACGAAAAATGGGGCAATTCCTGGTGTAGTTTCATCCATCCCACCA
CATTTATTAACAGATGCAGAACGAGCGAAGCCAATGGATATAAAAAATATGCTTATCGAT
GTTGGTGCTGATAATAAAGAAGATGCTATGTCTATGGGTGTTCGTCCTGGACAATCCATC
ATACCAATTTGTCCATTCACACCAATGGCAAATCCGAAGAAAATTATGGCTAAAGCTTGG
GATAACCGCTATGGCTGTGGTCTAGCGATTGAATTAATGAAAGAAGTACAGCACGAAAAA
TTAGGCTCACATTTATACTCAGGTGCAAATGTAATGGAGGAAGTTGGCTTGCGCGGTGCA
CAAGTATCAGCAAACATGATTAAACCAGATTTATTCTTTGCACTAGATGCTTCTCCTGCC
AATGATATGTCAGGTGAAAAAAGTCAATTTGGACAGCTCGGCAAAGGTACTTTACTTCGT
ATTTTAGATCGTACAATGGTAACACATCGAGGTATGCGTGAATTTATTTTAGATACGGCC
GAATCCAATCATATCCCTTATCAGTACTTTGTCTCCCAAGGTGGAACAGATGCTGGTCGA
GTGCATACGGCAAACGATGGCGTTCCAAGTGCAGTCATTGGTGTATGCTCACGTTATATT
CATACATCAGCGTCAATTATTCACATTGATGATTATGCAGCTGCCAAAGCATTAATTGTT
GAATTAGTGAAAAAAGCAGATCGTTCGACATTAGAGACAATTCACGCTAATGTATAA
>7NBS_00420 group_10418
ATGAAGATAGCAATTGGCACAACCAATAAAGCCAAAACAGAAGCAGTTGAAGTAATTGTT
CGCAAATACTTTGAGGATTCTCTCTTTACTCATGTCAAAGCTGCTTCTGAAGTATCAGAT
CAACCGATAAGTAATGAAGAAACTAGATTAGGAGCAATGAATCGTGCTAAAAACGCATTG
ATTTTAACGGATGCAGAATTATCATTTGGCTTAGAAGGTGGCGTAACTGAAATCGATGAT
GAAATGTACGTTTGTAACTGGGGTGCATTAACTGTATCAGACGGAACAATGTTTACAGCT
GCCGGCGCACAAATTATTCTGCCAAAAGAAATTGCCCAGGAAATAAGAACTGGTGGAGAA
CTTGGACCGATTATGGAGCAATATACAAAGCGTCGAGATATTCGACAGGGTGCAGGTGCT
GTAGGTATTTTTACGCAAGGTTTAGTGAGTAGACAGATGATGTTTGAGCATATTGTCTCG
CTTTTGGTTGGTCAATATTTGTTCACATTTTCACAAAAATAG
>7NBS_00421 group_2250
ATGTTATTTTCATGGCTAAGAGCAATTGGCCTAATGCTTTTACTTCTTGTCCTTTCTGGC
TGCAATCAATCTATTGATGATCAAATTGCTAATGGGGTCCAATTAACGGAGAAGGTTTTT
GCTGAAGAGCCAGAAGAACATACAGTAGAAATTGGGGATATCAAATTATACTTACCTTCA
AACTTTAAAATTGAAGACAGTTCAGATGCTTATAATATTGTGATTTCAAAAGGAAAAGAA
AGCTACATTCTTTTTATCAATGATCGTGAAGCACAAGACAGTAAACTTTATTATAGTCTT
TTAAAAGAAAATGATGCGGACAAAATTATCGAGGAATCGACTTTTGATAAGGATGGTCGT
TTTGGCTTTACAGCGGTTCTAAAAACGGACGAAGAAAATGAAATGGAACTCATTGTAAGT
AGTGGTGGTGTGAAGATGACAACCATTTCAAAGGCTAAACAAATTGAAAATAATTTGCGT
GAGATGACGAAAATCGTTCATTCGGTTAAGATAAAGTAA
>7NBS_00422 group_2251
ATGAAGCAAATGAAGTCTGAACAACTAGTCGAGCTATTAAAAAAGCATTTAACTGAAGAG
AAATATGAATTTCATTTTGATAAAAAGTACGATAAATTACGCTTGAATCATAAGATGATT
GAAAAAGGGATGGAGCTCTCCTTACCTGGGATTTTAGCAAAATATAATGAGAAGCAAGAG
TCGGCGATTGAAGAAGTTATATATACAATTGAGCAAACCTTTAATGCGATGGTACAAGAA
AAAGAACAGGGTTTCCAAACGACTACACAGATTTATCCCGTAATTCGTGCCACTTCTTAT
CCACAGAAATCGAAAGAAGGGCATGCTTTTATTACAACTGAGCATACAGCTGAAACGCGC
GTTTTTTATGCACTCGATTTAGGTAAAACCTATCGCTTTATTGATGAATCCATGCTAGAA
GCCTTACAATTAACTGTAGAACAAATTCGAGAAATGGCACGCTTTTCGGTGAAACAACTA
CCAACCGCCTATAAAAAAGATGAGGTAGCAGGTAATATTTTTTACTTTGTCAATGTGAAT
GATGGCTATGATGCTAGCCGTATTTTAAATGAGAGCTTTTTAAAAGAAATGCAGGCACAA
GTGGAGGGCGATATGACATTATCTGTGCCTCATCAAGATGTATTAATTATAGGTGATATT
CGTAATGAAACAGGGTATGATGTATTAGCACAGATGACAATGCATTTCTTTGCAGTCGGT
ACTGTACCGATTACGTCATTATCTTTTATTTATGAAGATGGGGAACTAGAACCAATCTTT
ATCTTAGCAAAAAACAGAGTGAAAAAGGAGCAAGAATAA
>7NBS_00423 group_10026
ATGAACGTATTTTACAACAAAGAGCATGTAGGAGATGTCTTACTAGTTCAACTAGCAACG
GAGGCCATTGTGAAAACAGAAGTAGAACGTGCTGGTGATATTGCTATTTTAAGAGAAGCT
CAAACGGGAGAAATTAAAGCCTTCAATTTATTTAATGCGAGCAGTTACATCCAAACAGAT
GCTAAAGGCTTAGTAGAAGTGACACCAGAATTAGTAGCACAGCTAGCAGTTGCAATCGAA
AAAAATGGAGCTAATATTAATCTTGATGTTGATTTTTCACCAAAATTTGTTGTTGGTTAT
GTAGAAACAAAGGACAAGCATCCTAATGCTGACAAATTGAGTATCTGTTCAGTCAATGTA
GGAGATGAGATACTACAAATTGTATGTGGTGCCCCTAATGTAGAAGCAGGTCAGAAGGTA
GTTGTTGCGAAAATTGGTGCCGTAATGCCTTCAGGAATGCTTATTAAAGAAGGGAATTTA
CGCGGTGTTGAGTCTTACGGCATGCTTTGTTCAGCGCGTGAATTAGCGATTCCTAATGCA
CCATCTGAAAAAGGAATTTTAGTATTACCAGAGGATGCTATAGTAGGTAGTGCTTTTGAA
GCACCAACTAAATAA
>7NBS_00424 sftA_2
GTGAACTGGTTTAAAAAACAAATTAGTAAATTTATTAATAAAGAAGATGAAAACTATGAG
TATGAAGAATATTATGAGGATTATGGAGAAGTTCAGTCGGAGCAATTACATACACAAAAA
GAACCACCAATCTCTAAGCAAAAGACTTTCCGTTTTCCTTTGATTGACGATGATGAAGGT
GAGGCTTCCTATACGTCCTCAAAAGAAATGTTTGATCAAATGGAAGATGATGAATATGGA
CAAATAGGGGAATTATCGTTACCAAAACATTTAAATCATCATATTGTCGATTCTAGTGTT
TATGATGTAGAGGTTTCAGGAATTCGAGATTTACTAGCAAATCGCTCTAAACGTACAGGT
AGAAAAACAACGATGAAAAGTCAGCCTTCAGAACAAGAATTTCGTTCAAGAGCAAGCTTA
GTGTTTCGTGATGCACAAAATGAAACAGCTAATATAAGTCCTATGACTGCACCTGCACCA
AAAGAAAAGAGTCAGCGAAAAGAACAAAAAGTTGAAAATATTATGCCTGAGAATCGCAAA
CGATTTGTTCCAACAGATGTGCCTTCACCTGTCTATGGTTTTGCAAAACCAAGTCCCATC
AAAGAATTATTAGATAAAAGAAAAGAGGAATACGAGAAGCAAGAAACCGATGTACAGTTA
GTTGAAAAGGTAACTGTTGCAAAGCCTTTAAAAGAAGCGACAACAAATGAGGTCAATGAA
AATATACTAGAAGAAAAAGAGCCGGCTAGCACAAACCAAACGGTTGTATCCGAACACCAT
GAGATTATTCAATCGAAAGAAATTTTGACAGTAAGTGAACCAATTATTTTTGAGGAAGAA
CTGTTGGTTGAAGAGAACGATGATAAGGAAAATTTGTCATCAAATGTAGCTGTGCCTCAA
ACGACTTCTTTTGCTATGGATTTTGAAGGGCAAGAGAAGGAAGCTGTTGTTCAAGATCAA
ACAGTTCAACAACTTTCAGCAGATCAATCCGAAATCCATGTCAAAGAAATGATTGTGGAA
CAAGTACAAATTGAAAATTCTACGATCCATATTGGAGAAGTTACTGTCGTTCAACCGTCA
ATGGATGACCAATCTCCTGATACTGCATCGAGGGAAGACAAAAGTCGAATTCCATTTAAT
GTACTCATGTTAAAAACAGATAAAGAAAAATGGAGAATCCAACAGCAATTAAAGATGGCT
CATCAGCCTATACGTGTAGAGAGCAAGCCGGAAACAGAGAAAAACAAACTAGTGGATGTG
ATGCCAGAAAAATCATCGTCCTTAGACAGCATGACAACAAATGAAATGTCCGTTTCACCA
TCAAAAGATGACAACGATTTCCATATGACAGAGAATGTTCAATTGCAAGTAGATGGTCCA
GTGCAACTTGATATAAAAGATGAAGTAGAAAGTGTCACTACAAAAAGCAATGCTGAAGAG
CCTATTGCTGTAATTACAATGGCTCCTGTTACATCAATGTCAAGTATCTCAACAAATGAA
AGAATAGAAATTGAAAAAACCACTGCAGATGAAATTTCTGCAACTATTGAGCCAAAGCTT
GAGTTAGAACCAGAACTTGAACTAGCTTCAGAACGGGAACAAGTGTCAGAACCAGAACTA
GCTATCGAACCTGAAGTCGTTTCAGAAATTGTAGAGTATGCTCCAGTAGAATCTGTTGAG
AATCAAGTAGTAGAAGTAGAAGTTGAGTTACCAGCAAAGCCTGCTCACGTCTATCAAAAG
CCTACGGATGAATACCTAGAGCCACCAGAGGAAAAAACACAAGATACGGATTGGATGGAG
CAACAGGGCGACACATTAGTCGAAGCACTATCTTATTTCCAAGTTTCTGCACAAATTGAA
TCGATTATGCAAGGTCCTGCCGTTACTCAATTTGAAATAACGGTGAGCCATGGTACAAAG
GTTAGTAAAATTCGAAACTTAGCAGATGATTTAAAACTTGCCTTAGCAGCAAAAGATATT
CGTATTCAAGCACCAATTCCTGGGAAGAGTTCGATCGGTATTGAGATCCCAAATCGGGTA
TCACGAGCTGTTCGCTTATCTGAGGTAACAAATAGTCCCTCCTTTGTTGAGTCAGATTCA
CCATTAGAGGCAGCATTAGGACTTGATTTGACTGGAAAGCCTGTTACGTTAGATCTACGT
AAAATGCCACATGGCTTAATCGCTGGTGCTACAGGTTCGGGTAAATCCGTTTGTATTAAT
TCTATTTTGGTTAGTTTATTATATAAAGCTGCACCACACGAGCTAAAACTCATGCTGATC
GACCCTAAAATGGTAGAACTGGCGCCTTTTAACCATATTCCGCATTTAGTTAGTCCTGTC
ATTACAGATGTAAAGGCGGCAACGGCTGCACTTAAATGGGCAGTTGAGGAAATGGAGCGT
CGCTATCAACTATTTGCTCATGCAGGTGCACGTGATATTACACGTTTTAACGCCATAGCA
GATAAAAATAATGAACATAGCCTGAAGTTGCCTTACATTTTAATTGTCATTGATGAGCTA
GCTGATTTAATGATGATGTCTCCAGCAGATGTAGAGGAGGCCATTTGCCGTATTGCTCAA
AAGGCACGTGCATGTGGTATCCATTTAATTGTTGCAACACAAAGACCTTCAGTGGATGTT
ATTACAGGGTTAATCAAATCAAATATCCCTACACGTATTGCCTTTGCCGTTTCCTCTCAA
ATTGATTCTCGTACCATTTTAGATGGGCAGGGAGCAGAAAGGTTACTTGGTCGAGGGGAT
ATGCTATATTTAGGTAATGGTATGTCAGCGCCAGTGCGTTTACAGGGAACTTTTGTAACA
GATGATGAAATTGAATCGATTATTGAGCATGTTCGTGAACAGGGTGAGCCTGATTATATT
TTCGATCAAGAGGAATTATTAAAGAAAACAGAGGTGTCGGCAGAACAGGACGATTTATTT
GAAGATGTTTGCCGATTTGTCTATGAGCAAGGTGGCGCTTCTACCTCATTGATTCAACGA
AAGTATCATATAGGCTATAATCGTGCTGCTCGTTTAATTGACATGTTAGAATCACATGGT
TTTGTTTCGGAAGCAAGAGGAAGTAAGCCACGTGAAAGTTACATTACCGAAGAAGATTTA
ATTACTATGTTTGAATAA
>7NBS_00425 murC
ATGACAGTTTTTCATTTCACAGGCATTAAAGGTTCTGGCATGAGTTCGCTTGCTCAAATC
TTATTTGATGCTGGTGAACAAGTACAGGGCTCAGATGTCGATAAATATTTCTTCACGGAG
CAGCCGTTACGTGAACGTAATATTCCAATTTTTACATTTAATGCAGATAATATTAAAGAA
[truncated: 7,497,529 more chars]
