# Supplementary material for: Whole-genome analysis of Lysinibacillus boronitolerans MSR1: A dairy-isolated multidrug-resistant and non-pathogenic strain
Source: PLoS One. 2025 Dec 12;20(12):e0333844. doi: 10.1371/journal.pone.0333844 (PMC12700380; doi:10.1371/journal.pone.0333844)
Supplement: S9 File — (ZIP) [file pone.0333844.s015.zip › roaryresult/summary_statistics.txt]

Core genes	(99% <= strains <= 100%)	2172
Soft core genes	(95% <= strains < 99%)	0
Shell genes	(15% <= strains < 95%)	3852
Cloud genes	(0% <= strains < 15%)	4402
Total genes	(0% <= strains <= 100%)	10426
