# Supplementary material for: Whole-genome analysis of Lysinibacillus boronitolerans MSR1: A dairy-isolated multidrug-resistant and non-pathogenic strain
Source: PLoS One. 2025 Dec 12;20(12):e0333844. doi: 10.1371/journal.pone.0333844 (PMC12700380; doi:10.1371/journal.pone.0333844)
Supplement: S10 File — (XLSX) [file pone.0333844.s016.xlsx]

## Sheet: Final_ANI_Matrix
ANI_Matrix
	L. boronitolerans MSR_1 (7NBS)	L. boronitolerans CTOTU47045	L. boronitolerans F1182	L. boronitolerans JCM_21713	L. boronitolerans NBRC_103108	L. boronitolerans p42_Compleate	L. boronitolerans PB293	L. boronitolerans SRR12377473	L. boronitolerans NBRC_103108 (2)	L. boronitolerans p42_chromosome
L. boronitolerans MSR_1 (7NBS)	100	98.1927	98.2814	97.9452	98.296	95.246	98.1824	95.7056	98.296	95.246
L. boronitolerans CTOTU47045	98.1927	100	98.4017	98.0589	98.4258	95.1065	98.4398	95.696	98.4258	95.1065
L. boronitolerans F1182	98.2814	98.4017	100	98.3462	98.7241	95.1222	98.5442	95.4249	98.7241	95.1222
L. boronitolerans JCM_21713	97.9452	98.0589	98.3462	100	99.6086	94.6688	98.5308	94.8666	99.6086	94.6688
L. boronitolerans NBRC_103108	98.296	98.4258	98.7241	99.6086	100	94.9424	98.8862	95.201	100	94.9424
L. boronitolerans p42_Compleate	95.246	95.1065	95.1222	94.6688	94.9424	100	94.9226	96.8728	94.9424	100
L. boronitolerans PB293	98.1824	98.4398	98.5442	98.5308	98.8862	94.9226	100	95.3598	98.8862	94.9226
L. boronitolerans SRR12377473	95.7056	95.696	95.4249	94.8666	95.201	96.8728	95.3598	100	95.201	96.8728
L. boronitolerans NBRC_103108 (2)	98.296	98.4258	98.7241	99.6086	100	94.9424	98.8862	95.201	100	94.9424
L. boronitolerans p42_chromosome	95.246	95.1065	95.1222	94.6688	94.9424	100	94.9226	96.8728	94.9424	100
